# Supplementary material for: On the Value of Intra-Motif Dependencies of Human Insulator Protein CTCF
Source: PLoS One. 2014 Jan 22;9(1):e85629. doi: 10.1371/journal.pone.0085629 (PMC3899044; doi:10.1371/journal.pone.0085629)
Supplement: File S4 — Data sets for HepG2, ProgFib, and K562 cell lines. (ZIP) [file pone.0085629.s013.zip › ProgFib_fg_test.txt]

GGGAAGATGACTGCATGGCATGCTGGGAGTGCAGGCACATGGCAGGAGTGAGGGTGGCTGGAGCTGAGGAGCCAGTGTGCCTCAGTCTATGCTGACCTTGGCCTTTACACCCTCCTTAGTGTCAGACACCAGTGCGCCCCCTGCTGGTGGGGAGGGGAAGCAGGGCTGACTCCACCCCATCATGGGAGACTCCCTTTTGGTTTCCATCTCATCATGAAGAGCTTCAGTCCACGCGGCGTTCTCCTCCCATTTTCCTGGGTTCCCTGAACGATGAGCCAAGTAAGCTGTCTTAGCTGGAGAGATGACAATGGACTTGGACAAAGTCTGGAGGAA
GAAAATATTTAGTGTTATGCTGAATTGAAATGGGAATCTATGTTCGAGTCTCTCAAAATCACTTGAGCTGTGAGGAGGCAAGATGGCCTCGTTTATGACGTAGCCTTCAGCATAGCGCCGATGTGCCCGTGTCACCAGCAGATGGCGCGCTCCGGGGTGTGAGCTGAAGCACTTCCAAAGGCCCATCTGCCTGGAAACCTTGCTGTCTTGCTATTTAGCTCAGAGCCCTGGAAGCGTTGCTTTTGATGTCTACCATTACTGCTTAACTTAG
GTACGTGTGTGTGCGTGTGGGCATTTAACCATATCACAGACACTGTGCTAGGTGCTTTTTCCCAACATTGTCTTGGATTCAGCTGCACTGAGAGAGCAGTGGCTGAAAGTCATTCCCTGCCACCAGGAGGAGACATGTGGCGGCTTCAGCTCCTGTGCGGACACACTGCCTTCCACCAGCAGGTGTCTCTCTAGGGCCCACTCGAGAGTGGGAGCGTAGGCCGCAGGGGCTGCACGTCTGTATCAGATCAACCGAATGGTTTCCCAAGTGCCCCAGCAGCGTCTAGGGTAGAGATAGTGCTTTCTGCGCAAACAGCCGTTGGAGAGTGG
AAGAGAGAAGGGGAGTGGGGAGGGGTCACGTGGGCTCCGCTGTCATGGAAACAAACTCTAGGAGGGTGCCGGACAGGCTGCAGCCTGCACCCCCTCCTCGCCCCTCTGCGCCATGCCCCGGCTGTGGGCGCCCCCGCGCGGCCACCATCAGAGCAGCACGCCACCGCCCCGGCTGCACCCAGGGGCCTGGAAGCCCAGCCCTGGGCAGAGGGAGGTCAGGGAAGTGAGGACCCTGATCAATGGGCCCAGCCATTCCTCATCTCTCCACACATCCATCACCCATCCACGCACCGGGGCTCCTTCAGCTTACCCCCTCCATCCTGCCACCTACCAGGGACACTGTCAGTGGTCAGTGGAAGCCTCTGGGTGTCCATCCATTGACGGTTACTTTTCCTCTAGCCCCTTGTGCCCAGGAACCCCTCTTGGCGTACATCCCTCTGTCTTATCTCATTAGGTGCCTGTCCTGCCTCTCCTCTCCTTGCCTATTTAGTAGCGATGCAT
TCCACCTTTGCACTCGGCTCTGCACCTGTCCTGCCCCCCGGAGATTCCTTGAGTCCACGTGGATCCGAGAGGAGAAGCTGTTGATCATTTCCTGTCCGCTGAGGCTGTGATCCCCGGGCGACCGGACCGGTAGCCCGGCAGCGCCCTCTGGTGGCCGGTGACGCTCAGCCAGCGCCGGGAATCGCCGCCCAGGCCCCAAGGACCAGAATCAGGAGCAGGATCAGGGCCAGGGCCAGGGCCAGGGCCAGGGCCAGGGCCAGCGCGGGAGGCAGATTTATCCCGGTGCACACCTCTAACTT
GTGCACCCCTCAGAGGTGCCAGCCTTTTCTTGGAGAGAGGAGGCAGCCCGGCTGCTGGAACAAGCACCTGTAAACCTGGATTAGAAACTGCCTGGAGCTGAGCATTTCTGAGTGTGCCTGGCACGCCCCCTGCTGGCCACTGGCTACTGGTCAGGCGACACCCCTCGGAGCTAGGAAGGAAGCGGTCCAGGAACTGACCCCTGCTGTGACCGTGGCTATCCCATTGAATCCTCCCAGGAACCCCCAGCATTGCGGGGATTCACACACAGAGACCTCCTTTAGCA
TGTGCTGCCTGAGAGTCATTCTTGAACTCTGGAGATGAAACATGGGAGCCAGTGTCCCAGAAATGGGGATGGGCAGGCCCTGAGTGTCATCCCCACTCCCTCTCACTCTTCCATCCTCATCCCCACCTCCGCCCCAGCTCCATGGTCCAGAGAGATTTCACGCTTGCAGAGGCATCAGCACGGCTGCCTTGAAGGACAGGCTGCAGCCCGTGGTTTGAGATCAGGCCTTTTCTCTGTGGGGTGTTCAGGGCCTACAGGGCCTTATTCATCCACAACGGTGGCCTTAGCCTCCTTTATCTGAGGGCCCCAGAGTCCCCTTGAAAGGTAAGCTCCTGCAGACCGTTTGCAATCACCACTAGGTGGCGCCTCAGCCAAAGGGAGGAGCGGCCGCCTCCCGTTTCTGTCCTCTGGGATCTCCATCATCTGGGATCTCCGACTTGCTGCTCCTGGGGGCTGGACAGAGCGTTGCCCACATCTGACCAAACCCAGGAAGGGGCACTCTGGGGCCTCAG
GAAGTGATTGTGGGGATAGGAAAACTAGGGGCTGTGAGAAGGGCCCTTCTCTACGCGGGTGTTCCTTATCAAGGCACTGAATATGGAAACATCTTATGGCCCCAAAGACCTGAACGTGTCATGCTGTTCTGCACAGCAGCCACTGGGAGGCTCTCTTGGCTAGCTGTTCAAGCTAGCGCCACAGAAGGATTAGTTATTGTGAAAAGGAGAAGATAGCAATGTACTCAGTATCCCCTGGGTTTTATACAATCAAGCATGACATACCTGTGAAATTCCTATC
GGAGTCGGACTCGGGACCGGCCGAGAGTGTGCGGAGCTTACCTGCACCAGCGAAGCGCCTGCGGCAGCCGGAAGCGAAAGTCTCTGGCTTCTCTGCGTCCAGGTCGGCGCGCGAGCACCCGGAAGCCGCTTGCGGGCTCCCGGAAGCGGCGCCCTCTAGCGTTCTCGAGTCGCATGAGGCGGCTGCTGCCCTCGCGGTGCGGGAGGGCGAGCTGCGCGTGGCCTGGGCTCCTTCCGAATGGTGGCGCCTCTGAGCGCCAGTTCGAGGAGGAGTCGGAGGAGGAGCCTGAATGTTTGGAGATAGACTTCAAGTCCCGGACCTTATCCGTGCGCCGCTTCGGTTTGCAGGTGACCTTTGCGTGCGGGCGCCCCTTCTGATTGA
GAGACAGCGGTCTCCGGCCCCCGTGCCCGCCCTACTGGGCTGACGGCTACACGGGCTGGTCTGCCGATTCCGCAGGTGACAGCGCGAGGGACGCAGCGAGGGCGCAGGCCGCCGCGAGGCGCGGTTTCCAAGCCCAGTCGCCGGCGCCGCCCAGGAGCAGCCGCAGTGCAATGCTGCCCCCTGCCGGCAACCGCGGGAACGGGCCCCAGGCGCTGCCGCGCGAGCCGCCCCAGGAGGGAGGACCTGTCCCAAGGATAACCGCACCTCTACGTGGTCCGGAAGGCCTGCACGCTGATGGGCGGTGGGAAGCCCAACAGGGCCTGGTCTCAGTGAAAATAACAGCAATAGCCCA
TAATATTCTAGTAAAATTGTGTGTTGGTTTGTATTTAGAGCAGTGTTAAAAGTCTTTCCACCGATTGTTCCACAGCCCATGGCAGCGTTGAGTTGTGTCCTGGAAGTACACTGCCCTCTGCTGGCGTACTTTTCAACAAGCACATCAGTGCAAGGCAGGCCTTTGTTTAGATGGTGGTTCTAATCCCCCCACCATGCTGGGCAGCAGCTAACCACATGGCCATAGCTATTTATAGAAGGACAGTAGTGTAGAAT
CATACGAACCTCGGGCCTGGCCCACAGTTCCACAGAGGAGGAGTGTGTCTGGACAGTCCAGCCCTGCTCAGATCCCTCCCTTGTTCCCAGCGCCTCTTGGACCAGGGGCTCCAGGTACCCGTGCGCTAGCCCCACACACCTCTGCACCCCTGTCTGCCTACAGTCCCCAGGATGCCAGCCACATGCACATCCCCCAGGGCCACGCTGTTCCCTCTGCCTGAAGCCGCCTGCTTCACCTCCTCTCCAAAGCTTCGTGTGGCTCCTCGAGATCTCATGCTCACCCTGGGGACACCTGGGACCACTGGGTCATCACTTGTCTGTAGGGACAGCTCCAAGGCCCCTGGTGTCACCTCTGTGCTGTCACCTGCTTTATGTCCAGCAGAGGGAGCTCTGAATCAGGAGTTAGGTCCTTGGTGTGCACCTTCCAGCTCCCCAGGGACCTGCCTCAGTTTCCCCAGCTGGGAGGCAGCATGTGGAAGGGAGCGCCAGAGGGGCTCACCCCACCTGGTGGGCATTCTGTAACTTGTGGCCTGCTGTGTCCAGCAGGTGCTGCTATTGAACCTTTGAAATTGAGAA
AGGCTTCTGGGCCTGAGGGAAGTGTGGGACAGCCCTACAGCACAGGCCCCCAGTCCCGCCAATCCCCACCCCCGGGGTCAGGCCCTGCCTCCTGCATCCCTCTTCACTGGCCAGTCCTCCATTGCCACCTGGTGGCCATTGCCCCACGACAGCCGGGACCGCCAACCTGCCCGACCCGAGCTCCTCCAGGCACCGGTGCCTCCTGGGTGGACACTGGGCAGCTGTCCTGGGCCTGAACTCGCCAGACTTTGGCAGAAGGCAGGGTTCAGGGGTCCCCAGCCCCC
TTTATTCCAAGATTATAATAATCTTCGCTCTACAATTGTAACTTACGAGAAACCAGGCCATACAGAGACAGGAGCTGAAGGGGCAAGGTGAGAAGTGACCAGAAGACAAGAGTGTGAGCCTTCTGTCATGCCCAGACAGGGCCACTAGAGGGCTCCTTAGTCTAGTGGTAATGGCAGCACCTGGGAAGACGCCCATTACCTAGCGGACCTTGGTCTAGCGGTAGCGTCAGTGCCTAGGAAAAGCACCCACTACTTAGCAGACCAGGAAAGGGAGTCTCCCTTTCCCTGGGGGAG
CAGCCCTGGCCGGTCACCCCGTGGGCAAACCACAGGGCTGCTCCAGGCCGTCCGTGACCTGCCCCAGGGCTCTAAAATGACATACCCTGCAGCTGGGAACGCTCTGCCCCTCGCCCCTCTGTTCCCATCACAGGGAGTGCTGAGAAGCGCGGCTGCCAAAAGCAAGGACTGAGAATGGCCTCGTTCTTTTCTACAAAATGAATCTCACTGCCCCGCTGCCCTCAAACGGGGCCTCTCCATTTTCAACTGTCACCAGAGGAGAAGAGGTGGGGTACTAGGGAGGGGACAGAAAAAGGCAGATGCAGTAGTGCAGTGCGCCCAGCAGGGGGCGCGGCAGCAGCTCTTTCCTTCTCTCTATGTGAAGGGGGTCGGAGCTGGGCTCCGCAAAGCAGGACTGCCCGGGGCCCCTCAGTTCAGAGGGGCGCTGCCCCAAACAGAACCAAAGGGCAAGCAAGAAATGTG
CCAGTGGCAGGACCCTGTCTGACCGGTGACCCATGGGGGCTCTGGCCATCGCAGTGCACGGGTCCTGAGAGGGCTCCCAGAGCTGCAGGGCTGAGCGCGTTCTGCATGGCCTGCAGGTCTAGCTGTACAAGCACTGCCCTCTGCTGGCATTTTGTAACAATTGCAAACACACAGAACTTACTTGTCCCGCAACGTAGTGAAGTTTCCAGAAGGAAAAGAGATGAATTTATGCCGGGGTGGTGGTTCACGCCTGTAATCCCAGCACTTTGGGAGGC
CCTCACGGATTTAAACGAGATTTATAGCAGGATTTCTCAACCTCCACCCTATTGACGTTAGACCTAATAATTCATTTGTTGTGGGGATGTCCTGTTCAGTGCAGGATGTTTAGCAGCTTCCCTGGGCTCTACCACTAGGTGCCAGTAGCATCCACGGCCCTCCAGTTGTGAGAACCAAAATGTCTCCAGATATTATTGCCAAACATCCCCAGGGAGGCAAAGTCACCCCAGATGAGAGCCACTGTGAGAAGAAGGAAAGGAAAAA
TTCTGGCACCTGTGTGTTTTTAAAACTTTACAAATAATTTAAAAGCGCCTTCAAGTCCACAACAACAGAATATTTCCCTCCACTCCTCATTGTCCTGGAGTTCTCTAACAGTGCAGTTCTACAACTGGACACACGATGTCGCTTTTCAGCCACAGTTCTCACTAAGCGGCCCCACAGGGCGGCAGGTGCCTTCTGCAGAGAGAGAGAGAGGGCCTTGGCTGACAGGCCAAGACCGGGCATCCTGGCTCCTCCTCTGTACAGACTTTTCACAGATGTGAAC
GGCCAGGCAGGTAGGTCTCTATCACCCTCAGTGCCAACCTCGGGAGGATGGCTGTCTACTCCAATCAGCACCGCCTGGGCCACCCTCCATCATTCTCCATTTCTCCCCTGGAAAGGACTGAATTCTGGACCAGGGAGTAGCCCTTGTTGCGCTCTGGATGACCACCAGGGGTCACCCCAACCCAAGGAAACAAAGGCCTGGCCACTGCCGCGAACCGCGCCCCGGCTCCGCCCCTCACCTGGGGACGCAGTGCCTGGAAGCGCTCCTGCCGCACCCACTCCAGGACGCGCAGGGCGGGCTCCCTTCTGT
AGGGCAAGGTCAAGAGAGGCAGACTAGATTCCACCGCTGACCCTTGGGGTCTTAGCTCAGGGAGGCCTCAAGGGGATGCTGGGGGCGGGACCTGCTGGGATTCTCAGGAGTTGCTACATTGAGTCTCTGCTGCCCTCAAGTGGTTATATTCGGAACCGCAGGTGCTGGCTGCCTTGGCGAAGGCAGGCAACTCCGTAGACCACACAGAGGAGTTCAGCACAGAGGGGACATTGGTAATCTTTAGTCCATTTGCTCAGCAACAAATATTTGTTGAGCACCTACTGTATGCCAGAAAG
TTCAGCTCTTGGGGAAGCCTCCGAGGACATCTGGTCTATGCAGAGATCCTACCTAAATCAGTACCTAATGGTTAACAAATGCGATGCTGCTGGGCCACCTGGACAATATTGCCCCTTGTTCAATCTTCTACTGCCCTCTGCAGGTTCCAGGCGATACCGCAGGCAGTGTTGACTGCATTCCTTGTGCAACACCAAAAAAGACCAAGACATCTCACTGTATAGACTGGAAGCACTTTAAGACAACAGGGCAAGGCAAGGTGTCTCAGACGGACGATGCCTCTGAATAGCACAGTGATTTCTAG
ACCAGTCAGTGCCCCACTGTCCTGGCCAAAGCGTGTCCTTCGTGCCCCAACACAAGCACAGCCCACTCTGCAGGCGCGGCTCTGGGCTCAGGCATCCGGTGTCCCTGGAGGGGTCTCCACAGGCTCAGGCAGAGCCCCTCCCGGGGGCGGCCCCACGGTGACACCCACTCCAGGGCCATGGCCGTGTCCCCTGAGGCACCAGCGTTTCACGGCAGGGCCAGCAGGGGGCGGCAGGCAGCCCAGGAGGCGGACGGACTCCCGGCAGCTCTGCCCGGCTGGCCGTCTGTGGAGCCCTGTTGACAAACCTCCCCTGGTCTCCTGCTCCAGCGTCCACCCCGCCGCAGGCCCCTCTGCTGACCCCTGCTGCCGTCGCTTG
CTCTGCTGCCAGCAAGGTCTCGAAGCATCTGGGATGCCTGGCTACCTCTCTCCCATCCCTGAAGTAGCAGCCAAAATCCCAGATCCTGCAGAAACCTACGCCTCCTCAGCCTCAGGACAGACGAATATCCTGAGGCCCGCGCTCCTGCCTCCCTCCTGCCCCCTACAGTCCATGCTCTACACAGCAGCCAAGGTCTTTCCAAACAGAAACCAAGCCCAGTCGCCCCTCAACGTGGGGTCCTCCAGTGGCTTCCCACCACTATTAGAACGAAATGCTGACCCCTGCCCCACAGACAAGGCTGTCCATGGCTTGCCCCTCCAGGCCCACCTCTCCCTAGCCTTCCCTCCACCCTCCACTGCCTCTGCCCGGCCACACCAGCGTTCACCCCCTACATGT
AGGGGAGGTGACCCTGTTGTGTGCAGGGTCCTGCCCAGCATGGGGCAGGGTGCCCTTCATCTACGAAGCAACATTGGCCTGGCCCTGGCACAAAGATGGGCAGGCGGCCCGTCAGCAGGACTTGAGGGCAGGCAGCTCAGCGCTGCGATCACGGCGCCCTCTGGAGGCCGATCTGAAGAATGCACTTCCCGTGGGACGTCTGTCCTGGGCAGGTGGGCGCCCTGGGCAGGACGCAGGGGACCCTGCTTTGGCACAGATGCTAGAGCCGGATGTAGTCATGCTTCCAGGGCACCCTCTGGGCCCAGTGCCCCACAGCCCGGTACTAGCTGTACCCGATTCTCGGAGGGTAGCGTCCTGGCTCACAACCCGCCTGAATGGTGGGGTCCCGTCAGTGCCTCTGATTCCTCAGTGAGCAGAGACTGAGGACAAGTACCAGGGCTGGAGACCTGAGGTTGAGGGGAGGAGGGGACGAGAATGAGTGATCTCAGACGGGAGCACCGCCATGCCCTGGGGCCTCTGGGAAGCACTAGGTTCCACCTGAGGTTGGTGGCACGGGTTTTGGGTTTCGGCGG
TGAGGAGCTGATCATGAGGTTTTCCCTCCTTGGTGAAAGAGAAAGCTCTTCCCCAAGTGAGGGACATTTTCTCTTAATTCTCCTTTGCCCACGCTGCGACAGGTCTCCTGTGTCTTCTGGATGATGCACGCATCAGCAATCCTTGCCACAAGGGGGCACTGTGTGACACCAACCCCGTCAATGGGCAGTATATTTGCACCTGCCCAGAAGATGTGGACGACTGTGTCATGGGGGAGTACCCAGAACCTTTCCTATTCCTTGGAGTGTCTATCGAACTCAGCAAGTGTTTAAACAGAG
TGGGGCCACAAGCTCTGGCACAAGGTCCTGGCTTTCCACAGCTCGTGACCCCTTGGAGGGAGCCTGATTTGCAGTCCTAAAGCCCAGGCAGAAGGCACAAACGTTCCCAGCAAGAAAATGAGCAGAGCTGACATGGGGACATGTGGTCGCTAGGTGGCGCGGCTGACCCACTACTTGGCAGCCAGCACTCAGCAACTCCACCCTCTCCACTCCCTAGAGCCTGGGCACCTGCCTGGGTGGCAGCAGGAGTCTGCTTTCCGCCCCCTACCCCAAAAGAGCAGACCACAAGGTGAGGGAGCCTAAA
TTGCCTTCTGCCCGGTGCAGTCACCCCTTCCTTACTCAAGCCCGTTCCACAGCCCCAAAGCTCCACGGCCCCAAAGCTCCACAGCCCCAGAGCTCCACAGCCCCAAAGCTCCACAGCCCCAGAGCTGCGTGGCTCCGGAAGGCTGCGTCAACCCCAGCGACCACACGGAGGCAGCAGAGAACACGGCTGGGACGAGGGCGGAGGGTGAGGACTGAATCTGAGCACCCTGGGGACTCCCAGGTAGCCGGGGCTGGAGACAGGACCCCTCCCTTGCTGCTTCTTTGTACCCAGCATCACATCTCTCTTCGAAAGTTCC
GCACACAAACACACCCCTCAAGAAACCAACCAACTGACCTTTTTCAGCTTTCTGTCTCCCCTAACAGAGGACCTCTGTTTTGAGAGTTTGAGCTGAAATGACTTCTTTGATGCTAAAGGATGAGCTCCCTCTAGTGGCAGTGTGTGGTTTGGCGCAACCTCCATTGCCTGGGGACACAGGTAAATACAGAAAGACATTTTCTTTCATGCGGCACTATTTTGTCTAATGATACATTATTGAGACTCTCTTAATACAATGCAAAAATGGA
TGGGATGAGTGCAAGAGTAGGGGAAGAGGGGTGACAAGAAACAGTTTTTTCTCCCTGGATTCATTCCCTAAACCTGCCAACTCCTCAGCCTGTTTGGAATGAGTCAAAGGGTGGTTCCTGGTCTAACTGCCTGCTCCCCCTGGTGGTAGAAGGTGGTTAAGCGTTTTCCTTTCCCCATCAGCTAAAACTGGGGGAAGGCCCCAAGGATGTGAGCCATAAAATGGGCCGCTAGTGAATTGCAGGACGACTTTTTCACAGGCTTTTCCAGCACCGGATGCTA
ACCACGGGCAGGGGTGTTCCTCCAAGATTTTTAGACAACAGTTCTCCAGTTCACCCCGTTCCGGTGAAGGGCAGAGCACCCCCCGCCCTTCCCAGCCACCCTGTACACGCCCCTACTCGCTCTCGGATGCCTGCAGTTCCCAGGCTTCCCAGCAGAGGGAGACACCATTCCACTCCCAAGACCACCAAGGGGTCGTCCCAGACACAAGCTTCAAGGGTCTAGGGAAGAGACGCTATCCGCCCAGACACAAAGACCCCCCTTAGCTATACTGAGTTGGCCTCCGGGCCTCCCCTTCCTGTTTCTATCTCCTCCTGGACCTGTTGCTTAGAGCCCTACCCCG
ACAGGTGTGAGCCACCATGCCCAACCCCCCAGCCAGGACGGGAACTTCTTAGGATCCGGCTGCAGCCCAGGGCAGAGGAGTTCCCGCGGCTTCCTCCAGTGAGTTAAGTCAGGCCTGAGTGAGCATCTACTCTTTCTGGGCCGCTAGAGGGAGACCTTCGCAGCCTCGTACTTGGCTCAAGACACCAGGCTAAGGGGTGTCAGTGTGTGTGAGTGTATGTGTGTGTGTGAGTATGTGTTTTGTGTGTGTGTGAGTGGCGTGTGTGTGTTGAGTGTGAGTGTGTGAATGAGTG
ATGGGGAGCGTCCTGAACGCTGGCTGGCTGTTTTTTCCCCAGCCCGGGTTCTCAGAGCCTCCTCTCCTTCGCCCTCCCCACGCCACGTCTGGAAAAGATGCAGGCAGAGGTGGGAGGAGGAGCTGGCGGCGGCGCCTGCCCCCTGGTGGTCACGATGGAGAGCTGCCCATTGCACCTCCCACTCCCCTCAGCCCTCTGCCCTCCGGCCCTCCGCTCTCCGCCCTCCCCTCTCCGCCCGCCCCTCTCGGCCCCCGGCCTCCTCCACTCCACTGGTGGGTCCAAACCATGTCCTGCCAGTCTCAAGACTCTCCCAGCCTGGCT
GCAGGCAGAAGGCTTCATTTTCCTAAATAGAACTCTGTTTTGACATTCTCCCTGCAGCTGGCCTCCCCCACGCCTGTCTCGCCAAGTGAACTGATAAAAAGCAACAGGATTTTAGCCTTCCACTGCGCCATCTGGTGGCGTTCAGGGAGAGGTACAGTGGTTCTTGTGCATACACAGTCTATCCCAAACTTAACGCCTTCCTTTCTTTAAGAGGAGTGGATACAATGACTCCTGGGAAGAAAGCAATAGTGCAAAGAGCACTGGACTGGAGTC
GACGCTCCTGCTTGACTCCCTTTCCCGGCCGGGTGGGTTGTAAAATTACTGGGAACTGCCATGCCTCAAGATCTCCCTGTTTTCTGGCTTTATCAATGATTTCATGGAGTGCACTATCTTGTCCACTAGGTGGTACTGTAGGATCAAACACCATTGCCGTGGGATGTTGATATAGTGCCCTGCTATTTGGGTTGGGCGCACCACCTGAGTTCTATACTGAACCTCTGGAGACGGCCGATACTGAAATTCGGCTGGCGGCTGGTGTTG
CTTGGTGAAAGAAATTAAATGATTTGCAATGAATTTCAACCCTTTGGCAGAATTAATGGACCTATTGCTGTGCAGACACTGCTGCTTGAAGGCAATGGAATTGGAAATTTCCATGCACCAGGGCTCCCTGGCCAGCAGATGGCGATGTTTCTTAGTTTTACAGGAAGATGCCAGGCCAGAGGCCGTTAGTTATGCAGGGCGTGTTTATCAGATGGCTGTTAAATCGGTTCAAAATCTGTAAAGGATGGCAGATCAGC
CCGCTGCCCTCAGTTCTGTACTGGGTCCCAGGCGCTGCCAGGAGGAGCCGAGGCGAGTGGGCGTGGCTCTGGCGAGTGCCCGCCCCTTCCCTGGCACCGCAGGCCGACCTGGCCCCTCCCACACTGCTGGGCCTTGCATGGTCCTGCAGCGCCTCCTTGTGAGCGGCTCGCGGTACGGTCTCCCCTGCAGCTTGCTTTAGAAAGCGGGGTCGCCACACCAACAGGTGCTTTAAAGAGTGCCAAGGCGGTGGCAGGCTCCCCGCTGTTATCAAGACTGCAGGGGCCCATAACCCGCCTCTGGGCTGGAGCCTCAGTGTT
ACAGGAGAGGGAAGGTCAAGGCCAGGCGATTGAGTGGCAAAGCCAGATCCCCCATCAGCTTTCACCCATCCTTGACAGATCATTCTGGGGTGTGTGGCCATGGTCTCAGCCACATCCACCGATGCCTCTGGAGAGTGGTGCCCCGACCCATTTGCACCAGCAGGGGGCACTGCTGCCCGGCTTCTCCTGGCCTGGGATGAAGTTCATACCTCAGACTCTGTCAAGGTCATTACCAGGTGCAGCCACAGTCTGGGCTGTCCATGGCTGTGTACAGCCCCAGGACCTGAGGCAGGACCATGTGGTTCTCCTGGGAAAGTCCA
TAGGACACGTGCACTATCAAATATCAGCTGAAATACAGAGAGATTCCCCCGAATAAAAGAAACAGGTGAAGTTTCAAAGCACAGGGCAGAACCCTAGAGACTTCTGACTGGCTCCCTCTTGTGGCCAGGAGCTGTCACTGCCCCGTCATCACCTTGCTACAAACCAGCGCCGAGAGCATTTAGCCAGGCCGCTAGTTCTCCTGTAGTTAGTGTACAGCTTTCCCCTTCAGCCACAAAGCTAAGAGCCGGTTTGAGGGGCAGTCCCATGAAAGTAAACCCTGCTGGCCACCAGTGCAGGGCCC
GCAAGGAGAGCGGGCTGCTGCCTCGGCGACCTCTGGTCCCCGGGGTCCCGTGAGCAGCCAGGGCGGAGGTCAGGGAAGGCGGGTCTGGGGTACGAGACCAGGAGCTGTGCGGTCTCCGACGGGACTTGGCCTCCGCGGGGCCCTGCTGCCCCCCAGCGGCGATGCGCGGCACTGCAGAGGCGGCGGCGGGACCGGGGGCGGCCGCCCCTCCTTCCCCGGGCTCCGGGAGCCGCCCGCGCGTTCCCTTAGCAGCCGCCCCACCCGCCGCTCCCCGCTCCCGCCCCGC
TCTCCAGGGTGAGGAGCAGAGGCGCTTTCCTGGCTTTGGGGTTAAGGAACCGGCTTCAGGGTTAAGGAACCGGCTTCAGCCACCGCCTTCCACTGCTGGCAGGGACGAATCTGCAGCCGGGGGCGCCCTCCTGTGGCCGGCCAGGCTCATGAGCCTCCCTGCAAGGTGGACGGGACTTCATGCAGGACAGGCCCTGTGAGGCTGTGGGAGTGGATTGTCAGGGACTCCAGAGCCTCATTTGAGCCCCCTCGAAACTCACATTTGAACTTCCTTGGCCAGGACAAACCCCAGGATT
CTCTGTGGGGACAAGAGGAGCACGGGTCAGGGAGAGAAGCCCAGATTACGAACCTGAAGCCACAGTGAGATTAGCCTTTGTGAAGCAGCTTAGATAAAGGGGTGGAAGTTGGGGATGGAGGGCAGATGTTTTCCAGGATTGGAGTCATACTTACTGGCGCCACTAGGGGCAGAACTAGGGACAGAGTGAGGACTGTGCCTGCGTCTGCAGCTCACCTCCTAACCACCAACCTGAACTTTACTCTGCAGGCCCAGGAATGTTCTTAAGCGTCCTTCCCTCTGGGACATTTTTTTTTTTTTAGCAGGATAGGGGGGCAGGTGGGC
CAGAGCACGGGGGCTCCAAGAACGCAGGCGGCGCGGGGAGGAGTCTGCAGGGCGGGAGTTTTTCGGTCACCCCGCGGGGCGGGGGCGGGGCCGCAGCAGTCCCAGCCCAGCTCAGCCATCCCAGTCCCGTCCCCGAGTTAGCCCGGCGCCGCCAGGGAGCGCTGTGGGAGCGCGGAGCCGTCGGGGAGGAGCCCGGGTGGGTTTGGGCTCCCCTGCCCGTGAGCCTTGGTGCCAGGAGGGGGCGCCGGCGGGAGCTAGGAGCGAGAAATCCCCTGCAGGGCTCTGAGGCCGCACTGGGGGACTTACTGCTTGATGGGGGGCGCTGAGGACAGCGGGTGTCGTCATCCGTCCGAGGGGAAGACTTTGCGTCTCAGTTCCCTGGAAGAGCTTT
GAGGCAGGACGTGGACCACAGAGAGTCATGTACAGGCTGCGCTTTCACTTGTCTTCTCTGTCTCAGTCTCCTGAAGAGCCCGAGGAAGTCAAGTCTCCCCACCATGAGTGAGGGGTCTGGTCTGACAGTTGGGCCTTCAGAGCCAGGCACGTGGACCGTGTCAGAAGCGCCACCTGGTGGTGACTGGGATGCTGGCAGGGAGGAGCTGAGGGCAAAACTCTAGTGGAAATTTCCCAGGTCGGTCCCACGCCCCGGTGACAGGGTGAACCCTGAGAGGAGCCCCCAAACTGGAGGCAATTGTCTTTGAGGTAACCACTCACCCCAGCTTTTCAGAGACCA
CATATGGTAGGCACTCAGTAAACATTTGATGAATGAAGAAACCAATGATTTATGCCCTGCATAACGCAGCAGCAGCAAAGCACTCAAAACTCAACCAGATGCTGCTTCTAGGGTGGCTGGTGCTCTTGGCCTCCAGGTGGCAGTACCAGCAGAGCCAGCAGAGGGGGCCAGAGCTCCCCAGAAGCTGCCCTCTCACAGGTCCCAGGTGGCCACCAAACCCACAGGCCCGCGCTTGGCTATTCCACTCACCCTTGAGGGCAGTAGCGAAGCAGAATACATCATAGCGGTGCAGGCGGCGGTGGCGGGGGCCGTAGCTTCG
AATAAAACCCAGACTCCCTGAGGGTGGAAATGAATCTCAATGAATGTCAAGGGAAAGGGCAGCTGGATCTCTAAACTCTGGTTCCCAGAGGTGTCTTCCTTTTGAGATCTGTGACAGCCACCAGCACGCTAGCCGCGAGGGGGCGTTGCTTCCCACCTAACACCCAGCCTTGACGGGCAGGGACCTCTCTTTAATGCCCTAGCACGGTTGGGTCAGGGTGAAGCATGAAATCAAGGCTGCAGATACTAGGAGAGAGCAGAAGGGAACGAAGCCCAGGG
TGGTGGATGGGTTTTTAACTTCAATTCCATCCATCACGTCCCATCTAAATGCTCTGAGGTGGTAACAACAAACTGTGTCCTAGATCTTCTTCAAGCTGAAGTGCTTTGGGATGATCGCATATTCCAACAATGCCCCCTGGAGGCCAGTTGGCCAGGGCCAGTGGACACTTATCCCCACAGAAGCAGGTCTGTGCCACTTCTCAGCTGTCAGGGTTTGGATTTCCACCCTGATCCAGCTGCTAAACTGTCCCTACCACGTGTCCCTCACCCACTACCAGCCAGTGACTCCTAGCTCATGCAATTTCCGGTGCTCACCTCTTGCTGTCCCCCACCTGGCCCTATCATAAGTTTGTGTCCATGTTGCATTCAGTGCATGAGACACTGAGAGTGGTCCCCAGCTGACAGCCACCCATGATTCATTGACAGAAGAGAAAGGGGACACAGGGAAGAAATCTGTTACACCGGCGAGACAGAAGCTGCCC
TCATGGTAGTAGCTAATTCCTTGTTTAATACTTTAGGTCAAAGTGAGTGCACATTTCACCATTTTGTGGTCTACCAGAGCAAACACAGAAGAATGCTTTCTGCCCCCTGGTGCTCATTGTCTGCTACTGCAGCAGATGAGTCAGCTGAGATATGTTCCAGACAGAAGCAGAAGGAATTGTGTCTCTACTGCTTATAGCACATGAGCAAAGCCACAACTTTTCAGTGCGTCACATGTCAGATACCTCCTAAATATGCAAGTG
TCTGCCTGGGGTACAGCGAAGAGTCAATAAACTTACACAGCACCAAGGAACTAACAGGGACAAGATGGGGGCTTCAGGGAAGGTGACATCAGCTCACATGTGTCAGCCACAGGCCCTGCAAGGAGGTCCCCATGAGGCACCAGCAGAGGGAGGTGTCAGCCTTCCTGTGGAGCAGTGATGGGCATAGAGCCTGTGGCTGCCTTTGCGACATCATTACACAAGAGGACATCATCTGAGACACATGTTAGGAGGGAGGCAGGGGAAGCAAGGCTCATGGGAGAACTTATGTGAGAGA
CCTTAAGGAACTGCTGGTTATGTAGGAGCTAGCGACAGGTCAGCAGCCGCCCATAACATACCTGTCATTGCCAGGCCACCCCTGCCTCTCTCCCGCCGCAGCCCTAGGTTCCCGAAATTCCGGCCCCTGCGCACCCCCTGGTGGCCGCCCCTCGCCGGTGCAGTCTTCTTCCTCCGGAGCGTCAGAATGCTCACTAAGGACCTCAGGCCTGGACCCCATCACCGTGAGGAGCAGTCTAGGTCCCGGGTGGCCTTCTGCCTGTCCCCTCTGCTCATGTTTATCCCTTGATGACTAATCCCAGCCTGCTTCTGC
TCTGCTCTCCATTAAATATTTGGAGAGTTCACATAAAAGTGGATTTCCAGCTTCTCTTGAAAAATCTGGCCACATCTGGCCGGCGTGTGTCCAGCAACAATGAGCCTGAGTTGGGTAGCGGCCGCCCCCTCTTGGCGGCATGGATGTACTACAGGTGGTTGGAGGCATTCTAACCGTTTCTTCCATCCCTGCAGTCAACGGTGTGTGAGGCGCCGGGATTACAGTGAGTATTCTGAGTATAGGCAGATTCTGTTTGCATCCCAGAGCCCGGGACACTG
AGGACACAGCCGGGACCCCGGTTCACACTGACTCTGGGCGGCTGAATTGATTTTGTACTCCCTGCCCCTGCAGCTTGGCTCCGTGCGGAGCGGGCCGCCTCAGTGTCTGGGCCTTCCCTCGCCTCACGCCATTACCCTCTTCTGCCCCCTGCAGGTGGAGGGCTCTTCCTCCAGTGGCTCGTAAGGAGGAAAGCAACCCCAGCCTCTGTTCTGCCCTTTCCAAACCTCCTCCCATCTTAAGCAACCCCCTGCCCCAAGAGTGAGGCAAGGAGGTCCAGCTTGGGGTCAGGT
GAACTCAGTGTCCATTCCTAACCACCTGTGTGGCCCATGCCTTAATGTTTCTGTCAAAAAAACAGAATGAAACACGCAGAAAATCATGACAACTAACCCTACCCAGGTTTGCCGTTTGCGCCTGTTCTGTGTGTCCGGCGTCTGCCCCCAGGGGGCGCAGCCATCACTCCATCCCTCAGTCTGCAGTGGCCTGACCCAGGGATTTGGGCTCCAGGTTGATGAGTAGGACTCTTGGGGGCCAAGGCGTGTGTGAAGAACCCTCCCAGCACCCTCTCACTGAGAAGCACCCTCTCGGCACCCT
TTGACTTTTGAACTTTTGTAATTTACTAAGTTAGAGAACACTTAATAAGAGCGGAAAATACGTTTAAGTTGAACATACTGAGATAAAGCTGCATGTGAGAATTCCAGGCTGTGCCACTAGGCGGCGGCATTTGTGCGCCTGCATTGTGCGAATTCCGCCCAAGCTTTACTCTCTGCATGATTTGTCAGTGAAATTCTGAATGTCTAAAGACCTCTCATTCTCCACTTCTGTTGTATTATTAGTTTCTGACCACACGATGGAGTCATTTCT
GCCACTTAAAAAGTAATTTTTGGGGAAAGAAAAAATAAAGAGAGGAGGAAAAGTTAGGCCCAACCCAAGGCCTGTCCGCTTTCCCTCAGCCAGTGGGAAATTAAGGATCCTGCATGGTGCCACAGCGCCCCCTGGTGGGAAAGACTGAGATTGCACTGAAGATCTCCAGACATCCATGTCTGGCTTTACCCTCTCACCTCTACTTGGGAGGGAAGAACATTGGAAATTATTTCCCAAGACTGCATTCCCTCAAGTTAAGTATAATGCTTG
AACCTATTGGCTAAGGTTGTACTAAAGGCAATGACCCTGCACACCAGAATCTCGTCCTTCTTAACATCACCCTTAAGCCAAAGCACAGTGGCGTGTGCATTCTCATTCCTGGACAAACTCTGCCCCCTGGCGCTGACTCACACACTTGCGCACCGGCGAGGAGGGTCTCCTTTGTTAGGTTTCCTCATGGGACAGGGATAGAAGAGCCTGTCACCCCCACCTGCCGTCTCCCCAAACCCCTAATTGCCATCAGTCTGCTCCACA
AGTTTTTTTAAAAATAAATATTGTTAAAAATACTGCATGCACTGATTTATTTTCTGTCTTAAAGGCTGAACTCACAGACAAGGCTGGGGAGCTAGTTGATGCAACAGCTACCTCTACTGGCTGAAGGGCATGTCGGATGTTGGCTGGGGAGTTGTCTACTAGCCTTCAGTTCTTGAATCCTTCTTGCATCCTCGCTTAGAGGAGATAAATGGTGTTAAGAAAAACCCCTGTGCTTTGGAGTCCTCTGTTTTATAAAAA
CATTCCACTGCCCAGGCATCGTCCCCTCATATAGGAGCCCTGCGGGCTGCAGGCCCACAGAAGGGGCTCTTTAAGGATGGCGGAATTTCTGACTTGAACTCCAAGGAAAGAACTGGACTGTGACCGCCATCTAGTGGAGCAGCATGTAGCTGCAGCAGCTCTTTACACGCTGAGACCAGGTACCAAGTTAGGGACCTCGGCAGAATCCAACATTAACTTGAAAGCAAGGGATCCCGGGCCTTTGCAACTGGACCCAGCAGTAGCTTCTTCCCTGAAACCTGA
GCCCATCACCTTTCCCTGGCCTGTGGGTGTCATCTCTGCAGACTGCACTCTGGGATGTTCCCTGGGTCCCTCGGGAGCTGCAGGGAGAGCCACCGTCTGCCGCCCTGGTGCCTGGACTCCACTCCCCCAGGCCCCTGCTCACTGCTCTCTTTGGCCAGGAGGTGGCAGTGCAGAGATGTTGCATGGGACTGTGGCCCAAAAAGGAGGCATAGGAAGAAAAAAAACAGGCTGGGGTGGTGGGCCTTGAGGATTTCTGCCCCACAGCTGTGCCCAGGTCAGGGGCAGGGCCACC
GGACCAATGAGCTGTCTTTTAGGTCAGTCCAGAAGGACTCAGATTCACACCAAACTTAAGTGGCTGGTGAATGAGGCTCAGATTGTCCTCCCAGTTTCCCACTGCCATCCCCAATCCTGCTCCAAGAGCGCCCTCTGCTGGAATGGAGCAGGAGCCAACATCCTCAGCCATCTTGGAAGTGGGGCCAACTGGAACTCTGAAAGGATGAAAAGTACCTCTGTTTAAATACAAGCTCCAAATAAGACAGATCAAGTCTACAATGTCTTCTTG
CCTGGTCATGGGGCAGCCAGGGTGGGGGACGCACCTGGCCGGTGAAGCCGTTGTAGCAGGCAAACCAGACCTGCACCATCATGCTGGCCATGCTCTTGTAGAAGAAGTAGCGCAGGAACTTGCAGATCCGCACGTAGGACCAGCGGCCGTGCACCAGCAGGAGGCGCTGCAGGAAGCAGAACTGGCCGAGCACGAAGTCGCTGTTCTGAACTGCCTGCATGCCCTCCTGGCCCGCCAGCCCCACGCCCACGTCCGCGGCTGCAGGGCACAAGCAGCTGGTCAGCCCCCCGCACGCCC
CACCCCATGCTATCCCCAGACTATTAGGTGCTCCTCTCCCCCACCTCCAGGCTCCTTCCTATCTCTAAAAGCCAGCAGTACTGGACAGGCACGCTGAGTGTGAAGGGACCCACCAGGGCTGCCTCTTCCTGCCCCCTGCTGCCCAGCCCGGGCTCTGCAGCTGAGAGGAAGCTCTTTCTCACCAAGCATGAGGAGCAGCCACCCTGAGCAAATCTGCTGCTGGGGGCTCAGAACTGCCACCCAGCCCAGCCTCTGGTCTCATCCACTCTGGGGCCTTTCCCTCCACGTCA
TTAGGTCCTGCAGTTCCTTTGGAGTAGAATCTCTTTCGTCCCTGTGCCAGTTATCAACATACTGTCTCCCAGCTACAAATTCGCCTCTCAGCTACAAATTCACCCCTCGTTGCACCCCACGCCCTACAGAAAATACACCTCCTTTGCCACCTGGCACGATGTTAAGCTCCGTCAGCAGAGGGTGCTAGAGGGACGCTGTCAGAGATGAGGCCTCTGCTGTGCTTTGCTTTGCTTTCCTTTCTTCTTGCTCCTGCAGCTCTTAACCAGTGTACTAGACACCCATGAGCAGCCCCACTGGCCACTTCCCAGCTACTTCTGCAGACAT
AATGGCAGATGAGTCAAGAATGTAAGTCAACAGAACGGGTAAATTGGGAAAGGCTAGAATTTTGAAATCACAGATACCTGCTTCCAAAACAGTCCCCGCGAGGGCAGTAATAATGGAGTAGGGCTGCATGCTGCCACCAGAGGGCAGCAGAGGCCGGGAACAGGTGGAGAGGCAAGGCCCAGTTATTCTTACCGTCTGAGATCTGATGCAGACAAGACAAGCATTTATTGGGCTCTGTTACAAGTTGGTCATTGTGCTGGGCACAATAAA
GATTATTTTTATGATTTTTGGTCACTTTTTTCTTTGTCAAAACTGCCATTCAGCCTCATCCACCGCCCCCCTCAACCTGAAACACAGCTTGTCCCTCCTGTGTTCCCTTTGCCACTCCACTCTTAGCCCCATGGGGGCGCTGCAGAGCAAAGGGAAATCTGCTCTCTAAGGCAGTAGTAGAACCAGCCAGAGTGGGGGCTGGGAAGGAATTCACCCTTCTCATACCTCAGCCCTCTTTAATTCTCTGCAGTGAGCCCCTAGAGGGAGAACC
TCCAGCCTGGGCAACAAGAGCAAAACTCTGTCTCAAAAAAAAAAAAAAAAAAAAAAAAAAAGGCAACTCAGTAGGCTTGTTCCTCTACGCTAGTGATTCAGTGCTGTGCTGGCACCTGCTGGTCACCTGTGGTGCAGCAGCCCTGGTCCCAGCACCTTCCTCCCTTCAGTATTAAGGGTTGTGACAGTCTGTGCTCTTACCTGGCAATCACTGGAATAATATATTAAATACTTGCCCCACAGCACCACCTTTCAATCT
TGACCTCTAGAGCTGTAGGATAATTTGCGTCGTTAAATAAATGCTAGCTAGTGACGGCAACCATGGGAAATTAACACAAGGTGGGAGCTTTCCCGGTTCTGAGCGGGAGGAGGGGGCGTGGCCTGATCAGGTGTTCGCTCGCGCCCTCTGGAGGCTGCGGAGGGAACAGGCTTCAGGGCCAGGCTGGAGACCTGAGCAAGGGTAGAGGGAACTGCACAGTCCAGGTGAGGGATGCTGGGCTGGACCAGGTGAGGGATGCTGGGCTGGACCAAGTGAGGGCCGGGGAGGTGGGGAAGAAATGAAGTCCGAGGTTTGAACGTGGATGGAAAG
TACCAGCGAGCGGTCTGCATGGGAGCCTCACACTCAAACCTGGCTGTGGGTGGGGTTTCTGGTTCCACTCCCCAGCCAGGCCAGCAAAGCCGCGCTCCCGCCGGCAATGTGGAGCATGGCTCCCTCGTGTGGCGCCCTCTGGTGTCACTCAGCAGAATGGCAAGGGAGGCCCAGAGGGCTCCTTGGCTGAGAGTTATGGGGACTCTGCTGGTCCCAGAATGGACAGTGTGGGAGGGAACACCCTCCTCCAAGCCCCCTCCCTGGGGTGGATTTGGTGCCCTTCCCGCGCTGTCCCTG
TGGAGATTTCGAGGGCCTGGAGCAGTGCGCAAGGTGCGCTGAAAGCCTGCCCCTGGATGAGATCCTTATCCTGGCTGTGATGGCAGTGGCAGTGGGCTGGGTCCCTTGTTGAGTGGAAAGGGGGACTGCGGTGTCCATGGTGCAGTAGGTGGCGCTCTTCTGTCTTAGAGCCTGCCGCCACTGCAGCTGGTGCCAAGGGGCCTTCTGCCACTAGAGGTGCCATTTTTCACATGATGAACTTAGCCTAGTTAGATCGCAGAGCAAGCTGTAAGCCATGGGCCCAGAAAAGAAAACTTGAAGTGAGCAGATGTTGTCACTTCCTTGTAATCCTTTG
CCAAGCTGGTACAAGGGACCAAAACCTTTCCCAGAGGCGAGCCGGGGAAGCGACGCGAAGACCCCCGTCCGGCGCAACCCGCTCGCGTGGACGCGGAAAGTGGCGGGCGGCGGGTCCCGGTGGTGCCTGCGTAGGGCAGAGTTGCCCCCTGGCGGCGGTGCGACGACCTGCGGGCCCTCGCGCCCGGGCCGGCAACTCCCTGGGAGCTCGGCCCGCGCGGGGAACTCGCCCAGCAGCCTGTGTTTCTCGAGTGTGGGCAGCCGGCTCCCGGGCGTCCCTCCCAC
CCCTTGGTGGGGTCCTTACCGGCGTTTGTGCGTTTGAAAGCAACTGATTGAAAATCAGGCCTCCAAGCTTGTGCTTGAAAGGACGAGAGCACCAGCCTGGGTCCGCGAGGGAGGGCGCCAGTGCCACCTGGTGGCCGCGCCGGGGAGCCCAGGTTCCAGCCTGGGGGCGGCTCTAAGTTCAGGGTCAGTCCCATCATTCCACAGGGCTGAGAATTAGTGAGCTTGCAGCCCCAGCCGCTCCTGCAGCCAAGCCTGAACGTGAAATACGCTGAACTCCGTCACACGCCTATTTCGCTAGCTCACCGCAGAACGGCTTTA
TATGACATCCCATCTATGTAAGCTAGGTACCAATTTCAGAAATGTAAAAAATGTGGAGATGTGTGTGTTGGAATCAATGAAGGACAGTGTACCATACGTGTCCTACTGGACTGCAGTGGTATATCTCTCTTCCTCCGTTAGGTGGCGATCTTTGTGCTGCCTACTGTCAGCTGGATGTTTTTCTGTCGTTTGTGTTCACACTGTCTCCCCATCATGGTGTGGGGCACACACCATCTGCGTCTAGTTGACTCCATGTCTCAGCCCAGCAAAGTTCATAAGAGC
AAGATTGGCCGGGAATTTGAGGCTGCAAGGATAGGTACACACAGGGGAGTGAAGCAGGGCTTGGAGCAGATGGTAAAGATTGTTGGCTTTTCCAGCCATGGGGCTCTCTTGCCACTTGGCAGTAGTGGCATGAAGCCGCCACCAGGGGGCCACGCACCAGTGCATGTGGCTGTGTTCCAAACTTTTTGGACAATAAAATCTGAATTTCACATACTTTTCTTATGTCATTAGATATTACCCTTTTACATCTTTTCACTATTTAA
TTTGCAACGTCTATTTTCTAGCCAACGCTATGATTTTTATTCCTGTTTATTGACCAAAAATTGCTTCATTTACTGAACCAACCACGTAGCGCAGCAGAGAGGCGGCTGTGGTTTCGCTGCCTGGGCCCTGAGCAATACCCACCTCTGTCCCATAGATGGCAGCATTTCACAAACAACGCCGCCACCGGGACGCATTGAGAACTCAGCTCCAGTAATCTGTTGACAGGATTAAGGACCCCTGTTGTTTTACAGGAAGTAAATAAATCCTTATGGTATTCTGGA
TTAAAGAGAGAAGGAAGAGGATGGTGCCTTGAAGGACAAGGACAGGTCAAGGTCAAGCCAAAGCAGGGAAGCCTCCGGAAAGAGGGCAAGGAGAGTGGCGGGGTGCGAGCGGGGCGCTGCGGAGGAGGCTGCAGCGGCAGCGGTGCGGGCAGGAGCTCTGATGCGATGCGATGCGATGCGATGCTGCCCCCCTGTGTCCTTCGACGATATTGCTGCGGGAAGCTTTCTGTGCTCAAGACCTCGTCCATCCCTCCATCAGCTCAGACCTTCTCTGCGAATAGCTCTCCGGGTGGTAAAGAGATGCATCACATTTAAAACTTCGAGACGTCCTGG
TCTTGGGGACAAGGCAGGTCATCCTGCTGAATGTGTGTCTCTGCGATGTGCCCTTTGGGAAAAGGAGGAACAAGGACAGCAGGATGGCTGCAGGCACCTGACCAAGACCTGTTTTTGGATTATTTCCCTTGTCTTTCACTCTCTGGGCACAAGAGGGCAGCCAAGTCTTGAGCTTGGGGGCTGCAGGGCCAGTGGGGTGGGAGGGCTCTTCCCTCCTTTGCTTGTCCCCGGCCTGCTCATTTGCCGGCAGCCTGCACTCCTGTTCTCCCAGATCCTGACCACTGAATGAGGGAACCA
AAAGTAGAAGAGGTGGAAAAAAGGGCCCAGAAAAAGTGGAAGGAGTGGAGAGGCTTGGCTGGAAGAAGGGAGAGGGTCCCTGGCCTCAAGTTAAGGGGGGCACGGGAGCGCCGTTGACAGTCATCTTGCGCCCCCTGCTGGTGGAGGATGGTGTCTGCAGGCAGTTCAAGCTACCCCCGTTGGCAGCTGTGGTGGCCCCACTGGCTGTCGAAGGGGGAGTGGGGGAGGTAGGGTGGGTGGCTGGAGGCCCATGGGAACTGGGAGAGCCATGGGATGGGGTGGCTGGGCTGGGCAGGGAGGAGGAGGTGGCTG
TCCCTCCGGAACCAGCTCCCACCGTCACAGCCCCCTCCCTCGGCCGCTCCCGGCTCAGCCCAGGCTGGGGCGGGGCCTCGGAAGCAACTGCCCTCGCCCTAGCCAGGGCTGCCGCTTGTTAGGCCAAGTTTTCAAACGGCAAAATCAACCGCGCTGAAGAGACTGTGCCTCCTTCTCTTCACTCCGCATCCCAGACGCCTCAGAGAAACTACCTTTCAGACCTTCGCGGCCTCTCCTGCGCCCGCAGCGCCCGGCAGCTGGGGACCCGGGCTTAGCCACATCGACCGCAACGTTCGCGCGCCACCTTGTGTCCATTCCCTTAGCCTCCAGGGACAACCCGGAAACCACATTTCCCAGCGTGCCGAGCGCCTCTGCGCAGGCGCAAAGAGTTTCCCTCGTTGCCATGGGAACCTCGCCCCTTCTAGAGTCCTGGCCGCTTGACTCAGCTAAGCGCGAAGGTG
ACCCCAGATGCTACCTACACGTGGGAGGGGGAGTGCGACAATGTCTCCCTAAAATAACGCGGCTCTGCACCCTTCCCTCACATTGATTCTTTAAAAAAGAAGCCCGGTTCCGTCGCTGCGGCATCCCTCTACACCTCTACAACCGTGGAGGTACCGCAGGTCCCACGCTGCCCCCTGCGCCTCCTGGCGGACACTCGAGGGTGCTGGTTTGTTTGCTTCGAGGACGAAGGAGAAATTTTTGTTTAAATGTATATATGTACATATATACACACATATAATATGTATATATATACACTACACAC
TTTATATGTATATCTATCAACATTCTTTTATCGCTATACAATAGTAATAAAAACAAAACAAACACACACACAAATCCAGCCCTTTGGTAACTGGCTCCTTCTGCTGTACCATGCAGGCTGGCATGGGTTCTGCCAGCAGGCTGTTCCCTAACACCACAATTGTGCGTCTGTATGACTCATCCAAGCTCCAGAGAGTCCAGCGTCTGGGACCTACACTCAGGGAGGGGCCACGTTCCTTTTCTCCTCTCCACTGCACAGGAAAACAGAAA
CTGGCTGAACAGCCCCTGCTGCCTACAGCCGGACGCTGGTGGGCACTGAAGCTGCAGGTCTGGAGGGAGTCCGAGGAGCGAGGCTGCGTGGGATTACTGCTGGTGCTAGGGCAGGCACCTGCCATCTGGACGGGAGTGGAAGGAAGTCGCGGGGCAGTAATAGGGGGCAGCAGGCGCTTTGAGGCGCCTTGGGGTAAGTGCCGCAGAGACCCAGCGGGAATGCAGGATGGCAGGGCGGCCTCGGGGCGGCAGCAGGCACTGCGCGGTGGCCCAGGAAGACGCAGCGCGGCCGGGCTGGGGCGCAGGGCGGCTTCGGGGCGCCAGGGGGCGTTGTGAAGTCGTGGCCCGCTCCGGGCGGTCTCAGGTGCCTGGCGGCCTGGGGAAAGCACCTGGGCAGGTGGGGGCGGGGCCTGGGGAGGCGGGTCCCTA
TCGTCTCCATTTTATGATACAGAAACTCAGGCACAGAGCTACTTAATGATGAGCCCTATGCAGGGCTGTCTGTCCAGAGCTCACAGCAGTGGGACTTAGAGTCAAGTTCTTCCTCACTGTGCTACACGTTTAGCCAGAAGGGGTCACTCTTGCACCTGTTTGTACTTTCTGCAAAATCAAGTCGCTCTCCCAGCTGAGACTAGGATGGAAGGTGGATTTGAGTTGTTCTGCCCTTCTCTAAAAGTGGCAGAGGTGTTTGGTCACCTGCCCAAAGGGCAGCTGTGCTTGGCAC
GTTGGATCCTTTTCAGTGTATCTTGTCAGGGAGCAGGGAGCACATGGTGACATATGCCCCAATACTGGTATGTTAGCTTTGATCTCTGCAAAGGCAGTAAATGGCCTCTTGGTGGAGGCTGTCCTCTGCTGGTTATTCTCAACATTGCATCACTTCTTGGCCTTTTGGCTAAGATCAAGTGTATTCTCAACATTGCAGCTGCTATGCCTCTGCTGATGTGATTGACAAAGGACCAGATGCCCTGAGTACGAACTCTGACACTTCACTGGTTGTGTGAC
ACCTGGGAAATAAGAAAGGGCTTCCTGGAGGAGGAAGCATCAGCACTGGGGCTCAGACAACAGGGAAGTAGAGGGCACGTTGGCTGCAATTCGGAGGGAGCGCGGAGCTGTGCCGAGTCTGGAGTTTGGTCCACGGACCAGCAGCGCCCTCTGCTGGAAGCATTTCATAGTGTAGTGACCGGGGTACCGCGCGCATTGAGCCATGTATGTATGTATGCATTTATTTATTTTTGAGATGGAGTTTCGCTCTTGTTGCCCAGGCAGGAGTGTAATGGTGTGATCTCGGCTCAC
CCCACTCCTGGTTTATTTGCATGGATCCTCAGAGCCCAGAACAGTTCCAGGCACAGTAGGCGCTCATTAAATGTTTGCGGGACGACCCAAAGTGTGTTCCCGCCAGACTGCGCAATTGGAAAGTGGATGGGCACTGTCACCTGGTGGCAGCTCTTGGAACTGACGCCGAGATCCTTTTGTCAACGTGGGCAAGTTCACTTTCGTGAGCCACATGTCCTCAACGTCTGCAAAATGGAGATCTTTTTCATCGCACATGCCTATTGGGGTTGTTGTGAAGGTCTAACACGTGCTAACATATAAAGTGC
AGCCCTGTTCCCAATCTCTATCCCTCTTGATAACACAAGTGGAGGCAAAATGGTACACTCTGTTTTTGCACTTTGTCACCTAACTGGGCCTTTCATTGTCCACGATTTCTGGGCAGCTATGCGGTTTCGCTCGTTCCCAAAGATTGCCACTAGGCGGCACCAGTGACTTCCCCCATCACTAATCAAGTGGCCAAATTAGCAGGCAATTACCAAATGTTTAGCGAGAATGTAGAATGTTTTATCGGCCAGTTTACCACCTATGGTCTCAGAGATCTGGCTCTTTTT
TGGGAGTGGTGATCATGCCTACTCACATGTTCCCCTGGTGTTTATCATAGTGTTAGCACATAGTGGGAATTCAACCAATGCTTGTTGACCAAATGACTGAAGCAGGGTAACGGAAAATTCAAGTCCATGCTGATCTATTAATACCTGGACCTGAGGGGTGGTGAGCGCTCGTTCCCCCCGCTAGAGGGCACTCTGGTCGTGTGCTTCACTGGAGGCCGCGAGCAGTGTGGCTCCACTTGGGAGCCTTGTGAAACCAGTTACGCTCCCGTTGCTGGCAGCTTGAGCCAAGCAGCACAGACGCACTTACGGCTCAGGCCAGTCTCCTTACCAGGCGCCATCATTCTCTTCACATGGACCCTTTGTTTCTCTCATTGCCTTCCCCTCACCTCACCTCACCTCATGCTCCCCCTGG
GACTTAAGATGTTAAGGGGTCGCTTGTAGCGGGAGGGAAGAGCTTCAGCTTGGAGTCCAGCTGCTGCGCAAGGATTCAGTGGAATCGCACAGAAAGGCTGGAAGCCTGACTCCCGTCTGGTTCCACCTCTGAGCTGCAATTGCTCATGTCCACCACGTGATGGCACCAGAGCTGTTTCTCAGGCTTCCACATCACTGCCCGGAGAAGGGAATAAAAGCTATTAGTTGAAATCCTGAGAACTGCCCCCACAAGGAGTTGAAATGATCCGCCTAGTGGTGACCTGCCAGGCCTGGCCTTGAAGCCGACAAACCTCTGGCGCTCCCAAATAAAAAGGAAGGAGACGAGCACTCTCTCCCTTCTGAGGCAGATGACCTAGGGTAGAAAAACTGAGACCCTCCCACAAGGGAAG
CCTGCCATCCCGGCCTCGACCAACTGACTGTTCTCTAGCTGCAGCCGCCCCATGAGGGTTCCCAGTCTCCAAAATTGTAAAGCCCTCCTGCCACCACTGCCTCATCTTCTGATGCAGCCGGCTACCTCCACTGCCCTCTAGTGGCGGCAGGACCAACCTTGTGGCTGATCAGGCCCTGCACCAGGGGACCCAGGAAGTGTGTGCAATGGCTGCTAAGAGGGGCCAGATAACACAATCTGGGCATGTGGGGAGTTAACAGCCAGTGAAGTAAACTTTAACCCATTAAAC
TAATTCATCTTGGCCAGATGCCTAGCCCAGGGCCTGCACTCAGTACTTTCTGCTGCGTTCCATTTACTTTTAACAAGTCAAAAACTGACATCTAGGAAGCGGTTGGAACAAGCCACAATCAGTTCCCAGACATGACCACTAGGGGGCAGAGTCTGACTAGCACTGTTTGGCTAGAAAAAGGGAGCCTTGGCCGACGCAATGGCTCACACCTGTAATTCTGCATTTTAGCCAGGCCCAGGCAGAAGCATGGCTTGAGCCCAGGAGTTCGAAAC
CATACACTCACTTTAGTCCGTTGGTACTGTATTAGGACCTGGCCTATACAGAATTGTGAAAACTGATCCGATCCCTCTGTTGTGCCATGGTTAACAGTACCCACGTATGCCATAGATGTGTCCTGGCGCCATCTAGTGGGGGATCCAACTTTCTGCTCCATAGTGCCTCCTTAGGCTGGCTCCAGCCATTGCTCCAACTCACCATTTTGTAAGCTGCCTCCATCATCCTAAAAAACGACCATGCTGAAAGAGCTCCTCTGTATTTCTTGGCAGACCCTTTCCAGTTTTCATCCTGGGT
TCACAGTCTGATGACAGTGGAGCCACCGCTTATCGGAATTCCAGAAACTACCAGGGGCAGAAAAGCACATGTTAGCTTCCCTTTTGTGGCCAGTGAGCTGAATGGAGCGATACCACACCCCACGAGGTGCTGCCCTCTGCCTGTGACACAGCAGCACAGCCACCCAGGCCAAACAGTCTGAGGAAAAGCAGAGGTGGAGTGACCTCGAAGAATCATGCAGAGGTCTTCTAATGTGGGCAGAATCCCAGGAGAGAGCAATGGCCAGCCTATCCTGGCCATGACCAC
CCAACAGCATCAGTGTATCTGCTTGATTCACACACTTACTGAACAGTTCTTTACGATGGCACAGAACACGACATCCACACATAGGAACACCCCTGTCCGGCCTATGCCGGCACTGCAGTGAACAACCATGGGTCCTGTAAGGTGGCTCTTCCTTGCATAACGAATATATTTTATGAAGCTATCTGCTGAGGCAGGAGTGCCATGGTCTGGCCACTTGGTGAACTGCAACTGTTTTACAGAGTGACTAGTTCCCGTCTGTTAGAGAAAGAAACAGAGCGAGAAAGACATTTATTGATTTCTTATATTAGAGACCTCACGCCAACTTCTAA
CCCAGGGGCTCGGCTCTGTTAGGGAAGCCTGGCAGGGGGGAACTAGAACCCGCCTCTCCCTCAGCCTGTTCTCCACCCCTGCCGCTGCGCAGCTCCTGGTGGCAGCTAAATCCCCAGCGGGAGCCTGGGCTTCCATCTCCGGGGCGCCAGCGCCATCTGCTGTCCATGCAGGAGAACTCTCCGCAGAGGAAAAGGGAGCCGGGCTTCTGTGCGGCAGAGACTGCTCATTCAAGTGTCCCTTGTGCCCTGCACTGGGCCAGAGGCTGGGGACACCAGACAGGCTCCTGCTCCTGTGCGGCATAC
CTAAAGAAGGTACAGTGGTAGGGAGTGGTAGGGGGGTCGGGAGAGGAGGAAGGGGGAGAAGAAAGAAGACTGACTATCCCCACGATTTCCTACCTCGCCTCGCGGGCGCAGGGAGGCTCAGCGATGCCACCTGGCGGCTGCTTCTCCCCAGATTGGGAGCCGGCTGGCTGCAGACAAACCCAGGCTCTCCCCGGGTGCCGTGCCTCTGCCTCTAGAATAGAAGCAGAAGCCTGTATTCATGCTTGCAATCCAAGTGGCCCTGCAAACATTCGTCTTCT
TGCTATGTCCAGAGCCTCAAACAACAGACGTTTCCCAGCCCCTGGGACCGCCAGAGAGACCCGGGCTGCTGGGGCCTCCCTGAATCTGGGGCCGCCCTGAAGGCTGGACCCACAGCGCCCCCTGGCGGCCACAATCCGCACGTGCAGCCTCTGGCAGGCCCTGGGCAGGTCTGCAGAACTCCCCTCCCGCAACCACATCCCCAGCCTCGCTACACCCCAGATCATTTATTCATTAACTCAGCAAAGACTGATTTGCATGCATGCCCATGGACCACGAACCCCACAGAACTCGGTGCCTGCCTTCAGC
TGCTTGACTGGAGGAGGGCTGGCAGCAGAAGTGCAGCTGACCGGGTTGCGTTTTCGTACGGCTGACTAAAGCGGATACCGGTGGCGACTCATTTCTCGTTTTATTTTTCAACGATTTGGCGGAGAAGCTCCTCTTGTGAATGGACTTTGGATTTCTTGGAGCTGCGCTGCGGGTCCCACAGTGTGGCTTTCGGCCCGTGCTGTGCTGGCGCCTGCACTTCCTCTGGCGGGGCACGGGGTGGCGCTCCCTGGTAAAGCAGCGGCCAGGGGGAGCCGTGAGTGAGGCGCTGCCTCTCCCGCTGAAGCGGGTTCCAAGGCCACCGTGAGGGGGACCATCCATCCAGGTAAAACGTGTTCTTTCCTTGTTCCTTTGCGAATCGATGGGGATCAGGCTTCCCCAGGTGGTGAAGTGAGGAACAGGG
TCCCAGAAATAAAAGCGCCCCAGAGATGCGGGGGACGGTGAGGCTCCTGCCTCCTGCCGCAGCAGGCACCGAGGCTGCCCTTTTATGGTCCGGAAAAGGGACCAGGAGCGGCCCCATGCCTGGTACAAGAGCGACATCTGGCGTCTGAGTGTGGAACTGCACGGGCGTAGGCCGGGAAGGCGGGGAAGAACACGGCCCCCTGGGCTCTTACCGGCACAGAGGGGCCCGGGACCGGTGTGGACTGCGTCACGGTGGTCACAGCCCGCGTCAGTGTGGAGGACACGGTTGTCGTGATGGCACTGGAGCTGGTGATGTTCACGCTGTCGCCCTGGGTGCTCTCCACCTCTCCCTGATCGCTGGCAGCAGGTGGGGGGTCTGTGGGGGCGACAGGCAGGCGGCTGCTCAGCAGGAGCCCCCCCGGCCTGTACTTGGCTTGACCACCACAGGCTTCCTCTACCACCAAGGGGAGGGCCAGATAAGGCAGGACAGGCT
TCTCAGCTCTCAGTAGAGTTCATAGGCTCTAGGATTTCTGCTGGAAGTGAGAACACTGCAGGGAGGCAAGAAAGCGGGCATCAGACGGTGCAAAGCGACCCTGGGCCCAGATCGGCGGCCAATGGCTCCCTCCGGTGGCGGAAGCGAAGAGCGCAGCTGGATCGGGCGCGAAGGGAGGATCCCCGCAGCGGGTGAGGGGCGAGGCTGGGACCCGGTGGAGGTTCTAGGGTTTTGAGAGGTTGGAGGACTAGAACTCCAGAAGTCCCTGAACGAAGTGGGCCGGATTTCCCGTGACGCACCTGGCCCAGGTGTTGCAGCCCCGCCCACCTCCCTGCCGCTTTCCGCCATCCTCACACGCCCCCTTTAGTGGGGTGGCTGCTCACCGCACCTCG
GACTCTAGTGTCTCCAACTCCCTCTCATGGCTCTATGGCTGCTGGTCGGGGTCAGGGAGATGAAGCAGTGCCAGCTCCGTGGTCTGCACTGATCCTGACCAGTGAACCAGGCTTCCCCAGCCAGAGCCAGCTAGTCAAGCACGCTCTCTAGTGGCCACCACAGGGAAGGCAAGAACTTGTCTCCACAAAGGCAGGATTTTCATTTATTCCTTCAGAGAGTACAGAATGAGCATCAATGTTCCAGGCATGGTGCCAGGCATGTGTGTTAACTTTAGTTAAAACATACTTATTGGCCGAGTGTGG
AGGTCTGGAACATGCCAGTGTCCTTGTCAGGAGCGTCATGATGAAGTGGTTCACTAGGCCTGGGCTGGGCTGCATACAAATCACCAAGGGAGCGGAGTGGCTGCAGCGGAGTGCCACTGGATATACCGGTTCACACAACGTGGGCTGAAACCAAGAGCGCCTCTTTCCTCCCGCAGTGTCTCTTTATCGCCCTCTGCTGGCAAGTCTGAAAATTGTGCTCACTACGAGGGACAAATGCTTTTAGCCTATTGATAGAGGATACAGGAGCTAAGAGGAAATAAATTGACAATTGAAACAAGTGGTTATTCGACATTTTCAA
ATGTGGTTCCCCGATGGTTTTGTGCCCCAACTACCAGAAAGCCCTGCTCCCAGCCAGGGACCAGGAACCCGGCCGGCCCCCTGGGCTCTCCGGTGGGGAGGCCCCGGCAGAAATAAGGCTGTGCTTGGCAGCACTCTAACAGCACTGGCCGCCAGGGGGCAGCAGGCCTCCGCAGGTGGTAGGTCCAGGCTGGTGCTTCCTAGGGGGCTCCCAGAGGCAGGGCTCATCTGGTAGGGTCCCCTCAGCAGCCAGGGACCCCCTCCAGCTCTACACCTGACCCACCTCTAAGACTGGGCATTTCTC
GCATCACCTGGAAACTCGTTAGAAAGGCACATTCTTGGGCCCACCCCATACCTCTGTGTTAATAAACCCTCCCGCTGATTCTAATGCGTGCTCCAGGCTGAACAAGAAGGTCCTCAGTGAAGGAATCAATTCTGCCGAACTACCGCTTGGGGACAGCACAGGACCACAAGGTAACCATGGCTGATGAAAAGCACCCGCAAATTGCAAAAGCCTCTCACTGCCCTTCCGGCCTCCAGTGTTGCTGTAAGCCCCCTTCAGTTCTCCCCACATACCCTGCATGACCTCTGGAAA
CCGATGCTCCGTCCCACTCCTTCCTGCGCCCCCGTGGAAGGACGGTGGGGGGACGACGGCGTAGGTCCAGGGGAGCTGAGAGTGCGTCTGTGTTTCCCCGGAGACGCGCTCGGCCCGGGGGCGGGTGGCGGCGTCAGTCCCGGGGAGGACCGGCAGGGGGCGGTCGAGGCTGAGGACTGCGCAGGACCGCCCGGGCGGGACGTGCCGTGTGTACTGCGGGACTTGCATAATACCACTCTCCAAGTCAGGGTGCCTTCCAGGAAATCCTGAGCGAGTTGCTCATT
TTCCCATACCCTCCCCTCCACAGAAGTGACACAGCCCTAGAGGAGGCAGTAGCAGAGGTGCTAGACCATCGACCCATCGAGCCGAAACACTGCCCTCCCTGCCATGTTTCAGTTGAGCTGGTGGGGTCCTGTGCTACCCTGGTGACCGAGAGAATCCTGCAGGGGGCACCAGAGATCTTGGACAGGCAAACTGCAGCCCTTCTGCATGGTAAGGGTGGCTTTTGGATTGGGACCTCAGTAGTTCTATTCCTGTCCCTGAGAAGGGAGGGTGGAAAAGTCTAGACGCTTCCAG
CATTGATCAAACCCTCCAGGTCTGATCGGGAAACATTTGCCTTCTCCTTTTGTGGGGTCCTGGGGTGAAGAACAGGAGGGGAGGCTGGAGGGTGGGTGACACCACGCACCCCTGGGCGGCAAGAGACCCACCAGCCAAGTCTTGCCTGTGATGCCTCCCATTTACCAGCAGGTGTCACCCTCGGCCCTCTCACTGCGGCTTGTCCATTCCACCCTCTGTCCAGACTGGGCTTTAGGGCTGCAAGGCTGGAGACACAGGCCAGCTTTGCACGTGGGAGCAACAACGGGGACCCAGGTGTCCCGGCTCCTAGTCCC
CCAGCAGGAGGGAAGGCCTGAGGTCACACTGTGGGATGAGGTCACCGCTGGCTCCACCCACAGCCCCAGACCCCTTCAGCCCACTCTGCAAGTTCGAGCTTCATCCCCACCAAGTTCTCCGCTGGACCCAGATGCCAGTGGAGCACAGAGCGGCCGCCAGGGGGCGCCTTGGGGCAAGAGTGGTGGGGGTTGTGGCTGGGCGGGTCTCTGTTCCTGGAATGGGGCAGGAGGGAGAAGGAGGAGCCAGCGGAAGGACGGTGTGCGGGCCGGCCAGCCCTGGACGAAAGAAGAGGG
AGCTGGATTATGTGAATCCCAGAAGTTGAGATCCTTGTTTCATTTTAATTCTGAGACTAGAATGCTTTGGAGATTCATGGAGTCAATCACCTAGCTGACTGTGGAGGACCAGTTGTCAACAGGGACACCATGTGGTAGGGAGAAGCAATGGCAGTAGAGAATAGTGAGAAATCAAGCTGTCCCATTTGAGTAGGGAGAGGTGAAAGCGCAGAAAGAATCCAGCTTTCCTCCTAATATGGACATTTGAGACTCTAATAGAGGCGTGAT
CCGCGGTTCCCGGCCTTTCAGCTCGGCTGCTCCCTGGGTGGTGGGGCCGAGGCGCACCCCCTTCTGCCCGGGCCCGGAGTGCGGAGGCGCAGCCCGGGAGAGGGGCTGAAGGGGGGCAGGCAGTCCTCGGGCGCGAGTGTGCAGCGCCCTCTGGGCGTGGACGCGGAGCGCGCTCCAGGTGCGCAGGACTCCTAGCTCTCTTGGGGAACGCTTTCTGGGGCAGGGCGGGGACCCGGGGGCGATGGGGCCTTCAACCGACGGGCAAACACACACAGACACACCCCGGCTGTCCTCCA
TGAAGCTTCGCTGTCCAGCCGACAGCGAAGCGACCCAGGATCCTAGATCAAAATCCTCAGTTAGGGCTTCTCCTGCAGACTATTGTGGGTCACTCAATGGAGGCCAGTGACCTACATCAGGGCCACACCGCCCCTCTCTGGCTGAGCAAGGAAGTGCAGCTGTAGGTGCCACTGGGAAGAGAAGGATGTCACTCAAGCTTGACTGCCAGGAGGGAACTGGCTATTCACTGGCAGCCAGCAGCATACTTTCTGGGTCATGACTGAATGCAGAAATGCAAAA
AGCGCCCTCCCCTGCAGCCTCCTACAACGGTCCTAGTCCCAACCATCAGTTCTAATTTTTGACTTCTAATCTATCCTCCTCTCAGCTTCTAGTCACCACCTCCCACCAACAGCCATCCAACTAGATGCACTACTCTCCCTCGCCACTAGGTGTCCCCTTGGAGCCACTGATGCCCCCAAGGGGAGCTGGCCCTGCCCCGCCCCCTGGGGCCATCAGGGCCCCCCCACAGCACAGCACAGCAGTGCACACCCCACCCCACCCTACCCCCAGCCACACA
TTGGGGACTTATTTTTGTTTCTCTGGGTGGTCACTAGTTTTTTTAAAGCATTCATGGAAGAGTGTGAATCTTTTACAAGCTAGGAAGCCATGGCAAGCCTTGGGTCATACTGCCCCCGCGAGGCCACATTGGCAAACCAGCAAGGGTGTTCAACTTCCAGACTTGGCCATGGAGAAGACACACGAGGAGGCTTTTCACATTCAGCTCTTTAATGTTTGTCTCTGCCGGCACCATCCCAGTTGTGAAAAAGAGGT
TTGGTTTTTTGTTTCTCTTGGATAAAACAGGAAGGGCAGGGTTCCCCCACGCCCTGATCAGTGATTGAGCCGCCAGCCCCGGGCCTCCCTCCCTGCACTCAGAAATGTGGTGCTCTGTCGCCACCTGGTGGACCTAATAGACGATGCCGCAGCAGCCCAGCCTCCAGCGTCTGGGGTAGGATCCAGAAAGCGGCTTCCTTCAGGCAGAGTCTAATACGGAGGCAATAGGTTTGGGTGACTTCCTGACAGGGGGCGGGGGGTGGGGGTGGGA
GCCTGTCTGTAGCCGACGCCCCCCAGGGCTGCAGGGTTGGGCGAACTGGCCTCTCCTGTGCGGCTGACCAGGTCCCCCGAGCTTCCTTAGGGTTGCAGGCAAGGAGGCTCCCGCAGGGAATCTGGAGCAAGGTGCATCCGGCGGCCAGCAGGTGTCACTGCTGCCCCAGAGACGGCCGGCCACGGGCTGTGGCGACACGGTGAGCTGGAACAAACCGCTTTGTTCCTGCTTCACAGGCTTTACCTTACAGCAGGGTTAGGAGCCTGTTTACCTGCACTTCTGCCCAAGGAAAGGAGTAAA
AAGTACGCGGTGAGACGGTGCATGCGCGCGCAATCAGATCCGGGTTAGCAGGATGCATCTTTGAGGTCCCCAAACCAAGCCACCTGCACGGACCCAATATCTCTGGCGCGTCCCGAACGCCGTGGATTGGCGTCTGCCGCCCCCTGCCGGCGGCGCGCTGCACTGCAGACACTGAACTCGCCCAATGGGTGCGCTGAGGGTGGAAGACCCTGACCCTGCTCTTCAAACCTCAAAGGGCAGTTTCTTCTCACTGATGAAGGGGCTGGTTGCTGTCTTAAGCATGTAAAAAGGAGGGCCATGCCTTTGAGGAGTGAACCGGGTTGTCTC
GGAAAGGTCAGGGCTGAATATCTAACTCTCTTTCAGCTCTCGTTGTCTGCTTTTAGAGCCAGGAGAAGGGATAATTTCGCCTTCGCCAACCACCAAAATGCAGTTTCAGCCGATTCCCATCCGCAGGGAGCCTGCGGAGCCCATCTTTGGCCAGGAGGGGGCAGCAGAGGCCCGGCGTAGCCCCGCGCTTCTCACGCCTCACCAGCAACCGCAGGAACCCACTTTCTAAGACAGGAGAACAATCATTAATTTATACAGCTAAAATAAATACGGAAACCCTCCTTA
GAGAACGTGTGATTTTGAGGTTGCTTTCACACATACCTGCTAGTGTCCACTAGGTCTCCACTTCTTACCGTGAGGCTGGGTTTCGCGTTCTGGTTCCAGGCTGTCCCCCCACTGCCTGCCCCTGCCCCGAATCGCAGGTTTTGCCGCAATGGCAAGTCCCAACTTGGCCAACAGGGGGCGCCCGCCCGAACCGCCAGGACCGAGACTCGCGAGCTTCCGGGCCCAGTTCCTCAGATTCAGCGCGGGGGAGAGCTGCGGGCCCCGCCGGGGGAGCCCAGGGGGCCTTCGCAGAGGATCTGGAGGCCT
TATGTAGGCATGGCACCAGGTGATCGCTAAGGCCCGACCCCTCTGGATCCATCATTGTGCTGTCCAGGCCGACCCTCCTAGGTGCAGTCCGGCCCCAGCACTTCCCTCCCAATGAGTTTGTGCTACCGCCCAGCTTCCGCTCTGTAGTGACAGCCTGTGGCCACCAGAGGGAGCGAGGGGCCGTTCTGCCGCTCTCCCACCTGCCCTGAGGGCGCTATGCAGCAGGTGCGGCAAAGCGCGCCTCCTCCCGCCCTGCTGCACACCTCCCCACCGCGGTGCGGGCATCGCGCTGGCGCTGTGGCACTGACCCTTCTTTGACTTTCCT
TACAAGAGACACTTGATAAGTGTTCTTCTCTTTATTTCCTTCTTTCTCCCTGCCCTCTGGGACCGCTGTCTGGGAGCCATTGGGGCCTACCCGGTGCTGACCACCAGCCACCGCTTCAGAGGAAGCTGCGTTCAGGGTCGTTCCTCCCCAGGTCGGGCAATGCCGAGCACTGCCTCCAGGGGGCGCCGCCACGCCGACCCCGCGCCCCGGGGGTTGTCTTTTCCGCCGCAGCCGCGCGGGGCCGCCCGGGCCCTGAGTTTTCAGGACCGATGGCGCGCCGACAGTGGGGAGGTCGGCGTCCCAGCTGAATCAAGGACGTCCTTTAGCACCGCAGTGATAATGAACACACAACAATAATAGC
GCCACTGGCATTCTGTGACCCTCAGCAAGTCCCTTCCCCTTTCTGATACTCAGAATCTCAGAGCAAAGTCCTTCCCATCCTCCCTCCACAATGAATGGGTGCATAAGTACATGAACAAATTAAGTATTCTTCCCCTCTGCGCCCACTAGAGTGCGCACAGGTGCCACTAACCGCCACCGTTCCCTTCAATTGCCATCCTTTCACAGGGGCCGCTGTGCCTTTCTATATACATTCCCAGCCTTTCCGCACTCTTGTTCCTCTGTGATTACTATTCCTCTACTCCAGTC
GACTGTCCTAGTCTATCCAAGCACAGAGCAGCTCTGGTTAGTGTCTGCTCAATTCCTCTCCCCTCGCCCAAACGTCCCTGAGTTGCGGCCTCGCTCCTGACCGAAATCCCCGCGGGTTCTCCTCGCAGTGTCTACTGGATCCCGCCAGGAGGCAGCAGAGGCGCCAGCACCCAGTCCGACGGGACAGCGGACCGGAGGGGGTTTCCGCTTCCGGGAGAGGCTGACCGTTTCCGCTTCCGTCCACTTGGCGAGTGAGACGCTGATGGGAGGATGGACGTACTGGTGTCTGAGT
GCCTCTTAAGTATTTTTCTGAATGAACCTTTCTTTGCCAGCACAGTTGTTAAGAGCAACCCTGAGCCATTAATGGGCAGGAACAGCCTGAGACCCCTGTGGAGTCCTGAGTCAATGTGACATTGGCCTCTAGTGGACAAAATTGAGAATGCAGCAGCTCCAGGTAAAAGATGTCCTGTGGCACTAGTCACAACTGAAGGAAATGAAAATCTCAACGTTTCCTTTATTTTTCACTTCTACCATGCAAACTGAATTACATTAC
TAAATGGGGCCCCTCTCGCTTTGGAGATACAAACTGTGGTGGGGGTGTTGCCTGTGGGGGACAAGTAGAGGACCTGGGGGCTGAAGCCATAAAAGTGCAAGAACCGCTGTCCCCTTTAGTCCTGCCCTGCCATCCTTCTCCACCAGGGGATGCTCTTTCTCCTTTGGTGGAAGGGCCTGAGCTGGGGCCAGGTGTAGGTGCCCGTGCCCCATAACCCACCTTTCATACATTATGGTTTTTCCTTTTCAGCTCACAGAGTTTTTCAGATTCTTTGTCAAATGTG
AGAGGCCCCCTCAGCCACAGGCATCTCTACATTTAGGAGCCGCTGCATGTCCTCAGCCAGAGGGCTGGGTCAGTCTCCAGCAGCGCCGGTCCTTGCCAGCTCCTTCTTGCCCACAAGCTGCACGGGCCCGCCTGGCCTGCCTGGCCTGCCCTCTAGTGGTTCAGAGGAGAATATTCACAGTGGTGCCTGGGCCTTGGTGGGCCAGGAGGGTCCCAGCATGGATGGGAGGGGCAATGGAATGATGCTACGGGGAGTGTGGACTGGAGTGCATGGAGGAGGCATGGATGAGATGTGGCGCAGAGGTGATCTGAAGGGGAAAGTTCCTCATGGAATGATACAGGTCTGGACTCCAGAGAAAGCAGGACTCTTCTCCAGCCCGGACACCTGCTCCTCAATGGCTTTCAATCACAACTGGCTCGTAGACCCCAGAAGAGACCCTGCAGGTGAGAGACAGGTCAGCATGTCCCCCTCGATACCCCATTTCCTGAGCGCTC
ATTCTGATTCTGTGTTCCTGGGGGAGCCATCAGTTTAAAAGAAAAAAACAAAACAAGCAAAAGCTAAGCAGGAGCTGCAGACACCCACCCGAGTCTGAGCCTGGCTGCGCTTCCCCACCGATGCCAATGGCACCACCTGGTGGTCATCATGTACATTACACCACCTTCCTGGAGGGGCGTCCTTGCACATGGTATAGGGTCGCTGCACACAGCATCTCTTCTAATTTTCCCAACTCTGCAAGAGAGATCCTCATCCCCGTTTCACTGATGGAGAAGCCGAGACTCAAAGAGGAGAGGTGACGTCTCTAAAACCCCAC
TTCAAAGGAGATGGATGAGAAATAGATGGCACTTGGTGGAAAGTCCTGACAATACAGCAAAGGAGAAACTGGTCACTTGTGTTTAGGAAAGGGCAATGTACTGAGGGGCCTTGGCCATCCCTGAGGTGCAATGCATGACAGCAGCCAGTGGGGGTCAGAGGTGCTCCATGGCTTAGAGCGCCTTTAACCCTCAGCCTGCAAATCCTGCGCACAGGAGACCAGCTGGACCTCCTTTGGAGCTGGTACTTCCCTCCAGGCAGAGCAGAACTGTGAAAACATAGGAGGTGGTTGATCTCATATG
CAGGATTTTTAAATTTAACAAGTGTTCTTAATCCTAAGAGTCCAAGCATCTTTGGAGCTAGGTGCCCATTCGGAACATGTGCCTATGCATCACTCACATTCCAACAGAAGCTGCTCCCTCTTCTGGTCAACACCGAGGGAGAGTGCAGAGGGAAGAGAGATTCCCCTTTGCTCTGAGCGTGCAGAGGTGCAGTGTGAGAAAGACAGATTGTCTTGCTTTGGAAGACAATCACAAAGATGAGATAGGCTCATCTTCAACTCAATTATCACAT
ATAATCTGTCCTCAGAATGTTCCCAATGTGTGTGTGTCAATCACAGGAGTCCTGGATCATCCAGGACAGACAGGTGGACGCATTCTTGGTCTCTGCAGCTGGGCATGGGGCTGGCGAGGCAGGTATTGCGAGTTAACAGTGCCACCTTCAGGGCACAGACGGCATAACAGAGCATATCAGCAACAGAAACAGCTCTGTTTCAGAGTGAGAAATCTTCCCGTACCACTAAGTAGCTGATCTGTTTTTTTTTCTTTTTTTTTTAAATTTCATTTTGTGAGACAGCC
GCAGAACTCTTGAACAGTTCCTTCTGGAAGACAGCTGGCCTCAGGGAGGAGAAGGGAGCCCCATCAGTCATGAGGCTGGGCACACAGGAGCAGCTGGGCTGGGATGGCCACAGGCTTGCTTGTGAGTAGGTGGAGCAGTGGGAGGAGTACTCCTGGCAGCCACCAGGGGTCACTCTTGATTCATGAAAGATGCTTGCAGGCCCCACGTGCTGGGTGTCTTGGGCCTGTAGCTTGGCAGTCCCCAGGGGGTCTAAAGGCCTGGGAGACCCAGTGCATGGTCTAGCTGGGAGCCGCCACGTGCCTTAGGTGGCTCAACTCGGAGACC
CCCTGAGCTGCTTTCCAAAGCGCGGCGTCAGGAACGTCACTCTTCACTGTTGAATTCAACGTGGGCACCTTTAATGGCTCAGTCATTTTTTTAAAAAAAATCAAAATTCCACGCAGGGGCCTTGGTTCCAGAGCTCCCTTTCCAGGAGGCTGTTGCGCGGGCTGGCCACCAGGTGGCACTGTTGCATAGCAAAAGGAACGCGGCTCCGCGCTGGAGAACCGGGCCGGGCTGCGCGGAAGCCCTGGAGGGCCAGCCGGGTGGAGGGAGCTGCAGGAGGGGGCGGCGTGCTTTCCGGGGGTG
TTTCTGAAAATCTGGACCCTTCAGGATTTTCAGTCTGGGCCCTCCCCAGGGGTGTCTCAAGAGGCTCACAGAGGAGGGGTGTATGCTAGGTAGGTGCCCGTGCCAGGACCACTCTGGAAGATTCCTGAGGTTGTTGCTGTGATCTGCCAGCAGAGGGCGCTGTATCCCAGCGCAGATGAAGTGGGTAAGAGGGTGGTTTCTTCCCAGTAGGTGGGTGGAGAAGCAGGGCTGTTCTGACTTTTTGAATTCCTTTGCTGCAAAAAAAATCCTCTTCCCGTGGTGGAGAGGTCA
CCAGAGCCCCCAGCCCCCGTATGGTGTCAGCGCCTGGCTGGGCAGGCCAAGCAGGGTCTCCTGGCAAAGGGGGCTCCAAGTGTGACTGAGGTGGGGTGTGCCGCTCTCATCCACTGCACCCCCAGGTGGCCTGGACCCAACCCGAAACTCAACAAGCAGCAGCCTGGCCGTGGTGCCTCAAGCCAGCCACTAGAGGGTGCAGTTGAGCTGTCAGCCTGCCTGGAGGGGCGAGGTGGTGGGGGTGAGTGTGCAGGCGTGTGTGTGTGTGTGTGTGTGTGTGCGCGCGCGCGCGCGCCTGTGTGTGGGCGTGTTGTGTGCATGTGTGCATATGTGTGCACTGTGTATATGTGCCATGTGTATGCGTGCATGTGTCCGTGTGTGTATATGTGTGCGTGTGCATGTGTGCCATGTATGCATATGTGTGCATGTTCATGTGTGCGGGGGGGTGTGCACCTGTGTGTGGGCGTGTTGTGTGCATGTGTGCACTGTGCATATGTGCTGTGTGTGTGCATGCATATGTCTGCATGCATGTGTGTGTGCCATGTATGCATATGT
CTAGTTTGTTAATCAATATTAGTTAGTTATTAGCTCCGAATAGATGTCAGGTAATATGGTAGGCACTGATGACGTATTCATGACACAAAGCTGGTCCCAATGCTAGAATGATCTTTGTTCGAGATCCAGGTTGCTGCTGCCACTAGAGGGCAGCCGAAGCTCATCTGTAATGGCACAGTAATGGTTAACCCCAACAATCTAACATTACCAGGGAAGAACTGTCCTGAAGGGCAAAGTACCAAGCTACCTAAAGTTTGTATTGATTCTCTCAAGACTATTGCT
CCCCTTCATTCTCTGTTCACATCAGAGAAAGGAACTTTTAAATGAGAGCCAGAGAGAAGACTTGAGGGCTGGTCCCAGAGCTCCTTCAGCCACCCGGTTATGGTTACGGAGGGACTGGTAACCTGAGCCTGCCATCTGGTGGCCATGGCTGTGCTGACAGCCTTGCTCCTAGAATGCGGTCTCAGTCCTAGTCCCTACGAACTTAGGCTGATGTGTGACATCTGAGAGTCACAGAGTCCTAGAATCACAGGATGGTACTTACTTAGGATGGGAGAATATTCGATTCTTGAGATAATGCA
CTCTCTGAGAGGTAGAACACCTTGTTACTCAGTTGATTTCGTTTATTCTATCATGTTATTTTTATTCCCTTGCTTAGGCCTGTGAAAAATGGCTGCCTGTCAGAAACTCCCTCTTGTGGCCATGTCACCTATGCATCAGCTGCAACCGGTTTCTTCTGCAGTCCTGGGTAATGGCTTGCTGACCATCTGCCTCAATGTCTAGAAATCAGGAAGACAAAGGCTTGGTTTGGTTCACTGTTGTATGTTCAGCCCCAAGGAAAGTGCCCAGCAGACAGAGGCTCTAGAT
AACGAAGTACTTAAGTACGTATTTAACTATTTAAACGAAAGACCTCCCCAGGCTAAGAGGTAGCCCTATTTCCTAGACTGACTTGATCTTGAGCTTCCAGAGTCTCTAAGGACACAGACTGCGCCCTCTGCTGGAGGGAAGGCACCACCGGCCCATACTAGGGTGGCCCAAGGGCGCGGTGGCTCAACCTGTAATCTCAGCACTTTGAGGCCAAGGTGGGAAGATCACTTGAGCCCAGGAGTTCGAGACCAGACTGCACAACATAGCGAGACACCATCTCTACAAAATT
CATTCCTACTAGCCTTGTGTAACATAACTATAGTTCCTCCCCCCACCAATGTGGAGTAAATTGTTAACACTGAAGTCAGTAGCGACCTTTGTCTTGAGCGGAGCAGTTCACTTCCCCACCCAGGCTGACAGAGACTGCAGATTGACCAGCAGATGGTGCTACAGAGCAGGCAGCAGCCCAGGGCCTAACATCCTGGAGCTCAAGGACTGCATCAAAGACTCTCAAAAGGATCTTTAGTCTTCTGGCTAGTCAGTTATCTCATCGAGTAAGGAACTTGCCATT
TTGAGTAATGTGATAATAAAACAATTTAAGTCAAAATTGGGCTTCAAAGGGCATGATGTTTCACTTTTAACAGGGGACTCATTCTCAGCCCTCACGCTAGTGTCAGCCACGCATAGTGTCAGTGACACCTAGTGGTTCAAGCAAGAACTGCAACTTCATTGAATGGTGGACGATTTCAAAGAAAAACAGGTTCTCCCTTAGATAAGCCTCTGGATCCCTTTGATGAGGTGTTGAAATGAGGGCCTACCAGTCCCTGGTGTCTCCCATTTTGGCCTGTTCCACACTGACTCGTCAG
AGCCGCTGCTTTCTGATAACTCTTTGCCACTGCCTACACCTGGCTCAGGGGCTACTCCCAGCCCCGTCTCTAACACGTCCTGTGACCTTGGGCAGGTTCCTTCCTCCCTTAGACTCAGCCTCCCCCTCTGTAAAATAGAGGAAGGGGTGATCATCTCTGACCCTTCCTAATGTCTCTCGTGCTCTCTTCCCTGAAAGGCTCTCCTTCCTGGTGAACGCCTTAGCTAAGCAGGTCATGAACCTCCTAGTGCCATCCCTGCCCAATCTAGTGAAAAACCAGGTGAGTGGAATCAGGGCCTCTCTGGCCTGTGGGCATTGCGCCCCCTGTGGGGCTTGGGTGGAACTGCAAGTTGGTGCTAAGTGACTGGAGTCTCCTTGGGTGGGTTTTGCTGAAAGAATTATCTGGGGCTGGATAGCAAAGAGTCATGGAGTGGGGTGGGCCATTGACCCAGGCAGACAGGCAAGGTCATGGGACTGCTAAAAGTCAGC
GATGACGAGGCGGAGAGGGCCCCAGTCCCACCCCCAGACCCCAGACACCCACCTTGGCCCCTGGCTTTGGAGCTGGGATCTCCTGCTGCAGCCTGGACCAGGGTGCTGCTGTCCCTCTGCTGCCCCCTGGTGGACACTGAGAGAAAGCCTGCTGCTCCCGGAGGACCTGTCCCGTGGGTACAAAACCACTGTCCTCTGGAAGCCTCTGGCCTTGCTGCGGCTTCCCTTACAAATGATCTTTGGTCTTGGGAGTCTAGTCTTAGGCCTCCTTCACGCCCTTGACTGCAGCATCTCCGGCATCTAGGCCTACCTTGTCCCCTCCAGCTGGTGGCAGCTCAGGACACTGCAGAGC
ACCAGCAGTTAGCCCCCAACGGGAGGGCCCTTGAGTGACCACGAGCAGAGCCGGGGATTGGAGAAGGACGGGAAGGCGGATCACCTCCGGCGCCGCCCGCCCCGCCCTTCTCCGGCTCGCGCTGGTGGAGCGCGACCGCCACCTGCTGGGCCTCGGCCTTCCTGCAGCCGGCCCACCCAGCAGGGGCCGTGGGAGAGTGGGCGTGGGGACTGAGGTAGGTAGTACGTTGCCTTGTTCCGCTTCTCTGGGCACACCACGTGCAGGTTTGGCAGGGAAAGGGGGTCTGGTCGAAAGCACAATTTGTGAGTAAAGGCTATGTGGGCCTCCCTGGGGTGAC
GCCCAGAGAAATTTCCTTTGCTTTCTGGATCCCATCTGCCTTCCCAGCTAGTTCTGCCTACACAAGCCTGCTCTAGCCCATAGGGACCCTCAGTTAAAGTAGAAAAATATGCTTCAACTGGGCTGACCTGGCCCTGCAGGCACACAGGTTGGCCAGCAGATGGCATCTTTGTGTGAATTGGAAAAACCATGGCACAAGGCTTCGTCAGCCCCGTGCTGAATTTTAGATTCCCCTGGTGCCTTCAGCAGAGCATCCTTGTTCAGGGTGGACCTGCGCAATTATACAGAACAGTCTTGTCTACACCC
AGTTATCACTGCCTGGGGAGGGTCTTCATCTGTGTTCCCAGTGGGCACAGGGCCTGGCACTGAGCATGCACCCAGGAAGGGTTAACCCTCACCCTATCCCTTCCCTAAAGCGTCGCTTAGTGAGCTAATGGAAGTGACCCAGCTCTTCCAGGAGCTACCAGCAGAGGGAGCCCGCGTCTCACAAGTAAAAAGGGCAGGCTCAGTAGGGAGGGCTGGATTCCGAACTTTCATTTTAATTAAAAAAATTTTTTTTGAGACAGAGTCT
AGCTCCAGGAGGTCCGAGCGCTGGGCCATGGAGCTGTGGGGGTGAAGGTCAGCGGGGGGCAGGGGCAGGGGACTGGGATGAGGGGCATGGTGGCTGGGAGGTGGCCGGGAATGTGAGAGCGGAGTTCGTGGCGGGATGTGCAGGCCACCTCCAGGGGGCGCCAGTCACCCAGCTAGGAAGTGAATGGCGTCCCTTGCTGTGATGCAGTCCACGACCTGCACACCCTCACATGGCAGCCTGGGCAGGGGCAGATACACTCACTTCTCCATGGCCTCCATGGTGTTCTCCAGCAGC
AGGAGCAATGAGCCGTGTTCGCGCTACTGCACTCCAGCCTGGGCGACACAGCAAGAACGGGTCTCCAAAAAAAAAAAACCACGATTCTGTAAGGTGGAAATTAGTACTGCCTTTTCCTGGGACCTATGTTCCCCTCCGAGCCACGCGAGGGCAGCAACGCGCGCACTCTGAGGAACACCCCCTTCCTCAGGACTCGTCCGCCTGTGCTCGGTGGTTTCTCCCAGAATCCTCCAAGGCGCGGGAGGGGGCGGAGAGCTTAAAAGTCGCGGGGGGAGCGGACTTCCGCTGT
TCCAGTAAGGGACCCGGGCCGCCTGGCCCTTTCCACTTTGGGTCATTTGGTGGGACCCTGCAGGGTTACTTCTCTTGCAGCTCCGTTGACAGAACCTCACCGCCTATGAGCCCCGGTTTCTGCCCACTCAGCTCTCTGCTGCCCCCACCTGGCCGCCTCCAGTGCCGACCTGATACTCAGCTGTAGTTTGTCAACTTTCTGAAAAATACATGAAATTGCTGCTATCTGACTATTTTGACCTACAAAGATGGCCATTTTAAGTGGTTCAACA
TCATCTGTAAGATGACCAGAGTTGCTTAGATGATCTCCTAGATCCTTTCCAGTTCTCTTGATTTCGTAAAGCCAATGGCTTCTCCCTCTTTAAGGTGCTATGCCAACCAGCCCTGGAGGCTGGGATCTGCCGCTCCCTCCAGCCACCAGGGGGCAGGAGTGCACTACCTGCTGTCAGTCACCAGAGTGGCCGCTCAGTGCCCAGCCCGCCAGCCTCGCTCTTGGAGGCTGCTCTTTATCCTGCCTGTGGTTTTCAGCTCAGAGCTGGACTTCTATTTATAAGTTACCTGTATTTA
AATCTTGAGAGAATCAATACAAACTTTAGGTAGCTTGGTACTTTGCCCTTCAGGACAGTTCTTCCCTGGTAATGTTAGATTGTTGGGGTTAACCATTACTGTGCCATTACAGATGAGCTTCGGCTGCCCTCTAGTGGCAGCAGCAACCTGGATCTCAGGAACAAAGATCATTCTAGCATTGGGACCAGCTCTGCGTCATGAGTATGTCATCAGTGCCTAGCATATTACCTGGCATCTATTCAGAGCTAATAACTAACTAATATTGATTAACAAACTAGCCAA
GTTTTCCCTGCCCTAACCCAGGCGCCTTTGTTAAGGGCCTGGCAGGATGGGGCATGAATGAGGGTGACTTCTTTGCCCTGGCATCTGAAACCCGCCTAAACACTTGGATGGAGAGACAGCGCCACCCAGTGGCTGCCTGGGCTCTATGCCAATGTTCCCTGGGGTGGGTCCTCGCATACCTAGCTTCTGGGCTGGTAACGGAGGAGTCTCACCAGAGAAACCCTTTTCACTTGTGGAATTTCATTTACATTCGTTTAGCTGCTTCAGACCCCAAGCT
CTCTTACCGGAGGCCGCAGAGGAGCGGGCTGTAGGGAAAAAGAGAGGAGGGAGCTTCCAGGTGGGGAAGGGCCCGGAGGCTGCTGGTGGCCGCGGGCAGAGCTGGGTGAGTCATTGGGCTTCTCCTGCCACCTAGTGGCTCCTCAGGGCTAAGCCACCCTGCTGTTCCCTCAGGTCCCCTCGGTGGTGGTGGGGTGAGGCCGCACTTAAATATTCCTAAACACGGTGTCTCCAGTCCTCTTCTGTTAGCCCATTAAACGCCCTGCCCTTTCAGGGACCCTGGCCCATGAGGCATCCCTCACCTGGCCCTGGTGTGTGGGACACGACCCCCTCCTCCAGGTGGAGGGAGAGCGAGAAGCCTTTGTTCTCCTGGCTCCGGGGCAGAGTTGGGGGGCCGAGGCGGACACCTGGGGACGGTGGATGCCACGTTCATGCACCCCGCCCCCGCTTGCTTGATGGCT
GGATGGGATGGAGGCCCCAGAAAGGAGCTGTTGGCTCAGGGCACATCAGAATTGGGAGACATTAGGCTCTCCCAGCTCGGAGGCTGGGTTAAACTAAAGTTAGCAGCCAAGGAAACCCAACTTGAGCATGATCGCCCTCTAGTGGAATGGGTGTGGAAACGCTAAGAGTCGCTGAGAAAACACCGTCTTGAGTGATGTATAAACTAGGAGACAGCAAGCTATGGCTCCTGGGCAGAATGCTAATTGCAGCTTGTTTTTGTAGCGCCTGCAAGCTAAGAATA
GGGAGCCAGGCCCCACACACATGCAGAAATTGCAAAATCACCAGTTGCACATGGGATGGCAGAGAACCAGGGGCTTCACTTTAAGGCCAGGCTGGCTCGCACCAGCCCTGACGCAGCCTGAGACAACTGCCACCCTCTGGCGCCACCTACTGACAGCTTTCCCTCTCCCTCGAAGCCTCTGCACCCGCAATAAAAAAGGGAAGCGTTTGAGCTGACTGCAGCCTCTTCTGTAACTACCACTATGAGAATGGAAGGATAGCATTCAGATGCCTAAGGTAATACAGT
TACCGCGGGCCGAGCTTGCTCCAGGCAGGGACGGCGCGGGAGGCACAGGTCCTCTTTGGGCCTTTCTGCAGGTCCTCCTGCCCCACATGGACATGCCAGCTGTCACTTGCACCATCAGGAAGAACAAGAATCCTGTGTGCCCTGTGGTGGGGCCACAGTCGGCCGCTAGGTGTCACTGTTTCCTCAGAGACCAGCACATTGTCCCTATGCTTTCTCTCTGCAGTCCCTGGCTGGCAGCTCCTTGGGCAGGGTGGTGACCTCTGACCCCAGACCCGTCCCCCCTGAGCTGGTCCTGGCTCCAC
GCCCTGGCTTTAGCCCAGCTTCTGAGCCAAGCAGGGACCAAGTGACTTCAACAACTCCTTTGCTCCCTCTGGGCCCAAGAGTGACCTGAGAAGGGGTGGAACTGACAGTCATTGGCTCCTCTTTCTCTTCCTGAGCTCCTGAATGCTAATAGTCTCAGGCATTGCCAGGAGGGGGCGCTGCTGGCCCAGCTGCCGAATCCCGCACTCGCCAAGCCTTTCTGGCCACACTCAGGCCTTCTTATACTATAGGGTGTTTGTTAGAGGTGTCAATGAAAAAGATGTGTGTGTGGGTTCTCAG
TCTGTGCCTCAGTGCCTTCATCTATGAGGCATTGATCTACACACACTCATCTGACTGAGGGTGATCGGGGTGACTGTTCCCTCAGGGGATCTGATAACTGGGATTCTGCCCAGTCTTCTTTTCTGCTGCCATCATTCGGATGCTCAACAGAGGGCACTCTTCCCCCGCAGGCCTGCCCACATCCAGTCACCCCATCCTCATCTGGGGCCACTGTCCCTTCTCTCCCTCTCCGTGGCAGTGGAAAGAAACTGGATTTGGAATCAGGACAAGCCCGGCTTCCAGTCCCAGCCTTGCCACTGG
TGTAATTTATGCTGTAAATGAGAGAGGGAGAGAACCCCAACCAGCAGAACAAATTCTTCACTCCTACCTTCACCAGCGGAATCAAAGGACCCAGTGGGAGGCCACAAAGGTGCTTTACCTACCAGGGCCACTGGGTGGCAGCAGGACCCTGGCCCCATATATGTCAATATGGAGAGCCTGCTCTTTTCTGGATGTAGAAGAGCAGATAATCCAGTTTGGAGGGGCTGAGCCTTCAGAGGGGCCTCAATCTAGAGACCAC
ACAATAGCAAAACATGATCTACTGCAGCAAAATCAAAATTCAGTTTCTAGAGTCACAGCTGGAGAGATGCTCTGATGTAACCACAAGTGCCATCCCAGCCACTGGTGAGGCTCTACTGCCCCCGGGTGGCTGAAGTCCTTCTCTGACAAAGCTGCCGGTGCTCTCATGCTGATAATGTTACAGTGATTTTTACAAGGGCAGAGTGGATGTATGAATAGTTGGATGGATGGATAAATGCATGGAGGGATTGGGGTATTCATTCA
GCGGGGGCGCGGGGGCTCGGGGGCCTGTGAGGGATCCCCGGACGGGCAGCTGCGGGGTGCGGGCCGGGCTGCACCGCGACAAAGGCGGCCCAGCGGCGGCATCGGAGGACGCACGCTGCCCCCTGGTGGCCAGGCCGCTCCCCGCAAACGCGAGCTCCTTTGTTTTGCGGTCCCGGCTTCTGCGGCCCAGGCTTGCTGGAGAGAGTCTGAAGCCCCGGCTTCCAGAGCGGGTGGCCACGATGCCAGGGCCGCGCAGGGAACCTGGTGAG
AAGTAGGCGGCAAAGTTTACTGGTGATTGCGAAGTGATTGCAGAGCGGTTGGAGAGTGAATGGATCCGGAGCAGCGTAGCAAACAGCGCAGTCTGGGGGGCTCCATCCCGCCGCAGGGCCAAGGCCTTTCCTGCCAGTCCGACGAACTGCCGGTAGATGGCACTCTGAACCCGTTCCCCGGCCCCCTCCACGCCCTGGATCCGCCGTCTGCGCCGGTGCGGGACTCCCCGGGAAGCGCCTGCGATTTCAGAGTAAGAGCTGTTTCTGCACTGCTCCAGTCCTGCATTTAACAGACGCTTAT
ATAAGGCACATATTTTATATTTAGAAAATGGCAGAGGAGGAGGGAGTGACAACTAAGGAGGGCAAGAAACATCCGACAGACATCTGCCTACACTACAGCAACCAGAAGCTGGCCCGAGTGAGGTGGGAACGACCAATAGGTGGCGACACCTCCTCAACTAATGAGGTGTCCAGACCTGGAATGGCAGGTCCGCTTTCCTTAGGACAGCCAGAGTGGAGCAGCCATGCCCACTCCGCCTTCCTGCACTGTAGTCAAAGCACACCCCAAAAGCAGCTGGCCA
TGGGAGATCTGTGGGGGATGTATGTGTTGAGAGTTCTGGGGGTGAGCTGAAGGCCCCGGATCCTTGAACTAGACCCTGCAGAAAGCGATGGATTCAGCCAAGGCCAGGGTTCTGCCTAGGGGCTGATGGGAGCGTGGCATCCTGGGACGCTTCCCCAGAGTGGCCACTAGAGGGGGCCCGCTCTCAGCTGCACTCTAGAAGTGATACCTGGAGGGCATCCCTAGGTTGGCCCATGGTGGAGCAGGTGGGATGTCAAGCTGGTCCAGGGTAATAATGTCTTTCAAACTTGTTAATTGAAATCTTACATGGGGTCCCACATTCCA
GTCAGGAGTCCAAGCAGGCTTGGCTGGGTTCTGCTCCGGTCATTACAAGGCTGAAATCCAGGTGTCCGCCAGAAATTCTGTTAGCCAGGGCTTCTATCATCAGTTCTTCTCTGCAGGGCGCTGCTAGGGAGGTCCTGACCACCAGAGGGCACTAGAACCACAATCCCGGTCCCAGGGAACTTTGCTTGTGCTCCCGCCCCTTTCTGTCAAAATGCTGTCCGGCCACCAGCGGCAGCAGCGTCTGGGAACTTGTTTGAAAAGCAGAACCTCAGGACTTAAAACCAGACCTGCTGAATCAAAATCTGCATTTTGTCAACTCCCCCACCCAGGCAATTGGTGTGCACCCTTGAGGGCCAGGCTGTAACTCAGTGGTTCTCT
CGTTTATTTTGTCTTCTCCAGAAGAATGGAAACTTCGTCAGAGCAGGGACGTGAGGGTGAACTGCTCACCCGGGCACCGCTGGCGACCGGAACCCAGCTCCCTCCGGGCTCCGGGAGAGGCGGCCTCAGCTGTGTGCTGGTGCTGCCCTCCAGCGGCGCTGGGTCCCCATGGCACCTGGCTTTCTCCTGCTCCCCAGGGGCCTTTTCTTCTCCCGCCCACCTGTCACCAGCCGCCAGGGCAAGTCTCTGTGTGACTCTAGGGTGAAGGTGGAGGGACCTTGCCTCCGAGGATTCATCCCACCCGGATTCCGATGAGTGAGGGACCCTCTCTGGC
CTGGTTCTGCTTGGGCCCTTGGCCCTGGCCCAGTGCCTGGCACAGCGTGGTGGTCAGCAAGCTGGGTGAAGAGAACACAGTCTCTCTGGCTGAGCCTTGGTGACCAGCAAGTCTGTTCATCCATGGCCTGTCCCGAGGAAGGGAACTGAGCCTGGTGGCCACTAGATGGTGGTGCTCAGCTGGTCAGGTGTGAGCCGCCACAGCCACCGCAGTTTAGAGGCAGGGAGAAAGCTGTAGGCGGAGTTTTCTAAAACCCAAATTTGTTTCACCCAGGGGCATCACCCGCTTTGTTCTCTAGACTTGACTCTGACT
ACGGGTTTTTTGGAGGTAGGGGGAGCGGGGTGGACACAAACACATCAGTTTGCTCAAGTTCTTGACAGAACCAAAAGCCCACCAGCCCATCCAGAGGACCTGTTCCCTACTCCCTAAGCCATTCCTAGAGTTGCACTGACCCCTTTGCACCAGCAGAGGGTGCCAGAACCCACCCCCACCCCCGCTCCACCACCAGTTTCCAGCCCACAAGGATCCTTACCTGGTAGAGTCCCAGTGACAGCTGGGTGATGCAGAAGGTCCCTGCCGGTGGCTTGACAGAGTGAAGAGTGCACTATTAAACTGTGTGGCTTTGGCTTGGGCAGT
TACTGTGTGTTGTCACTACTGTTGTGGTAGTGTAGGGACTCACAAGGCCTGCTAGCGCTCCCTTGGTGGAAACTGCACTTCCCAGCAGGAGGAATTCCCTGAGATTCCCCAACCTGCAGGGAGTGCCTGTGTCAGGTATGATTTCCCTGAAGGCTCTTTCCCCACGCCCAGCAGAGGGCACCATTCACTCAAACCACCACCACAGCGCATAGAACTCCCAGCCCAAGCGCCAGGTCTGCAGGGAGGGAGGGAGAGAGGAAGGGAACAGTGGCACTGGCTGCCACATGCCACACAGGGAGTCAGCTGGGTGGCCGGAACGGCCTTGGA
GTTATGAATACCAACGTCTCTTCACTGTTTCTAAGACTTTCCAAGCCAAAAGGTCATGCCTAGCCTCCCCGTTTCCCCTCCTCTCCTCACCCTGGGGTTCGACCCTAGAGCCAGCTGCAAGGACAGAGCTTCGGCGGCCCCTGGCGGCGGACTTGGGGGTTGCAGGCAGCGCATGGCAGACCCAGAAGACCCAAGGGAGATGCAGACCGGATTGACAACCAAACTCTTCCCCAGCAGGCATTCCTCTTTTCTGTTCCCCTTCTTTATTTCGCCTCTGTACCCCGCGCCCCAGATTTGG
CCTCGCCGCCTCCTGCTCTTCGACCTGATCCCAGTGGTGTCCGTGGCGGGCTGGCCCGAGGGGGCTCGGAGCCACTCGTGGGCCGGTCCGCTGGCCTCTGAGTCGGCTTCCTTCTACCTGGTGCCCGGTGGCGGCACCGAGCGGCCGTGCGCCTCCGCCTGGCAGCTCTGTTTTGCCCGCCAGGAGCTGGCGCTCAAAGCGCGCATACCAGCGCCGCTGCTGCAGGCGCACGCGGCGGCCCAGGCGCTACTGCGCCCGCTGGTGGCCGGGACCCGGGCGGCGGCGCCCTACCTCCTGCGGACGCTGCTGTACTGGGCGTGCGAGCGGCTGCCTGCGCTCTACCTGGCGCGGCCAGAAAATGCGGGCGCCTGCTGCCTCGGGCTGCTAGACGAGCTCGGCCGAGTGCTCGAGGCCGG
AAAAATAAAGAAATAAAAATCAATGCCTTCTGCTGGTTGAACGGGAAGTGTAAAATCTGAATTCGCTATAGGGTCACAATCCCAGCCTCCAGTTCGCACAGTGCCTTCCTGGTGCTGATGGGGTGCATGTTCTGTCTTCGCCACTAGGTGGAGGCAGTTGGTAACCTTAAACCTTTTGCTTCTCGTGGTTAAAAGTCTGACAAGAACCGTAGAACCTTTAAGCATATTTAACCAGTTTAAGCCCTGTTTGCGATGTTTTAGCCACAAAGATACTGTTCAGTGAACCA
GACAGCACTCTCTCCCGAAATCCCTGTGTATTGTTCTGACTGGGCACCTCTAGGAGCCAACTGCTGGAGGTGGTGCGTGAACCACACAGCAGCCACTTGCTCCCAGCCCTGCCCTGGGTCTCTGAGAATCACAGAGTTGCAGGCAGCGTGCCCCAGGAAGGAGCCTAGAGGCATTACCACCACAGGCCTGAGGGTGGCAGTGCTGAGTGACTTCGCCCGCAGCCATCACCTCCTCATCTCTAAAGCACAAAGATTACCCTCAGCTCCTCGTGGCTGGTGTCTCCTCTTTGCTCGACAAAAGGTGGGGGCACCCTGGGGGAGAGGGCTTTGGAGGCAGAG
GGGATGTGCAGAAGTATTCTACTGTTTTGCTTTTGAATCAAATTAGGGAGTTTAGAGAAGTTTTAGATTCAGGTCAGGCTTTCCCAGGACCTCCAGGCTGTGGACTGTGCTCGAGCTTAGGCCAACAGCGCCATCTGGTGGTTATGATCCGCATGTACCCGCCAATGCCTGCAGACCGGAGAGAGTGATGTAATGGTCCACAATTGTTCCTGAAGCCAGCTCTGCAGCAGGCCAGATGTTATGGGTGTTTTATACCCCAGTTTTTCGTGTAAGTCACTGAGCGAGG
CGGGGACTGCTCGAAGTCCGCCCGGGGGCCTTGGGAGCTGGGTGCACCCCTTAGAGGAGCCCGGCTTCGTGGGCCCCAGCCTGGCCTTGGGTCTCCCTTCGCCTTCTGAGCTCGGGGCCGGCCGGGAGCTGGGTACCCAGCAGAGGGCAGCACAGGCTTGCGTTCGTCCCGGTCTGAGCGCCGTCTGCACCTGCCCGGGGCCCTGCAGCTGCGCAGCGCACGGAGCAGTGGTGCGCTCTCACCCACCCGCGAGCTCCCACGCACATCCAGGTCCTCCCCGTCCAGCTCG
TAACATTGTGGAGAGGGATGCTAGTAATGGGGGGTGTGCATTGGGTAGAGGCCGGGGTCCCCCAGAGGGACCCTGCCGGGCTCTCCCTGACTCCAGTTGCTCCAATGAGTACAGTGGGCACTGCCTCCCCCTGGTGGCCGGCACTAGCACAGCAGCAGCAGCCTCAGGCAGAAAACCCAGAAAACAAAACACACACCTTTGTTTGGGTGTTGTCAAGGTAGCAGCTCTCCTGAGTCCCAGGGGGTCAAAGGAGCAGAACCTGCAGGCTCCAGGGGTAATTCAAGGCGCCTCAG
TGTGTAGAAAGCTGTGTGGACAATCACACGAACAAAAGTCATCATTGAAGCCACATCCCACCCTCAGGAGTTTGCTCTCTCAGGAGGCGGCATCCAGCAGAGCTAGCGGCCTTAGCTGTCCAGAGGTGGAGAACAACGCCACCTGTTGGTTGAATAAGATATGGCCGCACAACAACTTGGCATTGATCTGTCACCCATGAAGTGTTTATTAATCATCCATTGGGTACAGGACCCACAGCACTGGGCTGTATGTATAAGACTGTGGGAAGAGAAGTGGGATGAGAGGTGAGGGGAATGCAGGAGAACTTGGAAG
CCAACTGCCCCATTTTGCGGAGAAAGAAACTGAGGCCCAGAGAGCCCAAGGACGCATCACAGATGAAAACAGCATCTGGAAGCCGACTCCTTACAGAAGCCTGAGCCCACGCAGGACCTGCTTTTATGCTGCCCCCTTGTGGTCAGAGGAGGGACTGCCACCCAGAGGCGCCCCCTGCCTTGAGTCCACTGAAATATTTGGTCTCCTTTTCTCCTTCTGAGGTCAGCTCGCCTCAACCCTACCCCAGGGTCTTACTCCCTCCTTGTTTGTAGGTCCGGAGGATCCTCAAGGGCAAAGGGCACCCGAGTGTCCCCACCAAAGGCTGGCCCCCTTGAGCAGAGATACGTGGAGA
TGGGATTGGAACCCTGGCCTCTGAGTAGGCCCAGGTGACCTGACTTGGCCGGGGGCACCCCGGGTCCCCACCCTGCCTGGTGCCCCAGGATGAGTCCATCTCTAACTGCCTCCCTGGCGGAAGCACTTGTCTGCCCTCTGGTGGCAGATTCTGGAAGTGCACTCCTGTGTGGCGTCAAGACACCCAGGCTCCCCCTGGTCTTCCCATCTTTTGGGAAGCCTGAAGCCTGGGGGTCTTCCTGCTTCCTTCCACTCACCTCCCACGCAAGTCAGCCACCAAGACCTGTCCTTCAACCTCCTGAATCTCTCTTCCCTGTCT
AAGTCCTCTTGGCCTGAAGCTGTGGCTGTACCACCCCGGGAATGTGTCTGTCACCTAGCAATGTGGAGGAAGCCAGACTTACCAGGGGCCCCAACCCTCCAGACCCACCCTGGGCTGAGCCTTGGAGAAGCAGAGCGGCATACCCATGATGGCCACCAGGGGCCACTGCTGGGGCACAGAGGGAGCTGCAGGGTGTAGCCTCTGCAGGGCCCCTCCAGCCTGGTAGCAGAGACCAGATCCTGGTCACCCCCAAGGAAACCAAACCCTGCCCTAACCTCCTCCCCTGTATG
CTCCTCAAAGTGATTTAAAAAGTCAGTGAAACCTGCAAATTCTCCTAATCACACTCTCTGGAAGACCAGCCCTGCAGGTGTCACCGCCCACTCTATGCTGTCTCTCCCTCTTAACCACTGGACTATGACAGCAGCACATCACAGGGGAAAACAGCCACCAGCAGAGGGCAGTCACAACACCAGTGTGGCAGGAAATACCAGCTGAGGACTCATCACTTCCAGCTCCCAACCAGGCAGGGAGGTTACATGACACCAACTCCGACACAAAGAGGAGATCTGCCTTCGTGTCTCTCCGCTTTGCC
AAGCTGATGAACCTTGAAAACATCTAAGTGCAAGAAACCCTTCAGCGAAGGCCACACGTGATATGATTTCACTTGTATGAAAAATCCAGAGAAGGTAGACGAATAGACGGGTGGCAGATTCGCGGCTGACAGCAGGGGGAGCTCTAATGGGAGCTCAGGGGCCAGCTCTGGTGCTAGAGGCGCCGAGTGGGAGATGGGGCGTGACTACTTACCAGGGGCAGGGTTTCCGTTTGGGGTGATGGAAGTGTTTAGAACTGAGAGTGGTGATGGTGCCCAGGA
CCAAGGAGGAGGTGCCCAGAATGGGGATCAGGCAAAGGTCCAGAGCTCCTTAAGGGGGTCATTGGCAGAAGGGTGCCAGCCTAGACAGCCTCTCCTGGGCCCCAGGCACGCTCTGACCTGGGGCCGGAATGCTGCAGCACCAGGCATGGCCAGCAGAGGGACCCCTGCGCTCAGAGCGCCGCAAACCCTCCACCTCCTGGGAAGGCGCAGCAAGACATAGGAAGGAGGATGGGGCTGGAGTTCTGCAATGAGGCCTTGAAGCCTCTCCTCCAGGCGCTGCCTGCTCCCTGACGCTGACTCAGCCCTCCAGCCAGCCTTCCCGCCTCTGGCTT
CTCATTCTCATTTTAAATCACAACCAAGAGGTATTAGACCAAGAAATTCTTCACCCTAAGATGTCTGCCTTATTGCAAACAACCAGGACAGTGGAATAGGGATTGTGCCCTTTTATACCAGCCCACCAATGACCCTCCCTTTAGGCCAGCCTGTTTCACCACTAGAGGGAGCACAAGAGACCTTAGCTCTCCTGAAGATAATCAGCATTGAAGCGGCTCTGAGGGATTTCCCAGTATATTGCTCCTCATAACACCCTTAAAAGAATATGGAGAAACAGAGGTTACAATAAATGGG
TTCTCCAGGAAGAGCCCAGGTGAGGATCCACAAAGCTGCTGCTTGATCCCTGAGCTGCATGCGTAGGATAGCAAAGATGAGGACAAATGCAAATGAGGCAAAGGAAGATGAGCCATGAGGCAGAGCGCTGTGTTACACACCAGCTCCCCCTGCAGGGCAAGCACAGAGAGGCAGCAGCCTGCTCAGCGGGCCATGCATGCACTTGGCACGCAGGATTTCTGTGGGGTGTGGCACCGCCCAGGGAAACCCTGGCTTAACCCTGGCTTAAGGAGGAGTGTTTGTGTGCCCATCTCTCATTTTCTTTTGAACAGAGTCCC
CCATCCTGGACACACGCCCCCAGGCCTCCCCTCTCTCAGGGCCCAGGCACCTGAGGTCCTGCAGTCACTATGCTCCCCAGCTACTTTGGATCTGCGAAGGGACTGACTGCCCTTGGGGTGGGCCCCACTGCCTGGAAGCTCGCTGCTGCCCCCTCGTGCCAGCTGCCAGTGTCAGTCACCTCCAGGCAATCCGCCCCAACATTTCAATTCTTTCCACCTCCTCTCAGGGAATTTTTCTTCAATATCCACTTTTTTTTTTTTTTTTTTTTTTCAGACAGTCTTGCCCTGTC
GGACGCGGTGTTCAAGAAGGCACTGATGCCCGGCTTTGTGCCCAATGTGAGTGGAAGTCCCACCTGATGTCATGCCACCCCTCTGCAGGGTCCCCGCCTTGGTGCAAAGCAAGACTTTGGCAGCTGGCTAGTGAGCCCTCTGCTGGCCACTTCCACCTGAGCACCAAGGGCTTATGTCTTGCTGGAATTCAGGGTGAACTTGGGCCTGATTTCCAGGGTCCCAGCCGTACAGCTTCCCTCCTTGTGGTAGGTCCTTTGGGGGTGCCAAGCCTTCTCTCTGTCACTGAATC
TGTCCAACACGGGCGAGTATGAGAGCCAGAGGTTCAGGGCTTCCTCCCAGAGTGCCCCGTCCCCTGATGTTGGGTCTGGGGTGCAGACCTGAGGAGCGCTGCGACCCTCCTAGGCTATTGACTGTTAAGTCCTCAGGTTTGGCCCAGATTCCAGTTCGTGCCTCTGAGGTCCACCAGAGGGCGCATGAAGCCCAGGCTGTTGCCAAACCCTACCCTGCCCCACACCAAGGAGCCAGCCAAAGGCAAATAAAGTTATTGAGTGTTTAGTAGAAAGGAACCAGGTCTGGGTTTGTGAGTCCCTTGGGATGGGAGG
GAGGTCAGCTAAGGACAGGCTGATTAGCTGGCCCCTCAGGGCCTTTCTCTTGGTGACACAGCCTCTGGCTCAGAACAAAGGCCCCTCATTTTGCTGAGGCACAGACTCTTGAACGTGAGAGTGCTGCCACCTGCTGGTCACAGCGCTGCTTCCAGAAGGGGAGCTGGAGCCTCAGGAGGGAGACTGGGCCATGAGCCCAGGTCTGTAGCCTCTCTGTGGGCCACAGCACCACCTCCCAGCATGCCCTGGGCCAGATAGCTGAAGAAAAGAAGCTGGGGACCCCCCTAACAGGTATGC
TAGGGCAACTTCGCTGCAGTGGCCAAGCCGGGGGCGGAACTGGCCCATACCCCTGAACCGAGCAAGCCTAGGAGCAGGTGCGCCGGCGGCGCTGTGAAGCGGCACTCATGACAGGCAGGCTGGGCGCCGCCACCCCGAAACCTCCGAGGGAGGACCAGCCAGCCCAGGTTGGCGCTGGAGCTGCAGCGCCACCTGCAGGCCAAGAAGTCTTTTTCTGGGAGGCTGGAGCTGCAGCGCCACCTGCAGGCCAAGGAGTCTTTTTCTGGGAGGCTGGAGCTGCAGCGCGACGTGCAGGCCAAGGAGTCTTTTTCTGGGAGGCTGGAGCTGCAGTTGCAGTGAAGTCACAGGTTCCGTGACGTCACAGGTGGGCAGGCGCACTAGTCTGTAACGGATTGGCTTGGCCTTACCCGCGAGGCTTTGCAGTGGCTGCTTGGCTTGGCAG
TCCTTTGAGCCAGAAACGGAACCCCACAACCCTCCTGTGCATCTGCCCTGCCAAGACCCAGACACTGCACCTGACCCTAGAACCCTCAGCTATAGCCTCAAGCCCTGTGGGGTGGGGATGCTCTTCCAATTCCTGCCCAGACCTGCCACCTGCTGGCTGACAGTGGCCTCGCAGTAACAAGACCCTTGCTGAGGCTGGGGTGATTGGTGCTAGAAGTAGCTTCTCTGGGCTTGGGGAAAAGAGGATTTGAAAAGCAAAATGTGAAATCCCCATTCACCTACCTACGTGTTCTTATGG
GAATCCTGACTATCTCGTTGCCTCTCTCACTCACCGGTCTGACATTCTACTATGTATGTCTGCTTCCCATGCTGCCCATCAGGCCTGAAGGCCACCAGGTGACCATAGCCACGTGGAGACGACTCCAGAGATAGCGGGTGTTGCTCTAAGGAGAAGTTCTCCTTTTCGCCACCAGGTGGTGCTGCTGGCACAGTGCTCTCCCTCGGCTTCCAGAAGAACAAAGGCCCTAGAGCTCCCCTTCCTCTGAGGGGGAAACTGCTGCGCTGGCCCACATCCTGACAGTCTCCTGTGAGCTTAATCACC
TGGTACAGGGCTGTGGTTTTACATAAATGAAAAAGGCAAAGTGAGAAAAAGAGGAAACTAGACGGCTGGTTGGGCTGTGCTCTTTGATGTCAGGCTGAGGCCTAAGACCTTCTGCAGCGACGGTGGCGCGCTGCTGCCCCCTGCTGGAAGGCGACCTCATCTACTCACAGGTCCTGATATATTTTTCAAGAGACTCTCCGCTCTGTTTCAGAACGAGGTCAATGCCATCAAATGGGATCCTTCTGGAATGTTGCTGGCGTCCTGCTCGGATGACATGACATTGAAGGTAGAGTCAGCA
ACCAGTTTTGCATTCTCCAAAATGTAGGGAGCAACAGAGAAAGAAGTTTCTCTTGTAAATGACCAGTGAACCGGAAACCACGCTGTGGCTTTCATATTCATCGGCTCCCTTTCAACTCTCCCTCCTACCCCACCAACACCAAGCTGGCCACTAGGCGGTGCTGCTCCCATTCTAATATTACTGCCCAGGCACCAATAATGGATTGTTCCTTTTTCATCTGAGATTTATAGTAGCACAGCTACTATATTTTGTGAAAATATA
TATGCCTTTTTAACCCTCCAAATGCATGGGGCATTATACAAGGAAAAAGGCCTGTTGAACTCTGGGGGAAAAGACATAAAGTATCAGCAAGAGATCTTGCAATTATTAGAGGCAGTATGGGAGCCCCAAAGGGTGGCAGTCATGCACTGCAGAGGACACCAGTGAGCTTCCACCTCGATTGCCTTGGGGAACTCCCAAGCTGACTCAGAGGCTCGAAAGGCAGCATCCACCCCGTACTGGGTGTTAGTCACAGCCCCCCTGCTCCTT
CACCCTCTCTACCACTACAAGACCTATGTCGGCGGCATCCTGCTGCTCTCCAAGCAGCACTACCGGCTGGTGAGGCCCGGACAGCCTGCTCTGCTCAGAGCCGGGAGCTCCCTCCAGGCTGCGGGTGGTGGGAAGGATGGGGCAGTGCCTCTGGGGCCCAGCAGATGGAGCCCTGCCCTGGCCTAGCAGGAGAACTTGGGAGCAGCCAGAGTGCGAAGAGCAGGCGAGCCAGTCAGCCGCAGCAGCAGAACTGCTTGCACGGGGGCTTCAGAAACCTGGGTGGTTAGTGGCCCTTAACACTGAAGAG
AGCCACCGCGCCTGGCCATGCTGTTTTCTTAAACTAATCAAAAATAGTCTAAATACTGTACTTCACAGAATTTGTAAGGCTGGAAGAATCGGCCTGTGGCTGCTTCCAGCCTGGGAAAGGGATGGGCCACAAGATGGCGCCGCGCGTGCGGCGGTGAAGGCCGAGGCCGCCAGTGCCAGGTGGATGCCCGCCCTCCCCCAGGCCCTCAGGCCACGAGCAGGGGCGGGGGCACGGCTCACGATGTCATTTACACCGAGACAAAAGCCTAAATTGC
GCATTTTATGTAACCCTTAAAGTACCACAGGAGTAAAGTGCTATAATTAGTTAATTTCTGTATAAATACAAACAAGGTGAAATCAGGGTGGAGCTAGGATGGGGGCGAGCTGCACGGATCGAGAGCGCCCCCTCACTTCCGCACAATGCTCTGCACTTGGCAACTTTCATCTAACCACAGAGGACCAAAAGCTGAACCCAGCATCTGCATTTTATGAAGACTCAGAGGACACACAGGAGGTTAGGCCTCCTGACACCACATCCGAAGTGTCTCTTAGG
CTTCCTTGGCTTCCTGCCTTCTAGCCCCAGTGAATTACAAGAGAAGCCATTCCTGTCAGCCCCCGGGTCTCTCCAGGTCCAATTCCCTTCGGCCGAAGGTCGAAGGCTGCTCCGGGAACGACTGGGACGCGCTGGCGCTTGGGGGCGCCAGTGGCAGCCGTTCAGCGAGCCACGGAATTGCTGCAGGAGACAAGCGCTGAGTTCGGTGATGTCTGGTGGCCAAGTGCGAGACTTTCCAAGCAAAGCAAGGGATTGTTCGAAAGTTATTGCATTTCTGCTTCGCAGACACT
TCGGACGCATCGCAGCCTCCGCTGAGCCCTTCTAGCAGGCTTGTGGTGACTGCACCCTGGGGCGGCTGCTCCATTGTTTCCTGTCAGTCCCGCTCATCTGCTCAACAACCCTTTGGAGGAAACACACAGGAGGGTCCTGCCCTCTAGTGGCTGCCGGCGGCCAGGTCTCTCCTCACAGGGCTCCGCCCGCGACCTCAGAGGAGCCCACCGCCCTCTCTGCCTGCTCTAGTGCCTGCCGCACAGCAACAAGCAGGCATTTCCTGGGGGTGAAGCCGAGGCTGGCCCCATGAGCTGACACCCAGCAATCTTCATCTCCGAGCACCTTTGAGTCCTGGGGGGCCCTGCTTCCAGATGTGA
CCTCCTAACATATACCCTTCTACCCCTAAGCTCACGGTTGATGCCAAAATCTCTTTATTGTGAGTTACACGGAGACAGGAGCAGCGACGCAAGCTACGTGAAGTCTACTAAATCCACTGTTGCCCTCTCGGTAAACCAGTATGAATGCAGCAACAGGAAGGACCACAAGATGGCAGACTGGAAACGAGTCATGGAGCCTACAGCAGGCGATGAGGTGCTACAGCCAGTGGAATCCCGTAGCCCTGGCATCTGAAGAGAGACTGGGAAGGGCTTTATAGATCTGTTGAACGGAGGG
GCCCCATCCTGGCCCAGGACACTGAGCCCAGCCAGGGCAGGTATGACAGCCGGTCAGCAGGCCGCGCAGTCAGGGATGAGTCCACGGAGGAGGCCGCACATACCATTTCCCTGGCACTGCCCACAGCCTGCAGCCTTTGTGCATTTCTGAGGCCACAGTGCCCCCTGGCGGCTGTGCAGCCTACCCCAAAGGACAGCGTCCTGGGTCTCAGGCCTCAGTCTCCCTCTCTGCGGCCCCAACAGCTCACCCTAAACAAGGTTTATTGTTACCATGTTACATGTCACCATTTGGGACCAGAAAGGGGGATCCAGTGGCCCTGAGCCGCACAGTCAACCAGAAACAGGGCCAAACCTCACCCTCAGGGCTGCCTGGCTCCTGGGTCACTGAAGTCCTGCCTGGCAATGCGTGCTTGGGTCTGGGTCCCTTCCCCGACATCTCTCACCCTCCTGCAGGGCAGGAAAGTCACAGTTTGGATGCTTTGTTATAAAGATGACCCTGGCACCTGGAGGAGGGAGAGACAGACAGGGCTGTGGGTCGGGGGACTCCTTGGG
TAGAACCTTTTCTGATGCCTTGTGACTTTCAGAATTTAAAATCCCCCTTGCAGATAAGGCCACCCACGGCGGAAGGCCGGGAGCGAGACGGGGCTGAGGGGACCTTGCTCCCATTGGAGCTGCAGGGCAGGAAGGGGTGCTGCGGTCAGCAGAGGGCACCCTTCGCCTGCGCCGTGTGCAGTGCCTGCAGTCACTCCCTCATTCCCAGGAGTAGCCTTGGGTCAGATGCTGGCTCAGATCTATAACTGCTCCTGTCTGGTAGCCAGGCCTGCCCAGATGTGCAATGGCTGGAATAAAGGGTTCTTGGA
CGTCGCCATGGCAACCTCAACCCCACTCCTGGACCCTAGCTCGGAAGGGGGCAGGGTATCGAAAGCCGATCGCCAGAGGCTCCTCGGTGCCTCGTGCGAGTCCCCGCCGTCAGCCCCGAGGAGCCTCCTGGCACCAAGCAGGCGCTGCCCCCTTCGGCCACACGGTGGCGGCGCAGAGCCGAGCTCCGCGCCCCACCTGGGAGGCGGCGCCCGCGGGATGGGGCTCCTCGGCCCAGCTCCCCAGCCTCGACAAGGATACGGCCCGACATCCAGGCCAGGAGCGTCGCTGGGGCTTAACCGCCGTTCCCCAAGGCGCCCCTCCACTC
GGCCCGGAGGCCCTCGCCCCCGAGGGCACTTGGGCAACTGTCTGCCCCTGGCATGAGCAAGCGACCAAGACCTCCTCAAATGTCCAGCGCGTGCACAGCCTGGCTGCCGGCAGACAGGACAGAGTAGGGTGGGGTCAGACCCAGGCGCTGGCAGGATTGCGTTTCCGCCCAAGGCCAGCAGAGGGAGCCTGACCACCGCCCACTAGAGGGCGGCAAACTCCTGGGAGCAAAAAGAGGGCGCGGGCGCTGGGTACTAGGGAAGGGGGGCTGCGGGGGCCGGAGGTGCTGCAGAGGGGGCCTCCGGGGCAGCGGTGCTGGGAACGGGGTCGCGGGGGCACGAGGGGACTAAGT
GGACCCCAAGCCGTGGGAACTGGTCACCTACTGTGGGGCCCAGGCCTCTCCCCACTGCAGGTCAAGCCCATCTTGAAGCCACCACCTGCTTAGTGCTCAAGGTCACCGCTCTCAGCCTGGTCCAGGTGCTGAAGGATCATCTCGACACGAGGGGGCGCCATCTCCTCACATTGTGAGGAAGCCTCTGGCATCGGGATGAATTTTGTTCTAGAGCTTTCCTTCTACAAACCTCGGTGTTGTTCTCGCTCACATGCAAGAAAGAATCGGAGTATTGT
GAAGCTGCAATTGCTCAGGCCGTGAGTCCAAACAGGACTCGCGCTTATAGGCGTGGAGCGGAGCTGGATTTCTCCCTTGGCTAACACAGCGGGAAGGATGAGGTGCGGGCCGTAGCCGCGCTGCCGCGCTGAGTCCGTCCGGCGGGGATGCCCACAGTGCGCCGCGCCCGCTGGAGGGCAGCAGAGGGCCAGGCTCCCGGCTCAGGTCTCCGGCCTCGCGGCTCCAAGGACCCCGGGCTCCGCCCGGCCACGCCTCGTCCTCCCCTATTTTCTCCTTCCTTTTCGCGGCTTTCCCTCCTCTACCAGACCCGGCAGG
AAAAGAGGAGAAGACAGCCCATGAAGCAATTAAAGGAAAAGGGAAAAGGAAGGGAAGAAGCAAGGGAGTGAGGGAAGGAGAGACAGAAAATCCACCTAACCACAGGGAAAGGCGAGGTGTCAGCACCCCCCAGTTTTCCAAGTGACCACCAGGCGGCACTGTTCGCAGTTCCCACAGCTAGGTAAAGCAACCCCCTTTTAAAAACAAAAACATGGAACAAATCACCAAAATCCTTCATCTTAACTGCGGTGCCTTCATCTCAGGAGGCCCCATAGCTACCCAAAAAGTCGCGGCTGTTCACCCTACAGGAGGTGGGAAGGAGGTGGGAAGCGGCCGCCCGCTGCAGGCAGGCTGCGTCTTACCTTTGGAGTCTTCTTTGGCCAAGTCACCACAGGGACCCCAGTGATGGCCAGACTAGGGTCATCATCTGCGTGCTCCTTCAGGACGTTCTGTGGCCAAACAAAGCATCCATATTAGCCCAGGGGGAAGGGGAGGTCTCTGAAGACAGCTGAACAGCAGACATAGTCCAGCAAGGATC
CACACATAAGAAGGAGTATGTGTAATGTACTGAGGAAGAGACCTTGGGAAGCCCGACCTGGGCAGGAGCCCCTGGAAAGTGGGGGAGGGGAAGGCAGCCGTGGCTGCAAAATTGAGGCACACAGTTTCCCATCACGGCCTCCAGAGGGCGCCATCAGCCCGCAGTGGTTCTTTGCCTTTTGAGGGCGGGCAGAAGGAAGAGGATCCACCTGGAGGATGGGTAACGAGAGCTGCAACCCACTTCCTTCAGGGCTGGGGCATGCAAGAACGAGGAGTGGACC
TACTGCATCCTTGCTCAGGAGGAACGGCTCTGAGATAGAGGGGTTATTTCACACCAGACTCCCTCAAAGCTCTGACACACTAGCGCAAACCCTGAGGGAAGCTGCAGAGGCAGGTGTGGGGGCTGTGGCGCTCCCGCCCTCTGCTGGCCAACCTGGACCTGCAGCTCAGCGATGGCCTCTTCTATTCATTACAGACAGTTTTAATGGACCAGTCTCGCTTCCACGAGCTCCAGTTGCAGCTGGAACAACTGACCATCCTGGGGGCTGTGTTGCTGGTCACCTTCAGCATGGCAGCGCCAGGAATTTCCAGCCAGG
TGCATAAACATTATGAACGCTTATGGTGAATGCACACGCACATTAAGAAGAGCAAGACATGCCTGGTTTTGTGAAAATAAACAGGACGAACCCCAGGGGATTTGTGAGGCTGCAAAATGGCTGCCATTTTTACCTGTTGCCACGCGATGGCGCTGTCGCAACAGGAACGGTAGCTTTCCTGGCCAGCTCGCCTCGCGGGCCCCTAAGGTGCTCTACCTGGTATTGAGCGTAACATGCCTGAATGAAACATGTCATTCCAGCTACATCCTTCATCGGTGAATAAT
TTTTGATTTCTAATCTGGCACAGATGCTCCATCCCGTGCCTTCTCCAGGGATGTTTTCTGAGATCACCCAGGTTTTACCAGGTTTTATGGGGCGAGAACCTGTCCTCACTTAAAAAGTAAGGAAGTTATGCCCCCTGCAGGACAAATCGGTAACTGCAGGCTCGGTGATCTGCGAGGACAGTGTTCTGTGCCTTTTGGAGCACTATATTGTTTCTCTCCACAATGTGGCGCTGCTGTTCTAAGTGTCATTTTAGGGCCAGTTTAGGGTAGGAAAGAGGGTGACAGCAAGAATTAGAAGGTGTAGGGGAGGGCGCCAGGGAAGTAGGGAAAGGAGAT
AATATTCACACAGTGGGGTGTGGGTTTTAATTAAATGTTGGTTATTGACATGGGTGTCGATCCAAGTGCTTCGGAGATCAGTGCTCTAAACAGTGCCTGGCACATAGTAGGGTCTCAATAAACATGACCTTTGGGCAACTGCAACTCACCAGGTGGCCAGCAGAGGGCAGTGCTTCCCAGGGCAGGGCACACAGGTGACCATCTCTCCCCACTTCCTGAAGGGAGAAGGCTTTTCTTTTCTCATCCCCACTTCTTGAACGCCCCTAATTCTTGTCTGCCCTGGGTTCCAGCTGTCAAGCCCGTGCC
CTCATGCATACACTCTATAAGCTTTATTAGTGTTTCTTAACTGGGTAATCATGCCCCTCGGGGAGCTTTGGCAAAGTCTGGAGAAAATGTGTGATGGCCGGGGAGTGGTGGGGTGCTACTGCCATCTAGTGGACAGAGGCCAGAAATGCTGCTGAATACCCAACAATGCACAGGAAAACCCCTGTAACAAAGAATTCTCCACTCCTCAATGCCAATAGTACTGAGGCTGAAAAACTCTGAGATGGAAAGTTGAGAGAGTA
TCGTTTGGGCTTCCGTTTCACTTGTGCTCTCACTTCTGGTCCTCACCATCATGACCATGTCCATCATACACAGGACAGATGTACACACGCTTCAGGAACCACCCAGACTTTGGGGCGCTATTGCGTTGAACCCCGCGCCACCGCGTGTGCTCCTTCAGTACTAGTTCTGTGTTTGAGAGCCTCGCCTTCATTTATGAATGAGGCCACTAGGGGGAGTGCACGTATCAGGGAAGAACCTGTTCCCCGGCAAGCCTAGGGCGGTCTGGAAAGGGACAGTCACCAATCTCCAGAGCCCAGGGTGACGGTGTGCTCTGATTCCTTTGGCCAGGTTCTGAAGAC
ATGGGGACAAGAGAGAAACTGGAGACTCCCCAACCTGTCTGTTTCCGCCCTTTTACAGTACTGAGGGGAAAAAAAAGCCTTCTTTCCTTGGGAAATGCAGGAAGCCAGCAAGCGGCCGGAGTCTCCGGAGCCCGCAAGGAGGCGCGTTGGCTGCGCAGAGAGCGCGCTTCCCAGCTGGAGAGCCTAGGAACGGTGGCGCGGGCGGAGGCGACAGCGAGGACCCAAGGCTGGGGTTTCCTGCTTGGATCAGGAGTGCCTGGGGAGTAAGTTCTACA
ACCTTCTGTGTTGGTGTCATTTTGTAAACAAAAACAAAAAAACCCCCAAAACCTAAAGCAAGGAAGGTTCTTGAACAGATTGGAGGGGTCAAGCAGAACCAGCAGCCCCGACAGAGGAGGTGCTGCCCTCCAGTGGCGTCTGTGAGGACAGCAGGGGCTGTGCCCAGGAGACCTCAGAAATCATCCAGTCCACCCCCTCCCATTTTTAATATTGGTAAACTGAGGTACAGAAGATCTATAGAGGTCTCCAGGTAAGTTAATAGCATATCAAGGACAAAGGGCAGAT
CATCCTGGTGGCCCTGCCTGCTCCTTCCTCGGGGGCTTTCTTCCTTAGGCCTGGCGGCCCGATCCTAAGGAAGCCCCTGCTTTTCTTGCGCCTGCCGGTGCTCTTCTCCCGCCCGCCTGGCCCTGCTGTCAGCGCCCCCTAGTGCCGGGCCGGCCGCGCATGAGGGCGGTGGGACAGATCGCCCACAACTCCTCGGCTTGCTTTTGGGGAAATAAGGCAACAGAGGGGTCTCTTGGAGTCTGGAGCTTCCATGTAAAATCCCCAGGGTCTACTCTTGGCTTTACCACCCTCTCCATCTCATG
TTTTTTTAAAAGCTCTTGCTTGCTGCTGGAGAGAGAAACAAATGTGTAATACCCTGCTCTGCACAAAAGCAAGCAGTGAGCAAGGCTGCCTGCAATTCACCCAGCAACAAAGAGATTCACGTAGCTGCCACCAGGGGTCACTCTACGCACACTGCCAGGGCATAGAGGCTGGCGGGATCATCCAGTCACTCCTGAAGCCCCTGACGTGGGATCGTGATCTCAGCTCTGGGATGACAGTGGACAAGGACTTTTTAAGAGCCTGGCTTTTCATCTCTCTGCACGAGCATCTCTGGGACCCTCCAGGCCAGGCACAGCCCTGTGCTGCCCTCTGCCGTAGCATCACTGTAGTGTCATGGTTTGCACCTGTGTCTGTCTCCTCTATAAGCTTTTGGAGGGCAAGGTTCATGCCTGGCTCACTGCACCTGGGACATGGCAGGTGCCCAGTGCACACTCATGGGAAAGCATTCAGACCCA
CCCGTGTGCAGGTGGGTAGGTGAAGCTCAGAGGGGTGGGGCACCTGCTCAGTTCTCTTTCCCCATCAGCAAAGCCCAGAAAGGAGTTGGCCCGACCTGCTGGGGCCCAGCTCTGGTCCCACCAAACTTGCCATGGGAAAATATGTGAGGCAGTCCTGCCCTCTGGTGGCTCACAGCAAGAAGTGCCCTTGGCCCGACCCCTCCCAGAGCAGATGCGGGCAGTGCCCCAGGACCATTCCTCCCAGCCCCCACCTCAGCTGATCTTCATTCAGGTGGTCAATGGCCAGCACCTTCCTCCTCTCAGCCAGAATCTTCTTCT
CCTCCGCCCTCCGCCCTCCGCCCTCCGCCCTCCGCCCTCCGCGTGCTTACGTGCGCTCCGTGACTGCGGCGACCGACGCGGGACTGGAGAGGGAGGACGCATGCGCTCTGCCGTGCCGAAGCGCGCCCCCTCCTGTCGGGGGCCGCAGCGCCAGGATGCAGCGCATGCGCACACCTGGAGGGCGGAGAGCGGTCCAGAGCGAGTGGAAAGATTTGGGCGAGAACTTGCGCGGGAGCCGGACTGAGCGGTGCGAGCGCGCAGGCGCGGCCG
GAATCATTTCTGATGAGTTCTAAATGGCTGCCTTTTAGAACCATCCCAGCCTCCTTGCAGATTTAGCTTGCATTGCTGTCTCCTGGCTGTGGGGCCGGCATCCTCATTTCCAGGGCTGGAGCAGCCTGAAGCTTCCGGCTGTAAGACAGCGAGTGTCCACCAGAGGCTGCTGCTGCCATTCTCTGTCACTCCATCAATTCCCTTTCATTCTGGAGCCCTGACTCCATCATCCATTGCCCCTTTCTGTTGCCTCCAGCTTCCAAATGACAGATGGTCGTTTACTGACCTGCTGGTGACTTGGAGGTGGGGATGGGGTC
GAGGTGCATGGTGGCCAGAGGGTCAGGGAGAGGTGGCAGTGGGTGCGAGTCCCCCTCGCCTCGGGCTCAGAATGAGGATCCCTGCGAGCGGGTCAGCGCGGGGCGGCCCTTGCCAGGCGTCGCCCGCCCAGTTGCTGCCCTCTGCCGGCCGGGACCGCCCGGGCGGCTTGCGCTGTGGCGGGAGGATATGGGCAGTGATCATCCCCGGCTCCTCCGAGGAGCTGCATGCTTCGTGGGCTCCTTTAGTTCTTCTCGGATCCCCTCTTCCGGCTGTTTCCCCTCCTCACCCAGC
GTAATAGTACCTCTGTTGTCCCGCTGTGCCCCCACTGTCATCTCCCCACCTGGCTGGCTCCCCCTTGTTCTTCAAAAGTCAGCTAGATGTTGTGCCCTCTGGGAACCTGCCTTGACCCCACCCAAGCAGGTTGGGTCACCTCCCTTGTGTCCTTCCGCCCTGCTCTTTTCTCAGCCGGCTTCTCTCAACACTGTGTTCAGATGCCTGCTGCCCCTTCTCTGTCGGGAGCTCTGTGAGAGCTGTGTCTTGTTCATCCCAGTGTCCCCAGCACTCAGCACCGGGCACCTGGTCACACATGGTGGGGGGACAATGGACAGAGGTGGAGGCTGCAAGGTGGGCCAGTGGACACTAGAGGGCACTGTGGCCACTAGAATCCCAGCCTGCTGTTGGCCAGGCCGACCCAGGAGGCTCCCAGGCCCACAATTGTCACATGGAAACTGTTACTGGGTCCTGCAGCTCCTCAGCTCTGGACTTAAGCAACCAGGGCCACAGTTCCAGCCTCCCGATAAACCTTCTGCTCCCTTTCCAGATGAGACCGTTTCTCATGACAGTGCCATCTCACTGC
AACATCCTAATAGTGTTGGTTCTATTGTCACCCCCATCTAACAGATGGGGACTGTGACTCAGCGGTGAGAGTCTTAGCAGAGGTCACAAGCCAGTCCTCAAGTCCCTGGGAACCACTTGGTTCCCACCGTCATCTCCCCCGAGATGCTAGGCTGTTTGTGTCCACCAGGGGGCAGAGAGAGGCCGGGAATTTGAACGGGACCCACGTTTTCCTGCGCTTCCCTTAGCCTTGGCTGTGGTCAGAGATCTTGGTGATCAAGGAGTCTGACCCCCTAGTTCTCACTTTACCATAGGGTAAGCTGAGGCCCATGGAGGGACAGTGACCAGCT
GACATACATGTAGTCAAGAGTCACCAGAGCATTAAAAGGAAGAGGTGCTAGCTGAGCTGAGCTTTGAAATCCCCATACAGTTCTTAAGTCCTGGGCATTTTAAGCCGGGAACGAAGGCTCAGTCAGGGCCACTAGAGGGAGCCAAGGCTTGCAATCTGCAGAACACGCTTTCTGGCTGAATTAGCCTTGGGTTCACAGATTCTAAAACATTTGCTTAGCAGATTGAAAAGGATCATCTTTATCACACATCTACAGGACCATTTCT
AAATAGCAATACAAGAGTCCTCAAAACCCAGGACAGGTGTTCTGATGCATGTAAACAGACCCCTCGCCAGGCACTAGTGAAGAACGGGGACCTTTCTATTTCTGCTCTCAGCTGACGTGGCGCCACCATGTGGTAACTGCGTTAAGCACCAGGTCACGCAGCCTGCGGAGGCAAAGCAAGGACCCGACTCCAAAGGGATATCTTAATCACTGCATGCTGGCTTTGAAATCTTGCTGTTTTCTGTGAGTTTTGTTTTAATGATGGAAATCTACATT
CTTCTGGATTGGGCAGTTGGGTTCTGGTTCTGACTCTGCTCTGAGTCACGAAGAAAGAAGGAGCAGTCCCTGCCCCTCACTGTGCCTGGATTTCCATCTCTGTAAACAAACGGTTGACTCGGTCCCTCACCCATCCGCCTTCAGGGACGCTGTTTTCACTCTGGGCACTAGGAGGCGCTGTGTTGTCAGAGGCTCTGCCAAACCTGCCTTTGTAGCCTCAAGTGGAAAGAAGCCTTGGGGAACTGGGTATCACCTCCTTCCCCTATTTTACAGATAACAAGACCTCTGCCAGAAGAACCATGGCTTT
TTCAGAACTCCTGCTGCTGACACTTTACCACTCAGGTTTCTGCGACAGTTGGGTTTCTGTGGACCTGAAGAAGAGGGAGGACACAGACTCACAAGCCGGAACGGCATGCGACGAGCCCCCCAGAGGCCCATAACTGAACTGCAGTGTCTCCAGCCGCGCCCTGTGCAATGATTTGGTTCTGCATTGCGCCCCCTAGAGGTGAGTGGAAGCAATGTCCAAGCTGTGGGCAAGTAGGATTGAGTACCCGAAGGGAGTGAAAGCAAAAAGCAAAACGCAAAAACAGCCAAGGAGCCTGCAAACCAAATATTGAGAATGCATGAAGAAATGCAATGCCAA
GCCTTGTGGTCCTCAGGATGGCAGCATGTGGCCCTCGGGTGAGGCTGGTGTCCGCTGCTAGCTGGTGTGGGGAAGAAGGTAGGTCTGATGCTCCTCTGGGAACCGGCAGCTCTAGGACCAGCACTTGGGTCCCTTTGAGCGATTTGGGCCTGCGGCCAGCAGAGGGCGCGGCTGCCCCAGAGATGGCAGGTTCACCAGCACGTCCCCAAACCTGGCCACTGCTTCCATTTCCCCAAGTCCATCCCAGCTCCTGGGGCAGGCCACAGCGCTGGCCCATTCCCTGTGGCAGATTCACTCCAGGCAGGTGCTTCCCGTC
TAAAAAATTTTTTTTTGTGCCTCTCAGCTCTGAATGGACCCTTTATTAATTTATGCTCTGGGACTAACGAAGGCGTGCCTTTGAGCCCGTCTCCTTTAAGTGCGCGCGATGCTAGGCTTCCTCAGTAGAGGGCGCCGGAGGACACCGCAGCTGGAGGAGGGTTTCCGCCGGTTGTGCGGGGACCGCGGCTCAGTAGTGTGGGTGGACGAGGACAGCGGGTGGAACTGGTCCTTCTGTGACTTTGCAGCCCCGGCTTGGTGATAATTTTTGTGCAGGCTTCTTGACATGGAAAGCAGAGCTCCCC
AGGGTGAAGGGAGAGAGAGGACCTGCGCTCAGGAGGGAGCGTGGTCTAGTGGCGGGAACCACGGGTCCCGCAGCGGGCGTGGCCGACTGTGCGGGAGGCCCCGGATCCACCGTGGGCGAGGCCAGGCCCCAGCGCCATCAGGGCGCAGGGTGCGCCGCCAGGTGGCGCTCCAGCAGCGCGCGGTGCGAGAAGACCTTGCCGCAGGCGGGGCAGGGCGCGCGCTCGGGCCGGTGAGTGCGCATGTGCACGTTGAGCGAGCTCTTCTGCGTGAAGCGCTTGGCGCAGACGGCGCACTGGAAGGCGCGCACGCCGGTGTGCGTGACCATGTGTTTGAGCAGGTAGTCGCGTAGAGA
TCACTTGGAAATTTCCCCTGACCTCATGTCTCTGAATCTCTGTCTTCTACTCTTTGACCCTCTTTCTTTGCCAGTGCTCAGCTGATTCCAGCTTTTTCCCAGCTTCTTTCCAGCAGGTGGCAGCTGCCATTACCACTCCAGGCCTCTAGGGGGTGCAATTTGCCTTAAAGTTCCTGGTGGTACTAGGTGCAACTGGGACAATGCTGTGAATTTTCATGAGGAGCTTTGATGGTAATGTAATGGGGAGAAAAAAAGATGTTATTTTAAAAGCA
CCCTGCCCCCACCTTTGAGAGAGGATCCCCTAGCCAGGTGCTGTTTGTGCACCCAGGCTTCTCACCAGAAACGTAGGCATCCCACCAGGAGGGGAGAGTGTGGCCCAACACTAGCTTTGAACCCTGCTCGGCTTCCGTGCACTCGGGACCCTTTCCCCTGCCTGCCAGCAGATGGCACCAGCGTCCCACTGGCCGTCCTTTCCAGCCAGAGCCGCGCCTCTACCAGGCTGTGTCTTCCTCCTGAAATGTTGCTCTTCACTCCGTACCACTGGTGTTCCTTGGTTCTCCACCTGCGTAGGGATTTGCGCATTAGATGA
AATGAAAACTCAGATGACCCCTTCCCCAGAAGGCTGGTCATGAAGTGGGGTGCAGGGCCAGGGGTCAAAAGTGGAAACCCAGGACCCCTGCACCTCTTGCCTCTGGCCACCTCCCTGATGGTTCTCCTAGAGGGTGAATTCACTTCCAGGACCACCAGGTGGCAGTCAAGAGACTGGCTAATTGGAGCTGCAGCCCAGCCCAGCCTCCTCCAGCTCTGAGTCACAAAGACCCAGGGCTGACAGTGAGGAGTCAAGCAAAGGGTGGCTTTCAGGGAACTCTCCCCTCCTGGTTGCTTC
CATAGGAAGTTCTTACAAGGTCTCCTGTCTCGGCTATGAAATCTGCTCCCACTCCCAAGGGTATGGCTGGTTCTTTGTAAAGGAGGCCCCTCCTACACATACAAGGTGGAAATCAGCTCTGCAGAAAAGACAGACGCACGAGCTGCCACTGGCCGCCAGGGGGCGCCACATGCAGCGGTATCTGCACACTGTGGCTCGGGCGGCAATGCGGCAATCTGGGAGGGCTGCGGCCGTCAACGCCCACGCAGCAGGGAGAGACCGGGAGTGGACAGCCACAGGCAGGGCTTCTTAACCAGCCGCGCC
AGTAGTCTGACTTGATACTCAGCCTCATAGATTTGGGGATAGTGAGATTAAGGGAAGGCCTCTGGAGAATTAAGGCTGTACAGGAACAACAAAATCGCTTCGAGGTAAAGTTCTCCCGCCAGGCAGCAGGTGGCGCCATTAGCGCGGTGGGCCGCCGGGAGAAAGCCTCGGAGACCCAGGAAGGGAAAAATGTGTGGGATATTAACACCTCAGGTTCTTGTTTTCATATTTGGAATAAGTCAGATGTTGAAGGAAAGA
TTTGACCATATGTATACACACATGCAAACTAGGTAGCCGTGCAAAATGTATTTCTTACCATGAGATGTTGTAGGAAATGTTCAAGCAACTCAGAGGATGTCAAGGGATGTAAGAGCTTGAGAAAGGACAGCAACCAAAGCATGACCACTAGAGGGCACCCCACCTCCTACTACAGCTGCTTCCTTTCCTTGCTATTGAGGCAGCCTCAGCAAAGATACCAGATACTCACTGCCCACGCGGCTTTCCTCCTCCCCTTGCTCTGGTCATGGCAGCCTACTGCTAGCTTGGCTGATGGCATGCCACCC
CGGCGGCGGCAGCGGCGGCGGCGGCGGCGGCTGCGGTGGTCCCTGCGGGCACTGCGGCGGGGGTGGCTGCGGTGGTGCTGGCGGTGGTCCGGCGCTGTTCCATGCCGTTGGGCAGGAAGCCGGCGATGATGGGCACCGGCCAGATGAGGGCGGCCACGCTCCACACCACGATGACCAGGGTCATGAAGCAGGCCACCAGCGTGGACTCAATGGGCTTACGGTTCAGCCGCCAGCCCGGCTCGCCCTGCAGCTCCTCCAGGCTGAAGTCTAGGCAGCAGAAATGCA
GGCGCCATCCCAGGGAGGCGTCGCAGAGGCCACTCAGGTCCTTCTGTGCCTGCAGGTGGCATCCTGCACCTCAGCCCTGCCCTTCAGTGAAGGCTTTGACTGTCCCTGGCCACAGCACTGCCAGTCCCCGACTTGAAGGGGAAAGCAGATTCATGCAGAAAACCTTTGTTTACCACGCCCCCTGCTGGCCATCCTGGGGCCTGCAAGTCCCCAGGACTGATCTGTTGGGCATGTCCTCGGGTGAGGTTTAAGCCACAGGACAATGTTGACTGAGCTTTCTTGTTTTGCTTGTAGCTGATGTTTTCACGCAGATTAAAGTGTTATCGGAATGCTGTCAGGTCCCT
GGTGAGGAAGGTGAGGGGTGGCACCTGGGGCTCCATTCTGAGTGGGGCTCCCCGCCTGGCCCCTGGCGGCTCCTTTCTGCGGATCTGCTCTGCCAGGTTCAGCCTGGCCCCCTGGTTCCGTCAGTAACTGGGCTGTTGCCCTCTTGCCTCCGTTTCTCACCCTCCCTCGCCCTCTAGTGGTGCCACCTGGGACCTGCAGCCGGAAAAGCTGGACTTCACCCAGTTCCACCGCAAAGTCCGACACACGCCCAAGCAGCCCCTGCCACACATCGACCGCGAAGGGTAAGGGGTGCTGGGGCTCTTACCCAGGGTGGGGTGGGGCAGGGGACGGGAGTGGCCT
AAGATCACTCAGTGGCAATACCTGTGAACCTGGATGGGGTCATGCATGTAAGCAGGCTAGCCAGGTGGTCCTTGGTCACCAAGGCCGTGGACTACACGATAAGGGCAAAGGAATTCAAAACAAGAGTGCCCAGCCAGAGGCAAACAAGCTCTCAGGTTCATCCTTGGCTCTGCACAGCCACACCGCTGCCACCTAGTGTCTAAGGGCCTGAACTTCAGTCTTGGTGCCTCTGGCCAGGGAAATGGCTGTGTTGAGCTGTGTGTGTGCTCTGTAATGTGGGACTCCCAATGCCTTCTGGGTCAAAACAACCCCAAACCTGGTATCTGTGGCATAGCACAGGGACCCAATAAGGCGGAAATCTC
CTCGCGACTGCGCTGCCATAATGGCAAATGTGTCGAAATTATACGCGAAAACAATTGCTTCCCCCTGAGAGGGCATTCTTCTGATGCTAATAGAAATTGGGGGAGTCAGCCTTGCTGTGGGCGCGGCACCGCCCCCTCCCCGGCCGAACCGCCCGCGTTGCGCCGCCAGGGGGCGCCCGACACCAACGCGAGGCTCCACGCGCCAGCGGGGCGGGGCTGAGAGGAGGTGGGGGCGGAGCCTGGGTAGGCGGAGGCGGAGGCGGGGGCGGGGGCGGGGGCGGGGGCG
CCGACCCCACAGAGGCCAAGCGGCCCTTCGCCCCCACCCCGACCCGGGAAGGCCCCGCGCCCCTCAAGCCTGGGACGGTCTCGCGTCCCCCGACCCGGGACGGCCCCGCGCCCCGCAAGCCTAGGACTGCCCAGCGCTGAGCGCCGCCTGCAGGAGTCGGGAGCGTGGTGCCCGCGGCCGGGCTGGGCGCGGCGCGGGCCGGCAGGGGGCGCTGGGCGCGGCGGGCGGGGCGCGTGGGGCGGGCAGGGGCCGGGCCAGGGACGCGCGGGGGGCAAGCGCGGCGGCGGACCGGGCGGGACCGTAGCCGGAGCCCAGCCGGGACTGTCGCGCGGGCCGCGCCGGCGATGCCGCGCCCCCGGGCCGGGCTGTAGCGGGGCCGCGGCTGGAGTGTGCGCCGGGCAGGCGGGACATGGAGGTGGTGGACGAGACGGAGGCGCTGCAGCGCTTCTTCGAAGGTGAGAGACCGCGGGCTGGCGGCGGCGACCCTCTGGCGCT
TCTGAGGGGTGGGATGGGGGTCAGGACAATTTTGCAAAAGAAGTAGCTGGAAGCCATGGGACTGGCGGGAGCCTGTTTGGGGGATCTGGATGGTTGACTCCTAGGAGTCAAGTTCAGCATCTTCACCGTGGCTGCAGAGCTGCCTGATGGGCACTAGAGGGCATGCCAGCCCCACACTCCCTGGGTCTGGCTTCCTCCCGCAACCTCACTCTAGTAGAGCCTGTGCCTGCCTACTAGCGCTCTGGGGTTCGGAGAGTTTGGGAATTTCTCAGAGCCAACTGGCTCAGGCTTGGGAAGGCTGGCTGCTGCCCTCAGCTCCGCCTCAT
ACCGCTCCACATCGGCCTTGCTGCGCCTCATCGCGCCGCCAACCTGGCTCCCGAGACGCGTGCGAGCACCGCTCAGCCCCGCAGCAGTCGCCACTTCCAAGAGGAAAGTGCCTGCAAGCCACTGAAGCAGCGGCGTAGCCGGCGGAGGCCCACTGTGACGAGCGTGCGGCGCCGCCCACGGAGGCCCACTGTGACGAACCTGCGTTCTGCCTCAGCACTGTGTATCCTCGGCGACGTCGGCGCTCCAGCTGCACTCGGCCGGGCTCGTGGCGCCGCCCTGTGGTCTGAGGGTGTCTTGACATGATCTTATCTATAGAAAACCTTAATGAAACCTCGAAAAAAAAAGACCTAAACTATCAGTGATAATAAATGAGTTCAAAGAGAT
TTGTAGTCGGGGTAGTCGCGCAGGTGTCGGGCGCGGAGCCGCTTGGCCTCCTCCACGAAGGGCCGCTTCTCGTCCTCGTCCAGCAGCTTCCACTGCGCGCCCAGGCGCTTGGAGATCTCGGAGTTGTGCATCTTGGGGTTCTGCTGCGCCATCTGGCGGCGCTGAGCGGAGCTCCACACCATGAACGCGTTCATCGGCCGCTTCACCTTCTCCAGGGGCAGCGTCCCGGGGGCCGCGGGGCTCCCAGCGCCCTCCCGCTCCTGGGGTCCCGAAGATGAGGAGGCAGCAGCCGTGGCAGCCGGAGGCTCCAGGCTCCAGGCCTGGTCCTGTGAGGAGCCTGGTAGCGCCATGGGTTGGGAGAAGCCTTAAGAGGGCGTCCTGAATGCCCTCCCCTCAACGTGAAGCGTCGATCCTGAAAATGGAAAGGTCTTCCCAGTCTGGAGTCGTTGCCGAGGAACTTGGGTCCTTAAAAAGTGTATTTTATCCCCAAGCCCAGAG
CAGTCCTTCACAGCTTGCTTAATGTGGGAGCAAGGGTGAAGGTTTCTAGACCTCTAAAGTCACCCTATCAGCCAGCCACACTGAGCTCAGCTTGGGGAACAAATTCCTGCCCAGGCTGCCACATGTCAAGTTCTCCTAGTTGCCAGGAGGGGGCACTCCTGACAACCAACCGATAACAGCACTGGGGTTTTTGTCAGCTGCCGTGGTGCTAACCATGCCTGTAGTATCTCAATCCTTACAACTCTTGGAGGGAGGCATTTTTATTATCATCATTTAGCAGATCAGAAAAC
TTTATTAGCTGGACTGCTTTCGAAGAGAGAAGCTTTTGACTACCTTAAAATTTGGTTTGGACAGGAAAGGCAGGCAGGTCAAATGTTTCATCACTCACCTTTCTTTACAGGTTTTCAGGATCAAGAATCCACAGCTCAGCGCAGGGCTGCTCTCTGCTGCCCTCTGCTGGATGGGACCCTCCACAGACGCCCACTTGATCAACCCCTTAAGCTCCAATGGGTTCCCAAGCTTGTCATCACACATCACCTCTTTTGTTTTTCTCCTCAGAGGTCTATGTTTTGAAATATAGTGTATTCTAAACAAGGC
GCGCGTGGAGGCAAAGCGAAAAAGGGGACGCCCCGCGCCTCTTTTCCATCCTGGAGAGGGGTTGGGGTGGTGCCCGGCGCAGAGGCGGTGCGCTCGGGGGCGGGGACGACCCTCCAGCGCCACCGCGTGGCTGGACTGGGTTCGGGCGGCGGGCCCAGAAGAGACGCGAGGTAGCCACAGCCTCCTCAGCTACCGCGAAACCAGAACCACGATGACCACAAGTTTTTATGAAGGGAGCAGCCACGAACGCCGGCGCTGGGCGAACTGGTGTAATATGAGTAAGAA
TTTCCCTTCCTTGTTAGAAGGCTTCTTTGCACGGTGCTAATAGAGGCCGTAAATCTGAGCCCGCCTGCAGGCCACCTATTCCCGCCACCCTCTCCCAGGCCAGGTTCCTGGGAGGACCGCGCCATCTTGTGGCCGAAATGACACTTACACCTCAGCGGGAGGGAGGCCTTTGGGTGCCGGGCCAGGGCTCAGACCGGAGGGGTCTCACCTACAGAGTCAGCCTGTCTCCCTCACCTGAGAGGGACAGGAACCCCAGCCGTGGTGAGAGCCTGACCTGTGTGGCCCTCAGTGCCCAGC
TGGCCTCCGGCCTTGGGGACTGGGCGGTGCGCTTCCCTGACTCACCTGCCCACCCTCTCTCCCCGCCTTTCTTTGGGACCTGGCTGGGTGTGCCTACTGACCTGCCAGCCCGCAGCGGGAGCGCCCCCTGGCTGCTGACGACCTACGCACCGTGCAGACCTCCCTCCTGGGCCTGGCGAGGGAGTTCCTGGTGCGGAGTCTCTCAGCAGATGACGTGCAGGTCACGCAGACCATGCTGAGCTTTTTGGCGGCCACAGGCGATGACGGTCAGGTAGGCTGGAGGTTGGGGAGCGGGAGGCTTGGGTG
CTGTGCCGGCCCCCCAGAGTTCGCTCTCCTTCCGGCAGGGGCTGTTGCTGGGAAAAAGGGGCTGGGACACAGTCCACCACAGACAGGGAGGCGACCCCACATGCGATGACGGGAGCTTCGGAGGGAACTTCTGGGAGAGACCCTTCAGCAGGAGCCCAGCAGTGCCCTCTGCTGGGCATGGTGGGCTGGTGCAGCTAGGAAAGGGAGGCCTCTGGCCAGGCTGGAGGCCACAGAGGAGTGTGTGCGTGTGTGTGTGTGTGTGCGCGCGCGCGCGCGGGTGGTGGATGGGGGTGGGTGGGGAGGGCATCTGTCTCTCTCAGAGGGT
GGGTTGTTTCTGTTCTGAGTGGGTTAATATGAGTGGAAGAAAGTGGCGTTTTGGGTGGCAGGGGTTTGGGGTGAGGAAGGAAATGGAATGTCAGTGCTCAGGCAAGAGGCTGTCTGGAAATGTGGTCGGAGCTGCCCCCTAGTGGGTAACAGAGGCTGCAGCAAGACTCCACTTGTCTGAGCCTTAGGCTGGGCTGCACAGAGCGCGCTGCAATAAACCGCGGGCGAAGTGCTGAGTGGGTGCAGAGTGTGAAGCCCTTAAGTCACGCCAGCGATGAGCCCAAATTCATCAGCTTCCAGCCA
GCCATCAGTAGAAAGAAGAACAAATAAGTGGGCATTTCGACTTCTAAGAATGGAGGCAAAAACCTCATACTTTGCATAAGGGGTCTGTGCGGCCCTTGCTCACATTAAGACGTCGGGCGCCACCTTGTGGCCGACAGGAAGGAGGTCAGCTTCCAAGAAGAGGCCAGTAGCTTTTCGGTGACAGAGGCAGGAGGCAGCTGGGACACCTGAAGCTGGGATCGTGTCATGTGACCTGACAGCTCTCACGTAGGCGGAGGCGGGCACAGCGTAATGAGA
AAAAAAAAAAAGAAAGAAAAGAAAAAAGAAAATCCACTGTCTTTGTGAGAGATGGAAAACTAAGGGCTCGGGCAGTGTCAGGGCTGGGGTCCTCCAGTTAGGTGTGAGGCGCTTGCTGCCGCAGTTCCTCCTGTGTCCACAGTGTGGCAGCATAGCCTGAGTGATGGTGCTTCAGAGTAGAGGGCAAGGGCCAGCAGCTGTCCCTTGGTTTGGATGGGGAACTGAGGTCCCCAGAGACCCCCGAACCTGCCAGAGGTTACTCAGAGCCAATAACTTAGGTTCCCCACTGCTTCTGCCCTTCT
GGCCAGGAGCCTCCTCAAAGGAGGAGTCAGGAATGTCGGGGTTAACAACTCCTCCAAGTCAGGACCAGGAAATGCTATCTCCAGCACCAACCTAGGTTCCCTATGCTTCCTCCCACACCACAGCTTATGGGCGACTGCCACCTCATGGACAGAGCCCTTCCCTGTCCAATTTCCACCAGGCTCCTTCCTCTGATCATCCCCTCAGACACCTTGTTTTCTGAGGCCAGTCACTCTGGGAACTGTTGTCCTTGGCAAGTGGGGACCTGGGACTTTGCAGAAAGCAGATGCTAAGGTCATACTTGGCT
CGAGAGTGAAACTCCATCTCAACAACAACAAAATTCTCTTATTCAAGGACTCAGCCAGTCTAACGGTCTAAGAGCCTTGGGCTCCAACATTCTTCGATACTCAGCCTTCTACTCTGCCCCAGCCCTCATGCCCTGGCTCCCAGCAGCCACCAGGGGTCACCAGCTGCCTAGTCTACTGAGGCCATTCCCGTTTCCAGGGACACATGGCTGGGGAGACCGACACTCCTGTAGCCACCGTGACTGAGCCCTTAGGAGGTGCCAGGCCCTGCCCTGCACCCTTTCTGCAGCATTATTTGTTCCTCCCAACTACATTGCCATGTAGCTAC
TACCGGAACCTCCCCGGAGGCCCCAGCCCCAAAGCCAGGGCGATTGCGCCTCCCTAACTATGGGTGAAGAAAAATCAGGTCCTCCCTGGAGACCCGGCCCGCCGAGGGAGGCAGACTGCTCATGCGCCCTGCATGGCCGGAAAGATGGGTTTCATTGCCCTCTGCCGGCCATGAGGTGGCAGCACAGGACGTTTGGCCTTAGCGGTAGACCTGAGTCTGAATCACTGAAATTCAGGTGTGGATTATTCAGTACTTTCCTTTTGGAAGATCAAATGGAAATTGAGTACGATATCTTGTGCTTTAATTAAAGAA
TGGATCATTCAAATGCACAACAGGCTCCTGAGGCCATCACAGGCCGCCTGGCTCTTGTCAGGCCCTCCTGGTGGGGAGATTTTGACCACAGTTAGCAAAGGATAGAGCAAAGGACAGTTTCGCTGTCTAAAAAGCAAAATCTCAGAACACCGGCAGAGGGCGCAAACGGCAAGCCCAGGAATCACAGGGACGTCACTGCGAACATCTTTTTCCTCCAACATAGAACTAATTAACTTTGTGCTTGGGTATTCTCTAAAATAATTTCTGGAAAACCATGTAACCCTT
TGGACAAATTCCCCTCTGGAGACCGTGGCAGAAGCTGGAGAGGAGGCGGGGCCGGGCTCAGGCTTTGGGTTGCCTTTCCCTCTCTATTCAGTGATTCTGGAGAGTGGAGCCTCTGACACTGGCGTGTCATCAGGTCTGGCCACTAGGAGGCGCTTGATGATAGGGTTCCCACGCAAGGGGTGTGTGTTTGCTACCCACAGATTTGGCAGTTTGGACAGTGGGTGAACGTGGTGGTAGATGACCGGCTGCCCACAAAGAATGACAAGCTGGTGTTTGTGCACTCA
CACAGCCCCCTGAGCCAGCCCCTCCCTGGACCCCAGGTGGCCAGTAGCAGATCCCCGCCCCGCCCTGGCTCTGAGATTGCGGTCCGAGCTGGTCAGTGCTCACCCATGGGGATGGGGGCAGAGCAACCTGTGGCGGGTTTGTGAGGAGTGTGGCGGCCTCTGCTGGTGGCGTATGCACATAGCTTCGCACTCCAGGCACCTTGGGAGATGCGAGGGAGCCCCCAGACAGCATCTGAACCCCGGCCTCAGCTTTCTGCTTCCTTCCATGGAGGCCCAGGGACTGGATCTGGTGCCAGAATCAACT
GGACCAGGCCCAGGAGACGGGGATGTTGACTGGGGCTTTAACAGCACTCTTGATGCCAATCTCGGGCTGAAAACTCGATATTTCCACTTGGAACAACAAGAATCACCAGCAAGAGAGCTGAGGAGAGGGCAGTATACCGGGGGCGCCCCCTGCAGGCCTCACAGGGTGGTGCCAGAACAGAGGAAGGTGGCACAGGCAGGGTGGGGCTTTCAGGACATCCCTGAGATGATGGTGATGACAGTGACAATGATGATGACCATGAAGAAGACAATGAGGAGGAGGAAGAGGAAGACAGTAGCTAGCATTTA
CTCCTGAGTTCTCTTCTGAGGGAATAACACTGGCTCTGTGTTTCTAAGTCTAGCTGCAGCTCCAGTTCCATCTGCTACCAGCCCCTCTCTACTTAAGACTGGCACTACGGAGGTGAAAAGAGAGGCACAGCTTTGTGCTGCCCTCTGCTGGTTTCTTGGACACTGTGCTTCTTAGATGGGGACAATTTCCATGCACCCAACTCACCTTCGTTAATCCCTGTGTTGGATGGTGGGGACACACAGATGAGGTCCATTTCTGCTGTGTGTGTGTGCGTGTGCGTGTGTGTGTGTGTGTGTGTGAGAGAGAGAGGAACAAA
TCAATCAGGCCAAATGGGGAGGGAGAAAAAATGCCTTGTGGCTGAGACCATTACCTCAATCATGAAGAATCGTGCAAGGAATGCATGCATCGTCTGTTTCCTCAGGTTCACGGCTAAGAAAATGTAACTGTGCTGCCCTCTAATGGTTGTCACCCCACAGGCTCAAGGTTGCCAGCATTGAGCTGATGAGCCACCATTGTCAGGGACATCACCAGATAGGAAATGCAGAAGACAGATTCTGAACCAAATGTGCATCATCTTTTCCAAAGGAATCACCATTGTTT
AAGCAGAAAAAAAAGAGGGAGACATGGATCGAGGGTGTGATCAGAGCAATGTGTTGGTCTGAGGACCCTTTTCTGGTTCCCTCGTCCTCCATTCCCTCCCTTCAGCAAGTTGAAGGCTGATTTGATTATTGCTTGTTGAACACTGTCCCCTGCTGGCTACTAGCAGAAACATTTTCCCTCTTCCCTATCCCTAGCTAGGAGCTGCTGAGAGCCTGAAAAAGAGAAGAAATGACCTGACTGGGGACAAAGGACGAAGGAATTGCAATTCTGCAATCTGGAATTCTC
ATTTCTGGGGAAGGCCCAGGGAAGGGCCTCATTTCTGGGGAAGGCCCAGGGAAGGGCCAGGGTGCAGAGAAGCCAATGACAGCTGGAGAGTTGGGACTGCTGCCAGGACAGACTAGACGGAGACTGCTCTTGGGTGCCACCTAGTGGGAACCTTCTTTACTGTCATCCCTGGAGAGATGGACCTGTGACGTCCCCACCGGATGCCCCGCCCACCATGGGCATCCCCATCCCAATCATCCCTCACCACCCCCAGGCTCGGGTCGCGTCCCCCCAGGCTTTGATGGACAAGT
CAAACAAACATGGAGATGAGTCAACTCAAGCCAAGCGTCGTGCTGGGGAAAACTCACAGGGCCACGGAACCACATCTGCACTGTCCCCGCCCGCCCAGCATGGGAGCGCTGTTCCCCTTTCGCCGTGTCTTTGCTGACCTCTAGTGGTCCACAGGAAGAAAGAGCAAACAGCAAAAGGACAGGCTGCTCCAAAGAACAAAATGTCCTCACATTTTAAGTGAAAACATTTTATTTTATGAAATGTGTGTTTCTATACCCACCAGTGAA
AAAGTGATCATTTATCTTCAATAAAACACTTACTTAAAAAAATAGAGATGATAAAGGTGAAGGCGCTTGGAGAGGGCTAGATTTCAGGGTTACTCAATGCACACAGCACAGATTGCTGCCACTGTGTCTTAGACCACTAGATGGCGCCACAGCACAAGCTACTGGAAGTGTCCTCCCCGCCTTCCACCTCCCCCCACCCCCACCCCGCACCCAGTAGTTAGAACAGCCGTCCTCCAAGCGATCTTATTATTAGAAC
TCCAGAGGGGCCAAGCCACCAGTTAGGTGATGCAGAGCTGGGACTCAGGCAGTACTCCGTACTGCGCCTGGCCCAGGCAACACTTGAGAGGCTGAGAAGAGAAACAGTAGCAGCAATGCTCCCCCTGCTGTCCATAGCAGCAATGCTCCCCCTGCTGTCCACAGGGCACGGGCTGGGAATATTGTGAATGTATGTTTCTCCCAGGAATGGAGGTGGGCATGGACTGTGCCTTCTTGCTTGGTCCAAGGACCAAGGCAAGGCAACTGGTCCTTGGGGGAAGGGAGCCAGCTACCTTGTCTTCACTCTT
GAATTGGGAGACTGAAGGAGGGAGTCACACAGCAAGTACGTGCTGGAGGAGCTGGGATTTGAAGCCAGGATTTGAAGCAGGGATTTTTCAGACACAAGGAGTGAAGACGCTGATAAAGGAGCTTCCACCACGAGGGGGCAGCACCTGCACGGATGAGCACTCGTTGACACACACACACCATACCCCACACTTGGGTACAGAGAGAAAGGTGATGTGGCTCAATGCCTGCAATCCCAGCACTTTGCGAGGCCGCGGCAGGAGGATCGCTTGTGCCTG
TGAAATAAAACAGAATAGAATCAACAACTAGTGTATCAGTACTTTCAAGATACGCAAAGGATCAGAATGCAGGACCAGCCTGGTGGAGAATACACTGGGGTGGGGAGAACAGGGCCCCAGGTGCTCACATTCCCTCTCCAGCCACAAGGGGGCTCTCCCCACCTCAGCTCTCTACAGCCAAATCCTCTGGAAAACCCAGCCGCACATGACCTCGCCTATTCAGAAATGTCACTGCTGGCTGGGCCAGGTGGCTCACCCCTGTAATCCCAGCACTTTGGGAGGTCGAGGTGGGAGACTCACTTGAGTCCAGGAGTTC
TAGGCCAGCAGACCATGAGATGGGAGGAACAGGAAACAAAATTACCTAGTGGCTCACTAAGGGTAATAGTGAACGGTGCCATTCCTTTTCCATTCCTTGATTCCTGGACCCTCGAATCCTGGCTAGAAGCAGCAGCGCCATCTATCGGACGCTAATTCGGAGCTTATGCCGCCTTCTGAACAACCTTGCTCCAACCCTGCAAGGTATCGCCTCTGAGCTGATGCTGTAACTGCGTCTTCAAAAGGCCATTCCAGGCCGGGCGCAGTGGCTCACGCCAGTATACTCAGCACTTTGG
CTGGGATACACACCCCCACCAGGGACCCTGAAAGTACAGGACACGGAGGAAGGCCCTAACCCCACCCAGCAAAGGGACCAACTCGGGGAGGGTGGCGGAATATAAAAATAGGAGCAGTGGCAGAAGACACTTGCGTGCACTCCCAAATCCCAACACAGGAGGGCAGCCGTTCCTTACTGTTCCTCACAGGGGACCCCCGTGGAGGACAGGCAAAAAGTTTAGACGGCGGTCGCAGGTTGAACGAAGCTCCCGAGGGGTTTCATGATATATATACATAACCTTGGGTGGGGACCAACTCC
ACAGAGAGACATCTAGTACATAGACAGGTATGCGGTATATCTTTGGTATCAGTACTCCATGGCGGGGGCAGGCAGTAATGAAAAAAGGTTAAGAATCGCTCAGCACAGCAGTCAACTGTGCTGAAATGTTGCAGCCCTGCCCCCTACCGTGCCAGAGAGGTATTGTATCCCAAGAGGCTATGGGAGGACCTGAAATTTGTAGTTACACAGACCTGGTTCACATTTTGGCTCTCTCCCACCTCCTACCTGTGCGACCTTGAGGATGGCACAGGACTTCTC
TCCCTAACTGTGATCCTTTTATGCAGGCAATTTCACAGGGCCTCTCTTAGATGCTTTCACCCATAAACACACGAGCAGTGCCAGCGCCCTGGTTCACACTTCCCCTTGAAACCGGTGCGCCCCAGAATTAGAGCGACACCTAGCCGTGATTTTAGGTAGTACATGCTAGGAAAGCTTATTTGGGCAAGGGAGACAAACAAGAGACATCAGAGCTGGTGGCATCTCAAGAGGATACTACTCCCAGAGGTAGAAATCTCAGAGGTTTTCTAACAGC
ATGTGAGCATGAATTCTTCAGTCTGTGAATTCTAAAGTTGGAGGATTCTGACAATCACAGCCCCAGACACACACAGTGGAAAACGCTCCCGTCCTTCGCCGGGCAGAGGCAGCTCCTGAAATAAAGCAGCAGCGCCCCCTGGTGGCAGACCTCAGTGCTGCATCCCGTGGAAGGCCAATACCCTCCTTAAGAGAGGTCCTGCTTGGTTAACCCACTCTCAGTCCTGGCCACTTCCCAAAGGCACCTGGCTTACCAGCCTCAGAGGCTCCTAGCTCCATTCTCTCAGCCTGCCCAGAGAGAGCCTGGTGTGACTGAAGGAAGTGTGGACCTGGGAGATAGGAACCGACTGACACTGCTCCCTGATGTTTGTGCTTCAGGGACTGTGCTGGCTGATGGGAACCCTGCATCTGAGAGCGCGTGCGCTGGGCGGGAGGCAGAGCCAAAACCGTAACAGCCAGAGCTAG
GTAGTATCAGGTTGAATGAGAAATAACTAAAAATCTTTTCTCTAAGATCTGGAACACGCCAAGTTTCCCACTTTAATCACCAGTAAAGCATAAACCCTTCTGCTGCCACCATAGCCGGCTCTTACCTGCGAGCACCACCTACTGGCCTGACGTTCAAACTGCATGACCTCATACAAACTCAATACCACCAGTGTACAGCAGTTGAAAATGAGATTAGCTTCTCATTACTTCGGTGATTCCAACCCCGCAAAAGACCACGGGCCTGCTCACATACCCAGTATATTACTACTACAACGGGAATTTGAAACAGCCACCA
TTCTGGTCTCAAAAATGCTACGCAGCCCCCTGCCCTGGCCCCGCCTCGCTTGCTGTGTGACGTGGGAGAGCCGTAGCCCTCTCCCAGCCTCAGTTTCCCTGTCTGAAAAACGGAGCTATTCCAGGCTCCCGGCTGCCCCTCTCCACTAAGTGGCTCTCTGCCTCCCCCTGGTGGTGAAGAGGCCACACTGCCGCGGGTCAGGCCTTACGACGTGAGCACGGGGCTGAGATCCCAGGGGGACCCACGGGGCTGAGATCCCAGGGGGACCCACAGGCTCAGCTCCGGGACCCGGTCCAGACCGCCCTCCACGGCGTCATGCTCCTAACACAGCAGAGGCCCTGGGGCTTCTGCTCAGAACCACCCCAGGCACCCAGTGCCTGAGGAACGAGGCCACCTCGCTGCACCTGGAAGGTCCCTGCCGGCCCAGGTCCTGACAGAGCCCCTCTCTCTCCATCACCCGCTCCGCCTCACCTGACC
CCCCAGCCGGACTTTCCAGCAGCCTGGGTTCCCTCCTTGGAGAAAGCCAAGGAGGGAGTGGGGGAAGAAATTTCCACTTAAGGGAGTAAACCTGGGCTCCGATGAACCCTAGGGTCCTTCCTTGCCACTCTCCACCACTGGCCAGGAGCTCCTCCCGCCCTCTAGTGGTCACCGGGAGCCTTGCGGGGCTGGGCCGCGCAAGCTGAGGGGCCGCTCGGACCGGGCGGAGAGGAGTAAGGGCAGCGCTGCCTAAGTGAGGCAGCGAGAGCCCGCGAGAGGGAAGCAGGGCCCGGGAGAGAAGGGTCACTGCCGTGGCCAGGGAGGGAGGAACGCACAGCATGGTGGACGGCTGGGAGCTTTAGGAGGGGGCACTCCGGGACGCGTGGTGGTGGCGTCTGGAGGAAATGGAGCTAAGCGG
CGGGAACCCGGGCCGCGCCCTCCCGGCCGCCGTCCCCGCTCAGGCTGGGGCCGGCGCCAAAAATGTCTCAGGGCGCAGACACGGAAGCACCCCCAGGGCTAGTGCGCCTGCGCACCTTGGGCCAGCCATGCCGCCCGCCTCCGCTGCGTGGCGCTGGCGACCCGTGGCTGCTGGCGTGGGCGGGGTACCGGTTGGTAGGAGAGACGGACCGTTGTTACATAACCATTAAACTGAAATAAACCGGACCAAGGTGGAACAGAATCAAGGCACCCCAGCGATGGCTGGCACCCCTTTCTAGAGCGGCCAGGCGCAGGCG
GTGAAGGCTGTTTCTGATACAGTGTCGGGGAGGGATTGTGAGGTTGCCAATTAATGTCATTCCAGAAGCAAACATCGAAGCTGCGTGCTGAGAAATCTGGGCACCTGAAGCAGCTTGCAGGAAGGCGGGTTCATCTCCTGCAGTTTCCCGGCTTCCCACTGTGGGGCGGAAACAGGCAGGAGGAGAGGCAGAGAGAGGCCACAGCGCACCCCCAGGTTGCAGTTTCCAGGCTGTCTTCTTCTCTGTCACTTTCTCATTTCTTATTTCATTCACCCACCCTAGAGGTTAGGAGTAGATTCTACTTCC
TTCTTTTCTTTTCTTTTCTTTTTTTTTTTTTTTTTTTTCCATGTCTTACTTTTTGAAACATGGAACTACAGCCCTCTACTGGTGCAAGGAATGAAGCCAATTTCTCAATCATCGAGGCTACCCTGCCATCTTGTGGCCATGTGAGGGATGCACACGTGTAGATCAATTTCTCAGCATCACAAAACAGTCTAGGTAAGACGTTGGAAGGGTTCTTCAAAATATTCACATGGACTTTCATTTAAGACATTTCTTGTATCGTTTGGGGAAAA
GATAAAGAAGGTGACAATATGTTGAAATATGACATGTGAAGATGAAGAGATCATGAAGAGAATCCTCCAAGGTGGCAGATAAACCACAAAGCTACAGGGCAATTCCTGTGCCCCCAGCCACCTGCCCTGTAAATCCCGGCATCCTCCACTTCACCACAATGACCAATAGAGGGCAGCATTCACCCATGGATGACCAGCCCCTCAGGTGCCTTTTACTCCAGCTTCACCCTGGGGAGCAGGCTCTGAAGGTGGCCCTGGGGTCGACATAGGATCTGCATTGAAGGAAGAAGCTCTACTAACTAAACACTCCCTGAGTGCTGTATGGGTTCTGCAGAGGCCCCTCTGCTTGGCTCTGTTCTTGCTGCTCTGGGCTACAGGGGTGTGCAGGGTTTTATTGATCAGAGCAATGGCCAGTAGATGGCATAGCCTCCTTTTCCTGCAGCTGTCCCCACGGCCCTGCTGGACAGGCCCAGAACGGACCCTCTCAGAAGACAAGGACTCTCTCAGGGTGGGTGATGAACATGTGGACACCTCTGTGGACAA
ATAGAATAATTTGGTTTTTCAGATTATCCCCTCTCCTTTGCCAAAAACCTGAGCACTGGGCATCCATTCCTGCACTGTTAACAATAGGCTGGTGCCATGGGGCACTTTAGATGGAGTGGACGTGCTTCAGTTCACCACAGTTGCCACTAGGGGACACTGCTCTCACTGACAATGTTCACCTGGCCCCTGAAAGCGTGTGAGTTTGTAACTCCTGCTTTGCCACCCAGGGACTAGCAATTTAGAATAAAACAAATGTGGTTATGGTAGGAGATTGGGGGGGGA
GGACTGCGCCAGCGGGGGCCTCGCCCCGTCTCTGACCCCAGAGGAACCGGCAGCGGGCAGCACGCGTGGGCCTCTCCCCGCGGGACGCCGGACGCGCAGCCAGACGCGCTCCCCAGGCCCCCTCCGAGAGCGAGGACGCGCCCAGGCCCGCTCTGCCGGAGCCGCCACTGGGGGGCGTAGCGCGGACGCGCACCCTTGCCTCGGGCGCCTGCGCGGGAGGCCGCGTCACGTGACCCACCGCGGCCCCGCCCCGCGACGAGCTCCCGCCGGTCACGTGACCCGCCTCTGCGCGCCCCCGGGCACGACCCCG
AATATATAGACGTGGGAAAGAGAGACTCTTTTACCACATGCAATTGAAGCCGGAAACTTCAAACCCATATGCAGAGACTGAATGACACCAAGCTAGCTCCACAGTTGTCTCTGCAGGCCAGGAGAGTCTAACAGTACCACTAGGGGTCGCACTTTGCCCTAACCCCTTGCTGGACTTGAGTTGCCACAAATTTTGAGCATGTTGTTTAGTTAAATCCCTTCTGTCTCAAAAGCAACTACAGAATGAATAGTACATGAATCATATCAC
CTCTGCCCCGTCCCCCATGTCTCCGCTCCATCCCATGTCCCTGCTCATCCCCCCTGTCCCCAGGCCTGCCTGGTGTCCTGCTTCCAGCAGCTGATGGTGGAGACCTGCTCCTGTGGCTACTACCTCCACCCTCTGCCGGCGGGGGCTGAGTACTGCAGCTCTGCCCGGCACCCTGCCTGGGGTGAGTCCTGCTCGCTGCCTCCCACTCTGTCAGCCATTAGCCGGGGGGTCACAGCGAGCCTCACACATGCCTCTGACCCCTCCCCAAGGACACTGCTTCTACCGCCTCTACCAGG
CCCCTCTTTAGCCTGTTGGTCGCTGCAGGAAGTTATTCCGAGCATGGAGAAGGCCAGGTGTGGCCGAGGGTATTCGGAACTACGCAATGATTTGGAGAACCTGAGCTGCTGCCCACCGCAGGCCGGGGGTGGGAACCCCTGGAGCCCGGCCGCGCAGTAGCCGCGATCCTGCCACCAGGGGGCAGCAAGTGGAAGGGACCCTAGAGCCCTCACCTGGGAGCGGCCGTAGCTGCCTTGGTCACCATTCCCAGAACTGCCCTAGATGGGGGAGAGGAGGATCATACGGGGAGCGGCGCATGAGAGCAGCTCAGGTTA
ACCCTTTTTGAGTTTTTGTCCATTCTGCAGCTCTGAGGGCCCCCCCACCTCCACGCGCCTCTGTCAGGTTAGAAAGCAGAAGGGTCTTCCAAGGCCAGGGCTTGGCTGGACTTCAGCTGTGCGGGGATGCGGAGCTGCAGGAGAGGGGCGCCCTCTGGTGGCCGCTACGGGCTGTGCTGAGGCCGAGTGGATGGGAAATGGGCAAAGGGGCCTAGAAAACCCTTCCTGCAGACTCGCGGAAGGAGGAAAGTAGGGAGGCATGATGAGAGCGCTCATGAGAGATGAGTGGTAACCACAGCTGTGGCCAAGCCGCTTTTTTACA
ATTACTGTTGTTTGGATGTGAATTCTGTCAACAGTAAAAGACAAAGACGTTCAAATGTTGGTTCCTATTGTCAAGTTTTTTACATCATAGGGGCCAGGTACCCTCAGTTCACCATGACTGCCACTAGATGGCACTGATGGCACTCTGGCACCCTTGGGACATAAATCAGCCACCTGTTTTTCCTGGCGTGGCGACTTCAGAAATGGCAATTGCCACCCTAAACAAATTATGGTCTTTTATGGCAAAATATA
CTTCACGTGGACTCGCCCAGCTCTTCCCTATTTGAGGTAAACCCAAATCTGCTTCATACAGAGGTACAGGTTGTGCACTGCACAACTGCAAACCGCAAGGAAGGTGAGGAAACTGAAATTCAGCAGAACTTCCTCCCCACGCCAGGAGGGGGCGCCATTTTCTAATTCCGTTCAAAGGCTCAGTGAACGGTTTGGGGCCAGCAAAAGTGGCTGGAGCTGGGAAGGGATAGTCCCCTCGTGTTTATGCATAGATGCGTGTTTCTTTTCACGTATATGCGGGAAAGAAA
TGGGGGAGGCCTTCTTTATACTTACCTTAAAACATGGCTAGGTGCTGGAGGGAAGGGGAGTCGGGGAATACAGGCGGGGCTGGCCAGACCTCTGCAAACTCCGCTTCCAACCCCTCCCATCCAGAGCCATGGTTGTTAGAGCAGTCAGCCACTAGGGGGCAGCACAGGCTTGAGACGGGATTCTGGACATGCATGGGGGAGGGGTGGTCAGTAATAATGAAGTCATCTGGTCAGTAATAGCAATTAAAGAGCTTGACTGGGAACCAGCTACTAGAGTGCTCAGAGGGGGTGGCATGA
CGCGTGGGGCTGCCGCCGCGGCCTGGAGCTGCTGCTGAGCCAAGGAGCGGACCCGGCGCTGCGCGACCAGGTTGGGAGGCACTGCGCGGGCAAAGAAAGGCTGGGTGAGCCCAGAGGGAGGGAAGGAAGGTAAGAGGGCCTCGGGCGCCCCCTGCTGACCGCGCCCCTGTAGGACGGACTCCGGCCGCTGGACCTGGCCCTGCAGCAGGGACACCTGGAGTGCGCGCGAGTCCTGCAGGATCTCGACACGCGGACCAGGACCCGGACCCGGATCGGGGCAGAGACTCAGGAGCCCGAGCCTGCACCTGGCAGTGAGTAGGGCCTGCAG
CCAGCGTCACCAGTGGGACGCAGAGACTCAGGACTAGGAAAGCACTTTTAAAGCGTTAAGGGATTGCGAAGAGCTACGGAGAGGCTTCCTCAGGGCTATACTGGGTCCACCTCCCCTCATGGACCGCGGGCGCGCTCTGGCGGCCGGGCCGCTCCAGGCTGAAGCCGCCGGACCACGTGTGTAGTCGCAGCTGCCATCTTTCATCCGGGCATCGGCCATCTTGGTAAAGGCAATGTTCTAGATTTTCGCCTCTGCCCGCCCCTCCTGGTTCATCAACATATTAAATGA
TTACCCAGGCAGCCAGGTTCAAAGTTCCCCTGCTACAAGCTTCTCAGTTAGACCAGGACCTGGGCATTCCCAGCTGGAGCGGGCTCATTGCCGGGCACAGGGCAGATGCTGGCTGGTTTGCGGGCTGAGCTGAAGAACTGTCAGCGCTGCTGTAGGTAGGTGGCAGTATGGCATGCTGGTTCAGCTCCCAGCTTTCTATGCAGCTAGTTAGGGATGTAAAACCATCTCTTTGTGGTCTGAGGACAAATTACTAAATCCTTCTAGCCTCAACTTCGTCATGTGTAAAATGG
AGAGATTTTGGCTTGGAGAGTAAAGTTCAGAGCTGCCCCGCCCCTCCCTTCGGGGTGAGAGGTCACTCCAGCAGCGCTGTGGGTAGCAGGGAAGGAGCTATTTACAATCCCGGCTGGGGTCTAAGCCTCGCTGCCACGTGGGTTTGCCACTCGGGGCCTGCAAGTCTGCCGATATCCACCAGGTGGCGCAGCACCTGGGCTGGGACTCGCCGGAGCTGTGAGGGGAGCTTGGGATGGGTTTGCGGTCGGTGGAGCGGGTGTTGGTCCTTGAGGGGACTCAAGCAGCTGCGCCGTAGGACCCTCTGTTCTCAGGCCTGGGGCAGGGTGGG
CCAGTTTCAGGGACTATAATTGCTCACAGGCCATAGCTACTGTGCTCTGAAATCTATTGCTGCATTTGCATCTGGAGTATGCTTGACATGAATGACGGTGGCAGGGAGCTAAGGGAAGCCTGCTCCTGGGAGACACTGGAGCCCTCTGCTGGCTGGCTTTGACTCAAGGACTCTCCGTTGTCTTTCCAAACCTCTCTTCACTTGGGGTCAGACTTGCGTTACAATCTGATGGTTGTCCCAATCTTCTCCAGCTCTGTCTCCATTTTCTCTCGCAAGTGTTTCCACT
TTGTTGAATAACTGAGGGGTCACTGAGCCCATTAAGGATCAAATTTCAAGTCTCTGTGTCTTGGGACTCCTGAGGCCCTCTGCACAGACCCTGGAAAGGAATGGGCTATCCCTTTGCAAATGCTGCCACCTTGTGGCCACAGCCAGAAGTGAGTGTAGCCAGAACATCACCTATCAATGTGAGAGCTGGACCAGACAAGTATTACAGTAAGGAGTGGGGAGGTAGTAGGTCCCAAGGGAGTGCTCAGAGGCCAGCACCTGTGTCCTTTAAACATTCTTGATGAGTTCCAAGCAGACAGAAT
CAGGTTAATTGGAGATATGTGTTTAGGGGTTTTCTTCCCCACCAGACTGGGCTAACACTGAGTCTTGATTCTTTATGCAGCCCTTACCCTTACTTTGTGCTGGGGATGAGGGGTGCAGCAGTGACCAGGACAGAAATGCCAAGGGAGAGACCGCTGAGCAGGATATCTTCCGCCCACAAGGTGGCAGCACGAGGAGGAGCCTGCCACTCCGGAAGTGGGGAAGGGCAGTCCAGGCAAGGGAACTGTAAAGTTAAAGCCCCAGAGGTGGAAATGGACTTGGCTTGTTCTAGTGACAGAAGGAAGACCAGAGAGGCTGGAGACTAAG
CTAGACGAGAAGGCAGGCTCAGAGAGGTGACTCAACGCCTTAGCGTCATTCGTGGAGGGGAGAACGCGGGTCTTGTGCCTCTCAGGACTCGCAGGCTGCTCAACAGAGATGTGGGACTGATACTCCCACCCAGCAGCCTGTCCCGAGGCTCAGGGGCCATGTGGCTTTGCAGGACGCCAAGCAATTCTACGCCTTTGTCAATTTAACTTTAACAGGTGTGAGCCACCGCGCCCGGCCGACTGTTCTTTTCTGTAAGTGTGCTGTGAGTCATCATGAGAAAAAGTTAAGAAGAAACTGACAAAGTATGGGAAATCCTATTTGAAAAGGGTAGAAACTGAGGCTCGGAGTGGTGACAAGGATTATGTGGGCCCCGAGATGGCGCTGCTGAGGGAATGAAGAGGATAACTCAGCTGGAATGAGAGCCAGGGAGGCCGCAGTTAGACACGAAGTCTCAGCAGCCCGGGAACGGACGGCAGAGGGCGCACTGCTCCCTCCTATCCAGAGGACCTCCTGGCTGCTGGTCGCAGGCCCGCGGCTGGGGAATGTCCCAGTTGACCTCAAGAGAGGTCAGCTCCTAGATTCCCCTCTACAGATCCTCCCT
TAAAAGAATATCATTCTTGAGGGGGGAAGAAGTGTAAACTGGAAAACACTATGCAAATGTAAACGAATGTGTAAAAGATGTTCTAACCAGTGAAATTGACAAGAGTGTGGCTCAGGTTGCTGCCAGAGGGTGGCAGCAGCAGGCAGGGACTTTGGCCCACGGTCCTTTGAAAAAAGCTACCCTGGAAACTGCCAGAAAGGGATACATTCGCTGGGTTGCCCTGAGATGATCAGCTCATCTGACTGAAGAGATTGCCCTCTCTC
TGCCTTGACCTTCGCTCTGTCCATATGATCAAATTACTTCCTGAACCTAGACCGTTGGGCGCGTCATCCGCGGGACTGACTGCCTCCCGCCGGCTTCCTGAGGCCGGACCGCAGCGGGGACGCCTCCTCTCAGGCCCAGCAGGGGGCGCGCGAGCCTCAGGAGACGCCAGCGGTGGTTGCGGAGCTGCGGTGCTGGAGGCCAGCTGTCACTCCAACCCAGCTGGAGATTCCTGTCGGGAATGCTTGGCATAGGACAACTGTGAGGGAGCCCCTGGGGCATGGGAA
TCATCTTTAAGTTGGAGCCAATCACCCCCACCAGGTAGGAATGTTGTAAAGATTCAGTGAGAAACACCAGGCCCATAGGAAATCGTCAGTGAAGCGCAGCTAAACACTTACCCGAGGCTAAGCTCAGTGTGGCCTGGACCCCACCAGCAGTTGGCGCTGTGACCCTGCAGGTGGGGTAACAGTGCCTGCTGGTGGGTTTGCCACATCAGAGGGCGTTCCCCAGGGTCCCTCAGAGACTCCTGGCTTGTAGGTGGAGAGGGGCTCTCTAGAATCCAAGCCATGGCAGAGTCTTGGAACCCCT
GCTGCGAGGACGGCCGACTCTGCCCATCCCGAGGGCGGCTGGCTTCGCCCTCCCCACTCTGCGCCGAGCACGCGGCCCGGACCCACCGCGAGAACTCCGCACCTGCAGCGTGAACGCACGCGGGCGGCGTTAAGGGCCCGGGGCTGACTCGGAGCAGGTTAGGGAACAGCGCCCCCTCCCGGCGCGAGCCGGTACCTGCGCAGCACCCAGCCGCCGCGGCTGTGGCCTGGAATCGGGGACCTGGGGTGCCGGGGGGTTGTGGTGAAGGAGGTGGGACCAGCCCCAGCACCTAGCCACGTAGCTGGCGAGGTGGACCAGGAACCGACCCAGACCC
ACTTGAGATTTGACCCTAAAGAAGAGCAGAGGGGTCTGGCTTCTGCTCCAGCCAGCTGTTGTTCAAACATCTGGCCATCAGTTTCTCCCTTGGCAATCCCAGCACTCTGCTAGACCCCTCAGGCCTCTCCGCAGGCAAGACCACGACGATTGGAGACTGGGTGGTCAACAGGGGGAGCCAAAGGACCGGTAGTGGCAGCCCAAGGCTGGCCCGGTCTCCTGCCACGTGGAGGAAAAGGTAGATGCCAGTGTCCAGGGCCCGGGGCAGCCTGACCCTGTGGGCTCCCTCATTCCCAGGCCCAAG
TGGCGCCATTGCACTCCAGCCTGGGTGACAGAGTGAGACTCCATCTCAGACAACAAAACAAAACAAAACAAAACGAAACATAACACCTTGCATGATGTCGTAGGGAAAATTTTACTTCGTGCCGCAGCTGCTGTTCTCTCCGCTGCCACATGGTGCCGCTGTTGGAAGAGGTTCTCAGAGATGCTGTATGCTATAGCCAAGTCACATTGGTGTCTTCAAAGAGGGCTCCTTTACTGATAATTCCACAACTTCCATGCCAAGCACACTTGCATGCGCCATGGACTCTGCACATGTATCCAAGC
GGGGCGGGACCTCTTCTGCTTGGAACCCTCTGGCTCAGAGGCAGGCACTGAAGGCTTCTGGAGGCAGAACCTGTGCATAGCTCCCACACAGCCCTGGCCTTGCTCAGCTGTTGATTTGTGGGTAGCTGCTGCCCTCTGCTGGACAGAGTGAAACGTGCTCTCCTTCCATTTCCTAGGACTCTTGTCTCCCTATCACAAGTTCCATTTCCTTCCTAGGACTCTTGTCTCCCTATCACCAGTTCCATTTCCTTCCTAGGACTCCTGTCTCCCTATC
CATTGATTATTAATTTAAAAGAAATCAAAAATCAATATCACATTCCTGTAACCTGGCAGTTTTTCTTAACTGAAGGCAGTTGCCTGCAGAAGCCTTGTGGCTTTCCAGAGCAACGGCGCCCCTTCGTGGTGATAATGTGAACTGCACCCCAGGCGTGATTGAAAATAAGGCAGAAAGGAATGCCGGCCTCGAGCAAGGACACCGGTTCATGCCCAAATCACTTCTGCTTTCAGCCAACAGACTGTTTCTGCCAAAAGATGGACGCAGCTAGATT
GTCGGTGGCAGCAACAGACATTTGGGCTGGGAGGCAGGCTTGGTGGTCAGCACCACACTCACAGGGGACCAGCTGTGCACCCACCTGGGCCCTCTGCAGCTTCAGGCTCCGATGGGGTGCCTGGGCCTGCTGCTGACGCCTCTGCTCTGCTCCCCGCAGCTTGCACGCGGACACCAGGTGGCGCTGTCGTCTATCAGCTATGTGGGCTGCTCCCTCTCCGTGCTCTGCCTGGTGGCCACGCTGGTCACCTTCGCCGTGCTGTCGTGAGTCCCCTTTTCTAATCCACCCAACAGTCTCTCGGCCCCTGCCTGCACCCAGATCTCAAGATGGAA
ACTTTTTAAATATTTGGAATAAAAAATACAGAAGTGAAGAGCGTGCACAGGAAAAAGGGCGCAATGACTGTGACACTGAGGCCAGCGCTCCTCATTTACAGCCCAGTGAGGCTAAAACACCCGACAGCCAGCAGAGGGCGGGCATGCAGCTGCAATGCCGACAGGAGCCCTCGGGCAGTCACCGCACTTGGCGTACTTGAAATAACTACTTCCCTCGTGCCTTGTCTCTTGGGGGTGTGGGGGATCAAAAGAGCTCACAGATATAAATG
AGGCTCGCTGTGGGATTGATTATAAAAGCAGCACTCTTCCCAGCTCCAGTCTCTATTTTACGTCTGTGAAGAAACGCGGTGGCCTGCGGAAGGGTGGGCGGGAAGGCCGGAGCTCACGTTAGCTCAGTGCTAGTGCCACCTAGTGGCTGTCCCGGCGTCTGCCGGTCCCCGGGCACTGACTCCTTCCAGGTAGGGTGGGGCTTCGGAGCTCTGCCTTCTTCAGGTCCTCAAGCAGGTTTTTTCACCATTAGTGTGAGGAGAAGAGGAGCGAGGCAATCACCTAGTTCATGTAACTGCAAAATTCCAAACA
CTTGGCCCCAGGCACGTTCCTGAGCCCTGAGTCATGGGAAGGGTGGAGAAGCAGGAAGGGGGTTTTCAAGGACCTTGGGGAGGTGGGAGCCCAGCCCCAGAGGCAAGCAGATGCAAACCAACCTAATGCAAGGATGCCCTCTCCTGGTAATTGCAGGCATAGCAGCGCCAGCCCCCATGGCTGACCTCCTGGGAGCCTGGCACTGTCTAGGCACACAGACTCCTTCTCTTAAATCTACTCTCCCCTCTCTTCTTTAGCAATACCAAGAAGGAGGGTGACCTGATAGCTGCTCAGGCTCGGCTGAAGGACCTGGAGG
TTTGCACCCGCGGCGAGTATCTCACCTGTTTTACCCTGACCTGGGCACCCCCATCCCACATACGCACGCGCCCACGCACAGGTGCACAACCACACACATTCACCCACCAGTCACACAGACGCACACAGTCCCTGCACAAACCTCACTCGACCACTAGATGTCGCTCAAGCTCCATAATCTTAAATCCAGCCCCAAGGGGCTCTTTCCTACACTAACTCGGAGTCTTTAAATTTCCTTTTACTTCCCTCCACTGGGACATTTACATGCTCTA
GACTGACAAAGGGGTTTGTGGTATAACCAAAGTTGTGGGCCTGCTCCAAAGGCTTGCCTAGCTTCCCCCTAGTCAACCCCACGACACACATTGTCCTGGCCCCACATTCACACCCAGTCTGCACGTTACGACCAGTTTATACCAGTAGTTCTGCCTTCTCACCACCAGGAGGCACTGCTTCACCCGAGTCACAGGAAGCCCTGGGCAGGTTAGGGCTTCTCCCTCCCGCCTTCATCCTGACAGGGGCTCGCATCAGAATCCTCCCGGAGCTTTTTTTTTTCCTTACTTCCATCCC
AAATTCTATATGCCCCAGACAATTTTTGGCATATAATAGGGGCTCAAACAATAACAGGTTGGACGGACGGATGGACGGATGCATGTCTAGATGTCGATTGCCCGTTGGCTCGTGCGTCTGTGTCCACATGGGCACTGCTGCCCTCCCGTGGCCAACGGCAGTATTACGGTGCGGCAAGCCGCAGCCTGGGCCCCTCTCTCCCGGTTTCTCCCCAGCCCCTCACCTGGCTCCCTGAGCTGGCTCCTTTGGGCTTGTCCTTGGCCTCGATCACTGACTGCCTGCCTTTCCTCCTCCTTCTCTTTCCACCCCGCTCCCTCTCTCCATCTGCCGCTGCAGCACT
GGGTTCTACCCTTGGGTCCCCATCTATCTGATTTTTTTTAAACTCCCCAAGAAATTCCGGGGCACACTGAGGGCTCAGACCATTGGCCAAATAGTGCCACCTAGGGGTTCTAGGTCTGCATGTTCCCAATCGCCACTGTGCTTCCCCGGGCCACAGGATGCTGAGGCCTGGGACCCGTAGGACTGCAGTTCCCAGAGAGCCCTGCAGAGGGCAGGTTGGCAGGGACCGAAGGGGTAGGGCTGACCTCGCAAGATGTCCAGCCTCAGAAACATATGGGAAGGAAAAGAAAGGGCCCCCCTGCCTGCAGACTCCTGAGAATGCTGGGGTCCAAGCCC
CGCCCCCCGCGGGCGGACCCACCTGCGCTGGGAGGAGGCGCGGGGGACGCGGAGCTGCGGCGCCCGCCACAGAGCCCAGGCGCTGGCTAGAGCGGCGCCACGTCCCGGCTCATCGAAACGCAGCGCACTCTGCAGGCTTGGGGAGGGACTTGCGGCGGAAGAGGCCGGCTCGGAGGCGCGTGCGCGGGGGCTCTGCGCTCGCTGTCCGGAAACGCCTCGTACCTGTTAGCCACCTGGTGTGTACGAGTGCGCACGGGCGACTGTAGCGTGCGTGTGAAATGGGGGGAGGA
CTGTGGCTTTGCAGGCTAGAGCCTCCCTCCCAGCTGCCTTCATGAGCTGGCGTTGAGTGTCAGCAGCTTTTCCAGGTGCATGGTGCAAGCTCTTGGTGGATCTACTATTCTGGTATCTGGAGGACGGTGGCCCTCTTCCCACAGCTCCACTAGGTGGCGCCCCAGTAGGATCTTTGTGCAGGGCTCCAACCTCACGTTTCCCTTCTGCGCTGCCCTAGAACAGGTTCTCCATGAGGACCCCAGCCCTACAGAAAATTTCTGCCTGGGCACCCAGATGTTTCCATA
CTCAGGGCCCGAGAGTATCCTGTCTTCCATGTTTTTTTCACGCTCTGGTAAGGTAGCATCCTTCCCTCCAGGGTCTCCAAGCCCTGAAGTAACCTTCCTCCAAGGGCCACCGCGGAAGAGATGTGCAGTGTTACAGCACCATCTAGTGCTAAAAATAGTACAGTGCAGCCATAGCATCCCTGCTGCTCCAGTCACAGCTCCTGGGGGTGTAATTAATAATTTAGCAACCTGTCAAGATTTAACAAGTTGACTCTAATTTCACGGTGTGACAAGCCAGTCTGGTTTACCAAGG
TTCTGGGCATTTTGCCAGCTTCTCCCAGGGTGTGTTTTCTGACCCCACCCACTTCTGATCTGTAATGTCATGGTCAATAGAAACTACTTGGCCCAAACGGAAAAGGCAAGGAGGAACACAGCGGGAAAGCCTATGGCGTTCCCTGGTGGCTACCCCGGGGACTGCACTCATAGATCCGCGTGTTCCGAGAAGCCTCTGCCATCCCGACCCCGGAGCCGTGCAGAAACCCGCGGCTCCAAAGAAAACCGGCTAGAACGCACAGGAAGCCCAGCCAGTGTTCAGGACACTGCGAGTGGAAG
AGTGACACAATAACCTGGCCAGGGTCTAAGGGGTGGGCACTAGGGATGGGAACCAAATGGACATGCCCAAACTCTCACAGACCCAGGGCACATGCCCAACAGCTGCCGCTCAGCTGAGCCAAGATGACAACAGGCTCAGTGAGCAGACAGCACCCTCTGCCGGCAGTGGCACCTGTGTGCAGGGGATGAGGCGGTGAATCCTAATAAGCAGGATATAAAGAAAGGTGCCCACAGCTCTCTGAGGATCTAGGAGCCACTCCGGCTCCATAATCATGGAAATGAAACTCTAACAGGAGCAAGGATAATAG
ACCACAGGTGTGAGCCACCATGCCCAGCTTCCTGACTGTATGATCTTGTCAGGGACAGAACCAGTAGATTCTTGGGACTCATCCCAAGTGGTTCTCCCCAGAGCAGGCCTGATGCTCCCAGGCACCAGACCACCAGCAATGCGCAGCCGCTCAGGCCACTAGAGGGCAGGTTCCTCCCGGGCCCCATGGCCTTCCTGAAGCTGTGGCCTGCAGTCCCTGGAGCTGCCCAAATCCCCAGGGAAGGAGCCTGCAGCCCATTTGCCCTGAGGGACACCATTGGGCCCAATAAATGTCCCCAGATATTTCAAAGTCAGTC
CCTCATCCTCAGCTGTTCACTGGTTACTGGCCTGGGGCTCCGAGCTGCTAGGCTTGTGGGAACCCCATGACAGGGGAGAGAGCCAGTGGCAGTTCCACCGGGAGCGGGGTCAGATTTGTCGCCAACCCAGGTCAATGCTTGTTGTGCTACAACGGCGCCACCTAATGGTTGGTGCTGGTTCTGACATGCGTCCCTGGGTCTGAAGGGACACCAGCAGCTGTGTTGGGCAGCCTGTTTCTAGCCACTCTGTGTAAAGAGAATAAAGGATTCAGGACTGGTGCGGATTACCGTTGATCAGCTCCTTTCTCAGCTGAAGCA
TTTTTGTTTTTGTGGGAGGCCTTCTGCATGGTCCCGGGAGGTCAGGCAGCCCGGGAGGGCCTCCCGGAGCAGAGGCTGGAGTCAGTCCCAATGCCAACAGTTTCGAACCTTGCCCGCGGGCACTGCCCTCGGGATGGCCGCCAGGGGGCGCTGCGCCGCCACTGCCCAGAAATTGGGCGGCAGTGAGGTCGCCGCAAGGCTTCCCGTGGACCCTGCAAAACGTGGCGTGGGCATTGCACACCATTGTACTGTATGGAAACTTCTGCAGAGGTTAGCACCG
GGCAGGGGCCTGTATAACCTGATCTTTATGTTGCCCCAGAATGTGGGAACATTGAAGATGATCAAACATCTAGCAGGGTCTTGCACCGCTCCTTTATTTTTGCCTTCCTTTCCTCACTCAGAGGTAGAGGCGCCCTCCAGTGGCCCATGCTTTGCTGAACCACAGGCACCCAGAGTTTGGGTTACGATCTTAGCACTGCGCATATGTGTATTTCTCTCCCTCCAGGAGGACGCTGCTGCGCATGCGGTTGGGAACAAATGGGCGGGGATTTCCCCGGAAGTCTCCCTTTATGGAGG
AACTTAATAAAAGTCACATGTGGCAGGGGATTATCTTTCATTCAGTGGAGTAAAAAAGGTCGTCGTGTGTCCCCATTGTCCCTGGTAAAGTAGCAGGCACTCAGGAGGGGGCTGATGTGGATACTGGAGTTGCAGTTTAGGCAATGTCCAGCAGAGGGAGCACGATGCTTTGAGAACAACCTGGCTCCTGGCTGTTCTGAAAGAGGAGTCTCTTTGCTACCAACCCCATGCATGTAGGAGTTGTCTTCTCTGCATGTGCAGCAGCTAATAAAAGAAATCCAA
CCAGATGAGTTTTGTTCCATTGCAGTACATCTGATGACCAGAATTCTATCAGAGAATGTTAATGAACGAAAAGCCTGAGCTTTAAGACTGAGATTGGTACCACGGGTAGTCATGGCCACCTGCTGGCAGCGTAGGGTACTGCAGCCCAGCTATGGTTCAGACTAAAAGCCGAGAAACGCCTGTGGTCCAGGGAAAGGTATGAAGATCATATAAACCGGCGGTGGACAGGAAATGCCACAGTCAAGAAGATGCCCCTGGGATGCTGAGCTC
CCCGCCTGTCAGTGGCCCTGACCTGGCACTTCCTCTCTCCTTCCTAACCCTGTGCCTTTGGGATCAGTTGCCCTGAGGCAGAGAGCAGGAGAGGCCAGGGCTGTGGAGATCCTCCTGGAGGCAGGTGGAAGTCACCAGGAGGGGGCAGCGCAGCACACACCTTGGTCTTCTGTTTCCATGCGGAGGCTGTGGAGCAGGGAAAGAAAGCTGTTAGCTGTTTGCTGTTTGGGTGGTCCAGGGAACCAAGAACTTGAGCTCGGGTGTGTTTGTCCA
CACATGTCCCCAGACTCAGTGACACAGACACACGAGTTCATCATATGCTGACGCAGTCACACATGTACACATGCGTGTGTGCACACACACACACACAGGCCCCCCTGCTCAGGATCCGTTCAGGCCTGTGGCTGGTTTGCAGGCAGCACCTCCCCAGCCCCTGCTATTACCACCCAGGACCATCAGAGGGCGCCCCGCCCCACCCCTCCTGGAGGCACAGCCGCCTTCAGCTCAGGCCCTACAGAGCTCACGCCCCAAAGGCCACACGGGCTCCCTCACCTGATGGGCCAGCCACAAGAGGCCAAACCACCCCCCAAACTCACATTCCTGTTCTATGCATTTGCCCGGAATGTTCCTT
GCCCCGCTCTGGAGGATGCAGCGGCTGCTGGCGAGGGTTGGGGATGCAGCAGGCGGCCCCCAAGCCCACAGCGCACCGCCGGCGGCGCAGGTTACCTTTTCCTCCGGGCGGCGGACGCAGCGCGCCCTCTGCTGTCTTCAGGCCCCGCAGCACAGGCTCCAGCGGGTGCGCATTTAGCTGGTTTGGATCCCAGCTTTTGGCGGGCTGGGCTACGGGGACACCGGTGTTTGGGGCCTGACTGTCCACGTGGCGACAGGGGCAGGCCGGGAGCTCCACCTTCCCAGCAGCTTTG
TACTGTCTCTATTCCACCTCCCTCTTAGCCCCCGCAACGCCCCCAAATACTCAGCCACAACCCTCTTGGGTAGCCTAACGGGCCTTTCAATCTGTCATCCCAAGAAGGTGCTGCCCCCTTCTGGTGGCTAGAGCCTCTCACGTCCAGTTCTTGGGTATCCTGTTGGCTCTCCTGAATCAGACTGGCTACCCTGTTCCCAGAAAGGCTGTGTCACGTTTCTTTTCCAAAAGTGAACCATCATGTTGCCAACTGGGCCATCTGTGACTCTGGCCTATGGGCCGGTGAGGCTGTCCCCAGGGCCCAGCCTGTCCTCTCTTACATTATTAATCAAGCACTGACAGTGCTCAGTCTCCCCAGCCAGCTCTGGCACAGTCATCCTCGCTCCAGATCATCTTTCTGCCATTCTAGC
TTCATTATCATTGTACCCCCAGTACTCAGGGAGTATTCCGGGAGCATAAAGGACTCCTCTTGGGTTTCCCATCCTAATGGGGCTGTCCGTCCTGCCCCTTCCCTTATGGACCAGGATTAGGGAGCGTGGACTGCTGCACTGGGCACGAACAGGTGTAACCAGAGAAATTAGACACGCGGCCAGCTTCCCGGGCCTGGCCTCGTTGGAGACATCCCCCACTCTCCCTCCTTTTCCCACCCCCATCCACCCATTTCTGGACCCTAGGGAGCCATAGCCCACCACCCGGGGTGCCTGCGCAAGGAAGTCGGCGAAGAGCGAAACCCCTCGGTGCTGTAAGTTTGCGACCAGCAGAGGGCAGCACAAGGCCGCTTCCCTGGAGGTGGCCGGCAGGACAGCTGCAGCACTACTGGAGGCGGGCGGGCACCGACTGGCGGCGGCCAGGGTAGGAGAGCCCTGTCAGTGTGAAATTAGCCTGAAGACTGGGGCGTGGTATTAGTGCGTACGCCAGGGGCACGTCCCGGTCCCTGACACCCAGG
AACACCAAATTAACACGACCCCCGTGCTGCCCTGAGGAAGTTGAAGCTCCTCGCTGCTTCTGGCACTTCAGCGGGAAGTTGGTTGGGGCGGGATCGCGCGCCCTCTGGTGGCGCCATGGTTCAGCACAGACGCTCTTGCTCACAGTTTCTCGGCGGATGTGCGCCCCCTCCTGGCTGTCCTGAAATACCTATAAAATTCAATATTCAGTTTATTCAGTGTCATAA
ACCTCCTCCCTACACACTCCTCCCCCAATGGCTTAAGTGGGGACCACCATGTGAGGAGGCTGGACTTCATCCCTGCCCTGCAGAAAAGGGACCCCTCTCCTTCCTTGCTGACAGGGTGTCAGAGGAGGCCAAATGGAGAGTCAGGGCATTCACTTCTGCTCAGCAGTAATGAGGCCACTCCCCAGTGGTGTCACTAGAGGTCAGTAATGAGCAGTAATGAGGTGTCCCACCCCACTCAGCCAGGGTGATATCAGCAGAGTCCTAGCGAGAGGCAGAGGTCCCACAACCACCCAGCAATAAGGTGGAATCCTTCCCCATCTTGGGGAACCTGAACTTC
CTCATAAGGCAATCTGGGGACACTTTAGCAAGCACTCTGGTAACAGATGTGTGTCCTCCTCTTCCTGACACATCTCCCAGCCCTGGAGACCCAGCTGTACAATCGCAAACTGTCCACAGGGCGGTGGGGTGGAAATCATCTCCATGCCGACTCCGAACTATTTGGTGCACAAGAGGGCAGTATTTGCTTACAGTCTTGGATCGGGATGATCAATGTGTAGTTTCACAGGTCAGCATAGTTAAAATGACCTCTGACTTTTTCAAGACAAAATAAACTG
GTCAGTCCCCTCAATACACTGGCACATTGGTAAAACGGTCTCGCTAAAATGTTCCATGAGAAAAATGTCTCGGGGGAGGCGGCGGTAGAGCTCTCCCTCTGTAGTCAGAGCCGTGAAAGGCGGCGTTTACTCGCTGCTCACGAGGCCTGCGGACCCTAATCCCCAAGCGCCCGGGCCTCCACTCTGCGGACCCCAAGCGCGGGTCTCCTTGAGGAAGGGGCGACCGCGGGTTAGGGTCGCTGGTGGGTCCGTTACCGCTGGTCCGGCGCCCTCTGTCGGCTGTTTGTAACAGCAAAGGCAGCTTTGTGCGCTGTTAGCAGTGGTCGCGTGCTCAGTGTCACTGCTGTGCTGGTGATTGAAATTCTCCGTGTCCTGATCTCTGCTGATGCCACTCCTCACCTGCTCTGCTCTCCTCCATCCTTCACATTTCACT
TTGCAGCCAGTCAGAATGCAGTCACCCAGGCTCCAGTGCACCTGTGGGCTGACTGCAGAGATGAGCAGGTTGTCACCTAAGCTGGCTCAGTCTGGCTGGGAGCAGTGGTACTGGAGTGGCCTTTGTCGCCATCTTCTGGAAGCTTCCGCATGTTGCACTGTGAGTCAGTCATTACAGAGATTGTTGGCAGGCTCTTGTGGTGTGAGGCAGGGCAGGGGTGGCTGCAGTTTCCTTTTGCCCTTATGTTCTCCCAGATCTGAAACGCAGTAACCTCATTTTTGGGAAGTC
TCAGGCTTCAGAACAGACCAACGCCACCTGTGACTCAGAGGGAAGGGAGCTGCGCCTCCCAGGGAAACCAGGTTGCGGGTCACTCCAGCCGCACCCCCACCCCTCCCTCCGCCGCGGGCCCAGCCTCACTTGAGCTGCTGGGTAATAAGCTCCTCGTCGTTGAGATAGCGCAGCCGTTCCTCTTCCACCAGGGTGCGCTGCCGCTGCAGCGGGTCCTCCTGCCGCCGCGCCGCCTCCGACACGCGCATGCTCAGCTCTGCCTCCGTGCGCTTCAGCAGCGCGCGCACCGACTCCTGGTTCTGTAGCTGCGGGACGCACGGACGGATGGACCCGGGTGGG
CCACCTGCCGAGTGTCCTAGGACGAGTCCTAGCTTCCTTCTCCATAAACTGGGGATCCCAGCAGGACATTCCTCCCTGGGCAGGCAGGTGAGGATTAGAGATGAGATTCACAATTCCCTTCCCAAATGGCGAGGGCGCAGCGCCCAGGAGTTGGTGCTCCACCCGAGGCAGCTCTCTGGTGCCCCCGTGTGGCTACAGGTACACTGCCGGGTTCCAGAATCCCAAGCTTGGACCTCAGGGGTTCCGCACAGGTCCCCGCCCATTTCTGCACGTCCTCGTGTGGTCTCCGGCATGGAAAGGGGCCCCCTTCCTCATCCCCTTGCCCACCCCAC
AATTGCTGGAGAAAAGTGAGGCCTTTCCCTTGTACAGGTGTCTAATGAACTGCATGACAGTTACATATGTTCTGCAGTTTAAGCGGCGCCCTCTCCAACCTCTCCCCAGGAGATACAATAAGGGAGGGCGACGCTTCCCAGACACCGGTAGATGGCAGCACAGGACACTTGCAGAACTGAGACAGCCCAGCTCAGCGCCGATCTGTGGCCTCTCCGAGGAGCGGACCGTTTGGGTCTGGATTTGATCAAGTTCTACAAAAGTCACATTCTTTTTTATTTTTTTTTGAGACGGCGTCTCGCTCTTT
GGCTTCTTTGACTGAACAGTTCATCTGGCCCACAGGCCATCCGAAGGGCGTTTGGTGGAGGGTCCTAGTTTGACGCCTGGCTTGAAGAGCGGATCCCTGGCTCTGCTGTGGAGGTCCTGCTGGGACCAGCCATTTCTGATCATGGCTGCCAGAAGGTGGCGCTAGGCACCCAGCTGCCACTTAATTTCCAGAAAAAGAGAATGGCAACCCGGGATCTGGGTGTAATTAGGGCAAGAGGCCAGCTTTGGAGCTCAGCTTCCAATCACCCTCCCGCCCGGGCATGCTTGTGCGTGGGCACCCAG
TTTTACAGAAAAAAAACAAAAAACAACAAAAAATATACGTGGGAAAAAAAACGATGGGAGGCCTCCGTTTTCTCAAGTGTGTCTGGCCTGTTTTGAGCATTTCATCCGGAGTCTGGCCGCCCTGACCTTCCCCCAGCCGCCTGCAGGGGGCGCCAGAGGGCCGGAGCACGGAAAGCAGCGGATCCTTGATGCTGCCTTAAGTCCGGCTCAGAGGGGCGCAGCGTGGCCTGGGGTCGCTATCTTCCCATCCGGAACATCTGCCCTGCTGGGGGACACTACGGGCCTTCCCTTGCCTGAGGGTAGG
ATGGAAAGTGAAAAGTCAGCGGCCACCAGGAATGCTAATTGGATCCAAGAATACAGCCATTCACCCCAGTCACTCTGCTGCGAGTGGGGGCCCTAGCTTCGGGTGGCAAAGCCAGCCCTTCCTGGGCAGCCATGGGGTGCAGTGCCTCCTGCTGGCTGATGGATTACAAAAGCAGTGTGGGGAGAGTAACGGTTAGAGATGAAAGGGTGAAGGATGGCGACAGGGAAGGCCAGGAGGCCAGTGAGCTGCCCACGGCATTCTGCATGCAGTTGTGGTAGAGAATGTGGGCATCTGGAGTCCTGGAGGGTCCTTCAGCCCACTTCAAGGCAAGTCTCCTCACTCACCTGGGA
CTCGAGGCTAACGCTCCCCTTTTCACACCTGGCCACAAGCTGCAAGAACTGGGAGTTGGTGCTCCCATGAGTCCAACCTGAGGATTCGCTGGAGAAAAATTCAGCCAAGAAAAGCTCAGCTCGTGAGGTCCCCCTCCTGGGCTGTGAAGGAAGCGGATAGTGCCAGTCATTACAGAGCCGCAATTCCTGAGTGTTAAAGTTCTCAGGGCCATGAGTATGGACTTCGTGGGAAATAGAAGCACCGTGTAGACCTATGCATGTGTGTATGTCTGTGTGCATACGTGTGCATGTCTCTGTGTATGTATGTGCATGTGTGC
ATGTCTTTCTCAAGGTCCAGTTTGGCTTGCGTGCCTCCTGGGAATTAAACAGGATAGATTTTTCCAGCTGCATTTGAAAGACAAATTCCGTTTCCTTGTGTTGAAAGGTCTGCAATGCCCACATCTCCCACAAGGGGGCAGCGCACCACTGGGTCTTCAGGTACAAGGACGGCCTGGGATTCGGAACGTGCGGCTGAGGGGCCTCCTTCCCAGGGGAAGAAAATCCACTGAAAGTCGTGAAGAGGCGGACCTTATGTACCACGACATAATTGAATTTCATATCTCACGAACC
TGCCTGTAATTGTTTTTTAGGGTCTTTTTCCACATGTCTCATGTTCAGAGTCTCTAAGGCACATGGTGTAGCTGAGCTGATTCACCCCTGTCCTGTATAGAGCACCATGTGGGGGAAAGTTCCTGGTCTGCTATGCCATCGCCCAGCCAAAGGAGGGCTGCCTTTGCTCTGGTTTCACATTCCTGTTTTAAACAGTCATGCCCAGAATTGCTTGGCTACATTGTGACCTTAATGAAATATCTAGTTTGTGAAGTCACAGAATTTGCTTTTC
CTTGGCAGGGAATGTGCCTTCTAACGAATCCCTAATTGAGGAAGGATCCGATACTGTGCTGCTTATGAAGCTACCCTCTCTCAGCTCTGCTCTGTGATGCTGAGTCTGGGACTCTGCTTCGCCTGCAGCTCCCCATTAGGCTCCGCAACCAGGTGGCGCTAAAGAGAGACCCTGGAAGGATGCGGGAGGAAGCGGAGACCTGCTGTGTGCTTGCTGTGGCCCTAAGCTTGGCGTTGGACCCTCAGTCGGCCCCAGTCTCCCGCTGTGTGTCACCCCGTACTTCCAGAACCAG
CTCCATGCAAAGTGCTCCACAAATATTAGATTGGTGGACACTTTCATGCTCCTAGATCAGCTCTTGGAACAAACTAGGAACTGAATGAACCCTGATGCTCCAAGTTGTTGGGCCATACTGCCTCCTGGTGGTAGTCATGAAACGTGCAGAGTCTTTGCTGCTTGGGGTGCTCCTGGGGTTGGTTGGGTAAGATCAGGAGCTGGCCGAGAATGTGAGGAAAACCCAAAGTACCCGGCCAGGGAGGGTATTTTTCCTTCCCCGCTGAAGACACTCCCCAGGCCAG
CTAAGAGAGGGGCATGAAGCCCAGGCCCCAGAGACACGGTTCCTCTGGCCGCAACCTTTGCTTCCAAGCATCTGAGTAACTAACTGCCCATCAGGGATCAGGGGAAAGAGGCCCTTCCGACACCAGCGCAATATTCTTCTGCTTGGCCACATGAGGGCAGCACACGCCTGTATAAAGCACAGCTCTGGCTACAGCTCCGCCTGGGGATGAGGATGTCACTCAGCTTCCAGAAGAACCAGCTGAGTTCATGCTTGCAAAGCCACCAGATCTCTGTGCCCTATTGTGCCTACTCGCCTTACTCTGCCCAGTG
AGCTGCGAGAGGGGGCGGGCCTGGGAACCACCGCGGGTGTGCGGGCCTTGCCATTCTCAAGATTCCTGCGGAAACGCTGTGCGCTGGCTGCGCTCCAGGAGCAGGAGCAGGAGGAGGTCGCCCTCTAGAGTCTGGAGTCTGGGGAGAGGAGGAAGGCTCCTTCTTTGTAGGCCACTGGTGTTGCTGAAACCTCTGCCGCCACCTGCAGGGCACCCCCTGATAGCGCCCCTAACCCGCCGCCAGCTATTGGACCCGGGATGGCGCCCCTAACACCCTCCCCTCGCCGCTGCAGTGTAGAAACCCAATAGCGTCCCGAACCCGTCCCCGCCTCAGACGTTGCAGCACCA
ATCTGCCCGACGCGCTTCTCCTCAACCATGGGCCTTTGCCCGCGGTGCAAACTGCTTTACGCGCCGCCACGTGCGAGAACCAAGCTCTGCTCCTCAAGTGACGGGGGCTCTGCTCTGCCAGGTGACCGCGCACCATTTCTCGTGCCTGGCAAGCTGGTCCCCTTCTGGGTCCGGGACCACCACGTCCCGGCAGGGCAAAAGCAGCAGGCCGTGGGCGCCGGCACCTGTGGGTCCCCAGGCCTGGGGAGGCAAGGACGCCCAGGAAAGCCACAGAAGTGCTCGCAGAAGCAGCCGCTCGCCGCGAGGCACTTCTGAGTTCCCGGCAGCAGGGGGCACCAGAAACCGTCTGAGCCGTGTCGCGCCCACGCGGCCCGGAGGCTGTGTTATCATTTTAGTTATAAAACCGGAGAACCACCACTCCCTCTACGAGCCTCCCGAAATCCCATTAGCCCGGGAACCTGTGGAGGTCCT
TTTAAGACGTTTATACAAGAAAAAGCACATATTCCTTCCTCACAGACACCACAGCTCCTGCCACCCATCTGCCTGCCATTTTCACACTGCCATGGTTTAACTCCAGTTCCCTGTGGCCATGTAGAATGATATGCTGCCACCAGGTGGCAGCACCAGGCCACAGACTCCAGGTCCTGGAGGTCAAGGCCCAGTGGCCTGTCCACTGACCTTGAGAACCACACATTTCTCTGTCATACACATCAAAAGAGCCAATACTTCTGTCTTTTTTTTTTTTTCT
CCCCAGACCAGAGATGGGTGGTATATGCCATGTGGGGTGGGTGATGCCAGTAGATAAAAGTGTGAGAGAAGGGGTCTCCAGGGAAGAGTCACAGGCTGTTGGACGCAGCCTGGGTGGCAGAGGGCAGGGTCATCACCCTCTAGCATCAGTGCCTGCTCCTGCCTGCCCTGGCCCTGAGGCTCCACCACTTCTTCCTCCACCCAGGACCTAATGTACGTGTGTTTTGTTTTTTGTTTTTTAAATAACAATATTTATAACATGGCCAGTGACTCTTTTCCATGTGCTACTGGGGCAGGCTGGGGACTGGACACATGCCCAGCAGAGGGCACTAGTGTCTCATGGCAGGCCTGCTTCCCTTTGTGTGGCTAGAGCCCACCTAGCCGGTTCTCCTTTCCCCAGAGTTCTGATCTCATCTCCTCCAAAACAGATGCAGTGCCCCAAAGATTTCT
GTAAGAACCATCTCTCTGGCACATGTGCACGTGTGAAGATAAGTTGATGGATGGGATAAGTGAGCCGTAAGCACTGGAAACAAAAGGAGGAGGGAAGCCCAGTGTTGGCACAGCCTGCAAAGGAAGGAGGAGGGGCCTGCAATCTCCCGCCTGGCCACCCTGTGGCGCTGTGGGTCTGGAACAGCCTTGAAGATGGCTGTGGCAGGACTGGAAAGAGCCTGGCCGGCCCATCTGTAAGTTCAAGTGCTCTGGACTCATTCAGGCCCTGGACTCATCCAAAGTCACCTTCCCTCTGTGGTTATGCAGTTAAGGGG
GAGGGATAGCGCCAGTGCCCATTGTCCAGACGATTCCAGGCCCCGCCTCCAGGCTGGCTCTGTCCCAAATACCTGCACCCAGGAGCCAGCCTTCGGTCTGAGTGCTGGAGCCCGGGGAACAGCAGCCTCTGGGCACTACGCGGTCCCCAGCACCACCTGCTGGACAGACAGGGCACTACACTTATCCCGGGAAGTTCCACTTTGGGGCCCTGGAGGAGACTCCTGGTACCCCCGCAAGGCAGCCAGGTGGGCGTAAAGTCTCCATTTCTCAAAGAAGGAAGCTGAGGGTCCCAGAAAGACAGAGAA
CAGCCAGTTGGGATCCAAAGACGCTCCGGAGCTCGAGCCCAAATTCCCAAGAAAACCCCAAAGAGCGTAAGGCTCCTGGGGACCCCTAGCACCTCTGCAACCAGGGCACGGGGCATGCTCAGAGCGAATGCGGGAGGCAGGCGTTGGCTGCAATGGGGCTCGGGAGCCAGGAGGTGCCGCTGCGTCCCCGCTTCCTGGCGCCTGACCCAGCGTGCAAAGTTGGGCTGGGAGCCGCGGGGGGAAGGAAGGACCCAGCGAGCGAGGGTGGCGGGGAAGGGGGGCGGGGGGGAGGAGGAGGGAGGAGG
AGCATTACTCTTTTATTAATAACTTCTGTTCTACAATTATAATTTAGGAAAACCAGGCCATACAGAGTTAGGAGCTGAAGGGACACCGTGAGAAGTGACCGGAAGGCAGGAGTGTGAGCCCTCTGTCATGCCTGGACAGGGCCACTAGAGGGCTCCTTGGTCTAGTGGTAACGCCAGTGCCTGAGAAGGCACCCGTTACTTAGCAGACCTTGGTCTAGCGGTAGCACCAAAGCCTGGGAAGGCACCCGTTACTTAGCAGACTGGGAAAGGGAGTCTCCCTTTCTCTGGGGGAGTTAG
GCTCCAGCCCTAGGTAAGCCTGGGACATGGTCCTCCCAGGAGCCAAACGGCTCATCTTTCCCAGAGCAGACATGCGCCTGCTCTCCAGGCGTGCCTCTGAGCCTGCCCGACAGGGCAGTGTGACCTTGCCTGCCTCTCTGTCGCTCTCTCATTCCTTCCCCTTGAGCTCTGTGTTGTGGCCACCAGGAGGCGCTGTTCCCCCTCAGACCCGAGTAGACCAACAGCCCAGCGCCACCAGAGACCAGACTGGATTCTAGATTTTCTCTTTTTTTTTGAGATGGAGTCTCGCTCTGTCGCCCAGGCTGGAGTG
CAATTCAGATATTGAGAGAAAGTGTTAAATGGCTTTTGCTTGGTCTAGTCCTTTCCCTTTGATGCTATAATGCAAACAGCTTTATGGGCTCTCTGCTGGGTGCTGGGGAATGTTCTGGGCTGCCATCTGGAGGGCAACTGTTGAGGTGCACCTGGTCCCTCTGACTTGGGTGAAGAGGTGGAAGGTGACATACTGCCACCTAGTGTCCAAGTGTCCATAATGCCTAGGGACATTACAAGTCTTGATTAGTAACATACTATCCTGTAGTCTCCGAATAACTACGTGAGCTAGGCAGTGGTTACTGTGATATGAGTTTTGTGATTCTTA
ACACCTGCTGATTCCTTCTATTTTCCTCTGATTTTAAAACAAAGTAAAACACGCGCGGGTGCCTACTATACTTAAAGAATAAGTTGGTCTTCCAGGTTAGCACTGCTTCTAGGGCCAGGAGGACCCCTAGGGCTCTGCTTGCAGTCCCCACGGGGGCCACAAGAGTGCGCCATGGTGCTTTCCCTTGGAACTCTGTAATGAAGCAAGATGCCTGCCGGTTTCAGTTCCTGGGAGATTGTGGCAAATATTAGCCCTGCGTATCCAGAGGTTCCTGACTTTTGGTCACACCATTCCA
ATACCTTTAGCTTTGTTTTCATCCATTCTTAAATTTCTCCTGGCTGCCGCAAGCAGATGACTGTCCTTTATCCCACAGATACCTGACTGCTGTATGCCAAACAATTTTTTTCTTCCACCAAGCTGTAATGCTCAACCGTTGCCACTAGAGGGCTGAGGTTTTGCACACTGGTGGTGCTGAAGACGCCTCCAAGTTCAAAGGTCTTCTGAGATACCCAGAGAGGCTCAGGCAAATGCCAGTGCTGGAAACTTGCTTAAGCGTAAGCAGCCAAGTGCATGCACCTCCACTGAGCTGGGGGCACTGGAGAAGGACAGTGGCTTCTGTACTGCTAACAGACCCCATGCAGGTAGTGGCTGAGATCTCTGTGTGGCCAACTAAGGACTGTGGAAGCATTTCACACCCTGGGTGAGGATGGTTATGGAAGGCAATAGAGGCTGCCTCACCACTGGGAGTGGCGAACAGTGTGAATCTCTGCTGGCCTTCT
GCCAATGAAATGCCGTCAGCCTCAAGCATGGTTCTTGGTACCCAGCCCTGGTAAAACCACGTGTCTCAGGCCTTCTGAACCACAGTGCCCAGAACTCTGGCTGGGCTTTGTCCCAGAGGACAAGACTGGCCAACCCCCTGCTGAGCTGGAAGAATAGCTCCCTCAGCTGGCAGGGACCTGCCCCTGTTGCAATTTGGACTGAGTAAATGCTGACAGGAGGAGCCTGCGTGTCAGGCCAGGATAGACAGAGGCAAACTCTGTACTCTCAGAGAGCTTAGAAGCTAGAGTTGGAAAGCATGGGAAAGGGTCAGACACCCAAGAGAAACAAGTG
TAGCCTGATTTGAAAATAAAGATAGTCCTCAGGCTGTTTCTGGAATAAATGTGAAGTGTTAACAGAACAGCACCAGGTCACATGGTTTCTCCACCTGATGAGGCCATCCGTCCTGTTCATGGCCCTTGGTCGCCCCCTGCTGGCTGGATAGACCCAGACCCTCCAGGAAGAGCTCCTTAGAAAGAGCTCACCAGCTGGGGCTGCACCTGATCCCATCCCCATCACATGCTCAGATTCCATCTGAACAGCAACAGGGCTGCTGGCATGATCACAGGTGATGGAGAAGAATA
GACCGCTGGGGTGGTGTGCGTCAGGGGCTCCCTCACACCGTCCTTGAACAGTACCGTGGACCACAAAAGAGCAAGGCTGTCCTAAGGAAAGACTTTGCCTCTTCGCCGGCCTCCCTTTGGGCCGTCAGGGTGGCAGCGCCACCCCGTGGCTGAATGTGGTGGTGTACCACGCTTCACGCAATCTCCTTGCCCAGTGCGTATCAGGTTCTACCCCAGGGCGGCCACCACCTGCACACCAGCGTGCCTACCAGTGAGTCATCGCTTAGGGCCCTGAACTGACCTAGAGGCGGGGCTGGACTCCGGCGTCCGGTAACTCCGCCCGGCTGCTGGGGCCTACGTTTGGCATTGAGCCGTGGGGAACTAGACCTGTTCAATAGCGACAGCTAGTGGTCACCCTCAAAAACAAGGTGCTCTGAACCTCGCGGGGAAAGCGCTGTCAAGATATGGGAAAATCAGGACAGATGATTGGCCTTGAGTGGAAGCTGGCACATTTTCGAAGCCACTCTTGGGTAAAATGGTCTGTCGAAAACCCAAACGCTT
CCCGGCCCCGGCCCCTCTCCCCCGGCCTCCCCACTGGGCAGCACCCCAGCAGCCGTGTCCCTCCGCCCACTTCCCTGGCTCACCTTAGCGTCGTCCCCCAGGAAAGGCCTCAGTGTGGCTGGCGGGTGCCCTCTGCGGGCCGTGGAGGGCAGTGCAGGCACCAGGCCTCGTGGGGAGAGCGTGGGCCATGGGTCGGGGGTCCTCTTGCCGCCCCACCCTCCCTTACTGAGGCTCGGAGGGGAAGCCGCTGGAGGACCTGCACCTGGTACCCCTCACAGCGAGACGGGCTGCTTTCCGGGGGAGCTG
ACGGCCGTGCTCAGCCCTGATTCCTCACTCCACCTCATCCTCAGTCAGGCTCTGGGGCCCTCTGAGTGGTGCCACTCCAAGAGTGAAACCAGATAGGCAGTCCATGCTTTGGATGGCAGTGAGACCCAGACGCAGTTCCAGCGCTGGCCTCTGAGCGGCAGTACAGCCCCATGGACCACCAGAGCCCCTGAAGCCCAGCTCTGGTTGGAGGTGATGCCACTCTGCACCTCCCTGGCTGCTGTTTGTATTAGTCATCTATGCTGCATAACAAATACCCCACAACTTCA
AGGGTTGAACAACTTCATCGTGAAAGGCCCGAGCACATGGTCCTGAGCACGGCGAGACGCCTAAGTGCAACTGCGATGTTTGTCCTCTTTCCCCAGAACCCAAAGCGCCCGGGCCTGCGTAGCCCTGGCCTCCAGCGTCACCTGCTGGTCCAGTGGGAGAATGTCGCACCCTGCCGTCCTGGGGTGAAGGACTCCAGAGCCCCGAGTGCCAGCCTCAGCCCTGCCCCGACTCCCTCCCTGCAGCACGCGGGACGAGCCCCAACCCCAACCCCCGCCGCCGCGGGCCGGACCTTCGCATCCGTAACT
CATGTGAAACGCTTTGCATATATAAGCGCTCAATAAATACTGTCTATTATTAATATTATTATCACCATTGTGTCTACCCTACTTGGCTCCAGACCCGGCCCATGCCTCAGCGAGGCCGCAGTGACTCCTCCTGGCCAGCAGAGGGCGCCAGCGGACACTTGGCTACCGGCCGCCCAGGGCGGGCCTCCTCTTGCCGTCCCCTTCCTCGTCTTTTCCCCTCAGGAGAAGTCGGGAAGGTGGCGGCGGCGGCGGCGGTTGTCCCGGCTGTGCCGGT
CGTGTGGTTGGAGCGGAGGGAGGGGGGGAGGGCAGGGAGGGTTGGTCTTTTACCCTCAGAGGGAGGTGGGAGCCCTGGAGGGACGCAGGCAGAGCAGAGACAGGACCTGACAGGTGCTCACAGGCGGCCTCTGGTGGCTGCTGCTGGGAGGACAGACGGGTGAGGGCGGGAGCCAGGGGACAAGGCTGGTGCAGGTGGCAATGATAGGTGTGGATCAGATGGCAGAAGCAGAGGTGGGTGAGTCAGCTAAGGGGCGTTGAGTGCTGGGGGGAGCTGGGCCCGGCATGGATATCGCAGGTGCATATAGTGCCCCCAGTGGCCAGCAGGAGTCGCCCCAGACAGCTCCTTGCCTGCCCCTAGCCCCCTGCCCATCCTAAAAGGAAAACCGAGGCACAGAGGGTGAGCGTCTTGCCTGAGGCAGCTTGCCCTGACGGCTGGCCAGTCCTTCCTAGGTCCTGACAACAGCCCTAGCCTG
GAGAGTGGGTCAAGAGGAACTGAGACTGGAAACCCAGTCCGGAGGCTGCTCAGTGCCAGCCCCGAGGGGAGGCCCCCCACTGTGGGCAGACCAGCCTTGCCCTCACCCCTCCCTGGCTGTGTGACGGAACGGGGCTGGCTGTCCTCTGGCGCCATCTCATGGCTACAGGGTCTCAATGCAGGGAAGACCTAACTCCCCTGGGAATCCCCTGATCTGAGCATCCAAGCTCCGATTTTGGGGGGAACAATGGAGAAGGGGGCCTTAGGGTCAAGAAGAACATGTTGAAATGCCACCTGGCTGGGATAGC
ATGCGAGACCGCCTCCGCCCGCTGGCCGCACTCCGAGCCTCGCGCCTAGCTCCCACCGGTGCCGCGACGACGACCACTTCCGTGTCCACGTCACCTTCCGCGACCACTGAGATGGGCTGGGCCAGAGCGGCCCGAGCGTGTGCGGGCACGCCCCCTGGTGCCCAGGGTGATGCACTGCACGTCGCCGCCGCCGGAGGGGTGGGGTTGGAGGCTGCGAGCTCGGTTCACGTTCACCCGTGGCCCGCGGGCATTATTGCTGGCAGTGCCACGAGGCGAAAGGGCACGGACTGGGCGCCAGAAGACTGGGTTGACATCCAATACTGACCTC
CTCTTCCCCACCATCAGTGTGTGTTTAATTAGGTCTGGGTGTGTCTCGCGGCCCAGGGTGGCCAGCTCTGTCCTCTGCTCTGCAGGCTGGGGCTGGAGGTCTGCAGACTACGCTTCCCAGGCTGCCGTGCCTGGGCTGCCGGCAGGCTCTGCCTGTAGGGGGTGCCAGAGGGCACCTGGCCGGCCTGCGGGGCGAGGAGGGAGCTGCGGGTTTCCTGCGCCTTCCCACCTCCTCCCTTCTGTTCCCCGGCTTTGCGGGCTGAGAGCTGCCCTCCGCACTTATTCCACTCTCTGTAAGCTCAGCACCCTCTTCTGTTCC
CCCAACAGTGTTTAAATAATTGGGAAACAGAACATAAAAATCTAGGTTTCTATTTTTGCTTGAAAAATCAGTTTCTGGTTGCACTGGGCCTGCATTGCCACATGGAAGCCACTGGATGGCGCAAAGGAGCAGCTGCCACCTTCAGAGACACTGTGAGCTCTCAGTTCAGCAGTGTTCCCACTGCTCCCTAATGTTTCCTTGCTCAGCCTGATGCCCTCACTTATGCCACCTGCCATTTGAGATTCCTGATGTAA
AAGGAGGTGGTGGCCTGGGGCGTCATCTGTGCTACTTGCACTTTCTGGGGCTGGGGTCCCAGCACTCCACCAGAGGACCTGCCCTGAGCGGGCAGCTCCGTCTCCAGTCCCACTGTGCCACCCAGGGTGCCTAGCCAAACCATGGGACTTTCAGGCTTGCAGGGTCAGGATGTGGCCACCAGGGGGCAGCAGGGCCTGCGCTGTGAGTATCCGAGGGGGGGTTGGGATGGGGAGTTCCAGGCTCTGATGTGAGATCTAACTCCCAGAGCTGGGAAGCTCCCTATATTTCCTGCCATATTTTCTGCTGCATTCCCAGAGGACAG
GATAAGGGGCAGCTGTAGAGGGTAGAATGGAGGTGGGTGATTGGCAGTGGGGGACCCGGGAGGTTGATAAGGAATTCTTTGTTCTGACCCACCTATGAAGGCATAATAGAGGGAGGCAGGAGGCAGATCTTGGGCTCCCCCTAGAGGCGTCTGTGCACTCATTCACCAAACACGGCGCCCCTATCCGCTCTGGACACTGCCAGGTGCTGGAGGTGCAGTGCTGAGCAAGGGATGAGGCCCCTGTCCCACGGAGTGCAAGCTTCTCGCTAGAGGAGGCAAACATGAAACACACTTAGACTCAGACCAAAGGAAGTTCCAG
GGGTTTCCAAGTCAGGTTGGTTCCAATTCCCAGGGGTGCTGAGGATGCTCCTGGCCTTCCATGGAGGCTATTTCAGCTTTGCCTGCCTTTGCCACGATGGCTGTTCTTGCATAGTCTGGCCATCATTTATTTCTACCACTGTTGCCTCACCTGCTTCATCCCCTGAAGAGCCTCGAGGTGGTGCCAGAGTTCACTTTTGCTGCTATTCTTGCTTGTGGTTATTTGCATCCTGTTGCTCTCAAAGCTTCCTCTGCTGGCCTGTTACGCTGGTGCTGCTCACCGCAACTGGGTAAGCTTTTTTTACCCCTCTTCCTGTCG
CAGGGTGTGGTGGAGCACGTGGAGGCAGCGACTAGGACAGGTCCGTGTGAGCCGTGCCCTCCATGCCTCTGCTTTGAAGCACAGGGCCCTGAGCCTCCAGGTGCAGGTGAGTCCAGCAGACGTGGGATTTGGCATCCTCTGTCAGTGTTGTCAAGCCTCTCACCCACAGAGGGCAGTGCTGGGCCTTCCCTGCAGCTCAGGGCCTGAGAGGGGGTGGGGACAGAGGTAATCTGGAAGGCTGGGCTCTTCCAGAGGGAGGCTGCTGTTAGGAATAAAGTAGAGGCTTGTCCTAGATGAGCCTAGATCAGTG
CCACTGGTCCTGGCCTGGCGCAGTGCCCACCGCCCCCCTCCCTGGGCCTCAGTCTCCCCCCTACGTGCTTGGGAGTCAGCGGCTCTGCTTTTCTGAGATGGGGCAGCTCCCTTCTCCCTTGGCCTCAGGCCTAGGCGGGCGAGGCTGCTCCCACCAGCAGGGGGCGCTTTGACTCTTCCGTGGAGCCCAGCTCTGCGGCCGCCACCCCACCCCCTGCACCTGCCTGGCTGCACAGACCTGCTCCTGAATGGCCCCTCTGTGTGGCTGCTGCTGGCTCAGACCCCTGCCCACCTTGGG
CGGACTAAATTTACAGCGGGGAGCAGACGGGGGAGGTGGGGAGCGGACTCTGAGTTCTCTCCATTATGTTGCAGGCCCTGGAAGTTGAGCCGGGCTGTTTGGATTATGAAGCCAGAGTCGGCAAGGCCTGGGCCACCTGGTGGCTACTCTGGGAACTGCAGGCAGGTACCCAGGAAGCAACAACAGGCCTGTTGTGGACCCCTATTCTGCACGGGAGGCAAAGGCCACTCTGCTTGTTATGATGACTGAACAACTGCACAGAGGCACCAATGCCCATTTGAGGAGCTGGCTCCTTTTGATTCAGGTT
CAAAGGGAGGTTATGAATATGTCCAGAGAGAACCTGGGCCACCTTACCGACCATGCAGAGGAGGCCATGGAGCTCAGGGTAGGAGAGTCCAGAATGTGTCCCCAGTGCTGGGCCTCCGGCATACTCATCACCGCCACCATCCTCGCTGCCACCAGGGGGCAGTGTGGCCCCAGCGCAAGGGCATCAGCTTTGGGGGCCAAACGCACCTGGTCTCAAATCTCAGTTCCACGTACCACCTGTGTGTCCTTGGGCGCGCATGACTTCACTTCTCTCTGCCTCTGTTTCCTCTTTGGGAATGGGG
CTTATTTGGAAACGGTCTTTGCAGATACCACTAGTTTAGAATCTGGAGATTAGATCATCCTGCATTTACAGTGGGCCCTGAATCCAAGCACAGGCATCCTCCTAAGAAGAGGGCCGTGGGGCACTCGCTTCGGCAGCACAGACACTAGGGGGCAGTTTGGACACAGATGCACAGAAGGAAGGTGGCTGTGGGAGGACGGAGGCGGAGACAGGGCTGATGCTTCCACAGGCCAAGAAATGCCCAGGACAAGCGGCAGCCGTGGGAGCTGGGGGGGCGGTGTGGGAGGGAGTCTCCT
TCTTTCACTTAGCAATGTTTTCAAGGTTAGAAAACAAATTTTGAAAGGATTGTTTTTGCTGCACCATCAAGCTATTTGGTCCTGCTTGGTGTTGAAACACTGTCCCTGCAGGTGTCGCTGCTTGCAGAACAGCGGCCCCTGGTGGAAGTGAGGTGAAGTCCACCAGCCCAATTGCACAGACAAACATTTGCCAAGCCACTCTCTGAGGGAAGAAATGGAGGTATGAGAGTTCTTTTACAAGGCCAGGGGAATTTCAAAAAAATAAAACTAGTTTGTCCCTACTAC
TGGTGTTGGAAGAGCAACTACAGTGCCTATTAGACTCCTGCTGTTCTGAGAATCAGCTCCAACCCACTCCTAGCAGCACCCAAGGAACTGGGGCTCCTAGCCTGACTCACAACTCTTGGAAGCTGCTGACCCCTAGTGTCTGAGGAAAGCATCGGCTCTAGAATCCAGAGGCATGGGTTTACCTCTCATGAGAATCACAGCGGCTGTGACACACTCACACACACAAGGAGGTTGTAAGCAAATTAAAACCTTTAGAAGTACTTTAATGAGTAA
CGGAGGGGTACACGGCCGAGTGCTGAGCACATGTAGAGAAGCCCCTGGGAAAGTGAAAAACTCCAGGCAGGGAAGAGCCACGAAAGCCACACTCCACGCTGATCAACATAGGAGGGCTTCTTGTAGGAAAAGGGCTCTCCTAGATGGCAGCACTGGGTACCTCCTGATGCCAAGCTAGGGTGCCCTCTGGTGGGAACATTGTGGCAATCCTGGCAGTCCAGGACATCTTTTCTAAGGCACCTTCTGCAGCACAGCTATGACTCATATGGCTTCTCTGAGCCACAGAACTCAGGGTTTCGGTCTATGAAATGGATGCATGCCATGCAGGTGTGATGAAGCTGGGTGAGCTCCAGCTCCGGGGTAA
AGTAATCTATTTCGTTATTAGGGAGACTCATGTCTACTGCGGTTTGTTACTCCATAATGGAAGCCCCTGAGAAGTCGCCTTACCTCTGGGAAGAGCGCTTTGCTTCCCAGAGAATCTGATTCGCATTTCAGGCAGTCAGCCACTGGAGGGCAGTGCAGAAGCGTGAATGCCCTCACCTGCTCGGAGGCGGGAAACCCTGCAGCAACTGCGTCTTCTAAGGGAGCCTAGGACCAGGTTATTAGCAGAGGGGAAAAGAAAATGAATCCATTCTGGAAACCATCCGTTTGATT
CGGCCCCATCAGCGCATATTCAGGATGAACCCCGGACACGCGCCCAGAACCGTCTGGTGACCCAGTGATGAAAGCTCGAATCTTATAGGATCCGTATTCATTTCCCGTGGGCTCAAGCCCAGCCTCCGCGGGCGGCGCGGGCCCTCGCGGCGAGTGTCCACGAGGAGGCGGTGTGGACCCGCGGCCCCAGACCAGGCCTCAGGCAGAAGGCGAGCGCGAGCGCCCCGCCCAGCCCCTCCCCGTCCCGCAACCCGCGCCCCGACCAGCGCCCCCAGCACCTCTCCACCCTCGCTCTCGAGCAGTCTCCACGTTTGTCTCAGAGGAGACCCACTTTGCTCCCCAGCGTGGGCCCCTGAGCGCT
AACAGAGCCTCCTCAGTCATCATCACTGGAAAATACAGACTCAACCAAATTATCTGGGATTCCTTTTAATGAAGCTTTGCCCCTCTTTTCCCAGAATGCCCCCACCAACGCTCCAGCGGCACTGGGCATTGCTGTGAACTTGAGCGCACCCTGCTGGCAAGTGGCTGCAAAGACACAAGGACCGTCTTCCCTGCCACATCTTCATGCCACATGTGTGCACAGCAGCTTTGAACTTGAAAGTTGTTTTACCCAAACTTTTGTTCTCTTTCCACACTTTTGTGGTGTTAAACAGATTTCA
TGGCCCTAGTGTAAAAGACCACAGGGTTTACAGGAGCGCGTAGCCTTTTCTTAATTTAAAAGAATACAGGACGCAGGAGAGAACCACACCCCGCAGACCCAGGCGTAGCGAGTTGTCTGCCCTGTGGCACTCTGTCACCTAGTGTCTGAATCTGCATATTGCACTCTCCTCGATATCCCTTGGTCTGCGAAGGATGAAGTTCCTTCCACCATACGGCCACCGCCATCACCATCACCTTACGACCAACCCCAATGCTCTGCAATGGAGAACAAGCGCCACCATGTTGCAGGGTTCCAGAAAGCAGCAGCTCTGGAACCAGACAGACCTAACTTAGACTCCTAGCTTCCCGTTTACCAGCCGAGACTTTGAGCAAGGGACTTTACCTTTTTAAGCCC
CCCGGGGCAGCACACGTGCCCCCAGGCGCTGCTGGGCAAGCCCCACGTGCGCTTCCCAAGGGCTGGCGTCCTCCGCGTCTCCTTCGCCGCCAGCTGCCCGCAGCAGCCGCAGTCGCCTCTCCCGGTCCCGGCGCGCCCTCTGCCGGCCGCTCCCGGAGGCCGCCGGATTCCGCTTCCTCGCTGACCCTCCACTTGCTATCTATCGCCCGCCGCACCCCTCCGGCCCTTTCAGAGTTGAAGATTCGGATTTCCGGGGCATCGGGCACAGTGGACAGAAAAAGAGAAGAGACAAGAAAACAACTAAGTAGCAAGACGAGGCCGTGAAGCATACAAGAATGACCACTGGCCTTAGACTGTTAAGGACCGACTTACCCGTGCCTAGCCCTGAGCTCAAGAAATTGGAGAAGCCTAAGACCAAGACTGGGGAAGGCAGGCAAGAAACCTCACAGTGTGA
CCTGCCTTCTCCTCCCCAGGCTGTGACCACTCTCAGCTGACACCTCCGCTGCTCTGGCAACCCAAGAACAGCCTGGAGAAAGGTCAGCTGGCCGCCTTCCCCAGGGCCTGCCTGGATCCTTGGACCCCAGTGTTGCGTGGTGTGGGAGCGCCCTCTGTTGGCTGTATGGGCCATGAACACCACTGGAAACAGACTTCCTCTTTCCCTTGCTGCTCACCCCTGAGACTTCCAGCCTTCTTAATAAGGGACTTTAGGAGAGGAATGGGTAGGGTCGCCTATAATTTGCCGTTGAAAGCGAG
TGGAAAGACTGTGTTCAGTCAAGTGAAGTGAAGTTAGCTTGCAACCACAAAAAAACCCCTAAGTCTCAATGGTTTGAACAGCAAAGTTAATTGCTCACCTATAGTACACGCCCAGCATGGGTCGGCAGGGGGCGCTCCGCGTTGTGGAACGATTCATATCTATACTTGCTTCCCCAACAAGGGCAGCACTGGCCTTTAAAGCTTCTGCCCAGGTGTGACACAGGTTGTTTCTGCTCACATCTCGTTACCTGAAACAAGTAACATGGTCACATC
CACAGCAGAGGACACACCTGGAGCAGCTGGGTCTGAGGGACTGGGCTCCCCTCTGAGGTCACGGTGCCCTTGCAGGGAGGGCCAGGCCAGCAGCAAAGACACACATCTCCAGGTTCTGTTGGACCAGGCCTCAATGGCGCCGCCACGTGGCAGCGTGGAGCAATGTCAGGAACCTGCTCTTCCCACACCAAGAAAACTTTGCACCAAGTCCCCAGGGATTTTTTTGGATTGATTGATTGATTTCTTGAGAATTCAAGGCAAGAGGGGACT
CTCAGCACAGCATGTGGCGGGTGCCACCCAAGAAGGTGGCACAGAGGACAAAAGTCCACAGAGGACAAATGCAGCCAGTGTGGAAATCAGGCCCCAACTTGCGGGGCCGAGGCCGTGAGCAGCCACAAGGTGGCCCCAGTGAGCTTAGGGACCAGCTAGTGCAGGGCAGGTGGGAGGTTCACGCACAGCTAAATTAGGCTAAGAGAGACGTGGCAGGGTCTCCCTGGGGCAGCAGGTGGGGGCTCAGCTCACCCTGGCTCCCGGCTGCACAGCTCAGAGTGGGCACCTCCTCGCCTG
TAAATGATCATTTTTGCCATTTGTTGTCATTTGTTCTGCAGTCGCAGGAGTGCCTCTTCCTGCTGCCCTGGTCTGAGCAAGACCAGAAAAGGAGCTGGGAAGGGCTGGTGGCTTTTCATGCCATGCCTGCCCTCTAGTGGCTGTGATCCACAGCCGCTTACCGAACGGGTGGCCCAGAGAGGAACAGAGAAGTCCGTCAAGTTGGGAGAGAAATGTTCAGCGGGGCAATCAACATTGTCCTCAGCCTTCTTCTATGTGGGAGACAGTGCCCACACCCCTTTACCTGTCTACAGTGCCTGATGTAGTGGA
CTCTCCCCCAAGGTTGGACTTCCCCAAGGCAGGATTTGCAGGGTGTGGGGTAGGGGCAGTCGCGGAGAGGAATGGATTTGAGAGGCTGCCCAGGGTGCTGAAGGAACTAGGGAGGCTAATGGACGTCTAAAGATGGGGCCGTGGCTCCCCCTGCTGACGGGAGGCCATATTGCACCCTGTGTCAAGGCAGCCCAGAGCTGGCTTAAGCTCCAAGCCGAAGCGATCTGGCCACGTGCCTGGACTGGAAGAGCTGGCTGTTCTGAGCGAGTGCCGGTTTCTTCTGTAAGGCTGGCTCTGGCACTCCTGCTCATTGCTCCCAGACCCACAAAGATCATTTTTATCATCCCCGTAAAACCACCCCTCCAATAGAGGGCGTCCTCCTGGAGGGCAGGCGCCTCTTCTGATAGGCCCAGGTCAGTGCCCAGCACCTGGCCCAGAGTAGAGGCTCAGTCAACATCTGACCAAAACAACAGCAAGTAGGTATCG
AAAGGTGGGGAGGGGCTCCTAGGCACTCGCGGTTTCCTGGAGATCCACCGTCTCCCTGGGTAGCTCAGGCCGGTGCTCCAAGGCCATTGCCTGCTGACGCAGCCGACTCTGCGGTCTCCTACAGCATGCGCCTCCTGGGAGCGAGCTCGCCGGGCCGCGCCCCCTGCTGGCCGTGTCCCCTGAAGCCTCGGCCGCAAATGCGCGCCGCTTGAGCCTCGGAGGTTCGGAGTCTCCTCTCCCAGCTTCCTCTTCTCCGTCCACGCCCACCAGACTTTTAGGCCGTTCTACTCTCCAAACTACCCTTCTTGAAAGGATGTGAGTCATT
AACCTGAACTCCAGACTCATCCCGGCTGAACCCGGGTTAACTATCCCGCCTCTTTCAGCCCTGCGCGTGCATCCAGCCCCTTCCCACAGCTGTAGCTCTTGCAGGCCAGAGGGACGGCCCTGCCGCGGGGGCCGGAGAGCAGCGCCACCTGCTGCTGTAAGAGGGAAACGCAACTTCCGGCTACCAGCAGGTTACACCCTTTAAAACCCAGCTCCTCTTCCTTAAATGATCAAGCAGTACCCCTCTACTCCGAATCTGTTCTGCACCTCCTTCGCAGTGCCTGGCAGGGCCCTTAGCGCTGTCTGGTTGGGTCTTCTCTGCAAGAAGGA
CACGCCAGGACCATCTTCCGGAGCCTCTCAGTGTACTGGAGTGCTGAGAGACTTCTCTGCCCTGCTGCAGTCCCCGGGGGATGCCCATAGAGAGGCTCTGTTGCAGTTGCCCCTGGCTGTCCAGGAGGAGCTGCTGAGTCTGGTGCAGGAGGCGTCTAGTGGGCAGGGGCCAGGAGCACTGGCTTCTTGGGAGGGGCGGAGCTCAGCCTTGCTGGGTGCTCAGTGCCAAGGAGTGAGAGCTCCCCCTAGTGACGGCAGGGAGTCCCTGGACACTGGATCTATGGGACCCGGAGATTGCAGGGGAGCAAGGGGAGACACTTACGCTGTGGAGAAGGAGGGAGGGAAACAGGGTGGTCCCAGGGAGATGGATTGGGGGTGGAAGGAGTTGCCTGGGGAAGAGGCGTGGGAGAGAGAAGTGGCCCTCAGGCCACAGTCAGTGGGTGGAGGGGCAAGGGAGTCAGCACCCCTGAAAGGGAAGGCCCTGGGGAAGGAGGAGATAGCTC
GGTTCCCGGCGCGATGGGGCCGGGATGGGGGTCCTGGGCACAGTCAGAGTCCCCACCCCCTCCCCCGGGAACTGCATCGGCCAGACGTTCGCCATGGCTGAGATGAAGGTGGTCCTGGCGCTCACGCTGCTGCGCTTCCGCGTCCTGCCGGACCACGCGGAGCCCCGCAGGAAGCTGGAGCTGATCGTGCGCGCGGAGGATGGACTTTGGCTACGGGTGGAGCCCCTGAGCGCGGATCTGCAGTGACCCACCACTGTCAGGTCTCAGAGCCACCCGCGCCCTCCTCAGGCACCTTTGCAGATTCCGGGGAATCAATCTGTGCCTGAGTCCCACAGACAGCCAGCAGGGGGCGTCGGAGAACTGCAGGGATCCAGGGCCTGGCGAGGGGAAGGCGGAGTATTTCTGAGCCAAGACCCTGACAGCCTCTCTGGTTGAGCACAGTGGCCCCGTGCTGAGGGCGGGTTGTCCCAGAGCGCAGGTGGGGACAGTATCCTGTGGGCGATAGGGAGCCATGGC
AGGCTCCCCCGCGCGGGCGCCGCCCACCGCCATACTAAACGATCGAGGAATAAAGACACTTGGTTTTTCTAAAAAAAACTAAACGAACCGTTCTGCTACGGTACGGGGTCGGGGGCTGCCGGGCGTGCACAGGGCACGGGGCGGGAGAGACGACGGCCTCCGGAGAGGACCCCGGGTTCCGCACTGCGTTCGCCGCCTCCGCCCGGCTCGGGGCGGCTCGGGGTTGGCTCAGGCAGCAAGCGGCGCCCGCCCGGCTCCTGCGACGTCTCCCCCGTGTCACGCCCGTTTCGCCGGCGTCCGCCAGGGGGCGCTCTGCGTTCCCGCCACGTGAGGCTGCGGCCCACCCGGCGGGTCCTGCTCCTCCGCGGCGGAGGCGTGGCCTCGGCTGGGACTAACCGGGGCGGGGCGGGGCGGGGCGGGGCGGGGC
CTGTGAAGGCTCCGTGTGGCGAGACGCAGGGCCTTGGGCAGGTTCGGGCTGGGGATAGGGAGAGCTCCCAACCTTGGTAGTGGCTCCAGATGCCCCCCAGGTGAGCCCAGCAGAGTGGACTGCCAGGAGCAGCTCTGGGCCGAAGAGGGAGACAGTGTCCGCGGCCTCCCAGGAGGTGGCGCCAGAGGATTAAGTCGCCAGCGGTGGGCGGGGCTGAAGAGTCGGGCTGTGGGCGGGGCTAATAACGCCGCCAGCTCCCGGAAAGCGCTAGCCTCCGGAGGCCGGCCGTGGGTCGAGCTGAGGCCGCTCGGGAGCGGACGAAAATCTCCGGCAGCGCGGGGCCGAGCGGGGCTGTGGGCAGGGCTAAGGCCGTGGGGCCGGCGGGCGGGCGGGGCGAAGCCCGCGAGTAGCCCAACCGCGGGGAGCCAGTCCGAGCGCGGCCGCTAGCTGGTGGTGTAACTAGACTTGTCTTCTCTCCACCACTGCCGCACAGTCCCTGAGGGCATCGGGGCGAGTGTAGCTGCAACTGGGGAGCCTGTGATTCGCCAGTGCCCTTCTCCCTAG
CCAGGTCACAGCGTCCCCACACCCAGGGAATGCAGGACTTTGGCAGAGGCTGGGATCCCAGACCACAGAGCCCCACAAGCTGACGCCTGTTCGCGGATGCCACAGCCATCTCCGCGGCAGGCGCTGGGGAGGGGAGGGGATCACAGTGCTGGACACGGACCGGGCCCCAGCCCTGAGCCCAAGGCAGAGCCGGGATCCGGCCCCGAGAGCGCCCCTGCCCCTGCCCCTGCCCCTGCCCCTGCCCCTGCCCGTGCCCCTGCCCGTGCCCCTGCCCCTGCCCCGAGCCCGGGAAGCGCCGCGTGGTCGGCGGCGTTCGATGCTGCTGTCGGCCACACGGGGGCAGCAGAGCCTCAGCGGCTGCCGCAGCGGGTCCAGTTTCCGGCCGCCGGGGTTGGGCTGGCGGTGCCTGGGGGTCCTCCCCAGAGGCCCGCGTGTGAAACGTCCGAGTGCGCTGGGCGCTGGACACGGAGATGGGTGCTTGGGCCACGGGCCTGGGGGACCCCACACGGCCGGCTAGGCAGGCCCAGACAGCC
TACTGCCCAGGAAGCTGGGTCATTCCACTTTCTCTGATCTAAGAGAAATTGCAGAGATGAAGGAGGGCTTGGCAGTTCGGGGACTAGCAGCCGGTGGTCAGCATCAGAACCAGTACCATCAAAAAACTGCAATGATAGTTGTCAACACTAGGTGGCACCACAGCAAAGCCTGCAGACGCCCCAGTCTCCAAGGAGTGCCACGCATCCCTGTGCTAGGAAGTTATAGGAATTCTCCTTCATCTGTGCGTGCCTCTTGCTTTCAGTAACCTACACCTTTCCTTTCAAACAGAAGTGATGC
TTGGTTTCAGCTGAGGTGGGAGAGGCCACGCCTCAGGATCTGCCTAGGCCAGGACTGGGAATGGGTCTCCCAGGTGACTCCGCGGGCCCATAGGCAGGCAGATCCTGGGAAGACGCCCTTTACTCAGTAAGGAGGGCCCAGGCGTCCAAAGCCCACCAGGGGGCAGCGGCGGCATTCTTAGCCCCACTTCTCCGCGCTCAAAGGCCGGCTGAGAAAACGCGAGTGACTACCCGAGGGCGCTGTTACTCCACAATTTTTCTGCAAAAGCTAAGGTCGGCAAACATGGATATTCGGATTTCCATTGTTTTTGAGGCTAAATCAAAAGATGCCTCTGGGGAAAAGGGGC
ATGAAACACAATTTCTGGTTCACCTAACCCTTGCATGACGTGAGTTTTGAAAAACCAGTAAATTTTCCTGCTGACATTCCTCAAGTTACACGCTTTCCTGGTCCTACAGGCAGTGCAAGTTATCTGCTGCCCTCTTTTGAATTTTAGGGCACACTGCACTCCTAAATAGGGCCTATTGCCTGAAGACAGCCTCTTTTCCCTGTCTAGGGGCTGCTTCAACCTTCTGGCTAATCCAGAGCCTACTGGAACAGCACTTTAACTCCCCTTTTGAGTGCTACTTTCT
GACAGGCAGCGGGAGAAGGGCCAGGAGGAGCCCCAGATGCAGAGGGGACAGACCAGCCCTGCCTGCAGGCCGCTGTGCACTGAGTGAGCTCAGGGTGAGCAGAGCTTTTGAGCCCTCCCCTTCCCCAGCTTGGCAGGCACACCAGCTTGTGTGGTTTCACGGCTTCATTCCTCCCCCTAGAGGCTCCTGGAAGCACAGCTGCTTTCTCCTAAGAGTGAACAGGTCTGTGGCTTAAACATCTTAGGTCCATTCCCAGAGTTTCCAGCTCAACCCCTTGGCTCTCCTCAGGCCGGCCATGTGAGCCCCCTTAGCA
AGTGAGGATGACATCCATGAGAAGTCTCCTGCTCAATGGGGCTGTGCTGTCGGTATACAGGCGGGACAAAAAGGTCCAGAGACCAAGTGACTGGAGATCTTGCTTGTCTCTAAGATTCTTTCCCCAGGAGCCGGGTGTTGTGCTTAGGTCTGGCCAGCAGATGGCGCGAATGGCCCCAATGCCAACATTGGAGCATGTGTTTCTGTGTTCAGTTTCACAGACTTGAGTTCATTAAAAGAAATGAAGTGTTGGCCACCCCCTTCCATTTTTTGTTGTGTTGCT
TCTGCTTCTTCTAGGCTGTCCCATAAGCATATATTTTTTCACTTCTCTCTGGCCCATGTTCTTCCCAAATGCCCAGCACTTCCTGAAGGCCAGGTTCAGTGTCGCACTTTCTCTAAACAAGGGTGCAAGGCCACCATCTAGTGTTCAACAGCGGAAGTGCAGGTCTGCAACAAGTCAACTAGGTCGGACAAGTGCACTCCAGTGGGATCCCTGAATGTGGTTCCATCCGCCGCCATTTCTGGGAATGTTGTGACAGTTTGTCACAAAATCGGACAGGCTGCATACATTAAGC
GCTTCCACGAACAGATGGGGAGCGAATGCTTTGCCAGTGGGCGGAACAATCCTGCTAACGCTAGGGACATCCTGGAACTCGACCCGGTGCACAGTGGCCACTTCTCTCTCGCGGGAGCTCCAGAGAACAAGTGCAATAGGTAACATCGACCGCCAGGTGGAGCCCGACAACCGGAGCAAAGGGCTGCAGTCCATGTCGGATCGCATTTCTCAGACCTGGGTGGGTGGAGCGCGTCTGGCTCCTCTTGGAGCTCCAGGTCACCACGACGCATCCCCAGCAGCATAAGGGAATG
CTCAAACAGACAATATGAGTGCCTTCTTTAAGATGCTGGCCCTATAGAAATAGATTTCATGTTTTCCAAAGAGGACCCGGTACATCCCAGCCGCGGCCAGTCACTTGGCGCCATCTGCTGGACATGGACAAACAATCGTAGGCGGGGAACATCAGAACTGACGCATAGGTGCCCACTGCAAACCTGGCTCCCTGATGAACGAATGGTTTCCCACTGAAACGAGGCTTTACATCCCTTTATAACAAATCATCTCTCCAACTTCTTAT
CCAGCTGGGGAGGGGATTCATGTCCTGGGTTGTGGGCGATCAGAAGATGGAAATGTCGTGGTCTTGCCCTCGAGAACCAGATAGAACAGAGACAGAGACAGAGCGCGCGCCGCGGTCCCTCAGATCGTCCTGCACTACGGCGAAACGGCCACTAGAGGGCGTGTTGTGCTCACATATGCGGACCGGCCGGCAAGCGGCGGATTCCGCGGACAAAGTCTCTTGTTTAGCCACAGAACCCTGGGCTTGGCCCCAGGCCCGCTACGTCCGGGCCGTGTGGCCTCAGCCAGGTTACACAAAA
CGTCTGAGAGGTCTCCCTGAATTTCAGTGACACATAGTGCAGCCCGGCAGTGTCCCACTTCCGTGGAGAGAGCCGCTGGAATGGTGTGGACCCATCCCGCGGGTGACCGGTGCCTGTTCTCCCCTGACCGAGCCTGTGAGCACATCGCCCCCTGCTGGCGACAGCGGGGAAATGAGGGCTGAAAATATCCTCCCCACAAGGGCAATCCCCGGGACCTGCCGAGCAGCCAAGGCCCTGTCCTTTCTTGAATGGTGGCGAGCTGAATCTGGTCGGTTTCCTAGCTTTTAGGTGGTAAAAGTGCCTGGCAGCTTGGCTGCCGTGGAGGAGTCAGTCGTGGTTGGAGGTTCATTGCCGTGCTTTCATGCAGAGTGTTTTGCCTTCATGTTAGCTTCCGGCTCCCCTCCCAGGCTGCAGACTCTGACCTGTGGCATCAGGCTTCTCCCAGTACAGGAGGGTGCCATCCCCCAGCATGCGGCTTCTCTGCCATTAGCAGCCCTGGGCG
TCACCCCCTTACCCCGTAAATGTCTTTGGTATCCGAGGAGAGCAAGCTAAAGCCCTCTCATATATACGACTCCCTGAAGGAAGATTGAGACCAGGGATGATGCCATGGGGAAGCTGAAGGACCCGCCCACTTCCCTACCCCGGCCGGACCTGCAATTCCCCTCCAGACCGCAGGGGGCACTGCAGGCCCCGGGGAGATTGGGGCGGAGCGCTGCGAGGGGCCAGGAGCTGTCGCCCCGCTCCAGAGCGCGGGGGGCGCTGTGCGGGGCCCAGGCTGCGGCTCCGCTCCCGGCCACGGGGGGCGCTGCGCTGCGCCGGTGGTTGGTGGTGGCTGTTGGGGGGGGTGGGGGGGAACGGCGGCCGCGGGTGGTGCGGAGGGAGGCCTTGCGGGCGGA
TTCTCAACAAATAGTCACTGGAGCAAGCAAAACAAAGCAAACCAATCCTTCAGCTGGAAGGATTTAGAAGTCACGCAAATGTGTTTTGCGAGTCTGAGTGAAACAGGGAGTCAAGGCCATCTCCACCCACCAGGGGGCAGTAGGTGCTTGCAACTAGAAGCAGTGATGAGGCCTCAGCAGCCACCAGCAGGTGGGGTGGGTGGGAGCCTCCCTTACCGCTGATGTCCTTCTCCACCCAAGTGAAAGTGACGCCTCCTTCTTTGCTGCTTTCACTGAATCTTAGCAGGAAGGTGCCTGGAGGCTTAGTGC
TTCTCTAAACTCCCCCAGGGAAACGGAGACTCCCTTTCCTGGTCTGCTAAGTAGCGGGTGTTTTTCCTTGGCACTGACGCTACCACTAGACCACGGTCTGCTTGGCAACGGGTGTCTTCCCAGATGCTGGCGTTACCGCTAGACCAAGGAGCCCTCTAGTGGCCCTTTCTGGGCATGACAGAGGGCTCACACGTCTTCTGGTCACTTCTCACTATGTCCCTTCAGCACCTATCTCTGTATAGCCTGGTTTTTCCTAGGTTATAATTGTAGAACGAGGATTAT
GCCTGGACTGGTAATAAGGTCTTTTATCATAACCCTCCCAAAGTCTCAGGGCGGCTGTGGCCAACACGCGTCTCCAGGCCCACAGGCTCTGAGGCGGAAACCACAGTTCCAGGTCCCCAGGCTCCAGCCGCCAATGCGGCTACCGACCAGCAGAGGGCAGCTGCGGGAAGCCGTCCAAAGGCGGCCTCCACCCCCATTAGTGCCAATTAAGCCGCGAGATGCAAGAGGCGAGCGCGTGGTGAAAGAAAACACATCTACTTCTGGGTTGAGCTAGGCTGGGTGATCTGCTGGGAGGGACGTTGACCTGCTTCCAAAAA
AAGCTACCGGAACAACCACACATGCCACACAACCTGGGAAGGACCAACTCAGCCATTCTCCAGCAGCGAAGTGGCTGCCACCCCAGGGATATCTAACTAGAGGATGTGGGATGGAGGCGTCATGGCAAGGCAAGGCCTGCCCCCTGGTGGTCAGAGAGCATGGGAGGCCCGAGCTACCAATGGTGGCTTTTCTCAACTGGGCCTTGATTCCAGCTTCTGCCCGATCCCCTACCTTGCTTGCCTCCTTCTATCAACACCCCATTCACACCCCAAAGGATCAATATAGGAAAAATTGTCTCT
CCCCCAGGACCCAGAGGAGTCCAACAGCCACACTGGTCTGGAGCCATCAGGTGGGGCTGCACCACCCCAGGCAGGAGATGGGGCTTTGGGAAGTGGGACAGGCTCCGGGCTCAGGCCTGCGGAGCTTGGCATGGGGTGAGGCTGCCCCCTGGTGGCCAATGGGTGTGTCACAGCCCAGCCTTGCCAGGGAGCAGGCAGCCAGGCTCCACCCCCAGGAGGCTCCAGAGGGGTCAAGGATTTGGGGGCTGGTAGGCCACAGTGCATGCCTCTGCCTCCGAGGGGACCTAGGCCCAGGTCTGAAGAACGGGGCTCTCCCCTGGACTTAGCGCTA
AAATCTGGAGAAAAACAAAATGGTTTTACAAGACTCTAAGCTCCCTCCTCTCCTTGCTATATTGCACAAGCCAATCCTGCTGGTAGCCTGCTTTGAAAATCTCCTACGCCTTCTTGTCCGAAGTTGGTGGCCAGAAGAGGGCAGCAAATTCCCACAGCTGGCCTGGCAGCAGTTCAGTCGTGGCAGAAGCAGAGAAGGCCAGGGATCTGCCTGCAGCTGGCTCTGGTTTCCAGATCTTTGGAAGCTGGAGACAGTCCCTGACGCTTCTGCATCCACCTGTGGTTGGT
ACTCATGGTTCACCAGGGGGAATACCAAACTCGCCCTGCAGATCGGTAGTAATTGTGCGGAGATGATAGGAAACAGGAGAGGCCTCTACCGCTGAAAAGCACGGGTCTGAAAGGGCAGGTGCCTGTCCTGGAAACCACCTTCTCTTGGGGCATCCCCTGGCTGCCCTTCTGCCTGTTGCCACCAGGTGGGGCTCTCTCCCAGCTCACCGTTCTTCCTGCTTAGGACAGCGCCCCACGTGACGTTAGTGAGGCAATGCATGGGAAACTGCAGCCCAAACAGACTCCTCCCTGGGAGAAACCCCAGCCCTGCCCCTGCAGACCCTGCACCCTAGACGCCGTTCCAGGCCGGGTTCATGGGGATCCAAGAAC
CTTTTTGGCTTTTTAGTTTATTTGTAATTAGAGCAGAAAAGGTACAGTAATCGGATAGAAGGGTTGGGAGTGATAGAATGAGCCAGGATGCGGTGGAGAAATGGGGTGGAGAACCCCCAGACCTTAGGGTGGCGTGTTTGTCAGGGAGTAGACCAGGGTGCAGTTCTAGGCAGACCACTAGATGGCACTCACACATTGGTGTTCAGTCGGGTCCACGGCACTTTCCACTTTGGGCTTCTGTAAAATCTCCCCATGAACTAGCCAAAGCTTTGTATCTGTCATCCCGCCATTTGTCCCTCTAACCTCTCTTGATCGTCTACA
AAGGACCAGGCCAACATGCTCTTTGATTGTTTATTTTTGGATTGAGTCTGCCCAGGGTTTTGGCTTGCTGGAGGCAAAGGCAAAGACAGTCGGTGACCTTGCCCCAGGGCTGACAACGGGTGCCCTACTGCCATCTAGTGGCAACAAGGAAAAAAGCCTGCACCTCTGCCCTTCCATCTGGGCTCTCCAGTCCCTCAACCCAGCCAGTGGGGAGGGGTCTTTTTCTGTCTCTATATTCGTTATATTCATGGCGCCTTGCTTAGAAGAC
CTGGCAGAGAAGTGAGCCAAGGTGGCCCCTGGCGCAGCAAATGTTTGGCACATCCATTTGCACAGGAGGGGGAAGAAGGCGCATTCTCAAACACCCTTCCCATCACCTTTCAGGATCTTAGGTGCCTTCTCTACAGCCATGGCACAAACCTTTACCACTAGGGGGCGGCTAGACATTTCGATTGGCTACCAGGCAAGCGGCCAGCTCAGGACAGGAGCAGTGCTCTGTGAAAGAATGGATTCCTGGTTTGTTCTAAGTACAAACAAGGGGGAAATGCTTCTGCAGGGTTAAATGAGGTTGACACGC
CTGCTTAGACACTGAGGTCTGTGTCTTGGGGGTGCTGCAGGGACCCTGTGCTCTGCACAGCCCCAAATTGGAGCCAGTGCAGCTCATGATCCCCAGCTCCACGGTGCAGCCCCCACTGGGTGCGGCCCCTTTAAGTACAGCCCCTTCAGCTGCCATCAGGGGCAGCACTGAGCAGCCAGGCCAGGATCCGCGCTGCTGCCTGGAAGCTTCTGCCCGTGCCGGGGACGCAGCAGTGCCGGGGACACAGAGGAGCCGACCTGGGGGTGGCACAGCCCACCGGGGCACAGCCAGAGCAGCACCCAGGTAAGGGGCTAGGGGCCGAGTTGCTGAGTGTGTCACCGTCATGGGCGGGGGAAGCTGCCTTAGGGCAGCCGAAAGGATGGGGAGT
GCTGACCTATGTCCCTGTTCTTGGGAAGCTTCCCCCTCCCCAGCCTCTCTAAGCCACAGCCTCCCCTTGGAGCCTGGACAGAATGAGGGGTCAGGAAGTCCCTCTCTCCACGGGTCTGGCCACCCCCACTCCGGCGCCTGCCTGCCGTGCTGCAATCCTCGTGCTGGCCACCAGAGAGCAGTGCCCACTTCAGTCCAGAAAACGCAGTGTCCAGACCTGGCCCACAGCGGAACCCAAGGGAGCCGGCCACGTGGGCGGTCCTGGCCCTGCCCCCCGAGAGCAGCGGGTGGAATTCCCCAAAATGCAAGTG
AAGGAGGCCAGTTCAAACCCTGGGTGCTCCATCTGAGGGATGCAGGCCTATGTCCTGAGCAGGCATTTCTGCAGCTCCTGCTGCGGCGGGAACCAGGCTGGGACCTCCTGCTTCCTGCCCAGGCCAAGAGAGAACCCAGGACCTGGCCTGGCCTGCCACCTCATGGCCACAGACAGAATTACACCACTTGTCACAGGGTGAGTAGGCACCACTGTCCCCCACCAGCACCTGAACTATGGAGCAAAGATCGTGACTCCCCTTTAGAGATGCTTCGTGGCAGACAAAGTGACCTATTCAAAGTCACACGGTCAG
GGGCAACAAAAACAAGGGAGGGAAACTGACTAGTCTCAGAATCTCGGGTAGGGCATCAGAACGTGAGAAGGAACCAAGGTTGGTGGCTAAAAGGGACCCTAGAATGCGCCAGAGAGGAGGTGGCAGGGCCTTTAGTCTGGAAAGTCCCCTTCCCTTCATGTCCATATGCTGGGCTACAGCGCCCTCTGCTGGCCTCTCCTGGTAATGCCTAGGAATCTGGGTTGGTAAATAGGGACCTCCTTGGCTTTCTTCCACAACTCCAGACCTCAAGGGAATGCAAATGGGGAAGCTCTTCCTCTGTTCTCAGCCAGTTTTTCTCACACGTCTCATCTCCAGTCCCTTG
CCCTCAGGGCTGTCCAAGGAGGGCCCTGACAATTTCTTTCCCTGGCCATGGGCTCTAGCCTGAGACCAGGGTGCGATGTGCAGGACAGGGCGGCCAGGCGCTGGAGCCCTACAGAGCTGGCCTGGAAAAGCGGGCGGCGGGGCCGACTGCAGCATAGCACCACCTCGTGGCCGCTGGTCCACATTGCAGCTGTGATGTGAGGCCAACCAGGAGCGAATTTGGGGGAGGCTGTGTCTCCTATAGAACGGATGGCTGGGTGGGAGCGCGTGTTAGCGCCAGATGACGGCAGGGCCCTGTAGGGAGAGGACAGAGAAGTGATAGGGCAAGGAGGAAAG
AACCCTGTGTTCGCGCCCACTCTCTCCCTGCCTTACTCTGGCTTTCGGCAAGCTCCAGTCCCTGTGTGTGCCTCAGTCCTCCTGCCACTATGCCTTGAGGTCTGAGGTCCTTCCATCTCGCTCATTCCAAGGCCTACGATGATCAGCCACCAGGGGGTGCTGCGAGCACGGGCCGCGGCCGCCGGCTCGCCCCGCCCCTCCAGACTGGGGGCCTTGGGCCGCGGCTGTTCAGGCTGCCCAGCAGTCAAGGCCAGGAGAGGCGATTTGCTGCTGCCAAGGCCCCATCCTCCCTTGTGCCCCACAACGGCTCGCCGCTTT
AAAAACCACAAATAATAAACAATGGAACCTCCACTCTGGACATATCGTGAAGTCTATAAACCACAACTTTGAAAGCTATTAAGGTGACTCACACGCAAGAGGAGCCCAGGGAGGCTCTTCCACAGACAGACCACTAGATGTCACTGCCCTATCACTGTCCTTTGCTCAAATGTGGAAGCACGAGAGGTTAGATGTTATGCATGTCCTCCCTTCTTTTTTTTTCTTTTTTTTTTTTGCCAACATGGCAAAACCCCGTCTCTACTAACA
TGCGAGCGGGTCGGCCTAAGCGACAGTACGAAGCGGCTACACCCGCGGGGTGAGGTGGGCCTGTATTCCATGATGGCGGTGGTCGTGGCTAGACAGACTTCCGCCATCCTGACTCCCGCCCTGGCAGCCTTGGAGCGGCAGCGCCCCTTGTGTGGAGCAGGGGAATAACAACAACAAAACGGCCTTAATTAAAGCTAGGGTGGCGCCGGCCTGTGGTCCCAGTTACTCAGGAGGCTGAGGATCGCTTCGTCCAAGTAGTTCGAGGCCAGCCTAGGCAACATAGTC
ACTAAGGCTTCCTCTTCCTTCGGAATTCTGTATCTCATCAAGGTTTCTGATGAGTCTCCAAAGAGCTCCAGCCGGAAGAAACACACACATCCCATGCAGTCTTTTCTCCATACCAAGTGCAGAGCTGAGCTCTGGTGTGGCCACCGGGAGGCAGTGCAGACTTGAGGATGTGTTTCGCAGCAAGGCTTCAGGAGCCCCAATCCTGAGCAATCCCAGTCCTGCATGCAACTTCTGCCCAGCTTCCTTTCCTCTCTTTTTCAGGGAATGTCTTTGTCTGAGTCCACCATTGAC
AATCTGTGCACTCTCACGTTCTGTGCTTTAGAAGGGAATGAGTGGGAGGTGAGGGTCTTTGCTTTGTTTCCCCAGAGTTTCCTAATACGGTTTCCTGCTTGAGAAATGTTAGCATCACCTTGGCTGGATGGAGAGGGGATCAGGGCGCCCCTAGTGGTGGAGGCTGGTGGTTGGCAGAAGCGGCACCTCCTTAAGACTTCACTAGAGGAGCACGGGATAAAGTGTGAAGCAGCTGGAGGGAGGCCGAGGGGCACAGAGCCTAATGGAGGCAATCCCTCCGCCCTGTTTTGACTCAGGGCAAGATGAAACAGGGCAGGTGGCCA
GTGTCTGCAGCTCCAGCAGGTCTTTCTCCATGCGCTTGCGGTGGATGTCCTGCAGGACACACGGGCAGCCCGTCCTAGGAGACCCTGGAGGGGGCAGCAGCCTCCCAGCACCTCCCCCATGCAGGATGGTGAACTGAACCGTTTCCCAGGACGGTATCCAGCAGGTGGCAGCAATGCCTCGTGTTTGACACTAATCAGCTCTTCCAAGGACAGGCTTCCCAAAGACGGGAGTGGGGAGTGGGGACCGGCGCCTTTTTTTTTTTTTTTCCTCCCAGGCTGGAGTGAAATGGCGC
GAGATGAAAAATAATGTATAGGAACACACAGTAACAGCAGAGAGGCTGGCAGGAAAGCAGTTGGGGGATGCTTCAGTTCTGTTGATAAGTAAACCCCAACTTGCCATGTGAAAGCTGAAAGGTTACGTCAACCTTTCAGCTTTGGTGCCACCGCTAGGGAGCGTCGGTTTGCATGACTCTAGCTTGACTGCAAAGTGATTCTGCTTTCCCTGCGGAAGGGCAGAGACAACATAGATAATTGTCAAGAACTAAGCTCAGGCAGGAATTGCATTTTCATTTTCATTTC
AATACAGTCTTATCAGTTTGTATGTTAGAGAAGGATAATAACCAGTACTGCCATTACAGTTGAACATCTTGATGTCTTCCACCAAATTTTGCTCAGTGTTCTTGGGAGCCCTCTATTGGCCTTCTGGGTAATAGCAGGCAGCCTCTGCTGGGGGCTGCGCTCCGTGAGTCCTGGGGAGTTACAATGAACAAGAGCCTTAGTGCTGTCTGAAACACAAAGGGGAGTGAAGAAATCTGTTTGCCAAATTGAAACGGGCAGAATTGACA
CCCAGCTTCTTCTGAAGAAGGCTGGCGGGAGTTGGGGGGAGGTCCGCAATGCAAGGTTGCCCTCCACACATCAACCCCTCCCCCAGGACTGTACCCACCTGCCCGCATTTGAATCTGGGCCACCTTCCCGGCCCGCGGCGCGGAGTTGGCGGTCATATCCCGCGTGAGCACCAGGTGGCGCTAGGGCCCCGCGCTTGTCCTGGAGCCCCGGCAGCTGCTGCGCTTCCCCCAATTAATCTCTCTTCTGAAACCATAGCTGCTGAGAAGCTGCAGAGGGAGCCTGCGCCGTCTGGATTACGTGGCAGTGACCCGATGGTCCTGCCACACAGGTCAAGTTCCTTTAAAAGTCTTGTCCTTGATCTCGAAAATCCATGGGAATTTCCCATTTTGCTCC
GCCCAAGCTAGGGTCTCGACATTAATTTAGGTTTTGGGGTGATCTTGAACCTCAGTTTCCTTTTGTTTCAAGTGGGGTAAAAATTCTAACCCTGCCAAATGGGCCGTTTTGTGGCGGGGGCGCTGACGTGCTCCATCTTCTCTGGGCGCCACGACCTGCCATTCCGACTCTGGCCGCTGGGTGGCAGCCGGCCCCCAGCAGCCCCACCCTCAGCCCTGGGACTGGGTCAGGGGGACTTTCCTGCGCGGTGACCGGGCTCAGGACCACCCCCATCCCAGCCTACAGTTTTCAGGAGGAGCCTTCGCTCCTTACCATCCCACCAGCTCCTGTCCACTTGGAGGCTCCAGGGGCCTCGAGGCCATGAATGAGAACTCACTGTCCACACTGCCCGTCCACACTGCCCGCGTGGGGCCTTTCTCTGGGGCAGCTCTGTGCCAGGCATGGGGCATAGGGGACGTTCTTCATAGGGATGCCAGA
CCGCGCGGCCAGGATATTACATGGCAACCGCACGCTTCCGGTGCCGGCCCCCGCGCGCGCCCCCGGCCCCCGCGCGCGCCCCCGGCCCCGTCTGCGCACGCGCGCCCTCTGCCGGCTGAAGAGCGCACGTGCACATTGTCTACCGCGGGAGAGGCCGCCTCTGTCAGTGAGTTGAGCGGGGCGAGCCTAGAGGGGCCGTAGCAGTTGCAGCGCCCCCTGGAGTCGTGGAGGTGACCCTAACGTCTTGGAAAACGCGCTTAGTTTAAACCTGGCCAGGGAGGTTGGGAAGTAGAAGGGGCCCCTGCTTACGATTCTTCAGATTCCTGTTTACTCATCTTAGCTAAATCCA
GGCTGGCCAAGCTTGGCCTGGCTGTGGGCGAGGTGGGATGCAGAGGCTACTGAAAGAGTGAGTCTCCAGAAGAGAAGGGGAGGATGAGCCCTGGGAAGTGAGGTCTAGACCTCTGGAGTGTCTCAGTGTAGCCTGGTGTAGGGTGTGCCCCACCTGCTGGTGATAGCTGGAACTGCTAGAAGATGGGTCTTAGTAAAAGGTGGAATCTGCTCCACCTCCCAGCCCTGCTCAGCCGCAAGAAGTATAGTCCACTGCTGGAAAGAACTATGGTCCAGGAGCTCACCCTGGAGCTATGGACCATTCAGAACTGGC
AAAAGGTTCAGAAGTGTAAAATAACTTGCATGAGGCTGCCCCACTATCAAGGTCGGACTTCAAACCTCATCTGACTGACCCTAAAGCTGGAGCTTCTTGCACTACACTGCACTGCCCCCTACTGGCTGCATCCTCCGGTCATCGCTGTTTGAAAGCTGAGACAGGAAAGCAGAGCATTGTCTTGTTAATAACCTCAGCGGGAGACGTGCTCTGAATGTAGTTGACTCAATTTTTTCTCTGCTCTGTGTATGTCCCTTGAATGACCAAGAAACCCTG
TGGTGAGCCACACTGCACCCTCAGGGAGCAACCCTAGCTGCCTTCCTGAACCTCCAAACCTGGATGCCAGACTGAGATCACAACCCCTGCCCGTCCACTAGCCCAAACCAATAGTTTTCGGCATTCTACCCTGCCCTCTGGTGGCCTCTGGGAGCATTGCAGATACAGCGTTCTAAGGAAGCCCAGAGCTGGTTCTTCCTCAGGGGAGATGGGATGGATGTGGGTAAGGGCAACATGCTCAGATAGCCCAGCCTTTGGGCCTGGCTCTTTGATGGCTGAAGCAAAAGAAGGAAATGGCCAAG
GCCTGGGCCAGAAGCCGCTCCCGGAGGCTCCGACCCCCGGGGCTTCGCGCCGCCTCCCAGCCCGGAGCTCCTCCAGCCGCTGGCGAGAGGAGGCTGAACCGCAGCCGGCCTCCCAGCGGTGCCACAGCGCGCCCTAGTGGCCGTCGTCCGGAAAGCGCCGTCAGAAGAATCGCAGGCTCGCAGCCTGGGAGCCCCGCAGCCCTCATCTTCTGTCCGCCCTAAGGCTCATTGACTTCACATTAGAATCACTTGGGGAGACTGTAAAAATCCCGATGCCCGG
AAAATGAGTTTGGTGCACAAGTAACAGGTGAAAATCAGCAGCCTTTTACTGCTTACTGTTGCAGAAATTCCCAGCATTGGCTGGCGGCTGGAGGGGAAGCAGGAAGGGAGGTGTGCCTCTAGCTCCCTCTACAGGGCTGTGCCCCAGGAGGACAGGAGAGCCAGGCTGAATATGTTCCAGGGTCACCCAACTCTGTCCTTGTACAGTTAGCCAGGCCTTTCTTTCCAAAAAGAGTATCAGTTAATTTGTGACTATGGACTCGAATATCCTGCCTCCA
TTTCTGATTCTTCCTTAGCTCCAAAACATCTAAGGTTTGGCTGCATTCACTCCTCTCCAGCCCACAGACGCCCAACTGGGCCAATTCCCAAATTCATCATTCTAGCCCAAACCCTAGGGTCCAGTGCCTTCTCAGCCTCTGCCACAAGGGGTCCTCGCAGGCCGCTCCAGTGTTGCAGGTCCCAATCTGGACTCCTAGGGGTTTCCCACCCAAGCCTTGTCCGAGCGTCCTCTCCCTCTCAGTTAGCACCATCTTCCCAGGCTCTGCTCTGACAGTTCTGAGGCATCCACGCCTCCTCCCACCTGC
CTTGTTATTAACTCTAGTTACCTCGTTGTACAATAGCTCTCTTGAACTCATTCTTCCTGCACAGCCAGCCCATTGTAAGCACCAAGCTGGCAGCCGGCTCCTTTGAGAGGGCTCCTGCTTGCCTTGTGTGACACTATCGGCTGCGGCCAGCAGGGGGCGGCTTCTCCTTGTTTGAGAGAGAGCCTCGCTTGGGCTGCTGTGTGCTGAGATGAAACGCGCCTGACCAGGGACCCGCCCCCAGAACTGGCAAGGAAGCTCCTCTCAGCCTTTGCCTCTGCAGAGAGGGCCAGGAA
GGCCCTGTGGCTTGGCGACTGTCGCAGTCTCCCTGAGCGGCACTCTCCCCACTGGTCCAGTGAGCACCGTCTCATTTACCTGCCTTGGGGGGTCGCTGTGGGTATTCACTGAGAGAGGGACACAAGCCAGGCTCTGGATGGAACCGGTTTCCCTGGCAGGAGCTGGTCAAGTGTGTTTGAGGAGCAGGGAGGAGGAGGCCAGTAGGGCTACAGTAGGGTGAGCGGGCGACAGATGAGAGGAGGAGAGGCGCCGGGCCAGCCAGGACCCTGTGGTCACGGTGAGTGACAACTCGGACTTTGACTCTGGGTAAGCCAAGGTCTCTGAGCAGCGGAGGGACAGGCGCTGATTTAGGCGCTAATGGGCGCCCTCTGGCGGCTGCCTGGGGACAGACTGCTGGGGGCGAGGGCAGAAGTAGGGGCACAGGGAGGAGGTGAGTGGATCTCACCCAAGTCGGGGGCGGTGGAGAATGCTGGATTTAACTTAGCGGTGAAGCTGACAGATTTGGCTAATGGGCCAGATGTGGGGACAGACTAAAGGATGCTGGCCCGAGCAGCTGC
CCTTGGGAATGTCCAGGAGCTAGGAACGCAGCGCCGCGGTCTCTCCAGCCTCTGGTCCCTGGGAGCAAGCAGGGCACCGGTGGAGCAGGTGCCTCTGGGGCCGCACGGAAACCCAGCTAGGCCAGTTCCTCCACTGCGCCGGTAGGCGGCGGAGACGCTGCGCGTGCGCGCAGGGCAGACGGTAGAGCGGAGACGACGCTCCCAGACTCCTCCGGTCTCCCCGGGCAGCATGAAGACCGCCGAGAACATCAGAGGAACCGGCAGCGACGGGCCGCGGAAACGAGGCCTCTG
TTTCCAAGAGGCGCACTGAGCAGTGAGCAGGAAAGCTAGGAGCGACTAAGGGTGATCCGAGTGGGAGCTGCCAGCACCAGGTGCCAGAGCTGCGGTTTCCAGCTTTGGGGCCAACGTTCTTAAGCACACATCCCCCTCTTGTGGTCGAGAGCGGTATTGCCGCTGAAGAGAAAGGCTAGAGACCTCCTCCAGGTTCTCATCCTGAAAACCCCAAGGTATAGGCCAGGGGCTGCATCTACGTTGTGAACCCCACGAGATTTCCCACTTCTTTTTAAGAAAGATCTGATTG
GAACTGCCCCGCCCCAACATCAGACCTTCTACCCCCTGCTGCAGCCCCTCCCAGTCCACTTCTCTCTCCCTCTCCCTCTCCCTCTCCCTCCGACCACCTAGAAAACAGCAGAAGTCCTTTGCTTGACTCTGCGGCGCCCTCTAGCTGCCACTCAGCCTCTTGCCTTGTTTTTTACACCAAACTCTGGGCAGCAGCACCTCAGGACCTGTGCTCACTGTCCCCACATCCCTGCCCCACCGTCCCTCAGTATCTTAAAGTCTGACTCTGGGGACATCTGAAGACCCAGTCAGTGGCCTTTGCCAGACCTTCCTCTTCCTGAGCTC
TTCTAGAGCTGGCAAGGGTGGCCCGATGCTTCCCCATTCTGGTTTGCACGGGCTTGTCCCCCAGCAAACCCTGCCCTACTCACAACAGGTCACAGTAAAGCGATGCCTGGAACTGTCTCTTTCACCCCCAAGTCAATGTATGTGGCTATGGCGCCACCCATTGGCCAAAGGCTGTTAGGGCAGGGCTGCACAGAGCCAGGCAAGAATTAGGCACCGCCTCTGGGCAGGGCAATGCCCATCTTGGAAGGAGCCAAGCACTGTCTGCAAGACCTAAAAGTGGAATGAAGCCAAGTGTGTGTTGTTTGAGGGTGATTAAGTACATTACGGTATGCTATGC
TGCACTCCACCCTGAGCGAAAGGGCGAGACTCCGTCTCAAAAAAAAAAAAAAAAAAAAAAAAAAAAAAAAGATTGTGCCCAAGTCAGAGGCCGGCGGCTGCCTCTGCAATTCCCCTAACACCCTGCAGGTGGTTCTCTTGCCTAGCCGAAGGAAGGCCGGCCCGCAGCGCCCTCTACCGGTGCTAGGCCCTCGTTCCGGCCGTTCCGTCCGGGCGCCTGCGCAGGGAGTTCCGCCGCAGAGAGAGACCCCCACCCCAACCCAGCCTTGCGCCTGACAGGCCCTAAGATGCGGGAAGGGCTGTGCAAACTCAGAGTGTGCTTCC
CTCAGGAAAGAGGCCGTGGGCGCCCCCCAGTAGCAGCAGCAGAAGCAGCAGGGCCGGGCGGGGAGGGGACGCTCGCGGGGTCTGCATGGCGAGGGCCAGGCGACAGGAGGAGGTGACGCCTGCGGGCAAGGGGCGGCGAGGTGAGCGGCCTGCAGTCCCGCTCGTGGCCACAAGACGGCGGGCGAGAGCAGCAGACGCTCCTTCAAATCCCAGAAAAATTCCTCACGGGGATAATAATTAATAAAAACAATAATGGCAATAATAATAATAATACACAGCACTGATTT
GCTCATGAAAGTTTAAGAACTCCTGCCCTGCAGGATCCAGCAGGGCTTCTCCCCATAACCACAATGTGCCTTCAACTTCAGAACTAGCCAGAGAGCGCACAGTTTCCGCCCTTTGCTAACGCACTGAGATGCGCTCCCTGGGCGCCCCCTGCTGGGCGATGCGGATGGTGAGGCCAATCGCATCGGCGGTCGCGCAGATTTGTGGGATCCCACTTGAAAAAGGTTGGTCATCGGACTGTGGTCTAGACTCACCAAAATCTACCCATTCCCTCATCTGACTGCCCAAAAAAATAAATAAG
AAAACCGGATCGTGGAGGGAGACACAGCGTCGGACTCCACAAGGCAGTAGGCGAACACCGCACCTCGAGTCCATCTGCGTTGCTGCTTGAGGGTATGGACGATGTGCGGGATGGAGGCCCAGAGCTGTTCATCCCTGCAACCAATGTTCACGCAACCACCAGGGGGCGAAAGGACTCTAACCCCACACGTAGTGAGTGGTTCCCACGCCACGTTCCAGTAGGAGAAATGAAGTTCCCGGGGACGGAAGAAGATGGCAGTCACCTGGTGTGCCCAGCATGTTTGACCCCCCGAG
CGTTGTAGCTGGAGCAAACAGAGAGAGGGGTAAAAAGGCAGGAGGCTACCAGGCAGGTTGTGCAGAGCCTTGTGGGCCACTGGGGAGGACTTTGGCTTTTGCCCTGAGAGCGGTGGGAAGTGACTGAATCCGGTACTCACCGTCTCCCTCTGGCGGCTCCTGGGGGAACATGCTTGGGGATCAGGCTGGGGGAGGCTGCCAGGCCCAGGAGGTGAGAAGTAGGTGGCCTCCAGCCGTGTTTCCTGAATGCTGGACTGATAGTTTCCGCTGTTTACCATTTGTTGGCAGAGACAGATGGTCAGTCTGGAGGATGACGTGGCGTGAACATCTGCCT
GGGGAGAAGGGCCGGGCTGGATACCTTCAGCCTCTTCATCGCACTCCAGGCACCAAGTGCAAGGGCAGGGAGTTTTCATTATTTAGGGAATGCAGCCCTGGTGTAGAGGACACCTCGCGGAGACATCTCGAGTCCCGCAGGTGTCTGAGCTGCGCTGCGCGCCCCAGCCGGGAAGCCTTTTCTTATCCAACCGCGCCGCCCCGCGGAAAGCCTGGGTACTGCAGACGCCCTCACCGGCCCACCGACAGCTGGTTTTGAAGCGGGGGCTTAGAAAAGTAAAGGGGACAGTGTTTGGAGCCACGATGCCTTTGATGTGAGGCGGTTCCACCCAACAATCAACGAATCAAGCTGGAACTGCAGGCCCTACTTTTGTTGGGGGGAGGACCTTAAGGAATGTCACCCCCTTGTCCCCTACCCTCTGCCCCACGCCCAGCCTCTCAGAAGGCACCAGGCGTGAGTAGAGTGCGAGGCGTCCACACCCTCGTGTCCCTTCCATTCCCGGACACCTTTGCACCCTAGCCGAGGCCTCAGCACGGAGTGAGGGTTGCCTGGGGTGCCCT
TTCCCCTTTAACTTTGAAGTGACTTTTTAAAAAATCGTGATTCCTAAATAACTTAGCTAAGCGAAGGCATGGTATTAACTCTTAGGGCCCTGCAGAAGCAAAACTGCTGTAGGCACAGTGGCTTGGCAGTAGATGGTGCTGTGGACAAGGCTGGTGGAGGAGGCATATGTATGGTCTAGTAGAATCCCAGGGATTAATTTAGCAATCCCATTGTTTGCTGCCCCCCAAAACATACTCTTACCAACCAGACACTGTC
TAAGGCATGCACATGGCTGATGTCTTTTACACTAAGGAGTTTTTAAAAGCACACCAATGCGGGCCGATCAGGAAACAAGCAAAACCACAGAAAGCCCCAAGTGTAACCTGCACCATAAGTGTCCAAGAGACAGTGGCGCCACCTTGTGATGGGCCTGGCAGACAGCGGGACTGTCGCAGCGGCTGGAGTCTGAGAACCCGGACTGTCTACCCAAGGCTGCCTATTTGCATCCAGAGAGTACTTTAGAGCTGGGAAGGATCTTGATGACCTCAGCAAGCTTCCTGGGTGC
TCTGATGTTCCACAGCCACCCAAGTCCTGTGTGTCTTGTCTCCCTATGGTGACAGGAGGAATTCTGTGCCTGGAACTCAGCTCCTCGGGTGAGGAGTGACACCACCTGAGGGAGTGGGACCAGTGCTGCCCGGCGCCCCCTGCTGGGCAGGGACAGTCGAGAGCTCTGTGCTGCAGGACGCTGAGGCTGCATCTGGGTCGGGGCAGGAGCAGGAGGCTAAGGGGCACAGCTCCAGGTGCAGTCTGCGAAGATGACTCCAGTGCCCACTGACCCCAGACACAGCAGGGCCGAGACAGCTGCACCTGACAGTGGGCTGCACCTGATGTTCCCACCAGGAGACAGCTGGCGAGTGGTGCTTGCAGACCCACAGAGAGGCCCTCAGAGGGATGAGGGTAGCCTCTCTTCA
GCAGCTGGAGACACCATCTGCTGTCAAGCCCAGCGAGAAGTCAGAAAAGGGAGCGTTTCTCCAGTCCCCGGAGGAGCTCTGGCCTGATGGGCCAGTTGAGGAGCCCAGAGCCCTTGGGCATCTCTGGAGTTTGCTGTCAGGGCTCACCAGCAGAGGGCACTAAGGTACATGGCTGTGGCCAGGCGACCGCTGCCCTCCTGTGGCCTAGAAGGCAGCGGGCACCGAACCGGAAAACAGCAGCTTCTGGGGAGTCCCCAGACTGTGAGGAGCAGAGGGACAAAGTCCTGCATTAGCCGGCAGCCCAGGGCATCTGTTATTTTTAAGTGAGCTCATTTGC
AATGTTGGAGGTGATGGGAAGAGAGTGTGCTGAGTTCGCCTTTTCAATTTTATCTTTTCTCCTGCAGTTGGATTGTTACCAATGAGACCTGGGAGGAAGCCAGGAGGCAAAGGCCCGGAACTCAGTGCTGAAGTTGCATGGCTGTCAATGGCCACTAGAGGATGCCAGAGCCCGAGATTGGGGAGCCCAAAAAGGCACCATCTCCTCCAACCGCCTGGAGAATTACTGGCAGCTAAGAAGTGAAAGCAATAGACAGGGTGGCAATAGACCATAAGGAAGTACTGTTCTGCCTGACCATGTGGAGGGGGA
TTCTCACAATCATGATCTTTCCTCATCGATCTCCCCACTTTTCTCTCCTTTTTCGCTCTTCCCACTGAAGTTTCCCCATGCTTGCCACGAGCAAGGTGGGAAGGAGGGGCTCCATTTCTCTGTCCCCTGTCCCTGGCGTAGACGCAGCTGTGGTTGAACTCCCATGTCGGGGCTCCAGGCGGCCTGTAGAGGGCAGTAATGCTGCAGCTATGGCCACAGGGAGCGCTGCCTGGATGGGGGAAAGCGGCATCGGAGCAGCTCACAAGCCCTCCGTGGGCATGAGCAAGGCAGACCCCTAAGCCCTCCGTGGGCATGAGCGTGGTGGACCCCTTTGCCCTC
CCTCTTCATCCTCCTACAACCCCAAAGCTACAGTAACGCTCTGCCTAAAGCCAAAGTCCATGGAGCTACTGTCACCCTCTTCCATCTTCTGAGCTGAGTGGTGAGTCCAGAGCCTGGGCTGGCCTGGTCTTGCAGGAGGTGAGGGAATGAGTGCGCAGTTACTGCCACCTCGTGGCGGCTCGTCTATATGACCCTAAAACGCAGATGTAATCTGTTTCCTGCCTGCCTGAAGCCTGGGTGTGCACCTGAGACTTACAGTAATTTCTTTACCCCTTAATGAACCTATTGAGAGTTCTCACAATTGTATGGAT
ACCTGTAAAACCAGGACAAGAGAGTGAATTTCCGGAGTGGTTTCCTGTCGAGAGGCACGCAGACAGCGAGTGTGTTCTTACACATACACACAATGCATCTACGGCCGCAGCATTTGTTCTAATTCCCTGAGCTGCAGTGAGCTCTGGATTCCAGCAGGGGACATCCATAGCCCAGACAAGGGAAACTGGGGCCAGCTCAGCCTTAGAGGTGATGAATGAAAATGATAAATCACTCAGACATGAGCCTGAGACTGGCCTGTTCTGATACTCATTCCATAAAGACGAAAGT
CAGCAGGGGGTTAAAGAGCAGTACCCGGGCTGTCCCCGGGTCAGGGTCGTTTGCACGAAGGCAGAGCCGCGGAAGAGGGAAGGAAATGCCCCGGGTCCCAGGCGGGGCCTCGAGCGTGCCCACGCCGCCCCCTGCTGGCCACGCCTGGAGTTGCAGGAACCGGGCGCCGGGCGGGACCTCAGCTGCGGGCTCCGCGCTGCTCCCGCGCCGCGTGGGTGAAGCGCCCTCCCCGGCCACGCACTGGGGTCTCACAGGGGCCAGGCTGAAAAACAATGCACGCCTTAAAGGCG
GGTGGGGAGCCAGGGGATGGGACGCCCTGCCAAATGGGAAGAAATGCCCCAGCCAGCTCAGCCAAGCTTTACCGCCCTCACTCCCCCCAGCATCAATGGGACACCCCAGAGGCCCCCACTGGCCTCCCCATCACTTTGTCTGCCACCAGAGGGCAGCACACACGGGCTCTGGCACCTGGCCTTCAATCTGTATGGCAGCTTCAGCAGGCCGAGCGTCTCCTGGCCTCCGAACTCACTGCCACACCTCCAGGGTGCCTCTACCCGCTCAAAGGTCATATCTGGGGGAAATGCAAATTTGATG
AGGATGGTCTCTATCTCCTGATCTTGTGATACGCCGGCCGCGGCCTCCCAAAGTGCCGGGATTACAGGCATGAGCCACCAGGCACGGCTGAACAGGGTTTTTTTAAAGTTCCTGAACTGGGTGGCTGCCCACAAGAGGGCACTCATGCCTCTGCGTGTGAGTGTGGAACCTGGTCGACTGCTGTGACACTCTTTGGGAAGACAGTCGGCATTTTCCACTTCCAGCAGCAGGTGGCAGTATGGGCAAGAGTATCATCACCCATCTTTCATCTACCACCCATGTGCTTACATCTGGGCTGCTGAGATCTGCATACTTCGAATTGAGTATACCTGTCCTTCAATCTTGTCTT
TCCATCTCAAAAAAATAAAAATAAAAAAATAAAAATAAATAAAGGAATGATAGACTTGCCAATCTGCCTTGGAGAAGCAACAGACGGCTAAATCGTAGGGTTCCTGGCATTGCATTTGCCCACATTTGCCAGCAGATGGCGACGTGATCCTGCAATGTTGCATTAGTGCAACCCCGGGCAATGAAAGGTCAGGGACAGGGCACCTGAAGCTGGCTACTTGGAGACTTGGGAACCTCATCTATTGCTTTGCAGAGGTCCGAACACCACTAAA
CACAAGGCTGCCCAAGGGGTTCCTGGAGCCGACACGGTCCGGTCCGGAGCCCCTCCCTGCCCTGCTGGCTCCTAGTGTGCGAAGCCGGCCCCTTCCAGGCCCACTCCGGTTGCAGGAAGGGCCTCCCTGGTGCAGCACCGCCTCCTCACACCGCTAGGTGGCAGCACTGCCGGCGCCTCCTTCCCCGCCGGCCGCCATAGGCCCCGCTGGTTCCAGGACCTCCCTGCCTCCTTCGCCTCTTAATGGGATCCGCTCCCTCACACCCCTCAGGGAGAGGCTCTAGGGGACGATGACCCAGGGGCGGCCCGGCAGGGAAA
CTCATTATTTGAAGCCTCTTCATTCTCCTGCTTCCTCGGTGGTTAAGGAGGCTTTTGGAAGTTCAAGTCCGTCTCAGCTAAGAACCAGGAGACACGGCTTTGGTGCCTCTCGGCCCGCTGGGTCTCGGCGGCGCAGCGTCCCCTGCCGGCCACTGTGGCGGCGGCTGGAATCAGCCTCAGCACTTAAGGGGCCGCGCGGGAGGAGTTGCCCCACCTCCAGGCAGCTCTTTCCAGAGCAGTGAGGGCAAGTCTGGGGATTATCTCCATAAAGGAAGCGAGGTGGCTCGGTGGAGGGGCTTCAGATCCCCTTCCCAGGACCCTGTGACCCGCCATCGGAAGAGAGT
TCTAGCACGTAGGCTCCATCTTTACTAGTAAGGAGGGGGCAGGACAGACTAGGCTGGCAGAGCGGAGGCAACGACTCATCATCGCTGGAATGGGTCTGTGGAATGTGTTGGGACCCCCGAACCCCAGGCCCTCCCACCGTGGGCTTTCAGCTCTTCCGGGAGCTTAAGGCTTCTGACGGGGGCCAGCCCAGGCTTGGAGTGGGAGGGCGGGGAGGGTGCACTGACTTAGCCTTACCACCAGGTGGCGACACGAACACACCCACCGGGGAGGACACCGGCCCCGCGGAAGGTGAGGATAACTGGGAATACCAGGCATGTTACAGGACTTGGTTTTGGTTTGGTTTGGTTTTAGTACTAGGTACATATTTTCTTTCATTTCCATTGACTTCGTGC
ATGAGTCACTTAGTAAATCTGAGTGACCTAACTCCCCCTCTTCCCCCATTTCTTAGGGCCTTGGACCTCAGAAGAGGAAAAGGCAAAATTGTGCAGTCTGGTTGGGCTGAGTGGTGTCTATCTCCTGCCATGTGCCCGGGGTGCCCTCTGGTGGCAGTCCCCAACAGTGCCGATTTCCTCAGGCTTGGTCCCTCCATCTGGCCATCTCCTGCTTTGGGGAGCCTGGCCCTCAGGCTGGTCCTTTGGCGCTGATCTAGTCAACCCTTCCTTCCCGTGCCATCCCACCTCCCCACAGAGAAATAGAA
AAAAATAAGAAAGATAAAAGGCAGGATCAAAAGCAGTGAGTGGCAAAGCTGGGCGCTTGGACACAGGACCCCAACTCTCAGCCTCAGCTCCTGGCCTCCCCTGGGTACTGTCCAGGTGCTGGACCTCGACCACCAGAGGGCAGCAGGGCCCAAGGAGAGGTGCCTTCCCCACTCCTCGCGAGGCCCATGGGGCAGGTGTGGCGATCTGCCCCATCGCTCCTGCCTGGGGCATGTTTAGCAACACACAACTGCCACCAGCCCCACCCACTGAGCCCTGCCC
ACTTCAGAAGAAGACTGAGGAGGAGTTTGAATGTCCTCTGACCAGCACCTCTGTCCTGCAGCACAGAATGTAACCAACTCTGCTTTCCAACCTTCTTACCTCTGCATTTGAGACAGGACAGAGTTCTGCTCCCAGGGGGCGCTCCACCCGCCATGCCCGATTTGGGGAACAACTAGCCCAGGGTTGGCGCTGTCCATGGTTCTGCACCACAACTGTGCTCTGAGTTCAGGAAACTCCCAACTCTGCCATGGACACGAATTTACAAGCACACGGTTCTGAGCTGTAGGC
TGTACATTCCCACCTGGCCGCCATTGTGGCAGCCAAGACCGAGGGCCTGGTGGGGAACCCAAAAAATTATCCTTGTTGCATCTGGGCACTGGACCGTGTTAAAATCAAGGATGGACGCCGCGGCAAGAAGCCCAACCCCAGGCCTCATGAACCGCCTGGGCGCGGCCGGCAGGTGGCGCTGTGCCGCCTGCACTCACCTGGGACGCGCGAGGCCCTCCGTGACCCGCAGATCCCCCTAGGCCTCCCCCACCCAGTCCCCGCTCCAGCGCCTAGCACGCAGCGGGAACTCAGTCAACCTCGCGTGCCAAGGAGGTGCACAGGCAAGGCCCTGCGCAGTTACCTGCGATGCGAATGACCGCCCGCTCAGCTGGGTCCAGGACACTCCCGTTGCTCC
CGGCCACCTCATTCCTGTGTTGCCCTCCCTGGGTCTTATAGATTCATCAACAGAAGTGGGAGGGAGGGCACTGCTGGTAGGTGGACCCTGCCCAGGCCTGTGCAAGGCCCAGCACTACCTCCGCAGTTGCTTCTTGGTTGCCCAGTGTCTGTGGGACCCTCCCTGCCTGGCCCTGAGGTGAGACTGCCCCTAATGGCTGCTCGTGGTATTGCAGGACAACAGCCACAGGGGTGTCGAACACTTTCTGTTGTTAAAGTAGTCCTTCAACCTCTACCTTCTGGGTGCCATGTTGTCTTGAGTTGCCCTTTTCAAAGATATGCTAGCCCAGAGACTTGCCC
ATGTCCCATCAGATGGTTTGTATTCAGCAGAGCACCTAGACCAGGCTGTGAGGTACAGGTCCGCCCCTGGCAGCCCATGCCTTGTAGCTTCTGGGTGGCTCCTGGCTTGGTTGCTGTGGTGTGGAGCGTTGAGTGACCTCTGCAGAACAGCAGATGGTGCTGTAGGGCCGCTTCTAAGACTCAGTGGAGGAGGCTCAGTGGCGTTCTGAGCGGTGGCCACCAGGACAAACCTCTTGTCTTTACACCATCTGTGTGTGTGTGCGTGAGTGTATGTGTGTGTGCATTCCAGTGTGCGTCCAGAAGCCAGTTTCCTTCAGAAAGCTTTC
CAATCCAGGATAGCCCACTTGAAAGCTCCCCTTTCATATCACCTCCTGCCTTGAGTGCACACCTGTGCACGCAAAGTCACCCGCCTTTCCCAGGAACTCAGCCTCTGGCAGCCTGGAAGGCTCAGCTTTGCACTTCCGCCCCAACTGCTCCATGACCTCGAGGGGGCAGCAGACACCGTCTTTCCCTCACCCTGGCAACTGCTCATTCCAGTTTTCAGAGTCCCACATAGCCAGAATCTCAGCTCTCCCCAAACACCTCCATCAGCTCTCTCCTGCCCCTCCCTGCAAACAGCGAGTATCGCCTTCAAGTCCTGGCCTTGTCATGTTCTGGCTGTGTGATAGTGAGCAGA
GTCCTGGTAGGAGGGTGGGACTGCTGAGGCCGGGAGGGGCCTCAAGGTGGTCGTGACTGTCCGCCAGCCCCCTGGGTGGTGCAGAGCAGTGCGGAGCCTGCGGCTGTGGAGCCCGTCTCTCCTGCCTGGCTCGTAGCAGGGCTGGCCGTGGCCCTGCAGGGGGCAGCCCTGGGCAGCAGAGGATGAGCGTGCCTGCCCTCCCCGGCCACATCCGCGTCCCCATCCTGCCTGGCCGTCCTGGGGCCCAGCAAGCCGCAGGTCCCTCCTACGTGCCTCCCCCAGAAGAGCACAGAGAGGGAAGCCCTCACCACAG
GAGGCTCCTGGTTTTGATGTCTGGCATTGCTTTTACCCGGTGGGCTTCAGGGAGCCGTCCCTGCCGCGCTTTGCGTTTCTCCGCGCACTTGGACAGGGTTCTGCCACGAGGGAGGCGATGCCTGGCGCCGCGGGTGGGGGCAGTGGTGAGACTTCGGCCCCTGGTGGCCGGAGAGGTCGCAGCACTTGTCAGTTTATGGCTCCCTCGGCTTTCCCCTTCTTAATCCGCTTTCTGCTGAGCTCTCCGAATAATTCAACCCTCGTGTTTGAAAACTAGAAGCCTGAGAGGTCTCAGCGAGACAGTCAAAGGGGAGGCTCCCCTCGCCGAGTGTCACCCGGGACCCTGCGTCCCCGCTCTGCAGAGACCTTCTCTCCGGGCTGCTGCCGTCCTCCCTCGCCCGGCGGAGCTTCCGTGATCGTCAGCCAAAGCCCCCGGGGCGGTGCGCCGCAGGCGGTCTTCCCGGGTGTTCGCGGAAGCTGCGCGCTCGCGCCCCCACGGTTCTCCAGCGACCCCTGAAGATGCTTCCGTCCGCGGATAGGGGACGTTTCAGACCTGGGGTGGGCACAGCGGTCCCCGGTG
GTGAGGAGAAGCAGCTCTGGAATTTGGGGCTTTGACAACTCCGCCCCATCTGTGTGTGCCAAGCTGTACCAGAGCCAGAGGCTTAGGGCCTGGGGCTCCCCAACCCTTACTTGGGCTGACAGTGCCACCTGGTGCCCAGTCGGTGTGACATGAGTCCCGCTAGAGATGCAACCACAAACCTTCGCTCTCTGTGGGACCTCTGAGCCACCCCATGCTAGGCGCTGGGGACATAGAAGAAATTGTGACCCCAGATGTGAGGGGAGAAGACCCACAGAGAGTGACCACTCAGGATGTGG
TATTCAATTGTTGTCACCCTTTTTTTTTAATGTGGCTACTATGAAGGGTACACAAGCTTGCGTTCTTTCTGTGGGCTGGAGGGGCTTGAAACCTGGAGCAAGTGGCAGGTTGGCCTGTGGCCTGACACCACCTGGTGGTGAGCGCGGGGAGTGCAAGCTCCGGGCCCCTACCGTTGACCACGATGGTGAGCAGGCAGTCGAAGAGGGGCTGCAACCGCTGGTGCCCGCTGGTGATGATCTTGTGGAACACCTGTGCCAGGAGGGACAGAGGCACCGTGGGGTCCCCGCTGCCTCCAGACTCAGCCAAGAGGAC
GATTTCCCAAGGCCTGTGTGCTGAGCACACAGGTCGGGCCCCGGCTGGAGGTGCGAACTGTCTCCGAGAGCGCCAGGTGAGTGCCCAGCGGGAGCAGAACGGGAATGGCAGGAGGCCCGTGCTCTGGGTCAGAGCGCCCTCTGGTGCCAACATCTCAGCTCTGCACCTGGAGCTGAAATTAGGTGACATCAAGGCAGACCCCAACCGACCTCCCAGCCCCTGGTTTTCCCCTCTCAGCCTCGTCCATGTCACCACCAGGAGTAACTTGCTAAAATCCAGCTCTGACCCTACTCGCCTTTGCCCTTCTCCCAGCTTAA
AGTCCAACCGGCGCCTCTGGCCAAGAAAGGCGAGCTGAACCGGGTGCGGTTAGCTATGCGCATGCGTCAGCGCTTACCGCGGACTTGCTACTCCTCGCGTTCTCCTCTTTCTTCCTCTCAGTGCCTGGACGCAGCGCCCTCTTGCGACAGGGAGGAAATAATGCGTCGAGGGGGCATCCTCGGCCACCGCCCTGGTCCTCAGGCTTTCCTCGTACCTGGTGCGTCTGCTGCCACTCTGTACAAGGTGCACTTATCTCTTTAAGTCATTGGGCCCATGCCTGTGGCATCTATCCCATCTCTGTCTTCT
CCAGTCCTCAGCCGGGCCCACTCCCTGATGTCCTGCTGTCTGCGGAGGTTGGGGGGTCCAGCCCACCTGGGACCCAGAACACAGCCACTCTGCCACCTGCAGTAGAGACAGAGAAGGCCACCAGCTCCTACTCAGCAACATCAGGGAGCAAAAACATTTCCACAGCAAACCCTTGGGTGCTCACCAATGAAAGACTGAGGTCTCCGAACAGGTACCAAAGGTCTGCAATGGTGTTCAGCCCCACTTGAAGGATGATAAAGAGGCCAACAAACTTGACCCCTAAAGCACCAGCAAGACTAACGCCAGTCAGGCTGAGCCAGAACCACCAGGGGGCAGAGAAGGGCCTGAAAATCAACAAGACGGAGTTCAATTTGGCAGCTGGAACCAAAGCCAAACGCAAGCGCAGCAGGGGACAGGGCAGTTCTCAGACTTGGAGCGGCTGTGCTGTGCCCTGTCTTGGGGGCTCTTAGCCTCAA
CTCGGGCCTTCTGTCACTCGCTCACACACAGCACCATGTCAGTAAACAGCTAACTCAGGCCTAGGGAGTTAGGTAGGATGGGGGGAGTGGGGTGGGGGGGCAGGAGGGTGTCCCCAAAGTCAGGCTTGGCTGGGGCGAGGCGCTGCCAACCCCTGCCGCCAGGGGGCTCCAAGCTCCACGGCACGATCTGCTCAGGGTGGCCCTTCTTCCACGATCCAAGCCCTAAGAACAAGAGGCTGGGCCTGGGCCCTGCAGAGGGAAAGGGGATGGTGGACGCTGCAGCCACTGAGTGGCACAGGACCACGTGTAACCTCAG
CGACAAGCCTCGTGAGAGAGTTAGGATAGTTAGGATGTTTCCAAGTCCTTCCCACCGCGCGTGGGGTCGGAATTTGCACGGGCTCGGGTGCCATGCTTGGTAGGGGGTGATTTCCAAACCAAAGTTCCACTGAGAAGAGGGCGGGCGCCCCCTGCTGGCATCAGGGGCAGACTGCTCTTTCCCCAGACATGATTCTGCACCCACTTTCTCTCAAAGCAAACCCTTACATGGGATTCACTACAGATCCGTTCCAAAGCGAAACAGAACACAGAAACAGGACAAGGCCTCTTGAAAGGGGTT
AATTCCAGGGTCCTTGCAATAAAGGTTTACTTAGTTAAGAAAATGGTAGTGAGCTCACCGGATTGCTGTGGTCAACCTCTGAACCATTGCCACATCGTGTAGTTGAAAAATGCCTGAGCGCCACCTAGCGAGCTGAGGAAATGTTCCTCTTGGCCATTCATCATTGTTCGTTCATTCCATCACGTGCGCCACCCAACACTACTCACATAGACTATGATGTCCTTGGGCAACATGGCGTCTCTGTCCCTCAAGGAGGTCACAAGTTTTTGGTGAACA
GTTCCACACCCGGCTGCGGTCGGCTGCCCCCGCCTGGCCTCTGCGGACGGGTACCGGGCTGGGCTCCCGAACCCTCACAGTGGCCGGGGCTGAAGCACCGCACGCTGGAGTCCCAGCCTCGCTGCTCATGGGCCGCAGTCCCAGGGTCCTGGCAGGTGACAAAAGACTTGTCACCCAGCGCTCTGTGCCCCGTGGCCCCTGTGCTGGATGTGGACAGGCCACGGCACAGGCAGGCTCTGGGCAGGGGGCAGAGGTGGCCTTCGAAGGTGCTGGGTTCCCAGGGGCGCAGCATCCCCGTGGGACAGCTGTGGGGCACAGAGTCCACCAGGGGGCGACAGCGCTCAGCCAGGCCCAGCGCCCGAAGGGCAGGGGCGGTGCGGGCAGGGGCGGTGCAGGCAGGGGCGGTGCAGGCAGGGGCGGTGCAGGCAGGGGCGGTGCAGG
ACTCTGTTTGAGCCAGACCCTGGGCCAGATGCGAGGTTCAAAGAGCAAGGCCATTCCCCCACCTCCAGGGGCTCTGCTCAGATGGGCAGGCACCCTCCCACCGTCACTAGGACAGAGTGGCAGTGCCCAGCCCCGCCCGCCGGGTGCCGTTCCCCACCCTGGCCACAAGGCGGCGGGCTACCGCTGCAGAAGCCTGAGTGAAGGCGGCGGAGACCCAGGGAAGCCAAACCAGGACTACCCAGACAGCCTGGGTGGACCCCCTGCTGCTGTCAAGCGCTTCGAAGCCTTACCTCGTTTAAGGCTCACAACCCTAATCCTTAAGTATTGTGCTTACA
TCATTAGCCGCAGATTAGGCACGGCCCGGGATCCCGCTGGGACTGGACTCCAAGCGCTAACCCGCACCAGGATCCCAATCCGCGCGCTGGCTGCACAGAGGGTCAAAGGCAGCGGGACTCAGCGGATCGAGCGTGTTGCAGGGGCCGTGGGCTCGGGCGCCCCCTGGAGGCCGAGCGGCCCCCAAGCTCGGGGAAGAGGCCTTGGGCACCCCCTGTCGGGCAGTGTCGACCCTGCACTCCCGGCGTTCGGGCCGCTAAGTTGGTGCCTGGAGTGTCCGTCCACGCCCAGCCCGTCACTCCGCCACTCCCGCCTCCAAGACAGTGGGTCCTGCAGCCTCCACTCTTCTGGTGTGAGATGGGACCGGAGGGCGGAG
GGACAGAGCCCCTGAGTTTCCCTCTATATAATTTCCAATGCACATAGCCACAGCTGTGGTACAAGTGGCCAAGCACTCCTGATCTATCTTCAGACAGACTCTGGCAAGGGCAAGCTAGAGCACCAGTGCCCTCTCATGGACAAGCCATGAAGCATCTTCAAGGGAACGTGCGTACCCCAGCTGGCTCTATGACGAAGCTGGAAACGCACAACACCTCTCAGCCACTGCCATCCTCCAGGGATGGGGAAGATCGTGGTGTGCTGTCGGAAGAAGCTGACTCTGCCCACCCTCTCCATTGCCA
ACCTAGCACAGCTCCCCAGGAGAGGGAGGGAGGAGGTCAGGGGAGAGGGCCCTGCTGACCGGGTCATCTCTGGCCCTGGGTTCCCATAGGAGCGCCTAGGCTCTAAGCTGGAGCCTCCCCATCCCAGGACCTTGGGGAGAAAGAGGCTGGGCGCCACCTGCTGGCCCACCAGGGAATTGACAGGGTGGGGGACTGTGGAGCCTGTGCTGGCCGCAGATGAGAGCCCTGACTCCCACCTTCCCTACCCCACCCACCCTGCACCGTCCAGCTCAGTTCTCTGACCCGTGGTGCCAGGTCCCATTTGCAATGGCGAATACTGAACTCGGTGCAACTCTGGCTGCTGGCAGCTGGGCTTGGCCTGCACCTTTCTGTCCCCAAACTCCACTGGGGACCCACCTTCCAGCCACCCCAGGGTGCCACCGCCAGAGCCAGGGGTCAGCCCCACCTTCATTCACTCCTACTCATAGCCTACCTGTTCACTCTGCCCCCATCTGCTACTTGCAGCATCAGAAGGACATGAGGGCACCAAACAGCCCCTGCAGCT
ATTCCTAGCCTGTATGTTGGGTGACACCCACCAGCAAGCCTCTGTGGGATTAAATGAAGCCATGCAGGCAAAGTGCCTGTGGCAGTGCTGGGACTCAGCAAGCCCTCAGTAACAGGTTCCCCTCCTGCGCTGACGCCATGGCAGCTGTGGCTGCCATTCCCCCATCCGCCAGCAGGTGCCCTCACTGCTTCATGCCTTCTATGGAACCCAGGGCTGTGGGTGACTGTGTCTGTGAGAAAAATAAAATCCCTAGGGGGAAGTGCGCGTTCAGGGTAGCTCTCTGAACTCATGTCGGCACCCGGCCTCGCCATCCATAAATGGGGATG
CCAGCCTGAGCCAGCTTCCTGCTCCTACTGCTTCAGGCTGGTTTACCTCTGCTACATTTCTCCTGACTTAGCTCTGCTACGTTTCTGCATGTCCCGACACAGCTGCAGCTGCTGCTGCTGCCACCACTGCCGCCCAGTGGCTATTTCAGGAAAAGACCTCTCCCAACCCTCCCCAACCGGCACACCTGCCTGGCTTTTACTGTCCTCACCCAGGGCCAAGAGGAACGGAATGCAGCAGATCAGCCTCACTCTCTTCTGTGAAACTCTTCTTTACTTTGGTTCCTGTGACTTTGCTTTACTCCGGT
AACGGAGGGTGGGAGGACTGTGCAGTGCTCTCTTTGGGCCCCAGAATCTGAATGCCCTTCCAGATACTCAGGTGAGGGCAGCAGCCCACCACGGATGAAAGTCACTGGTCACCTCCAGGCTGTCTGCCCTGGAAGAGTAGCCTTGGCAGGAAACACCGCCCCTGGTGGCCACACGTGAGTATTACAACCTGGCGGAGCTGGACCCAGTCTCAGAAGGGGACTAGCAGGCAGATAGGGGGTGATCTTACACTGGTTGGGACTGACAGCCTAGGCTCAGCCTGGCTCCTATCTTCTCTTCCAGACCACACCAGCAGAGGGGCTGTCACCTCAAAGAAGTCACCTCCGCCAAGGA
AGTGGCCGACATGCCACAGCAGTGCTCAGCAGGCCTCTGGGGCCGGGGATGTGGGGGAGGGCTAGAGGAAGGTACGGTCACAGCTTCTCCATGTCCATCTCCTCTCCTAGGTACAAGTCCTTATGCCCAGACACCTGGCCGCACTGGCACGGGCCTCCAGCAGAGGGCGTGGAACGGCTGATCAAGTACATCGGCTACAAACCCGAGGAATACAAGTTAGGCAAGTAAGTGACCAGAAGACCACCAAATGGTCTCTTCCCTTGACATCAAAGGGTTTTGTGCATTGATCCGTATCCATCTAGAGCCTGGAGACTCGATTCC
AGTGAGTGTTTCGTGCTCAGAAGTTGTCACTGGCTAAAACAGCAATGTGTGGCTCCTGGTCCCTCCACCACTCCGGTAGTTACTACACGGCCCCCGCCCTGACCACAGTCATGTGTGTGTGGTGTGGTGCAGGCAGGAGGAGCTGGGGAGCCACCTACTGCTTCACTGTGCAAACTGCTCAGGCTGCCAGAGTGTCCCCTGAAGGGCCTTCTTATAGGGTAAACGCACCTGACAGGGATAACTGAAGCACGCTCCAAGAATGACCCTGTGTGGAAGACCTGAATATGTGTTCCG
TCTCTGTCTGTCCTGCTCCCGAAGCCTCCTGGTTGTGCACTCGGGCTCTCAGCCCAGATTTCTTTTGTGGGTTCAGTTGAGCCCCGGGGTCTCGGCGGCCGGCGGCTCCCCGCGGCACTGGCTCCCTCTTGTGGCTCTCTGCGGTCACTGCACACCCGCTGAACGGCAGTCTCTTCCAGCGGGCCCCGGCCTGGGGAGAACAAATCCGGGGACAGCGAGAGGGACAATCCCAACGCTGCCAGCAGTCAGTAAAGATTCTCCCTCTAACTCAGAAGCCGGCCCCAGGGAGCATT
CCTCCCACACTACCGATCCTGACCCGCAAGTGTGTCCAGCCTGGGGGCACCCACAGCACTCCAGCTTCTCCCACCAATGCTTGTCGGCATCACAGACCTCCCCCACCAGGCTGGGAGCTGCCAGGGTGCAGGGTTGTACCCCAGTGAACACATTGCCTGGTACATGGCAGGGGCTTGATGAGCATGAGAAAGTGGCCGGAACCCTCAGGGCTCTGTGGCCTGAGCTTGTAAATCCCACTGCCCCAGTCGGGCCAGACAGAGATGGGCTGGCCCCGTCTGTGGGCAAAGAGGAGCATTTCAGCTGGAGGCCAGGGAAGGGGCCCAGGGCCTCCGTGGCCTGGGCTTTGAAGCCCCTTAGAGCGCTTCTGAGCTTTGGCCACTAGGGGGCCACATGGGCACAGGCAGCTGTCCCTGCCCCAGCCTCACCTTCTGCGCCTGCAGCTTGTAGGCGATCTGGCTGGGGCCGTCGCTGGGCCGCACCTGGCTGCGGGGCAGGTGCTCCAGCCAGGAGCTCAGGTTATCCTTGCAGTTCTTGAACTGCTGG
CTTATTGTGATCATTTTCTTTTCAATTTGAAGATGTCAGTTTTTCCCCTATACCCATAGAAGTAGTCCGGGATTGGGCATGTAAGCAGGTTGAGCCCAGATGTCGCTCCATTCCTGTCCTGCCATCTAGTGGAGAAATGTGCATGCAGTGCTGGTCTACGTACAAGACGATGCAATTTCTAAATTCCTGTATTGAGTGAAATGGAAGGCTTATTCTGTACCTTATCCACAAATATTCATAACTTACTTAAGAAGT
AGAGTCTGCAGGAATCACAGTGAAATTTGGATTAGGAAGGACTTTATGGAAAAGGAAATGTTTAAAATCCTGGGCCCAGTTTGGAGGTCTCCAGAGACCTAGCGCTACGGACCCCAGGGGCTGAGAAGCTGTTGTTCAGGTCGACGGCCACACGGTGGCGATGTTGCGCCGTTCCAGGGCGTGGGCGCTCACGGGTGGGGCGGGGTGTCCGGGGCCGTCTGTTGTTGGCGGCTGCCTTCTGCTGCTTCCCAGTCACCTTTCAGGTAGTGAAATCGGTGCCTGGCT
CCCGGACCACGCCAGCGCCCGGGCTCTCGGCTTCGCGCGGGGCTGGGCGGGCGGAGCGCGGCAGCCTCCAGGTAGGGCCGCCGCCAGGTGAAGCCGCGCCGCTTCGCCTCTTCCCGGTCTGTGGCGACACCTGCTGGCCGTCCGTGGAAGGACACACCCTCCGCTCCCACCACCTGCTTCCATTCAGCCCATTCATCACTCAGCCCCTCACTATGCGCCCTGCAGGTATCGCGCCAGGTGTCCGGGACTTTCAGGCAGAGAAATTAAGCAAAGAAAAAAATGCAGGTTGCATCATTTCTT
CCCCTCACCCCACCCGCCACACCTGCCAACTTCCCGGCCTGCAGGGTGGCAGGAAGCCTGAGGCATTATTCAGCTTCCTTAGGGCCCGTTGGCTGATGCAACACAGCTCAGAAGTTGAGTCCAAGCACCAAGCCCGCAATGTCTGCGTCGGCCGCCAGGGGTCACTCCTCCCGCGCAGAAGGCGGCCTTGGAGCCTCGCAACCGCAGTATGCGAAGGTTGCATCACCCTCGCGGGGTCTAAGAGGAAGGATGGGGACCAGCCCGCAGGCGGGCCTGAGCCTCCTGGCA
TAAGCGTCTATGCTGGACATACCCTAGGTATGTGTCAGTGCTGGACAAGGCAGCTGGCACTCAGAGGCTCACACACCAAACCCAGCAGTCCTCATGCCCTGGGGTCCAGAGGGTTTTCCCCTGCACAGATCTTGTCCAGCACCTTCTCCTGAGTCTGGGAGATTTTCTACCACTAGATGGTGCCAATTGCAAAGGCTGGCTCAGCCGACTGCCCACAGCCCTTCCCTCCTCTGCCCAGGGATGCCATAAATGGTTCCCCTGTCCAAGGGAGGACTTCTCTGCAGCTTCCCCTCACCAGCTGTGTGCCC
AAAGGAAATCACTACTTAATTCCACAAACATTTGTTTCAGTCCAGGAATGGCACTAGAAACTTTGAGCCGTCTGTCTCCTTCCCTGAGCCGGTCGGGCACACGAGGGTCCATAACGTGCGGCGCAGCGCCATCTGCTGGCAGGCCACTCCTGGCCGCCCCAACAGCCGGCAGCCGCGGATGGCTCTGAAATCCACACGGCTTGGTGCCTCCACCTTCGTCCCCCGGGGCTTCTCGCTGCTGGGGAGTCCTGACTGTACTAAAAAAAGAAAGAGAGAAGGAGATTGT
CACAGCCCAGTAAGCTGGGGTGGAGTGAGGAGTCGAAGGGGACCCCATGAAGAACTTTGATTTTACTGCTATTGAGCTGGGATCCCGGAAGGGTTCCTAGTATAGGAGGGAGGGGACCGGATTCAGGTGCACACAGGCGCCCTCTGGTGGCTTCTGCAGGAGGACAGATTTGGGGAAAGCGGGGATCAGTGGAAGGCAGGAGCCTGGAGACTGAAGAGCTGGGCCAAGCGTGCACCAAAGGGTGGGTGGTTTGGTCCAAAATGTTGGCAGTGGAGTTCGAAGAAGTGATCAGATGCAG
CTCCAGCCACCTTGGTGGTAGAGTGTGGAGCAGGACCCCTGGGAGCCCCATACCCTGCCCATTTCAGGAACACCCTAGTACTTCCCCCATCAACAAAGGCCAAGTAAAAAGTCCACTGCCATCAGCGCAAATGCTGTCCTCGGCAATCGCCATCTACTGGCTGGGACAGCAAACTGCATGACCCATCACAACTGCAAATATCACTGTACAGTGCTCAGCTGGTTCTTGCCTGCTATCGCCACCTACTGGCCACTAGGGTGAACTGCGTAATCTAATGTAATCGCTGCTGAAAGAAGCACACAGTGCTGGGAAATGAGATAAGCTTCCCAAGGCCTCCACCTCTCCATCTCTGTTGGTGTGGCACAGCACACCACTACAACAACCTACAAACAACT
TATTTTATTTTTATCGAATTATTTGTTTCTCAATCATTAGTCCCTTTATCTTTTCTCCAGCTTTCCCAATTTCAGGACCTGCAAACTTGTCTCCAAGTTCCTGCCCTCGGTGCCTTGCACTCTGGCCACTAGATGGCGGTGTTGCATAGGGTCCCCGCTGGCTCCAGTCCACAAGAGACTCCACTTAGCAGGACGCCTGACCTCCAGACTCCGACCTCCACCCAGCAGGGCAAGACCTTCCCTGGAGACCCATGGGTGGACCTCCCATT
CACCTAACTTGCTTGTTAGAAGACAGGAGAGTCGTGGTTACAATACACTGGGAGGGAGATGCTGGACGAAGCAAGCCTCTCAGGGGAGACCCGGCCAGTGAGCAGCCGCAGGGAAACGCTCTCCGTTCGTGTGGTCCCTGGCGCCACCTCGCGGCGCTGGCTGGCACTGCTGGGAGCTGGCTCCTGGTCGGCAATCTGCTCCTGCTCCTGGCCAGGGCAATAGCACACTGGATGCTGAGCGGGTCATCACACACATCGGAGCTGGTCATCAATGAACATCTGAGCCAGTCATCACATACATCGGAGCCGGTCATCAATGCACATCTGAGCCGGTCAT
CAGGAGCCTGACTTAAGGTCGCTGCTCTTAACTACTATGCAGACCAGGAAACTGAGGCTCCGAAGCGGGGAAGTCACCTAATGAGGGTCACACAGCCTTGCTACAGCGGAGGCAGCTGGGATTCCGGCCTCGCACGCCCGAGCTTTAGCCACTGTGCGGCGCTGTCGGGGCAGCAGCCCAGGCATCCGCTCAGTTCCTGCTCACGTCCAGCGCCCATCTCCCCTTCCGTGCCCCAGAGGCTGAAATGGGCCCAATCTGTGTTGAAGCTGCTTGTTTCTGGGTCCTGGAGGGAGGCCGGGGGAGAAAGAGGTCTAATAGGATGGGCAGGAACCCG
CTTAAATGAGAAAAGTGTTAGGACTGACCTACCTCATGATCTTGTGAGGATAACAGAGGTGCAGGTAGAGTGTTCCTTACAGGGCTGAGCACACACGCATCTCTTTCCTGGGCTGGGTACAGTCTGTGCTGCAGTGAGCTCATTTGACCCTTAGAGGGAGCTCCATGTGAGTGAGAATCCTGTGAGGCAGATGAGATGTGTGGTGGTGTTTTTTATTCTGGATTCTGTTTTTAGCAAAACTGATTAAGGGGTGATTTAAATTGCACAGATTCA
AGCCGAGAACCAAGACGTTTTATAAAAAGTTCGCTACCGGGTGTCACACAGGCTGGCTTCCCAAGTGCAACTTCTGAGAGTTTTTAATGGGTTCCATAAAAGAGCCAGGTCACCCCAGCAGCCACTAGAGGGCTCACGAAGCTGCAGCCGCGGGCTGCCCTCTAGCGGCGGTGCTGACCGGAGTGTGGTGGTAAACCTTTTCCGGCCTTCCAGGACCTACAGGGAGTTGAAGGAGACCAGCAATGGGAGGGGTGGCAGAGAGTATCAGACTGAGGAGACCTTATTGCCAGAGTGAGATACCCTTT
TAAGATACCGAGAGGCAGGGCCTCTTCACATATAGGAGGAACGATACATGCAAATTATGGGGATGTCCTGCTGGTTTAAATAAACAGAAATCACTGTTGCCAGGAGAGCGCCCTCCCGGCCCCTTCCATGAGGGGTGTGAAGCGCCCTCTGCTGGCACCTGCAGACGAGCTCCGCTGAGGCTCTGGCAGGGCTTGACCAAGACCCCAGGGCACAGCTGCAGAGTGAAGGCAGAGTCCATCGCCATCTCTGGGAGAGTCTGCAGTTATCTGGGGTGAATAACAGCTCACATCCTCAGTCTCGTCCCAGGGCTATGTTAAC
CGCCCCGCCCCCGCGGGCTCCCGCTCGGCCGGCGCGTTCCTGCGGGCGTTCGCTGGCCGGCGTCGGGCTCCGAGCCGCGGGTCGCTCGCCTCGCCGGCTTCGCCCCGCCGCGCCGCTGCCGCCGATGCCCACAAGGTGGCAGTGCCGCGCTGCGTGTCCCGTCGCCCGGGTCCGCGCGAGCCGCGCCAGGCGGCCGGTGCCAGCGCAGCCTCCCGCAAAAGTTTCCCTGCTCCGGAACGGACCGGGGCATCGCACTCTCCTGGCGGGCTGGTGACAGTCCTCCCGTTCTCGGGTTGCCTCGGGGCGATTTG
GAGAGAGGCCTCTGGGGCAGAGCCCTGCTTGCAGTCCGGGAAAGCCAAGTTGGCTTCCGTCAGCACAGGGAAATGTACCCCTCTCTTCCCTGTACACAGGAGGAAAAAAGCCACTAAGGTGCCTGCAGAGCAAGGAGGGGGGCCCCCCAAAATGGCTCGGCCCCTGCAGTGCCCCGATCGGCCACCAGAGGTCAGCACCATCATGGCCGCCGGTCTTAGGGTCAAGATCGCGCCCCTCGGGCCTTCCACCGCGAAGGCACACAGCAGCCGCAGGTCGAACTGTGGAGGCCAGAGTCTCTTGCACTGCCTTCGGCCTTCAAAGCTTCGACGCAGG
TCAAGTGCTGGTTGTAGTAACACTGTGCTGGGCATATTAGCAGGCTCACTACCTTCTGCAGAGCTGAGACTGTGGAGGTCTCAGGAAGCTTACCTGGTTCATAGCGCTGTGCACTTCGGTCAAAAGGTTTTGTATTGGGTTGTGCAGTTCCGTCTCTAGACCAGCAGGTGGCGAATACGGGTAAGAGCCAGATGCCCAGGGTGTGTGCGTGCTTAATCTTTGTTTACTGGGAGGGGCTGTCTGTTGTCTCAGGCGGTGGGCTGATCTGTGGGTGGACTGATCTGTGGAATGCTGGGTGCCCTGAGTTCTC
AAGAGAAAATGTAGGGGGGGGTCACCCACAGAGAAACGAGAGACTGAGTTAATGCAGCTGGAAGCTGAGCCAGATTGTACTTCCCTTGCCTGGCATATTGAAGTAACACACTTGTTTTCATGCACAAATTCTCAGTGGCCACTGGGGGTCACTGTCCCCACTGAATCCACTCAGCAGTCCTGCTTCCTTAGGCCTGAAGGTCCCATGTCTCCGCCCCACCTCCTCTAAGTGATCCGCGCCCCTGTCCGGTCTTGGGAACAGAGTGGCCTTAGATACCGGCTTCCGCCCCGA
CAGGCAGCTCTGCCCCTGCAGCAAGGTATGTTCCTCACCACGGGCCAAACAGATCTGCTGTATCCATGCTCCCAGACCCCCAAGTGGTGTAGTAATGAGTGTGACTCTCAGGGACGGACTCGCGCTCCTTAGGGTCAGGTTGAATGGTGTGATGGTGCTTTTGCTGTGTGGTTCCCCGTAATGCTACTCTTTAGCATCCCCTGGTGGCTCTCCCATGAAACAGTCCACAGGATGGTCCTCACCCTGCAGCATGGAGTTTTATACACATTACCTGAGGGTACATGGATTTTCATGTTACTTTTAATAAGATTTATTATACTTATTCAGTATTTTTCATATCTAT
AATCACTCAAGTTGGCAGAAGAGGAGGCCTACTTAATCACTGTACAAAGGTGGTTTTCAGTCCAGTTGCTGGGTATACAGTCCTGCCAGATTTAGTGACAAGCAGGCCTGAGCTGACCAAGTCACTGGCTACATCTCCAGCGGTTCAGTAGGTGGCACTGCTGTTCTCTCTGTGCAGAAGCTGGCAGCCGCACGGAGGCTGTATGTTTGGGCAAGCAGGAATGCAAATCATCAGCTCAAAGCAGCCTTTCTGGGCAAGCAGCAACACAAACCCATTATCAGTGCGGTGGCAGCTGCTGCTGTTTGT
TTCGCTGCGATGCCCGCCCCAGGGAGAGAGCTCAGGGTCAGGAAACCTCTTGGGAAACAAGAGGACCCAGGACACCAGGGTCCTTCCTGCGGGGCAGCCTCTGACCCACCCTGGGGATTTCCCGCTCGGCTGTTTCTCTACACGGCGGCAGCGCCACCTGCTGTCCACTTCGTGCAGATGCTATTGGGCCCTTAAAATCCGTCCCATCAGGAAAATTGATCTTCCCCAGGATGGGCAGCCGCGGATGCGAGGAATGAACCTGATTGCTCTATTTCAGACCCTTTGACCTTTGTCAAGGCGTAGCTGGCT
CTGGATAAGACAGAAAAACATTTTAATGTGAAGTTGGCATTCAGATAGCCTCCCTCGGTGACCTGAACAAACTGTTTCCACCTAGAGTGTGATGATGACTCCCGCTGGGAAGAAAGCTCGAGCCCCCTCTAGTGGCCAGCACTGGTTATGGCTTCTGATTGCCTGCAATTGTTCCACCCTGGTCTGTTTGAGTACCCAAGACAGGTAGATTCAGGAGCCCTAGCTTCTCTTTCACCCTCACCTGCTGATGCTGCATACACATACAACAGTTTAC
GGTGATTGGGCAAGATTGAATTTGCCCAGGTAGGCGTGAGAGTGTGGGTTTTAAATTCGAAGCTCAGGCCATAGTTTCAGAGAATCACCCTTACCCCAGACCTTCATGAGACAGTGCTCATGAAGCCAGTGCGTTTCCCAGAACGAACACTAGGCGGCACCGTTGGTCCACACTCAGAGGCCCTTGGCGCCAAGACTGCATCTAGAATCGCTCAAACACCTGTTTGCAGACCCCATGCACCAGCTGGAGGGGCCGTAACTGCAGGACTGCGCCTACTGAGTGACCCATTTCCTCCAGGAGGAAAGGCAAGACACGCTTACACGGCCATTTGTCTC
TCTAGAGTGATCCTGCAAGGATACTGGTTGAGGTGACTGGGGGACCCCGGAGGAGGCGCGGGTTAGGAAGGTTCTGAGCGTGGCCTGGGCGCACCAGGCGGGTGCGCGGTAGACGTTCCTGTGGCTTACCCGACGGTGCCACCTTCTGGTCACCTCTGGCATAGCACCCGGGCTTCAAGCTTGGCGCATGCGCGGAAGCGTCCCCGTAGCCCGACCCCATCCCTAATGCTTCCAAATTCAGGTGCTAAGTTGAGCCCATAAAATGCAAAGTTATAACACCATTTCACTAGAAATTC
TTGAGGTCAGTCCCTCCCCTTCCAGGACATGACTTGAGAGATCCAGAAATGGCCTGGGAAAGGCAGATTTCTGACCAACACAGAGCAAGGGAGAGGCTGAGGCAGGGAGACCGAGCACTCTCCTGGAGGGACCATTCACAGGGTGACCAGGAGGGGGCGCATTGCCCTGCTGCACCTCTAGGTTCATCTCTGATCCAGAAGAGTTGCAGATGGCATAGAAGGTAGGGTGTTTTGCTCGTAAGAGGGGCCCTTCCGAATAAGGCCTCAGGTCTGAACAGGCATCTCCA
AGGGCTGGTGCAAAGGGTCGATATTAGGTCACTGGAATGCTTAGGAGGCGAATCTGTCCTCAGTACTGAACTGTGGGTTAGAGCTGCAGTGGGGTGCGGGCACCACCAAGTGCAGCAAGAGCCTCGGGCCAGAGAGCAGGGCGGCTGGAGGCCTGGAGAACACCAGTGACCCCTAGTGACCACACTTAAATGTTCAGTGCAGTCGATCTTTTGTGCCAAGGAAAAGCAGTCCACAGTGTTATTTTTAGGGACATTCTTGCACTCTCTTGGCCCTTGCAGCAGGCCATTTTGCCTATGCATCTCT
TCGATACTGGCCCAGCATTAGCAGGTTATTGCTGCAAATTACTTGGTATCTGCTTTCTTTCACATAAAAAGGAAATTACGCGATTACCAAAAAAGGGTGGACGGAGGCGATAGGAGGGGCAAGCATGCCCTCTGCTGGCCACTGGGCCGCACGGCAAGGCTGAAGTGCGGCGGGGGAGGGAGGCGGCAGCAGGGCTGCCTGGCAGCTTTCAGAAGCCCCTGTCCCTGGTGCATAAGTCCACAGGGCAGTCGTCCCCAGCTGGACACTGGGACACTGCCGTCTCCTTGAAGAGG
ACTTACATAAAGAAGCAATCAAGCCATCGGAATTTGCAACGTTTCCTACTAAAGACAAGTAGACAAAAGGGCCTTCCTAGAGAGGAGAAAATGAAGACATGCTCTAATACAGCATCACAACCACAGGATGGCACTGTAGACACATGGCATTGCCTGGCTCCATCCCCCACCCTTCTCCATGGCTCACATCCTGGCCACAGCCTGGAAACATCCATACAACCTTGTGGGATACAATCTTGGGACCTGGTTACCTGGACCTTGGAAATGGGTAT
ATTTCTGGAGTAGCAGGACTTCTTTTTGGTCTGGAAAGCGGGTTTTAGTTGCTACGCAGAATGTCAAATGTGTAGTTGCACAAGGAAAGGTTGAAAGCCACTGGCTTATTGCCAGGGCAGATGCACGGCAGCCTTTCCCCAGCAGATGGTGCTGTTTCTCCAGACTTGATATGAAGTGTGAGGCTCCACCCCTCCTCCCCCCCTCCCCCAACCCCCGCCCCGTCGCCCGCCAAATACAGCAGATGGAGCTAAGAGAGA
TTCCCAATATTTGCAAATTGGCAAGCTATGAAGGTTTTGAAAAAAGCAGATGGAGGTTGGAGAGCTCGGAGCAGGCGCCGGAAATCTCAACTCAGAGAATGCGCGGGAGCCAGTTCTCCATCGGAGCGCTAGATGGCGCCAGCAGCCTGTCCGGGCTGAACCGCCTTCACCCTCCTCGTTCTCAGGGCGAGGCTGGCCCATAAAGAAGTGACTGTGGAACAACAACAACAAAACACCCAGAAAAGGCTTCCCGTTGCTTCAGGAGCACCGA
ACCTCTCCCAGGGCCTCCTTCCTCCCCGACGCAGAACAACTCGGATCTGCTGGTCCCACGGCGTCCTCAGGTCTCATCGGACCGTCAGTGGGCCTGGACAGCAGTGAGCAGGGCCCAGACGGCCGTTTCAGAGACAAGGGCGACACCTGCTGGAGATAAGTGAGCACGACATGCTAAGGCCAGGGGCGCATTCACTGCCTGGCTTCCTTTCTCCCTTGATGGGTGTTTATTGAAGGCCTGCTAGATGCAGCATCTCCAAGGTGTCAGAGACACTGAATGAAACCTGGTCTTTAC
CGCAGAAACCCTCCGCAGTCCCCTACCCCAGAAAGGTTTCCCTTCCCTCCCCTTCCCGCAGGCCCGGGGCTGGTTTGGGGCTCCAGTCTGAGCGCCTCCTCCGCGACGCGCCACATGGCTGGCACCGGCGCGCCCCCGCGCGGCCGCCTGCGAGAAGCTCACTCTCCGCGGAGGCGAAATCTGGTTTTGATTCAATTAGATTAAGTTCAGGGGCAGGGAGGGAGGCTTAGTCCCGGGCCCTGCAGGGACTATAAAAGAGAAGTTTGAGGCTCGTGGGGTGGG
CTTGGCGTGCCTTCATATGTGGGGCATAGGCAAGCACTCAAGTGGCCTGGACTCCTATCTCGGCTCTCAATGTCCCCGCTTCCTGGCCTGGGATCAGCAGGACCTCAGTGGATCCACCATCCAGGCACATCCCTTTCTTTCCCTGCTTTTTTCCTGCTTCTTGGGCGGCACCACCACCTACTGGCCTAAAGCTACATTGCAGCCAATGTGCACAGCGGGGCGGAGGGAAGGGAATATGGCCTTGGGCAGCTGCTGTGCGCAGAATATTTACCTCTGTACACGCTTAGGGTGCTGAGGCTTAGGGAGCTCACACGGAGAGAGCCAGCTGTGAAGCTGGGGTTAGAATCCCTGTCTCC
ATACATAGTAAAATGAATGAATTAATGAATACCAAATTACTGTGAAAAACGTTCAGACCGAAGAAAAATTTGCTGAAAAGGAACCAGCTTCCCTTTCGTGTCTCTCCCAGCTCAGGCAAGCAGCCCACAAGGGGGCGCTCCCTGAGCCTTCTAGAGGCAGAGCGGCCTGTTGGGAAAGGTCTGAGGGTGTCAGTGGGAACTGCCTGCTTTGCTGAGGAAGCAAAGGCTTGTGTGGGAAGGAAGATCACAGCTGGTCCGCAGCCTCAAAGAGCAGGA
GTGTGTGAGTGGGGACAGTGAACATAAGTGCATCTTGTAGCACCTGATTCATTGTCACTCCAGAAATGTCACCTTCTTTCACTGTTTGGGGTTTGTGCTTATTGGGTCGTCACTATTGCCAGACTTGCTGCAAGAGAGGGTCAGCCCTGAGCCAGCAGGGGGCAGCAGAGCACCACACAGATCATGCACAAGCGCTGCAGCTACCTTGAGCCCCCCCATGCGCCCACCCCGTCTCTGCCCCTTTCTTTACCCCTCTGGGAACCCAGAGAGTCTATCCAGCTCTCCAACCCCAAACCTGGACACCTCCCTCCCCACTCTCA
TCCAATATTATAATAATCTTTGTTCTACAATTATAACTTAGGAAAAGCCAGGCCATACAGAGATAGGAGCTGAAGGGACACGGTGAGAAGTGACTGGAAGACAAGAGCGTGAGCCCTCTGTTACGCCTGGAAAAGGCCACTAGAGGGCTCCCTAGTCTAGCGGTAACGCCAGCACCTGGGAAGACGCCCCTTACGTAGCGGACCTCGGTCTAGCGGTAGCGTCAGTGCCAATGGAAGGCACTATGGAGTCTCCCTTTCCTTGGGGGAGTTAGAGAAGACTGCTGTACCACCTCTTGTGGAAGGCCTGACACCAGTCAGCCCCGCCC
TCCAAGATTCTGGTTGTAGTAGTGGTGTACTGGGCATGTGAGCAGGCTCACTGCCTCCTGCAGAGACAACGAGGCAGAGGTCTTTGTAGGCTTACTTCGTTCCCCAGTGCCATGCACTTCTGTCAGCACTTATTGTATTGGGTCATGCAGTTCAACCTCTAGGCCAGTAGGTGGTGCTTGGGGGTAAAAGCTGGCTGAGCACTTGTAATTGTGCCAGCAGATGTTGTAATGGGCTCTGCAGGTTGACCTCTGGGGTTGTAGGTGGCACTTACAGGAGAGAAGCAGCTATGGCGGTGGCAATAGGATTTATGTTTGGCCTTTGTTCA
TAATGCACAGTTCCATCATCCCTTATAGTATCTGCAGCTCCTCCAGCTCCTGTTTCTATCTGTTACTTCAGGGGCTGAACTCAAATATAGGGATCCAGAAGCAGCAGGGGAGGCCTCTCTGCAGTCTCCTCACTAGGGGGCAGCAGCGGCTACGGGAGGCCTCCCAGCCCTGGGAGGGGGAAGGGAAATGCTGGGCCAGCAGGTGGCAGTGCCCTTCTTGGACCCAAGTAAGGAAAAAGTCCAAGTACCCAGAGAAAGGGAGGGGAAAAAAATCCGTATCCTGTAAAGACCCAGGTTCCACTTGTCCTTGAAGATCCCGCTGAAGGTGTCACACT
TGCAGATGGTGGTCACTGTGCTTTGGCCCTCCAGCTGTGACTACTAACACACACCCCTGCCAAGCCGGGGGTGCTGCTTGGTCGCGGGAGAAGAATGACCACCCGGAGCTTCTGCTTTCACCTTGCTCTCTGGTGCCCTCTCGTGGCGGAAGATTCAAGTGCCGCTGATAGAGACGGTGCGCTCACTTTGCCCACTACTGCTAGGAGTTTGGAGGATGGGACGGGAGTGACCGTGGCTTTCAATCCGCACAGCCAGTGCAGCCTTCTGCCTTAGTCAGCACACGAGAAGCCCAGAAAAAGATAGCGCGGTCCCCTGCTAATCTGGGACGACTGCCTCTAAAGGAGGAAGGTGGGTGGGTCTCAGGATCGCAGTGGATGTGGTGGCAGCAGCAGCAGTTGCAGAGATAGGATGATGT
GACTGCTGGGGTAGCGGCGGGGCCCTCACTGCGCGTCGTCAGGGACCAGACCCTGGGGTGGCCCCGAAGCGTCGAGACTACAACTCCCGGGATGCCGCGGGCCAGGCTGCATCCCGCCTGCGCAGAAGTGGTGGCAACTCCGCCCCTCGCCAGGCGGCGGCGCTGCGGACTCAGTCCTAAGCGGGCGAAGGCGGCGAGCGCCGTGGGTCTGGGCGGGCCAGGAGAACCGGGTGCTTCGAGGAGATCTGCGGGCTGGGTTGGGGGCGTTTGACCCCTTGGCTTGTCCCAGTGGGTAGGCGGGACTCCAACCCCCG
CGCCCGGGCACTGGCCTCACTTTGTCGCGGGAGGGGACCAGGGCTCTGGAGAAGGCCCGGGCCAGCGGCTGGGCGGGGCTCTCCGAGGCTCCCACCTCGCGGTCCCCGCCTGGCGGCCGGCGGCTGCGGCAGAAGGCGAAGCGGTCGTGCTCCCCCTCCCGGACACTGCGGCGGTGGCAGCGCCAGCCCCGCCGCGGCCGCCCACGGGCTCGCGGAGTCTGGCGGGACCTGCGCGGGGCGGGACCTGCGCGGGGCGGGGAGGAGGGGCCGAGGCGGAGCTGCTGCGCTGGGAGCCGGCTGGGGGCGCCGCTCTCAGTCTGGGGCGGGCGCTCGGGCTGCGCGGGCTCTGGGCAGCAGCAGCAGCAGCAGCAGCATCCTCTCTTCC
ACTGGCCCACATACATTTCAACTGGAAAGCATTTTCTGAAGGCTAAGACTGAGCTGGGTGGCTGCCCACACGCTCCTGCTGCACGGAGCCTTCATTTCCTAGCCAGGGTCTCCCGAGACCAGACTCGAGACCGCTCCCTGCTGGGCGGTGGCTGCTGCTAAGCTGCTCATGGGCTTCCCTCTTGGCCAAGATGATCATTTGCTTGTTTGTGGGTTTATTGACTAGGTATCACTCCCCACGAGGGTAGCGAGGACTCTTGTTCACTGTATTTGTGCAGGACCCAGTGCTGAA
AGCAGGGCTGGTGGGCACTCCCCCAACCTGTCCCTCCCTAGACCCGAAGGAGTGTCCTTCTGTCTGCTGGTGAGACCTGGTGGAGGGTGTCTCTTTTGCACAGTGCAATTCCTGTGTGATTAACACGTTTCCACGTGTGCTCATGGTGGCTCCTGGATGGGACGGCAGCTAGGGAAATGAAGTTCTTCCCTTTCTGGTTTGTGTGTTTTCTGTTTCTTGGGTTTGGAGTCCGGCACGTGACTGCTCACTGTGGTTACTTGGAGTTAGAAATCCGGAGGAGACTCAGCCGGAAAGGTCAGACGTGGAGCCCGGCTTTGCCAACCACTAGGTGGCAAGCTTGCCGCTCAAGAGCCCCACGGGAGCCTCAGGACCAAATCCCAAGTCAGGGCCACAGGGGGTCCCGTCACCTTTTCCGATTAGGCAGCGGGGTGTGAGGTGAATGTGCGTGGCCTGTGGCTTTTATGCTGTTTC
AATGTGACCTAGGAGGGCCCTGAATGCAGTAGGCCCCAAAGGGCACTGAGCTGTGTGTGCCTCATGCCGTCCCAGGACCCAGCAGTGGAGCTGGTGGGCGGTGGAGGGGAAAGTGGCTGGACCAGAGTTGAGCCGCCCAGGCATGGTTCCACTCAGTGGCAGATGTGTAGTGACCTCTCCTGGTTGGGGTGCTGTGCTCAGGGCTGCGGGGCTTTCAGGTGTCCACTAGGGGGCCGCGTGAGCGCTGGCTCCCTCTGCCTTCTAAAAGATATTTTTTGGCCAGGCTGGGTGGCTCACGCCTGTAATCTCAGCACTTTGGGAGGCCGAGGTGGGCGGATCACCTGAGGTCGGGAGTTCAAC
GCAATATTTCACAAACCCACAACTCAAGGGACAGTGCTCTTCGACTGGACTCTGCCCCATGCCCAAGATCAATGCCCTGTTCAGTTCCTATTCGCAGTCCCCAGCGCCCAGGAACATAGTCCTTCCAGCAGTGGCAGTAATAGGTCGCCAGGTGGTGCTGTGGAGCAGAGCTCCGGAGCTCAGTGAGAAAAAAGGCGCGGCCGCTCAAGGGAGCACGTGACCTCGGCCTCTGGCGTGGGCGGTGGGATCACGTGATGAGGTCCGGAAGCGGCTGCCGGGCAGCAAAGGAGGATGGCGAGGGGCTGATACTGAACCCGGGAAGGGTGGGCTGTGCTGAAGCCAGAGCCGGAGCCGGAGCTGGGGCCAGAACCCGAGCAGTGAGTTCCTCCACTGGCTGCCGGCTGGCGGCGCTCGCCGCCTTGGGCAGGACCCACCTCGCCTTCCTCCCGGCGTGGCAGATGCTCCAGGTCAGGCACTGGATCCGCCCGGGCTGTGGGTCCGCGA
GGAAGAGAAAGGGGAGGATGAATCCTCAAATGTGATTCACTCAAGACTGATAATAACCCCAAGATGAGCCTGCCGCAAGTGAAAAACCAGTCCTCATGGGTTGGCAATCCTTTAGCCACAGCCATGCAAGTGTAGCATTGGCCAGAAGAGGGCACTGCCTCCTACTCGTATGACTATGTACATGGAAACCAATAGGATGGATGGAGATTTGGATGCTACTTTCAATTAATTACCTTTTTTTTTTTTTTTTTTTTTGAGATGGAAT
ACCCCAGGATCGAGGGAGGGAAAACAAGCGCTCAAGCACTCCCTCGTTGGTCCCAGGACACAAGGCCTCGTCCATCTCACAAGGCCTCGTCCATCTCCCATCACACCCTAGGGCCCAGGCAGAAGCCCGGCGGGGCGGGGCCTCGGACACGCGCCGGTGCGTCCAGCAGGTGGCAGCAGCGAGCGGCCGCGCCCCCTGCGCTGCCAACCCGCGAGCCCGCATCATGGATGTCGAGCTCCCCTATTTCGCATTGCTAGCCCTGGAATTCGAGACCCCAGACGAGGACCAGGATTCATGAAATCAGTCGCAGGGGCCGGGGCAGGGGCCTCTGGCTC
ATAAATACCAGCAACTGTAGCGGTGAGCCCACTGCCTCTACTGGGACAAGAGCTATCATTCGGGGCTTGGCAGGAAACACCTGTGCAAACCCTAGAAATGCCATCCCCAGGCAGGCTGCAGCAACTTTATGCCCCAGCAGATGGCAGCAGCTGCAGACACATCCCATGGTGGCCCTGAGCGCCTGCTAAGGGGAGGGAGGAGGGATGGGCTGATGAATGAGAGGCTCAGACTGTTATCCTCTGGATCACAACAAAATCCTGTTCTTTCCTCCTGAAAA
TCCATCACTGGCTTGCTTTATCTCAGTTGTCCCCTGGGGAAAATTCTTGTTTTTCCAGAACTAGGTTTGGTGGTGCACCTACCCTCAAGCTGTCACCTGACGGCAGCATTTTGATGTTTGACTGCCCCTGCACGTTTAGTTCAATGCCACCAGATGGCAGCATGGAGCCAGAAACCATATGACAAGTTGCAAAGGCCAATGAACATGAAACAACATAATGGCATGAATGTTGCTTTATTAAATATGCAACTTTCACATGACGATCATGTGTAGC
AATTTTCGAATTATTTTGTTGCATGGGGAGAAAATGTCTGATAGAGCATGAGCACTCCACTTCCCTTCAGAGGTAGTTTTTGACAATGTATTGGTGTTTAGGAGACAGCGTGGTGCAGTACCGTACTAAACCACAGAGAGACACTGTTCCCACACATTTTTTCCTGGCGTCCCCTGAAGTCACAGACTCCTAGAAGGGACTACTCAGCAGCCCAGATTCTTAAATAGTTTTTAACTGTAGGTTGCTACACACAAAC
GAGGCATTATGGAACAGGTAAGTAAGCCATTGGCATCCATCCACTGGACAAGGCTTTGCTTTGATCAACACCATCAATTGCAGCTGATAATAGGAACTATGGGCTAATGAGGGAAATAAGACTTGGCTCTGTTGACAAGAGCCAGGGAAACTTCACACCTCTTCCTCTTGGAACTTGCAGGATGAGGTTAGGCCAGTGGGGCCAAGGAATGCTCCCACCTTGGAGAGCTCCCGCCCTGACAGTTGAGGGGGGATTGAGGGGCGAGCAGGTGGGATACAGACGCCTTTGGAAGTGACCTCTTGTGGCTAATCTAGGCACTGCACTCTGCATGGACAAGAGCTTCTCCATCCTTCAAGGTGGCTTGTGCTAGAGCCAGGGGTAGGCAGCATGAGTGGTCAAGACTTCCCTTTTGGAAGACTGTAGAAGCAGAAGGTGCTGGTTGCTGCTATTATTTCT
CTTGCCGCCAAGATCTCCGGCTTTCGGAGGCGCTAGGCTGCGTCTGAAAGCGGGCTGGCGACCCCAGGGAGGCCGCACCGCCCTTCACTGTTGATCTTGACCGTGCGGCTGCGCCCCGATAGGCATGGAGCGCGCTCGCCATCTCCTGGGCATTGGGCGGCATTGGCAGAGCTCTCTATTCGCTCCTCAGCCAAATCCTGTTCCATTCTCTTAATCACCAGCCAAGCCACTCTCCCGCCACTACTTTCCACCCCGATCCTCCCTCGATCAGGTTCCCCAGCTCGCATAAGACTTTGCCTGCCAGA
AGGAGCAAATGTCCTTGGCCCCCTCCCACACTTGCCACATTCCCCGAGGGAAGTGATCCTGAACTAGGAAAATACAGGACTTCCCATCTTAGAAATCTGAAACCATCGTCTTCCCGCCTGGGGAGGACTGTGTTCTCCCGCCCCCTGGTGGCAGATCTGCACACTGCGTCCTCTCTCACACATCCTTCAGCCCCAGGTGCAGAGGACCAGCCAGGGCCCAGATGGTGCCCCTCCGCCCCACATTTTACAGATGAGGGGACACAGGTGCGGAGAGAGGGAGGGAAGGACCTGTACCCTTACAACTGAGCTCCAGGGAGACGACCACGGGTACTATGACTCATTCAACAAC
AGCCAGGATGGTCTCGATCTGCTGACCTCGTGATCCGCCCGCCTTGGCCTCCCAAAGTGCTGGGATTACAGGCGTGAGCCACCGCGCCCGGCAGACGTGCGTAATTTTAAAGCTCCCTCTGGTGGTTCTACTGAGAACCCTCTGTGCCAGAATGAGACCTGGCTGCTATTAGAGAATTAGCCACGAGGTGGCGCCAGAAGCTGACCAAAGAAGCGAGATGGGCCATCTCCCGGCTCCCAAACCCTGCAGTCTCCAGGAGGAGGCACAGTTCCCTGTTCTCAAATTAGGGGAGCAAACACTAGGCTCTGGCCACTCAGGTTTCTTTCACCTTAGGAGGGTGGCATGTCTGCCCACAGCCAAGTTTCCAGACT
CGATATACTAAGCCTCCTGCATTTGCACCCATCCAGCCTGCCATTCATCCTGGGTTCTTTTACTTGGTCCTCTTGGGGCCTCTGAGAGGATCTCCATCTCTGCGAAGTGCATTCCCCACCGGGCTGTTGCAGTTCCACACATGGCCAGTAGATGACAGGTTTGTTCAAGAACCGCCTCCAAGATTTTACTACTGCACCGCGATTTCAGAGTGGCGGGAAGGACTGAGAGTCCCATTTAGAAACTTCCCAAATCTTAACTGCCAATATCTTTCTTTCTAA
CTTCTGGCAGAATGATTAAAATTTAAACAAATAAATCAAAGACAGAGAAATTTAAGTCCCCACCAACCCCGTCTCTTAACACTTGATGCATTGAACCAGGGAAGCTCACCTGCGCCATCTAGTGGTAGAAATGGTGATTACAGGCACGTGTGGCTGGACATTCTCATCCCTGCGGGCAGCTCTTGTCCCACAGGAGTAGGGGGCACAGGGCTATGGAGCGCTTGAAATGCGACTCATCCGAATTGAGATGGGCTGAAGGTGTAACATGCATACTGA
CTGCACAAGATTGCATGTAGGTTCTGAGAGGAGGAAAGCTGGGTAAGGGACTTAGAGGAACACACCCCACTCTCTATGGCTGCGCCCACTCCATGTGCAAGACCCGCGGGGCAGGGTTTGCAGGGTGGTAGCGCCCCCTTGTGCTGGATGTTGGGACTGCAAACCGAACCTAGGGAACTGAGAGGCAGAGGCAAAGCCAGTCCCGCCAGGGCCACGGGCACTACCAGCCTCTTCCTTCCCCTGTTCCACTTTCCATGTTTCCACCCTGGACACCTGTACTTAAAGGGGTGGGACTCGGCGAGACGGGCAGACAAGCCGC
TGTCATTTTCCATCTCTCTACTCGAAGCACCAGACACAAGTTTGCCAGAGTAAATCTCCTCCTCAGACAAGTGAGTGTCCTCACCCAGCCCAAGGCACAAGCCCCGAAGAATCCTGTGCGGTGGCGACGGTGATGGAGAGAGGCCACCAGAGGGCGCAGAAGAGCAGCAAGGCTGCCCCCTCCAAGGCCGGCGACTCGGCCACCTGGGCCGCCAAGCCCTGCATGGGGTGTTTATCGTTGGAAAGGGTGTTTTTCAGAACCTATAGCACCTTGGTGG
CTGTCTGCATAGTGCACTCCGCCTCTGCAAGGGGCTGCTGCAAGAATTGGGCTCTTCCAGGGCTTCGGAAATTGATTGCACAGGGCGGTGGCTAGCGCGTGTAGTGCCTTTGTGGCAATTGGAGAAAGGAGCGCCACCTGGTGGATCAACTACTAAAAGGCACTCCATGCACTTGGCCAGCCAAGAGAAGGGGGGCAGCCCTGCACCCGCCTGCTGTGCAAGGGGCCCTAGTGCAGGGCATAAGGCAGACACATCTCCTGGCATAGCTGTAAAGGCAGTCTTGAGGGCTGAAG
ACAATCCCTCGCAGAATCTTGTGCTTTGGGAAATCTCCGTGCCGTTTGTAGAAGGATTGCACCAGTGACGCGGTGACACCCATCTCCTCCCAGCCCCGCCTCCTTCCTTCCGGTCCGCTGCTGAGGCTTGGCTCGGCTTGTGCTGCCACCTACAGGTCAGCGACAGACATTACTTCAACCCCCCTTCCGCAGGGGCAGCCGCTCCCAGCTGCAGTTTTCCCTTTTCATTTTAAGCCCTTGGATTTCAGAGTTGAGGATGGAGATGTGTGGGAACTTCCAATGTGAAGTCAA
ATTAGTTGCTTATTACGTATGATTACTCACAGCGATCTATTGTTCCATATAACCAAAAAGCATGGTTTATTCATTGAAACACGGTTGACCTGAACTCGTGCCTTAGGAATTAATGCCCCCTTATGGAACCTGCCTGAATTGCACCTGCGGGTGGAGGCTCCGGCTGTGAAGTCACTGAACAGAACGTCGCTGATGGAGAAAGGGCTCCCGCAGAAGGAACGGCCTGTACCGTGCGCTCCGGCACAATCGCGTCTCTTGTGTCTCACTCACG
TAGGTGACCTGGACTGGAGGGGCCCTGGGCCCGTTTTCCCCAGCAAGGGGACAGGAGTAGCTTTTTCTGAGGGAGGACAACGAAGTCTTTACTCACCCCTCTGCCTCTGCGTCTTTTTGCTGGACTTTGCTGCCGCCTAGTGGCTCAGTTGTCATCACTTCCTTCTCTGAGAGAGAGACAGCCAGCCTTGGATTGAGTTTGAGGATCTAGCCTCTCAGTCTAGTCCTGAGGCAACCTGGAGATCCTTCTCTGAGAAGTTTCTCTGCTCTAGGACTCCCTG
TTTACATTTCAAAGCAATCGTCATTGATCGTGGTGTACTTTGTTTTAACTCACTTGCAGAAGCTCATAGCCAGTCTCGCAAAAGATGGAGAAGCTGTCTTTCAGGATGTATTTGGCTTGCACAGGTGAAACGTGGCCATTAGGTGGCGCCATCGGATAAGGGCAAGGCTGCGCTGCGCAGAGGAAACCAGGCTTGTTGGTTTTCATGTGGTCTACAGCAGCCAAGACTGAATCGAGCCATCTGAAGTTCTTAGTTTATAAAGAATACTTAACATGTAAAG
AAAAGGCTCAGCTCCAGCTTTCGGGCCTAACTGCTCAGCAGGGCAAGTCAAAGTCCCTGTGGCTGGCCCAGAGGGCCTGGTAAGCTGGAGAAGCTGCGAATGGCGAAGCGTAGGTACCAGCTTTCACCATTAGGACAGCGCCCTCTGCTGGCAGTATCCTGAAGGGTCAGTTCACCGGGCTTCTGGTCCCCACAAAGTCTTGAAGTCTGAGGTGCTGATAACGGAACAAATGTGGTGAGCTCATTCTTGCCCTCTGGAGAAATAACGATATGGAAGGGAGAAAACTGGGGCAAGAAGACCGAGGGAAGATAGC
GCCTGGCCGCTGGCCTCCCTGATCCCTGCCCGGGTTGGGGCTCCAAGGGCAGGAAGTCAAGGCGTCCACGCTTGGTGACAGTGCTGGGCCGGCCTGGAGGGGGCAGGCATGTCCAGCATGGAGACGGAAGCAGGGAAGAGCCCATCGTCCCCTCCCAGCTCTGCCCTGAACACCCTCCAGCAATCGGAGGAGCCCGCTGCCCTTCCCCCACCCGCCTCCACTGGCATCCCTGGAGCCACACTGCCCCCTGCCGGGGCTGGCGGGTGTGATGGGCCACCAGGCCACCAGCCCTGACCCCGCCAGCCCTGAGCCCGCCAGTCCTGAGCCCACCCGAGCTCTTACGGCTGCACCTTGAGCCAGTGCCTGGTTGGCTCCTCTGTCACTGTGGGGAGATGGGACGCAAAACCAGTGTC
TAGTCCCTGAGGAGCCCTAACTCCACCCACGAATGCAGTTCAATCCCATCATTACAGATTTGGCGATTATTTGGTGATTATACAGAGGGCTGTCAAGAATGCTGGCCTTGACCTCCAGGCAAGGAAAGCGTGTAAGTGCTGTGCCAGGTTTGGCCAGCAGGTGGCAGTGCCGCTGTCAGTCATTCCCTGGGAACCCACCCAGGAACGGGATGGGCAGCTGTGTGGGAACAGCCTTGTGCGTGATCACTTTGTGGTATCACTCATGCCTTTCCGGGCCTGTTTCTGTACCTGAAGAGTGATTTGAGACCCCACACTGGGGAATGAGAGTGCACACAGAGCCTATAAAGTGGCCCTCAG
ATGCGACACACCAGTCATCTTAATGTCACATGTCACCTGACTGGAAATGTGGAAAGAAATGAGGCTGTGAAGTCAAAGATTAAGCTGAACCAGTCAAGGGCAGGTAGGAAACACATCTCAGGCACACAGAAATCCCCCAGCAGGAGAATTACCGCTGCCACCAGGGGGCGCACCGCCACAGCGATCCTAGGAAGAGCATCTGGACCCAATCATTCTGCAGTTCTGGGGCTGGAAACCTGGGCGATGAACTGAGATGAGGAGATGGACACAGCACTGTATAACGTGAGACCATCCCATTAGCCTCAGGTCTCTCTGAGGAT
CGGATCCACAGTAAAGCAAGTTTGTCTTTTTCCAGACGTGCATTAAGATTCCTTTTTCAAGTGTTCTAAAGCGCAGGCGCAGGCTGTTTTGCGGTTGCCTCCCGGCGCCTCTTGTGCAGGCCGGGGTCGCCCTCTGCCGACCCAGGGCGGGAGCGCGCTGAGTGAACGTTTCCAGGCCTGAGGGCGGGCGGAGATTTTTCTCGCCTGTAGAGGGCGCAGATCGGCGTGCAGAGTAACCCACTCTAGTTGTCCCTTCCTTAAGCACTTCCTGTTTGATCTCTATGATCCATCCTGTTGGGACTTGATTCGTTCCTCAAATTTTCAATTTACCGTAAACAAAGGGGACGCGCGCTGACCCGGA
AGGAAAAGTTAGGTGAGTTATTTGCGTCACTGATTGTGAAATTCCACAGTCTTCCCTTCCCCTGGGGCAGCCCGGCCTTGGGTCTGTCCTCACCTTTTAGCTAAATTCCTCAAGTTTAAGCAGCCACCACAGGCCGTCCACCAGGGGGCAGGAGAGGGCCATGACCAAGGACACAGCAGCCCTGTCTGCAGCAGCCCTGTGCCCCCACAGGCCCTTAATCGGCTAAGCCTCGTTTCCTTATCTACAAAGGAGTAACAGGACCCGGCTCCTAACGGGGCAGTGGGAACCAATGCA
TTTCCAGGCCTGGGGGCAGAGGGTAGGGATCGTCTCTAAAGGCCCCCCTGCTTGCCAGCTGCAGGTGGGAAAGACCACAAGGGTGCTCCGAATTCGAGGATCAATGGGCCCAGACACGGGCATCGTGTGTCATCTAGTGGACAAAGAAGGAACTGCAGGAGGCCCCCAAACTCGCTGTGTCAGGCCCTGTGTTGGGGTAGCAGGGCCACCCAGCAGAAACAGCAGCCTCTTGAGGACGCTAGCAGTAACCAGGCAAACACAATATAAAGAAGCAGGAGCAGTGGAAGATGCTCCAGTGATTGCTCTTGATGGAGGAAATCAAGGGAGGCTTCATG
TGTGCCACCAAACAAGGAGTCCCAGAGTGTCTTGAGCATGTCCAGCTAGGCTGTTGGGGACCTTCCAGGCGTGTTACCTGTATGCTGCCTGGTGGCGCCTGGGGGATTCCAAGGGGACTGCCATGTAGTCTATGGGGCGCAGTCTGGCCCTGACAGCCAACAGGCTCAGAAGCCTGATCTAGCGGTGGCCGGGAAGACAGGTACCAGCACCTAAGGGCACTGACTTCCACCCAGCCCCGGCATCTTCCGTTCTATCCCCTTGTCTCCCTCTCCTGTCTGCACCTGGTGGCCTGTTCTGTCTGTGCCTCCAGAGTGCCGGCTGCCCTGCAGGCTCCCTCTGGGCTGAGTTCATGGCCCTGCCCCCTGGTGGCCAGAGCCGGCTTCACAGGATAAGAGCCCGCTAAGCTCCAGGGGCTTTCCAGGAAAAGTGTCCCTTGGAAAGGGCATGGCCTTTTCACTGCTCCCAACAGCACCCTAGAAATGGCTTGGCCTTTCCCCTCCCCTGAGCTCCACAGAGAACA
CATTTCTACAAGCCAGAGATCTCAAGGTTGGGGGAAGGGGAAAGTAGTTAGGCAACCCCTTCCCACAGGGACATTTGGCAATGTTTTGATACATTTTAAGTTGTCACAATTGGAGGGACGGGATGCTACTGACATCTAGTGGGGAGAGGCCAGGGATGTGGCTAAACATCCTGTAATTCACAGGACAGCCTCCACAACAATGAAATAGCAGCAGCCTGAGGTTGAGAAATCCCTCTCTGTGTATATTTTAATGTCTTTCTTGTTGCTGTTGCTT
GTGGACCTAGCACCCCTGTACCTGCCCCAGGTCCAGACCTAGCTTCACGCAGTTCTTCCTCCCCACTGTCTCTGCTTTCAGCCACTGCGCCTGCCCTCATCATTCAAACTCAAGGAATCCAAACGTCTGTTTCTGCTGCACCTGGATCTAGGGGCTCAAGTCAGTCCACCCTCTAGTGGTCAAGAAGAGAAGTGGCAGCCTCTGCACATCAGCCAGGTCAGACCTTGAGGAGGTCAGCACAGGGAAATGCCAAGTAAGACGTGTCTCCACAAACCCACCTCCTCTGATTCTAACTGCAGTGTTTCTCCTCTGCTGTTCCTTCCCTGCCTTCCCAGTGGGTGAAGTGTGCTGGGAGAGGGCATGGAGTAAA
GCTGACTGAGGTGGAGACAGGAAGGAGGAGCGTGGTGGGGCCCTCGACCTCCCCTCCCCACTCTGGAGCGCTGCCTCACAGCCCAACCAAGCGACACGGAAGAGACAACCACAGGAATAGCAGCTGCGGAGCTCCATGGCCTCCCTGTGCCCCCTGGTGGCGAGAAGGAAGAAAAGCAAGAGCAGGTGCTGAAAACGAAAAGGAAACTAGCAGCAGTCCCAGCTACCACAATGGATCAGCCCCCATTTGGCCAACAGGTGACTCTACCCCAGGTGGGCCTGAGAGGACCCATCCCCCATCTCACCATTCTGCCCCAGCGCCCTGGATCCTGCCTCTACCAC
GGGCTGGGCACAATCGCCGATTCATAAGCCAGGCAAGGCCCCACAATACCCAGGCTGTGTCCAAGAAGGACACCGACGGGAACTCGGAGAGGCCAGTGTCTTTGGTGGGGAAAGGCTGCTCCCTGGTGGTCCACAGGGGCAGTGCGCATGACCAGGGCTCCCAGACTTCAGGCAAGGATGATGGCGGAGAGACACGGCTTAGAAGTCATCCCACCATATGGACGGGGAAACTGAGGCCCAGAGACATGCAGAGACTTGGCTCGGACTGTTTTCTTC
ATCTCAAGGCGTCGGTCAGCGCGGCAGAGTCGGGAACCTGCCATCCTAGAGCAATACGCCCCGAGTGACAGCCCTGACAACCGGAGTGATGGATCGGGACTGGAAAAGTGGTGCTGGGAGCCAGGCAGTGACACCAGCGCGCCTCCACTGGCCGCCGAGCGCACGGAGAAGTGGGCTCCCCAGAGTTCGGCACCCAAAGGACCAACTTCGCCTCCGGAAAAGCGGCGGATCCGGAACTTGGATGTCAGGACTATGACTACGTAAAATCTCTGCCCAGGGCGAAGCTA
AGTGCATTCACCTGCTGGATGGCGTAAGGGCTGAAGGCTTTTCCCCATGCCCCGCGAAAAGCAATCAGCCAGCCATCCTCACTCGCCCTGGAGGCCACGTAGCCGTGGCGCGTCCCAGGCTCGAGCTCCCTGGCCTGTGCTCAGAGCGCCCTCTACAGGCCAAGAGTGGATCCCACACCATTCTTGCTTGAATCTACTGCTCTGGCTGAACTTTTAGCCCAGGGGGAGTTTGAAGTTCGCGGCTGCCTGGCGCCTTGGAACAGGCGATAGGCAGCATCTACAAGCTTCATTTTCACAGGTGGGGGCTGCG
GTTAGACATGCCATCAAAAAGTCCCGAAGTTGAGGAAGAACGCAGGTTTATTTTCAAATAAATGCTCACTTGGACTTTGTGCCAAACTTGCGGCGTCGGAAGGGTGGGAAAGCGGTGTCGCTCTGCAGGACCCAGACCGCCAGGGGGCAGGCCATGCCTCCACCAGACTGCGGCGAGTTTTGACTCCGGAGGACTCTCCAAGTCGGGTTTTTCCAGAGCAGGCTATTTGCAAAGCAGCCAGGAGGTGTGGCTCCGGGGACTTGAGTTGTATTTTTATC
CGGCCTGGCCACAGCTCGGTCACCCCAGAACCACCGTGTGCTGGGGATTTGTCACGGGTTTGTCCTGACGTGTGAGGTCCAGCCGGGGTCCCCATAGCCTCCCTGTCCCCGTCCCTGTCCCCGTCAGGCCTCCTGCTGCGCTGTGGACAGTGGCTTGGCGCCATCTGCTGGGCTGGTGCCTGTGGTGCCGCCAAGCGCAGGAGGGACCCAGCGGCTCCAGGTCTGTGGGAGACTTTAAGTTGGGGCCGAATGTGGTGCTCGCTGCCGACGCAGAGCCCCCAAGCTGGACGGGACCCCTGGCCGTGCGGCTGGGAACACCTGGGGTTG
GAGCAAGGCAGGGGCCTTCATGGGGATCTGTCTGTCCGTACCAGCCGGGAGGCGTAGCCACCCTGGTGCTGCAGTCCCAGAAAGGTGTCCAGTCCTTCTCGGATCTGCAGGAAGAGGGCCTCCTTGGGGCCTGGGCATCCCGATGCTTGCAGTCTCCTCCTGAAACACACATCGCCACCACTACCGTCTGTATCCAGTGGCCAGTGACGGGCACCAGGGAGGAACACTGCCTCGCCTCAGCCCAGCCCTGTTGCTTGCCCCCAGCCCAGCCCTTCCTGTTGGCATAAGCACAGCCCAGACCCAAACTGGTCCTACTTTGGGGCTCTGCTTTGCCAGGGCTGCAGAGTTGGCTGTGGGCAAGAGTGGCCCCTGCTGGTCAAAGGGCAGTACTGCCTCCAGAAGAAAGCCAGGGTTCAGGGGAAGGCGAACAGCAAGAGCAAGCTGAATTCTCCCTCCTTGCCTGGTTGCTGATGCCAACCTTTGCCCCTGCTCAGCCAAATAGTGCACTCAGGACTCCCTTCCCTCTCTA
GGCAGTGTTGGTGCCCGGTCCGTGGAGACGTCCGTGGGCGTCCAGACCCAGCCGCGGGGCCTCATGGCGGGGAGGATGCGGGAGCGGGGGAGGGGCGCGCCAGGGCTAGCGGGCGGCCGGACCCGCTGCAGCACCCGCCGTGGCCAGCAGGGAGCGCCGCGAGACCGCCGAACCCGCGGCCGGGCCTGACGTCAGCGCCCCGCTTGCTCCGGCTCGCGCTCTGGACTCGGCGCCAGTCCCGCTCCGCGCCGCGCCGCTCCGCTCCGGCTCGGGCTCCGGCTCGCCTCGGGCT
TTAAGGGACAATGCTTGGGAAGGTCACGGCCAAGCAACCTCGAATCAGCGCTTGGAGACAGTGCTCGACTCTGTGGGAGGGAGGAGTCATCTTGAGCAGACCTGGCTGCCAGGGTTTCTACGCCAGGACGCCCCCAGTGGGCGGCCAGGGAACTGCACCATCACGGTGTATCTTAAAAAGAGTTTTTTCTCAATGCCATGATGGAAATGCCTGATGGCCACACTGTGAGGCTGACCCGAGTCGTGGGCCTTAAGTTGGCACACACAGACCAGACTGGTGCACTTAAGTCCCACGGCCTCGGAAAAGCAGCTCCACCTGGTTTTCTAA
TCAAAGTTCTAATAGTTCTTCCTGCATTCGAATGGATCCTCACCACCCACAACTGCTGCCTCCAACATGCCCATTTTCTAGGACTGTTCAAATTCAGGACTGGTGACATGCAATAAGTGGTTTGCGCCACCTGGTGGTCCTGGGAAGTGGCCTCGGGCTCAGGGACTTCTGGGGGTTGCCCCTTGAGGACGGTGTCTCTTGCGCCTTCATCCTCTCATTCAATGAGGGCCAACTGTGTGCTGCACGCTGGGCGGGGTGATGGGGATACGGTGGTGGGAGGAAGTTTGGCTGCCTGTCCTCGTGGGGCTCACAGTTTCGTGAGGAGA
CTGGGCTGAGACTTGGAAGGTCAGCGGGGGCCCTGAGCCAGCGCGCAGCCTCATTTGTCACCCTGGGCTTGGGGCCGGCTGCACAGTTCTGGGGCAGGATGCTGGGAGCTCCAGGACAGCCCGGCCCCTGCTGGCCAAAGTGGCAAAATGCAGTACTGCCACTCACGCGTGCTTCCAGCATGTCCCGCGTCCCAGGCTTACCCGTCCCAAAGGCCTTCTCCCTACCTGGCCACAGGCCAAGACTCAGCTCACAGCAGACATGGGAGTGTGTACTGCAGCTGTCCACTCGTGCCCACGCCAGCAGTTTCAGAA
ACTTCTACAGCGGTGCTGCTGAAACTCCCTGGAAGTGAGCGCCACTGGGTGTCCTGAATGCCAGTCCAGCGCTGCAGAAGCAAGAATGCTGGAATAAAAACACCGGAACCAGGAAGAGACATCCCATCCTCCCGCAGTGTCCCTCTAGCGCCCTCTACTGACAATGCCTAGCATCATGCCTGCTGGCAAGAGGAATGCTTCTTCAGTGTCAGGCGATAAAAGAATGGATTTGGAGCTGAGAGGTAATAAATTGATAACTGACACAGTCCTTTTGTCAAAATCACAACTTTGTAT
GTGTCCCAGGCATTGTTGCCCTCCAGTCGCCACCGAACAAGGCTTTCAGATCCACAGACACAGTGGGTAAGGGCTTCCGCCCTTCCCCTCCCACGTGCCCCCAGGTCCAGGAAGCCTCGCTTTGGCCGGCGGCTCAGGGGTGCAATACCAGCAGGTACCACCAGATGGTACCAGAGGACCTAAGAGGACCACCCGAGACCAGGGAGCAGCGTGTGGCTGGGCTGGAGGCCACACTAGGTGTAACGGGTCTTCCTCTGGGTTTGGGAAGTGGTGACTGCGGGGGTGGTACTACTCAAGCACCACCCTTTCCCCCAGCCCAGAGGCTTCTAACGCCTTCAGTGGC
GGCTTTCAAAATCAGACAGGTGAAAAAGTGTTGGGGGTCCTCTTGTCCCTTCACACCCCCATAACCCCCCCCCCTTTCCTGGATGGAGAAAGTTGGGAAGAGCTGGCTGCAGAAAAGCCCCAGGACACTGTTGCTGGGTGGTCACTAGATGGCGGTGTCACCTGAGCAAGCCGAAGCACTCCCCTCCTGCCACTTACATGGTCAGTCCACCTACGACATCTCCAAGGCACGTTTGTTTCTGCCTCTGTCTCCCTTCACCAGCCCCTTTTTGATGGACTTGTGCCCC
ACATTGGGGGTTAGGATTTCAACCTATTAAACTGGGAAGTAGGGCATAAACTTCAAGTCCATAACAGCTTGCTAAGTAGTTCTACCAGATGTCAGTGGCAGCCTGGAAAGGTATCGCCACCTACTGGCATGCACTTGCACTGTGGCTGCAAATGCTGTTTGTTGGATTTGGCAGGCATTACTATAAATCCCCACCCTAGATTCAGAACTTGAAAGCTGAGTTTTCCTGCAGTCCCAGTGTAAGCTGAGTCAATTG
CTGCCTGCTGGCCTCTCCAGCCTCTCCCTCACTGGCTGGCCCAGCCCAGTTCCTGGAGGGCTTGGGGTCGTCCAGGTCCAGGCAGAAAAAGGATGGAAAGCCGAGAGACTGGCCGCCAGGGGCAGCACTCTTCATCCCAGATGGCCGGGATAATGTTCTGGAAGGCAACCAGCCGTCATTCCCTGACCCCGGTGCCCTGGCAGGGCGCCGCCGGGAGAGGGCGCGACGGCAGCAGTTGCGGGCGGGGCCGGGGCCTGTTGCCTAGGGACCGGCCTCCCACTAGGAGCATGTGGGCCAGTCGCTGCGCCTCTGCTCGCCGGGCTGGAGGAATAGGTTTCTGCAGCGGCGGGCTTGGAGCGCACCCCGGAGACTAGGAA
GCCCTCTGCAGACCTGGGGTCAGTAGCCGGCCTAGGGAAAGCCAGCAACCCACTCAGGATCCCTCAGGGCCCCTGACCTGGGCGGGACTCTCAGCCCAGGAAGAGTCCCTCCGGATTCTCTCGTTCAGCCAGCGGCCCCTGGTGGCCCCAAGTTGCATTACACAGTCTCAGAGATGACAGCCCAGCTTGGAGGGTGTCAGGCACCCTGTCAGCCCCAGAGAAACCTGCTTAGCTCTAGAGAGCCCAGCCCGGCTCTGGAGAGCCCGGCCATTCTAACAGCCCTGAAGGC
TCTGTTCGTTGGACACTCTGGTTCCTCTCGGCGGCCTGCTGATGCCCTGTGTGCATCTATCACATCCATGGCACCGGCCTTTCCTGATCCCAGAGCAAGGGCGCCCAGCGGATCTTCACGCATGTGAATGGCTCCTGCAGTCCCAGAACCTGCCACCTGGGGGCAGTATATACTCAGGCAAGTTTCACTACCGGTCCTGAGCACCTCCCGTCTCCAAAATCCTGGATCTCAGAACCTCGGAGCCTGGCAGCCCTTGGGGATCTATCTCTGCCAGCCCCACTTGGCAGATGG
GAGGAGAAATATAGGACAACAGGGCCTCCTCTGTCAGCCTTGGATTTACAGATGCGCCTTCAACCCACTTTCTAACCAGGGCACTCTGTCCCCTGCCAGGAGACACTGAGCACCACCCGTGAGACGGAGCTCCCCCTACTGGCTGGTGTTCAGAGAGCTCAATCTCCAGGGGTTGACTCTCTCCAGCTTGTCGGGTTTCAGAACCAGCCCTGCTACTAACTCTCTGTGTGTCCTCTTGCAAGTCCTCCTTCCTCAGTTTCCTCACCTGGAACATTAGACATGGTC
TCCCCTGGGGACTTGTTAGACAACCCAAAACTCCAAGGGTGGGGCCCAGCAATCTGTTTCAACCAGCCCTGCAGGTCATTCTATCCTCAAGTTAACACTGGCCTGTGCCACAGCTGCTCCAGTAGCTGTCCACAGCCATGGGAGGGCGCTCCAAGGCCGACTTTCACCACTGGGAACCTGTCAGGCACAGCAGAAGGCAAGAAAATGCATGAACTGGGAATTAGGCGGCAGAGTTCTAGTCCTGCCAGTTCTGCAATTATTGGTTGAGTGATTTGGAGCACA
GGTAGTGCAGCAGGAACCCGGCCGTTTTCCAGCCTCCGGCAGGAAAACAAACAAAAGGCTGGGTGGCTTCTACTGGGGACGACCGGCCGCTTTCCCTGGGAAAAGTTACCCTGCAGCTCCCCTCGCTGGCCCTGCGCGTCCCTGCACTGCGTCCTGTTCGCCCTGGCTCGCGCGGCCGAGCCGCCAGGCGCAGCTCTGGGCCGAGGGCAGCACAGCGCCCAGGGACCCCTAACCCCCGCTGACCGCAAGGCGATCTCCGACTCCGAACGAACGCCTCGTTGCAGATCGG
TTCTCCATAGCTTGGCTTGGGGCAGGAGGGGACAGAGGAGGGTTTGGCCAGTCGGGGGTCTAGCCCTCAAAGCCAGATTAAACCCAGGCCACAGCGACTCCTCTCAATTCTGCAATTGGGTCCCAGCTCAGTGTGGCCATATCGCCCTCTTGCGGTAGAAAGCGGGACTCCGCCTGGCTAGGGGAACAGACGCCAGGGGCTGACTGTAACAAAGACCGGAAGCTCTTCTTGGATCCAAGGCAGGTGCAAGGAGGGAAAAAAGGTATCACCAGAGGGACGCTCTTCATTATGACTTTTTCT
AGTTCTGAAATAAGTCTGATCAGATCAACACCAGTTCGAGGGCAACTCTACGTGCAGGGAATGCACAGGGCACCTGGAGCCTCAGGGACATGGCGCGTGCACCTCAGGCATGGCGACAGCAGTGGCCGCAAGCCTGCATGGTCATATGCAGCAATACCGGCAGGTGGCAGGAGCGTTCCTTCTCCTAACTGAATCGCACACTCTGAACCAAGTCTCCCGCAGGCGGAAGCGCAGTCTTGAAGAAGGGATGTCTTAATCTGATTCAAATAGTCAAATGAGGCTGGCTGCGGTGCC
AATTGCTGTGAGGATTTGAAATAGTTGTCATTCAAATAAAGCTATCTTTGCCATTACAGTAGATAATTTTAAGATCTCTTCAACCTACTTGTCGTGCCTGCCAAGTGAGTCGGCCTGCCACTAGGTGGCAGGGTTTGCTATCGATCTCCCAAAGTTAGACACAAATGTGCCTCTGAGACGGGGCAGTGCCTGAATCCTCAAAACAGAGGTGGTAGCGGTGGCAGAAACCAGGCTGGAGGCTTCCCCTGGGGAGTTCAGGACTTGACT
GCCCAGCCCGTCCACCGTCCTCTCATCCCCATGGCCTCGAACCCCAGCCTGCCGAGCCGCTCCTCACAGGGTGCTGTGGCTCCCCGCTGCAAAGGGGCGGGTCCTGGTAGGGGGCGTGGCCTGGCCGACTTGCGGGGCGGCGGCGCCCTCTGCCGGCAGACTCGGGAACGGCCACACTCGTCACCTCGCCCCCGGCCCGGCTCCTGGACCCCCCTGGACCTCTCTGCCAGCTCTCCTCTCTCCTGGAAATGCGCCTGCAGGACTCGGAACGTGCAGAGGTCGGTCCTGGCCCCAGCCGTGCCACGGGCTATCTGAGGGAGAGTCGCGGCCTCTCTGAGGCTTGGC
CAAAGCAGGGGCGCTAACCTGGCCACCTCTCACACCCTGGCTCCCTGCTGGCCCTCTCCACCCCCGCCCGGTCCCTAAGGCCACATCTCTTCCCCGTCCTCGGCCAGCTCAGCCCAGGCCGTCCCTCCCTATGCCCGCCAGGGGGAGTGCGAGCTCCTTGCAAAGACCTCAGGAGGCCGCTGGGAAGGTCTGGACAGGCCAGGCGGGGCGGGAAGCAGGAGGACCCGCGGGGCGGGGACCGGAGCCGCTGGGAGGCCGCCCAGTTTGACGTCCTGCTCC
GGTCAGAACTGACTGCATCAAAAGGGGCTAGTGAGATGCCTGTGCCTAGGGCTAAGCAAGCCAGCAGGGACATACCAGGCAGGAGAAGAAGACCTTGTGAGCTTCTGCCAGCTCTGAGGACACCGTATCACGGGGGTGTTTCCATAAAGTGCTCAGGGAAGTAAGTTCTGGGGTTAGTACAGCTCAAAGGCGCTAGGTGTAATGCTCAGAAGTTCCAGCAGAGGGCAGCGCGCGGCTGCTGCAAAGTCCTGCAAAGAGATACCTGCAAAACACGCCCCGGCTGACCACGGACGTCCCAGAACGCTGTTGACCTGGCTCCTTCCCAGGCCTGCCCAGGCCTCATTCCCTGGCCACATGTCCTCTCCCC
ACACCCAGGGCTGCCTTCGTGATGTCCGTTCTCTGGCACAAAAGGAGGGCCTTGGAGTCATCAGACACTGACCGAGGAAAGGGGACTCTCCATTTGGTCATGTCCCCACCGTGGGCCTGGAGAAGGCTGGCGGCTCAAAATTGCGCCACTGCTCCCCCCTGGTGGCCAGATGGAGCATTGCTGCCAACTCTGCAAATGGCTCCAACTAATAGCACACCAGGCCCACACTTTCATTCAACAAGTATGTAGTGGGCCTCTACCATGTGCTCACCCCCATGCAAAGAGCTTGGAGGGGCGGGGTGGTCAATGGTGAGGAAAAGAGAC
CCCACAGTTGGCAAAGTCCATTGTACCATTCTTCTGCCCTTTGCATCCCCAGCTTCTGTTTGTTTTGTTCTCAGCCTGTTTGTTTTGTTCTCAGCTCTCCACTCCTTCATTGGGACGGAAGTGCTGGTCCCCGCCTGCCCTCTGGTGGACAGTCTGTGAAACAGGCCTTCAGTTGGGCGGCGTGCAGGTTACCACAGGGGAGGAAGGCAAGTCCTGGCTCCTTTTTTGGCTCCCTTAGCACTGTGTACACCGTGATATTGTGTTACCCTCTTTTATCTTTCCATGCTGTCCTGCACAATT
GCAGCCCCGACCTCCCTCCAGAGGCCTTTGTCTTCCCGATCCAGGCGGCTGGACCACGAGGGCAACTTGGGAAGGGGGTGGAAGAAAACTCAGCCGCCTTTTACCAGAGCTCCCCCTGGGCCAGGCCCAGGCTAAGTGCTGCGGGAGCACCTCTCATGACATTCTCACGGCAGCCTCCAGGGGGCGAAATTACCCCTGCTAAACAGCGGAGGTCCGTGCCGGTGCCGGGACCTGTCCTGGGTCACATGTACATTCTCACCGCAGCCTCCAGGGGGCGACATTAGTCCTGCGGGGTTTGGTTTTTTTGTTCTCTTTTTTTTTTTTTTTTTTTTTTTTTTTTGAGAGATGGTCTTACTCTGCCGCCCAGGCTAGAGTGCAGTGAGTGGCGCGTTTCTTCCTCACTG
CTTTGCTCCTCCATCAAACCACACTGAGACCACCTGCTCTGCCAGACCTCGGGCAGAGAGGCAGGAACCTGCGTTTCTGGAATCCCTATTTCGGAGGGGAGAGCTGGTCAAGGAAAGGGGCTTCCGTTCCAGCGCCTCGGCGCCATCTGCTGGGAAAGAGAGGCAATGACAATTCAGGGCTGCAACTGGTCCCCGTAGGGGGCTGAAGGGAAAACAGAAGTCGTGAAGCCCACCTTCCTACTCCCGAACATTACCTTAAGGGCTTCCTCAGAGATCCCACGCTGCCTTGTATATGAAGCCACCTTGTGTGTATTACTGGACAGAGGGTGAAGAGACGCCTTGCTACCAGCTCTCTTTCTACAGCAGAGCTTGGTTCTGCAGTCACCATGCTGGAAGGTGGGGGAAGGGCAGCCTCCTTCGGAGGTTCCCCACTGCCGAGAGAATCAGGTGTGTGCCTAATCCTGGCACAGGCTTCCAGAGAGGCAGCCACGAGCAGCGGTGCTG
TCCCACAAATGAAGAAAAACAGACGGAGGAGGCGCTCAGCCTGGAAGCTGCCGGGCAGGAACCACGGGGACGGGACCCGGGAAAACTGGCTTCCCATCTCCCCAAACCCCATCCACTCCACTGCTGCCCGGAAAGCTGGTCCCGCCCCTAGTCCTCGGGCCGCTAGGTGGCAGCACAGCCCCGCTGGAAGGAGGACAAGCTCCCACCCGTCGGGCGCGGCGCCTCCGACCCGCGTCCCGGAGCCCCAGAACGCACCCCACTTCCAGAGTAACCCCAGGCACGCCTGTGCGCCAGGCTGAGTGTGTCTGGGGTGGGTGCGGGGGAGAGGCAGACATACCACGAAACT
TGTAGAAATCCTCTCAGCACAAACTCTGAGAAGTATGGAATGAAATAAAGACAAACAAGAAATTAATGGTGCCGACGGTGGTGATGTTAGCTCACAGCTAAGCTGCAGAACCAGAAACATGCGGTGATGGGCTGAGTCTCCTCCACCAGCTGGGGGCAGCAGAGCTGCAGCCAGGAGCTTTCAGGAGAGAGGCTGGGGCTGCCCAGCTGGGGCAAAGAGAAGGCCAGCCTGGGGTTCAACAGGTGTCCAAGAATCTGTCTTCAGACTGAAAGTGAGTGCAGTTCATCCTATCCCCTCAGGCTT
GAAGAGGATCTCTGGAAGTTATTTTACTGATCCAGCACTTCATTTCCAGGAGAGCAGCCTGAGGATCGGGAGGGGATAATTTGCTGGGCATTGAGGAAGAGCAGGCCGACTTCCTTAGGTCCATGGGACCCGACTGCCCTCTAGCGTTAGAGGAATCCTGGGGCCAGATGGAATAAAGAGCAAGTTGGTTTTCTTAGGTTATGGTGACTCCTCCTGCCTTCAGTATGGGATCATAGCTGCCTAGTTTGGTGTTTTCCTATTGGCCAAAGGGTTTCTCCTAGGGATTAGGGTAAAATAGGCT
AGGAGTTCGAGGCTGCAGTGAGCTAGGATTGCGCCACTGCACTCCAGCCTGGGCCACAGAACGACACCCTGTCTCCAAAAAAACAGAAAAGGAGCCTAGGAAGTGAGGATGCTGGGGGCCTAGTGCTGGCTACAATTACCAGTTGCTCCCATGAGGGGGAGCCAGAGGGCACTGTTCGTGTGTGTGTGTGTGTGTGTGTGTGTGTGTGTGTGTGTGTGTCGAAGTCTCTTGTCGCCTAGGCTGGAGTGCAATGGCGCGATCTCCGCTCACTGCAACCCCCGCCTCCTGGGTTGAA
GGTTTTCTGTAATTCCAAGCTCCAAGAACTAAAGGGCCTTCAGGTTGCCGGCCTCATCCTGAGCTGCAGCTTTGGGAAGGGAATAGGGACCAGGTTTGCCCAATGAAGAGGGACGCTAGTTTTCCCTTGTGTTTGGCGCTCCCTGGTGGAGAGCTTCGGAACCCCTGGTCGAATCCTCTCCCTTCCTGTCCCGGTTTGCTTTCAGAAGTCCTCTTCAGTCCCCGCTTACAGCCATTCCACCCCCGTGTGGAGGCAGAAAATAGCTTTCCAGTCCCAAGAGCGTGGCCTGCCCCTTGCAAAG
AAGAGGCTCCTTCTGATTAGGAGAAAGAGAGGAAAGAGCAAGAGATTCTGCCTGGTAGCCCAGAGAATTGTCTTCACCAAGTCAACCAAGTCTGCAAGAGTCATAGTGTTCCTGGGCTTAGGACATCCCCTAGTGCTGAAACAGCTGCAGTAGCCACAAGCTTAGGTCATGACAGTCAATTATTTCTGAATCCTTAGAAGGCCCTCCCTAGAAGGAATAACTAATTCTTCAATGCTCAGACAATGAGGAATGTTCA
TAGATTCTGCATTCCTCATTTTCATGGATAATTACTGTAGCCTTCAATTTGAGGAACATGGCAGTGATTTGTGTGCAGTTTACTCTTCTTTCAGGTGATGGAACCAGAGCCAGAGGCGTGGATGTGACTCTGTTGCCCTCTAGTGGCTAGAATGCAGTAGCATACCCAGCACCCCCTCAGACTTGGCTTGGTGGTGCCGCTGACACGTGAGCAAGGGTTCCTGGGACACTGACTGCCAAGGGGGCTCGGGATTCTTTCAGCACAACTCCTGACCTGAGATTCTGCAGAGAGAGAGAGAGAGGGAGGGAGGGAAAGAGCAT
GCCAGCACCTTCCTGTGTCCCACCCAGAGGCCACTCTTCTGGAAGGAGGGTAAGACTCCTCAGACCAGCTCTGTCTCTGTGCACCCCAGGCTCCCTCCTCTGAAAATCACCAAGGAGCAGACCCTACGTCCATCTGTGACTGCCGTGATGCCTGCCTGCAGAGGGATTTGCTTCTTGCCTAAGATCTGGCACAGCCCAGTGGCGCTGCCAAGCCAGGCCACTAGGTGGTGTCCCAGAGCTCAGGCCCTGGCAGCTCCCAGGGAAAGGGCCAGAGTGGCTTTTCTCTCAGAACCCAAGAATGTGCCCCACCCCCACCCTTGGCCTGATTAAAAGGGAGAAGAACCACCCAGTTGCCTCAGGG
CCCGATTTCAGTTCTGTGATTCCTCCTCCTGTGTCCCCACTTTGCGGAGGAGGGGGGGAGTGACTCTGCTGTGTACAGTGTGATGCACATTTGTTGATTGCTCAGATTCTTTGGTGGTTGAGTGTGGGAAGTGTAGCTTTGCCCATCTAAGCTTCTGCCGCTAGGGGGCAGGAAGGAGGAGAGCAAATCCAATTCCCTCTCTGGGCTCCCCTACAGAACTCCCCTACAGTTCTGGGCACTGCCGGCAGGGGGCAGGCCCTCACCCCTGCATCCCTGTTAAAGAAGGGAGTGGGGAAAGCTCTTCCTGCCTTTCCTCTTTCAGGTGTCTCCCGGAGGACCCAGAAATTCGGAACGTTCCCTGGAAATTACGTTGCCCCGGTGTGAGTGGTCTCCATGGCAACTTGG
CACTCCCGTCGCAATCCCGCGCCCCACGGAGGAAGGTCGTGGTGCGGGAGTTGGGGGATACTTTCTTCCTGGGCTCGGTCTACGCAGACCCATCGCCTGCCTCGAGTTCCTGTGCCCTCAGACGCCACGGGAAAACTTGCAGGGACATCTAGCGCCAGGCGTGGGGAACTGCGCGCCGCCGGGCCGGGAAGTGGAGCCGAACACTGCCCCTCCGCCTCCCTTTCGGCTCCCCCCTTCGTGCTTGGGCACTTTCCTCACCTTCATCCCTTTGCCCTGCCGGTAAGGACAATGTGGATTCCCCATAGAGACAATGGACTCTGCGGAATGGAGATAGGTAGGTAGAC
TTGTATATACTGGGACAGCGTGAAACACTGGAATCCTTCATGGACGAGGGCATATACAATGATGGGACAGTGCCACACTCCTTCAATAAACGTGGCTGCTGGCCAGAGGACGTGAGCGTGTGACGGGCGCCTTGGCGCCACCTGTTGGGTGCTCACTGCCTCTGCAGGTGCAGAGGGGTCAGCAGCAGGAGAAGCGTGTTGAACACGTGGCTCTCAGACACTCCTTGTTTTTAACGGGAAGCTCTTTGCATTTGCATTTCCTCAACAAAGGAGCAAAGCAGAGGAAGCTGAGAGTCTGGCGTGTTCTTGACG
GCAAGTGTTTCTGCAGTATGAATTCTTAGAAGTGTTACTGTTAAGTGAAGGACGTATGCGTGTTTTGCCAAACTACCCTCCGAGATAGCTGAATCTGGTACATTTTAAAGCAGGAGGCCGCAGAAGACGCTCGGCAGTTCTGGCCTCCGAGCAGCAGGCGGCGCTGTGAGTCGTCTTTGCGGAAGCCGCGGAGGCCTCGCTGACTGACTTCCGGTGTTGGCGGTGGCGCCGCGCAGTCACCGCGGAGCAGACGCGGAGGCTGGTGGCCCCTGGGCGAGATGCCGTACGCCAACCAGCCTACCGTGCGGATC
AAAAGATGTCAGGGAGACGCCCCGAAGACGGTGAGGCTAGCAGAAGGAAAAACATGAACAACACGGGCATGGAGATGTGTGGTGAGGGAGGGGAGGGGAGGCAGAAGTTCCAGCAGTAGTGTTGGCAGCACTGGAAAGGGAGAAGGAGGTGGAGTCATCTAGTGGCTGCTCGAGATATTGCAGGCAAGGAAAGGAAAATCACGATGGCTGTCATTCACTGAGCATACTGCATGCTTTCTTTACATCCATTTACTCTTCACCACAACCTCATAAGATGGGCCTCATTTTATCCCTAATTTG
GCCTTGGGAGGGATCGGGAGCGCGTAGAGTGACACCCTGGGCTCCACATCCACGACACCTTCTCCCCCATCTGGACTGCCCAACTACTTCATGCCTACCTCGGGACTTTGCATGCAAAAGGCGCTCAATCATCCCTTCAAGAATAATTGAGTTAGAAAACAGCAGGGCACAATGACAGGTGGGCCCAGAAGTTGCCACCAGAGGGCAGTGCGCGCACCTCCCCAGCCTCCTCGAGACTTGTGCTGCAGGAGGGAGGTGAAGTCGCGGCCAGGAGCGTGACCACGCTGGACCGTGTCTGCTGCCTCCCCGGGAGTCGCAAGTGCCCACAGGACAAGCAGGGGAAGCAAACTG
GGGGCGTGGATTTGTCCCACCCGAGGTGTTCAAGCAGCCTGGCTGGGACCCTCGAGCAGCTGGGACCTGCATCTGGACCTGGGATGTGCTTGGATTATATTCAAGTTTTCCCGGCCACATTGCATCTGGTGCCAGGGAGAGCTTGGCCAACAGAGGGTGCATGTGAGCTGCTGTTTGTGAACAGAACTGATTCCTTCCAGACGCTGAGTTTGGAAAAGGGGTGACTCAGAAATTGCCAAAGGATTTATGAATGTATGAGTCTGAGAAGCTT
TTGCAGCCGACTAACTGCGTCATCAGAAGACCACGACGGACGCCCACAAAATACGTCACCAAGCCGAAGCAATCAATCGCTCAGAAGGAATCCGGCTCGGAGCTCTACTGAGCCTGCCTGTGCTAATTTGGGCCGAGCTGGCGCCTCACGGCCATGTTTGCGCCACCTACAGCCTCGGAGGGTGAGCGTCATGGCGGCTTCTTGCCCTCTCCCGGTGACCCCGGACCTGCCCACGCTGCGTGCCAAGTTGCAGGGACTGCTGCAGTTCCTGAGGGATGCCCTGTCCATTTCCAATGCACATACCGTGGATTTCTACACAGAATCCGTGTGGGAGGAGCTGGTCGACTTGCCACCGGAGACAGTGCTGGCTGCGCTGAGGAAGTCAGCGTCGGAGACGGAGGCCCTGCCCTCAGAGACGCGCCCCCTAGTGGAAGCAGAGTGGGAAGCAGGTGGGTGGTGGGGTAGGCGGGGCGGGAAGGGAGGCGGAGGAGAAGGTCCCGGCAGACGAAGCGAGCCCCCTGGTGGAAGCCAGCAGAACCAGGTGCGTGGCGGCGGAGGCGGGGCGGCCCGCTGGGAAACCGAGGAGGGGTCGGATTAGTTGAGGGGTGGGGTGGGGATGTTCTTTGGAATCAGGATCACTCTTTCTTTGGGTGCTTGTGTATGTCCACAAT
TGTTTTTAATGGCAGATCAAACAGCTGGTTGCTAGCCAGGACGATGGGAGAGAGTTCAAAACCGAGTACTGCTGGGAGGGTTGACAGTCCCTTGCAACTAAGGCCTTGGGACTCAAATGAGTGCTGGAGCTCCCCCTGCAGGCAGAGTTGGGTGTGTGTTAGTAGGATGTGGGTACAGCGTAAATGAGCCACACAGAGCCGGCTTAAAACCCAGCATGCTTCTCTGCTTGGTTTGTGTTTTTCTATTAAAAAAATAGTATTACTTATTC
TTTGGCAAACAGACTGTTCTTTTTCATTTCTGCTTCCAACAGACTGGTGGCATCCTGTGCAGTAAGAGGGAGGCAGGAGGAGGTTCCTCCTCCTCCAGGAGGGCGAACCCAAGGCTGGCTACTCTCATCAGAGCCAGCCCTAGGGATGCAGGCCCCAGGGAAAGCCACAAGGGGTCGTTTCTGTGCAAGGGTGAAATCTGGTTTGAGAGACAAAATACCATTGTTAGTGGATGGGCAAGAAGGAAGCTGGAGATGGCGACTGGCGTTGTGAAAAGGAGAAATTACTTGTAAATTGAC
TCGATTTCTCTGAAAGAAGCCTGCTGCCAGGATTTGCAGAGCTGATTTCTGTAGCACAGACCATTCAGATTCTAGAATGGCTCTTGGGGACTGAGCTGAGGGATGGAAGGAAGCCTGCCCTGCCACCTGGTGGTGAGTGAGGGCACGGCCCCCAGCTGCTCTCGGGTAGGTTTGCCCCCAAGTACGTGGACTATTCGCTCCCTGACACCGGGCTGCAGGCTTGAGGGGACCCAGGGTCGGTTTCAAGAGCCTCTTCTCTGGCCCTGCCAACTATCTATCTCCCCCAAG
ATGGGCTCTATTTCCTGTCCTCTGACTCCAGGGGTCAACACTTTTGTGGCGAATTATCTCCGGGGATCCGGCCAGCTCAGAAGCCCAGTGGGGCCATCACCGCATTTTTGGGACGAGGCTGCCATCTGCTGGTCGCTCAAGGAAAAGACGGCAGCTGCATCTGGCCTGGGGAGGGCCAGTGTGTAGAGAGCTCCCTCACCCGTGATGAGGGCAGTGTCCCACAGCAGTTCTGGGAATGGGGAAGCAGAGGAAGGAGAGTCACCCTCAATGGGCAGATGAGCAGCTGAACTGTGATGGGATGGT
GGTCCTTTTCTGATAAGGATTTGGCATTCAAACAGGCACCTCCCAAGTACCAGAGAGAAGGCTCAGGCATTTGTTTCCCCCTAAGCTCCTGGAGTTCAGAACTCCAGCTTTCGGCACCTCTCCGAGCTGGACACCAGAGGGCGGTATACCCACACTTACTGCTTCCATCCAGTAGAGGGCCAGAAGAAAGGGGAATCCAAGTTCTGGATAAATGGTGTCAAATTGGCATGTCAGGACCGGCGCCTAACTGCCCCCTGATGTGAGGAGCTGCAGACTGCAGGACAAAGGGTTCAGTAAAGACT
TGAAGACAAGGAAGAGAGCTGTCCCTGGCTCGGCTCCTGCCCTGAGTGACTGTTGACTCACAGTTCTCTCTCCAAGGGGACATGGGCCTGTCCTAATGCTGCCTTAGGGGCTTGGCTCCAGCTGGCCCTGGGGTCTGCAGGTCACCACCTGCCTCTGTGCCTGGCTTTGAATTTCCTAACATCCAGAGTGCCCTGGGAGTACAGTGTCCAGCCCGTTGTGTGCAGTAAACGTGGTGTTCATAACCGGGAGCTGGGCAGAAGAGGAACGACAGAGTCCCCCTGCGGACCCTGGGGGCTCTGTATCCTGAAGTTCAAGCCTAGCTCACCCTGCTGTGGGCCCAGCCCTGCCTGCACTGACAGATGGCACCAGCAGGGGGCGCAGCGCTCCGCCGCCACAGTTCTCTGTCCCCACCTCAGTGCAGTCAGCCCTGGACCCCCCACCACTTGCCCCCCATAGCACACAGAGCCACGGGCCTTCCCAGCCCCCACCCCTGGCCCTTGGTCACTCTCACCTGCTGCCTCAGCTGAAGGTGGCC
CTGTCTTTGCACTAAAGGTTTAGCTATTGATTCCAGTCTTCACTGTCTGGATTGCTTTGGTCTTTCTAGGCTATGCATGTTTAGAGGTTCTGTGTGGTTTGCATGTTGAGTTCCCTTAGCCCCGGACTGCTGCCTCCTTTTTGGCACTAGATGGTGCCCTAAGTCCAAGTTTGCCACAGCTCTCAAAAAAGTTTGGAGAACTGCCTGTGTCAGATGGGGGGCTGTGTGGCAGGAGGAGTCCCAAAGGAGATTCCTTGGTTGTGTGTGGAGGCTGG
AAGATTATTATGCCAAACAAATATTCTAAAAAGTTGGTCTCTAAAACGTCCTCCGTCCCGTCCCTTTTCGTGCCTCTGCCCCCACAGCTGCTGCAGTCTGAACGGTGACGGTGGCCCCTGCAGAAGCATGTGGCTAAATCTCCACCAGGGGGCGATAGAGCTCCTCCAAATCAAGCTGCTGCCCCTGGAGAAAAATTGGCGGAAGTCACAGAGCAGTCCCCACCAAAAGTGTTTACCAAGTGGAGTCTTTCCTGCTGGCGTTTCCTCAGGGTCAGGAAGCAAC
GGGCACCCCTCTGCCACAGGGGTCCCATATGCACTCAGGGTACCAATCTGGCCAACTTAGGGCCTGAGAAAGGGGGACTGGGCAGCCGTAATAATTAACGCCTAGGCTGCCTACCATGGTCCTCTGCTGCCACCTGTCGTTAGTCCGGAGTGACACTGCTCTGGGGGCTGCTGAGCCCACAGGGGCCACTACCGCTGCTCTGGCCGACAGGAATCCATTACATGCAGTGTCCTGCCAGGCCTGATTTAAAGCTCATCCTGTAATCCGTCTTGCGCCCCCTCTGGGCCTGTCTCCGGTTTCCTAGCCTGTGAAATGGATGGAAGTTGT
AGGCCGTGGAGCCGCAGCCCCGCTGGAGGGCAGGGTCCGGCTGGGCGTCGGGGTCCTGGCAGAGACAGCGGTGAGAGCAGGAGCAGGTGCACTGGCAGCTGCAGACGCGCCGCCAGGCTCCCGGACACCGCGGGCGCGCCCCCTGGTGGCAGCCGGCTCCGGAGCCGCGGGAGGGCGGTGCCCAGTCCCCAGCCGGCGGCAGCGCGAAGCGCCTTCCCCGCTTGGGGGAGCGGGCGTGGACCTGCAGCTGGAGTGCCTTACTAGTGAAAAAGCTGGGGTTGGAGCTGCCACGGGGGGAGGTGTGGGGGCCTAGGGGGCTCTGCCTGGACCTTCTGGGTGTCCTCCTGCGACCTCAGGTTCCTCACCTGTCTCAGAGGACTGATGGGCTGCTGTGGCAGGGTTGTTTGGAGGATTAAGCCAGATAGTCCCAGTAAAGCCCCATTAGCGCCCCCTGGCCTCTGGATTATTATTTTTTATTATTTTTCTGGCTTTCT
AGCTGCAGCCTCTGCAATCAGGAGCCCGTCCCCACCTGAACCCCCGACCCCTACCCCTCCAGGGAAGATGAGCGGCTGTGAGAAGCCTGGCCTACCCATTCTGTGGCGGGGGCTTTGGGGAGTGCAGTGACAAGAGCCACCAGCAGGGGGAAGCATAAACACATTTCAGGGCATAGCGCTGGTGATCCTTGAGGGTGGGGCGCTCTCTGGGGGAATGGGCTGAGGCTGGGATCAGCGTTTCTTCTCGAATTTTCCCCCCACTGTGGACAGGAATATCTGGTGATGC
AGGTCAGCCTCATAGGGGCACAACAGGGCTGCTCCCAGTGCAGGCCAGGGTTGGCCACGAGGAGGGGATGTCCTCACCAGGCAGTATCCTGGTAGGCCCCTGGCTGGGCTCTCTAATGCCCACGCTGGGGCAGGTGGGAGGACATTCTAAGTAATGGGAGAATCAGAGCCATGAGCACTGCATTGATTTTGAGTGTCCCAGTCTCAGGGGTTCAGGTGGCACTGCCCACTCCTGTGGAAAGGCACGGCACTGAGGACCCAAGGCAGCCAGCTGGCTCTTCTGCGCCCTCTGGTGACCAGTGCAGAGGGATGCATGCCCTCAGATCCACCAGGTGAAGACCAGCATGGATGAGGGAGTGAGTCCCTTCCCCCAAGAAGGAGCATCCCGTGGAAACCAGCACTGCTGCCTGCCTGGGCCCATTGGACAGGGGCTTCAGAAGGCTAAAAATTGGGACCCA
AGCTATTCAAATTGTGATATATTGTTCCCACAGCCCTAGGAAACCAGTTCACTCCCCAGTAAGACTCCAGGGTCCCCCAGAAGCCTGACGGCTGTGGAGCTAGCTTTGAAAGCCAGGACACCCTAGTCACAACACAACCACTAGGGGGAGATGTTGAGGTGATGCAAACCACGGCTGGGGAGCTGGACAAACTGGTGGTTGCCAAGCCTGGCCATGCAGACAAAGCCCCGGTGAAGCTTTTTAGAAATACAGACGTCTAAGCTCCACCCAAAGCCT
TCCTGAACTGTTTCACTTACTTTACTCACTTCTGTTTGGCCCAGGTTTTGAGAGCTACTGGGTAGTGAAGGTTTGTTAGGTTTGCTGCCAAGCAAAGCATCTTTCTGGAAGGTTGGCGGGGAGGCTTCATGCACGCGCCCCCTGGAGGCGGTTAGTCCACCAGGCTCATCGCTCAGTGCGGGACACACATCTGGAGACACTCCTCCCCCTACAGTTGCCAGACAACAACAGAAACGCATTGAGCCCGGACAGAGTATCAGCTGCTCTTATAGGATAGAACAAAGAGAAAAACATTAGGACCACAAGCAG
ATGGGGAGGGCCCTGGATGTCTTAAAGGACAAGAGAGTCACAGCCAAAGGAAACTGGATCCCTACCCTTTCCTTTTCCAGGTTTCTCCCTCCCCACTGTGGCCTGGTGTTAGGGATGCTTTGGTGTTCACGTCTATCTTCTTCCCAGCAGATGGCAGCATGCTCCGAGCTGGCTTGCAAATTCCAATGGGAAAGTGAGCTGAGCCTCTGGGAGACGGCGGGGGTGGAGGGGTTTTGGTGACAATCTGCTGCAGTTTTGCACTATTGGTGTTGAGTCTCACC
GTCAGAGACCATATGCTGGGGTAGAAGGGGCTGTAGCAGGACCCCAGGGGGCCAGAATTTCACAGGGCTGAAGGCAGAGAGCAGGGATTTGGGGATGTGTTGTAGATAGAGGGATGGTGGTGGTTGGGCCAGTTAGCCTTGTGTACAGGTGCGAATTGAGGGGGGCAGTGAGACATCCCAAGGTAGACAGAGTCTCCCGTTATTGCTTATTTTGTATTTTTCTTCACAAGAAGCAGCCACAACTTTCACATCTCTGGATCTTAAGACCATCTCCCTGGGGCTCGCGGAGGAAACCTGTGAGGGCAGGACAGACCCCGGCTCCCACTAGATGGCACTGTTGCAGGACGTTTTCACCCCGGAGCTCTTCTCCGGGTGTGTGTGTGTGTGCACGCGTGAATACCTGAGCTGGACAGAGAGCGTGGGTGTGGTGTGCGTGTGTGTGTTGGGCAGCCCTGGGGTGGGTCTGGCAATGCCCT
ATCGGCAGCCACTGGCGTTTCCTCCGAGTCCTCGGAACTCCGGAAACTCTGGGAGCTTTTAGCCCGCCCACCAGGGGAAAGCGGCCCGGAGCCGGCGCCAGGTGGAGCCCATCCCCCTAGGCCTGGCGGGCCGCAGTACCGCCAGGGGCCTGCGGGAGGCGCACGCGGCGCGGCCTGAGGGGAGGGGGAGAACGGGCGGAGGCGGTGCGCTCGGCGCTTCCTGTTCCGGCGCCAGGAGGAGCCGCGCGCTGCTGGTGCTGTTGCCGCCGCTGCTCTAGCTGCCGTCAGTCAGGCTGCGCCCGCGTCTTC
GGAAGCGAGGAGGGCAGAGGCTGGAGGTGTGGGTGGCCCTCGCCAGCGTGGGCGGCGAGTGGGCCTGTGGCCTCCCCGCCCTTGGCTCACCCCAGGTGACAGGTAACCCGCGTGGATTCAACCCGGCCAGGCCCGCATAGGGCTGTGCGCCCTCTGGTGGCCAACACGGGAGTCACATCGAACGGTACCTGGTCTGGTGTGGGCTAGGATCCCAAGCACCCTGGAGGCTGGCCCAGGCTGGGTGGCCTCTTCCCGGAGTCAGGACAGCCACAGGCGTGGGAAGAGGTCTGCCCATCAGCCTTACTTGAGGAAGGCGC
CATCGATTATGTGCGACCAGAGGATGAGCAGATAGGGAGATGAGACACTGAGAGCTGGGAGAGAGGGGGCCCCCGGCCGCCGGCTGAAGGAGGACGGCGCAGGCGGCGGTCCGGGTACTACATCTCCCAGCGAGCCCCGCGCGGCTCGCGCTCGCCCCCTGGCGGCGATGGCTGGAGGCGCCGGCGGAGCGCGGGTCCCTCTCCTGAGCATCAGTGAGCGCCCGGAGCCGTGGCCGCTGGGGGTTGCGGCGGCGCTGAGCCAGCGGGGCCGGTGAGTACTAGCCGCGCCGCCAGCCCGC
ATTCCTCCTTGAAGGGCAGTTTTATGGCCAGGCCCACGTAAATTGGGCCTTGACATGCAAGCATCAGTGGTGCCCCCGACCCAGGCCTTGCCACCCCAGAACAGATAGGACGCGTTGGCAAAGGGACCACAATAAATCCAACAGTCCTCATGCCCCATCTAGTGGTCAATGGGTGCACGGCAGAGGGCAAGGATGATTTCCATTCTGCCGGTAAGCGTGGTTAAATCTGGTAAATGGAAGGCTCAAGGACGATCATGCGCTCCGAGCACAATTGGACTGGACCCTTGGGGGATGCCCTAAGGGGAAGATGAGTCCCTAAGACTAACCAGG
ATAACGACCAGTCAATCATTAGAGAGGAGACTCCTCGTCCTGGGAGAAAGCCGATTTGTCATCTCTTAAACCCCAGGGCATCCAGCGTGAAGGAGGTAGAACTAGGCCGGCCCGCGAGGAGGCAGGGGCAGGCGCCAGTGACGCAATGACTGCAACATGCCGCCAGGGTGCAGCAGAGCCCGACCCCGGGTTGTTCCATCCGCAGCAAACAATTCCTAACTCGCTCCAGGTCTTCCTTCTTAGCTGAGTGGGTTGAACCCCGTGGAAGTAACCCCCCGCCCATTATGATGATCCAGCCAATCACCGCGT
CACTCCTGCACAGCAGGGAACGCTGCACGGTGGCCCAGGGTTCGTGGTGGGCACGCCGTACCCCTCACCCCCTCCACGTGGAGTCTGGCTGAGGGCTCCCTCCCGCATGCCAGGCCTGGCATGTCGGTGCAGGCCCTTGCATTTCTGGCTGTGCTGCGCAGTCTCACCCTTGAGAAGAAGGGGGCGCTGTTGCCTCAGCCTTGCAGAGTTTCTCTGTGGTCAAACCACCCTGCCAGCCTCCCTGCTGCAGCCGGCAGCACGTCACTCCATGCGGGAGGGGAGCCCCACCTAAGGTAGGCTGTGAATTAATATTTTTT
GGCGATCGATAAAATAACTGATGATAAAGGGGCTTCTGCAGACTCCCCAATTCATTTGGTAAAGACCGCTCAGCATCATGGTCGGGCCCTGATTGCTTTCACAACCGCTTCGAGGAGTGTCATTCCCATCACGGCCACAAGGTGGAGCCCACCTCCCTGCTCTGGGACCTCAGGTCGCGACCCCGGAAGCACATCCTTCATCCTCTACCTTCCTTCTAGCAGAAATGGCGGCTGCGGCGGCTCGAGTGGTGTTGTCATCCGCGGCGCGGCGGCGGCTCTGGGGTT
CCCTCCTCTCTCCCCACCCGCACCCCACCCCGCAGCATCGCACTCCGGGGAGAAGCCGGTCCCCACTCTCCCCCAGTTCACCATGGGCCCCAATGTGAAGATCAACGTGCTGGGTGAGTCTGCGCAGCGCCCTCTGGTGGCCACTGCTGGAACCGCAGCCCCCCGCCCCGGTGCCTGCTCACCTCGCATGCCTTCCCTGGGGGCACTGATACTTCCTACCCTGTGGGTGGTCACGTCCCTGGCTCCATTGCTGCTGCCGCGTGCCCCTGCCCTGGCGCGCAACCCAGCCCTCACCAGTCTGTCTGTTCCTCTGTCCACAGAAGACTTTGAGGGAGAGAACCCTCAGGTGCCCAAGCTTGAGAAGAGCATCAGCGGGACCAGCCCCAAACGGGAACACCTGCCCCTGGCCGTGGGCATCGCCTTCTTCCTCATGACGTTCTTGGCCTCCTAGCTCTGCCCCCTCCCCTGGGGGGGGA
AAATAAGGTCAAATCACAGAGTTTAAAGAGCCAGTGTTAGAAATTGCAATCTCAAATTCAACCCCCACCATGTAATTCAATTAGCCACTTGGAAGACCTGCACTCAGTGGTTAATCCTGCACAGAGCACCAGGTGGTGCTGTTGCTTTCCGCTGCTTCAGATCTAGCGTGGCGTTAGTGACCCTCCTCATAATAGAAGATCTACTGGACTCCAGAACCTGTGGCCACCGCGGCAGCTGCAGGGGTTTCCACATGAGACAGCAGCTGGTGGATGTCACAAATAAATTTCC
TCAGGGCTCTTCTCATGAAGGTATCACAGAGTACTCTGATAGGCCTCTCATCTATATGTTTAAATATTTCACACTGCAAGACGCCGGATTGAGGAGCACACGCAACCGGGAAATGCCCCTCCCGAAGGGGCTCTGCTGCCCCCTGGCGGTGTGACTCGAGAAACGCAGCAACAGCCCAGGTCTGATTCCTTATTTAGAACAGAGGGTGTTAAGGGGGCGGGACTGGATCATCTCTAAGATTTTTAGCCTAGAAAACACGAAAACCTTATTGTTC
CTTCCGGCGTACCCAGACTTTCCCCATCTCAGCGCCTTCCCACCGGTCCTGTGTTTCCATGGCCTTTCCCCGGGTAGGGGCCTTTCTTTTCCTAGCTTCGCTCAGTTCCCTGCTACATTGTCGCCTCCTCGCAGAAGCCGTCTCTGGCCGTTCCGTATCGCTAGCGCCCTCTATCATTCGCTAGCAGCTCACCCGGCTCTGTTTTTCTTCATTGCACTTCTCGTTATGTGCCGTTCTCTTATAAATGTTTTTGTCTTTATCCCTCCCATAGAAGACACCTCCATGAAAGGCCAGGGCTTTCCGAGGTTCTTTTCCTCTGTGGTTCCTAGAAGAGGGCCTGGCACATAGCCGGCCTTGGCTAGCTTTTTGCGTAAATGTGAAGGGATCCACCTTCCTCCCTTATAAGAGGTAGCAGTACCTCCTGTTACCAGCAGAGGGCACCACCGTACAGCACTTGGGGGCCGCAGGGGATCCTGCTGGGATGGGAGGTATTTAAAAAGCCCACAGGCCTCTCCTCCCATAATGTGGGCGCTCCCACAGCTGGGACCGGAAGCAGGAGGGCCCCCTGCGCTAATCTGCCCTGGCAGCA
CAGTTCATCCCATGAGCTGGGAGAGGCGAAGACGTCCCTCCCACTTGTCCCTTAGGAGAAAGGAGTCAGGAAGGAAGGAAGGACGCCCAGCCCAGACCGCGAGACACACAGTCAATCGCCCCACCCCTTGCCCAAACCAGCAGAGCACCGCCCAGCTCACAGCTCCCCCTGGAGGCCGAGGCTGGACTAGCGGGGACAATGACAGCGACACTGGCCAGCCTCAGGCGGTGTCCCCAGGGAAGCGATTGCCAAGCCTAGAAATTTACACCTCCTCAGTGCAGAGGCCAGCCTGGAGATGGCCCAATAAGTAATGGCCATGTTGCTTTTGA
CCTGGTTCTTCTCAAAATTTAGTTTAAAAAGAAATCTCACTCTGCCACACTAGCATTTGGCTCAAAATTATGAACAAGGGTTTGTCTGCAGGCAGGGGCCTCAACCCTGCCCTCTGTTGGTGAGAGCTAGAACCTCATAAAATAAGCGGGTGTAGTGGCGCATCTCAGCCACAAGATGGCAGCAGTGCTTCGTGCAGGTCCGAGAAGACGCTGAATGCAGAGGGATCTTTTGAGAGTCAATGCTGATGCGCTAGCCTTCAGTAGGGAAAATTTAACTAGGACTGACTAAACCTTAAGGTTAAGGACTAA
TTTAGGGACCCGTCCAGCTTGGCCTAAAAGCAGCGAAGAACCCACAGGAAACTCTACCAAATGGTTCTGCTCACCAGGCTCTCGGTGGAATGGGGGCCCTGAGCCACGTTCCTGGGTTTCCAGGGGCCTGTGCTCAGAGCAGCCAGTAGGTGTCTCCATCACACACTATTCGAGGACTCGCACCAGAGCAGACGTAGATAAGGCCTTCAGCTCTTACCCAGGTTGCTCAGGGAGGCTCTGGGGGTTCCTCAGGCACTGTCTTCTTGGGAGGAAGCAGGAGAGGGCATTTTAGGGATTGGGAG
CTGTCTGTGATGTCACAGAGCTGGGGAACCAGGGAATGTTGGGGCTGGGATGTTTGGACTGGACCACAACAGCGAGGAGGAGGGAGAAGTTCTGCTGAGCACGATGCCATGCTGGCCACCAGACTGTATACTGGGGCACAAGTCCTGGGGCCTCAGGAAGCACCTAGAGGATGGCCAGAAGGGGGCAGTACAACACTGGATGCTGTAGATCTGGGTGCCATTCTGTCTCTGTCCGCCCACTGGGTAGTAACCTTAGGCAAAGTGACTTCACGCTCAGGTTCTCCCTCTGCAATATGGGAATAA
AGTTGTGGCAGAAAGGCCTCCACCTCCCACTGAGGCGTGACGGGCGGGGAAAGCAGGTGGCATTGTGCTGCCTGAGCCACCGTGCGTGGCCCCGTCGCCCGGGAGCCCGCTGTGGCCTCCTCTCCCTCGCCTGTACCGCCACCTCGTGGAGCAGTGTGGAATCGCCAGCAGTCAGTCAGGGCGGGCTTTGGTTCTGGGAGTCAGTACTTCTTATGACCGTGCTCGTCTGACATCTGGCCTCTTGCTTCGCAGGAGGCAGAAAGGCCATGCTCCTGCCCTAGAAAGTGAGCGCGCTTCTAGTGAAGGGTCTTTAGA
CTCAGGGATGACAGACCTCGGGCTGCTGGATGTGACCTGCCCTTGAAGCCCAAATATTCATATCCTGGTTCTGGAGGAACCTGTGAGGAGGCTGAGTAATTCTGTATCCTTGCATTAGGCACGTTGGGAAGTAGCGCCATCTACTGGCACATCTTAAGCACTGCATGCTTCCCTGGAGTCTTCTCAAGAATGCCTCAAATTGGCCACCTCAGGAGTGAGCGATCAGGGCAATGATTGTCCGTTGGTTTCAAGGCAGTGCTGGACCTGGGCCTTAAGTTTCCATCCCCCTGTCCTGACCAGTGCCTAGG
TGGGGAAAAAAAAAAGAGAAATACTCCAAGCCGGACGTTTTAGGGGTGGGATAAGTAGCGCTCTGCGCTCTGCATCCGACAGAAGTCCCCCTTCCCCTTGGCACTCAGCACTTCGCTCCCCCACCATGAACTCGCCACCTTGCCCAAGGCCTTCTTGCCGATGGTCAGCAGAGGGCGCTTTAAACAAAGCAGACCGGCTCCTCTGGACAAACTTGCCTGTTTCCGGGGCACAGAACAACTTCCCTGAGAATGCCAGCCGCCGTACAGCGGAGGGCTCAGTACCTGTTTTTAATAGT
GCAATCCCTGCAAAACCAGATTCAGGACTGGAGAGAGAAAATAAGGTATGGGCTGGGGAGTCAACACACATTTGTGCCTCTTTGATGGCAAGGCCTAGGAACACATGCCTGGGGTCAGCTTGCCATCATGTGGCCAAACCTAAGGACTGCACATCTCCCATCTTGCTTTCCCAGGGCTCCGTGTACTTGTGGAGACAGGATTTGGACCCAGGTCTCTCCTCCCACCAAAGTTCAGGGTCTATAGGCCTGAGTTCAAGTCCCGGTTCCTGCACTCCCAG
CAACCCATTGGCAAATCGTGATGGTAACACATTCAAAACAGATGCAAAATCTAACTGCTTCTCAACCCTTGGTCTCAGCCACCCTCCTCCCTGGCCTGGGAGCTGTTCTCCCCGCCCCGTCCCCATCCCCAGTGGGTTCCCCAAGCAGCCACCAGAGGGCGCCAGTTTGCACCTACAGCAATTCCAGTCTTTGCTTAGAACACTCTGCTTAGCCACCGACCCACTCAGTCAAAGCAAAGTCCTCACCACCGCCCAGGGGGGCCCTGCAAGATCTGGCCCCAGGT
AGAGTTTTTTCTGGAAGTCCAGTTCCTCTTTCCCGCGCTTTCCCTTCATTCCTCTGAGTAAGAATCATATGGAAACAGGGGTCCATTAAGGTACTCACAGGCAAATGCAGACAGAAGGCCCGCGTGTTCCCCTCCTGCCGTGGCGTCCTGCTCCCACGTGGTGGCACTGTTGAAGACAGCCCAACAGAGTACGAAAGATGCCACTGCAGAGTTGACAGTAACGCTTGCCATGGTTCCTTGAGGAGGGATAACCCCAGCCTAAAGAGACCCCATCCTTTTGGCCTAGCGTTTTCAGTTCTTAGCACTTGTTCGTTCAGCAAATTTC
ATGCCCCCTCTCTTGGGTTTATAACCCAGCTCACATTGGGACAGCCTCTTCATGTATCTAATCTCAACCCACCACCGCCCCGAGAGCTACCTTCTCGTTATTGCCACGTGGTGGAGTCCGGACTCCGTCTGGTTGAGACGTCTGTGAGCAACACCAGGACACAAACCTCGTTCTGTCCAACTGTGGAAACGGCCGTTTCCACTGGCCCATCACTGAGTCACAGAAAAGGCACAGGCCCTACGAATGCCGACATCGCCTCCCATAAAACCTGACGGGGGAAGAGGAGGATCCAATTTTTGGTGTTAGAAAAATTGTAAATTGTAATGAACATGCTAGACGATGTTCCAGGGACAGGCACTTGGCAAGCGTTGTCCTGCAGGGGGTGCTATCCACTCAGCGACCCACAACAGCCTTGGGGCTGAGAGGCGGGGGCTGTTTCCAGCCCAGCTGAATCCCACATGCTGGGGGGTCATTTGCCAGGTATCTACTTGTTAAAATGCTTGCTTTGCTATGAGCCAT
CCCAGGTCTACCCCAGCCTGGAGCCTGAGGGTTCCAAAGCCCCCGCACAGCAGAGGGGAAGAGGGCCCTGTGTCGCCCTCTCCTGGACAAGGAGCTCCTCTCACCCCCTGACCCTGGGGTCCCCTACTCTTCTGCTCGACAAGATGGCCTCTGGCCATCAAGAAAGGGAAGGGAGGGAGGGATGGAAGGTGACAGTCCTGGGCTCTGGTCGCCCTCCATGCACCTGTGAGCCCTTCCCAGTCCCAGGCACCTGGCTGAGGCACCCCAGGCCCGGCCCTGCATGGCAGGGGCACTGGAGCACATCCCTGGGGGTCTGGAGCCAGCACTCAGCCTCCTGACTGCGCCCCCTGCTGGCAGCCCAGCAGGCGTGCGCTGCCTCCACTTTGTCCCAGGACCCCAAGGCTGGGCAGTTACACCTCTGGGGTGGCAGAGCTGCCCGGCCACGCTGCCACTTGTTGGTGCTTTGGGGGGAGGGGACAGGAAGTTTTTGGACAGTTGGAAACTTGTCTGGGGAAGCAGAGGTTCAG
AGAGATTAGCCACGTCCAAGAATTACTGCACTTTTTGCATGGTTCTGTGCATGGCCCTTCTTAAGGTGGAATTGCTCAGGTTTGTACTCAGCCTCTGGAGAAGACTTAGGAAGTTCCGTGCTGCCACCTAGTGTTCAGAAGCAGGTGCAGGAGAAACCGCTGAAGGCCTCACTACTTCTGTAGGGGCTGGAGCCTTCCCAGAAGCCACGTAGAAGAACGCTGCAAAGCTTTCCTGGGCCTCAGGCAAGCTTATTTTAGAGGTCGCATCCTGCATTACTTCAAA
ATGGGGTGATGCAGTGCTCCTGGGTCTCACCCCACTGATCCCAGTGAAGAACATCCCACTGATGAAGTCATCCCCCCTGAGTCATTTCCTGGGAAGTGGCTTGGAGAACAAGCTCCCTTTGGCTTGCTTAGCCTTCCAGGACTTGGCTTAGGGCGCCACCTAGTGGCAGACCTAGGAAAGGCTCTCCTGCTCACTCCACTCACTCCACCCACTCCACCATGCTGGCCAGCCTGAATCCCCCAGGCTAGAACAACCGCAAACCAGGGCCCCATGACAGCTAAGTCAACCCTCCTGCAAGTCCTCGTCCCCCATG
TCACTGGGAGCTCTGAAACTGGGATGGCCCTTCACAGTTGTCCTGAACTGACAGAAGGGCATCATGCCTTTATACTCCTCTGTTGATCAGTCATTGGCTGGAACTGCACCCAAAGAGTGGTTGCAACCTTTTCCACTAGAGGGCTCTCCTGCCACCTGGGAAGTGAGTGAGTGCCTTGGTCCTGAAGAGGGAGATCTAACACATCACAGCATCCACTACAGTCCTGCACCACATGGATCCCCCTGCTTCATAAAATAAGCTAAACCCATCTGAGAACAGCTTC
TCTCACAAAATCCTCTAGCCATGCCTAGGCAGAGAAGGTCAAAATGTCCTGGGCAAGACTGACAGGCAGCAAAGAGAAGGCAAAGGGAAGCAAATGAGACAGAAGTTAGGCTCCAACTGCCACCTGGTGGCCAGCCTTAGAGAAGCAAGTGGATGGTTCTAGGGTCGCAAGCTTAGGACACAAGCCAAGGGCCAGAGAGGCTGCTCAGGTGAGCTGGGCCTTGGCTCACGGCATTCATTCATTCATTCACTCACTCACATATTCATCCATCCATCTATCTA
TTGACGTGCAGCAGGAATCACCCAGCCGGAGATCAGGGCAGGCACTGCAGGCAGCATGCTCAAAGGCACGAAGGAGTGAGGTGGTGGGGGAGCAGCGGAAGTTCCTAGCGCAGCGTGGGGGTGCTCTGTGCACAGATAAGTTGCGGGCCGCGGGAAACAGGACCCTGGGGGGCCCCCTAGAGCCTCGCGGAGCGGCTTGCAGAGGAGCCTCGGGGCCACGGCGTGTGTGCAGCGACACCTGGCGGTGGCATGCGGAACTGCGGACGGCTGCGCAGGAGCGGACAGCGGAGAGGCGGTACTGACCGGTGCGAGGCGGTGCTGACCGGTGCGGGCCGGTGCGGGCCAGTGCAGGCCAGGCCCGGCCGGGGCGAGGCAGGTGGCCAGGTCCGAGGACCGCGTCGCACAGCAGCTTTCAGGAC
CACCAGAACACCACGCACACCTCCCATTGCTTTCCTCCGCTTCCCTCTGGCAAAACAAATTCCATCCCTGGTTAGTACCCGCCATGCTGAGAGAAGCGGGAAGCCGAAATCCCACCAGGGCGACTCTAGCGCCACCTGCTGACCAGCCCCATCCAGGCTGGTCCTGAAGTTGCTGGTGTGTGTGCGTGTGCGCGTGCTTGTGTGTGTGCATACATTGTGTGTGTAAAAGCTTTGAAGTAAGACAGGCCGACTTTGAAAGCCAAGCTTGCCCCTTACGACACACCACGGAGCTATCAGCAAGTTCTGCATCCTCAATGGGCGTCTGTCTTCCAGCCAGTAGAGCGGGAGGACGATGGGAGACAGTGGAGGGAGCGAGTGGAAGGAAAGTCTGCTGCTTGCAGCCTGCTCCCTGCACCCGGAAGCGCAGTTCACCTGCACCCGGAAGCACAGCTCATGGGTCCCATGCTCCTCCCCCAGTTCAC
TCCGGTCTTGGGGGATGGACAGGTGGCTGCCAGTCACCTGAAAGAGAACACAAAATCCAGCTTCCAAGCCGCCCAGTGAGGTGGAAAAGGCCTAGCAGGGTCTAAAGTGAGGCACCATCACCCTCTGCTGGCAACATGTTGCCCCTGCTCTGCCCAGCATCTCCAACCCTCCCTCTGTGACTGTCTTCCCTGTTCCCCAGTATGAGCCCATCTGCACCTGTGGCCCCCTAGCGTTGTGACTCCGGGTTGGACACCAGCAGTGGGGCAGCCACAGCCAGGCCCTCGGAGGGCCAGTGTGGCTGAGCAGGACTTAACAGAAAAGGGCTCAGTACTGCCGAA
TTCCTAGTGCATTGCACTCATTTTCCTCGCCCAACATAAGCTCATGACTTCCGCCATCGTTCCCAAACAAGCAGGAAGCTTCACACTGATGCCTGATCCACAATTCCCAAAGCGCCCTCAGGGCCACCATTTCTTGCGAGCCTCGCAGCATCCACGAGGGGGCAGCACAGGACTAACATCGCCCCACGGCCTGACGGGCTGCCGGAAGCAAGTGCAATAATGGTGGGGGTGGCCCCCAGGAGCCCCAGCTTTGCTCCCTCCCCCTCCCCCACCCTGTGCGGAGGA
CATTAAACCAGAGCAGCAGAGGTAACCCGAGCTCCCCACGTCTTTCTGCCCGCGGTGCTTACCCTTCTTGGTGTGTGAACTTGGCTGAGTGGCTGGGGAGGCAGCCTGGCTCCACCTAAGCTAAGGGGGCCTCTCTGTCGTCTGCCACAAGAGGGCAGCCTTCCTTTACCAATCTGGGCTGTGTTCAGCGAGGCGGGTGAGACAGGACTCATTGTCTGGCCTCTCTCCTCACCTTCAGGAGTAAGACCCGTGCAAGTACATCTGTTGCCCATGGCAACAGGCTGTTT
GGCCGGGGGCGCAGATCTGTCTGCCACCTCCCCGCTTCCTGGCCGACCTGCTGTGCAGCATGCAAACCTTGCTTGAGTGCCCACCGAGGGCTGGACGCTGCGTCCTGGGCTGGGTCCTTGCCCTCATACGGCACTCACCGGGTCCTCAGGGTTCCCTGGGGCGCCTGCGCCGGCGGTCGCCCATTCGGGCTCCTGTCCGTGCTGGTGCCCGGGCCGCCCGGCCTGCCCCCGCGCTCGCTCTTTAGCCTGCGGAGTCGCGGCTTCGCCAGGCTGCTGGCGCTCCCTCTCGCGGTCCTGCGCGGCGCGCAGCTGGGTCTGCATGGCCGCCAGCTTGTGCCGCAGCTCAGCGTTCACCAGCAGGAGGCGCTGCAGCTGCTCCTGCAACTGGGAGCGGAGCAAAGGGTGGGGTGGGCGGGGCACCGAGGGCCCCCCGGAGCCCCGCCCAGCGCCTGCCTCGCTCCGCCCCCGCCCCCGG
TGTCCTGGTTAGGGGGTCCCCGGGGAAACCCGGACACTGAGCCGCCTAAGTCGGCCTGAGCCGGTGGTCTGGGGCCGAAGCAGGATCCGGCTGCACCGCATTGCGTCTCCCAGGCCTAGACAAGCTAGGCGCGCCCTCTGTAGGCCAAGCGCGGGCACGGTGCGGGCTGCCGGCTGGGGGACCTGGGCACACGGGAGACTCAGGCGTCCGGGGACCGCCTGTTTACCTAATCCGGGGCGGACGGCGGTGTGGCCCCAGGCCCGGCGCCCGCCTGCCCGCACCCTCGTCCTCACAGACGCCACAGCCATGGCCATGATGGTGTTTCCGCGGGAGGAGAAGCTGAGCCAGGATGAGATCGTGCTGGGCACCAAGGCTGTCATCCAGGGACTGGAGACTCTGCGTGGGGAGCATCGTGCCCTGCTGGCTCCTCTGGTTGCACCTGAGGCCGGCGAAGCCGAGCCTGGCTCGCAGGAGCGCTGCATCCTCCTGCGTCGCTCCCTGGAAGCCAT
GTGTTTGTGTCACGTATGAAAGCTAAGCTGGCATCTCCATAACCACGGGGCTCAGATCTGTCCTGATCACGTTGAGCCCCATAGCCTGACCCTGGAGGAATGAGTATCTGCTGTTGTGAATGAGGCCAGCACCCTTCCCCACCCAGGAAAACCAACGGCCACAGGAGGGCAGCAGAGAGCCACGATCCCAACCAGAGGAGAAAGCACAGACAGCATGGGGCAGGTGCAGGCGCTTATGTTTGTTTATTGGTTTGTTTTCTTTTTTATTTAAGTGACCTGTGCCATCGTATTGGG
GCCCATCTGCCGCCTGGGGCTCCGGTGCGGTGCACTGGTCCGAGGAGTGTGCTCAGGCCGGGCTTTCCAGAAGGCCACAGGCCACTGCAAACCCTGCTGCCTGCCGGCCGCCCAGACACCACAGACGCCACCTGGCGGCCCTAAGCCACTCCCGCCACACGCTCACTCCAGGTTCGTATAGAAAAAGCACAGCTCTCACTGGCCAGTAGCTGCCAAAAAGAACACCCATCGTATAAGGAAATCCAGCCCCATAGAAAACAATCTGCCCACCGA
CTTCAATTTGAAAGTGTACATTAAATAAATCCAAGTAAGAGGCAACAATCTCTGAGCCTTAGGCCTTGGGGAGGAGCCACTCGGCAGTCCCGCGGAATGAACATTCCGTGTGACACACTGCCACCCAGTGGCCACAATGGAGACTGTCAGAACCAGGAAACTGATCCGCGCTTTGGTTGTCCTTGGACCTGAAGCGCCTTGCAAATGCTCGGAAATATTCTGAACCAAATTGAGTTGAATTAAATGTAATTGTGCCGGGCGTGGTGGC
AGCTAAAATTGAAATTACAGTCTTCCCCAAAGCTACGCAGAGCGTGGTGGTAGCGGCTCTGCATCCCACGCAGGTGAGTGCGGGCTTCACCTTTAATTCTGCTCTGCAGGCGCTTCCGCGCTCTTCACCTGGTGTGTACAGGGCATTTGGGGCCTTTAGAGGGCGCACTTGCGGCCAGCAGGCTGAAGAGGCTGCCGCGGAGAAGGCTGGGGAGCGGAGCTGAGCTGAGCTGGTGCAGACAGCATAGGAGAAAAACAGAACCGAAAAATTCACACCGAATTAGGAGGACTCAACACATACATGCTTCGCTCTGGGTCAGGGACTGTGCTTGGTGGCTTCTCCTCCAG
GTATAAAGAGAGGAGGCACACTTGTCACACAATGCCACCTGCAAAATGGAGCAGGGGCTCCCGACTGCCTGCTGAGATGTCCTGGGAGACACTGCCTGCCTTGGTGGGAAGGCCCCAGTCGGGACAGAGGGTTCACCCCTGGCTTTCCAGTGTCCACGCACTCCCAACCACAGCCAACAGAGGGCGCTGCCCAGCCGTGTGGGATCTTTGGGTCTGAGCTGGACAGCTCTTCCTCCAATCCTTAAGGACGTTTTTTGGGGCTAGGGCCAGAACCCAGGCTTGGCTCTATTTGGGGGTGCGCTGGGAACTGTGTAGATGTGTCAGGGATGCTGGG
AAACGGGAAGGGGTAAAAAAGACGGTGCAGGCGCCGCACCTGCTGAGCTGCAAAGTCACCTCTGGATTTCTCTCCAAAGCAAAAGCAGGAGGCTCCAGACAGCAGGAGATGGAAACGGGGCGTTGGGCAAGGACGGTGCCGTCGTGTGGTCACTAGGTGGCGATGCGGCTCCGTGCTACCCGCCCCAGATCGCCCCGAGCCTCTGGGGTTAAAAACCAAGTCTGCAGAGCGTGGAAAAAAAACCTTTTTTCCACGAGATAACCACATCCACATTCTTCCGCCCCGGAGGAAGTCACCTGTCACAGGTG
CCCCGCAGACTGGGGGCTCTTTGAGAGGACTGTGTATTCCTTGTCCGGCCTCTGAAGACAAAGAGTGTGACTGGAGGACAGGGAATGGCACTGTGGGCTTTTTACTAGGGCAGGGGAAGCAGTAGAGGCAGATGACTGTAATGCTTCATCTAGCCACCAGGGGGCGACCACGCGGCCAGCCAGGCAGGGACTCCCTACCTCCTCGTCATCCTCCCCATACTGGGCGTATCTCTGCTCCATCATCTCCCGCTGCCATCGCTCCTGTTCCAAAGTCTGCTGAATTAGCTGGGCCACTTCGCTCTGCTCTCCCGGCCGCTCC
AAATATCAGTTTCCCTTCTCGACTTCTCGATTTTGCCCAGGACCAGTGATGTTCACATTCAGGACCTGCCTGAACCGGCAAGCCCTCCACGTGGGTCCAAAGTGCAAAGGGAAAGTCACTGCTAGAGGCGCCAGTACCAGCATAGCGCCCCCACGCGCCGAGTCGGGGAACTGCCGCGGGGGCCGGCCCCGCCCACCAGCGCCTGCGCCTGCGCAGAGGCACCGCCCCAAGTTTGTTGTGACCGGCGGGGGACGCCGGTGGTGGCGGCAGCGGCGGCTGCGGGGGCACCGGGCCGCGGCGCCACCAT
GAAATCTTTTTACCTTCAAGGATTAATGAATTAAAAATTGAGCTGTATGGATCCAAAATACAGTGTGTAGGCCTTCGCAGGCAGCCAATAAACAAAGGATTGAGCTTCCTGTGTGTGCTGCGAGCGCAGCCTCCTATCTGTGCCACTAGAGGACAGCACCAGATCAGCAGCTGATGGGTCCACGGCCCCGCTGCTCTAAACTTGACTTTAGATTTTAGCGCAATTGGACCTGCTGTCTTCTGATGGGGAAACCAGAAAGGCAGAGGGATATAGAGAGGAGGAAAGT
GTGCCAGGCCCTGCGGGGTCCCACGCGGGCGGCGCGGTCTTCCCCAGGCCTCCTTCTCTGGAGACCCGGTTCCCAGGGGACGCTGTGCGGGGACAGGCGGAGCCGGCCCTTGGAGCCCGGCGCGGGCAGAGGCGCCGCGGAGACAACGCCTCCGACGGCAGGGGGCGCTCGTAGCACGCGCAGTGCGCGGTGCGGGCGCCCAGGACGGCTGCCTGGCCCCGGGTTCCCGAGGCGCGGGACCTGCCGGGGTGAGGTGCCCCCAGCCTGAGAGCCCCAGCCTGGGTCGG
TGAGTTCAAGTCCCAGATCTGCACTAACTGTGTAGCCTTAGACAAGTTACTTAGCCCCTCTGAGACTGTTTCCATGTTGACAAGACACAGATGACAGGATTCCATTCTATGAAGACTTCCCTAGGCAATGCAGGACGATCCTGTGGCACGACTCCCCTGCGCCTCCCTGTGGTCCTGTGCAGAACTTCAGGGTGCATCTCCCTTGACAGGGAACGATGGAGCCTTTGAAATTAATGAGACATCTGGAGCCATCTCCATCACTCAGAGCCCGGCCCAGCTCCAGAGAGAGGTGTATGAGCTGCATGTACAGGTACCCTCC
CCCCACCTCCAGCTGTGGTGGGGAGAGAAGGTTCTGGGTTAGGCTCCAAGGTCTAGGGAGCCCACGTCGTCTGCCCCTGCCTGAGTGGAAGGCTGGGCGCAGGTGGGCCTCGGCGTTAGGAAAGGCAACTGCTCCCTCTTGTGGCCACTCTAGGGCAGCCCGGCGTCCTCCCAGCGATGTGGCAGCCGGTCTCAAGCAGGCAGGGGTGATCCCTCCTCCCCAGCCCTGCGCAGGCCTCGAAGGGGAAGAGAACCAGCGATGCTGGTGAGAGCTAACCTTGATTGGGCACCTCTGGTATACCAGGCGCCCTTCTGTGCACTTCGCAAATAT
GAGAGAAGAGAAGCTAAAAGGCCAGTGCAGAAGCTTCTGTTGGTGCCGGGGACAGGGAGGAGAGTGTAGCAGGGCCTGGGCTGACATAGACATGCACAGAAGCCAGGCTTCCGGAGCCCATCTTGCACCCATCTCCTCAGCCCAGCAGATGGCAACACTGCTCTTCAGAAATGGAGGTGGCCAGCCAGCATGGGGATGCCGTCAGGGGGTGCAGGGCTCTCCCATTTTTGTGCGGTGTGGGGTACACATAAGCTCATCCACCCCAGGTTATTGCTGCGTGTGGATCAGCTCTTT
AGGCCAAGGACCAGTGACCACAAGCAGCAGGGAGGGCCACTGAGTTCCGCCAGGCCCAGCAGGGCGAGGCTCTGGCCAGTCTCCCAACCCCACCCTCCTTGACCTGGAAGCCGGGGGCAGCCCAGATCCCAGACACTGCTGCCCTCTCGTGGCCACTCCTCAGAGGTGCAATGGTGCCCCTGCGGGTACCTGACTGTTTACAGAACTTAATGTCCCCAGAGCTGCCCCAGGGGGCTCCTTCTTCCAGGCTCCTGGAGGAGATACTCCTCCCCAGGTCTCCTCTGCCTAGCTTCGACCTCCCTATGGGACTAACGTGCTGCCCCAAGCCCC
GCATCCTACAAACTTCCCTTGTATTCTTCCCCTTCTATGTCATCAAGCCGCTCCTCTGCAGCTCCTCTGAGAGCCTCCTGGTTCGCCCTTCAGCAGAGCAAGCACTCCGGACGCCAGGACCGTGGGGCTTGCCTTCCACAATGCTGGAGCGCCATCTGGTGGCCACGGGCAACCTCAGCCTCCTGCCGCCCGCAAGCTGGGTCCCCACCCCGGCTGAGGGCCCGCTGCGGGGGCACAGGGCGCGAGGACACAGCCTAGCACACTAGGGACTCACACTTCATGTTCTTCATCGGCAAGGGAATCATCGCGTGAAAAATGGTCCAACTTTACTCGCAG
CTTCTTTGGAAGGCGGCAGGGATGCAGCAGCCCACAATCAAGCCATTCCCACCTCACGAATGTGGAGAATCTGAGAGGGGGTGCCTCCTTCCCCTGTGGGATTTTCTGTGGTCTCAGACCCCACAGCAGCTTCTATGCTCACCCAGCAGAGGGCAGCCTGAGCTCAGGCGCCATCTTCCCAGCACCTGCTTAGGAGACGGGACAGATGGGCACCTAGCCCCCTCACTGCCCACTGCAGGGTGGGCATGGTGCCCACTTGCTGGTGGCAGCAGCACCAGAGAAACAGGATGCACCAGGAGG
CAGTTCTACTATTTATCACGATGGACAAAAGAAATGATGAGCCACTCTGCGCACTGTCATAGGTCAGACTAGGATCTCGCCTGGAACCCGAGGATGTGAGAAACCGCTGTGACTCATGGCTAACTGCTGTTTCAGAACCTAGGACAGCGGCACACATCCCTTCCACTAGGGGGCAGGGTGGTCATTACATTGTGATTGTTTATAAGCTGAGCCTGATTCTGACAGGCAGAAAGCCAGCTCAACTTCTGTAGCTTCAGAATAGGCAGCCAGTGGGGCCAAGTGTCCATGTTTGCCCCAGA
TCAGAGCAGCTTCTCTGTCTTCCCAGGGATGAGTTTACACAGACATTCCCTGTGGCCCCCTGAGGCCTCCACCTCTGAAATCTGCAGAACAGCCAGGAAACAAGCCCGGCCCATGGCGCCACCTGCTGCCTGCCTGCCTCCGCTCATGCACCCTGGGCTGGGATGGTACTTCTGTTCGTCTGGCATTATTGCCCTTGGTCATTTACCGGCAGCCCTGGGCCCCTCCTTGCTCTTCTCCATGACACTAGGACTCCCTTGGTCTTGAAGCTGGGTGAGATTATCAGGGTTT
AAACAGCAAGTGTCAGGGACTCCAGGGAGAGGCACACAGACCTGGCTCTGTCCTTTCCCAGTAGCCTACATTTCCTTCTAGCAGAAGGCAAAGTCTTATACTCCCCACTGAAACAATACGGCTCAAAAGGGCCCCTGGTGGAGGAAGCATACCTACTCAAGTTCATACTAAAAACACTGAACCCAGCCAGGCACTGAACTCAGCTCTGAGGGGTATTTGGGTGGTGTCTGAAATGAGACAACAGGAAGAGGTGTCACAGAGGGGAAAGGCGGGGCACAGGAGGGCAGGTAAGATCAAAAGGCCAGCGGGTAAGATAAGAACCTCCACTCTGCAGCTCTGCTTAGCGAGCCCTACAGTTCCACTGATGGCCAGCAGGTGGCATTGTGGCTGCAAAGAGAGAGAAATACCCAGACCTCAGGAAAGCTGGGTTGAGCTGGGCTGAGACAATTAATGTCTGTCAGCCCAAACCCGGCACTCTGACCTCGCCCAGGCTGTCCCCTGGCTCTGCAGAAATCTGTCC
CGCACAGTAGCACGCCGAGGGAAACCGGGCCGGAGAGACTGCCGAAGAGGGCCTGCCGCAGGTCCTCTTGCCGCCTCCCCACTCCGCCTAGAGAGCGGCACCACGCGGACTCGACGGCCGCGCTCTGCTACAGCGCCCCCTATCTCTGTGGAGGACAGGCCGGCTCCAGAGATCGCTGCAGTTGGCGGAGCGCCTGCAGGAGTCCGGTCGTTCATTAGGCACCCAAGAGCAGGCGACGCTGCGCTTCTGCACCGGAGCCCCACCAAGGCAGCTCGCTTCAG
AGCCCACTGCCCCTGCCCCTACTCCCTACCCCTGCCCCACAGACACAGCCAAGCCTCAGGAGGACTCAACCCACAGGAATGTGGGCAATGAGCAGGCTGCGCTCGGAGGACCCCGCTATCCCAGCCCTGGGCTCTGCCGCCCTCTGGTGGCTGGGCTGGGAAGGATGCTGCTCCCATTACTGCCGTTGTAGAACCGCAATTGCCCTAAAAAAATAAAATGCTGTTGCTGCTACTCATGATGATGACGATGATGGCGATGACGATGATGATGATATTCATTGCTTTATGGTTTGC
TTTGCTGGTGGGGCACCCTTCGGAGTTGGCAGCAAACCAGGCGGTCGTCCCAGGTGAATCCTTGAAGGTAGGGCTGGCCCTACCCAAAATTATGTACTCCATGCTTGGCTCTACAGCACCCTCTTCCTGCCAAGTCAGGCCACTACCACTGTCAGTGCAGCCCAGAGACTTGAGCACCCCACAGTGGCCGCACCTCTGCTCTGCTGGCCCCAAGTAAATGGCACACACAGCATAGTGGCTCCAACACTGAAGATTTTTCCTGGACACAGCAGCCCGTGGCCCTTTGTTGAGCCACACAAAGACAAAGCAGCTCAATTGCG
AATGTTTGTTCCTTCCTTGGAGGCTGTGGGCGCGGTCTCTGCTGTGGAGTTCTTGAGAGCAGGTGGCAGAGCGGGTGAGGTCAGCGCGGCTGCTGGAGGCGGTGTGCTGTGCTCCCGCAGGGAGGAGGGCGGCGTGGAGGAGGCGGGCGCCCCCTGCTGCCCGCGCGGGCTCCTGCAGGCTCCCAGCCTTTCGTACCGTGGCCCCTGAGGCTTTCCCAGGCTGATGATGAATGAGCCCAGGGCCCGACGGAGGCATCCGAGGCACGTGACAACCCCCGCTCTGGTTGTAAATTGTCAGGCGATTCAGTGAAAGCGCTTTGC
CCTTTTTGAGCTTGGAATGAGAAGGCAGAGATGTGAACAACTTGAGGAGCTGCTCCAGGGCTGCTGTAGGTTACCAGCCACGCCTGCCGGCGACAGAGCTCCACTTAACACGGCTGTAGTGAGAGCCTTGCTTTGACTTGGAAAGGGGCTGCAGCAGCCCCTCATGCCCACAAGAGGGCGCTATGAGATCAGCAGTCTCTTGGCAAGCTCAAGTTTTGCAGGAAGGTGGGTGAAGCAGTTTCTCTCTCTTGGCTCTGCTTCTAAGGACCCCCTGGAAAGAACATCAGCTCCAGAGCTTTCTCTGCAGGTCCGTGT
GTCCACCCACGAATATTCATAAACTTGACATGTCTGCTGATTGAACCCTGGCGTCACTACCCTTCTTGGCTGGCCTGGGAGGTTTGATTCCTTTCCCTACAGTCGTGCTCAAACTTTCATTCTCTACCACTTGGGGGCCGCAGACGCGTCATCCAGGTCTCCCTTTTCACTTCCCCCTTCCCGCCCCCAGTGTCCGGCAGGGGGCGCCGTGAAACTCTGGATCCGTGGCCCCTCCCCCGGCCAACCGTCGATTGGGCCGGCGCGTGACGTCACTCCGTTTTAGCCAAACAAATGGGTTTCGGGGCGAGCGTTGGGCGCCGCCGCGC
CTCCAAGCCCTAGGGAGGGGTTGAGCTCCGTGGAAGGCCTCTGATGGGAGGGACACGACTCGGAGGCTGAGCAGCACAGGACACCGTGGTAAACTGGGATTCTTCTTTGCCTTTCTCAGGGAGGCAAAAGGTGCAGAGGCCTGCAGTGTGCTGTGAGCGACAGTGCCAGCTAGTGGCGCACGACTTACATCGCTAGCTACAGGGTTTCTTTTCTTTTTCTTTCTTTCTTTTTTTTTTTTTTTTTTGAGGCAGTCTCACTTTGTCGCCCAGTGGCACAATCTCAGCTCACTG
CTAGACGTGGGGAGGCAGTCAGGGTGAGGGGACCCCAGGGACTGAATAGGGGCCTGTAAAGCTGCAGCCCTCCGCGTGGGGCCCTGGACCCAGGTGGAAACCAAGCGAAGGGATGAACCGGGGCGCTGAGCCCCATGTCCCCAGCAGATGGCGCCCTCGGCCTGGGAAGGGAAGGGCTTGGCTGGGAGGAGGGCTGGTGATGGAGGAAGCCCTCCCTGCCTGTTGGCGGTCTCTGCTCTCTGGCCCCGTTCACTTCTGCACAGGTGGGTGGAATGCCTCATGCTGCAGAGCTATAGGCAAAGTCAGA
ATAATTGTGATTAATGTATTTATTGGCTTACTTTGCACATACGGTAAATACACCACCCTTTTTTTTTTTTTAGCACAGGTAGGGGCTCCTGGCTGATCGTGGCCCTTTTGTGCAGTTCCACCCCGCACCGTAGGGGGCAGGAGCAGCCCTTCCTCGCTCGCGGTTTTCGACGCTGCTTTGGTCTCTGTCAGACCCAACCAAGTCAGTATAAAAGGGGGGAATAGCCATGGAGAAGGTAGGCCTGTGGCCGGGCTTGCTTTTTAAAGGGA
CTGCTGACTTATTTTAAGAACTAAATCTTTCCTGTTACTATATTTTTCACTCTGGGGTGTGCGCGCTCCAAGACTGACAGTAACTCAGGTCTAGGACAGGAGCGTCCTCTCGGCGATGACTTAGCGCCACCTACTGACCACTTGCTCAACAGCGGCCACGTTCAGCAACCACGGTGATCTCGACAGACACGAAAATGTTCTGTGCTCTCAACGAGAAGTTCTGCATGTATTCTTCCCTTCTCACATAGCAGAGCTTGCCTAGCAGAATTGTGCTCCTTTTATTTT
CCATAATCTTACGCTTAACCTCGTGCTCCTTGCCATCCTTTTGCAGCATCTGGCCTATGCAGACTTATTTTCAACTTTTTGCTTATATAGGAGTGGCTTTGAATGAATGAGATCGAGGGGCCTGGAGGGACTTCCCCCACCTCCCCTATCAGAAAGCCCGGCCTCGGACCACTTCTCCTCCTCACCATCTGGGGGCGCTGCCGCGCTCCCCAAGCCTTGTGGAATTTCGAAAATGTGCGCCAGGGCGACACCTCTTGATGGTAAGAAGACGCCGGCGGAGGGGAGCGTGCAGTGCGGTCCTCCCGCGGGCAGGGGGCAGTGCGGCAAGGCGCCCTCGGCGCAGGCGCAGAGGCCGAAGCAGGCGCAGGCGCAGGCGGGGCGCAGGCGCGGGCGCGCTCTCCCGGCAGCCCGCGCTCCCTGACCCCGCGCCGCCGAGCGCCCTGAGGACTCAGCGAAGGGT
TGGGCAGCTTTTGGGGTAAGGGTGGGAGTGAGGTACAGAGCACAGACCTCCTATTCACCTTGCCACTTGGGGTCTGGGGTTCAGACTCAAGTCTGAGGGATCAGCCATCCCATAGAATCACAGGCTGCGCTCTCCTGAGATGCCATCGAACCAGCACTTGGAGGCAGCAGAGAGCTGGATCTGGCTGGGGAGGACATCTGGGTTTCTCCCCATATCCAGGGCTCCTCCCACCCACCCCCACTCTCTTGCCCCTGCCCAACCCTACCAAGACAGTCTTATCAG
TTCAGGAGGTCAGCGCCTCCATGGTGTGAACTGGTAAGCATCCTGGGCACTCCCTTGGCGCCTCGACTCTGCCAGGATGGGATTTGTCCTGCAGCCCAGGCATTCCCAAGCACCAGATGGGCCCCAGCTGACTCTCTGTCTCCCCCTGCTGGGGAGCAGGTGCTGCACCTGTCAGGCTGCACTTCTAGGAAGGGGAGGCCACTGCCGTCTTCCTGCTCTAATATCCCCAGCTCTCCACAAGCCCAGGACTTTCAGAGAAGCCTTTGTGAAACCCTGTTTGTCCATTCCTCTGTCTCCAGGCCCTATTGAA
CTTCCCGGGCTGCCTTTGCTCCCCGGACGGCCCCTTTCCCCGGGCTGTGTTCACATCGGCTGGGAAGGGTCCCTTGCAGACAGATCTTGGACGAGGTCGCGTCCCCCCTCGTGACCAGCAAACTCCTAAAAGCCGCCCTTGCCCCAGAGCCCCTGTAGCCTCCAACCGGCAGTCAGGAGGCAGCGCCGTCTCAGCGCCGCTTAGTGGCGCCAGGCGTGCCTGGAAATCCGCTTTCGCAGCGCCCCCTCGTAGCCGCCTCCGCCCGCAGAAAGGCGTTCCCTGGACAGAGAAGCGGGCGCGCGGGGGCGGGCGCGCGGGGCCTTGCCGGAGAACCTGACTCTCCGCAGCAGCAGTGGAAGCCAGAGTGACGCGTTGTGTTGAACACCAGTTTTCTGGAGCGCTGTG
TCCCCCATCTCCACCCCCCAGGGAGGGGTCCCAGGGCCCTGAGGGCTGAGACACTGCCTGCTCACTGCTGAGACTGGAAGCTCTTCCCAACTGTTCCTGGCTGGGCAGACGCCTTGCCTGGGGCAACACTGCTCTCCAGTGGCAAGGATGCAGCATAGCGTGACTCAGGCTGCAAAGACCACAGTATCCTTGGGAAAGGATGTTATTCCCCGCCAGGGGCCAGAGACCCCTGGAAAATTAGAGCTGAAAGGTCTCCTGTGTGCTCTAAAATTATCTGTGC
CGGCATGTGGGTGCTACAGGTCCCCAGTGTGACACTCAGTAGCCTTGCTGAAGGCCGAGGGTGCCCCTTAGGTGGGTTGTGGGCAGCCTCTGCTGGAGAGGGAGCTGCGTTTCTTGACCGCAGGCAGAGTGGGCTGGGTCTGCAGTTTCTGAGCTGAGCATGGGGTGCCCTCTGCTGGTGATGGCGAGAAGCTCACTGCCTTTGTATGGAGAAGGCTGCCATCCAGCCCCGCCACTGCCCCAGAAGGAAGGCGCCTGAGACCCCTCCTCCTTGGCCGGGAGGCCCTTTGCTGTGTCCCTGCCAAGAGGACCTACTGCAGTCCTTCCCGAAGGACCTCAGTGTCC
GCCTGGCTAACTTTGGCTTTTTAATACAATTACAACTTCTGGCCCTGCGTTTGGGATCTTTGTCCAGGGCTCTGTTTGGGCAGCCCCTGCTACTGGCTTAGTCTTGGTTCCTCCCCACAGGGAGCTGCAGCGACATCTATTGGCCGATCCGTGTGGGAGCCGAGTCAGCTTTAACTTTTCTTGGTATACATGCGTCATCTGCTGGTGGAGATGGGAAAGTGCCTTTCTTCGTTCAGTCAACAATCCAACAAGTATGTAAGTGCCTGCTGTGTGCCAAGCACTGTGCTAGGAAGATGAGGATACAATTTTAAAGAAAACTAGAGCCGGGTGTGGTGGCTCAGGCCTCTAAT
AGCGCCCCGCGGCGACGCCCCCCGCCCCCATCCACGCACACCCACCGGCACTGCTGCCGCCATCCTGCGTCCCCACGTGGAGGAGAAAGAGCCCGGCAGACAGAGCGCCGTCTCCGTGGTCGGGCGGGGTCGCCGCCGGCCACATCGCCCTCTGCTGTTGGGGAGGAGAAGCGTCCCGCTGCGCACGGCCTCAGGGATTAGAAATGGGCTTACCTGGTGCTCCTCCCGCCCCTCAACAGCCTTCACATTTATTTTTCGCCAGGGTCTTAGAGGACACAGTAAACTTTTGACTCTTCACAACAGGGATTCT
TATTGGCATATGTTGTTAAGGACCGATGTTTCTTTCCAAGCCGGTAACTCCAATAGAGCAGGGTACCGCACACACGGTGGCCGCTCAAGCCCAGAATTTCCCCAGCCTTTCAGCGCAACTCTGACGGTCAGGCGCCATCTGGTGGAACGATCTTGGCACTGCACAAAAATAACAAGTGTGGGCAAGATTTGGTTTTGTTTGTTTTGCTTTATTTTTCCTCCAACTTATCACAGACTGAAAATAGTTTTGTAAAAGATAAT
CGACTGCGCTCCGCAGCCGGGCCTGTGTGAAGGCTGACCGCCGGCCGGCCGCCGGCGACAGCTTCCGGGTCGACGTCGACGGGAGCGAGGCATGCTGGGAGAGCGTCCGCGCGCGCCCCGAGGAGCGGCGCTGCCCGGCGCCCTCTGCTGGCGAGGAGCCGCCCTGACGGCCCTGCGCGAGGTAGTCTCTGAGCCTGAGCGTGAGCCTGAGCGCGCACGGGGCGCGTGCTCGCCAAGAGCTGGCGCAGATTTCCGAAGTGCCACGAAACAGCCGCCGCAGCAATCACCGCTAAGACCCAGACTTCCAGGCGCT
CTTTAATCTCTTTTTATCCACGAAGACTAAAGCTCTGTACTCGACCCCGCGAGCGGCTCTCGCCTTCCGGGGCTGGAACCCGACTCAGATGTGAAGCGGCACTGAGCCGCTGCGCAGGTTCGTGCCCAGCGCCCCCTGTTGGACACAGTAGGAGCTGCGCAGCGCCAGTCCCAGAAATCGCTGGAATCCTGCTCTGGGGTTAGAGAAAACTCTTTTATTGCCCTCCAAAAAAGAAACGGGATGCGAAAACAAATTTTTATATCCT
TGGATTGTAGTTAGAATACTAGGTACTGTGCAGTGTGAGGAAGCCATGGTCAGTTGCACAGTGTGCTCACTGCACAAGGGCATGGGCAAGTGTCTAACCACCAAGGGGATGTGCTTCCCAGCAGGAGGCTGTTCCCGCCTGGGAAGGGGTCCATTCCCTAACTGTCCACTAGAGGGGCCCATCGTCATTTATTTGCCCAAAGGCTTTCCCTGGGAGATCATGGGAAACTCGCAGCCCCAATGCCGAATGCCCAAAGAAAGGAACGTTTAAGCCCTCTTTGCACCCCCTGAGAACTCCAACGGCCAGTATCACCTTCCCAGA
CAGACACCCTGCATTGACTCATTAGTCTGATTAGAGTCAGGTTTTTCTTCCTCCTGATGGTTTTTTTTTCCCCCTTAGTTCTCAGCGGAACAGTCACTTCCTTAGGGAGGTTTCCCCAGCCACCCTCTGAGGCCGTGCTTGTTGCCAGACTCTGCCACTAGAGGGCAGGGCTGCACCACTCCTGGCACCTCGCACCCGGCCTGCCCTGTCACTCTGTGTGTTGGGTGAATTCCTGTGATCTGTGACTCACTGCTCTGTGTCCTACACATTCGGCTTTTCTTCTCTCCCCACAACCCCATTTTA
GAGACGAGGGGGCCGGATGAGTCAACAGTCTCAACTGAACAAGCACAAACGCCTCGCAGTGTTGTGGCCAACAAAATTTGCCATCCCTTCTTACACCTGAGAGTGCCAAGCAGGTAAAGCTCCTGCACCAAGCCCCGCTGCACCTCACGTGGTGCACCACACGGGGGCAGCAAAGGCTAAGAGGGAAGAACAAGGAAGCCTGACCTGGCCGGGATTTTTGGGTCCTTTTTCTCCACCTGGGTGGCTCTGCAGGGTACCTGACAAAGGATTGAATAAAAGCACAGGCAAA
CCTCGGTTTCCTCGTCTGGACAATAGAAAGGGTCCTCTGCCCCAGGGTGTGTGCAGACCCCTAACTCCAGCCCAGGCTGTTGGGTCTCTGTAGTGTAGGGAACCCAACAGGGACGCTGGGGATTCCCCCTGGGGCAACGCAAGGCGGCACTCCCCGCGCCAGACAGCAGGGGGCGCCAGTCGCACACATACGGCCCTGGGAGACCTGGGCACCTACACCTTCCTGCACCTTCCGCTGCAGAACACAGGCCATGTGCCAGCCGGCCCCTGGCACCTCTGGCCTCATCTGCACCAGGCCCCTGGGCTGCCTGTCCTGTTACAGC
ATTCTGGGGTCTCTCCCTGGCTGTTAAATGTTCCAGTTGGGAAGGAACAGGCTTAACTTCTGCTCAGGAAGCAACCTGGCAGGACGCCACCCAGCCTTCCCAACCCTCACTCGCAAACACAGGGCGGCCAGGGAGTGCAATTCCAAAGCAGGACCGGAAGGTGGCGCCCGGGAGCCAGGTGGAGATGCACCGCCCTGGGCAGCGCGATCCCCACACCTTGCCCTTCGCGGACTTCGCTGCAGCCCAACTTTCTTGGGGCAGCTGTTTCTGCTGAACTAAAGGAACACCAGGGGGTCCAGTCTCTCGACACCCCAGGGCCCACGCACCTGCTGAGGAAGGCGCTCCTTCATTACAGGCGGCAGCACCGA
TGCTGTGCTGTGGGGCCTTGGGGAGAAGGCAGGGAGCAGGGCTGAGCAGGCGAGGAAGGACAGCCTGGCCTGGCCCTTTGGGGCCATGGGGAAGGAACTGGGCTACACACACTGGGCCTGAGGAGGGAGGAGGCCTGGGTTCGCAGCTGCTGGTTTTCAGGCTCGTCACGGCCACTTGGTGGCAGCAGAGGGGTGGCTTCCAGACTTTTCAGGGACAGGCATTCGCTGGCTCAAAGGAGAATTGTCTTCTTGTGGCTCGTGATCTTGTTATCCAGCACCCCAAGATCCTCAGAGAGTACGAAGTGTC
ACCTCCACCATGACCAGGTGATTTAGGCATCCTTGTGCTTTCTGCAGATAAGGCGAGGGGGACTCTTGGAGGTGACCTAGCTTGCCCAATGTCCCGCCCAGGCACATGGAGAGCTGTGATTCTAAGTCAATGTCTCCAACCCAAAGCCCAGTGCCCTTCACATCTGATAGGGACAAGACAGCAATACCAGGAGGGACCTGCAGGTGGAGTGGTGACATGATGGAAGCAGTAGCTTCTGGAAGAGCTTCTGGAATCCATGTGTGAGATGGACTGGGAGGAAGATGAGTAAAGATCGGCCACAACGGGGAGGCGGTGAGAAGCATCAAAATGATTAGGTGACTTCGTGGATGTAA
CTGCCTAGTGAGAACTGGAGATGGAGGTAGTGCCTGACAACCGCCATTTTTCCCCCTTTCCAAGTGCCTCCTCAGAGGTGGAGATGTGAAGCCACAGCGAAGACCAGTCACTCTCCCCACATGCCCCTGCTATGCCTTGCCCAACCAGCAGAGTGAGCTGCCCTCTGTTCCTGGCCCAGAATCGCCTCCTCCTGCCTGCTTGGGAACTTCCTGTGCATCCACAAAGTTTGAGAGCTAGTAGATTGATTAATAAAAATGATAAAGTGCAGCAACC
CGGCGGTGGCACCAGGGAAGATGCTGACGCGAGAGTCATGTCTGCCCACCTCGCCTGGGCCAGGGACGCCAGCGTGCACGCGGGTTCGGGGTGAGGGACTGGGCTCCGCTTACCCGCACCCCGACCCTGGGCTGCAGGGTGGACGTCTGACGCCCTCTGCCGGGCAATCGCCTCGGCGCCGGCCGCTCCGGGCGCAGGTTGGCCCGAAACCACTAGGGGCGGCCGCCTCCTTCCGGCAGGAGCCAGAGGCGTGAACCACGCAAGACGTCGTCAGGGAGGGGCAGGTTGGAGTAGCTCTAGTTGAAGTCAACTTGGTCCCTCTCCTGGAGCTTTGGAGACTGATAACCCCACACCCACCAAGAA
GCCTGGGTCAAGTGGCGATCTAGTTGCCTGCTATAGCTGGAGCTGCTGTGGCTCATGGAAGCCACCAACAATCAGCTGCCAGGCAGGTAGAACGTTGAAGGCGCAGCTGGAGTTTCCAAGGAAGGAGCCCATTGCCTGTGTCACAAGTGGTCACTAGGTGGGGACAGAGTAGCCTGAGGGCACAGCCAGAGCTGGTTCATGAGGGCCACTAGGCTGCAATGATGAATAAAAAATGGCAGGCTAGAACCTGGAAGAGAAGTGTGTTCATGTGGTGATCACCTTGAAGTGTAATGTCAGCACCCTCTGTTGATAAAGCCTTG
TTTAACATGAAGTAGATTGCAAAACTCACATGGAAATTTTGGCTAAAGCTCAGACTTCAGATAAACTACAGGCAGCAGCTGCTCTGGACAGCTTAGGGTCCCTGATGTCGTGAGGGACTCCATGGGCAGTGTCCCGGGGGCCCAGCAGAGGGCGCGCTGCCTCCACTCCACAGATGCTGACTGAGCCTCCGCAGTGGGGAATTGGAGGGAGCAGGAAGGACAATCCCAGGCCCTTCTTTGTCTGCCTACAGGTGCTGGGGGCCCGACATCTGCCAAAGAATGGCCGAGGCATT
AAAGATTCATATCTAGTCTCAGTTCAGACAGACGCTCCTGCCTGACTCGCTTTCCCGGCCGGCATCGGTTGTAACATTACCGGATATTGCCATGCCTCAAGATCTCCCTGTTTTCTGGCTGTAGCAATGGTCTCATGCAGTGCACTATCTTGTCCACTAGGTGGTACTGTAAGATCAAACGCCATCGCCGTGGGTTGTTGATGTAGTGCCTTGCTATTTGGCACAGGACGCACTGCCTGAGATCCATACTGAACCTCTGGAGACGGCCGATACTGAAATGCGGCTGGCGGCTGGTGTTGATAAACTACCGATGGTTGAGTTTTATTTTCT
TATCCCCACATCAGTCATTCATTGGACACAGGCTGTCCTGGGAAGGAGGCATGCCCTTGGGCAAAGTGGGTTTCTTCAGCTGAGGCTGTCCCCAAAGGGGTCCACCAGCTGAGGGCTCTCTACTGTTAGGCACTGAGTCTTTCTGTTGTGAAGATCAGGGAAGCACATTGCAGTGTCTCCTATAGAGAGGAAGGGGGCGCTATTGCATTTGAGTTGAATCTGCAGCCCAGTTGGTGTGAGGCTGAAGTTCACGCTGTTGGCTTCAATTTTGCTCCGTGAAGATGGAAACCAATCTTTCTGATGAAAAGGGGGC
CGACAGAGAACCTCGCGAGTCAGCGGCCCCGCGCAGACCCCCCCAGGCACGGTCCCCTGCGGCCACGTCGGCTGCTCGGCGCCTGCGCAATCTCTTTCTCTCCAGCGAAACCGAGGCCTCCGGAGAGCCTAGTAGAGAGTGTGGGCAGTGAGCGCTTGTAGCCGCTAGAGGGAGCGCTGGGCACAGTGCACGAGAGACAATAAAGGCTGATTATCCCCTCAATGTCTCTGCAGCCTGAGCTTTGTGACTTCTGTATCCAGAGCACAGTTAATTTCCAAAAGCCCGCCTGCACCACGTGTTTTAAGTCTT
TTGGGAAGAAGATGGCTTGGGGAAGAGGAGGAGAGGAGGAAGAGCTTGTGAAGGTGCAGGAGTGAGTCTTGGTAACTGTAGAAGAGACCCCAGCTCCCCCAGCTTAGCAGCCCCCAGCACCAGGAGCTGCGAGGCGTCAGGCTGCCTCCTGGCGGCAGGCGGCGGCGGGACAGCAGGCGCGCGCATGCGCGGCAGAGGGGGTTGGGGGGTACGTCCCGGAGCCCCCGGTGCCCGGGTATTAATGGCTCCATTAGTGGCCGGGAGGGAGGCGCATTAGCGGCGGC
CAGGTCCCCCGATAGAGTGGCACATGATGGGCACAGGGCAGGCTTGGGAAATGGGGGGCCGTAAGGCCACAAGACATGTGGGCAGGTAGCCCAGAGTGTGTCTGGAACATCCTGTTTATTGGTCGGCAGTGACATCTACTGTCACATTTGAGAACTGCATCCACAGCCACATGACCTCCTGTGAAGACCTCAGGGCAAACTGGGGAAACCTGCCCTTCTTGGAAGGTGATACTAGGGGGGATGAGCAACACCTTTCTTGGAGGTTTGAATTCTTCAGGGCCCCTCCAGCATCTTGG
CCCGCTGCCCTAGGCTGGAGCCCCGCCCCCTCACCCGCCCCCGCGGGGCCCAGGTGCACGCGTGGACCCCGAGCCCGGAGGTGAAGAGGGTCTGACCCTGCGATCTCCCGCAGCTGCTACTCCACCGACACGCACTGGTTCTCTGGCCCGCGCTGCGAGGTGGCCGTCCACTGGAGGGCGCTGGTCGGGGGCCTGACGGCCGGCGCCGCGCTGCTGGTGCTGCTGCTGCTGGCGCTGGGCGTCCGGGCGGTGCGCTCCGGATGGTGGGGCGGCCAGCGCCGAGGCCGGTGAGCGTGCGGGGGGCGGGGCCGGGGG
GGGTATTGTAGGGATTGAAGGAAATAATGGGGAGAAGGCATTTATCCAATGCCCGGCATAGACTCTCGCAGTAACTCCCAGTTGCTCAGGCTAGTCGGGGAGGGTGGGACTGCGGCTCTAGCAGAGCCATGGCGCCACCTTGCGGTTCTGTCGGCCAGGACAGTCGGTTAATCAGATTCAAATCCAGTGACCCTTTTTCAAGCGCCTGTGAGTAGGCCTGTGCTGGGTTGAACTCATTATTATTTAAACATGTAAACTGTGTAATGGTAAGTACAGTGCTA
CCCCTGTGTCTCCCAGCTTAGGCTTCTGTGGGTCTGGAAGAGTCTGTGCTTAATGTTTGGAGAAAGGCAGGAATGCCAGTTCCCAGTCTCCTAAGACTGCAACCCCTCCCCCATCACCTTCCCCTCCCCCATGTCTATGCGCCACCTTGTGGCTATCTCTAGGACTACACTCAGAGGCTGTGAGTCTGGTGGTAACTGCTGAAGCCGCTAGCTCAACTGGGGCCTAGGTGGGCTGAGTTCCCCTGCACCCAACCCTCTGGGAGGCGTGAGGGAGACCTGACCTTTCAGCCTCATAGGAAGTAGACCGGAGTAATCCCCACGGGGCGTGGAGCATAGGGTTGTCTGTGACTGTGACCCTGGCCAAGGTCACTGTGTCAGTGTGTTGGGAGCTGCATCCGGCTCCAGGAGGAAGGGGCCTGCAACATGCCACACGCAGGGTGGGTG
CGGCACAGGGGAGGGGGGCGGGGGCGCTGCCAAGGTCTCACAGCTGAAGAGGGAAGCCAGCCGGGGCCTACGGAAAGCTGGAAAATGCGCTCAGGCCGGGCCGTGCTCATGGCTGGGATCACAGCGCCACCCTGTGGCCGACGCTCTCCTTCGGCTCGCAACAGTCTGGAGAAATTGAATTGCATTCTTCATGGAGAAACACAGACCGAAAAAGATCTTCCAGCCCAGCAGCAAGAAAACCACCACTGACTTTTAGAAGTCGAGTGCAAA
ACCTCCGGATATTCTGTTCAGGATGTCTGAGCTGGGGCCCAGGGTGATTCTGATGGAGGGGAGTACTTGGGCACACCAACGGAAACAAGTGATCTCCAAGGCCCTGCCCTGGCTTGGAGACCAGCACGCAGGGGACCACGTGCACACTCTTTGTTCGCCACCAGAGGGCAGGCCTGAGGCACGATGGCTGAGCTAGGTGCCCTTTGTCCCCATCAGGGATAGAAAGACCCCAGGGAACATCTGTAGCCACCCAGAGAATGAGGTGCAGGGTGGGCATTGCAGGAGTTCTTCA
AGGACCAAAGACACACGGAGGCGGCCTCCGGGACAGCCAGAGGGCCCGCGGGCGCTCGGGAAAGGGGCGGGTGCACTTCCGGCCCCCGAAGCCTCAGCGAGGGAGTCTCCGGGAGGCGCGGCGGGGAGTAGGCAGTGTGTTGCTGACCTCTGGCGGTCGCTCTGCGGCACTTCGCACCTTCTTTGTGCTCAGGAGCGGTGAGTGTCAGTTCGGCGGCTGAGCCCCCAGTAAGGGCGTGGTTCCGGGCCAACGGGAGGACGTGCTGATGGCGCTGCTTTCTTCCTTCCCCACCGCAGCTGTTTCCGACTCGCGCGCTGAAC
AGGAAGTCCCAGTTGCTGGCATGACCTGAGAGGTTCCTGGGACCACGCCATGGAAATGCGTCCGGTCCCAGTGTGACGGGGAAGAGCCGCGCCTGAAGCTCAACTTCCGAGGCTCTCATCAATCTACGCTTCCTTTGGAGCGTGCAGCCACCAGGTGGCAGCCGAGGCCACGGGCAGACAGAAAAGCTCCCGAAACTGAAGGACTGCCAGGCAGCAGAGTTCCGGAGGGCTCCCAGGACCTTCAACCAGAAAGAGACAGAGCATATGCGCATATGTATGTCTGAGCCCGTGCACGGAGGAGGAGTATGAACAGACA
AAAAAAAGTCATGGACATTTATCCGCAAACGTCTGCTATCAGGGATATGTAAACTCTAACAGCCATGAGAAGCCATTGGACGGGTGTTGCTGTGGCCAAAATCCAGAGCATGGACAGCACCACACGCCGGCCAGGAGGTGGCGCATCTTTTCATGTCAGTCATGATTTATCCAAAAACAGCACCTCCCGTGATGCCAGTGCTGCGCAGAGGTTGGGATACAGCGGGTGGGTGCCTAGAAGCCAACTCCCGCCTTCCAGGAAGTATGGTTAGGGGACATACTCACCCGGACACCGACGTGAACCTGCAGCCTCCCCCGGGGAGCACGCATGGGTCCCAGTTGCCTTACAGTCTGATCACGGATGCTGTTGCCTAGGCAACGTGAGGGTGGCCCTGGCTCCTTGATCTTCCTGGTGGCTCTGGGGGACCATGACGGAGATGCGGATAATTCAGGTCAGGGCAGCAGCCGGCCGGCAGGGGGCGACAAGCACACTGCTCATGAACGGTTGGCTCTGCCCACGTGCACACGGCGTTTCCACATTAACATTCATTTAATAATAATAAAAGAATAAGCAACGAGAGAGAAAGCCAGAGATCTAC
GTTGGTGCAAAGGGAAAACAACGGTGTCTCTCAACAGTTCACTGCTTGCTCACTCTGCATCAAATTAAAGATGAGATCATAAAAAAACATCTCCGGGTGCGCGTAACGCAGTCTCAGCCCTCTGGAGGCCAGTGGGTTCTTTGTGCACAAGTCTCTCCGCGCCTGGCTGCCCAAGTCAGTTCCCGGAGCGCGACCAGGGTGCCACGGCCTCCGTCCCGAGGTAGGGTGGGTGGGCGAGCGCAGCCTGATGCTCTTTTGCTCCGGGTTTCTGCCCCCGGGCGGACGGTGTAGACTCTGTAGCGAGCGGAGAGCGAAGGTGCAAAGTTAAGCGAACACGAGCGCCAGGAGGAGACTGGAGCGCGCGAGAGGCAAACGTGCGCCCTCTGCCTGCTGCCGCGGATCTGCTGGCACTGGGAGAGCACGGCGTACTCCTTGCCACCTGGACCCTCCTTACCTGGGCGTCAGTAAGACGCCAGAGAGTCCATGCGCCTTGGACGGGCCTGGCAGGTCCTGACCTGAGGAATAGACTTTAATTCAGGATCTACGATCGC
AATGGAAGCATATGGTCCTTGTCACTCATCTCCCAGGACACCTTACAGCCCCATGCGAGCTTGTTCACCTGCAGAGGCCCAGAGCACTGGTTCCTGAGTCTTCTCCCAGTAAGTAGGAAGTTCCTCAACACTGCACTGCTGTTACAACAAGTAACCAGCAGATGGCAGTGTCCACCAGCCCTCCCTGATTCGTCCCAAACCCAAGGGCTCTGAGATGTCCCTTTTGGAAGGCTTCTGGTAAAGAAGCTACCTTTCTCCCTTCTTCTCTGTTGCCTCTCCTCCCCCTCCCGGTAGC
CTTATTTCAGGATCTAAAGGCAAAATGGAAAAACGTCACATTTTGTGGTTATTACCAGGGACTGAAGTGAGTTGCCCGGTGGCCCCTGGTGGCTTTAGCTCCCCTGGTCACCTGAAGGGCTGCAGTGACCCCTCCTGGCCAGCAGAGGTATTGGCCCAGCCAGGCTGGGGGAGGCTGAAACTGCTTCCCTTCTCTGCAGCCACAAAGGGCTGGATTCCTTGGGCGCCAGGAGGGGAGGATTTTTCTTTTCCCTCCGATAGCCCTACTGGGCGCTAAGATTGTTGTGAATCATTAC
GCAGTGGTCTACCAGCATCCTAACTGCTGTTGGGGCATGTGGACCCTTTGATTGGACCAAGAATGCAGTTCCCTTATGAGACTGTAACTAGGTTAGATGCTTTCGGGTTCTGTAGCCCAAGGCAAGGTGCTGACTTGCTGGTTTTACGTGCTTAGGGTGACCTCTGCTGGTGGCTTCTCTAAATGTTGGCAGAATACACAGCCAGGAACTGCCGGTACCGTCTCACATCAGCCAGTAGTTGGAGCCACATTGCTATCAGAAGGAAAAGAGTGCTCTTCTCATACAAGAATTATTAAAACAAAGTGATGCCCAATGCTGTTCAAGAATGAACAGCCTGGTCTGGTTAGTAACAAA
CTCTTCTTACTTAATAAGTTTAACCACTGAGTTAAACAAGTTAAATGACCTCCAGTATGTTTTTCCTAGGGCTGGGGAGCAGAATACCACCGCCAGGATGTTACTAGCACCCCCTGCTGGATTGAGATACATCTGCACGGCCCCCTCCAGTGGCTGGATAAAGTTCTTACTCAAATGGGTTCACCTCATAATCCTATTTCATCTGTATCTTAAATGGCCCCAGGCATCTGCCTCTGGAAAACTATTGAGCCTTGCATG
CAAGGTATGAAGCAGGATGGCACCTTCCCAGCTCCCACCAAGCCCCTCCCCACCTTCCTTCTGAGAGCCCTTTCCATCAAACCATCTCCTCCCTTTTCCCTCCTTCCTCTGCCTGCCCTCTCCTGCTAAGGTCTACTCCGCCCCCTGCTGGCCAATCTTGGCAATGGCCTAGGTCTATTACGAGACCCTTCCCCTGGTCCCACCCACTTTCTAAATTAAGAGTACTGATGTCACCCCTCACCCAACCACTGCTCCCAGGAGGCCAGGGGACACATCATTGACTTCTTGCCATCAGACTGGAGGTGAAAGAGGGGGGATCAGTTTTGGGGTCACTCTGACCCACGCAGGGAGAAGCTATGGTGATGCCCTATCCTTACCGTGAGACTAGGAGCTCCTGTGGTCATGAGTGGTCTTCCCCTGAAATAAGAGCTCCCTAGAGGTCACTCTTTGGTTAGGGCCACAGGCTCTCATTCTGAGTCCCTCGGGCCA
GCGGGTCAGAGAGAACTGGAAGGTTTCTGGTCTTAGTAAACTAGAGAAAGACATTGCCTTATATAGAGTAAGAGGCACTGGAGGAGGAGGAGGAAAAGGAAGGCAAACCAGGATGTGTAGGTTTGAGTGGCAGAAGGGAGAGCGATGTCCCTGGATGACCACGAGATGGCGCTGTCCAGCAGGGAAATGACATCCGTTCTCTCTCCGTTCAGGGAGTTAGAAGTGAATGCAGACATTTGGGGAGCATGGACATTAGAAAAACAGCTGAAGTTACCAAGCAGTTGACGGGGGAGGA
AAAAAAAAAAAAAGTCTTGAGAACAAGAAAACAAATCTTCCAAATGACTCAGGAAAAGTTTCCGCGTATCCGAAACACATTGTGCCTTTTATTTCAGTGACACAGAGTCTGCACAATGCCCACAAACCACCTCCAGGGGGCAGTGTGGCCCAGTGCTGCTCCTAGGATGTTAAACATTCAAAACCTCAGGATGGTTTTTGTGGATTGGTTTCTCTGTTTGGTTAATGAACCATTTCTAGGGAAAAGGTCTCTAAAGGA
CATACCCCTGGCTCCCTATCACCTGTCAGCACTTTTTAAAGCAGCAGCATTTCACTTTGTTTTCCCCTCCACGCCGACCAGTGTGGTCTTCAGCATAGAGTGAGCTTCTAGTGACACGAGCTGGAGGGAAAGAGGAAGTGCATCAGGACGGCTCGTCCAATGGACAAGGTAAGGGAAAGATCTTCCCTAATAACTCTCCATTTGGGAAGGAGGGAGTCACAAATGGCAGGGGAGGTGGGGACACTGGCCCTCACCAGC
ACACAAGGGAGTTGTTTCTGGTCTGCAGACACTGAGGACACTTGCTATGTGGCGTGGTGGATGGTGGGTAAGTCCTGGGAATTTCTGGCACCAGGTTCCCTGGGTGGGAAGGGGCATAGGATTCAGTTGTCCAAAGCTCAGGTGTGGGAATGGAACTGTCCTGTAGAGGGTGCCAAAGACCAGGTCTGGAAACTGCATAGCCCCAGTCCCCACCCCCACACACACCATCCCACCCCTTCCAGCTTTTTCTGCAGGTCTTTCTGCAGGGGTGAGGCAGGGAGAGGAAGGGGTC
AGTCGGACGCCGCCGCGCCCCACGCCGCAGGGCAGCGCGCCCCAAAGCTTCCCGCGCGGGGACTGAGTGGCGCCCTGGGCTAGTCCCCGCCCCTTCGCCCCCGCCGCGCCGCACCAGCGCCCCCTGGCGGCCATCCGCGCGCCGCGCGCTCCGACTCCCGCCCACCCTAGAGAGAGCGCGGAGCCCTGCCGGCGACTGACTTCAAGGCACAAGGCAGTGGGAATTTCGTCGCTGAGAAATGCAGCGTGTACGTCGGTTGTCTTTCCTTAAGCTGTATACACAC
GGGAGTGTAGGAAAGGAGGAGGCACTGGGGACCTGTATCCCAGGTTTTCAGGGCAAGGCTGTGTAAGTATTTCCAGCAGACTAGTGTGAGGCATGCTAGGAAGCGAGCTGATGTGGAGCCGAGCTAATCCTGTCTGATGTGGCCACCTACAGGCATCAACAGGCCTCAGCAGAGAGAAGCTGAAGTGATTACTGCATTCCTATGAGCTGTGGGAGGAATAAATCGTGGAAAGAAATCCTCATTTGCAACTGTATGGCATTAGGGGTGAGGGGTCTCGGAAGAAGCACCC
CACGCCCCTCTGCCATGATTCTGAAAAGGTTTCACCAGAGTTGCCACTCTGGGGAGATGTGATCTGTCCCTGTGACTGGTCACATTGCCTCTGTAGCGGGGCGGCAGCAGCAGCAGGGCAGGACTGCTAGGCGTCGTCACTGCAGTGGTCTGGAGCAGTCAGCAGGGGGCGCCTGTCTCGGGCCATGCTCTCCCACTCCTTCTTCACCATGACGTACAGCCTCATTGCTGCCTGGGCATCCTGAATCTAGACGACATGAAACATCCCAGCAGGTGACGAGGCATAGCCGCAGCCCACAGTCAACCCCACAATGACTGAGCCCTCCCACTAGCC
AGAACATTTGGAATCAGGGAGGTATGTGAATTGGTTATTCACATTCGTGAGCACCCCGTTTTCCTCCCTCCTAAAAGTTATCCTTGCTTATGAAAAACCTGCGTCTTCCTCCCTCGGCCCGGCCTGGGCAGCGCTTGCGCTCTGAGGCCCTTAGAGGGCGCTCCTGGACTTCTGGAGCCGAAGCCACCACCCGCAGGCCCTTCCGTGCAGCCCTAGTTGGACTTAGCTGTCGCTGCGGCTTTATAGAGATAAGAAAATTAGGACAAACATCCAGTTATCTGCCTTGTTTC
GTAGTCCCAGAGGCTGAGGCAGGAGGATCGCTTGAGCCTGGGAGGTTGAGGCTGCTGCGGGTCATGATTGCGCCCTACACTCCAGCAAAGCCTTTGATATTCCGGTCTCCCAGTCTGTGATCCTACCAGTGGGCTGCAGTACCCACTCCTGCCTCTAGGTGGCAGCCTTGGCTCTGTAAAACCCAGGTCTGTTTTTGGTGCCCTGGTTCCCACCCTTGGCTGGGTATTGTTTTCATCTGGAGATTTAGGGTATTGCAATCTACTGATGCCTGGGGCTGCACCTCCGGATATTCTGATTTAATTGGTCTCGGGTGGGAC
CCACCCTATCTATCTATTCATCCACCCATCCATCCATCCGTTCGTTCATTCGTCCATCTGTCCATCCTTCCATCCATCTATCCACCCACCCATATCTATCTGAGCTGTCTATGGTAGAAAAAAAGCAACTTGGGCGGAGGCTAGAGAAGACAAGCATGGTGTGAGACTGCCCTCTAGAGATTGCTACAGGAAAGTGCAGGTGGGGAGCTCCCTCTTTCAGGATAAGATCAACCCCACCACTCGTTCACTCATTCACATTTATTGAGCGAGTACCTACCTATACCCGGCACCGTGTACTTACCTGTTCTGGGAACAAAAGACAAATACAAAGAGA
TTGTGGCCGCCCACCTCCTCCCCGCCACCCTGGGCTTTGGCTTTGTCCTCAACCACGCCCCGGGAGTGCGCGGAGCGGTCGCAGTTCTGTTAGCCAGGGTTGCGTTCCCACCGCGAAGGCCCGGGCGCGCGCTGCTGTGGATCGAGTCTGGGGCTCCGGCCACCAGGTGGCGCCACACGGCTACCTGCGCGCCGCTCTGAGGCGGTCGGATCGCCGCGGTGCAAAGGACCCAAGACCGGGGGTAACCGGTCACCCGAGCCGACCCACCGCCCGCACTGCCGAGGCTCAGGCGCCCC
TGGGACCCAGCCAGCCAGCCCCTACCCAGGCTCCCTGGATCACCTTTTGGATGCACCTGCTTTCCCGCCTGAAGCCGGCTCAGCCCAGTCCCTGCAGCCAGCCTGGAGTTTCCAGAGCTCATGCTGCCCCCTAGAGGTCAGCTCCTGCAGCTTTTCTTCTCAGTGTGGGACAGTCCCAGAGGGAAGGGGATCAAAAGGCTGGGAATGGCTCTGCTCCTGCACATGGCACCTCTGGCCAACAAGCACCCAGAGCCCAGCTAGAACCCACTTGGGTGGCAGCACGTGCAAGCGAAAGGATCTACCTATTCGAGTGGCTCT
AGCTAACTGTCTCCAAGGCCTTCATGGAGCCATGGCTAGTTTTTCCTGTGCTGAAAGTTCTGAAGGCCAGAGGTGAGGGGACCATCCTTTCCCCCTGCCTTGGGAATGCTGGGTGAGCTGACGAACGTGGAGCAGTTCATCAGGCGTCCTGGTGGTGGCACTGCAGGGCCTTTCGAAGGGAGTTGGCAGCGGCTGCCAGGTAGTCAGCCTTGAAGGAAGGGAAGGACGAAGAGAAGGCTGGGACTCCACCTCCTCCCTGCACAGCTCTGAAGGGCTCTCTGCTGTGTTCCCATT
ACTCTGTCTCAAACAACAACAACAACAACAACAAAACAACAACAACAACAACTGGTATTAATGCAAACAAAACCACACTGTGAATCCACTGCTCACTTACCTGACAGGCAAATGCTCACAGCGCACCCTGCTGGCGAATCTGTGGGAAAACAGGCTCTCAAGTCCACTGCGGGTGCAAGAGTAAATAGCACTTACACATCTGGGAATTTACTCTTTACACATTTGCATATACAAGCTTTGCCACTGTAGTACTGTTTGTA
GAGTCCTGCAGAGAGGCCCAGCACCGGATTCCCAGGCTGCTCCTTGAGACGCTGTCCCACATGGGCCGGTCACTCACCTGCCATGAGACTCCCAACTGGGACCTTCCCTGCAGAGCCTGTGAGGTGGAACGATGGTGATGGTGCCCCCTTGTGGGGTAGGTGCATGTGGCAGGCACAGAGTGGTGGCAGCAACTGTAACATACGGTTCTGGAGGGCAGGGACAGGGGCCCTTCCTGTGTGCCTTGTGGTGCTGAGTGCCAGGCTGGGTGAGCTCACCAAGCCCTCCCTGGGAAGGTGCTGTTGATGCAGCAGGGAGGCCCAGGGCAGTCACT
AGCATTAGATTTGATGAACAGCTTTATTGAATTTTGTGGATAAATATTTAAAGCCTTCAAGGGCTTGTGTAAATCACACCTAGGCAGACGCACTTGCTCACAGCACCATCTGCTGGTAGCTGCTTGTGTTGTGCAGGGAAGTTAATGGGTATCCAGGACTCAACTGGGGACAAAAAAGTAGGTCCAGGAGACAGGCCATCTGCAGCTGGCCCTGAAACCCAGACCGTGTACAGACCAACCCCAAGGCACCAATTTC
GTGATCTCTGGGAAGCCATCTGCCCTCCTTCCAAGCCCACACCCCTCCCCATGAAGAAGCCCCCTCTGAAATTGATCTTTGCCACAGCCTGGGCACTACAAGGTCTCGGTGCCAGCGCTGATCGCTGCGGCACCCTTGTGCTCCACTGGCCACCTCAAGGGGGTGCTGTGTGTTCTCAGTCTAGCCTTCAGCTCAGCTGCTAGGGTTGGCCCCTGCCACTGCCCCCACCCCCAAATCCGCCCGTTCTCGATCCTCGGTAGTGCGTCCCTCTGCTGCCCCTGACATGCATGGGGTGTGGGG
AAGGAGCACAGGGCTGGGAGTGAGTGTGGGGCTGAGAAAGGGCTGTGCCAGGAGGCCTCCCTGCTCCACATTCCTCACCTGCGATCCCTCACAAGATGACCAAAACAACCCAGTGAAACTGCCTTGCTTGGAATACATACGCAGGAGGAAGTGCCCTAGCCACAGGAGGCTGTAATACACTAGAGGGCAGTGGTGCCCAAGGCCATAGGGAGGGAAAGTCCCATGGAATGCGGGCAGCCTTTCCCTCAATCCCTCTGACCATTCCTGTGGGGGAATGCAGGCCCAGGGTTGCCAGATTTTCTCATTT
CAGAGACTACTCAAGAACTAGGATCATGCAGGGAGTACTTCTCCTCACCCCGGATGTCAGGGAATGCTCTGTACAAAACACTGTTCCCGTCTCACAAAGCATCTTGAAGATGGAGACGTGCATACTCACAGTTCACCACAAGAGGGCGGTCATCAAAAGGGAAAGGTCACCCTGCCCTAAGCCCACACCGGAAGGGTGAATCCATGTTTAAGGAGGTTGAAGGTATTTTTATAATCATGGGCTGCTCCTGGAATTGATAAAACACG
GTACCTCAGTGGCGACCTCTGAGTTAGAGGTGTCACAACAGGGCCAGTTAGTTTCTGTTCATCAGGAAGCCCAAGGTGCCTTTGGAGCCCGGGTGGCAGAACTGACTGGCGTTGGCTGAATCCATGGGTCGCCTCTGTCCTCTAGTGGCGAGAGAGGGAAAGGCATTGGCCACTCCGGGCCAGGCTTGCCAACCAGATTCAATTGCCTTTGAGTGATGGTGTGTATTTGGTCACCTGGAAACCTAGCAGCACCAGGCAGCACAAACCCAAGCAAGGCCAACACACAGAAGTCATCACAGAACACATTCCAGGCCT
CGGCCATGGAAGCTGCCACTCCTGCTCCAATCAGCGCGGGCTCCAGTGCCTGCAAGAGGAGATAGCTGGACCCAGAGCGGCAAAGCACGGCTGGGAGCACAAAGCGTTAGGTCGTCTCGCCGGCCTCTCAGGGTTCACTACACTCCGCGTAGCCTCAAGCATCGGCCATGCGGGCCGCGCGGTGGCGCCAGAGCGCGCGGCCGGTCCCACTCACCCAGCACTCACAGGGTCACCTGGCACTGGGCGACGCAGCGCGATGAGGCAGGCCCGGCGCGGGTCTTGCTCCGCCCGCCGCAGAGTCACGTGGCAGGACGGCGCACCTTGATAACGCA
GCACGAGCCCTCAAGGAAAGGCAGTCGGTAACTCTCCCCAGCAAGCACCCTCTGGACACGCCCCCTGGGCTGGGATTGGAGGAGGGATGGCTGCAGAAATGGCTGTGAAGTGGCCTTTTCCTCTATGAAAGTGTGCACACCAGAGAGCTGCCACCAGGTGGTGCTGTGGTGACCATGTAAGCCCCGGGCATCTCCCTGGCAGAACCCTACCCCAAGAGCTTCCTACAATGCCATTCCCATTAGAGACGGAGGGAGCGCCCTGGGAGTGGGGTCTGATCACATCCTAGAAAGCCTGCCCCTCCCTGGAGTCCCTGAGATGGAGCCATGAGTATGGGACTCTGGGCTTAGCCCT
TTTATGTAGCTCTTAGTGAACAAAAAGTACAAGAGGCATCGATGTTTTCATTATTGTGATTGAGACAGATGCACGCTCCGTCAGGGAAACGGTGGAGAGGAGAGGAGCCTCTCTCCGTGGCAAGTCTGCCCTCATGTGGGGCCACGCTCGAATCGCAGCCGAGCCGAGCTGAGATATCACGCAAAACACCCTTTTCTACCCCACCTCACAGGAATACTTTAAGAAACCAAACTCACCATAGAAAGGGCAGAATTGACCGTGACTTTCCGAAGACAATGAG
AAGCTAGGAATCTTCCCTGAGTCCTCTTGCCTACGGAATGAAGTCCACAGACTTGGGGGAGCGTTCGAACCCTTCTAAGGCCACTTCCTTTCTCCAGCCTCTCGCGCCCAGTTGACTCCCGGCAACACCTCCCGCCGCCACAAGGAGACGCCCGAGGACTTCCCTCCGACAAAGCCAAAAACGGTATTGCCACGTGACCCGCTCCGCATACACGTGACCAGCTTCGCACCCGGTGGGCGTCACGTGACGGACTCAGTAGACCGCCACTGGCTGTGCACGTTATGGGGTTTCCACCTAGGGCTCGGCC
GGGAGGGAGGCAGGACCTAGCATCTCTGGGGCGAGGGAGGAGAGGGACGGGAGTCAGAGGACAGAGGCGGGGAGGAGGAAAGGGCCGGAGCCGCCCTGCTCCCGGCGTGGCCTCATCCCCAGCGAAAGCGCGACACCCGCTGTCTGGGAAGGGGAGCGGGAGCCCTTGCCTCCGAACTGGACGCTGCCCGGATGTGGCTCCGGGTCTCGGGCGCCACCTACCGGCCCTTTTGGGAACCGATTCTGCACGGAGTTGGCGGGCCTGGGTCTCAGGGGGACTTGGAGGGATTTTAGGGGCTGGAGGGTGGGTGGGTGGGAGGGGGGGTGGTGGAGGGAGGATTCCCGTCCAGGCCCAG
AAAGGTTGGGCAGTGGATCAGGTTGTTAAATAGCAAAGCAGATATCCTTGTTAAGATATCCAAAGGTGTCAATTCTCAGAAACTGGGTTTACACACCCAGTGAAGGGCAGACACAGCCCGGTGGTGTTCTCCAAAGAGCCACAAGATGGTGCTGCTGTTGCTCCCCAGGCCTGGCCTTTTTGCTCACGCCTGTAGCCGCTGGAATAATTACAGTAAAAAGCTCTTTATAAGTTAGAAGTGATTGCCCGATAGAAACTCTGCTCGAA
CACGTTCCTATGTGAGGTGCCCCAGCCGTCCACTGAGGCCGCGTGGTTCAAGGAGGAGACGCGGTTGTGGGCGAGCGCCAAGTACGGCATCGAGGAGGAGGGCACCGAGCGCCGCCTGACCGTGCGCAATGTCTCGGCCGACGACGACGCGGTGTACATCTGCGAGACGCCAGAGGGCAGCCGCACGGTGGCGGAGCTCGCAGTCCAAGGCAGGCGGGGCGGGGCACGGGGCGGGGCACAGGGCGGCTTCGGGGAGGTAGCGGGGGCAAGGAGGCACCGAGAAGGGAG
GTCTCTGTGTGTCTGTGAATCTGTCTCGTCTGTGGTTCCAGGCCTGGTGGCGCTGCAGACCCCAAGAGGCCGCCCTCCGCCTTCAGACAGCTCCCGCCGCCTCCCGGCGCCTGGGAGGAGACGGTGGGAAAATCGCGGCGGCGACGAGAGCCCGGCCTGCTCTTTCCGTTCCGCTCCCGCAGGGGGCGCCAGCGCTCCGTGGAGAGCGGCTGCGGCCCCAGAGACCACGCTCGGGCCGCCTGACGCCCAGAGCCCCCAGGAAGGGGAAACTGAGACCCAGGGAGGAGAAGGGAGGCTACTCAGACCTCCTAAATTCTAGTCCCAAATTCCACAGCACCAAGCTTGTCCCTAGACTT
CCAGGAGTGTGCAGGTCTGCCCGGTGGGTGGGGTGAACAGGGAGGGTGCGCCTAGGATCCTTCTCCCCTCCCATCCCCATTTGGCTTCCTGGGCCACGTTCCTCAGCGCTTCGTTGGTTCTTACCCGGATGCTTGTATTCTGCTTCCCCCTAGTGGTGACTTGCAGTATGGCACAGCTGTCGCTGGCGGTTTCATTAAGGTTCCGCGTTCATCACTAACTTGTGACAGTGAGTTACAGCCTGTGGTCTCGACAGGTGGGATCATCCTAAGAATCATGTCCTGTGAGCATCTTCGCCATGTGACTTCAGGAGTTGCTCCCTCACAAGGAGCCTCAGGGAGTTATAG
CGTCAGCTGCAGCGCCCCGCTGAAGGGCGACGCCATGACGGCCGCACTGCCGCCGCGCGCAGGTGTCGCTAAACGGCGCGAAACGAAGTGGCTGGTTCCGCCACGCTGCCGGAAAGCGCCCCCAGGACGCATGCGCACCTCGTCCCGGGGCCGGCGCCCTCTGCTGACGAGCCCCGGCGCTGCGGCTCCCCGCCCACCTCGCGGGAACCCGGGACCTACCGCTTCGTCCACCTCCCGCGCGCCCCAGGCCCCGGGTTGGGGTGCAGGGGGCGCAGGGGTTGGTCGGGCCAGCGCCGCAGCTCCGGCCCCGGAGTCTCTCCGCCTTCACAAGGA
GACTTTGTAGTAAGCGAGTTGTTGAAAAGGAGCTCCACATACTTAGTAACAGCCTCGGAGCGGATGGAAAGAAGTAGGCATTGCTGCAGAGCTGAGATGAACCTGCAAGGAGACAGCCTTGGCCCCAGGGAATGATCACTGCACTGCGCCCCCTACTGGCCTGGCTGAGATGACTAGCTGTGATTCCCTCCTTAGTCTCACCTGTTGAAGATGGCGCAGAACAGTTACAGCCATGATCAAAAAAGATAATTAATACTTTAGTGTCTCCTGCCCTATCCGCCCCCAGGGAGAGGCCAG
TCTGTGGGGGAAATACTCACTGCCCCTGCCTGGAGTCCTTGGGGCTCTCCTCATCCTTCGCTTAGCTACGGTACAGCCAGACTGGCCTGTTACCACTTTCTTTCTCAACCTCTGGAATTTCAGCTTACATTTAATGCTACAGCAGTACCTCAACTAATCTTGAATTGTGGGTCACAGTGGCAACAAATGTACACGAAAAATGCTAGGAGATCACCCAACTATTCCTCTCATTGGCAGGTAACTGTCCCGTGGTGGTGGTGCAGGTGCTGCTGCCTGTTGCCACCAGGGGTCAGCACTGGCCCCTCCCTGGGGGACCAGGCCTCGCTCTGGCCACAGGGCAGGGGCTCCTGCACGCACCAGGGATCTGGATCACTCATCTGGAATTGGGATGGGGCTAAACCCTGCCTCGCAGCAAGCTGGCC
AATGTTTACTTCTGGCCCCACAAGGCTCCTCTTGTGCTTTCTTGCCCAGCCCTGGATCAGCTATTTCTCCAGGGACCCCTGGTTCCTTTCATGGGAAAATGATGTTTACAGACCATGGGCACCCATATGCCCATTGCTAGTAGGTGCCGGTGCTTCTATGCCCTCTAGTGGTCGGAGCTGGGAAATAACACACCCACACTAGTGTACTGTTACCCACATTTCACAAATTAGGTAAATGAGGCACAGAAAAGTTAGACAACTTGACCAACATCACAGAGAAAATAGGTAGTAGAACTGGAAAACAAAAA
GCAACCACAGACCTTTACTTAGCTGTTGCCTGGCCTCTTTTCAAGACCTTCAGGCGGTGACATGGACCCTAACAATCCTATAAACTCAAAACGGTTTGGGCCAGCCCTTTCCTACTCCATTCTGACTTAGCTATAGCAGGATCTGGCCTGCAGGGGGCGTTGAGGAACCACTCAGCCGACAAAACTAAACTAAATCAACCAAGCAATTTGCCCAAAAGCACCCAGTGCGTTAGTTTTTGCATTTAAGAAGGGTAAACGTTTCCAAACCTGAAGATTTCTGTCC
TCTCCACTTACCGGAGAAAGAGATGCCACTTGTATGAGGGGTTTTCACTATTGGAAATGCACATCTCTTTTGCTTTCCTAGGGGCAGGCTCTTTGGGGGGATTTTCCTAAGCTGGACTGCAGGCTGGCTTCCCAGCAGAGGGCGCACTGCCCCAGTGCCATGGCCCAGAGCAGTTTCCTCCTCTTTTGGGTGGACTTCCCTCCCCACTAGGCTGGTTAGGGCTGAGAAGGAATCCAGGAGAAATGAGCTTTCAGCAAAGGAGGACATGAAGATGAGATTAAGGGAG
ATCCCCTCAGCAGGGGGTAGTGGGCTCTGGGTGGGAGAAAGATAAATCAATCCCCACCCGGGCTCAAGTCAAGATCAGGCAGGAAGCCTCAGCCCCTCCCACACGGAGGATGGAGCTGTGCGCAGGCAGGCCCGAGACTGCCCCCTAGAGGACGCCCTGGGGTTTGCGGACCCACATCGCCCCACTCCCAGGCCCAGATAGGACAGTAAGCGACTGCCCCCTGGTGCCCTCCCAGAGAGGATGAATTCCTCAGGCACCAACACTGCCCAGTCCAGAACCTTCAGGAATCTCTGCCCAGGTTCTGAGCCCTGTAGAGCGCAAACAGGGGCAATTGACTTGGTCTTGGCCAGACGCAGTGTCTCA
CCGCCAGCCGCACCAGGCCCCACCCCCGCAGGTGAAGGGGTGGGATAGGCTGGGCCTGGGCCAGGACACCTCTGGACCACGCATTCCTCATTGCTTGGGTCCCTGGAGCAGCAGGGCCTCCCGAGTGTGGTGCCGCCTGCCACCTAGTGGCCATTTCCACGAACTCCCAGGCCTGGCTGGGGAGCCGGAACTGCAGCCTCCATTTCCACCCCACTCCGGGTCGGGCCACCTCCCTGATGCCTCAGTATTATATCAAACTGTCACAGTCTGTCCCACAGCCTTACAGACCACTGTCTCCAGAATGGTCACATCCACACTGG
GTGAACTCAAGGGAGGGGATTTCCTTGGCAGATGGAGGTTCTCCATGTGCCCCCCATCCCCCCACTTCCTCCAAGAGCTCTCCCAGCTGTGATCTTTAGCTCCTCCTTGCGCTTCTGCCTCTAGCTCTCTGCTGCCCTCTAGCCACAACATCTGTCCTTGTCGTGGCTTTCCGCAGGCAGAGGCATTGAGAATGGAACTCTGTTCAACAGATCCAGTTGAACTCTGTTCAACAGATGTCTCGAAGCCCTTGGAAGTTCTCCAAAGTGACTGGTTTGAAGGGGGTGCTGCAAT
TGGACGGAGGAAATCCGGGCCTGGGTCTGAGAGTCGCTGGGGCCTGCGCCGTTTCTGTGGCAACCAAAGCGTACGTTCCCTTCTTCCCTCCGCCCCTCTCCCTCGCCTCCTTTTCTTTGGAGGCAGGCCGGGCTTCCCTGCGCCTTTGCTACCCTCTGGTGGCCAACAGGAGAAGGACAGACCAAGAAGGAGGGCACGGAAGGAGACTTAGGGGAGCGGCGGCACTAGGGCCCCGGGGGCAGAGACAGGGCTGAGCCGCGAGGAAGCTCGGAGGAAAAGTCGGAAGGCTACGCGGACCCTGGGGAG
ACATCCAACAGAATAACTAGTCTTCAAAAGAGGACAACAAAGAGGGTGAGGACCAAAGAAGAAAGAGCTAAACCCAAGTAAAAGCATATGCAACCTGGAATGGAAAGAACAGAGGACAATGCTGCTCTTTGCAATGGCCAGTAGAGGCTGCCAGTGTACAAGCACACATAGGGCTTCCCCTCCCCGCCTCCCACAGACACAGAGTTGTCAACAAAATAAGAAACATTTCCATGGTATAATATGAAGCCCAGCACTCTAGGCTCATCACAGAGCATCATGCAGC
GGCTAGGGATCGGGCTGGGGGTCGCGGTGTTGGGTCTCCGGGCCGCCGCCGCGCGCGACACCTGGCGGGCTCCCTCCCTCCAGTCCACGCCGGACGCCTGGGCTTGCAGTAACCGCCACCGTAGGCGCCGCCGACCGCACCAGCGCAGGCTCCCGAGCCGGCGGCGGGGCCGGCGGCTGAGGATGAGCTGGGGCCGGGCCTTGCGGACCCGCAGCCAAGTGGAACGGCAGGAACCCCGCTTTAGCAGCAGTCCCGAGTCCGCCATGCTGGGTCCTCAGGGCCTACCGCGCGAGAATCTCGCGAGATCCCGTCGGTCCGCCCCGCTGCCCTCCCAGCTGCCGAAAAGAGGGGCCTCCGAGCCGCCGGCGCCCTCTGCCGGCAACCTCCGGAAGCACACTAGGAGGTTCCAGCCGATCTGGTCGAGGGGCTCCACGGAGGACTCCATTTACGTTACGCAAATTCCCTACCCCAGCCGGCCGGAGAGAGAAAGCCAGAAACCTCGCGACCAGCCATGGGCCACCTC
CCAGGAGCCTGGGATTCAAAGCTCCTGGTAGAAGGAAAGGGCCATGGGCTGCATGCAACGCCAGGCTGGTGCTCAGTATCTGTCAAAAGAGAGTCATTTCCAGCAGAAACTGGAAGGTGCGGCCCATTCCTCAGGTCATCGCGCGCGCGCCCCTTTCAGCCCCAGGCCTGATCTCCCTCTGGGGGCGCACCTGGCCCACCTAGCCCAGGAGTGAGCCGGGATGTGAGCCTATCGTCCGCAAGGGGGCAGAGTGGGACCGCGGATGAAGTCTGGTGCTGCAGGTGGGCTGTAGACAGGCACCCGCTCCCCTCCGGCGGGACACTCTTGCAGCCTCCCAGGCCTTTCACAGCTGCGCTTCTCAGCACGCCCCACCA
CCGACAGTAGCCTCATGAGCCAGTGCTGTCACGAGGAGGCCTGCGAGAGGGCCCCGCGTCCAATGGGAAGCGAGTGCCCACGCGGAAGTGGGCTCAGGGCACCTGGGGCCACAAGCCACGAGGCGCGCCCGGAGTCCCTTCATGTCCCGTCCTGCCGCCAGGGGGCACTGCGGCCCCCACTCATCCCTGCAGCACCCGCGGCCCTTGGCTGGGGAGCCCCTGGGACCCCCGCCGGCAGCGCGTGCTGCAGACATCAATCACAGAAGGCACCACGTCACTGAAGCGCCAGGCCTGGGCCGTCCCAGGCTCCGCTGGGTCCCTGGTATGCCGTCGGTGCTCAATAAGCACTTGCTGCAGAAATGTGTGAAGGAAAAAGGGGGCTAGGGAAGGGCTCCAGGAAAGTGTAACTCCCATGTCAGAGCTGGGAGGGGCTTCGAGGGCATCACTCACTGAGCGGGAAACTGAGGCTGG
CAGAGAAGAGGCTTCCACCCTGTCTTGGAACACGGACACAGTCCATGGCATTCAAAAGAGGTGGGAGGCTCCTCTGTGCACGTGCCTTCCGCCCCCGGGACAGGTGGAGGAGGGGATTTGACTGGTCCTCACCCTCTGCATTTATAGTCTGGGCACACCTTGGGCAGTGCCGCAGGAGGGCGCTGTGGAGTACAGGCACATGCAGAAGGTGTGGCGAGGGCTTCCTGGTGGAGCTGGCAGTAGGGCAGGGACCTTGAAAAGGAATGATTTGAACAGATCGGAAAAGACATTCCAGACAGAAACAAATGCCTGA
TAGACCCCAGCTGGGAGTTTGCGATGGCCTCTGGCAATGCCAGGGGGCCCTGGGCAGCGAGACACAGCAGCACAGTCCAGCCCCCAGGCCTTGTGGACCAATGTGCTGAGCAGGAGGGGGTGTCCTCTGCTGGTTGGAGGTCCCAGGGGCAGCCGTGTCCCAGCAGGCCAGTAGAGGGAGCATGGGCCCAAAACTCCCTGGGGTGGGGTAGGGGGCGCACAAGGGCTGCGGAACCGCGGCAGGCGTCAGTGCCAGTGACAGGCAGTGGTGAAAATGGATTTCACTTGCAACGATGTGACATTATAATGTAGTTAGTGTTTTATTTCAGTGCAGTTA
AGGAGGGTGAGTCTCCTTTTCAGGTGTGGCATAGTGTGTCATCACCAGCCCCTGAATGATTTCAGCCAGGCCAGGGGAAGGGCTGACCGCAACTGGGGCAGAGGACCCTGGAGAGGGAAAGGGTTAGACCGCCACCTGCTGTCTAGTGCTGGTATAGCCTCAGAGCCGAAAATCATTCCGTTTATCCAACTGGTGTTTATTCTGCACTTGCTGTTTTCTGAGGTCTTAACATGTGACTGGTACTATGCCAAACACTTCATATTCCTTCAACAGATAGCCTGTAAGCTC
ACACAGTTAAATAACTAGTTAACTAAGCTGGAACAAAACCTTTGCTCTGTATGAGAATGCCAAGCACATGGAGGAAACTGCCTGGTACAGAACACGCTGCTCAACAGCTTGGCAGGAGGGATTCATTCCTGGGGCACCACTGGCCTCTGCTGCCCACACGGGGCATAGCAGCTGCAGACAGCAGGCTCCATGAATAGCACGGGGGCTTCAGCATCACCCTCACAGCTGAAAGTGCCCTGGCCACACCACACTGTCCTTGCTGCATTCCCTTCTTCAGCGATTCCAAGTCCAAGGGTGCAGATTTTTCCAGA
TTCTTTTTCTGATTTTAATCAGTGACTATGTTGTGGGGACGCACTTTGGGACTATTGTAAAGATCCCATCCCTCATCACGCTCTTTGTTGCCCTTTGATTGATTTGTAGCAATGTGGACTCGTGAGTGAGGCTTGCCACCGACCGCCAGGGGGAACCATGCACTCGCCTGCGTGCTGCAAGGGACACTATCCGAGTTTGATGTTGAGACAGGTACAGTTTACCAGCACATGGCACCAGCAAATCTAAAGAATGTAGTTAAGAAACACAAGCTTGTCATTCTTAGCACTAAGAATTGCT
AACCCCTCTGTGTCAGGTTCCTGATCTTCAAAATTGGAGCAGTAGCTCTCCCTAGGCTTGCAGTAAGGATTGCCTCAGTGTGTGGTTGCCTTGCTGTGTCCACGGGGTGGGAAGGAAGGGCAATGTCTGGAAAGCAGGCCACTCTCAGTCTAGCTGGACTGGTCTCTGCTGCCCTCTCCTGGGCATGTCTGCAGAGTTGACATGCTGTTTGGAGAATGCCTGCTCAAGGCCTGAGTGGAATGTCAGCAGGAGGGAGAGAAGAGGAAACAAGGCTGGGCTGGGAGTGGGAAAATAGTAACAAACACACAGATTCCTGTAATAGAAA
ATCCTGTCGCCCCACCGCCCCACCGCCCCACCGCCCCACTGCCCCACCACCCCACAACCCGCCGCTCTCTCTGTCTCCCCAGGCTCAGCCCTACTGGTGCCTCCTTGCGCCCGGACACGTGTAGACAGCGCCCTCTGCTGGCGACTCTCAGCTAGCCGCTCAGCCTCGCCCGCCTGGGTCCCAGCTCTGCCCCAGGCTCAGGTCCGGGGCCCTGGAGGTCCAAATGAGGCCAGAATCCCGGGAAGAGTCACCCGGAGAGGAGCCTCGGTCTCGGAGCCACAGACCCTGCT
ATTTTTTTATTAAAAAAATAATGACCATATAACCTCTTAAAACATAATTTTCATTTCAAAACAAAACCAACCAGAAGCAGCAGACCTTTCCTGGGCCCCTCACGCCCTCTGCTGGCTACCAGAAGCAGCCAGCCTGACCTAGCAACAAGGCTGCAAACTACAGGATCCCAAGCCTGCTCCTTGTGGACACAGGCCTGCCCAGGGATTTATAGGATCTGGGGTATTAGAGACCAGACATAGGGGCCCACCTATCCGTAAGGCCA
AATCACAGAGGGTGCAGTATGCCCTATGGAGCCACAGAGGTGAAACTCCAGACCCTGGAGGCCCCCAGCTGGCTGGCTGCGTTAAGTAGGATGCTGAACTGGCAGATGCGGCTCCATCAGACAGGTGCCTGCAATGCACAAAAGGGACAGTAGGTGGCGCTGCATCATTCCATATGAATCTTCCTGGAAAGGTGGTTGAGAGAAATGGGGAATTGTGTGAACTGGGTTTCCCCTCTCTTTTCTTGTTTATAGCCCTCCTGTGCTGCAGGAAACAACTGACGCCCGTGAGGCTGC
TCACATGTGCATGCTTTTCCTTCCAGCTGTCTATCTACTGGGAGAGCCACCCAAGATCCCGCAGCTACATAAGTTGCTGGATGCCAAGAACAGCAAGTTCTTGGTGGTTAAGATGGACATCAGTGGGTGCCATCAATGAGCTGCCATTAGAGGGCAGCAGAGGATGTATTCAGCAGCAGAAAACAGAATTGCAGGCCTTTTAATCAAGACTGGGAAAACTGCACTTTATGAGAGACTGTAATTGATGATGTGAGTGGGTACACTAGAACT
ATTTTCAGACAAAAACAATTTTAAAACAAATGTATTTACCTTTCTCAAGACCACCAAAACGCTTAGCAGATTGGTTTTTGAACGACAGGACAAATCCTGGCCTGTCCTGGAGATGAAACGCCACCTAGTGGATACATTCCTAGGCAGTGCGTTCCCCACCGGAACAAGAGGGCGCTTTGTTCTCTGTGGCTGATGGCTTCTACTCATTTTCTCCTTCCTCCACCTGACACTCCTATCTCAACCTTGTCATTTCTTTGGCTTTCTAAAAATTATAGGAATAC
TCAGGTGTTTCTCCCCAGCCCTCTGCTGATAACCCTTTCAAAATGGTTCATTTCCTCTGAGGGGATAAGAGAGGGGTGATGACTCATCCATTTCAGCATCCCCAGTGCCAGGCAAGGCCCAGAGGAGGTGCTCAAGAACCTGCTCTAGGCCAGAAGCAAAGGGAGGAAAGGAAGGCTCCTTTTGCTGGTCTTTTCCCTGCTGCCAGCAGAGGGCGCCTCCGCACCACGATTCTGCCCAGGTGGGTCCAGCCTCCAGTGGGGCCACAGCCAACCTCCTTGTCCTCAGGAGGCTTCCGGACAGAGGGGAGACCTCCTTTGTTCTCTGAGAACAAAGTGCTCAGGCCTTGGGTGCAGACACTGCTAC
AGGTCGATGGCTGCAGAGCCTTCGACCTTCCGAGAGCGAATGGCGATCACTCTTTCCGGTTCTCTGTGAATTCCAGCTGGAACACCGTCCCTTTCCGCGCCCCAACTCAGCGGAGGCCATGCCCTGCACCTGAGCGCCCCGCTCCGGCAGCTGCACTCTGCAGCATCCGGAACGTTTCGGCGTGGCCGCAGGGCGCGGCGGAATGACTTCCGGGGCGCCCCTAAAGCGGCGGAGAGGAGTGTCGGGCGGAGTTTCCGGCTGAGAGTCCTTCTAGCGGCGCCGGTGAGTCCGCGTGTGGAAGTCTGTGAGGCGCAGAGGTGGGGCAGGCCG
ACCGGTCACAGCCTGGTCTGGGCCTCGGGGATGTAGATCTCGATGCTGTCGGCGCTCTCGGTGGCCGAGCTGTGGCGGAAGGAAGCGGCGCGCTTGGCCGCCAGGAGCCGCTTGCGCGCTTCCTGCCGCTGCCGGTCCACGGAGTCCAGGGAGCGCTCCTTCACCGGCACGCCCCGGCCCCGCAGGGGCTTCTTTGGTATCGGCGGAGGGACCTTCTTCTCCTCCTGCGGGGCAGAGGGCGTCGCTGAGCTGGGGCGCCGAACCATCCCAACACCCAGGTGTCCGCCCCCGCACCCCCGCGCCCAGAGTGCTGACGACCGCGTGGCTCCGAACGCGATGGCGCTCAGAATCCGCCACGGATCCCGTGACCTGAAGCCCCAGGTGCTCCTGTTCCGACAAGGTCAAATCCCCACATTTTCCACCAAAGCGCGGCGCGTTCGAGCGCCCCCTGGTGGCGCCGTTCTCAACAGCTCGCAGCAGAGCCGGTTTTTCACTCCGGGTCCCGACCCGAAGGAGGGAGTTCCCGACCCAGGCTCCGCAATGAGGGTGCACATACCAGGCCTCTGGCCCTCATCGCAGACAAGGTCCAGGGACCTGGCGGCTGAGGGGAC
GGCTTGACCTGAAAAAAGAAACCTGAATCATTGCTCAAAGTCAAATACAAAGGCTTGGAGTGGAGTCCCAAGGAGTTTGGGGGGAATTTCCTCTTTCCCGCAGTGGGAAACTGGAGGCAATGGTGTCCCCTGGTGGGCAGTTTAAGTTCTGCAAGCAATGGCTGCTGGTTGTTCCACAGGTGTTACCTCTAGCACAGATGTTCTTGAAGTTATATGCAACACTCATATGTAATGACTCGTTTGTAGATTCTGAATGCAGACATCCCTGGATAGAGATCAGATCCCCAT
ATTCGTCACTGGATAAACTGGGACTCCGCCCCAGCACCACCTGGAGCCTGTGGGTGGCTCTGAGCCCAGGGACATACTCTCGCAGAGCTTTATTTCTCTCCCTCTAAAATGAGAGCTTAGACACGCTCAAAACCCCTGCTGGCTGTAGAACGCCAGGTTCTTGCAGTGAGGAAGGGCTAGCGTCTGCCGCGGGGTGGGTCTTGGCCGGATCCTATCCCGGGGGAAGAGCGCCACCTGGCGAACCGCTCTGAGAATGTCCCAGAACAGCCACTAGGAACAGTCTCCCGGGTACAAGGGGGAGAGGCTCTGCAATCCGAGCAAGGGGCTTCAGTTCTCTGAACCTCAGAATTCGAATGGGTAAAATGACACCGAAGAATGGC
TGGGAACAGTGATGTGCCCCTGTTCTGCCCCAAGTACTAAGTTGGGTCCCTCTGGCCAACTTAGTACTTAATTCTCCTGCCCTGGCTGCTCCCTAGAAACCCTGGCTCTGATTGCTGGGCCCACACTGCCACCTAGCGGTGCCCCCTCTCATGCCCTCACTAGCCAAATTTCCATAGATTCTTCTCTTCTAGGATAATCCCTCTCCTGCACCCCAGGGATTGAACTTACTGCAAGATTCCCCTGCCACTCCCTACCCAGAACAATCACAAGATGAATCACAAGAATACACAGCAGTGCC
CCTTAAGCTGTAGGTCCAAGCTCCCACGAACAGATGGGGAGCGAATGCTTTGCTAGCAGGCGGAACAATCCTGCTAACGCTAGGGACATCCTGGAACTCGACGCTGGTGCACAGCGGCCACTTCTCTCTCTCGCGGGAGCTCCAGAGAACAAGTGCAATACGTAACATCGGCCGCCAGGTGGAGCCCGACAACGGCGCAAATGGCAGTAGTCCATGTCGGATCGCTTCTCAGACCTGAGTGGGTGGAGCGCGTCTGGCTCCTCTCCGAGCTCCGGGTCAGCACGACGCGTCCCCAGCAGCATAAGGGAAGGCTGACTGCTGGGAAGAGTACAGACTCTCCCTACCTGATTCCCAGTCTGG
AGGCCCCTCCATGCCCTAGGACCCAGCAGCCATGCAGAGCTGAAGGGAGCAAGCCAAAGACTCAGACAGGCGTGGCCCTGCAGGACAGGGACTGGTGGACCCGGGAGCCTCCCAGTGGAAGGGCCACAGGAAGGGCCAAGTGAACAGTGCAGGAGTGTGAGCACCAGGGGGCGCTGCAGGATCAGACGTGCACACCTGGACCCCGCCACAGGATGAGGTCCTAGCAGATGCTTCCAGTATCTACCCAAGGCCAACCTTAGTTACTCACACAACCCGACAGTCTCACACACACACGCTCACGGATAGGGT
GGAACAAAGAAATAAAGGCAGGAAAAAGCAAGCTCTCAGCTTGCAGGGGACAAGCCCATAACACAAACATTCACTCTCAAAGCCTGGTTGGAAGGAGCCCTTTCCCACCTGGAAGAACGGGACGGGTGGGTCAGTGTGGCGCTGGTGCCCTCTAGTGGTCACGTGGAAACCACCGGCACATCCCTGTGTGAATCTTCCATTTCTGCTTCCCTTCAAATATCACTAAGGGCCATGACGGCCCCTTTCTATTGGTAGGAAATGGATTTGATCTGTGCCACCTCTTGATACAGGCAGCT
ATGCAGCCTGGCTGACTGGCAGAGCCTCTCAGGCTGTGCTCCGGACCCTGGACTCCAGCAAGGGGGAAGAACAGCAGCTCCCAGTTCTTTCTTACAGACTGCTTTCTTGAGGAGCTTCAAGTGCTCTGGCTATGATTGGTGCAGGGCTCTGCTGCCTCCAGAGGGTGCTGTCTCCTTTCCCTAGCAGAGGCAAAGGGTCTGGCAGGCAACTCTGGGAGTATTGGTTTAACCTGAAATGTCTGCTAGGAAGAGCTACCTACCCCTCTCCTGGGCATTATGGTCCTGAAGGAAGAGCTTGGACTTTGGATTGAAAGTC
ATCCCTAGCCTTAGTGCCATCCCCCAGGCTTTTTCCAGGATGGGATTTTATGTGATTGTTTCGAATAGGTGGAAATCTCTGCTCATTTAGGAGTCGTTCAATGTAACAAGGATCTTGGTCTTCACAGAGACCCTAAACGCGTGTGGCCCAGGGCCATGTGGATGCCATCAGCCACTAGGTGGCAGCAGGGGCCCTTTGGATTTGAACAATGCAGCTCAGTCAGAGGGCTGGACTGGGACACCCCTACTCATGGTCTCTCTTGGCATGGTTTTGTTTGGTGACTCCAGGTGTCCCAACCTCCTGTGTCCATTGTAATAT
AGATGGACACGTTCAAAACAGGGACAGTCCCCCTGCTGCAAAGCTGGTGTGCAGGCCTGGCCCTGGATGGCTCTTGTCTTGAGTGTGTGTGTTTGTGATTCTGGGTCCCTCAGCTTGCAGGGTCGGCCCCAGTAACCTGCTCTGGCCAGTAGAGGGAATCAGAGGGCCGAGGGACCAAGCCGGTAGCACAAGCAGTCCCCACCCTAGCTGGCTTGGGGAGACCTGCCTTTTAAGGCCTCCTGGGTGAACGTCCCCAGGCTCAGAAGGAAGCAGCTCCCAGGAGCCCAGTGAA
GGGGAATGACGGCGGTATAACGTAGAGGCACATTAGTGCGTATATGATTTTCTTCCCAGTACTGTGTATTATACAATGTTTTATCCCAAGAAACACGAAGTTCACTATTCAGCTCTTACCGGCAGGTGGCGCCCTCTGGCTGTACGTGATGCCCACTCCCATCTCCTTTCTCTTGGATCAGTTCTCCTCTGTCTTGGAGGTACTTTTCCATGCTTCTGGCTCATCTTTGCACATTTTCCGCTTGTGTCCTTGACTCAGCTGACTTC
TCTCAGTTTCTCCACATGTAAAATGAGGCAGGTGGACTTGCTTGTCTTAAAGGCCCCTTCTGCCTGGGGCTGGTTCTTTAGCCCAGTCTCTGCTTCTCCCTCTGCGGGGATGTCAGAGGCGCCCTCTCGTGGTCAATATTGGCCATGCATCCTTGGACTTGGCGCAGGTTTTTGCTTGGCCTCTGAGGGTGTGTGCTTGTGTGTGCATGTGCGTGTGAGCGTGCCTGTGTACTGGGAGTGGTTACACAGCGGGTGCGTGACAGGCTCATGACACATAGAATGCAGAG
ATTGACTTCCTCTATGCTTGGATCCAGCATTACTACAACAAACCCTGTCTCTCCCTCTTCACTCGGCCCTGCTGCCCTGTCTTGCCAACCTCACAGCCCATCCACACCTCTGGTAAGGACCAGGTGCAGCTTTGGCGCCACCTGCTGGAAGAAAGGAGCAGCACCTCCACGTTTCAAAGAGGAAATTCCAGATCTGACATTGTTTTGGAATATCGATTCCATTGATCCGAACAGATATTTACAATGAGTCTACTATATGCCACACACCAACTAGGCTCTGAGGACAAA
TGATTTAAATCAACTGAGTGCAGCGCCTCGAGCATAGAAAACACTTAGAAAAGGTATCTGCTGTAATTCATGTATTTTGTAGAAAAGGTTTGAGCGCCTCTGCAGTGACTCTCCCTCTGAGCACACGTGTAGTGTCGTCTCAGGCCAGCAGAGGGTGCCAAGAGCTCAGGACTTCCTTCATCAACTGGCTTTTTTTTGTCTTAGTACAAGGAAGAGCAGCTCACCACCGGCTGCGAGAAGTGGCTGGAAATGAACTTGGTTCCTCTAGGGGGGACGCAG
TCTCCTCCCTTCGCTGAATGTGTGGATACTGGGGCTCAAGTCCTGCCCCGGCTCCACCTCTGTCTGCAATGAGGAGAGAACTCCATCACCTCCAGAGAGGCCCCGGCCCCAGACCCAGCCTTGTTCTGAAGGTGTCTAGCACCCTCTGTTGGTGACCCAGACCAAATGCCCTGGGCCTTGGGTTGGGACACAGGCTACCCCAGGGAACCTTATCAGCTCATCTGAACCCTGTGTGTTGTGCATCTGTCCAACCACATACTCCTGAGCGCCAGACTCTGTTCTAGGGGGTGAGGATATAC
TCCCCCTCCTCCTACGACAACGAGATCGTGATGATGAATCACGTCTACAAGGAGAGGTTCCCGAAGGTGAGGTGGGACCCGAGGCGGTCACGGGGTGACCAGGCGGCCTGCACTCTCGCTCGCCTTATCCCCGCGCGCCCCCTGGCGGCCTCGGTGCGCAGCGCAGGCTCCTGGCGGCCGCAGCCTTCGGGCACAGCCCCGCGCCCCTCCTCCGTCCCTCCCGCAGGCCACTGCGCAGATGGAGGAGAAGCTGCGCGACTTTACCCGCGCCTACGAACCCGACAGCGTTCTGCCTCTGGCCGATGGCGTGCTCAGCTTC
CTAGTTCATCCAGTTGTATAGTGTCATGCAGATTGTGTGTCTAGATATCTGATTGCCCCTGCTTACTTTTCATATGGTTGGCTTGGAGGGAAATTTTTACCAAGGGCCAGGGATGCTGTATCACCTCTTGGCCACCAGAGGGAGAGAGCGCATTGGAGAGGAACAGGTTCTGGGGCTTGTCGGATTTCACTGTCTCCTAAACCTTTCCAGCATGCCCCCTCTATGGCAGTGTGCCCACCCCTTACTGAAACCCTACCTACAGGGTCAGAATACAAGGAAAGGC
TTGGGAAATAATAAAATAGTGTCACCAGGTTCCTGCATGTGCTAGTCACCTTCTCTACACTATATCATTGACTCCTGCAGACATCCCTGCGGGGCCGGGACCCTTCCTGTCCCATCTCACAGGTGAAGGCCCCACGCTGCAGTGCAGATGCATGGCCAGCAGGTGGCAGAGCCGTGCCTCCCTCCAGCCTGGACTCCTGAGGCCTGGTTGCTGCTGGCTACTCATTCTCACTTCTTTTTATTTTATTTTATGTTTTATTTTTTATTTTTTGTGGGGGGTGACAGAGTCTCGCTCTGTTGCCTATGC
GGGTGCAACAAGGTATAGCACATCTACCACTCGCTAACTTGACTGACTTGGAGAAATGACTACACTTTTGCCTGTTTCCTCAGTTGGAAAATAGCCATATTAACACCTCTTTCATTGGCTTGCTGTCAGGGTACTGGGATGGGGGGAGGTGCATGGGTTGGGGTGGCCACCAGGTGGTGCTGTGCCACAGCGGGCAGCCCCTCTGGAAATGACTGGCATCATAAAATCTGTCTTCATACCCGAGGTAGTGTTTTTTGTTTTTTTAAGATCTCTACCTTTTAAAAGCGTGGCATA
TATCTGAACCAGCGACAGGAATAGTGAATGGTGAGTGTTGAAGGGGCAGAAATAAAGAACCAAGGGATCCGTTACAGAAGGCTCAGACCTTGAGCTGCAGCTTTGAGAGGGAATGCCTGGAGCCGAAATGAGCGATACATACCTAATCACGGCCAGCAGGTGGCGCTCTAAAGATGTCTCGTTGCTATCCAGACTCCCAGCCAAGATCTTGCTGGAGCACCGGGAAGTGGAAACTGAGTGAGGCATGGGGAACCTCTCAGCCCTAACTTTTTGCGCTGTGCTTCCTCCGGAAGTGCAGT
GACAGTGAGGGAGAGGGAGCAGGTAAGCACAGGGAGGGGACAGAGGGATGTTGTGTAGGCCTTGTAGATCAAGGGGAGGACTTGGCATTTACTCCTAATGAGGTGGGACTATGGAGGGGTCTAAGCAGAAGAGGGACATCCCCAGGCTCAGGTGTTCCCAGACGCCCTCTGGTGGCTATGGGAAAACTGTGCGTGAGGCATTGGACACAGCAGGTTAAGAGGTGACTAGGCTGGTCCAGGCCGATGATAATGGGATCAGTGTGGACCACGTGGGCCATTGGAAGTGGGCTTGCCATGGTGGGCACATGGAGGTGGTGAGGACTTGCCCATCTGGATGGGTTGTGAAGGTGAAG
CATTTCAACCTGAGACTCAATTATAAGAATTGCGTCTGCCCCACCTCCCTGCAACCATATATGCCACCTCTCTGTGCTGAGCCTGAGGGGTTCACATATGGCACAGACTGAGGCTGGACTCAACAGTCCTTACCCTCGCAGGTGACAGGCGTTCTGGGGTCACTTGGAGGAGGGAAGCTCCTGGGCTCTGTCTTCTCCACCAGCAGGGGGCAGCACAGCTGCAGACAGAAGAGAGGCTGAGGCTGCCCAGAAGGAGCCTAAGAGGGAGGCCAGCCATGAAGGCTCAAAAGGTGTCCAAGGATCAGTCCTCAATTTGGAAGTCCAGTAAAGTGCATCCTATCCCCTCGGGCTGC
GAAGAGAACTACACGCTGCTTCCGGTTCTGTAAGTTTACCAAAGATCTCGCGAGACCTATGTCTCTCGGAGCGAGAGGGGCGCGGAGTTTGAGCGAGGGGAGTAAACTGGGAAATAAATTTATGGCTAGTGTCACCTAGTGGCTAGGAGGGGAACTGCGAGGGATTGCAAAACTCCCCTCCTCCAGGTCCTAGTGTCTCCCTTCCGAGACCCGGGTGCTGCCGCTGAATCCTCTGGGAAGGGTAGTCCCGGGGCTATTGGCTAAGGCTGCTCAGGGTCCAACTGCCCCTGGGGGTGATGAAGGAACGAGCGGCCCCAGGAGACCGCCCAGGAGACCCGCTGGTACCTTCACTCCCAGGTGCCGGGGCGGGGGCCGGCACCCCTTAGCCGGGGAAGCGCAGGCCCTGCTTCTGGCCGCCAGGAGGCGCGGGGACGCCGGCCGGCCGGTCGCCTGGGTCCCTGCACTCACCGTCCCCTCCCGCCCGTGGCGTGGGCGCGGCCAGCGTGCCGGTACTTTAACGAGCTCCACCGCGACGCCGGCCACCGCCCCTGCACCTGGGCGTCTGCTGACCGCACAGCAGG
TAGCATCGCAGCTCCGGCGCAGATCGGAATCCCGCAGTCACCCTGGTGGCCTCGTGGTGGGAAAGACGCGCCCCAGCGAATCGGTCGCGTCACTTCCGGAGCACGCTGGGAACTACGGCAGGCTAGGGCGCAAAGAGAGCAGCCGGGCGGCCCCCTGGTGCCACCTGCTGGCCTCCCGTGTGTGGCAAGCACTGCCGCTTTCCCGTTGATCACCTGTTGGGCCACTGTCGAGAATCACGGCTGGGGTGAGAACTGTGGCTTGGCGTCACTTCTCAGTGAGGGTTACTTTGGTGTCCGGAAAGGGCGTTGGGCCACCAGTATATTGTCACGAGTGGGAGCAGG
GAGGACTTTGGAGGGAAGGAGATGTCTGGGAAAGAGGTCACAGGACCAGTATCATTGTGCTCAGTGGTGTCCAGCCTGGACAGGGAAGAGTCAGGTTCCCTTGGGCTCAGCAGGGGTTGGCTTGGCTGAGGATGAGATGGTTAGGGGCGACTGACCCAGAGACATAGAGCAGGGGTGCCCCCCAGAGTCAGACACCAGGCACTGCTGGGAGTGCTCTGTGGAGCTCTCAGTTGGGAAACCCAGCCCAGTTCTTTTTGTTTTCAGGCCAGGGCCAAAGAAGTAGGCCTTGAACTGGGCGTTCCAGGGTGGAAGGACCAGCCGATAGTC
AGTAGTTCCTGGGCCGGCCTCAGCCAAATCGGTAGGACTGCAGGACTCCCAGGCAGGATGGGAGCCACCCAGGCAGACAGCTTGGAATGTACAATGAAGCTGAGACTCCCCCACCCCCACCAGCCGCGGCGGGCAGCTGCCTAGTCCTGGCCCAGGGCACCCTCTTGTGGACAGAACCCCACTCACACCCTCTGTCCTGTCGAATATGCAGTCCATACTCCAATGCCAGAGGTAGTGGCCAGGCTGAAGGAGCCCAGGGGCAGGAAAGCAGCAGGCAGGTGGAGGCGGGGATATCAGTGATCTTTTTCTTTTTTTTTT
TCCTCCACCCCCTCTCCCTCCACCTCCTCCTCTCCCTCCTCCTTTTCCCCCCGTACCCCTCCGCCCCCCGGGGCCCTGCCCTGCGGGTCTCACCTGCCGCTCGGCGGGGTCCCGGCGGGGGCCGGACAGCGCCACCTGGCGGCAGGTGGACGCCCGCGCAGCGCATGCTAATGAGCCCGCGTCGTCGCTCGCGGATTGGCTGGCGCGGATTCCAGCTGCTTTCCAAGTTGGAGGCGCCTAGTGAGGGTCAGGGAGGCCCGGCCCGCGCCCTCCCCGCCCAGCCGCCTCC
GGAATGAAAAGACAGCTCCAGAATTCGGTCCTGCGCAGACTGGGCCAATGCTGAGTTTCCCCTCCCGCTTCCATGATTATTAGCAGATGTGCCATGAATCACCACTCAGGGGAGGTGCCGGACGGCAAACTCACGGGTGGCCACCAGAGGGGGCAAGACACACCCGACACTGGCAGAAGTCCCTCGCTGGGACAGAAATGGAGGGCGCAGCACTCCCTACAGCCAAGACCTTCTGATTTCACACCTAAGGCGGTGGCTCTACCAATCACTGCCTCCACCCTGAAAATGCCCCTTTACGCACAGCAGTGAACCAAAAAGCCCTCCCAGACCAAAG
GCATCAGAGGGGCTGTGACTGGTGTACTGTAGGTAGGCAGAGTAGGAGATCCCTGAATCCTGGTGTGTGGACCTGACTCAGACACAGGCCTATGTGGGCAAAACCCGGGACCTTTTACGCCCTCGTGTGGCCATAATGTTGACAGCAGCAAAGCCCAGGTCTCCATCTTCTGTTGAATCCTAGGTGATAACGTAACCCGCGGAGAACGGCTTTACTGCAGGCCTCCGGCTGTGCTGGTCGAGCCGTATGTGAGCACGTGACCGTGGCAGAGAGGAGAAACTCAGCTT
ATCCACTCAACACCTATTTCCCTAGCGCTGTCTTTATACAAGGCTCTGTGATGCCCCTTACTTGAAGTCAACTGTAGACAATCTATGAGCGCATCCCGTTTTCCATACCTGGGTTTATACTGCCCTCTGGTGCACACTTATGGGACACGCGCGTTAAATGAGGGCTTCTGCTGGGTGACCTTTCCTTGACATTGGGGAAGAGAGGCTCCCCTATAGGGACAGCCTGCAGTGCTCTTTCGAGGAGAAGTGGTGTTTAAGACGCCCTCC
CGTCAGTTGCTGCACCGCCGACTTCTTGGAGCAGCGAAAGCGACTCGCGAGAAGACGCCGCCAAGTGGAACCCGGGCCCTGCGGCCCTGGGAGGGGGCAGCAGCGACACAGCCATGAAGCCCCGGGCGCGGCGCTGGGCGCCAACGAGAGCCACGGCAACCTCCAGACGGCGCCACAGCAACCTCTAGGCAGTGCCCACACCAGCCTACAGGTGGCGCCCCTCGCACTGCACCTGCCGCGGCCGCCCCGGGTGTGAACTGCGCTGTCAGCAGGGCCGCGCTGACCCGGGTGGCCCAGGCCCGCAGCAGCCGAGGAGCCCAGGGGCACTGCCCGGGGTGACGAGAAGGAGAAGACGGTGCCCCAGAA
GGACTTGGCCTGGGGCTACAATAAGTCGCCGGCCAAATGCGGGCGCCCGAGGCGGCTCCAGTGGAGGGGAGCACCAGGTCCCCGGGCTGCCGGCTGGCTCTTCGCGCTGCGGCGCTCCCATTTCAGCGCTTCCCTCCGTGCCCGCCAGAGGGCGGCAGCGCCCAGCCAATGGGCCGGAGGGCGGGGCCGGCTGCGGAGAAGGGAGCCCCTCCCTCCGCTCCCCTCCCCAACACCCTCCCAACACCTCCGCTCGCACACCTGCGAGGGTCACACAAAGGCGCAGGACTCCC
CAGACATTTGCTGTGGGCAAATCGGACCCATGAGCCCAGAGAGCATCATCCCGGGAAAGCTTTCCCGAAGCACAGGCTTCCCTGCACCACCATACACGCGCACACCCGCACGCGCTCACTCCCCCAGCCCTCCTCCCCTCCCTCACTCCCGCCCTGGAAGAAGCGGGGAGCTGAGGGGAGAGGTGGAACCAGCAGAGAAACGGGCCGGGCAGGAGCCCGCACCAGCCCGGCTTGGGACACCGCAGCCGCTCCTGCCCTCTGCTGGCTGGAAGGCGCACTTACACATTGCGGTCATCGCGGATCGCCGAGGGCCGCTGGTGCCGCTCTGCCGCCAAGGACGCTCAGCCATTGGAGTAGAAGTGAGAGAGGCCGCGGGCTGAGTAGAGAGGGGTGAGGATTCCGGAAAGGAAGCATCGTCA
TATCCGGATTTAATATTCTACAAGAGGAAGAGGATTCCACGATAAATGCACATGGATGAAGAAGTACACAGGGGTGATCCCAAAGAAAACCAGGATGTCTGAGCTCCGAGCCGGGGCGCAGCGGGGAGGGCCCAGCGCTGCCACCAGGGGGCACCAGAGATCACGTCCAGTGCGCCGGCCTGCTTGGCCTAGCGGATGGGGGCAAGCGGAGGGCAAGGACTGGATAGGTGTCCTGACACCTGCACGAGGCCCACTCCTGGCCGCCCACCCCTCACCGCCAGGCCCAGCAGTATCTCGG
GGAGCACAGTGTCCTGGTGGCTCAGAGGCCACCGAGGCACCCCCAGATCCCCATCCGCTCCCTGGACCTGCAGTGGACTGTTGACTCCAGCCCTGCTCCAGGATTCAGGCTGGCTCTTTGGTCATAAAGGAACCCATTGCCCCCTGGTGGTGACTGGACACAGCTGTGGAAGGAATTCCAGACTCTGGCGGGGTGAAATGGGGACAGGTCCTGCTTCTCACCTAGACCTCCCCATGTCTGTCACCAGCATCCCTACCCAGGTGTTCAGTGTGGGCTCACCCTCAAGCCCCCT
CAGCAACATTGTTCATGGAATTATACCCTTCTTGGAAGACACTGTATAGTATTCTTATTTGAGGTTCACTTGTTCAGTCTACACACTTATGAGCTGAAGAGGTTGCCCGCCCTCTTGTGGCCATTATGCACCACTGCTGGAGTTGCTGTGTGGAACCTCCAAGCTCAAATAAAACATGGCCTTCTAAAGACCAGCCCCCGTCAGTGCGCAGAAAGGCTAGTGAGTCAGACCTAAAGAGGGCATAGACTTGCCCAGCATCACCCATTGTAAAGTTGTGGCGACGTCCAGGTCAGAAAACCCAGATCACAAGCCCACATGCCCACAGCTCCATCACCTGGCCAGTCAACACCACTGAAGCCCAAAGGGACTGAAAGCAATTTTGCCCCTGTTACAATGTTTGCGTTCTCACCTCTTCCTAAAGAGGCA
GGACAGTGACCATCGAAGGCAAATGCTGTGCGCAGAGGTTTTTGAATAGGGTCAACATAACTCCTCAGCTACAGGTCTGGAGAGCAGGAGAATGCGGACCCTGCTGTCCTGGGATTGCAGGTTAAAGGAGGTCCTCGCAGAGTGCAGTTCCAGGCATAGCCAGCAGGTGGAGGGGCGGAGGGAGTGCTCTAGGAGGAGGCGGAGGATGCAGAGGATGCCGAGATGGTGCACAAAGCAAAGCTTCCAGGGGCAGGTGGAAGGTCTTCAAAGAGGAGAGCACAGAATGGGAAGGGCGGGAGGGAGCATGATCAGG
GGACAGGCTCTGGCTGGTCTGGAAGGGGAGCTGGGGTCCTAGACATTTATTTCCAGAACAGGAGCCCACGGAGCCAGGGACCCAGGAGCCTGGGATTCTGGAGTAGTGAGGCTGCTGCCGGCATCTCCGGGACTCTGTCTCCACCTAGTGGGCACTGACTGCAGGTGCTTCTGCTGCTAAGGCCGCCTGGAAAGCAACTGGGGTTGCACATCCCCTTAAAAGCTGCCTTGGGGCCGGGCGCGGTGGCTCACGCCTGTAATCCCAGCACTTTGGGAGGCCGAGGCGGGTGGATC
CTGTGGAGACTCGGATCCTGAGGCAAAAGGAAGCCGAGTCAGGGACGCGCTTCCTTCCCCAGGGCTCGTCCCCAGCGCCACCCGCCCTTCTCTAGAGCCCCATCCCCAGCGCGAACCTCCAGGAGGAAGCAGCAGTCACCACGCGGGGACAGAAGGGGGAGAGCTCGAGCCAGGGCCCAGCGATTGGAGTCCGCGGAACGCAGGGACATGAAGTCCAGCAGAGAAAACTAAAAACTGGCAACACTTCCATGGATAAAAATTCAGCCTCTCCCTCTACAATA
GCACTATAGCCTACCTAAGTTGACACATAAAATTAACCATCACATGGGAGAAGAAACCTAATATCTAAGTCTTCTTTCTATCCCCTGGATTGCCAACAGGGAGCCTAAAAACTGCTTGCACAGCTGCCGCCAGCAGAGGGCACCCTGAGGCACAGGTTTTGAGGGTCTTAAGTCTGTGCTCTACCTACTCTGCGTGGTCTGCAGCCCAACAGCACCTACACCACCTGGGACCTTGTTAGCGGTGCAGAATCTCAGGCCCCATCCCAGATCTAGTGAATTAGAAACTGC
AGCAGGCGAGTAGGTCGCAAGGAAAGGTAGAGCCGCTCCTGCCCCACTCGCTGCTCGAGGGGCAGCTGTGGCCGACTGGGCGACGCTGACGTCCAGCCTCGGTTTTCCCCTACCTCCTCGGTCTCCACAGCGCCTCCTGGCGCCCATGTCACCGTTCTACCAAGATTGTCCCTCCCCTCACACCTTACCGCGAGCCCGGCGGATGCTGACGTCATTTCCGCCACGAGTAGCGCGCTTGCGCCAAGGCGCCGGTCGCTGTTTCACTCGGATGGCTTCGCGGTCGCCGATT
ATCGTCCAGAACCGTCCTGGACGGCGCCCACGAAGGGGGCCAGGTGTGAGGCAACCCCAGGAAGGACGGTGGCTCTCCAGTCTCCGCCTGCAGGCGGCCTGATGGGATCTGTGGGGCACTGCTGCCACCTAGTGGTTGATGAAGAGAAGGCAGCACACACCCACCTGGGAAGAATAATGTTAATTAAGTTAGAGAGTGAGTTAGAGAGTTGTTAGTTAGAGAGAGTTAGAGAGTTAGAGAGTTAGGGTTAGGGTT
GCAGGCGGGAGTGAGAGACGGAGGGGGCAGCAAGGCAGCGCAGTGCAGGGCCTGGAGACAGCGGGGCAGGAGGGAACTGGAAGGAGAAAGGAAGCAGGGGTCCTGGAGAGGGAGGGGAGACAGAAAGCAGAGGGCCCTCTGGAGGAAGCAGGTGGAGGAGAAGGAGCCAGTCCCGGGAGCGTGAGAGGGAGGGAGCAGAGCAGCAGCGGCCGGCGCGGAGCTGGCCCACGCGGGTGGTGGAGGCTCGGGGAAGGGCACAGCCGGAGCCTCAGGCCTGCTTTTAGGGGTGGGAGCGTGGGGTCTGGAGCGGGCGGCCAGAAGTCAGAGGCCGAGGCTCCAGGCCCGACCCGGGGCTCCAGGCCGAGCGGCGGGCGGACCCCGGCTCCGCCCCCGCCCATGCGGTCCCTCCAGGCGGGGGCGCCCGCGCTCACCTGCGGAAGTCCAGCAGGGGCCGCGTGGAGGCCGGTGTGCCCTCTGCCGGCCAGCTGAGGAAGTGGAACTGCGTGAGCGTGCGCGTCTCCTGGGTCTGCACGTTCTTCAGGTAGAAGCTCCGCACCAGAAAGTCCTCGCACCAGATGTGCTCCGACACCAGGTTCACCTGCCCGGCAGGGGCCCAGGCCTGAGCGCCGCGGGCTGCCCCAGTCCCCGCGTTGCGCGCGCTCTCCTCGCGACCTTCTCGGTCTCTCCAACCACCGCCCGGCCTCCCAGGCCGGTTCAAATTCTAAGTTCCAGCGGTCCCAGGAACCCTGGCTGCCTGTCACTTATCTACTGCTCAGGACCACTAGTAGCTTTTCCACCCAGACACAGCTATTGTGAGCCTCTCGAGGTCGGAGTT
CCCCTCCCTGCGGCAGGCACTTCCCCTTTCCCTTGCTCATGGAGGAGCCAGGCCGGGCTGACTCAGAGCAGGAGCGCACAGTAGTCCTCCCAGCCCGACCTGGGCGGCGTGGTCTGGCGGCCGGGCGCGCCCCCGTGCGGCCACGGGCAGACTGCGGCCCTGGACGGGAAGCGGCGGCCAGATCCGCAAGCCCCGCAGCCTGGTCGATCGCGGTCCCCGCAGAGCCGCCGCTTCCGTCCCTGCCCAGCCTGGCTGAGCGCGGTGCGTGTGGCTCTCTCACTTCCGACCGACCCTCCCCTCCGGCCCGCAGCCCTGCCCA
CTTGTTTGGCCCCCACCGGACTCCTGCAGTTTCCCGCCTCCTCGGGATCCCCAGCCCCGCCTCTCCAAGCTTTGTACACTCTCTGCCCCAGCCCCCACCAACACGGCTTCAACCTGAGCCACACTGCCCTCTAGCGATGTCATCCACAACACCCCTGGCAGGTGCCCTGCATCCTCAGGTTCTCTCTGCCCAGTGTGTACCCAGCCAGGAGCCAGGTGTTGAGGGCATGGGACTGGCAACAAGACTGGCCTCGTGGGCTATAGGTGTAGCACCCCCTCCCATGCCCTCCCTGCCACAGCCCTGCCTTGGATCAGTCCAAGTCCACC
GGAAGTAGGCTTGTGCTCTCCTGATCAGTGTCATTGTGTCATGGTAGAGTGCCCTTCCACAGTGGGCCACTTCTTCCTGGAAAGGGCAGAGGAGCTCAGGAAGGAGAGCTGGGCAATTCTGCCTGCCCTGCCCTCTGCTGGTGATCTCACAGTCCAACAGGAGGATGCACCTTCATGAACCTGAAAGGGAGAGTGGCCAGTGTTGGCCAGATCCTGTTTCTCCCCCTTATTTCCAAGTGCATGTGTGGCAGAAGAAGAAAATAAACCAGGTGCA
GGACTTGAACCCATGTCTTCCGAGGCCATGGCAGCTGCGAACTCTTCCATCCTGTGCTGAGGAGGTGTGTCAGTTATAAACGCATTGCCTCTCAGAGCTGAATGCACCCTCCCATGTATGCTGTCTGAAGAACAAGAGCTTTGAAGTGAGCGCGATGTTGAACTATCTCAGTAGAGGGCGCTGGAGGGACATCGTGGGAGGAAAAAGGTCTGCAGTTTTCCTGTCCTGCGTCCATAGGTGGTATGACTGTGAGGACATTTGTTGGAGTCCTACCCCAGCCACGGACCCAGAGCGAAGTTCTTCTGTGACCTCACAGCCAC
TCCTCCACCTGGAGGTGACCTCATCTAACCCACCCCTCTCTCCGCCTACAGGGCACCCAGATGTGCTGCTCAAGGGAGCCCCAAGGGCTGGAAGGGGGTTGTGAAACCGAAATAAACTGCCAAGCCTGGTCTGTCCTCCAGGGTGCAAAGGAAGAGTGCAGTGGCCAGCAGGGGGCAGCAGAGGGCAGCAGGCACTGGGAAAGGGCCGTCCCCAGGCCTGGTCCCCACCTGAACAACAGGAGTCCAGGCCCCAGCCCCTCCTCCCTCAGACTCAGGAGTCCATACTCCAGCCCCTCCTCC
CTAAGAAACTATTTGCCAAACTTTCCTTAGACAAGGCACAGAGTACTTAAACTCCCCACTCTGGTCCAGAGCAAGGTTTCTGGATCTCAGCAAAAGGGCCAGATAATTCTTTGGTGTGAGGACTGTCCTGTGCACCCACTAGATGTCAGTAGTACACCCTTCCCCACTCCATCTTCCACCCAGTTGTGACAACCCAAAATATCTCCCGACATTGCCAAACGTCCCCTGGGGGGCAAACCACAGAAACACTATAGACAGTGCTTCTC
TAAGGGGGTAGAATCTGAGATCCATCAGCTCTAGAGTTTGGGATCTTGAGTAACAGTTTCGCCACGTTTAACAAATGTCCGGGGCCTGGAACGGAGACACTGGCGCTTCTATCGCGCCATCTGCTGGCCAAAACGTAGAGCTCAACTGGCGACGGAAAGGCGTTGGTTCCCAGGCTTGACAGGATTCCCTTCTGCCCTCTTCTCAACTGTTTCTCCCAACAGCCCTGAGTGGGTGGTAGGCAGGAATTGTCCAGCCTCATCTTACCAATGAGGAGACCA
CTCAGAGGCTCTGTGTTTAGCCACTCCCAGATGCTTTGCCTGAAGCAGCAGCCACATGTAGAGAACAGTGTCAGTCTATTTACTTTGGTTTAAAGTCTTCAAGCCGCTAGATTTCAGTTCACTACTGTGACCACTAGAGGGAGCGCAGCTATTAGCCTGAAGAGACAAGACTGCTTGCTTATTGCATCCTAGCTACTGCGTGGAGCCAGTGACCCCTCCCAGGTTAACCAGAATGTGACCTTGCTACTGTGCAGAAATAGTTTTTAGG
ACGGAGGCAGGAGTTGGCATTATTTTTCCACGCAAGTCGGAGCCTGAAAGCTTTGTTTCAGCATAGGCGGAAGCCTCCACTCCAGGGCTTGGGGTGGGCTCGGGAGGCCGCCCGCCGTCGGCCTGACTCACAGCGAGCTCGGCGCTCCCTCTTGTGGCTTCTGTGTTCCCCGTCAGCCTCGGGAAGCTGCCGGCCACCACATACAAATGGACTCCGCGTAGTTAAGCTGTCAGGTCTAATGTATTTATTTGACTCTCTCCTGTTAAAATGATTTCTCTACAGCAC
CCAAGTTCTCACCACTAAGAAAGAGCAGAGCTAGGCTCAGACCCAGTCCTGCTGCCTCACTGTCACTGGGATCACCAGCCAGATGCAGGCACAGTGCTTCACCTGGCAGACAGGGCTGAGGTTCAGCCAGTATACCCAGCTACATCCAGGTGGCAAGGGCCTGGGGGCCTGGCCCTGGAGAGCCACAGGTGGGCATTGCTGAGGGGTGAGCTCTCCAGCCAGCACTCATACTGGCAGCAGTGCAGTGTCTCTAGAACCAATGGCCGACGCCCATCTGACCCTGCAAAACTGTGGCTGTCCTCCACCCTCTGAACCGCCTACCAAGAGCCCTCCAGTGGCTGCTGGTGGGAACTGCAGCCTCTTCTCCCTCCCTTGCTGGTGGTTCCCTGTTCTGAATCTCATCCCTGCCCACAGGAGACCTACCTGATGAAGCACATGTCCAAACACACGGTGGTGGAGCACCTGGTGAGCCATCACTCGCCCCAGAGGACGGAGTCCCCCGGCATCCCG
ACACAGCCTCAGGCACAGATGCATTTACACAAATCATTCTTACTGCAATGAGAGATAGTCCGGGGTAGGTGTGGGTGTCCTCCCAGTGCAGAGTTAAGTGAAGCAGTCCATCAGCTGGGCACTGGCTGTCCGGGTGTTACCAGGTGTAGTTATCAGTATGGCCACCAAGAGGCGCCCAGGATCCATCCTGCATCCACCTTTCATGGCTTCTGCCAGCTGGTCAATTGTTTCTGTACCCACAAGCCTGCATCTCCCTGTTCTGGATCCCTGCACAGAACTAGGAGACTCCTTGATCCCAGCCCCAA
CTCCCCCCACGCCCCATCGCATGGCCCCGACACTGGCAGAAGGCGGCCGCCCAGCCTGAGCACCTTGTGCAGGTCTGCGGCCAGCGCGCCCACCAGCTCCTGCTCCTGCTCCTGGATCAGGCGCTGCAGCGCCTCCAGCTGCTGGATCCGGAACTGCAGCGGACGGGTCCTGCCCGAGCTGAAGGCGGCGCGGGCGCGCTTCACGGCCTCGCTGATCTTGCTCATGGCGCCTGGGGACAGAGAGCACCTGCAGCTGGCTGAGGGGCACGAGCGCGCCCTGCCTCCCACCCTGCCTGAATTCTATAG
TACAGGCGTGAGCCACCGCGCCCAGCCTTTGTTGTTTCTTTAACGTCAGAAGAAAAACGTGCCTGGGTTCAGGACCTGAAGTGGAGAGGTGGCGTTTAAGCGTCTCAGCCTTGAAGCAGGGTTGTCACCCGTCGGCCTGAGAGCACACTGCCTGTAGATGGCGCTGTGTCCTAACATACTCGGGATGCATCCAGCTCAGCCCCTGGGGCACACACTCAGCGAGGCTGTCAGGTCCATGTGCCGAAACAGGTGCTTTGTGGCCCGGTGGGGCAGGCAGCATTTCTGGGAACAGCGTAACATCACCAACTGGCCG
GGAAGGCGGTGGGGATATGTGGGGTGCTGGTGGGCTGTGTGTGGGGTGGGGGATGCCTGCTACCAGGAGCCTGAGAGCTGCAGGGCCGACTCAGGATTGGTACATCGTCGCTGCTTTAGCGTGCTTCTATCGCCACCTAGCCACCTTGGGGAGAAATGCCCTCTCCGAGCAAGTCTGTCCAGACTTCCCCTGAATGTAGTTTGCCCACTTACAGGTGGGTACCTTTAGACCATGAGACTTGGATAGTCCTTCCCACAATGGAAGCCTGTGTGCCCTACCTTTTTTTT
CAGCCACATGAGCGCCTCCAGGTCAGTAGGAAACCTCGAGAGGGTCCTCCCCGTGTCATCCTTCTCTATAATAATCCATCCGCTTCCTCAGCTGGCTGGCCGTCTCCACTCTCTCCACAGATCCACACTGCCATCTGCTGGCAGAAGGCACAGGAGCATCTCAACGCCGCTGTGCCCGCCTTGCAGGGCGTGCAGCAATTCCCAATGCCTGATGCCCAGAGTAATGCCCTCCTAACCCTTGGCATGTGACAGTGTCAGCCGTAGAAACTTCAGGCTCTGTTCCTTGTGACTTCCCAAGCATCTCCCTGTACTCATCC
GTTGATGAGGATGGAGGGAGGCCACGAGGGGAAAGCACCCAGTGTAGTGTCGCGTGCACCAGCACTGCCCTGGGAGATGCCTTTAGCTGGGCCCAGGGAAGGAGCAGGTGTGTGGGGAGGAGCTCCCTGCAGGGGGAGTGGTGTTAGGTTGGCGGCCCCCAGGTCAGGGAGGAGCTGACAGAGTCCGTGTGGGGAGCATGGAGGGCGCTGAGGACTTGGGCCGAAGTGACCCTGGTGAGGGTGGACCCTGCTGGGCTGTGGGTTCCGTTGAGGGCGGTTGGCATCCCCTGGGAAGGCTCCAGGCTGGGAGGGACTCTGTCCCCCTCTGGTGGACAGGGAGGGAAATGTGAACGGCAGCAATCCCAGGCCAGGCTGCATGTTTTATTCCACATGGATCTGCACACTTCACACGAGGTCACACATATGTTATGTTATAGCTCCTTCACCTTCCAGCCCCGTGAGTCCCAGTCTGTGTGGCTCTATGTTCACTGTTCTCCCTCT
GGGTTTGCCAGCCAGCAGGAAGCCAGCTAACAGGAAGGTAACGCTGAACCAGACTCAGCCTCTCCTCCAAAGCCCCTGGATGTGGGTCGCACCAGAGACAGCAGAGTCGGTGGGTCCTACGGAGACAGCGGAGTCAGTGGGTCTTTACTGCCACCTGCTGGACAAACAGAATAAGGCCACAGGCAGCAGCCCAGAGAAATTCAGGCGCCTGCCTGAATTCAGCTGCCAAATGCACGGCTCTAACTTGTATCTGCCACATTTGTTCAACAGCTAATGAGAGGGTATCAGAGGAGATTGCTTTTGAA
AATTATATGCTTTGTTTATGAATATTATTTACACACTAGCGTTTTCTTAGTAAGTCCAGCTTTTGAACGTGCGACTGGCCAGAGGTGCCCATTTCTCGGGTGACGCTGCCCTCTGGCGGCAGCATACCTCACGCCTGGCGGCGGGAAGTAGCCCTCTTTCAACTCACGATCTCATTTTGCCTCTTAGAGTCCCGGAGCCTCTGACCACGGCAAGGCCCAGTGAAAACAGAACTGCACCTGCTCTGGTGGGAATGTCACTGTCCAGTCAGAGCCACTCTGTCCAGCTGTGCCTCC
TGTTTGAGCAACTGCACCCTGCTGGTGTGTAATTCAGGGAGATGGGAACATGGGAACGTTTTCCGGAGCTGTGTCTGCCCCTGTCCTGAGCAGTCCCCGGCTGCCTTCTCCCTGACGTCGTTATGTTCTTGCTGTTCATACTTTGGACACTAGGTGTCACTGGTTCCCTATGAATAACCTAGAGCAGCCCGTCGGCCTCAGAGGCCACCAGTCCAGGTGCAGAGGGGCCTTGACATCAGCCAGCTCAGCACAGTTATGCTCTTTTTAGCCTTGGAATCCTTTCTTCTGA
TAAGGTCTTTGTTAAAGGAAATCTAATGTGAAGAATTCCAGGAGAACTGGATAAGCCTGACTATGGGTGGGCGTGACTGAATTACTTCCCGGGCTGGCTAAGGAAGGCCTCCCCCGAAGTGCATCGGAAGCCTGCAGCTTCTCCTTATGGCCACTGGAGGGCACTTGGACCATGAAATACCAGATCGTCTCGGCGTCCCAGGTCTTTGGAAATGTGTGATTCAATTCAGCAAACGTTTCAAAATCATCACTATAAAGATAGCGCTTTTGTGTTGAACATCCAAT
TTAAAATTAGAAAGCTTTTATTTATTGGAAAACAAATGTGCTCAAGATTGTCATTTACTTGGGAAACAATTCATTGTCAGAAGAACGACAGGCTTCCCATGCAGGGCTATAGAAGGCGGACTGGCCGCCAGAGGGCAGGATGCACTTGTAATCAAGCCGATTCTGTAACTGGTTCTGTTTCTACTACCTCCATCCAAAAGTCTGTGCTGTGATAGATAAAGTCACTTTAAGTATTTGTGTTGTATCTAT
GTAATGCCAGCACTAGTCCCAGAGTTGTCCTTGGAAGGTGCCGTTTTCCCACTTGCCGGGCCACAGAGATGAAGGTGAAATCAGAACCACAAACTCACACCTAACCAGGGCCATCTTGGAACGCTACGTGCAGCCACAGTGACCTCTGGTGGTCAAAGCATGAATGGCATGAATGCATCACATTGACGCCGGGAGACCAAACCTCAGGATGATTTCCCAAATCGGCTTGTATTTGCTAAGGCCTCATTCGGGTCCTACTTGGGCTAGTGTCTCCCAGGACACGAGGAAGGATAAGTTTCC
GAAAGGCTAGAATTGAAAAGGAGACCTGCTGCTTTCTGGACCTTCCTGCCTCCCTCACGCTCTCCTTGCCCTACTCTCCAGGACAGCCTGTGCCAGTACTTCGCCCAACTCAGGCACATGCCCCCTGGCTGCTCCTGCAGGCCAAGGACCGGCATGCGCTGCAGCGCCCTCTACTGGGCACCTGGCCCTCGCTGGTTTTCTGATCCTAACCAGCTTCTCCTCTTAGAATTTCCTGCTGATCCATCCCAGAATGAATGGGAGTTCAATCTGTACTGAATTATCTTTCATCTAGCAATTGTGCAATTCCAAATGCAGGTGAGGTTGAGGGAAAGC
AGAAGGAATAGCATTCCAGGCAGAGGATGACAAAGTGGCAGTGTGACTGGAGCCCAGAGGGTGAGGTGAGAGTTCTGGGAAGTGAGGCTGGAATGCCAGCATCCCGGAGGTGGTGCCCTTGGAGAAGACTGGGGTTGTGGGGGTGACTGAAAAAAGGAGGCCGCCCTCTTGTAGTATCAGATTTAGCCAGCAGAGGACAGTGCTGCATAGTAATCTGCAGAGATGGGCAGGAAGGAGGAGGCAGGTGGTGAGCCAGGCTTTCTTGGTGGTTGTGGTATAACCCCAAGGACCACTGGCTTCAGGGTGTGTGCAGACTCAGGGAGTCTAGACAATAACAACCTAGG
CACCCGCACCGGCTTAAATCAGCCTGGGTCCAAACTGAGTCAGCCAAGTGCGTGCCTTGAGAAAGGACGGGGTGAGGGCATCTGAGTGGGGGTGGAGGTGGTGCTTCCTGACTTTATAATTCCTCAGGCTTGTCCTTGCACTTCCCATGGCAGCCTCCAGGGGGAGTCTGTGCCACAGCCAAGGCTCTCCCCACTGCGCTAGGCTTTTGACCTTAGCCCCCTCCCCGGGAAGTATCATTGCTTGGGGTCCTGTGGCCTTGGTGATGACCGGAGGGGCTGCACTGAAGCCTACACCTTCCTCACATGACCAGGTGCAGGG
TGCAGTGAGCCGAGATCGCGCCACCGCACTCCAGCCTGGGGGACAAGAGCAAAACTCTGCCTCCAAAAAAAAAAAAAAGGCAGGGGCGAAAAGCAAGCACCGGAACCAAGCGCCCGCCTGTGACAGCAAGTGCCCAGCACCAGGGGGCAGCAGACACGCGTCCCGCCGAGCACAGCTGCCCACCGCGCCGCCTACCTTCCCTGCGGGCCTCCCGCTCCTTGCGCCGCTCCTCCGCCCGCCGCTCGCGCTCCTTCTGCTCCCGCTGCTCCTTCTGCTGCTCCCGCATCTTGCGCTCCCGCTCCCGCTTCCTTTCTA
AAGTCCTTTTAATTCTAAAATGCTAGAATTTGAAACCCCCAGGCAAATCAAGACTGATCTTCACCTGCAGACACAGCCGCTAAAAAATGGGAAAGGGGAAAGTAATCAAACAATGCTTCCCTCTAGTGGTTCAGTGCTGTCATTACACCCTACCTGCGCAGAGACCCTGTCACTCAACTTCTACTCCAATTCACCCTGAACTCTGAATGAAAGAAATCAGCCTGCAGCCAGCAGAGCCCAAGTGCAGGGGAGCGGGAGAGAAAAGAAAGAGG
CACCTGCCCCCTCCTTCCTGGCTGGTGTAACTGTGTTTGCCACAGTGAGAGTTGGGCTTGTGGGTGCAGCAGGGCTGGGATGTCAGGGACTGGTTCCAAAGATGGTTTTTGCTATGTGGCCAGGGAAAAAACTAGGTGGCACCGGATTCTGGTATGGAGCCTCAGGAATCCTCGATCAGCTTCCTTGGTCACTCACTTTTGGAGGTATGGAGGGGCAGAGGCTACTGCCTTGTCTGGAAGAGGCCTGGGCTGCTCTGACAGTCTGTCTCTCCAAGGGGCTTGAGGATGGGGGTCTGCTTCATGGCTAGATGCCCTCCAGCATGCTGTTCCCCTGGGCACCACCAGGGGTCTCTGAGGCTCCCTGCAAACCTTGACCATCTGGCCTTCAGCTCTGCTTCCGTTCCCAGTCCCTGGGCCCGTGAGCCTCCTCAGTACTGTCCAGCCTGGAGGTGACCCTGGGGCAGGACTCCAGGCTCCATAGAGGGGTAGGACCGCCC
CCCAGTACGATCTTTCAAGGAAAAAAAAATCCATTGAAAGAATTTTCAAAGTGCTGTCTTCGTTTGGAGAAAAGGCACAGGCTGCCTGCGGGGAGGGGAGGAGGGACTCGGCTGTGTGCCGCCCGGGAGCGGCTCCCGTCCGCTAGGTGGCAGCCGGAGCCAGCGATTCCTGCAAGCCCCGCCGCGGGACCCGCTCCTCCCGCCTGCCCCTCCTCCCGCGACCAATCACCTTCAGGATTCAGGAATCGGGGTCTCGGTCTCTCTCTCTCTCTCTCTCTCTCTCTCTCTCTCTCTCTCTCTCTCTCTCTCTCTCTCTCTCTCTCCCCCTCTCCCTCTCCCTCTCCCTCTCCTCTCTCCCTCTCCCTCTCCCTCTCCCTCTCCCTCTCCCTCTCCCTCTCCCTCTCGTCTCTCTCTCTCTCTCTCTCCTCTCTCTCTCTCTCTCCTCTCTCTCTCTCTCCTCTCTCCTCTCTCTCTCGGTCTCTCTCTCTCTCTCTGGGTCTCTCTCTCTCTCTCTCTCTCTGGGTCTCTCTCTCTCTCCTCTCTCTCTGGGTCTCTCTCTCTCTCCTCTCTCTCTCTCTCCCCTCTCCTCTCTTCTCTCTCTCTCTCTCTCAATATCTCGCGCGCTCTCCTCTCTCCTCTCTTTCCTTTCCTCTCCTCTCTCTCTGTCTCTCTCTCTCCTCCTCCC
CATTCTTTTCTCCCTCCCACAAGTGGCATTGTTGAGGCTCTGTACTGAGCCCTGGAGTCTTCACTGAAGCCCCACCACCAATGTAACCATTTGACATTTGATGGAGGGGTTGGACTGGGAATGTTACCATCTGGCCTGCAATAGCCACATATAGCCAGCAGATGGCAATCGGGTGCAGCAACAGACAAAGTCTCTCTCTGGGTTCCCAATCCGCACGCGGCTCTGATTTCCCAACCCCCGGTGTATCCGCCTTACTGCTTTGGCCATCCAGGGTGGTAGCAACTTCCTGAGAACT
CTCCAGGCCCTCCTACTCTGAGGATGCTGTGAGGGCCCTCCTGCCTGAGAAGACCCCCGCTCCCAGTGCTAAAATCCTGCCATTAGACATCTGTCTATTTCTCCCTGCCTGGCTCCTCACAAGGTGCAACAGCGCCTTCCCCCCAGGAGAGGGAGCACTATCGAGCCTTGGCATTAGCAGGAGGAGCTTATCAGAATTGTAGAGAACCAGTCAGGCTCACTATCTTCCTGCATCTTGGAATCAGGGGCTCTTAAACCTGGCGGGGCAGCCAGAGGCACCTGATCAGC
CAGAAAAGTTTGAAAGCCACTGGTAGGCTCCCCCCAGCTTGACATACTGATTTTCAGACAATAGCCGGTTTGCAGACCCCACGCTTCCAAAACCAATCATTTCTGGCCTCTGGGCGGAGTTTGTCTTAGCAGGAGTCTGCCGCCAGGTGGCGCGCGTACCCCGCCGGGAGTGGGTTTTGCTCCATCCCAGACTCAGACCGTCCAAGCCGGTGATTTCCTTCTGGTCGGTTTACGGGGACTAGAAGCCCTGACTTCGAATACAGTTCACAAAGCAGACCC
ACAGACAGAGAGAAGTGTCGACTGTGGAAAATAGAGGCTCCTCTCTTCCATGCGCCCAGCCCTCAGGGGTGCGGGTTCCACTGCCCAGAAGCCTAGCTAGAGGCGGGACCAGCCAGAACTGGGTGCTTATTGCCTGCTGGCTGCGCCCTCTAGTGGGGACCCAGCAGCCCTGTCTTTCACCCCTGGCTGGGGGACATCTGCAAGGTGACTTTGAGCTGAGGCTCCGGCACCGTGATGAGCAAGTGCGTAATAAAACGGGACTTGGGATTTGAAAGCTGCATTCTAATACAGTGTCTTCTCCACGGTGATTTTAGTGT
TTGAAACTGTATTGGGAATCCCAAGTGTAGCTCAAGGCTACTGGTCTTCGAGGTACCAGGCTGGGTATGTCGGGGAGGTAGGTGCCTGGTGTCTGCCTGCTGGCGACGATGACTGCGAGCCCTTTCTCAAGACTTCGGCCCACCTGGGTCTTGGGCAATGTAGTGCCCAGCATCGGCCGCGAGAGGGAGCTCTAACCTGAGACTTGGCGGCCGCAGGGCTGGCTCAGTGGACCGCAGGGGAGAAAACAGGGCAAGGGGTTGAGCGCCATCAGGAGCCATTCCACAGTGACCATGGAGGAGCAGAGACTGCATGGTGGGGGTTGTGAGTGGGGAGAAAGCGTCCACTCACCTGAAAGCCCAACGACCTGGTCTCCTCGGCAT
TCAGTTTCTGCGAGTGTAGAATGTGTGGATGGTTCAGCCCTGCCACAATCACACAGCGGGTGGGAAGACCACAGGAGTTGCGGGTTGTAGGTGGGAAGGGGACCTGCCCTCGGGCGGACTTTGGTGCCGCTCTGCTGCCATCTTGTGGCGGGCACAGAAACAACTGCCCTTTCCACCTGGTCCTTCCCATACTCTAACCATTCTTGGTATTTTAGAACTTGCTATTCAAAATTTTTAGTTTTTATTCTCCCAGTTGC
CGCCCGGCGCGCTTGAGCATGCAAGGGGAGGTGGGATTCCCCTGGCCCGCCCCCAAGCCACGCCTCTGGCCTATGAGAACTGAGCTGTCCCGCAGGGACCGAGAGAGGAGCCTCCGCTTTCGCAGGGGCTGGGCGTTCCGGGCGCACTGCGCCCTCTGTTGATCCTCTTAGGAGCTGCGTGGGGACCGTCGGGCCTGCCGTTTCGCACCTGGCCGAAAGGGGTCGCTGTGCCGGGCCAGATCCTATGTAAATTTAGCTGGATAATCTCAGCAAGAGAAAATTGGCTGCAGTGCAAAGAAGCCAGGCTCAAAAGGCAGGGTTATCCCATTTCTATGACATGTCACAGGTAAGACTATGGCAACATAGATCAGTGGCTCCTAGGGGCTGGGTTGACCACCAA
ATGATCTTTAAAATAAAAAGATGAATCCAATGTGTTCTGTAAAATGGGGGTGGAGGTGGATCTGAGGGTTCATTTCTCAGGCTGCATCTAGATCTTTTAGGAGGGCACCACTACTCAGTTCTGCCTCTTGAGGGCACCAGAGACTGTTTTGCCATCCACAGAACAGCAGGGAACTAGGCAGCCATCAGCTGAGTGACCCATGAACAGGCGATGTTTGGCCAGCCAGGGGAGCCCTGCTTGGGGGCCATAGCCTTGCAGAGCTCTGCCAGGTTAGTGGGATGATGACGGGACCCAGAAAC
TTGAGAGGATCCATACAATTGTGAGAACTCTCAATAGGTTCATTAAGGGGTAAAGAAATTACTGTAAGTCTCAGGTGCACACCCAGGCTTCAGGCAGGCAGGAAACAGATTACATCTGCGTTTTAGGGTCATATAGACGAGCCGCCACGAGGTGGCAGTAACTGCGCGCTCATTCCCTCACCTCCTGCAAGACCAGGCCAGCCCAGGCTCTGGACTCACCACTCAGCTCAGAAGATGGAAGAGGGTGACAGTAGCTCCATGGACTTTGGCTTTAGGCAGAGCGTTACTGTAGCTTTGGGGTTGTAGGAGGATGAAGAGGGGAGGTTATC
TTGAGCAGAGAGCACCTGAGTAGAGGCATTGATTTCTGGCCTTGTGGAGTAGACAAATGTGCCAGGCACGGTGCCACTGGGGACGTGGGGGGAGAGACGTTTCTGCCCCCATGGAGGGGAAACTGTGAGCAGCCAACTAACTGTGACACCTCATGACCAGAAGAGGGCGCAGTGGGCCCAGCTTGGAATGGCAGTGAGGGTGGCTCAGACTGAGGGACTGTGGTAGGAATGCCCTGCTCCTGGGCGATTCAGAGACCTGGGTCCGGGTCTGTGGGGCTGCCCTGGGTGGGGCCAGGCGCCGCAGCTGTGCCCGCCTGTCCCG
TCAGCCAGAAGACCTCTTTTGGTGGACCTCAGGCGTTTGCTGACGAAGGCTCTGTGTGTTACGTGAGCAACTCCTCTTTGGCTTTTGACCCTGGTGCTCATCAGCTTCCTTTTACCAGCACATCACATCGGCAAAGCGCCACCTGGTGACGAAAGATGAAATTGCCAGACCATGCCCAAATGCAGGCCAGAAGGGTGCACGTGCATTCACATACACATGGGCACACACGCATTTAGTCTGTGTGTGTGTGTGTGTGTGTGTGTGTGTGTATCAATCACATGTCCTAGATTTTTT
TAAATTAGAAACAGATGAAACTGACATAGCTTCAAGATAGGGAGGAGCCTTCAATTGCAGCCTTTACCTCCTATTTTGCACCAACACTTTCCTCACCAACTGGTGGTGTCTGCTACCATCTAGTGGTTGAAGTGGGGACAGCACAGGGGAGCTGAAGTGGAAAAGATGGGCGACTCAGAGGCCACTCCTCAAAGCAGATAGGGACCATTCTGCAGCTATCCTCAAACATTAGTCTCAGTAACAGGTTTAGAGGGACGGCACTTCTGTTTGT
CGCTGAGTGACTGTCCCAGCGGATCTCCGAGCAGGGTCCCTTGAGCATTAGGAATGCAGCTTCTCAGGCCATGCCAGCCTGGCAGAACAGGAAGGGAGGGGTACAGCCCTGTGGGGACGCAGCTGTGGCTCGAGTGACACCTGCTGGCGGCCTCATCTCATCCGCTCTCTGCGAGTCTGTGGTGGTTCTAGTCGGCGTTTCACGGGCAAGGTTTAGGGGGTTTGTTCCTCAGCTGGGGTCCACCCACGTCTTCCGACTTCCTCTCTCAGTGTTTGGGCCATCGGTGGGTGAGGTGGCTGCAGCAGAGCCGG
CTATTCCCAGGTTTCCTTGTGGGGAATGTTTTCTGCTGGCCACAGGGCTCCCCGGGCCCAGGAGTGCCTGCCCCATGGTTTGAGATGAGGCCACACCCCCTCCAAGCCCGGGGGTGGGGCTCTGGGCCATGTGGCCAGCAGGGGGCAGCAGAGAATCAGGCCTCTGGGACAGCACCAGTTCAGCCAGTGCAGACTGGGAAGGAAGGGGAGGCGGCAACCACCCTTCCACCACTGGGTGTTGAGGTTAGGGGTGGCCCCCACCAGCCCGTTCCTCCCCAC
GTCATGATCAGGTCCAGAAATTGTCAACGAAGGAACGTTTCCCCTAACAGCTCTGCATCTGCCCAGCCTCACACAGTCTGGGGCTGCTGTGGGTCATCAAATGCTTGACACGCCCCTGGAGGCCATACATCGAGGAAACAAGCTGAGTTTTAATGTCCAGAAAGAACGCTGATCACTTCTCTTAGGGAGGCCCCTAGTGGCGAGAGATGTCATCTGGCGTGGCTGGCAAACTGACCACCCCCATCCACCCCCTTTGGAGGCTGTAGCTGTGCATCCCCACCTGAATGGAGAAGAAGCCCACCTTCAGGGGATGCTATATCAGCACCCTGTGGGACTTAAGGTAAAGGAATGCTC
AGATTTCATAAAGGAGGTGACTCTTGCCCTAAGTTCAGAATGGTGAGGTACTTGTGAGGTGAACTGTGATAAGAGGACAAAGGCCTGAGCGAGAGATGATTTTTGAGTAGGAGGTAGCACCACCTAGTGGCAAGGGAAGGGGGAGGCTTCTCTGCCATACTAAGGAGCATGAGCTTTCTCCACAGGAAACAGACTTTGAAACCTTTCAGGTATGGGCTTGTTATGGTCCTACTTGGAATTTGGGGAAATGTGCAGGGTGTTCTTGAGGCAAGGG
TTTCAAAATCAAAACTCAGGGAAACTGACACGGAATAGTGAGGACAGAGCAGCGTGGAAAGATACAGGTTCAGAGAGGATGTCAGGGGCGCTCCGCCGTCCGGCTTGTTACTCCCTGTGTCGAGTGCCCTCTACTGGTCAGTCTGAGAGAAGGTGGAAGTGTACAGGCCAAGAAAGGATGCCTTCACCAGGACTTGAAAACCACCTTCAGTTTTCCACCTTCAGTTCCCCCTGCATTTAGCCAAAACCACAATTCCATTGCTTTTTCAG
CGCTTTTTAATAATTATTGTTATTCCAGCCATGCCGCTCAGGATTCATTGTATTCTTGAAAGTCTGTCCCACCCGCCACCCGCTTCAAAGCCTAACCTGAGACAGAACCTGGACTCTGCTTCCCCCTACTGGACACTCTGAGCACCTGCAGGCACCATGCCGTTTCTCAGCGGTCCCCTTCTGGCCTCTCCTGTGACAAAAATATTCCGTTACACTTGATCATTTCCATATTTGCCATCAAAATTCTGTTTCTTTTCTTTTCCTTTTTTTGAAACAAA
AGGACGGACTTTGGCTGCGAGTAGAACCCCTGGGCTGAGGCCTGCAGTGACCCACCCACCTACCTTTGCATCACCTACCTTTGCACCAACTACCTTTTCAGATTTCCGGTAATAAATCTGTGTTGGCCCCTGTGCCTCAGTCCCGCGGATGGCCAGTAGGGGGCGCTGGAGGACTGCGGGGATCTAGGGCCTGGCTGGGAAGAGGCGGGGAGATGTCTCTGTGCCCAAGATACTCACTGCCTCTCTGGGTGAGCACAGGAGCCCCGTGCTGAGGGTGGGATCTCCCAGAGTCTAA
TCAGGTTCACCCGTGGGAACTGGGGGTGGGGACGCATCTCGCTGGGGCGGGGCCTCGCGGGGGTGTGGCCCCTGGGGGCAGGGTCCCAGGGCCACGTCCTACCTTCGGGCGAGCCTTGAGTGCCCCCTGGCCGCCGGGCCAGGAAGCTGTGAGCCAGCAGCGCCTCCTTGGTGTGCTCGTCCTGCGCGCGCAGGGCCAGGGCGCTGAGCAGCTCCGAGTTGTTGGACGTACTGCGATAGTACAGCATGTGCGCCAGCTCCAACGCCTGCGCGCTGCGCCGCTGCCCGAACATCTGCAGGCGGGACAGCGCCCCGTGGGCTCAGTTCGGGGTGCGCCCCCACCCATACAC
TCCCTGACATGGGGTGGGAAGGCCTGGCCAGAGTGCTGCTCTCCAGGGCAGGAAGGAGGCAGCTTGCAGGGTGCCTCTCCGCACGGGGACGGCCCACTTGGGGCAGACAACTGAGAGTTGGACTGCACAGCAGCTCAGGGCTACTTCTCAAGTGCCCACTAGATGGCAGCCAACACCTGGGCATGAGCTGGTCCCAGCCATCCACCTGGCAGGAAAGGGACAGGCTACCTACCTCCTAGGTTATGCCTATTTTTATGAAAGTGGAAGAGACACCAACTGCATGCACAATTGGAATCGCGTTTC
CCCCGACCACCACCGCTCCCCGGCCCCCGCCCCCGTCCCCTCCCAAACGCCTTCGATGCCACCCAGAGCCCCACGGCCAGTGCCTGGGGATTTTTCTGTTCTGTGTGAGCCTGACTCACTTCTCACCACTAGATGGCCCCAGAGCCACACGGTGATTGGCTGGGGCGTTAACTAAACCTTACACAGCCCGCACCTCCTACCTTCTACTCTTTCAAAAGATTGTAAATTTCCCATAGTGTATTTCCTGAGT
CGGCCTCTCGGCGGAGCTGGGGCGTCTGAGCGCGGGCTCGGTGGGTCCGCGCGGCGCGGAGCTGGGCATCGGGGCGGCGCGGGCTCCTCCGCGGGCCGCTCGTGGTCCTCTGGCGCCCTCTGCTGGCCGCTCACGCGCACCGCCACCACGCCGGGCCCGGGCCTGCGCCGCTCTCACCCGTCCTGGCCCAGGAGGTCGCTGTCCCTTGCCCGTGGCCAGGCCCGCTCTGGCCAGGCCCTGCACCTCCTCGCCACCCCAGCCAGGTTGCACCCCGATGGTCTCCCTGCTCAAGGAGGAGGAAGAGAAGGGACGCCCCGAGAGGGTG
CTGCTCAAATTTTTCTCTTTGAGTGCACTGCTCTTTTGCCTTCCCCTGGAAAGAGAGTTCTAGTAATTCAGTGGGCATCCTGGGTGCCACATCTGAACACAACAGTGGTAAACAGAGATGCCCACGGCCCTCTAGTGGCTGCACATGGGAAGGGTAAAGGAGAGGCCAGGGCAGCCTATAGCTTTCTCTTCGGACCCAGTTCATGTAACCGCCATGATTATAGTCTCCCAAGCACCTCAGTCTTTATGTCTTAGTGGCCAAGAGGGTAGAGTTCTCTGTC
GATGGGCGGGGCGGGGCAGGGGGGGCACGGTCCCAAGGCCGACCCGGCCGAGGACGCCCGGAGCAGCTCCGCGCATGCGCAACTGTGGCGCGCGACTGCGCTAGAACGCGGCTCCCGCGACCCCTGGCGGCGGCTGCCGAGGGGCTGCGGGACGACCTTGGGCGGCAGCTAGCAGCGAGTCCTAGCTGATGTGGCCCTGAGTCAGCTTTTAGAGGTCCCAAGACTCGTTCACAGGCCGCTAAACGCAAACTAAGGCACCTCCCAGCACACCAGGATCGACGTGTCCTCCTTC
GAGAATGGGGCTGGTCGGGTGGGGTGTGGATTCCAGGCCTGCTTGGTCAAAAAGATACAGTATTTCCTATTCCCCCTTACACTGGGCAGGCAGGTGTGGCCCAGGCAGCTCTGCCAGGTGTGCAGCCCCTGGAGAATGACCCTAAAGTGCACCTAGGCTGCCCCCTGGCGGCAGCATGAGGTCCTCCTCCCTGGACTTGTAACCCTCCCAGGGGGAGGAGGTCCACACCAGCTGATGGGTTGGCACCTGTCCCCAGTCCCTTTCTTCTTTCCTGTGCCACTGCTCCCAGAGTTGCCCAAAACACACGATCAGGTGCAGTGGCTTGAACGAAACCCTGTCTCTACGGAAAATACAAAAATTAGCCAGGCATGTTGGCTCATGCCTACAGTCCCAGCTACTTGGGAGGTTTAGGTGGGAGGATCGACAGCCCAGGAAGTCAAGGCCGCAGTGAGCAGTGAGCTGTGGTTGCGCCACTGTACTCCATACTGTAGCCTGGGTGACAGAGTGAGACCTT
CCATTTTGCCTGTGTCTTAAGGAGACTGTGGCCCAAGGTCAGGCAGATAGAAGGTGGCAGAACTGATGTTGGAGATCTGGCCTTCTGTCTCGTAAAGCTGAGACCTTTTCACTGCACAACACTGCCTCCCAGTGGACTGTGCTTAACACTGAACCTCGCGTGGCTGAGCCAACCACGTATACTCTGCGGGTGCACTTAACAAGTTCTTCATTCATACATCCAACAAAGAATCTTTGAGTGCTTCCAATGAGCGAGGCCTCGGGAACACAAAATCAAA
AGGTTTTGCACGTTTCTTAGGTATGTTAATTAGGCATTCTTGAAGTGTTGTCCCAGTGGGGATGCACTGATGACTTAGGTCATTTGAGTCTTCTCCATGCAATGGGAACGTGAATCTTACTGCAGTTCCGTCACGTTCCACATGATGGTGGCCTTGTCTCCGCAAACCGGACTTCAGGTCCCTGTGTGCTAAGTTTATTGGCCTCAATTTCAAGCTCTGGTAATAAAGCAGCTGTCAACTTGCCAGAGCCCCTGTGAAACAGCTGGGATTCTCAACTTGGGCTACATCCAACACCTGT
TTCTTTTAAGTTCTGGCCTTACACGTGGGTGTGTGGCTTTTCCCTTGAGGTTTTCAGCTTGTGTCTGGTTCCCAACCAAACCCCATGTTGAATCTGGTGGAAGGTGGGTCCGTTGCGCCCTCTGGTGGCCACCATCACCAGGCGCTCTTGGCCAAGGTCCTAATGAATAAACCTGGCCGTTGGGCCGGACCAGCTCTGTCGCCGTGAGCCAGCCATGGGCACTCATCTTCAAAGTGCTTTTCTCTGGAGCAACACCGTCCCCTGTCCCCACACC
GAACTCCTCATCTAAACGGAAGTCCCTTTACAGTCAATTCAGCCCGCTCCAGAGCATCGGGGAAACTAGACTGTTCCGTGGATGAACTGCGAGGATGCCGGCGGTCAGGCTTGGCCGAGCTTTGTTTACGTGCCTAAGTCGCCACCTTGAGGTCGAGGGGAAGACTGCGCCCAGCTAGGGGCTGTAGAGACGAACCCAGCTGACACTGGCCCAGCAGCCTTGGCGACCTCCCGGGACCGCCTGAAAGAGAAGCAAAGGGAGGGCGCCCTGCGGGCGGGCGGGCCACGCTAGGCGCCGTCTGCCCTCAGAGACTCGGG
TTCCCGGCCTGGAAACCGGCGCCACTCGGCTGTGGCGTCTGTGGGTGTGTGGGTGGTTTGGCCTCCCAGGTCTCCCAGGCTCTCTTCCTCATCACTCTTTCTCTCCAGGGTGGCCGGCAGCTCCCGGTGGTGCCACGGAGCCCTCCTTGTGGTCCCACAAGATGGCGCTGTGTCCAACGCTAGCCCCGGCCTCTGCCAGAGAGGCAGGGGGACCCGGAGCGGAGCCACCTCTGAGCCCTTCCCAGACTCGGGGGTTCAGGGACGCGCAGGCAGCACGCACAGGCCGCCTCTTTCTCCAG
CCTCCCAAATTGCTGGGATTACAGGCATGAGCCACCGCGCCCGGCCCCTTGTGTCAAGTACTCACTTCAGCCATCCACTGGCTGATATCCTGCCTGCCCAGTCATCCTTTTGACTTTCAAGCCTCAGCTCAAGTGTGCCACCTCCTGGACGTCTGTCCTTACGACCTCTGCTGGCCGGTTCAGAAATGATGCCTGTCTCCTACGCTCCCACAGCATGGGTATCGCCCTTGCAACATTAGCCTTGCCTTAGGGCTTTACTAGTTATATATCTTCTCCCTCTTAAAGATGATGGATTCTGGCCGG
ATCTGGGACCTGCGAGAGAACTGGCCCAGGATAGGGAACAAAAGGTGAAGGCCGGTGGGGGAGGAGGAAGTTCCTGGAAATGTTAAGCAACTCCACAGTTCCCCTTCTCCAATTCTCCGGGCTGAGCGCCACCTGCCGTCTGACTCAGGAACAGCGGGCCCGCCGCAGCTTAGGGGAGAAACGTCCAAAAACCTCGCTGGCCCTCAGAGGTCAGGGTGGCAGGGCACTGACTCGACCCTTTTGTACTATTTAACATTAATTTTTGCCATGTGTGTAGGATGGCTCCTTGTGAGTTATGGCTGCTGCCTTCAA
ATTGAATACAGTATTCCTAACTCCGGTAAGAAATCATGGTTTTTTGGACCGCAAACCATTGTTCAGACACTTCCAGGAGGAGGTGAAATGCTCCTTTTTGGGGTGGCTTGTGTTGCTGTGCCCTGCCACTAGAGGGTGGCATCAGCCAGGATAAATAACCATAATGTCTCACATTTCCGTCATTAGTGGGGGTGGCAGGGTATTGGGGGATCTTTGAAGGGAGGGACGTGGGTAAAGCATCTTGGATACCAGCTGTACTTCA
CATTTTTTTTCTCTGATCCTCTCCATCCAGACCCTGCAAGGGCTATCTTTGCTGTGTTGGGTTTCTAGTGGGGGAGGTTGGGGGCAGTTCAGCCTGACTCATCCGGCCCATCAGGTTTGGTGAGGATGCTTGCCCTCTAGTGGCACTCGCAGGGACGTCTTTAAGTAAATGCTGTTATGGGGAACCTAGGTTCTAAGGGGACAGACAGTCCCTGACCAGCTGCCATCAGGAAGTTACATGTTTCGGAATTATGAGAAAAAGTCTTGTGAATATTTGGGA
TGAGACTCTCGCACCGTGGCCTGAGACGCCTGCTTCCATCAGTGGCAGGGTCCCCGGGACCCCTGGCAGAGCCTCCAGGACCCCTGGCAGAACCCCTGACAGTTACATCTCTTTCCCGAGAGAGGCCTCAGGCCCGGGCTGCCCAGCTGCTGCAGTGGCGGCCTGTGCCCACCAGAGGGCGCAGGCCCGGCGCTGCGCAGCTGGACCGGGCTGTGCGGACCAAATGCTTTTTAATTGAAAATTTTTTTAATTCAAAAAGGATTTGCTGTTTGTTCGCAAGTGCAGGTTTTCCTTA
TTATTAACCGAAGTGCCTCCAGACCCCTCCCCTCCTCACCACGTGAAGTCCCGCTTACAGCTCAAATGCCTTTTATTAACCGAAGGTCAGCTTTTGTGACTCTCAGACGCTCAACAGGTGCGCAACTCTGCTAACGCAGTAGGCTGTCCTGGCCAAAGGGTGGTGCTGTGAGTCGCCTCCAGCCTCCGGGCCGTCCCGAAAGCTGCACCTTCTCCCCCTGAGCTGCAGAGGGCGCGCGTGAGGCATCGGGCGCTCAGGACCCCGCGGGAGCTCAGCGAGGGGGCGGGCGGCCACGGAGTGAGGCCGGGGCGGGGTCGGGCGCGGGGCGGACGTGGGGAGGGGT
AAGAACTGGGCAGGGCCCTTCCCTGCAGATGACATGGCTGACTCACAGGACCCCTGCGCTGTCCCACCAGTTCCAGCCACCTGGCAGCTCAGCCGCCTGCCTGCCCACCCTCCATCTGGCTGACTCAGTCCCACCTTCCAACTCGGACGTGTGCTGCCACCTGCTGGAGGCCAGTGGCACAGCATCTGGCGCTGGGTAAGAGGGCAAGAAGTCCGGACTCCTGGCAAAGGCCCGGGCATACCCCCTCTGTCTACCCTGCAGTGGGATTTCCTCTGAAGAGAGCACAGTGAGCAGGGCAAGCCGTGGGTCTGGTGGCCCCATG
GGAGCGGGGCTGTGCGGAGCCAGCAGCGCGGAGGCGGAGGCGGGCGGGCGCGAGCGCCGCGCGAGGGGAAAAGTTTCCGACCCTGGAGCGAGAGGCTGAGAAGTTTCGGCCGCGCCAGGCGGCGCCAAAGCCAGGCCAACACTGCCCCCGCGTGGGCGCGCCGCGGTGCTGCAGCCGGCGCAGGGGCCGGGGCCCGCCGCGACCCTTGGGGTAAACTGAGGCTCAGAGAGGGCGACGTGGGCTGCGCAAGGCCACCTGGAGGAGGGGCCGTAGAATCAGGCCTGCTGAGACGGGGGACGGGGCGTGAATGTCCAGAAAGGGAGACAGAAGGGAGGGGACGTCCCAGGGACTGAATCCCACTCCTCGTCCTAGATGTGTCTCCACCCCCTTCCTTCCAGTTACCTCCAGAGTCCAGCAATCAGGTACCCGGTGGAGGGGCGGTGGCAGTGCTGTCTTCTTCCCATCCCTGCAGAGTTTGTCTAAACTAACCCTAGCTCTATTGCCCTTCTTCTGGAGTTAGGGCGCCTCTCCCAAAAGGCGTCCCCCATCCACAACCCATCCCGGCCCTAAGGACCCCCACCAGCCACCGCCCAGGCCAGTCCCACCGTTTGCAGCCCATTCCTTTGCCATTAAACAAGGCGCCAGGGTGTGGATTCCCTGCTGTTTCCTCAGCGGCCAGGAGGTGGCGAGAAAGACCCGGATCCTGGGCAATGGCGCGGGTCTGGGGGCCACTGACAGCTTCAGGGAAAGAGGCGGCGGCTCAAACTTTCTCCAGGGGGCTGGAACGCAGGTGTGGCAGGGGCAAACCTGGTGGGCAGGGTCTGCCACCTTGTCTTTCGCCACCTC
TGGAATTGGAGCCTATCCCCCAACCCGAAGGCTAACAGCATCATGTGGTTACTAACTGTTCCTCATTCACCGGTTGATGCCTCCCAGAAAAAAACGCCGCCAGCCTTCCCAGAAAGCCCCGCTGCTGTTCCACCAACAACCACTGGAGGGCCCCAAACACAGCTGTGCATCTACACAGCTTCCCATCACTCACACTCGACAGGTGCCCAGCAAGCCCATTGACCACAGCACCATCACTTCCTGGGTAGGCCCATGGGATTACTATTTGACATTT
CGACCTGTGTGCTCCCCCTGCAGGCAGAACCACCCCCCGCCCCATCAGCTTTTCTTCTCCCTTCTCCCCCATCACAACACGCTCCCATGTTACCGGAGCTGCCTCCCCTAGTAGGGGGCCTCCTGCCCGCTCCAGTCCCAATTCTCACCTGCTTCCCTTACGAACCCCCTGCTCCCCTGAGTGGGAACATCTAGGCTTCCCCTTCCCAGCAGCAGGGTGGCAGGCAGCACCACCCAGGACAGGACCCTCCATTTGTAGCCGGCAGCCCTCACCGGGCAAGGCGTGACTGCTTTTTGAGGCCCACGAAGCTGCCCTGCGGTCCTTGCTGCAGGGAGCAGCCCTGGGCAGCCTCACAAAGGCCTTCTCGGCTCAGGTGGCCCAGCCTGCCGTCTTGCCGCGAGTGGCCAGCAGAGGGCGCCCTTCCCCTCCTTGGCCTCCGCTCCTCTGCAGTTCCCAGGCCTACGGGGCTTGGTCTTTTAATGGCCCCCCGGGCAGGCCCAGGCTTCGTATGGAGCCCTGGGCTCTCGGAACGGTGCCCTGGCAGCC
AAGTGCTGAGATTACAGGTGTGAGCCATTGCGCCTGGCCACATCTCACCTCTTCTAACCCCAAGTCTGGGGCTGGTGGTGGCCCTACGTCAGGCGGAGATGGTGCCCGTGGCACTGGTAAAGTGGGGGAAGGGCACCACCTGGCGGTCAAGGGTAGGATCACAGTGAAGGCACCAGGGTGGGGGACATGGGAGGGCTCATCAAACAGTCCCAGTGATGGGCAGGGACTCCATCATGTACTCTCTCGCTGAAGCAATGCAAGCAGGCCAGGAAGTCGGACTTACACCCCCACCTTATGGATGAGGAATGAAGCTCAGAGATGTTAAATAACT
TTTACAACTTAGCATTGAGGTTCCAAATTAGATAGGCAAAACTTTGGGGGTTGGGTAACCCCTATTCCTTCTTCCAGGCGGACTCTTTAAGACTGAACCAGAAAGCTGCCATCTCTACTTTGACCACTAGAGGGAGGGCAACTACGTGAAATTGCTCAGCGAGGAGGCGGTTTCTCCAATCCACGCAGTCACCCTTCCCTTCTCTCCTCTGTCTTCCCAACAAATCAACCAGCGGTAGAAAAAGATCTTTAGCTTTT
CTGGGGGTCCTGGCAGTCCTCCAGCAGAGAGGACCCCAGGCTCCCATTCCTTGGGCTGGTGCAAGGCTCTGGTCTGTGTCCCCTGGGGAGCCTCCCAGCACAGGCAGCCCCTGCGTAGCAACTGGACCTGGACAAGGACCCAGCGCCCTCTGGTGGCCGAGACTCCTGAGGCTCCAGGCCAGGCCTCTAGCGTCCTGGTGGTTTCCAAGGACTTTCTTTCCCACAGTCCCCTTGGAATATCACAGAAATCCCTAGGAAACAAAGCAGCTCAGATTTGTAATGAAGGAAAGGATGCCAT
TGGACCCCGCGCCTGGGCCAGGCGAGAACTTCCGGTGCGCTCCCCGGGACTGCGGTCCCCCAGTCCGCGCCCCGCCCAGCCGTCCCCCGTCGGCTCCAGCCAATCCGCGCGCGCTCCCCTGGCCGTCTCCCACCGGATCAGGTGTCTCCTCTGCGCAGACTCCTCCACGACGCCAGTCGGCGCTGGCGTAGCTCGGCTCAGCCCGGCGGAGTCTGACTTCCGGAGGGCCAGCGGCGCGCTGGCTGGTTACCAAGGTTACCGCCGAGAGGCCGCGTCCTCAGCTGGTCCTAGACATGCGTGGCGTCGGGGCTGTGG
CACGCGCTGTCTGGGCCGTCCCTTCCAGCGTGTCGGGCGTTGTGTCCAGCACTGGGGACCGCCCACAGGCGTGACTTGAGCCCTGTTTCCAGCCTCTGCGCGGGGTTGCCCAGACGCCCCTCCAGGGCGTGACGCCACTGCCCCCTGGTGGCCGCGGCTGCCCAGACGCCCTCTCCTCGCAGACCCAGCACCGCCAGCACTTGGGAACCAGCTTTATTTCTGATTTTTTTTTTTTGTCAGAGTATAAAAAAGTGAGTGCAGCAAAACAAGGAAGACGAGAC
TGGCGACGGTTTATGTGCTCAGTAGCCACGTGTGGCTGGTTGTGACCATAGTGGACAAAGCAGCCCTAGCTTATAGGTGGAGACACGGAGGCACCTGAGAGGGGCGGGGTCTCAGCTCAGGCCCTGGGAGCCTGTTCAACAGCTCCCTCTAGCGTCGGCCCAGCCACACTTCAGCCTGGATGGTCCCAGATGCATCGGCTCCTCCCTGCACCTGGGTCCTGGCAGCCGGCACAGCCTCCCCGCAATCACCCAGGGGCAAAACGGGCCCCTCCTTGGAGAACTACCGGGAAGCTAAGGCTGCAGGCAGCTTGACT
GATCAAACGTGCTGAGGACAGGAGCTTTGACCTTGACTCTTCAGGTCCAAGTTGGGTCCCAGCCCCTTCCTAGGCCTTAGGCATCTCAACTGAGGTCTATCTGAGGATTTGACACCAGTCCCCATGGGTCTGTCAGGCCAGCAGAGGGGGTGAGCTCGTGGGTATGAAGTTTTCTCCCTGTGGCTGTGGGAGAAGCATGAGTCCTTGGCTCATGAGTGCCCGCCGCCCTCTGGTGGCTGGTGAGACAGCCAGCCTGAGGGCAGAGCTGGGCGGGGTGAATCCAGGTGGCCCTACCTCAGGCAGTATTCGGGGGGGCTCCAGAGGCCCCCCTGCAGGCCTGGCCTTACCACCATGGCCTAGGCAGCCTCTCTGGCTCCTCCAT
TGTGGAGAGCGCCTGCAGGAACTGAGAGCAGGAGCCTGGCTCAGCCCTGAGAGGCCCCCAGATATTCAATTCCTAAACCCATAGAGGGTGGGGCATGGGCACAGAGGAGTAACCAGGGGCCACCTCACACAGCCCTGCTCTTTCACCCTGCCCGCCTGGTGGCCTCCTTAGCCTGCAGCCTCAGTGCTGCCCGCTATGGGGTCATGCTGCCTCCTGCTGGCCACACTGCAAAATGCAGCCCAGGGTCGGGCCTAAGGCTACACTTGTCCCTCTTCCGGCAAGCCTGCAGCTGGGCTGGAGGGGAAAGCAGGCACCACAGAATTGCCTGGATGCTCCTGCCCAGGAGGATTGTCCGACTGCATGGGGAGAAAAGTCCAGAACCGTGCCTGGCACATA
TTAGGACATGCTAGAATACTGGAACTCTTGCTTTTGAAACACAGATTAGACTGTCCCTCTTTGGGCAAAGCCATTAAGTCAATGTTAAGCTCACTGAGAGAGTCACACCCCCCTCTAGTGGTCTACCGTGGCACTGGGCTCACCAATCTCCCAACTGTTTTACAATGATAGGGAACTTTCCTTAACCATCACATGTTCAGGGACAAGGGAATGGATGCCCAGACATATTCTTCAATTACATGTGGTTCAAGATAGAAATCAATTGA
GGGAGCTGCGTCATGGCTGCGTGTGTGGCTGGGGGTCCGTGCTGGGGGCCACAGGGAGAAATGCGATGCAGAGTGTTGGAACCCAGCACCTGCCAGCCTGCCTGGCCTCTTCCTCTTGGCTGCAGTGACACCTGCTGGTCGCCCCATGCTGACCTTGTTTCTGTGGCTCCTTGGGGTGCTCCCTCTGGGGTGCCCCCATCTTCCTGGACACCCATGAAAACACCCGGAACCCCTGCCCCTGCCCTCACAGCCTCCGGGAGCTGGAAGTCTCTTTTCCCCGGAGCAAGCACTGTGTACCCTGA
GTTTTCGGATGCAGCCCCTGCCCCTACCAACAGTTCTCAGGGCCCTCTAGTATTCTGTGAGCTTATTGCGAGGTGTTACGGAGGTGGCCTCGGCTGGTTGTAGCATCTCTAGGCAGCGGCTGCCATCTCGTGGTAGAAGTCTCAGGATGCTTCCTGCAGAATGATGGCTTCAAGGGCTGAGCCTTTTATCTGGCTTCTCAGCAGGCCAGATTCTGCTTTTCAAAGAGAATTAGGTGATTGCACCAGAAAGC
CCAGAGACCAAGGCCCAAGTCTCAGCTCTAACTGAGTATTATGGGGGTATTAATGTCCACCTCCCAGGATAGGGAGCACAGAGCAAGGAATACTAAGTATTGAAGCCCTGAAACGCCCACTTCCTGTACCTGAGTCGCTGCTGTCCTCTAGTGGCCACTGGATAAATTGCACAGCACGCCGGCCTGAAAAAGCGGAAGTGAGAGATGCTTTTCCCCACTTCTGAATCTACCAGATGCTGGGGGGTTCTCAACCATGCTCCACTCATGACTTCCTTTTTATAAAATGTATTTTGTGTAATTAC
CGGGCTCCCAGGCTCCACGGGCCTGCCTTTTCCACCTTATCTCCGTGCAGCCCAAGAGGCAGTCGAGCTCGAGTCTTGACGGGAGAACGGAGCCCTTCTAAAACCCGGGGATTTGAATGCCTGCAGGATGCGCGGTGCGCTAGGGGCGGTCACAGCTTCCTCCGGAGCGCCCGCCTCCTAGAAGGCCTTGCGCCCACTAGCGGGCGCCGCGGGGAGATGCTCTGGGCAGCTCGGAAACCACGGTGGCCTCGCCGGGAAAGAGAGCGCCTAACCCAGGGCCAGGCACCGCCACGATTTCCTTCACCCTGACACGGCCCCCAGCCCAGCCGATACCTGTGTGAGGCCACAGCTGACCTCGATTGGGCTTTGAGAAGTTTTGT
AGACTAGAAACTAGATTCCAGGGCCATTAGGATGCTCAGGGTTGGGGGTGGGGGCCTGCTTCAAACAAGGGCTGGAGTCAAGGAGGGAGACAGGTGCATCATAATTCTCATAGGAAAGTCCTCTCTTCCTGTTCCAAGTGCCATGCTGGGAGACCTGGCCAGAGCGCCCTCTACTGGGTTCACCCCATCATGCAAGGATGGTGTGAGAATGAGAAATAAACTCTTCCCCACATGTGCTACCCAGAAGCTGCCACTAGATGGTGGTAAAGCTGCACATTCCAAATTATTATAAGCTCCTTTTTCTGCAAGGAAACACAGGGTCACTTTCTGAGAAAAGCAACCTACAGGGGAATTGGTAACTTGC
ACTCCACTGGTTCTATAAATAGCGACCATGTACCTACTAAATAGCGGGCCCCGCGGTGATTACCCTGTGATCCTTGTGATGCTTGAGTAGCTGACTTAGGGCATCCTCAGCACCGATGGGCTGGTGGTTTCCCCTGACTCGGGCCTCCTTGCAGTACCTCTTTTTACCACCAGGTGGGGCTCCTGTACGAAGAGGGTGTTCGCAAGGCCCAGAGCAGCGACTCCAGCAAGAGGACTTTCTCCGTGTACAGCAGCTCTCGGCAGCAGGGCCGCTACGCCCCCAGCTATACCCCCAGGTCTGGCTGGTCAGGGGAGCCCCAGGGGGAAGGGACAAAAGAGGGCGAGGGTGCAGGGCGGGCTCTGATT
GCAACAGAGCGAGATTCCATCTCAAAAAACAAAACAAAACAAACAAAAACAAAAAACTAGGTGAAGACATGGACGCCCATCACTAACCAGCTAGTGGTCCAAATGCGTCCGATGTCCATGTGTGTGCAGCCACTGCCCTCTAGGGGCAGAATTGTGTGCGGCCGCTCACCATGGGTGTGTGTTTTGAGGCTGCACCATAAACCCTCAAGGCTCCTTCTTCACTCTAGGGGTCTAGGGGAAAGAGTCCTAATTGTATGGTTAGCTTTAGCTCTACCATTTGCTCACAGTGGCAAACCTCGTAACTTCTC
AAATGTGGTAGGTCAGTCACACCCCCAGGGACTGGGCCCTAGTCCCGAGCGTAGGAGAGGCGGAGCTGGAAGGTGAACCTTCCACAGCCTCGACCGTCCGTCCTCCCTCCAGCCTCTCCACAATTCAACACCTGCTGGCCAGCAGGCGGCAGTGCACGGACGAAAATGCGCATCTCTGCTGGATTTCCCAGGAGCTCCTGGAGTTCAAATGGCTTCTTTTTCTGGTAGCCTCAGTGCTCAGTGTGGAGAGGCAGGCTGCAGACAGCAG
TGTGTGTGTGTGTGTGTGTGTGTTTACTATTTCGGTTAGAATACTAGTGTGAACCGCGGTTGAGAACCGCTTTCCCAGTCTCAGCACTCAACCCTATCCCACTCTAATCCGCTGAGGGACAGCATCAGACCGCTCAAACTCAGAGGGCACGCCGAGAACCGCGTCCCTTCCCCTTGAAGCCACGAGGGGGCGCTCCTGCACCGGATTTGCTCATTGGCCGCCTCTCATCCCCCAAATTTAGAGACAACACCGCAGAAAAGGCTTTCGTTTGGAAGCCGGCAGAAAGAGAAAAGGCAGGGAATTGCCTTTGTATATCCG
TGGCGTTTAGAAACACAGTAATCCTTTTGCATATTGGTTTTGTATGTCACAGCCCTGCTAAGTCCATTACTCCAGGGTCCATTATTCCTGGATTTTCTACGCAGCGATCACCGACTTTTCTCTCCCTCCGGAGCGCTGCACTTCCCCGCGTCTCCAGCAGAGGGGGCCCCTGACCATGCAAAGCGGAGCCCGGGCGCGGCCGAGGCAGGCGCTGGGAGGAAGGCGGGGCGTTTGCGGGAGGGCGGGGCGGGGGCGGGGAGGGGGCAGGGCAGGTGCGGG
CCCAGCCCCATGCATGCCCACTGTAGACCATCGGTGGAGGCTCTCCCTCCTCCTCTCTCTCAATCACCTGCCTGAGGAGGCCGAAGGCCAGGTGTGACCAGCCAGGCTGACCTAAGGCCCCTGTGACTGTGCTGGGCTCTCCTCTGCCACCTAGTGGCCAACCCCTGAAACTGCTGCAGGCTTTGCCTCTGACTCAGGGGCTGACCACGTGGCCCCTTCCAGGTCACTGGATGCTCTTGGGGGCTCTTCTCCTCACCCTCCACATGGGCAGCATTGCTGACCTCAGTAGCTGCCCACAGAGGCTGTGCTGCTCTTCTGCGGCCGGGGTTGAGCCCTGGGTTCAGATG
GGAGACAGGCAGGTGGCTGAACAAGAAGGGCAGCCATGGCAGGAGGGCCTCCTCCCTGACTGGCACTGCTTACTGAAAGTGCTGCTGAAGCAGGTTTAGAGTGGGAGGAGGTGGGGTGGGGACAAAACTCAAGGCTGACCAAGAGGGCGAACAGGATGTGCCATGCCCTCTCCAGCCGCCAGGTGGCAACAACACATGGGTCTGCAGCTTGTTTTGCCTCTAAGGACCCACCCTGGACATGGCTCCACACAAACATGTCACCTTCTGGCCTCACCCAGGTGTGTACCTAAGCCTGCTGACCTTCCAGTGCTTCTATTGGCCCAGGAGCCACCAACAGG
GAGGAGGCTCGCCCAAGAATAAATGAGTTCCGTCATTGCCTTTCTTCTCTGACTTTTGGGACCATTTGCTTGGTCTAGGACCTGAGTTGCAGGTCCAGGAAAGCGTGTACTCTCGAATCCACCCAGGAGTGCCTGACTACAGTCCTCCTGCAGAGGGCGCTGTGGAGTCCCAGACACGAGTGTTAGGTGGAATCGGGCTGATTGCCCATCACGTCTTGCCTTTCCCTGGCAGTAGGCTTGTTATGAAATCATTGACTTTCTATTTGCCTCTGGGGCTTAAGCGAATCTGTTACCCTCAA
TCAGACCCGCATGGAGTAAAATGGATCCTTTGTCAGCTGGAGTCTGAATTGAAACGCCTTCTCTGCGGCCCTCCCCAGACCGACCCCAGCGTTTTACAAGGGAGCCCTGGCGTTGCCTTACGCTGCCCGATGCTGCCCCCTGCAGGCGGCTCGCAGACACAGCCCGCTCCGCTGGGTGTGGAGGCTCAGCCTGTCCCACACAAATGGGTTTTCATCACCTAGAGTTGTCAGAGCAGCTAATAGCGCATGAACAGGAAGAAAATTAGGCTTCTCTAAGTGAATTGGGTGTTGAAAGACAC
TTGGTGGGCGAGAGCAGTGTCTGGAGATGTCTCAACTTCCTAAACATACTTACCCTGCTTGCTGTGTGTCCGAGGCAGCTGGGCACAAAACCTGGCCTTCCCACTGTGTCCTGGGGATGGCATGGCCTCCCAAGCTGGTTTTTGGTGCCCTCTAATGGCCACATGAAGTGCTGACTCCATTACTTTGGTTGGAGAGTTGGCTCAGTAGTTCTCAAATTTTCTAGTTTAGGATCCCTTTATACTCTTAAAATGACTTTTGTGTAAGTGGATTATG
TTCATCCTTCTGGCATATTATGCTAGTAGCAATAACTGGCTAGTCCCTACACCTGCCTTGGCGGCAGCGCATCTCACTTGTGTGAAAGGCCTGCACACTTCAGGTGGATGTAGAACAAGCCCTCCCGCTGGAGGCGCGATCATTCACTGCCCCCTAGTGGACCAGATGTGCATGAGCCAGGATCCGTGCTTCCGCTTTGATGTGGGCTCTGAGCAAATCAGAGCTGCATTTTATTTCAGTAAGTTTTCGGCCTCTGCTGCTTTAATCTTTGTTGCTAGTGTCTACGGTTCTTAATTAACA
TGTGAAGATGGGTGCCAACAGTACAGGGCCCTAGAACTGGGCATGGCGGTAGAGTCCGAGTGAGGAGGATATGGGTCAGAGATGGGACAACCTCAGGCAGGTTTGACTGGGGGTGAGGTCAGAACAGTGTCCTGATTCCCTACCTAGCGGGGGTTTGAACAAACACAAACCTCAAGGAGGGAATACAAACCACAGAGTGGGGCACGAGCCAGTTCTGGACCCTTGGTGTCCCAGTCTTTGCCTTCAGTGTCACCAGCCCGGGCAGGGGTGAGGGGTGAAGAATCAGATCTCGCCTTCCCTCCTTCCCCCATCTCTATCCGACAATTCTGGATTCGGCCACCAGAGGGCAGGAGCAGGCCGCGCTGGCCCGAAAGCTGGCGCGGAGGGCGGGGTGGAAGGGGAGGTCCAGGTCGGGAGGGGCCGCGGGCGCGGGTGGCTAGTGCGTCAGGCTGTGCGTCTGCGCTGTCCCTGACGCGGACGCCAAGTGTTGGTCAGAGGGTG
CCGAGGCATTTCTGTGAGCAGTTATTTCATTTTTGGACCCAGGAAATCAGCACCACTGAACTGCAGCTTGTCCCCTTTGTCATCGTGGCTTCCAGCTGCTGTGGTTGCTCTGAGGACTGAGAGCAAGTTGTTGCTGCCATCTATGGTCTGTCTTGGGGGAAGCACATGGTTTGCCTGCTGGAGAGGGAAGCAGCTGCCTTGCAGATTCAGCAACACAGCACCCTCTCTCCCCTCTGAGGGGAAAATCAACACCAAGATGTTGGTGTCCCCAGTGTAAACCCCATTATGAAAAC
GCCCCTGTCTGGCCTCAGGGTCCCCAGCTGGAGATGAAGGGTCCCCAGCTGGAGGTGAAGGGTCCCCGACTGGAGGTGAAGGGCTTGGATGCAGTTTTGAAGGCCCCATAGCCCAGGATCTGAGCTGCCTCCTGGTGGTGGTGCTGACAGCAGGCAACAGGCAAGGACTGCAGCAGTTTTTCCACTTGGAAATGTGTTTGGCAGTTGCCTCCCCTTTGCGAGGAAGGGTTGTTCGGTTCTAGAGCGTGGCGCTGAGGGAGACGGGGGAAATTTGTGTGCCCTTGGTGCTCTAAGAACAGCCTTAACC
TAGTACATTACGTTTTTTGAAAAATGCCCTACATTGTGCTTATTTTTCTCATTTGTCTGTTTTCATGTGGTTTGGCCCCTGGGAGCCAAGAGGCCAATGCGGTTGGCGATGGCACCGCAAAGAGCTGCAGGGCCATCTAGTGGCCAATTGTCTTCACTGCACATGCGATGATGGTTCTATTCAGCAGTTCCCCAAAACAAAACCCCGTAACCCACACCCAGGTTGATCCCAGTGAGGATCAACTTTTGCCACTTTCAAACATTTGTAAAATGTTTGACATTTGTTT
TCGGCCAGCCACACCCTCACTCTCCTAACCTATCCTCCTGTAGGCTTTGCATCAGACAGCAATGAGCTTATCTTATTCAAGCCACTGTGACTGGTTGCAGAAAACTGAGACACCTGCTTTTTTCCTGTACCTCCCCACAATGTCCAGCAGAGGGCAGTGGTGGAACACACCAGGAGCACAGCCCCGGGACTCTGCACTCACTCCCAGCTACTGTAGCCACTGCAGACAGTGGGTCCTGGACTCAGTTTCTCCACGTGAGCAATGAGAGAAGAGGAGTCAGCGATCAT
AATCAAGTTGGGTTATAAGGCTTTTTCAATTAGAAAAACAGTCTAAGTAGTTTTTGGAGCCTTCTAGTCAACTCAGAACACCGTGCAATGCTGTCACCTTGTGGCTAAGTCCATGAAATAGCCCCAGCACCATTTCATGAAATCATGTTGCCATCTTGTGGGCTATTCTAAGACAGCATGACGTGTACTAAAGAGCTCAAAGGCCCGGAACTTAACTTGACTATGGAAATAGCCACCAAACGGTTCACAAGTGACACTAACAGTGGCTAATTATCTGTGGATAGCTGCAACATTACCAGTTC
TCCCCCCAGTTTCTCCCTCTCTGAGCTGGGTCAGGTCCGTCGGGAGGAGGAGGGCATCTCCTGTCCTTACCGGACAGCGGCTTTTGTGTGTGTCCTGCCTGAAACGGTGCCATATCCAGGCTGGAGGCGGCGAGGCGTGGGAGGGATGCCTGCGAGGATGGAAAAGCCCACTAGGTGGCGCAGCTGCCTCCCTATGTGGGATTCCCCGGCCCCGCGGACAATCCTCTCCCGCGGCCAGTAGGCTCCAGGTTTGGTGAGCAGAGTGCCTCATCCTCCGCTCCCTGGAGTTGGAGGTTCATGAAGAAAGCA
AGAATTATGAAAGATGTACTATTGCTTTTTTTTTTTTTTTTTGGCAACCTCTCTGCTCTGCTGGCTTTCACCCTGGCCATCCCAGGACCGAGCTGGGGCGTTCAAGCTTGCCTCGGAGCCAGGCCTGCACTTCCAGCGTCAGGCAGTAGGGGGAGCAAGTGTGCAAGAGGAGGAAAGCGGCTCCAATTGGGCAGGAAACGTTTGAGACCATGTGTCCTTACCCGGCTCCGGTTGAAAATTTAATTTTTTTGGCTGCCTGAATGCTTAGGACCCATGGCTCCAGG
CATATGTCACCGACTTCATAGCAGTGCACAAAGTGTCTCTGCCTGTAGAAGACTCTGTCTGAACCTTAAAGATCCGGTGTGGTGACAACGGAGCGCATCCCTGTGCAAGGCGAAGAGGCTGCGCTCCCGACGCACTTGGCCGCAGCGCCACCACGTGTTCTCAGGCGTCTGCACATTCCCCCGGCCAGGCATGCGGTTCAGTCTCTGCCTTCCACACAGGTCTGCTAAGAGCTCAGGAAGCGCCATGCACTGTGCTAGGGGTAGGATGAAAGCAGGACCAAGACAACGCTTACAGCCTGGGGGC
GTTCCTGAGTCTTCCCTCGGAGGCAGGGACCATATCTTTATGGGGCTAGTGTAAGGTGTTGCCTCAGAGGCCTGGGTTCTAGGCCTGGCCAGGCCTATTTTGAGATCCTGGACCAGGTCACGCAGCTTAGAGCTTGGGCTGTGCGATGCTACTGCCCCCTAGTGGTGCTTACTGGTAGTTCCAATTCCTCCCCTACTGCCGGCCCCAAGTGACTACAGCCACACGACAGGTTGTGGAGTTCATAAAATCTTTTCCGAGCCAGCGGGTTGCAGCCAGAGCTGCCAAGTTCAAAGGCATTGCCGTGGGTTCAA
GTTCTCTTTCTGCCTCTCATCTCCCTCCACGATCCTATTTTAAGCCACACTCTTTATCCTTTAGATGGTTTTATGAGATTGAGATTTTTCTCAGGCATCTTGTCCCTGAGTGCAGCAGCGCCATCTTGTGGTCATTACTGGTTATGGCGCTGTCCTAGATCTAAGCTCCCAAACTCCGAGCCGCAGCCAGAACCCAGGCTTGGGAGGCAGCAGGGATTTTGAAAGCCAATGTGGCAGTCGGGCCAACACACCAGATTACACACTACACCCTAAGAGGGTTTAAGTTTCCTCTGCGTCATTTCGGGACAGCTGCTTAGTGTTGACCATTTCTGTTTGTGGCTGTCCTCTCTCATAATGGGCTCTGTCTTGCCCTTTCTCTGCATCTGCTGCTCCCTCTGTCTTGAGCTTTCAGGCACCGTCTACAAACGGGGTTTAAAATGAGCTAGCGCCATCTACTGGGCGAATGCCGTAAGGTCGGTTGTGAGGTCCCGGAATCTGCAAAGGAATGAATGAATTACAAATCTGTGGCTTTATGGGGGGAATGTCGGTACGTAATAGGATTCTGATGTCACCTCCCTTTATTTGCGA
CAGGGAAGTCACAGAACAGTAATACGCTAGCAGGGGCATGGGGCGTGAAGAACAGAAGACAGGAAGCGTTTCAGAGACTCCAAAGAAGAAATCAGGGCCAACCACAGCTTCCCGAGTCATTCACCAGGTGGCACCACTGCCTTCATTTCAGCTTCCGGCCACTGGGAGGCGCTGCTCGAAAGGGTTTGCCCTGAGACACCAAGAAGAAGCTGCGGGAAGGACAGCAGGGGCCCTGGGGTTTTAGCCTCTGGCCCAGGAGTTATGTGTCCATAACCAAAGGGAGCACAGTCTGCACCCAGCTCTCA
CTTTCTGGGTCTGTTAGTAACGGGTGTCTTCCCTAGGAACTGACTACTACTAGACCACAGTCCACTAGGTAATGGGTGCCTTCCCAGGCACTGGCATTACCGCTAGACCAAGGAGCCCTCTAGTGGCCCTGTCCGGGCGTGACAGAGGCTCACACTTGTCTTCTGGTCACTTCTCACCGCGCCCCTTTAGCTCTTATCTCTGTATGGCCTGGTTTTTCCTAGGTTATAATTGTAGAGCAAGGA
GGTGATGTAGTGAAGACGGGTTGTCAGCTAGGATGGGGGCGAGATGACCATCTAAGCAATGTCAGAGCAGGGCACGTACTCAAAAATGTACAAACGTATCTTCCAATCTTCCAGCTGTTGGGAGAGCTTGGGCCACCCAAGGGCACAGCGCCCCCTGCTGGCCATGACGATGATGCGGCTTAGCTCACAGGGCTTTCCTCTGCAGCAGCTCCCCAGAAGCCAGGCAGGGGAGTGCTGGGCGGGGTGGGAGAGGGATAGGGGTGTGCATGCATGGGCCATTTCTCATTCTCTAACATACAAACGTG
AGACTCGTACATGGAAGGCTGGCTGTACATCTGCTTGCTCTTCCCCACTGCATGGGCCTATTTGAGACAAGGGAGGTGGGGTGGGGAGGGCTTGTCTTGTGAGCGCATGCCGCAGCCTCGCCCCCTGTCTCCCTCAGTGGACGACGTCCAGGTCTCTTGCTACCGAACGCTGTGCAGTATCTACTCCCTGGGAACCACCAAGAACACTTATGTGGAAAAGTAAGGAGAGGGAGCCATCGTTTGGGGCTGGGTGGGGCTGGAGGGGAAGGGAGGGAGCAGGGGAAGAAGATGGGGTGGGTGAAAAGCAGGGTAGATGTTAAGAATTTTCCCGCACACGGCGGCAGCCGCGGTTCCCCACGGCGGCCGCGTGAGGGCGCTCAGGGACAGGTCAGCCACGGAGGTAGAGCCGCCAGGTCTGGGGCTGTGAAGCAGGCAGGCCTCGCTGGGGAAGAAAGGGAGGCGCAGACCACGGGGGCTGCACACAGGAGCCACGCAACACTGGGGTCACTGGGGAGGGC
AACCCTAAATTGGCCTGCTTGGGAAAGCATTGAGGTTGTGTGTGTGAGAGGGTAGGGTTTGTAGGAGCGGAGATGCGGGAATCCCTGTTCCTGATTTGGACAATCTTGAGCACATCAGTTCAGAAAGTGTGAATCCATGAGACTCTGGACAGTTGGCCACGTGGAGGCACTGTGGCTTCACAATGCAGTGGGGAACCTTGGAGAGCGGTGGGAGGGTGACCCAGGAGAGGAGGGCTGAAGGGAAGCCTGGTTGTCTGCTGGCATCAGCAGGGCAATCTGAGTTCAGAGTGGATCCTGAGT
CCTTCAAAGTTACCCACTTTACTGTAAAGCAGCCCCTTTATTGTCGAATAGCTCAAAGGTGAGAAAAAACTTCCTCAGAGCTGAAATTTGCATCTTTGAACCTTCCACCTGTTCAGTGGTCCTCCTTCTGTCCTGCAGAGGGCAGCCTGCACCATTCTGCATGACCACAGCCCTGCAAGTATTTGAAGATAGTTTGTTCTGCCTTGGCTGTCTCTGGGCTGAATGTCTCCATTTCTTTCTGTGGTTATTCATTTCTCATGGGATGC
CCAGATGGAGGCAAAGAGGAGTGAGGCTGCTCACAGACCCTGGTGGGCTGGGTTCTGGAAGAAAACCATGGGCTGACCAGCTCCAGGGCCTGGCTGAGCCTCAGCCAGGTTCTGCCAGAGCTGGCTCAACAGCGGCACCTGCCGGCTGGGGCCCTCTCTGCGGGGAAGGGCTCCTCCACCGCCCTGGGAGCCCCGCGGGTGAGTCGCTCCTGGCCTGGCTCTGTGGCCTCCCCAGAGGTCAGATCAGGAAATGTTGCGAGCCGAGGAATGTTCTGAAGCGGAGGGCCTCTGCCCTTCTGGCCTCCACCTGTGCCCCTAACACTACCCTGTTCACCC
TTATCTATTCAGTTTTTAGATTCCTATGCATTGCTTTCAAATCAATTGCATGAATGGAAAACTCTTCTCATTAATCACATTCCTCTCCACGCCAGCGAAGTCTCCTCAAGTCAGAGCACATCTACACATCGTCCACCAGATGGCGGTGGAAGCCCACCGACATTGTAGACTACGTAGGAAGAGCGTCCAGATGGAAAAGCGGGTTGGGGCTTTCTGGTCTGGTTTTTTTGTTTTGGGTTTTTGTTTGTTTGTTTTTGTTTT
CCTAGGCAGAGACCTAAGCCTTCCACCCAGATCTGCCACCTATGGAGAGCAGACAGGCAGGCAGGTCAACCTAGGTTGTGTAGGTGGCTGGGACTGGGCCCCCGGGCATGGCTGAGTGTGGTGTCAGCGCCCCCTGGTGGATCCATGGTTGTTTTGCCAGTGAGCTTTGGAGTACCAGTTGCGTGGATGTTCTTACTGGGGGTGGCGGGGGGGAGTTGATGTGAGGTGGCCCATCTGTGGGATTAGATAATCAAATGACCTCACCCAGCTCACAGGACCTC
GACAGGACATAGCTGAGGGGAAGCCTGGCCCAGTCTGCAGGCTTTGGCCATCAGTGCAGAGGGAGGAGGTCCTCATCTCTCCACTGGAGCAGTTACAACCAGAGCCTCCTCTCTGCGTGGGAGTGAGGCTCGGTCCTTCCCCTGAACACGGTGACAGGGATCTCTCCACAGGTAGAGATGACACCATTCCTCCTGTAACATGGTCCAATCTCACGCTTGTTCTGCTTTACAAGAAAGTTGACCCACGCTGGTGTCCCCTGAAGAAATCACAGGCACAGAGGAGGGACAGGTGGATTTCAGGGCTGTGCTTGATCTGGGAAAGGAAGAGTGCAGACCGCCAGGTGGCGCCGCTGCACTGCTTCTGCGCCCAGGAGGTGCCTGCTGGGGCTGAGATTGAAGGTGGGGAGAAGGATGTCACAGCTCATCGCACAGGTTCCCGGTAAAAATCCTCCTGCCCAGCCTAGCGGGCTCTCCCTTAATCAACTG
CACAGCTTATGAAAACCTCAGGGCAGCCTCCGCACCCTCCCCCTGGGGAAGTTACAAAACAGCATCCTCTGAGAGCCACTGTCTGGGCCTGGCCTGGCCTGGCCGGGACCTGGGGAGAGGAGGAGGAAGGCCTTGCCTGGCTGGCCCACCAGAGGGCGCCTCCCACCACAGGTGCCAGGCTGTGTCCCCAGCCCTGTGGCCTCCTGGCTCTGCACACAACAGCCAGGCCTGCATCCCTCCAGCCAGACATCTCAGCCCAGAGACACAAAGCAGTCATCCAGCTAAAACGTACCATCTGCCTGGGA
CGACCGCACACGCCATAGAAAGGTCACCGAACTTGGCCGCCCGGCCGTCCCGGAAATCGCTACTGCCCGGCAGCCCTGGGGCCTCCACAACCGCGTCCCGGCGGCTCAAGTTGCCCTTTGTCGCCCCCTGCCGACCAGTCTCCCTGCGGCTCCCGCGCGGGACAATCAGGCGGGCCGGGCTCGGAAATAGTGGGCATGGGTCCCTGAGGCGCGGGGATTGGCCGCTCTGTGTCATGTGTCCTCGGCTCGGGCCAACCAGCGAGGGAGGCAAAGTCCCATCCCGCGCGTCCCGTAGCCCTTCAGCGAGCTGTGGGCGGGGCGTCAGGC
TTGAATGAATGCATGCATGAAATGCCTTCAGCTATAAGGATTGGAAATATTGAAATGCATGGTTCTTAGACTGGCAGGTCAATGCATAAAAATAACGTAGAGCAGGAGAATGACGCTGCACCACCAGGGGGCAGCAGTGCCCCATTGTGGAAACCAACCCCAGCGGGAAATCTTCACCCAGTATCTGCAAACTCCAAAAGATCAAATGACAATGTTAGTTTTAGGCATACACCTGGAGAATGTGTCTTCCACCC
CACAGTGTGGGAGCAATGCGTGGCCATCATGTCTGAGGAGGATGGAGATGACGGTCAGAGGAGGGGCTGGGCTTTGGCTTTCCTGGACATCTGTCTATTCCCTTTTCTGCCGCTCCTTCTCAGCCAGAGGATGGGCTGCCCTGGAGTGCCCCCTACTGGACAGAATCTGCACCACCCTGGGCTCCCCTTTCCCTAAGCAGGCACCCTGCTGTCCACTCACTGCTTCCCGCAGCACTCAGGGCTCCCTTCACTGGGCCTAGGCTCCCCTCCAGAAACCCACACTGCCCAGCTCTGGCACTATGGGGAACCTGAG
ACTTGACAAAGAGAGTTGTATCTGGAACAACCTCTGTTCCAGCGAGGAAGGGCACGGCGTTGGCTGAGCCATGCCCCACTACAGCGTCACATTTATGTCCTGTGGCGAACACGCTGTGTTTGGCGTGACACTAGGGGCTCCAAACTACCCATTACGTGGTTCGTCTTCAGTGGCATCCAAGCGACCGCAGGTGGCGGGGCCGAAGGGGTAAGGGTATTTCATGCACGTTTTACGGAAGAAGACACAACCCAGAGTTGAGGGGCCACCGGGGTCCCTCTCTTGAGCACAGGCGCCCGGAGCGCAAATGCGCGGACTGACCCAGCGGCCGGCGCGGCGGCGCCGGGCGGACTTAATCGCGGGCGCAGCGCGAGGCTCGGGACCCAGAGCACCACCTACCGGCGGCACGGTCGGCGCAGCAGGCCCCAGAAGGGCGGGGAACGCTGTCAAGCCCAGGGGCACTTCGGCGAGGAGCCCCACCCGCCCTCCAGCTGACCCTCAGCTGTGGCCCACATCCGGGGCCCAGAGCGCCGCGGAAACGCCGAAGCCCGGCCG
CTGGCAGAGGGCAAGGGCAGCAGAAATCCTGTGTAGGTGTGTGACAAACGGGTTTATATGATTTCCTGAAAAATAAATACATACATAAATAAGCAAACAAACACCACCAGGCTGCCTCTGTGCATACGCAGTGCTCCGCTAGGTGGCAGCACACTCTGCACCTGGCTTCCTGCCTGCTCCATTGGAGAGTGGAGCATACCCACTCCACAGGCAGGAGAAAAGGGCAGGACAGAAAGAGGAGTGGAGCTAATATTTCTTGAAGGTCTCCTGTATGCCAGGTCCTAATACA
TATAACACCCTGTACCCCACTAGAAAATATAAATCGGGGTGATCTGCATTGGGACTGAGTAGAGATCTTGTGTGTGGACAACATAATCCCCAACCTCAGGGCCCAGGCACACGCATTTGTCTGCTAGAAGGCAGAGTGCCCTCTAGTGTTGGTGATGTGGATAACTTGGCTGATTGATCAGGGTGGCAGCAGGAGGCTCAGCGGCCCAACATACACTTTATGAGGCTTGCTGTCTTACTTCCCTTCACTTTATGATGTGGGGATAGTTTGCACAATTTGTGGGAGCCAGGTGTTC
CGCCCAGCTTTGCCCTTAGACAGGTCACAGTTTCCTCACGCCCCTGCTCAGACCCCCGCGGGGGCCCAAATCTCAGTTCCTACCCCAGATTGGGAGCAGCCTAGTCGCCGCACCTGCCACGTCGCCCTCTGCTGGCCGAGGGCTGCCCAGCGGCCGCCTCCCATCCCCACACAGGGACCGCGGGGCCTTTCCCGGCAGGGTGGGGCAGCCTTCCCCGCACCCGGGGGCCAACGTCTGTGTGCTCACTGACTTGCTGTTCTGCAGGGACTGTCCCCCTAATACCACACCTAGCGAAGAGCGTTCTGCTTCCGAACCGGCAGCTTGGAC
ACTTTCCAAACAGCTTTCACTCCTATCTCCACCCTAGTCCCCACCTGCCACAGCCTGGTGCCCCATGGCCTATTTTCTCTTCCCTTGGGCCAGCTGAGCAGCCCGTGGAGTGGGGCTGGCAACAGCAGTGCAATGAGGGCATCAGACACCAGGTGGCGGCACAGGGCACCCTCACCTGGTGCCACCTGGTGCCCCTCCTGCAAAGGGACCAAGCCAGGGAGAGGGCACCAACACCGATGGACACCTTCTAGGGACAGGTGCCCTGTATAACCTCAGAAGGAGGAAGCAGGCCTGCAGGGCCCAGTGAAGGACTTTG
CCAGACAGCAGTGGGAGAAGGGACGATGGCGACGAGCAAAACGGCACGGCTGAATAATACCTGTGACCACGGGAGCTCCTGCCCCTGATGCTATCCTGACCCTCCCCATCCCACCCAGCTGCAAAGCAGTTGTTGCTCTGCCACCTGCTGCCAGCATGCGGGTGGGAATGCGTGTGCAGCTCAAGGGTGGCATCGTGTGGTCATAGTGGGGTAGTGCACCTCACAGCTTCCAAAGAGCTTCATTCTGCGGAGTCACTCAAGGAATTTTGAGTCTATGTGCCAGACTCTGTTCTAGGACTGCAAGATCTTTCCTAACAGAATCAGAGTTTTTGTGAGGAGCAGTCTTGAGGG
CTGTCTCCCCAGTTATCAGGGGCCCAGCTCTGCCCCTGGGAAAGAGGCAACCTGCCCCTGGAGTAGGCAAGAGTGTGACACCCAGAGCCCACTGGGAGTGAACTGGCTGGTGTTACAGTCGGCAGCGCTGCGTGGGGTGGTCCCAGCATGGCCACCAGGGGGCAGCCTCGGCACAAAAGCCGCCCAGGAGATGGCTCCCTGCTGGGCTGGTGCCTGGTGTGTCGGGCAGAGGGCAGGTTTGGACTGGACAGGAAGACGAGAGCAGGGGAGAGTCCGCCCATCTCCAGCCTGCTGAGAGGAAACTGCAGGTGGAAAAGGCCTGGACCAAATCCAGGCTGGGAAAG
ACAAGCTGTCTCTGGCTGCTGCCCCAGGAGCAGGGTGGAGTGGCTTTGCAAGCCCACCACTTTCCCTTTCACATACTGATGGCTTCGTGGCCCCCTGCACCTCCCACTTAGACCAGCGCTCTCCCACCTGTCAGACCTGGGGCATTTTGCAAAGTCCCTTGCAGGTGGGATGCGGTGATCCTCGTTCCTTCTGCAAGGCTGCCACTGTGTGGCGAGCAGCGGAATGACAGCCAGGCACAGTCACACATTCACCGGCTTGAAAATTCAAGCACTTGCGCACCTGCTGTATACGTGGTACAGGGGTCATTTCTATGTGGGGCACAAGGAAATCTGAGACCTGGCAGTGCAGTGGTAAGAGAGAGGGTTTGTAATCAGTCAAACAT
GTCGCTGCAGATCCCTGCAGCAGCCGAGGGTCACCTAGCTCCTACCCGGAACCACTGACCCCTCAGTCAGACACAGCTTCCGGGTCATTTAGGCAGCTGCGGAGATCATAGAGATGAAGGACTCCAGAGGATCGCTCCGGTCCGCCTGGCGTCACCTCGCGGACAGGCGGAGGCGGGACAGGTGCTGTGTCTCTTCGCAGGATATGGTTGGACCCGAGAGGGGACTTCCCTGAGCCTGGAAATCCATCTGGGCGGGGCAGAAGGGGACGGTGTGGGACTGAGGCCTCCCTCGACCCTATCTGGGGCTCTTCT
GGGACGTAGGGTGGCAGGAGGGCAACGGGAGCCACGTTTCCTGATGATTAAACTGATGAAGGCTGAGGCTTCACGGAGGCAGGGGGTGACCCCTGGCCAAACCCTGCCCAGCTCCTTGGCCTCAGACAATCTGGTTAACCGGAGGCCACAAGGTGGCACTGGTCCTTGCGTTGCTGGTCAGTGCGCACTGCAGCCTCATCCTGCCGACTCCCAACTATTTCCCCTCCCACCCCTGGACTGGAGCTGCTTGGCCTCTCTTTCCCAGGACCCTGATGAAGGAATCT
ACAAAACACCAGCAGAAGACAACTGAGGGAGGAAAAGGAAAATGGCACCGAAGTTGTTTTTATGTCGCCGCAACAGTGACACCCGCCGCCAGCTTGTCTTGACAGCGGAGATCCCGAACGCACTGCAATTTACAGCTCCAGGGGGCGTTCCTACAACCCCGACAGGTTAGCCGAGGGGCGGGGCGGGCGGGCCCCGGGGCGGGTTCGGCGTCCTCCTGCGCCAATGGGAGCACCCAAGCCCCTGCGCGGGAAGATGCCGATTGGTCAGTGCCGCCGGACGCTGCGGGGAGCTCGTGCGCGCGGCGCTTTTGGGGCGGAGCCTGCCACCGGCCGCCAGGGGGCGCGCCGAGACCACACTTTCATGGAGGCGGTGAAGGCGGAAGCGTGGGAGGGGGCCGCGGTGGCCCAGGACCTGCTGGCTCTGGGGTAAAAGGGTGTGCGGTGAGGCTGGTGGGTGCAGGAAGGCCAGGTCTGCCCCCTGGACGCGG
GGCATGGCCTAAGCGGTATGATAGAAGGGATGATATCCACCCCATCCAGGCCTCTTAGAGTCCAGGCAAAGGCAATTAGGAGAGAGATTTCCATAGCTCGGAGCAGGTGAGCCACCAGCGGCCTGAATGGCAGCAGCCATACCCAAGTGAGGCCACGAGAGGGCAGCAGAGTCCTTACGCTAACACTTTCTCCCGGTGCAGCCCCAAAGAAGGCAGCTGCTGGAGTTAGCTTGGTTTTCTCAGAGCCGTCAGCCAGAGCACAGAGCACCTGCTCTCCAGGTGCTGGAGCATGGGCTTGAGTGTAGTGACCAGGCCCTCTGTGGCTGCAGCACCCACTCCCGGCAGTTCACACAGATGGGCACCCTAGATGGCACTGCACTCCCAGCAGTAACCCTGTGGGGGTTTAGGAGAGGCCACCTGAATCTCCCTGCTGGGATGAAAAGATGCTGACTTCCAGC
CGCGGCTCCGTGTCCCGCAAGCTGCTGCCGGCCGGCCCCGCCCACTTCCCGTCCCTGGCCGCCGCGGGCGCCGCGGGCGCCGCGCAGGCGCAGTCGGGCCTCCAGGCTGGCGGGGCCGGACCTCTGCTGCCCCCTGGCGGCTACGTGGACGGTGACTGCGGCCCTTTAGTGGTAGGCGAACTGCGGCTCCACCTGGGCTCCGGAGCCGCCCCAGTCACCAGCCTCTTGCTTCTCTTCTGCAGCTTTGGGTGGGCGGCTGGATGGGGAAAGCAATCCCTAGGT
ATGGGGAAGGGGTTCAATTGTAAATTCAAAATCTTGAGACTGGGACACCCTGACCTAGGAAAGTCAAGCCCAAGGCAGAACCAATGCACATCTCCTCTACCACCTCCCCAACTGTGTGCCCTTACTGAGGGCTCCCTCTTCTGGTGGGCAGGAGAAACATGTGCTTCAACATGCCCCAGAATGAGGAAGGAGGAGGCTCCCTCTACAGAGAGGTGGGCAGGGGAGAGCACAGGTCGACTTGGGTCTGCCCTCAGCTTCCCACAGCAAACAGCAAACACTGATGTTGTGCTTACTGTGTGCTAA
CGAGCTCGTTGTGGGGCAGTCAACTGCCTCGCCCGGGAACTGCAACTCCCGGCGTGCACCGCTCCGCAGCAGCCACGCCCATCGCCTACAACTCCCGACGCTCCTCTCCCCGCCTCCAAGGCCCGCCCGTCGTTCCGCAGCAGGACCAGAAGGTGGCCTCCAGGGGGAACCCGCGAACCGTCCAATCCGGGACGGCGGGCCGCGTTTCCATGGCCACGGTAACTAGGGGACCATCGTAGTGGCTCAGAAAGAATAAATAAAGGATCACGACCACAAAGGGCGACGTAACAATTACAGCAA
CTACACACCAGGGCCCGTGCACCCTGCCAAGCCACTCCAAGGGGAAAGACTGTATCTCTCCCCTTCATTCAGCCATCCACAAACACCCCACACCCCCAAGCCAGGAACCCCAAGCAGGGAGGCAGCCCCAGGTGATGACTGTGCAGGGAGCTGAGCGACCACATGAGGGCAGTGGAGACTCGATCAGGACCGCATAGGATTTGGCCTTAGGATGGGGGTGGGATGTGAGAAAATGGGGAGAGGGGTGAGGCCAGGGGGCCTTGGAGTAGGCGGAGGCTGGAGAGTGGTTGCCTGTCCACAGACTCCC
GACAGCCCAGTTCTGCACCTTCTTTGCTGAGTCACTGTGGGCCAGTGACTTGATCTGAGATTGTTTCCCCATCAGAACCATGAGGTTATCATCTGTGCCTTGGGGCTGTTCATCTATCTATTCACTTGACACACACACATCCACCTTTCTATACCAGCTGCAGCGCCACCTGCTGGTACCGTGAGCAAGAGCTGGGCATGCCCACGGTTCCGGTGCCCTGCAGTCTGGTGGGAGAGGCAGGTAGGGGTCGACTCAGGTAGCAAACCTGAAACTCCAGGGGAAGGAAGCGTTTCTGCAACTGTGAGTACATAGGACTGTGAGGAGAGACTTCCCGAGAAAGGATGTTCGGGCTAGCGTTAAGGGTGAGCGTGAGTTCACCAGAGAAGGAAGGGGAGACCAGTCCAGGGCAAGGAGAATGCACAGACACTGGCAGGAAGGTGAGCGTGGGGACACTGGGAAAGGCCTGGGACACGCAGCCAAGAGCCGCGGCTCAGACGCTAGCAGGGCCCGC
CTGTGCTCAGACCACGACCCCGAAGAGGAGGGCAGGAGTATGGCTGGTGATCTGCAGGAGGAGGGGGCTGGTCTCCACGTGAGACCTTGTGCCCAGGCCCCAGGCTGGCTTGGTTGGTGTCAGCTGCTGGACTGGCTGGTGAGGTCACCAGTGACATCTAGTGGTCACAGCAGGCTACAGCCCGGTGAGGTTTTCCAGCAGTTGTGAGTTCCATGTGGTCTCTGGAGCCAGGTTTCTGATCTGCTCCCAGCCAGTGTCTGACTTCTCCAGGGCTCTGGGACACCAGCACAGGGCAGGACTTAGGTTGTCTGGTGTGAGGACTGAGG
CTCCCCGACTCCGCCCCGCCCCAGCTGTCGTCGTTTTGGACACCTCGGGGTCACCCGCAGACATTCCGACCCCCTCTGGCGCCTTCCCTGGAATCCAGATACGCCTGGCATCTGGGGAGCGAGCCGCCGCCGCCGGGGCTGTGCGCACCGCTAGATGGCAATGTCGGTCCCTGGTGCCCGCTCCGGACCTAGACCGTGCGGCCGCCGTTGGCCACCGCCCCCAACTCCAATGCGACTGCGAACCCAGAGGAGCCCTCAGGCACAGCCTCCCGGGGAAGTGACGCGGGGTCCCC
GAGAGAGAAACAGCCTAGGGCTGGGTCTGGAAGACTTCAACATTTACAAAGATGGGTGGTGGAAGGAGGGGCCAGCAAACCAGACCAAGATGATGAGGCAGAGAAGTAGGAAGGTAACTATGTGGGTGTGATGCCACCTAGGGGACAAAAGGAGTGTTTGCAGGAGGAAGGAATGGTCGGCTGTCACCAACCAATGTGCTGTCTGCATTGCACAGAGAGGTCACTGCCAACTTGAAACAAGTGCAGTCATGGGGGAGGAAACCACATCGGAGTGGACCGGAGAGTCAGCAGGAGAGGAGGGCACAGGCAGCAAGCGCAGA
TCCAACTCCCCAGTGCTTTGGTCCTGCCCTTGGGATTGGAATTTGAGACATTCCTTTTCATTGCCTTCCCCCTTTCTTGTTACTCTTGCATGCGTAGTGCCTGGGCTGGACACAGTTGGGAAGCATCCGTGAGTTCCCAGGGTGGCCGGGAGGGGGAGCTGCGGGGTTCACAGCGGCTCCTCTCAACGTTCCTGGCTCCGCTCCCGACTTCTCAGCCCTGCCTGGAGGGGCTCAGCCACTGCTTTTAGCTGTCTGCTGGCTTTCCACCCTTCCAGCCTGAACCCTGACTTCCCCATGAGGCC
TGAAGGGTGCTGCTTGCTTCTTTGTTCCCGGTTTCCGAAGCGCGAATCCCGAACGCCGTGAGAAACCTCAGGCTCGGGCGGCAGCGCGGGAGTCTGGGGCGCTGGAGGCCGGCGCCGGCTGCGGAGGAGGAGCGCCCTCTAGCGGCAGGTCCGCCCAGGGAGAGGCGGAAACGCGGAGTCTGATTCGAAGGCGGGCACTGGGGACCCTGCCCCGGGCCGAAAGCCCCCTGGAGGACAGTGGTGTTTGGCTTCGGTCCCAACATACAGGCCCTGGGCAGTCGCAGGGATGGCAGCTTTCAAACTGAAACCCAAGAAGTGATC
GGGCTGGACTAGGGTAGCCATAAAGAGAACACTCCACGCACTGGGGCAGGAGGGGCCATCAGCCCTCCCTTCAGTGGTGGAGGTGAGATACTCAGCAGGAGACTCAGGGCAGGGAAAGAGGCTTCTGCCAGTCTCATTCCCATCCTCACCGCGCCCCCTGCTGGTTCTGTCCTATTAGGGCTTCCAGGTCTCTGTACTTTACCTCCTCGCCACATGTCCAGCCTTCCTGAGGTGGGATGGGGAAAGGGAGGAATCAAGGTAGCCAGGGCAAGCATTTGTGAGCATTTACAGTCAGAGCTGTGAGGACCTCTACAACATCCTGCCAAGTGCCTATCTAGTATGTTTCATGCACGCCAGTGACAGGGACTCGCTTTCTCCTA
GGTTCAGACTGGAAAGAGGGGACAGGCACCGCAGACCTGCAGCACACCCCAGCATGGCCAGGAGCCCTGTGCCCAGCACAGCAAGGCCTAGGCTGCCACTGCTGTCCCGGGTGAGGGCGGGAAACAGGCAGGAGTAAATGCTGCCTCCTACTGGAGCTTGGTGGACTTGGCAGGCGAGTGCTGCTGCAGTGGGGCTCAGCATGGGCAGAATGTTTCCAAGGCAGGATTCGGAGCCCGCGGTCTGACTGCTAATCAGAGGGGTCAAAGTGCACGGCAGGCCATTCTCCCCCACTCCCCACCCCACACACACCGC
TAAGTGCCTGCATGTGCCGATCTGATCCGCCCAAGCTAAGTGGCCAAATAGGATACTCCAGGCAATACCCCCAAGCCCCCCTGCAGCTCAGTGAGAAAGACGATGCAGGAATACCTGTGCCTGCGTCGTGTGCCGCCACTAGGGGTCCCCAGCAGCAGGCGATGTGAACTGGGAATTGGGTAGCAGAGGCGGCCTCCCTTTGTCTGCACCCCAGGTGTGGACTCCTCTTTGTTCAGAGGCAGGGCCGCTACCTGCGGCGTCTGAGCTGCC
GCTGCAGATGGGGGTGGGGGGGCGGGGAGAGGGCGGGAGAGCTCGTTCGAGGCTCCCTGGTGGAAGGCTGGTGCCACTGCGCGAGTGAGTAATCGCAGCCAGGCACCGGGGAAAGGGGAACGCAGAGGGCCTCCCAGTGGCTGAAGAGGTAAATCCCAAGCCCTGCGCATCTCAGCTGCCCTGGCTCAGCTCAGCATCAGACTCGGTTAAGCGGGGAAGGCTGGGGAAATTCCCCAACCTCTACACAACCATTTCACCAGCTCTAAATGTTTAAGAA
ATTCGCACCCCGCGCTGCTGGATCACCAGGGTCTCGTTGATCTCCAGGAGGCCGCTGGTCCAAACGAAGCGGTCCATGGCCGCTGCCACCCAGCCCCGGCCCTCCGAGGCCGCGAGCAGCGCGCCAGGCAGCCTGCGGCGCCCCCTAGCGTCGGACGGGACGGAAGCGAGTCGGGGCGGGTGAGGGACGGAGGGAGCGGCCTGGCAGCGAGCGGGCGCGGCTGCGAGGTGCGCCCGGGGACGTGGAGACGTGCGTGGAGCGCCCCCTGGCGGTCCATTAGCCGCCGGCCTTTCAGAACCCTTGATCAGCAGGCGGTCCACCCCATTCTAAATTCAGAGCTTACAGGGACGCGAGGGAGCCCCGACCACAGCTTGGACTTGCTTATTGTGCATTATGCCTGCATGTTTGTGGCA
CCACTGACTTGACAAGCCTAGTGTCAGACCTGAGGTCCACAAACAGCTCCAGAAAGCCCCAGAAGCAAGTAGCAGAAGGCCACTCCAATCTTGCCGCCAGGCCACACCGTGCTCACGCAGGTCCCCATGCAGGACGTGCTTTGCTGCCCTCTGCTGGCCACGTCCCACTTCCCACAGTCCCCAGGCATTGGCCTCTCCTGCTGCACCCCAGGAGCTGTTCTCGCACTTTTCCTCTGCTTCCCTCTTCCCTCTTGATAGCAGTGTTTTTAAGAGAGAAGGTGGCAAGGAAAAGGGAGACTGCATC
AGCAGCCCCAGACTCACTGCCTGTCCAGGTCTTAATGATCACTAAGAGTCATGAGTGAAGGCTCACTGCCTACCAGTCATGTCCCACAGCCTATTCTAGCCCTTTCAGCCAGCATCCTCATGCAATATCTCACCAGTGCCAGGAGGGGTCGCCTGCCCCAGCAGTGCCTCTGAGCCCTGGGTAGTAACAACAGCAGCTGTACTCCCCGATGTGGTACCCCCTGCCCCATCTCCCACTGCCGTGCTGGGGAAGTAAGTATAGTGCGTCTCAGCAGCTGTCCCCTCCGTGTCA
GCTGGTTGTGATAGCAGTGTACCAAGCATGTGAGTGCACTCTTGAGCCCCTGGGCTGCTGGTGTGGCATCCGTGATGGTGGTGGCAGTGGTGCGAAACTCTTCTGGGTCGCACTTGCTGTGCTCATTAGCAGTGGTTGCAGCGGGCTCTGTGGGCCAGCCACTAGACCAGCAGATGGCGCTTGTAGGCAGGAGATGGCTGAAGTGGGTGCAGTAGGGTATTTAGGCCTAACCTCAGCGCCCTAGGAGTGCTCAGGTGTTTCACTTGGTGGACTAGGTTGTGCAATCTCTGGGGGATTTTAAAAGTT
GTCCTGGAGATTTCTCGCTGCAAACACAACCCTGAGAAATGGCCCAGCTAATCAGTAGTGGGCGGGGACGCTCAGAACCCGCAGCAGAGTGCCTCTCCCCTTCCTTCTGCAATGTCTCCAGCACCCTCTACCGACAAAATTAGCACTGTGCAGACTGGCGAAGGAGAAAAAGGCTCATGTCCACGTTGACTGAGCAGGTAATGAAGACTGGATTTGTAGATGAGAAGCACTAATTAAAAACTGGTGTGGGCCGGGCGCGGTGGCTCATGCC
AAGGAAGAGCGAGAGTGGTCGGGCTCATGGGGTTTGATGGACTGTGACCCAGGCTGGCGTTGCTCCTCTCCGGATTTCACTCCTGGCTGAACTGGTGCCTTCGGTAAACAGCTGCTTAAAGAGTGCGGGGACTGCTGCAGGGACTTCCTTTTTCCACTAGGCGGCACCACAGCCAAAGTGATAAGAAGTCAAGCGTGGGGCGGGTGGCTGGAGATTGTCTCTTCCCCTCCTTTTGCTCAAGAATTCGTCCATTCCTTCTCCAACTCTCTTCACCACCACCCCCGCCCCCATCTCCAC
TACCCCCAGGCCTCCAGCAGGGAGAGTCGGCAGCGGGAGTGGGCCCAGGTGGGAGCCCCAGAGAAAGGAACCACAGGATCTTGCCCGCCTGGCCGCAGAGATTGATGATGCGGGATCGCCATCTGGTGGCGAGAAGAGGTACCGCGCCAAGGAATCCACGTGGTCAGGGGAACCCGGGGAAGCCGCAGTCTTAGTGCTCCCCGCCACCTGCTTTCTCACCAGATACCCTGGCAGTCCAGCCTGAAGGTTAAGGGCACAGAGGCACAGGCTCGCTCTCAACAGGACTCGTCAGTGGTTAGCAAGATGCCAAAGCCTCTGTAACG
GAAATGAACAATGACAAGATATGTCAGTTATGAAGCTTTTGTCTATTGGCCCCAAACCCCATCCTCTGCTTTGTGATGCTGGGGATAAAACTCTGTAAAACTTTCTGCTGGGCAGCAGCTCCCTGCTCAGCTCTGCCAGCAGGGGGCACGAGAGGGAGGCTGCAGGGATGGAGAAGGAAGACACTTGCTTCTTCCTATTTGCTTTCATCACCCCAGCAACGGTCCCTCACCCTGGCAGTAACAGTTGGTTCTAGCATCTTTTTTTCCCCCTCAGA
TTGGCTTCCACCCCAGGTGAGGACATGATGAAGGGAGGGACCCGTGTGTTGGAGGCCGCTGAGCAGATTTGACCAGTTTTAACTGGGAGGGGAGGGAGGAAGTATCTGGGACTGAGAAAGGCCATAAGGCTGCCTCACTCACCACCGGGGGGCAGCAGAGCCACATTGCCTTGGGCCTGGCGGGGGAATGGGTCCCTGCCTGCCATGTTCCAAGCATCCTAGGAATAAGCTCATAAACGTCCCAACAGAGTCCAGCCTCTGCAACTCCCCTGCCTCCTTTTTTTTTTTGAGA
CAGACAGGTGTGCCCATAACCAGTACACACAAGCTCTACACAACTGGACAGGGTACAGCTCTGCTCGGACAGGGCGCACCAGGGGCGAGGGCGGGCAGCTGGGCTGGTTCAGAGGGAGGGGGCCATGGGTTCAGAGGGAGGGGACCATGGGTCCCACTCTCACAGACAGGTCTCCGGACTGCATCAGAGCACTCGGGAAGCAGCAATGCCCCAGGCTGTTTTTAGCCCCCAGGGGCCAGTTAGGGTCCCAGTGCAAGCTCGACCTAGCTTCTTCCGCCTCTCCACGAGGAGGCGCTCCCGCGCACGCGCCTACCACGTTCCTGCCCCCTAGCCGCGGCCGGAAGTCGTCGAACCAGGACGTCGGGACTTCCGCCCAGGGAATCAAAAGTGGGCGGGGCGTGTGCGGACTGAGCGCTCTGCTTCCGGGGCGCGGGTGACGCGAC
TATCGGGAGCTTCCATCCCTGGCCTGGCCCGCAACCAGGTGGGTGATCTTGGTCTTGCCCAGCCCTGCTCCATCCACAAGTGTTTGGAGCACCCCCATCCGCACCAGCTGCGAGCCAGCACCGCGCAGGCCATGCCCATGCTGGGCCGAGTGCGCCCTCTAGTGGCCATTGTCATGTTCACCAGCACTGGGCTCCCAGCCCAACCCAGCAGGCGCCTCGCCTGCCCACCTCCGCTCCTCCCAGAGACAGCAAGACGGTGGCTCCAGAGAGTTGGAGGGGCTGCTAGAGGGCGAGCTCCTCTGCTGACTGGAAGAAAGAGGAGGGCATCCCAAGGGCTCTTTCTCCTCTCATGCCCCATGGAGTGTGAGGGTGCTCCCCCGAGGCTCAGGCCACCTTTCCTCCACCTCACACCACCAAACACACCTCT
TGTGTCTCCAGATCCTCAGTGTCATGGAGCTGGACTCGTACCCTCTCTACGCCATCTACCTCATCGTCATTGGCCTCAGCGGTGGCTTCATGGTCCTGTACTACGTGTCCTTAAGGTTCATCAAACAGAAACCAAGTCAAGACTGGTGATTCACGCCAGACGTCTGCCCGCTGGTGGGGGACCTGAGCAGACCCTTCAACTGCACTCCCTCCTCAGGAGCCCCTTCCTGGGGACAGTGAGGACAATGACCCTACAGATGCTCAGCTACATCCGGCCCAGGGTGCTGCAGTGGCACAGACCAGCCACAGGATGGCAGTAGAATAAAGACAGTCGAAAGGGATTTCTGCTCACTGGCAGGAGACTGCGATGACTGGGAGAAAACCTGCACTCGGTGGCACCTACAACGTTGCTAATTTATTTCCTTTTGATATGCATTTATATAGGCAACTCGAT
CGCCGCCACCACCACCACCACCACCTGCTGACTGGTTCATTGACTGGCCCCGCAGTCCCCGCTCCCTCCTGGATTTCCCCTTCCCCAGATGTGCAGTGCTGCTAACTTCCAAGGTAGCTCCTGCCGTTCGCAATGCAACCACAAGGTGTCAGGCTTACCTTGGCTATGTTAAACCCAGGACCTGGCTATGTTAAACCCAGGACCTGGCTATGTTAAACCCAGGACCTGGCTATGTTAAACCCAGGACCTGGCTATGTTAAACCCAGGACCTGGCTATGTTAAACCCAGGACCCTTGCCACAGGGAGCGAGAAAGGGTGGGTGGTTT
CACCCTCCCTTGCTTGTATGCTCAGGACGGGGCTGCCCAGGCATCTTCTGGTCCCCCTGACTGTCCGGCGCCTGCCCGGCCGGCTCAGGTGCTGCAGGAAAGAGAAAACTCTGGGCCCAACGTCAACGTGCGTTCTCCACGCCCAGCAGGGGGCGCCGTTGCCCGCCCGAGCCCGGAGAGCCTGGGCTGCAGGGGAGGGCGCCACAGGTGAGGACACAGCTCCGTGGGCACCAGGCAAGGTCCCAAAGCAGATCCGCAGCCGGTCAGAGGAGCGCACATGGGTGAGCTTAAGCTAAGAAAGC
CTCTGGAAGTCTCGTCTACCTGGGGCGAGAACATGCTCACACACACAAGACTGTCTTGGTGGGCACTGGTGGGTCCCAAGCCAACCAGGCAGAGCCGGGCTGCGGGCGCCGCTGGCAGTGCAGAGATCGGGTGGTCTCTGGTGCCCCCTGCTGTCCAGCTCGGGAACACCAAGCCTGGGCTATCGCGGATGTCACTGAGCCTGGGGTGGCCGGGCCTGTGCCCAGCCCACCTCTGTTTCCTGGAGGAACAGGCCAAGCACAGACACTTGTACATGATTTAAAGCCCTAAAGACACAGTCCCCCCGGACATGGGCTCTGGAGG
CAGCTCCCGCAGATGCAAGATGAAGACCTTGCCCTTGCCCTTGAGTGGATGGAGAGGACACAGATGGACAAGCACCTAGATGAGATGAGAGGTGTAGGGGTTGGGCTTAGCTCTGCCTGTGGGAACCTGGGCAGGCTTCATCAGGAGGTGGCGCTCAAGTCCAACTGAAAATATGGGTAAGTCATTCCCTAGACTGACAAAGTAGGAAAGGGCATTTCAGACAAAAGCACAGTGTGTGCAAAAGCTTGGAGGTGTCAATGATTGGGTCACCTCCTCCGA
AGACACCGCCGCTGGGAAGGCTCATCAGTGACCACCCTTGTGCGCGAGTGGGGGCCCAAGGCTGGGGTCCCAGTCCTAACGCTGCTGCTGAGCAGGTGCTCTTGAGCAAGTCTCAGAGGTGCCAAGCCTCACCCTCCTCACCCATTAAGGCGGAGGCCAGAAGCCTCCAATGCAGGCCAGGACAATGGATGTGAAAACGTTTGCAAGTGGAGAGCGTGGAGAACCCTGCGGGCCGATGCTGGCGCGCGCCTTCACTCTCGTGGACACACATCTTTCATTTTCCACTGAGCACTGGTCCGAGATGCCGTCCAAACCCCCAGCCCCAGCCTCCGTTCTACAAGAGCAGGACCTGGCAGCCCCCTGCAGCGCTCCTCGCGGCCACACGGGGGCACTGTTGGAGCTCAGGGAAGGGACCCTCCACCCTCTGGCTGGGAGCTGCCTCCATCCCACCCCTCACTCAGGAGGTTCGCCCTCCACCCCACCCTTCACTCGGGGGTCCACCCCTCAATGAGGGTGACCCAGGCTGACCGAGG
CTTCATTTGGAAGGACTATATTCTAAACACTTCCAAACCAAAAGTCTGGATTTAGAGTAAAGTTAAGCTGCCTCTTAACACAGTGGTTCTCCTTCGTTTCATCTGCTGACCACACTGTGCCACCTGCAGGCTGGTCCGCTTGCTGGCTGTTCCTGCACTCTACAAAACTAGAAGTTGCTATTCCTTAACCCTGGGGCCTGCCTTGGGCTCAGGACCAGCCCAGTCCTGGAGGCAGCCAAGGGTCCACAAAGGTCACATGGGCACTGGGTGGCACCAGTTCC
GAGCTTTTTTTTTTTGTCTCACCAAGCAAATGAAACTTTTTGGAGAGAGATGACCTAGCAAAAGATTTTTTCTCTTGGTGATCAGGAAAGGCAGTCTTTGCAGACCGAACCACTAGAGGGAGTCAGGGCAGCAGCGTTGCAAGGCCGCCGTCCATTCTCTTCACCGAAGCAGCAACTGATAGCCAGGCCTGGCTCTCAGGTTCTAAGTTCCCCTGATTTCAATATCACCCCCATGAATCTTTCTG
TTCAAAGAGATAGGGCATGTAAGGCTCCCCGCACAGGGTCTGGCTCACAGTAGGCAATAATTACACCAGTCCTCTATTGTTGCCGTCCTTATGCAGCCCCAGGGAACTTGGAGAGCCCTTGGCTGAGGCATCCAGCCTCTTTGCTGCCCTCTGGTGCTGAGGCTCAGTGTGGTCTTGCGTGGAGGAGGCTGGGATCGTGACCCTCTAGTTCCCTGTGCTCCAACCTGCCTGCTCTGATACACCTGCTGCAGGGGTAGGAATCGTCGGGGAAGGAGCCTTAGCCTCAAGGCCTGGCTTCTTGGCTTCCT
GGCAGACAGCCTAGTCCATTATATAGACAGAGAAACTGAGGCTCTTGGGGCGAGGCAACCCGCCAGTGCCCTCCGGTCCAGCCCAGGCTGGGACCCGGGAATTCGGGCGGCGCTCGCCTGCTGCCCCCGTGTGGCCGCCGCGGGCGCTGCAGGCGGGTCCTGGTCACGCGGGGCGGGGCTGCTTCTCATTGCCAAGCCCAGGGCGGACGTGGGGAGCACCCATAGGGAGAAGGCCTGCCCTGGCCACCTGAGACTGCGACTCCGAGAAGTGCCCTGAACGAGTTC
GGGTCTGCGCGGCTGCGGTGGCCAGGTGAGGACGTCTCTGCCCTTGCGCGGCCTGCGCTGTATGCTTCCTGCCTGGCCCGCGCTTCCCCTGCCTGCATCACCCGCTGCCCGCGCGGCTCGGAGCGCGCCCTCTGCTGGACCGGCCACGGCCGGCGGGCGGCTGCCTCCAGGCTCCACCACAGGAGGGGGAGCACGCGCCCTGCTGACCGCACGCCCACGTGATATCGCCTTCTGCCATCGCAGAAAGCAGCGGTTCAGCCTCTCTGCCTGCACACTTGCGTGATGGGGAGCTCACAAGCAGTCCACTGCATTGCTGTCAACGCTGACCATTAGAA
CACACACACGTGACCTCCGCCACCCCCAGTGGAAGGAGGGTTTATTTAGCTCTGATTTGTAGCTCTGGAAGCTGAGGCTTAAGGGAGAATTCTGGCCAGGGTAACCCTGAATGGCCGGCTGTTTAGCATCTGTGGTCCCCTCCTGCCCCCTAGTGGAGATCTGCTCCTTCTCTGAGCTGAAGTCCTCCTCCCAGCACTTGTGCCTGCTGGCCCCAGTCCCGTCTCCTGGTGCCTCACAGAGACCCTGGCTCCCACCCTAGGGGAGCCCAGTGGGGGCTGTGTGACCCCCAAGT
GCAGAGGAGAAAGGAAGAGGAGGGGTGGAGGCTGGTGGCTGGAGGGGGCAGAGGTCAGACGCCTCGAAGGAGGGCGCCGTGAGGGCAGAGCCGCGGCCACCTCTACCGCAGCAGCCCGTCGGGCCGGACACCAGCCGCAGCCGCCAGCCCGGCAGACGCTGGAAGCGCGCACAGGGGTGCTCCCGCTCCCGGCCGCCAGAGGGCGCGGCCGGCGATGGCGCGGCGGAGACGGAGGGAGGAGGGGAGCCGGCAGAGAAGGGTCAGCCGCGGCGGCAGGGCGGCGGCGGCAGCGGCGCAGCTCCGCTCCCCGCGCGTCTCCCTTCCCCGCGCCCAGGTAGGGCGCTCAGCCTCCGCCGCCAGGATGCGGCCGC
TAAGGCCCTCAACTTAAGGCCCTCTCCCACAGCTCTCACTGGTCACTGTGCCTGTAAACTAGAGCAAGGCCTCTGGCTGGCCTCAGCTCAAAGGCTCAGGGCAAGCATAGTCAGCTGTAGTGCGGCCGTCATTCTCAAGCCTGACAGCAGGTGTCACTGTAGCTAACAGGAGTCACGGCCCAGGTCTCAGCAATGCAGAGGGGCAAAATAAAAATGCAAAGAATAGAACCCTTAATTCTTTCCCTATTCAACTGAGAAAT
GAGGCTGGGTGTGAGAGGACAGAGGAGCTGGGGTGGGCACCTCGTCCTGTCCTGTCTTCCTTCCACCACTGCCTCCATCCTCCCACGGAGGCCGCCGCGGGGTGGCAAACCGGTGTCCTGACCCAGCTGCGCTCAGAGCCGTGGAGTGATGTTCTAGTGCCACCTGGTGGCCAGAGTGGTGTCTGCACCCAGGACTGTCCCTGCCTGGCCGGCCTCCCCTGCCCATAGGGGGACAGTGCCAGAACCGGGCAGTTGAGGTGGTAGGGATGCCCCACTGGCTGCTGTAACAGTAATTGTGGCTGTCGTGTTCCCAGTCTGTGATTGCGTCAGATTCTCAGGGCAGTCACCTT
TTTGGGCTTGTCAATCCCCTGAATCCAGTCAGGTCTGGAGCTGCCCCTGCAGAGCTCCTCAGTTCTCGTGGGGCAGGAGTCAGGTACCACCAGTCCTGGGGCTGCCTGCATTCCTCCCTCCCTGCTGGTCTGGACAATGCCCACAGTGGCCAGTAGGCCGCAGCATGGTATTCTAAGTGGCTGGGAGGCCAGGAGGTGGGGCTTACGCTGTGTGCAGAAGAGTCCAGTCCAGCCAGGGGTGCAGTGGCAGGCCCCGTCCTCGGCGCTGCAGCTCGCCCCGTTGTGGCAGCTGCATGCGTGGAAGCAGGCGG
GAAAACATATAACCATGTGAACAGAGTAAATTTCCCTCTGTCTCTTTGGCCTAAGGCCAAACAGGTGCTCGCATCTTCCTTCTGGGAAAATGGTGCTGGGTGTCTCAGTGGCCAGTGACTGCCACTTCTGCAAGATGACCACCAGGTGGCAGTCGATTTACACAGCCCCCTTCACATGCCCACCCTCTCCCGCCTGGCCACCTCCAGAAATTTCCAACTCTTCCTCCAGCTGGTGCAGCCCATTAATCCAACAAATTAATCTATGCTGTGATAATG
CAGAATCCCCTGGAGGGCCTGTGAAAAACACGAATTGCTGGGCCCCAACCCCAGAGTTTCTGACTCAGAGTCTGGGGTTGGGAGTTGGTCTTGCTGAGAGCCCTCTAACCATTAGCAGCGGCGACATCTTGTGGTGAGGGACAGAATGTACCTTGGGCTCCCTCAGCCCTGATTACCCGCGCGTCCAGGATGATGCCGGACCAGGCTGCACCGCCCAGAGGCCCGACGGCGTCGCTGGGGCAGACCCAGAGACTCTCACACGCCTTGTCCTTGCCCGGAGGGTGCAG
AGGCGGGACAAGGCTTGCTTGCGTCCTCCGTAGATTGGCAGGTCACTGGGACGGCCAGCGCGTGCGCACTGGCCTGTCAGCGGCCGGTGGACCATGGAGGCCGCAAGGCCCTTCGCCCGGGAGTGGAGGGCCCAGTCCCTACCCCTGGCAGTAGGGGGCGTTTTGAAGCTGCGGCTCTGTGAGCTGTGGCTACTGCTACTGGGTTCTAGTTTGAACGCCAGATTTTTGCCAGACGAGGAGGACGTAGACTTTATCAACGAGTACGTGAACCTCCACAATGAGCTGCGGGGCGACGTCATTCCCCGAGGGTCTAACTTGCGCTTCATGGTGAGGCCGGAAGGCGGTTTGCCGACCCTTCCACTACCGTTGCCACAACGCCTCCCTGGAT
GACGTAAGGTGGGAGGAAGCTGGTCCAAATCCTCTGTGAGATGAAAGGCTTACTCCTGGATGTCAAGTTTAGGGCTGGGACTCCTGATGGCAGCATTTCCTTCCAACTGCGACCCGGTTGTGTGTAGTTTCAACCACTAGCTTATCTGGTTTGACGAGAAACCATCCACCGAGCAGCATTTCTGCCTGCTACCAGTAGATGGGGGCAGTGTCATTAAAAAAGTACACTGCAGTTTCTAACCTGTTTCCCAGCTCCACTTTGCTGACAGTCTGTTCTGGAGTTGCCCTGTCTCAGATCTGTGATGTGGACTCCCACATGGTGCTGCCAGCTCTCCCAGCTGAAGAAACGC
ATATCCTGCCTTACAGAAGTCCACGCGGCAAGTGAAATCCAGGCAGTGTGAAAGTCACTGACCAGACCGGCGGGGACTCTGGCCCCGCTGCCGGCCGTGTAAGGGAAGAGGCCTCCCGGTGTCCAGGCCTGCGCGCCCTCCCGCTGCCTCCAGGTGGTGCTACAAGGCCTGCTGCCCGGAGCAGATGCTGGTGGCCTGGGGAGCCTCGCTTGGGGCCTGGAGCTTGCTGACTAACAGGCAAAGAAACAGGCAGGCACAAGTAAGTAACATAAAATAGAAACTAACT
ACTCTAGTCAGTCATTTCAGCCAACCATGGGATTTCAGAAAACAGCCGGCAGGGGTCCTAATGTTTGGGGCAGGAAGGGGAGGTGCGGGAAGGCACTGAGGGACCCCCGCACTGGGCGCCCCTTCCCCACCGCAGAGACAAGCGGCAGTTTCCACAGCAGCCGGCAGGGGGCAGTGCACCTTGCCTTTTCGAAGCCTCTGGGCGCTTGGGCAGCGCGGGGTAAAGAAAATCAGGAGGCTCCGCCCGCAGCTTCTACGAACAGGCCAGGAGTAGAGCCCCCGCACGTAGTAGGTGCTCCAGGCACGTCTAGAAGCCTAAAGGGCT
TTTAACACATAAAATGTAATTACTGCCCCTCTACCACCATCCCCACCCGCCCCACCACTCTACCCCAGCAGAGTAAGCAGAAAGACAGGAAGTTCAGAGAAAGATCAGCTGAGTTGTTTAGGCTGCAGCCTTGCATTAGTCCGAGAGGTGGCGCTGTGAGTCTCCAGAGCTGAGCGGCAGAGAGGCCCTGGGAGACAGAGTGGGGACCGTGATTGCTTTTCATCTCCTCCCCAATTCGATCTTCCCACTTTGGATGGTCATGTTGCAAGTTCCCCAAACAGCCTC
TGAGGGTCACTTGTGAAAATGCACCCCAAGTGTGTAGATACGTAGGACCCCTGTCATCATGGGCGCTTGGTACCGCATGTGCTCCAGCTAAGGACTCCATACATAGCTGCAACTGCACTAAGGTGTGAACTTCCCTTGTCCACCAGGGGGCAGCAGAGAACTTCCCGAAAGAACCACCGGAGTTTGCTCACAGATTGTTCTGTACAGATGGAGACAGAGGCCAGGAGCAAAGGCTCAAAGAGCTACAATGCGGGCTCGTGTCCAGGCTTCCTTG
CCAGGCAGAACTGTGAGGGCGGCCCATGCTGCAGGCTGTGGCTGTCAGCAGGCTGCTTCTCCATGGCTGGCCCCATCTTAAGATTCACAGGGCAGCAACAATATACACTGGGTGACTGCTGCCCTCTCCTGGTGGCACAGGGCAGACCTGCTGGTGACCACAGATGCACCCTTTTGGGGAGGATTAGGGAGAAAGCAGGTATTGGAGAAGCAGGGGATTGTTTACTTGCTAAAAGTGTGGCCCTTTCACTAAGATAG
ACGTGATATATATAATATATATATTTAAAGATGGAAAGGCATCTCCCAATTGTGCAGGGCCAAGGCTTCCTGGGAGGCTGGTGGGGCTTGTGCCCAGTGGGCAGGGAGCACCACCCAGAGGTTGTCTTGGGTCATTGCATGAAGAGGGTCCCTGCTGCCCAGGCTGGGAACAGCCAGGCATCAGGAGCTTCTTCAGGTGACCCAGGGAAGAGGAGCTTCCTGTTTCAAAGTGCAGCTCCCAGCCTGTCAGAAGG
TCTGAGTCAGCAGGCAGGGATGGAGGTGCTGGGCTACAAGGACATAAAACTTCCACAGATTCAGCATGCTCCCCCAATCCCCAAGGCTACACAGATACATGTATCCCGAATACATGTCTGAATCATGGACACTGGTCTCCATCCCCACTGCGCCCCCTGCTGGTGTAGACCCTGCTGGGCCTTCTGCTCAGCATGTCAGTGCTTGTGACATCTCCAGACCCAACCAGCAGTCTCTAGGGACAGAATGAGTTTCAGATGCTCTGTTTGGCTGTGTGGGGTTGACAAGATATGAGTGACATGACCTCAGGTCTCCTTGCA
CTTAAGTGAGCTGATACTGTAAATAAAGTCCACTGCGTGGGCCTGGGACATGGTATGCGCTCAATAAATACTGGTCCTTTTCCCTCTCTCCGCCTGCCATCAGACCTTTCCGGGATACCCTTCCTACGCACACTTCCTTAACTGACCACTAGGTGGTGCTAGCCTCTGGCTTGACATTCAGTTCCAGAGCTACCCAATTAACGCCCCAGCCCAGGCCCTGCTATACTCAGAAAAGGCGGGTATTTTGTAATTTGCTGAGCGACCCGAAAAA
CCCTTCTAGAACCTCCTGTAACAGTGGCCTGGAGACATCCAAGTATGAAAGCAAGGCTCAGGTTTGTGGGGTGGGGAGGTGTTTGGGGAGGGGTGGGGCTTGAGGACTGGGCTTGGTTCACAAATCCCTGGGCTCCCAGCCTCATAGCCCTCTGCTAGAACCACTAGATGCCACTGTTGATCCAGGCTCTGGCCAGAGAGAGGCCTCCTCCTGTCCATCCCTTCCTTCCACAAAAATGGCCAGTGAAAAGAAAGAAATCTCATTTGGAAATTCACTTACCTTTTAT
GCTCACCTATGAGCAGAGGCACTGACTGTCTTGGCTTCACACTATCTTTTCAAAGAGTTTGTAGAGCAAATAGTCTTAGAAGAGACAGAGATGGTATCTCCCTCTCGACAGTGCCACCCTGTGGCCAGGAGAGGCCAGAAATCAGCACACGCCACATCTGATTCTACAGCAGGATAGGGCCTCTGTGCAGCTCAGAGCAAAGGTTGTGCCCACTTCATAAGATTCAGCTTCCCTAAGCTCAGAGTTCCCCTCCTGTTCACAAGCTTGCAGGAGACTGGCTCCACGGTGGCATCCTGGTGAC
AATAGGTCTCCTTCCTCCCAGTCCTTGCCCTCCCCCGTTTCTCCACACCCACAACAGCCTGGACCCCGGACCGAGGTCCCCCTCGGTCGTCTGGGGACACGAGTCCCTTTCCCTTGCGGGGAGGGAGCGTAGCGCGGCCTCAGAGCGCCCCCTGGTGGCCCACGCGCGCTCACGCAGGCGGGAAGAGCGGGCGTTGCTGGGCGTTGCTGGACGTTGCTGGAAACGCTGGGAAGGACGGGCGTGGGGGTGAGGAGAGGTGGGGTGCAGACACAGCTAGATGGAAGGAATACGTTCTGATGCTCGACAGCACA
AACAGTGGCTGAAGAGGCCTTCCCAGTAGTTTTTTTGTCCGCAGAACTACAGAGGAGAGGGTCTCGCTTAGTAGCTGCAAGAAGGTACAACCATCTCTGGGCTGAGAACCGCATTAGAAATGGTCATCCATTGAGCGCCCCCTTGTGCCAGGCACTTGCAACTGCTGCCACGTGTGTGCTATTAAGAGCTAACATGTAGAGAACACGGCACGCGGGGGGACCCTGAACTATGGCTTTGCGTGGATCGCTTTATTTCATCTGCACATACTCCTAAGAGGTAGAAGAGGGAGCTACAGCTTGGGCAAGTTAAAGG
AAACGCAAGCTCCCCAGAGCCTGACAGCCACTTGAGTGAGGTCGCTGCCACTGACAGCCACCCCGACTCCCAATAGCAAAGCAGCTGCGCACCGACAGGCTTTCTCCACCCACTGCCATCTCCACAGCCGGGACTGCCACCACCCAAGCACGCCGCTGGGAGGCGCCTGGGGATTGCCCACTCTGCCAACCACAGCCTGAGCCCTGAGCACAACATAGGGGATTGGGTTGTCTGAGGGTAGGACCACACCACCAAGCAAAGCCTCTCCCAGTGCCTGAGCACACTGCCCAGGGGCCTGGGGATCCATGGCCCTGTC
GGAGGCTCACCTTGAGTCACAGCACCCCTTCAGGCTGGGAGCCAGTCCAGGGGTTTTCTCTAGACAGTGCTCAGCCCAGACGGGGGTCAAGAGTGCTTTAGCCAGAACCAGTCTTTCCCCAGGGTGGACCTGCTACCACTAGGTGGTGTTAACGCCATGTGGTGAAGATACTACATGCTGCAGAACCGTGACTCAGGAAAGGGATTCCTTCTTCAGTTCTATCATTGTATCAAGGAGAAAGTTTCCATTTGGTGCTAATAGGACTTGAACATCT
CCTTAGCATCTGCTTTCTGCAAAGTCCCAGGTCCCCACTTGCCAAGGACAACAGTTCCCAGAGTGACTGGCCTCAGAAAACAAGGTGTCTGAGGGGATGATCAGAGGAAGGAGCCTGGTGGAAATTGGACAGGGAAGGGCTCTGTCCATGAGGTGGCAGTCGCCCATAAGCTGTGGTGTGGGAGGAAGCATAGGGAACCTAGGTTGGTGCTGGAGATAGCATTTCCTGGTCCTGACTTGGAGGAGTTGTTAACCCCAACATTCCTGACTCCTCCTTTGAGGAGGCTCCTGGCCTG
AGGTACAGGATGAAGAGGGTCACTGCCAGAAGCCAGGGCGCTGCGAGAGACAATGTGACAAAATCATTTCCTTAGGCATGGTCCTCTGGACACTCCAGCTTGGGCCAGTTTTCCACACTCCCTGCGGGACACGCATGCGCCTCTATCCTGCTTGACCACGTGGGGGCGCCCCACACGCGCTGTACCCCGGTACCCGCACCTCTGCGCGTTTCACTCAGATGTGGCTTTGTTTCCCACGATGTCCGCATCGTCCTCTGTGTCAGCCATGGTTGCCATGGATACCGTGGCTCCCAGCCAGAGGAGGGTCTCAGGGCTCAGAGGCT
TCCAAGGGTTATGGGATGTGGACTTGAAAGGAAACTCCTGTTTCCCATTTAGTGCATCCAGCCTCAGGGGTGGGAAGAATAAAGGGACATCTTCTGATGTGGGCTGCTGTGTTGCACACTCTTCCCTGTCCTTGGTGCGGTCCGTGTTGATAACCACAAGGTGGCATCGCAGATTAAAGTGAAATGCCACAAACTTGCTTCCCTGTTCCCAGGTGAGGCTGTGATATTCATTCCACACCTGGGAGTTAAGAGGATATTTATCACAATCTGTTCATTTTACAGATGA
AAGTGATGCTTGGGCCTCGGGCTCTGTGAAGCCTGAAGGTCTCCCTCTGGGTGGGCGGGACAGGGAGCACCTCTGCTGGCCCTCACCACGCTGTGTCTCCGCAGCCAAGGCCGCCGCGATGCCGCACTTCCTGGACTGGTTCGTGCCGGTCTACTTGGTCATCTCGGTCCTCATTCTGGTGGGCTTCGGCGCCTGCATCTACTACTTCGAGCCGGGCCTGCAGGAGGCGCACAAGTGGCGCATGCAGCGCCCCCTGGTGGACCGCGACCTCCGCAAGACGCTAATGGTGCGCGACAACCTGGCCTTCGGCGGCCCGGAGGTCTGAGCCGACTTGCAAAGGGGATAGGCGGGCGGCACCGGGCGCCCTCCCCCAGCCCGCCCCGCCCGCCCAGCCC
TGCGCACGCGCCGCTCTCTAGGTGCTTCCGGCGCGCCTGCGCAGTTAAAAGAACGGTGGTGCGCAGGCTCTAACACTAGTGCGCCAGCCGGCTGCGAGAGGCGGGGCCTAGCTTTGGGGGCGGGGCTGGAGCGCCCTCTGCAGGCTCAGAGAGCTCAGTCCTCGGGCTGCCTCTGACCCGTTACTCCCTCGGTTCATGCTTCTTGAGCACTTATTATGTGCCAAGCAGTTTTATGTGCTTAGGATGCAGCAGTGAACACAACAAAATCCCTGCCCTCATGGAACTTCATCCTAGTGG
AATTTTGAACCCCTGAACACTCTCTTCTAGCTGCTTTCGAAATCTATTGAACAACTGAAGCAACCAGGCAGTCACCTTGAGGAAGCAGAGGAAGAGCTTCAGGGGGACCAGGCGATGCAGGAAGACAGAGCGCCCTCTAGTGGCAACAGCACTAGGAGCGACAGCAGTGCTTGTGTGGATGACACACTGGGACAAGTTGGGGCTGTGAAGGTCAAGGAGGAACCAGTGGACAGTGATGAAGATGCTCAGATCCAGGAAATGGAATCTGGGGAGCAGGCTGCTTTTATGCAACAGGTAATA
GGAGGATACCTTCTCCCACTCTTCTGGGCTGTTTTGTATTGCTCATATTTTGTGTGTCTTCCTTTTTCTTGCTGTTTTCTGTAACCACAGCCCCCTGTACAACCCCAAAGCAGCAAAGAGTGCCTGCCCTCTTGTGGACAGATTGGGCACTACAGGCCAGAAGCCCAGGATCCCAGGTGAAGAGATGTTTCTAAGGAGGATCTCAAAGTCATGATGAACCCTCAATTATAAGCACAGTGCTGGAGGCTGCTGAAGTCCCCTCATCCAGACAGTCCTGGCCTTGGGTACAT
TGAAGTGATATCCACAGGCAGTGTGTGCCTATGCTTACATGTCCGCTTACATACAATGCAAAGGAAACCTTCTCCTTTTAGGAAAGTATGTCTTACAAGTATTAGGCTTGTCTATCTACACCAGAGGACAAAGGTGCCGGGCTAATTTCGAAACTGCCCACCAGGGGGCGGCATACCACATTCCCTGCTGCGATCAGCTCGCACAGACAGTCCCCCTCCGTGGTGGCTTTGGCTGTTTCCCCTTCAACTGGAATTGCCCCGTTAGACTCTTCCTGAGGTCCCCGGAGTGGCACAGGGGGTTG
GTATGCCGATCACAAACTCATAGGGCAACATGAACTGTGGGATGAAACAGATGGGTTGCCACTGCCTACCTTTGACTTGCTCTGGTTCCCTTAGGGAAATGGAGATTTTCTTAGTGTCTGGCATTTGCAGCTCTTTCCACAAGAGGACACTGTGCACCATGACTATCATCCCGCCTGCTGTGGGCGGAGGCCAGGGCCACCGGCAGAGGTCCTGCTGGAATTTCTGGGATAGTGGAGAGCAGTGAGCCAAGCCGGATGCCTGCAAGTCACGTGAAACTGTCCAGGCAGACAAATTAGGCAGTGTTCGGTGC
ACTCAGCTAATACAGAAGTGGGGGAAGGAGGAGAGAGAGAGAGGCTCACCTTGTAGAAGGGCCCTGGGACCCAGTCCTGACGGCCCGGGCTGGGGCAGGAGTTTGGCGCCCACTCACTGCAGTGAAATGCTGTCACCTGCTGGCCGTGCCTCAGAACTGCAGGAGCCCTGGTGCGGGTCCTAGGGCTGGGCCCAGCAGCTTCCACCCTGTGACTCTCCACCAAGTGCAGAAGGCCAAAAAGAGGGGAAATCAAGCTTCATCCCAGGTTGAAATGTCGTCATTGTCTTTGTTGTTAATT
TGAAGCTATCTCTGACTCCTGAGCAGCCAGACGTGGGGTGGGGTGGGGTGGCAGGGTGGGAAACCTCCCAGTCACCAACAGTGACCTTGGTGAGGCGCTGGGGGTGAGTCAGATCCTCCTCACAGACTACACACGGCTGCCACCTCCTGGAACTTGCCATAACCCAGGCAACTCTCAGATCCTGGGCCTTCACTTGTGATGTCAGGGATGGGGGCATTGCAAAGGAGGGAGGCGGGGACAATGGCTGGATGTTACCTGCTCTCTACTCTGGAAACCCAAGGCTGGAGGCTGCTGCAGCTC
CAATGGAAATGCTGAAACCCATGTCCTTTAAGTCCTTTTCTTCTCCTAGCAGAGGGCCCTCTGCCTACATGGGGCACCGTGGTGGCCATTTAATGTACTCCTGCTTGGTACCCACCTCTGCTCTGCCCCCTGGTGGCCACAGACACCATTGCTGCTGCCTCAGCACAGTTTGACCTTGTTGCTGCCAAGAGCCACCTCTCCTCTCATCACTGTCCCCACTCTCCTGCCATGCCTCAGGTGGCTGCTGGCAGAAGAGCAGTGGGCTTTGTTTCTTCAGAACATCACAGCAACCACTGTCTTATCAGCTCACACCCTC
GCTGTGCCAAAGGCACACACCCAGATGTCCGGTGGTCCACCCCTGCCCCGGCGGTCACGCCTGTCCCCTCCTCCAGCCCCAGCCTCGGGTCGGCTGAGAGATGACGCGTGGCCCGGCCCAGCCGGAGCGTTGGTCCCTAGAGCGCTAGCGCCCTCTGCTGGCCAAGGGCGGGCGTGCAGGCCCGAGCCAGAACGGGGAAGCCGGGCGCCAGGAGAGCGGGGAGGAGCTTCACTCTTCTGGTCGGTGAGATGGGGAAGAGCAATAGCGAATACATAAGCAGAATACACCGAAAGGAAAGGAAAGAACAATAGCGA
TCAGCGCTGGCAGCTTAACAAGGCCCACCCATCATCTCTCCCTCCTGGGAGCGGGCTCCTTTGCGCAGGTCCAGTACACCCTTCCATGTCTGAGACCGCTTGCCTTCCGTTTCAGAGAACCATATGCATAGGCCTAGAATTCTCTTGAAGGCCACCAGAGGGCGGTGTATAGCAGGGACCCTGTGCGATGGGAGCGCACAGCGGCTACTGGCAAGGGCGAGCTCCGGGTGGTACCAACAACCCCCGACTATTTCCTCCTCCCCGCCTCACCTCCACCCAAGACACTTCCCTTCTGGAGCAGC
GCCCTAGGGAAGTTTCCGGAGCCCACAAGTGTCAGTGATTAACACTGGCCTTCCCCTCGCTCGCAGCAACGCCACCACGCCCTCCCTCCACGCGCCATCGCAGAGATGAGGAGTGGCCTCGACCTGCCTGTGACTCGTCTTGGGCCAGTAGGGGACGCCCTGGCCTCACCAGACGAGCGCAGCCATGGGCGACCGCCTCAGCCACTCCCAGATCTTGCCCTGTCGTTTACCTTAGATCAACCCTAAGAATATCCAAGATCGTGGTCATTATTTTTCAAAATTAC
TACTTAGGTAAACATTGTGCCAGTTACCAATGTATTGCCTCTCTGCTCCAATTCATGTTTACGTATATGCCGTGTAACAGTTGACACTCCTTTCAGCATCTCCACAGAGCACGATGTTCTGTTTTTGCAGTAGAGGGCGCCGAAGAGGCACTGTGAGAAGGACCGTGGTCTCCCAGTGTTTCTGACTGCTACACAGAATGTCTGCGATCTTGCAGCCTCGGTCTGGACTGGCGATAACATTCCTGAGCAGTTTTCGTACGGGGAAACGGGCCCCAAAGCCCTCCGGCTCACCCCAGGTGCCCTAAACCACCACTCATTTTGCTACTGACATTTCCTCCCGCAAGTCCCAGCACCTGCCTCCACTCCCACCCATTGCAGATCCAGGCACAGCTCACCTGTATCCCAGCCCCTAATCTCTATGTGCAAGTGCACCCTGATCACTGATTACTGTGTTCTACATGCATTCCAAAG
AAGGCTGCAGCCTCGGCAGCCGGAAGCGCTGGCCGGGCGCTTGGCCAGCGACCGCCTCGGGTCGGCCTCGGGTCTGCGCAGGCGCAGGCTCGGGAAGCCGGGCGCGGTGGTGTTTCTGCGGCCCGCGGCTGCCCTCTCGTGGCCGCAAGGCGCCATGGCACGGCCGCTTCCACGCAGCGGAGGTGCGCTGGCCGGAAGGCGGCGGGTCCGGCCAGCCAGGGAGACCAGCCAAGCGCTGTGTTTTTCCAGGTCCGCGCGGGCCAGGGGAACCCTGCGTGTTTGCTTGGTGGGAGTGGTTTACTGGGAAAGTAGACGGAAGGTAC
GGTAAGGCGGCGTAGACCTCCCAGTGCCGGCTGCAGGGCCGCGGGTCGGGGCGGGGCCCCGCGAGGAGCAAGGGGCTGGCCGGGCTGGAGGGCTGGGTGAGTCCCCGCCCTGGCAATCCCAGAAGAGGGCAGGGAGCGCCCCCAACTGACCGCCGGGGGCATCGTGACGCTGAGGTGGATGGGAGACTGCACGATTTGAGCAGGTTGTGTGAAATCTGGAACTCCATTACTTGTACCCCAAGGCATCTTTTTTATGCGGATTTAAGCTGGAAAGCGCCACACCAAGCTGTTAACAGGAACTGCTTCCTGGCACTGAG
TGCCTTGTTTAGAATACACTATATTTCAAAACATAGACCTCTGAGGAGAAAAACAAAAGAGGTGATGTGTGATGACAAGCTTGGGAACCCATTGGAGCTTAAGGGGTTGATCAAGTGGGCGTCTGTGGAGGGTCCCATCCAGCAGAGGGCAGCAGAGAGCAGCCCTGCGCTGAGCTGTGGATTCTTGATCCTGAAAACCTGTAAAGAAAGGTGAGTGATGAAACATTTGACCTGCCTGCCTTTCCTGTCCAAACCAAATTTTAAGGTAGTCAAAAGCTTCTCTCTTCGAAAGCAGCCCAGCTAATAAATGAGGAGTGTCGCCATTTTGCAAAC
GGGAGCCCCAGGGAACTAGAAAGTATCCAAAAGACAGTGGAGAGGAAACGGCTCAAGAAAGTGACCCCACAAATCTGTTTACAATGCCTGGGCTCAGGCCCACCTGTGCACAAGTGGATCTGATCTTGGTGAGCCCAGCAAAGTCTCCCAGGCTGACCACTGGGTGGCGCACACACAGGGGGGACCCGAAGAGCCATGCAAAGGCTGCAGAAACAGAGCTGATGCTGGAAGGAACGGCAGGCAAGAGGCGGGAGGCGGCTGAACTTGCTCCTTAAACCTAAGCAGGTCAAGTGCCTGCTAAAGCA
GCGCGCCCGCGTCCCCGCCGCACTCGGGCCTCGGCGCCGCCGGTCGCCGCGCGGCTGCCGCCGGGAAACGGGTTGGGGGGGTTGCCGCGTCCGGCGGGGCCTGACTCTGACCCGCCGCCCCCTGGCGGCTACGCGGAGAATCGCAGGGCCGCGCTCCCCCTTGTGCGACATGTGCTGCCGGCCCGGGCTCCATGAGCGTGGCGGGCACTTTGCAGTCTCGGGTGTTCCTGCCCGGTCTTCTGTTCCTAAACTGCAGCAAAGGGAAAAGG
CTGGGTATGGCCTCCAGAAAATGAGCATCAAAGCGGTCAAACCAAAACACAGTCTTCATTCAAGTCCAGCTCGTGTATAGCTCTACTTTTTCTTCCTTCTCACCCTCTCTGTCTGCCTCCCTCTAGTGTCCACCTTTAGTTATTGCATGTGTGCCCCGCAGAAAGGCTGCATGCAGACTACTATCCACCATGTTCACCATTATTTGTTCAAATTACCCCCCTATTTCTTGATATCAGTAGCTGTCATCACGACCAAATTA
TCGCCTCTCATAATCTTTCTCTCCGCCCCCACCCAGGGACCCTGGGAACAGTTTAGGGAGTGGGGAGCTGGGGTCAGACGAGTCATCCTGTGGGATGGAATCTGACTGCTCCTTAAGCAGCTCAGGCAGACATCTAGGTGGGTGAGTGCAGGTTAGGCCACCAGGGGGCAGCCCCACCCTCCCCGCACCCTACATCCGGCAGCTCCCAGCACACACAGGGCGCGCCTCGACCGCCAGAGTGGTCCAAGAAAAGGCGAAAGGACAATGGGGTAATTGATGCAAATGCACCATGAAAGAC
CACCAGACTCCACCCAGGTCTCAGAGCTTGCTGTGGAGGCTGGGCTGTGCCTGCAGCAGCGGCACCTGGGGTCTACCCCACTGCCCCCAGGGTTCTCCTCGACCCCCAGGGCTGCGATCCGAGCCTCCCCTCTGCTCCAAGGCACCGCCCTCCCCACCTCGACAGCGCAGTGTGCAGTGCCAGGACCGCCCAGCAGGTGGAGCCACACGGCAGGGTCCAGGGGAGAAAAAGAAAAAGGTCCCGGCCTGACCGGGGACCACCAGCTCTGCTCTCTGGGGCGTCCTGGGCATTTATTCACCTCATGGGGCGGCCGTCCCCACATGCCATGACTGGACGCGCTGCTGTCCCAAGG
TCTTCTTAACAGTCATGCATTATGCATTGCTGTTGTTTCAGGTGCGTTTTTGCAAGACTGCGCACTCACACGACCATTGAGAGGCTCACTTTGCAGTGGCCCTCCCAGGCCCTCCGTGGTTGGGTGTCCGTCTTTGTCAGAAAAGGGCCAGCAGGGGGCACCAAACCCGCACGTTTCTGCCGGGAGAGGGCGTCTGGGTGAGCGACAGGGCCTGAGGCTCACGTTCCTTCCCTCCCTTTGCTGATATTTGGACATTTCTTTCTACAGTAGTTTTAGACTCCCACAGC
TTGATTTCTTATCTTGCAAGGGGAGCCGGGGCAGCAGGGGCTGCAGTTTCAGAGGCTTCTGCGTGGCCGTGTCCGCCAGGACAGCTTCCGGGACACCGAGAAACCCATGTGGGCGTTTTCCAGGTACCACGCGCGCCCTCCAGTGGTGGTTGCGGGAATGACGGCTGGTCGGGACCAGAAGACCCACTGGGCACCATGAGCGTTTCCTCCCTAAGCATTAACGGCAGCGTAGACCCCCGTCCAGCCGTCCCTGAAGTGTCCGGCATCTCCTTCGAGGGAGGCTGTAGGGTCCTCTCGTGCAAGGCCCAGGCGCATCGTGACAGCTTGCAC
CAAAGGCACTCCAGATGAGGAGATTCTGAGCTGGGGTATTTCTTCCTACCCCTCCCAGACAGATTGCAAGGTTTTTCCAATACTGCATTCTCCCTGGGGCTCTCCCTGGTTGGCGTGGAGAGAAAAGCGCCAGCAGGGGTCAGCAGTGTCCCACATCTGGCCGGGAGCTGCTTGCCACATGTGCTGTTTCTTCTGGCACGGCACTGTCAGAGATACTGGGGAAATTGGCGAGCACCGTTCCATTGAGGCGTTAGCATCATTATGAGCATCGCAGGC
GAAAAGGATTCCAAGAGGTAGGGGATAGATTGCCAGACAAAGCAAGTAAAAATACAGAACTCTCAGTGTGGCAGCTCTCGGTGGGGACTTGAGGAGCTGGGTTTCAGGGAGGGCCGCACAGTTCAGTGCAATTCCGAATTGTACCACCATGGGGAAGCAGAGCCACAAAGTTGACCTGAGTGGTCCGGTTGGGTTCCTCTGCCAGGACCTCGGGGGCCAGGAGTGCCCGGGGCTGCCTGGAACTGAGGAGTGGTGGGAAGCTGAAAGGAGATGGAGGAGGGAGGAGCTGGGGAC
GGCGGGTAATGACAGCCGGGTTGCTGGGGAGCCGCGGGCCAGATGGAAGCGGGGCCGCAGGTGAGGGACGTCCCTCGCGTAGCGCCACTCAGCCGCCGGGGCCAGAGCGGGAGTCAAGGTGAGGGCGCCCCCAGGTGGCCGCTCTCGGCCGCGGCGATCGCCCTTTGGGAAAGCACCGCCTGAGTGCAGGGCAGGTTGGCCTGGTGTCTCTTTCCACTTCTCTTGGATCAGGTTACTGTGCTGGGGCCACAGCCTCGCACCTCCCAATCTCTCCATCTTTTCTTAT
GGCGACAGAGCGAGACCCCGTCTCTAAAAAAAATAAAAAGTCAAAACAACCTGTGGGGACTTGGGACAGTTATTTCAATCAGCTTCTTCACCTCCCTGGTGGCTTGAGATCACCCCCTTGTGGTTCATGCCGCAAGGTGCACCGGAGGCTTCTCCAGGTCACTGTGACGTGCTAGATAATGCTAAGGTGACCTGCAGAGTAGCCCTTATCACTCCCATATACAGATCAGGAAAACAAGGCTGAAGAGGGGTATAATGACACCTGGATCACTCCA
GCGGGAGGCATTGAGCCTCCCAGAGAAAGACCCTGCAAGAGACTCCAGGGAAGAAAAACTCTCAAATTAAAGTTGTGAGCTCTGGCCTCCGCGTGCTGACAAAATCCATTGCATGCACCGCCCTCTTGTGGTCACGCAGCAGGTGACACACTTCAAAGGCAAGTTACACGGACTCTGCGCTTGGCCCCGGGGAACAGGTTCTCTGTTAGGAAAAGCGTTTCTGAACATTCCTTTATTCACATGTGCACGCACACAGCACTATAAGCAAGTGA
GTGCCACAAGGACGGAGTCCATATTGCTCTTGTCCACCATATTCCTGTGCTGAGAAGATGTCTGTTGATGGGGAACCTCTGAATGGATGAATATAAGCTACAAGCTGGACCCTGGGAAGCAATTGCGATGTGGGTCTTTCAGCCACCAGAGGGCAGGATTGGAGCAAAGTTTGGATGAGGACCTCCACATCAAAGACTAAGTGAACGGACATTCACGGGCAAGTGTGTGCTTCCATGCGTGGAAGGGACTCGGTCTCCGCCTGCCGCAGCTTGCAAAGCGTTATGTCACTTCTTATTTTTGTAAAC
AGAGATAAATAAACACGAAATAGTGAAGGAAAATGGGACAAGCACGCAGCAGTTTGCAGCCTGGACCAATCACAGTGATGCCTCTTGTGGTGGCCTGGAGCCCTCTGCACAGTCCGGAGAAAAGACTGCCGTGGGGATCGGTTTCTGTTCCGAGAGTACATAGCAGAGTGAGGCTGCTGGGGTTGAAGCCGCTTGTTTGAGTTTTCCAGCTCTAATCAGATCGTCCTCCAAAGAGGGAAGTCTCTAAGGAACCAGGAACACAGACCACATCTGCTGGTCACTTCTTTTCCCCCTCGTAGCTTCCAGCCACAGTCCCTCAATCAACAGCGCCCCTTACTGGCCAGAGGGTTGCAAACCCAGAGGGTACTGGGGTGTCTCAGATAACCGCTGGCAACCTGGAAATGGACATATCTGTATCATCCATCTCCAGTTATAGAATTTTGAACACACTATCGAGAGCAGCTGTTGCAATCCCAGCTCAA
GTTGGGTGAGCCAGATGGAGAAGAGGTGGAAGAGCTCCCGGCAGAGCCAACTACACGTCTAACCTCCTTCCAGAGGTGAGAAAATCCCCACACATCCAATTATCCACCCCAGCAGCTCTCTGGCGGCAGTACCCCCTCCCCCCACCAGGGGGCATTTTGGACTATGTGGGAGCGTGAGTTGTCAGTCACTAGGGGATGTCACTGACATTTAGTGGGCCCAAGTGTCTGACATCCAGCAGTGCCCGGAACAGGCCCCACAGTGAAGTGCCTGTTCTCTCGGGTTTGCCTCTGGAAGGAGGTAACTTGTGCAGTTAGCTCTGCCGGT
GGTGCAATCCTGAAGGAGGGTGCAGCGGGGGGAAAGACCACGAGATAGGCTCATCCTTCTGGTTCTCCAGCCCACGTCCCTGCTGGACAGGCCAAGGCTGGCTCTGCTGCGCCTATCACCCCCACCCTGAGCCCACACTGCCACCTGCCGGCTCGCTGCTGCCACTGCTCAAAGTGAACAAGTCAGGCCCTGAAGAATGAGGAAGCCCCTCCTCTCACCTTGAAACACAATACCCACCAGCACTCATAATTGCAGACAAAACCCGTCATTTTAACCCTGGGCTTTTCTTCCACCCTTGA
AATGAGTCCTAGAGCCAGTAAATGTCGTAAATGTCTCAGCTAGTCAGGTAGTAAAAGGTCTCAACTAGGCAGTGGCAGAGCAGGATTCAAATTCAGGGCTGTTGTGATGCCTCCGCAGACTCTGAGCGCCACCTGGTGGTAATTTGTCTGTGCCTCTTCTGACGTGGAAGAACAGCAACTAACACACTAACACGGCATTTACTATGGGCCAGCCATTGTTCTAAGTGCTTTACTTAGATTTAGCTTTTTTTTTTTTTTTTTCT
CCAGCCTGGACGACAGAGCGAGACTCCGTCTCAAAAAAAAAAAAAAAGAAAAAAGAAAAAGGAAGAATGGTTTTGACAAGAGTGCTGATTCTTCCATCACTGGGAGTTGGTGGGCTGGCTGCAACCTCCAGGGTGACCAGCAGAGAGCAGTGCTAGCCAGGCTCAAAGTAGGGGCAGCTTCTCTCTGGAAAGATCCTGGCCTGGAGCCCTGAGCTCTGGCAGGAGATGGGGACATTTGTCATCAGTCCTAGCTCCAGCCCGAATCAGTTACCTTG
GCCGTCCCCGGAGCCGGAGAGGGTGCAGGCCCCAGGGCCACACGGTCCGCAGTTCCGCGGTGGGACCCGCGCTCCGGGAGCGCGTTTCTCCGCAGAGCGGCTTCTGGGTTCAGGAGCCTGCGGCAGCCGCGACGCTCCTGCGCCCCCTGCCGTCCCATCGCGGCGGCGCAATCCGGCCTCAGTTGCCGGCTGCCCGGAGGGGCCGCGTCCGGGGATTCAGCGGGTCACCGGGGTCAGCTCCCTGCCCGGACCGACCCGGTTCTTAGGCCTCTGCTTGGCATGAAAGCGGTTGGGGCGGCAGGACGTGTCTGGACTGGAGGGTGCGCTTGGGTCTCGCTAGGCCTT
TTACTGCATTTAGAAAAGTCCAGGTCCTCTTTCATGCTTTTCTCCCTGCACCCTAGCCCCAGAGTGTTAGCCATATTTTCTTCATGGCCATTGCATGGAACACCATCAATGAACTCAGCCTTTGTCCAGTAGACGGTGCTGTTGTACTCTGGCCCTGCTGCTGATGGCATCCTTCTTCCTCGTTAGTGTTTCATCACAGGATTTTATAATGAAAAGGTTCTCAGACATTTGGGGAAAGGCTTTTTTCCCCCCAAAC
AAGGAACTTGTCTTGCCCATAAGTGGACACAGGGAAACGCGCAACCTTTGGCCTAGAATGAGACACATGTGAGAACAAATCGTGAAAATAATTGAAAACAAATTGGTCCTAGAAAGATGAAGGAAATGAGAATGGAAAATTCAACCCCCACTCCTGTTTTCCTGTAGCAGACAGAGGACTGCTGCCTCCTGGTGGCCGAGCGGGGCAGTGAGCGCCTCCCAGCAGGCGGAGGCTCACACAGCGCAGGGGATACTCCGAGCAGAAGCTGGCGCTGGCTGCTTAGGCCTTCACAAGTGGTGTTCAGTTATTCTCTTAATATTGGATTGAAATTTATTATTACCACAACCCA
GTTAGGTCCATATTGTTTAACTCCTGCTTGACTGCCTTTCCCGGCCGGCATCTGTTGTAACATTACCGGATATTGCCATGCCTCAAGATCTCCCTGTTTTCTGGCTGTAGCAATGGTCTCATGCAGTGCACTATCTTGTCCACTAGGTGGTACCGTAAGATCAAACGCCATCGCCGTGGGTTGTTGATATAGTGCCTTGCTATTTGCCACAGGACGCACCGCCTGAGATCCATACTGAACCTCTGGAGACGGCGGATACTGAAATGCGGCTGGCGGCTGGTGTTGAT
AACCCAGGACTCTAGACATTCAGGACAGGGCTGCTTGTACCACTCTGCTGCCTCTGAACTGGGGTCCTGGATTTGTGCCAGTGACCGGGTGGGAAGCCCCTGGCTTGCCCCAGCAGGTCTGGCTTCCTGCAGTGGGGCCAGAAATATGAGCTCTGGCTCCCCCTGGTGGCAAGACCAGAAACGAGCTCAGCGTGACTGTCCAGTGTCAAAGATGTGGGAGGAAGCAGCGGAGAAACCAAAGGAGGAGGAAGACGCCACCATCACTGTCCCCAGCCATGCAGCCTAAAAGTCACTATCCCTTCCTCTCTTAGAGTCTTTTGGTTCAGTTTC
GCCAAGCGCCCCGCTGCAGGCCCGAGATGCGCAGCCGCTGCGGACGCCGGCTCCGCGGCGGCCGCTTCCCGGGCGTGTGAGCTCAGCCTGCCCGCGCGCCCGCGCTTCCCACGCTCGGCGTCCCGCGCGGCGCCACCCAGCGGCCGCGTCGGGCGCTGCACGCTCGTGTCCGGGAAAATCTGCAGCAGCCGGGCCTGCCAACTGATTCGGAAATTCCCAGAATTTGACCATGGGCTTGCGGCGGGGCGGGAGACCTGTCAGGCCGTGTGGCCGTCGCTAGACTCGGGGCAGAGCA
GCCTGGGCATGCCAGGGAGTGAAACAGCATCCCCTCCCACTGGCAGCTCCGCGAGGGGCGCAGAGCCTGTCTAGGGTCATCCCACGCCCTCTCTGCTGTAGGGAAGTCTTTCCTCCAGAGTCACAGGGGTAGAAAGTGCAGTATCCAGGACCAATGGCAGAGGGCAGTGTGTGCACAAAATAGAGGCACCGAGGGTTTTTCCCCTGCTTGGAAATGAACAGCCAGTGAACAGATAGGAATGTATTTTAGTGAATGGACCCAGTGCCCTCCACCTTTCACTTAGCC
GGTGCCCCCTTAGGTCTGTGCTGAGGAAAACGAAACTCTTGTCTTTGAAGTGGGCTTGGTGCTGAACTCCATAAGCGGAACACAAGGCGCTTCATGGGGTCAGAAAAGGCGGGTTCGCGCGCCCCCTGCTGGCCACCAGAGACAGTGCGAGATTCTCAGCGCTCACTGTGTAGCGGTAGCCGTGCGCCCCCTCCTGGCTGTCCTGCTGAATCAATTAAATTCAATGTGCAGCCTGTAATCCCAGCCCTTTGGGAGGCAGAGGCAGGTGGATCACCAGAGGTACGGAGTTCGAGACCAGCCTGGCCAAAATGGTGCAATCCCGTCTCTACTA
CGCCTCCAGGGCCTCCCACAAAGGTGGTGTTGGGCCCGTGGGGGAAACGCTGGGCGGGCAGAGAGATGGGGGCTTCCGCGGCAGGAGGGGCCCAACCGGGTCGGCTGCGTTGCAGAGCGTGGCTCTTGGGCGCCACCTAGTGGGCACATGGAGTAGAGGGCCCGGCTGCCCCAAGTGCAGATCCACATCTGTGCAGGTCCTGGGTTCATCTGTTTCTGCTTTTGTCTATTTGCGTCCCTGTGTGTGTGCGTCTGTTTCACTCTGTGTCTCAGTCTCTGTCTCTCTTCTCC
CACCAAGACCAAATGTCACTATTTTTGAGATTTAAAAATGTTAATTATATCAAGATAGAAGTTATAGTCTTTTTCCTCCTCACTTTGGCGCCACTGCTAGGAAGAGCGGGGGAGCGGGCGTTGCACCGCGTCCGGGCCACGAGGGGGCGCGCGGACACCACCCACCCCGCCGGGCAAGGCCACCCTCCCAGACGCCTGGCAGCCGGAAGAACCGCACGAACGCCTTCCGCAGAGCTGGTCCTCGGGAGCCCTCCAGCCCACCCAGGTCTTTCCTAGCCCCAAATCCTTCCCAGGGACGTCCTCGGGACAGGCAAACCTGCTGTAACATTCAGCTGATATAGGAGGTGGAACCCTCCTACAGTCACAGAGACAGAAAGTGCCCCGAGGGCGTCGCTCTGGTCCTGGCGGAGATGGTCTCTGATGGTCTGCCTTGATGACTTATGGGGACACCTGTCGGGGGTTCTGCTAG
CCAGTCAATGCCGGAACCTAGGGATCGTTTCCACCTTCTTTTTGAAAAGGGTCACATTACTGGAAGAAGAAACCTGGAGCTGATTCACAAAAGTAGAGTAATCCTGTCTGCAGTTGAGAGTTGAAGCCACGAGGTGGCGCCCTCAGCACACTACTTGAGCTGTTGGGTTTTCCAGCGGCAATGACCAGCACGGGGACAGAGGATGTCCTGAAGAGGGGCTCTGTCCGCTTCAGGACGTCCAGGGGAGTCACCTGTGTAACACTCACAGGAAATAC
GCTGGCGGGCTGTCCGGGCCCACGGAGAGGACGGCGGCGGGCGGGGGTTGCTGCAGGGCCCGCACCTTGTCTTCCGCGCCGGCAGGGCTGTGCCCCGTCGAGACCTGCTCGGGCTGTGGCTCCGTCCTCCGGCCTCCAGGGGGCGGCGCGGCGCTGCGCGGCGCCCCGGCGGCACTGCCCTCCCTTCCCAGCGGCCAGGAGGCGGTGTCCCGTGACGCCGCGCGGCCGCGCTGTAGTGGCCGTCGAGGCCGCCGTCTGTTCGAAGGCTGTCCGACTTCACGGTTCCCCGCGGCTCGGCCCG
ACTGGTTGGACCAGGCCAGGAAGAGCAGGGCAGCAAGACGGCCCCGAAACCCCCAGGCGCACGCACCACCCCGCGCCTCCCCAGCGAGGGCCCGCGGGGCCATGCCCTTCAGTGGGCACACTTCTGGGAGCCCGTCCTGAGCTCGGTCACTGACGTCGACGGCCGCCTGGCGGCGCTCGAGCCGCTGGCCGAGAGTGACGTCATCAGAGGCGGTCCGGCCGAGCCTGCCTAGCCCCCCGGCGTGGCCTGACGTAGCTGATCGGCCCGGAAGTGCTCACACGTGTGCTCCCTGCCCTGCTCCTGGCCCCTTGGCCGGCCG
CCCCGGGACCCAGCTCAGGCAAGGGCGAGATGCAGACTCCACGCAGCTCCCCGGGTGGACGCGAAGCGGCCCCCGACAGCCCCGCCGCCTCCGCCGAGCCTCGCCCACTCTCAGCCCCAGCCACTGCAGCGCGCCCGAAGCGGCGCTAGGGGGAGCTCTGGCAACTGGCTTCGTGGATTGAAGCAAAACCGTGCAGCCAACCGCGATTTCCTTGGACTTGCAGGGGAAAATGGGGAGGGAGGAAACGCACTGTTCCCCCTCCTCGGCAGCTCCAGACTCTTCCCGTGGGAGGCCGATGAA
CCAGATGGTTCTCATCTATAGAAACAGCTTCATTGTTTTCAGGAGAGAGAGCTCCACGCAGGCACGGGGCCCATAATCTCTAGACAACGATCACATTGAGGACAGAAAACCTATGGCATTGGTGCCACCAAGTGGCACAGAAAGCAATTGTCGGTGTCTGTGCCACCCGCGCTGCCTTGCTCTCCACTTTCCATCTCTCCATCTTCTCCTCCTTCCCTTGAAATCGCACCGCAAGTGTCATTTGACTACACTGCCATCCTTCGAGGTCTGAAAGGGCTGCAGTGAGA
GCTGTCGTTTAAAAATAACCCAGGCTTGGGAACCGCATTTCCCTGCCCTGGGAGTTGCTGGAATGGGAGAAGGACCATCTTCCACGGAGTTAGCTCTCCAGCAAGTCGCTCCCGGGTCCCAGGCCAAGGGCTGCCATGCTAGTGCAGTTCCCTGCGCAGCCGCCAGGTGGCGTCAAGGCCGCCGCCTGGGGGGCCGGGCAGGCCGAGGCCCCTGCCCGTCGCAGTCCCAGCCTCGCTCACCACTTGGCCCGGGAGTTGGCTGCGGGCAGCGGCTTGGCAGCCTGCGGCCGGGGGCGGACGGTGGGGCGGTGTGGGTTTCAGCCTCCCCGGAGGG
TGCCTATCCTCCTTCTGTTGACTCTGAAAGTTATTTCTTGAGTCATAATACTAACACTACAAGAGCTATCATGCAGATTTCCTATCAGCCCAAACCATGTGCAAGGGTGGGCCTAGCTCTCTACTGCCACCTCCTGTCAGCTAGAAACATGCAGAGCGGTCCGTAAGAAACTGCTCAAGCCTTAGGCAGAGCAGGAGCCGTGATGGCTCACTGAAATACAGTCTCCGAAACACGTGTGATAGGAAAGCATTCCTCTGTTAGAAATAGCCTTT
GCCTGGATATAAGGGGTGAGGTCCTCGAAGGTTGGAGCCATGTCGCCCATATTAGGTGCTTTCAATAAGTGAAGAATGAACCCACAAACTGACCTATGTGTAGATTTGTTTTCCTGTGGGCTGGGCATTCCACAGCCACAAGGTGGCAGCATTGCCAAAATAGTCCTGTGGCCCACTCCAGCTGTCCCCTCTGTGGGAAGGCCAGCTAAGTCAGAGCCTGGGACCTCCCTCTCCAGTCCCAGCCTTGGAGTCAACTCAATGCTGCCCACCCCGAGGGCCCTGA
ACTCCAGCCTGGGTGACAGAGTGAGACTCCGTCTCAAAAGAAAAAAAAACAGTTGTTCAGCAGGTGTGGTTTAGAAGAGCAGGCTGGAACGTGGACCGGAGGGAGTAGGCAGGAGATGGGCCAGGCAGTGCCAGCAGGGGATGCTGTTGGACTGCGCTGGGTGGTAGCAGTGGGCATATGTGGGTTCCAGACTCCATGTACTGGGCCCTGTCTACTGCATAGGCTGGTAAGGTGGGGAGAGGGCGCCTCCAGTGATCCTGTCTGGTGCACCTGGGGAGGTGGTG
CGTTGCTGAGATGGAAATCTCTGCTTTTGCTGAAGGTGGTCCGTGTCTTAAGGATCAAACTCTCATGTGCACCTTGCTCCACTTGCTTTGGAGGGTTCCCTGAAGACAGAGCTCCCATGGGAAAGCTGTGCAGCCCTCACAGCTGTCATGCTAGCTGTTTAGCAGTAGAGGGCATTGTTTACTTAAAATCCAGGCATGAACCTAGGCCAAGAGAAAGTCAGCATTCTGACATCTTAAGAGTGGTCATCTGACCAGCTGCCCAGTCTCTCCCAAACCAAGTCCACCCAGCCCAA
CCACACTCAAGTCCGGGAACTCGTCAGCCCACTCCACATTCCAAGTGGCTGTCCTGGGGGTACCTCAGACTCCACGTGTCCAAGCCGATCCATCTGTCACACCCTCAAGACCCCATGTCCTCCCTCAGTGTCCCCCACCCACACCCTGAGGCCACCCGCCGTCTCTCACACGGGCACTAGGGGGCGCCTCTGCCCTCTTTCCTCTGCTTCCCAAGCAGCCTCCGCCCTCTCCAGCATCACCAGGAAACGCTCCCTTTCCTGTGCCTTGGGCCCTTTGCCTGTTCTCTGTAACCAGAGCTGACCTTCAAATCCACCCTAT
CCAAATATAATATGGGACTTTTATGTTTTAAGCCAAAGCACAAAGAGTTCAAGAGTACGGTCTCTGCCACCCTTTCTTGCAGGACCAGTGCAAACATTTAAGTCAGACAAGCGGCCCCAGCAGGGCTTGAGATCCCACATATGGCCACTGGAGGGCAGCAGTGACTTCTCCCAGTTTGTCCTATGAGGCTAAGGCAAGTTTCCAGCCCAACAGCCTGTGGTCTAGGGCAGCCCTGGAGGAGCAGTCAGCTGTTAGGAGCATGTAAATAGGGTCAACAGACGCTAATGGAGCTAGGAGA
GTCCAATCCCTATATTACAGTTCCTAAACAAGAAACATTCCCCGTGCTGAATCCGCGTGGTTCTTTCCTCTTCAGCGCAGAGAACGGAGGTGGAGATGGGCTCCGGTGCTCCCGCTGAACAGGGACGGTGCGCAGTCATTCCCCGCCTGCACCACGCGGTGGCAGCAGCAGCATGGGCTGAAGGGGCTGTTGGACGCGTTTGCAGCTCCGCCCGCTGAGAAGCCACTATTAAATGCCCTGCAAACTGGGCATTAATCCCCAGGCCCTCCACAAGTGTGGTGAGGGGAGTGTGGAGGGAGGGAAGGAGGGCAGTGGACAGTCAAGTCTTGGAGATTGTGCCTGATGGCTGAGTGTTCTGGAATAGGCCTGTCCTTTCTCTCATTGACAGGGGGAGCTAGAGCTGGCAGGAGAGGGCCAGGAATTTTTCTCTTGCTGACACTTTGCAACAGGTCTGGCCTTTGGACCCAGAACCCCATAAGACCAGGCCTGTTC
CTGTCGTGGCAGCTCATCAGGTCCACTTTGGCTGGGCCAGCTGTGGGCATGTCCACCGAGGACACCTGGCCTGCCCTGCCCTGCCCCTCACTGGTCTCTCTGCTGTAACCCCTGCCCTGGGACAGGTTTGGAGGTGCCCATGGCCTGTGTTCCAGCCGCCACCCTTGGAAACACCGAGTGGCCTGCAGAGGGCGGCCTGGGCACGAAGATACCACTGGAGCAGGGTAGTAGGGGCTAGAGGTTTGATCAAGAATAAAACCCAGCCCTCTGCGCTCACCAATCCACCACAGGGGCCAGAGGGGTCTCAACATGTCCAATGT
CAAATCCTTGCATAGTCTGAAATTTTACTCCAAAAGGTAAAATATCAGGCTAGCATTTCTTTGAGATGGCCTGTTCTAAATGCTTTTGTTCTGGTCTGACACAGTCATATCATGGGAAACCAGCAGATGGCGCTGCTTCTCCGGGAATGAGCCCCGTTATTGCAGGTGGCCTCCATCTGGCTCCCTTCTGCCTGCAGGTGCACTTCTTATGCTTCGCCACCACGCGGAGCCGCGTTCTGCACTCTCCACCTTCCCTAAGTAAATTCTCTATGTGAAAAACAAATCAGGGAGATTTCTCTATGTCCCCAGGTAG
GTTGCGGGGGAAGACAGGAAGGGGTGGACGGGGAAGAGGCGGGGGTCCTAGGAGGAAGGGATGGGGAGGAGCGAGAGGAGGGAGGCGGAGGGAGGGCGGCAGCCAGGATGGTCCATTCCATTCTTGGAGCTGCACTGTTGACTTCGACCACAAGGGGGCAGGGCTGCTGAAATTGGAAGTGCGAACGCCTACATGAGTCTTGATCCTCGGCAGGCACCGTACCCAGTTTCCTCCGTTGGGAGGGTTTAACTGCCCGGAAACGGAAGTCTCGTTCTTTTTCGTCCTTTTCCCCGGTTGCTGCTTGC
CTGGGGGTTGTTCTGGCAGAAGAAGAGGCAGAGATGACTCCCTGGCCCGACCAAGATGGAGAAAGACCAAAGTAGCTGGCATGAAGGAGGGCAGGGCTCATAGTCTCTGGAGCCACGTGTCCCTGGTGGCAGAGGCTTGAGAGGCATTTCCATGTCGTTCTGCAGACAGAGGGCGTGCGTGTGTCTGTGAACGTCCTGAACAAGCAGAAGGGGGCGCCGTTGCTGTTTGTGGTCCGCCAGAAGGAGGCTGTGGTGTCCTTCCAGGTGCCCCTAATCCTGCGAGGGATGTGAGTAGGATCTGGGCATCAGGGAAGCGGGGCAGCCTAGGCCAGTCCTTG
TGGATAATCCCTGTACTTTTGCTTCTTGGATTCCCCTTCGACATTCCACCCTCTCCTCCACTCCTGATTAAACAGCCTGACAAACTGGATTTGCTAACCCAAAAGATAAACTAGAGGCCTCTACTCTGGTAGCTCTCTGCTGCCCCCTCTTGTCGCCAAATGGAACAGGCCACTGCTCTTGCCGCAAAAATCTCATTTCAGGTTTCAGGAACGCACAGCACTTACTGAGGTCAGTGCCAGGCACTGTGCTAGGTATTACAGATTCAACAGTGAGCAAAGTGAGCAAAATCAGA
TTTTTGTTTGGAATCGCAGTGTAAAATATATTTCTGGGAGTCATGGTCAAAAGAGTTGGAGAAAAGTGCGTCTCTAAGTTTTCTCCCAATTAGTGCCCCCTCTTGAGTTCCTGGCCATCTGTTAAATGTGTGCCATGACAGACGATGGACAGTAGAGGGCAGACAATCCCCGCACAGCAGCAAAGGCTGGACTTCGGAGGAGTTGGAAACCACAGGCGAATGCCAAGCAGGACAGAAGCCTGAAGCCAGGCCTGAAGCTTCTGAAAGAGACAGGGCACACGTACCTGGTCCTCCTAGGC
AGAAAGCTTTGGACTTGGCTGACATGATAACCCGGGTGATCCAGGAGGGATTGGAGGGGCTGGTGCTGAAGGATGTGAAGGTAAAGTGGCCTCGCTTGGCTTCTCCTGTCGACTCACTCGCAGCCCTCTCCCCTGAGCCTTTCCAGCCCTGACCAGGAGATGGCGGTGGCAGCCTGCAGTGGTTGGGGTGGCTGCTGGGGAAGTGTGGGCAGATGTGTCCTGGATCTGGAGGACTGCTTTGTGTGTCTCCTATAGTGCCTGGAGCCTGAGGGCTCTTACCCTGAGGGAGGGGCACTGG
ATCTTCCAGTCGTTTCTTCCCACCTCCGATAGGAAGGAGAGGTGGGCTGCAGGGCAGGAAGAAAAGGCCCAGCTCCCTTCCCCACCAGTTGCTCCTTTAGACCGACTCCAGGTGAGCAGTAAATCAGGCTGGCTGGTGCTCTGGCGGCACCTAGTGGTCCTCTGCGGCAGCACACCATGATGACAGCTTGACAAGACGAATTAAAAGCCCCTTTCTCCAGGAGCTGCTAGCGAGATGAAACGGGCATAGAGGCAGATAAAGCACTGTGGGAACCCAGCGAGGGAGCAGTCGTGGTTTCTGGGGAGTTAGAACTTAGAATTTGGA
AGGAGGCAGGAGCAGCCAGTCGCCCCTGCCAAATCAGCAGGAGAAGCAGAAAGTCAATGCAGGCATGCCTGCTGCTGGTGGAACCAGGGCCTGGCCCAAACCTTCTGAAGCACAAACAGCATTGGGCCCAGGCAGTTACTAAAACTCCCCATCCTGCTATAAGGAACTATAGCTCTGTGGAAAAATGGCCGATTCCAGGACTGAGACACGGAGAAAACAAGAAAAGATGAGCCTGAACACATACCTGAACCAGAAAGCAAGAAAGTGCTCACAGAATGATGGGGCGGCATCTAAAGGTGCCTGGAGCGCCCCCAACTGGCCACACATGGCACAGTCTGGGCATTAAGGAATAATGAGCCATGCGCTTGGGATTAGTAAACTACATACATCTTACAGCTCAATAAAAAATTTTAAAAAGACAATCGCCCAGACATTTAGGGGAAGAAGT
GAGTCTCCAAGGCGGCTTACAAAAGCTTCCTTTTTCACTTGACCACCCTTGCTCATTGGTTACTTGTGAAGGGAATTGGTCAGTTTCCACCTCAGCACTTTGCCTTATCAACATGCGGTCGCCATCTAGTGGCCAAAGGTTGTCTCCACCAGCTACCCAGATGGAAGGCAAATAAATCCTTTCGGCCACCCTGCTGTCCATCGTGAACTTTGGGAATGAAATATAATGGCCTGAACGAACTGCCTTTGTGTTCAGAGATCAGTGCAACACTAGGGTCAGAAGACTC
GCCCTAGCCGGGAAGGAGCTGCATGGAGGAAGCTCCTCCTGGCTACCAAGCATCGGGCAGGGGGTGCATGACGTGGACTGTGTAGATGGGTGAGGGAGCACCCTTTTCAAAATATTTTGCTGAAAATTAAGTTAGATATCACTGCTCTCAGATCTGCTCTCAGAGCAAGGCAAACATCCTGATCAGGAGGTAAACCCACCACTAGTTGCCAGGAAATTGACGCGGTCTGTGAGTATGTGCTGCCATCCAGTGGCCAATGTAGAGATGGCACCTCTGAGGGCGGGGGGCCACGGGTGACCTTGAGGATTGAAGCCCTCCCTGATTGGGTCCTGGGGAGAGGGCCACAAGATTAGCCCAGTGATTGTGGATGGGGCTGACACGGAAGAGCCCCTTGGCCTCAACACCTACTCTGCATTTGGAATATCCAAGTCAAG
TATTATGTGAAGCTCCAGGTTCTAATCAAGCTCTTCCAAGGGCAGAGGACAATGATTTTCCTGTTGGCCAACTTTTCATTGGCTGCATCCCAATACCCCAGGCTTGCCTCAATATTCCTGCTGTGCTGCTGCCCCCTGCTGGCCTCTGCCATTTTGTGTGCCTGAAGATAAGCTTCCCCCCATGTCAGAGGGCTGTGAGCTCCCTCCACTGAAGAAGGTTTTTAAAGATTAGACTCTTGATTTTAGATGATGTTTAATAAATGAATGT
GCCTGCGTGTTGGCGTTCAAGGGCAAAGGGGTCTGTTATTGCCGCTGCCAGTTGGCTGAGGTGGGGAAACCTCTCTGCCTATTCGCCTCCATCTCACCCCTACCCGCACCCCCACCCTGACCTTCCTTCTGCAGCGCCCTCCAGACCTGCAGTTCCAGTTTCAGCCACGAGATGGCAATGTTGCTCTTCGCCGGTAGCCCGGCGGGCGCGTGGGCTGAGCTGCAGCAGAACTGGGGTGCGGGGACGGACCGGGAGCAATCCGTGCTGGAGGCAGTCTCTTGCTGTGCAGGGGGTGGTGCGGCCTGAGGAAGCCTTGCATG
AGCTGCGCGGCCCGGCCTAGGTCCACCCGCCGCCCGTCCCGGAGCCTCCTAAGGCCGCAGGCGACGCGCCCCGCCCTCCGGGGACAACTAGGCCCCGGCCTTTTCCGCAGACTCCGCGCTCCGAGCCGCGGCGCCCCCTCGCGGCCGCCGGGGTCGGCAGCCTGGGGCTCCGCTGATCTAGGGCAACGAGCGGGGGACGCTTCGAGCCCGCAGCGAGAGTGACCAGCATGGTCCCTGCCGGCAGCTCGGGGCCGGAGGGTTTTGACTGCAAGGCCAGCCCACGCCGAGGGTCCAAGCATCGGGATATGCCGCCAGCACCTGGCTGCTGCAGCACCGCGCTGGACATGAGCGCTCCGCCCAACCCGACGGCGTCAGCTGGCGCGCGCGCCCGCGACCGACGTGCGCAGGCGCCCACGGGCCGCGCAGCCGCCATTGCTCT
TCCAGAAGGGAAATTGTCCCTGGCCCCAGCTCACCAAGCCTGGGTGGGGAATTAGGGCCTGAGGTCTAGGGAACAGGTGAGCTGTTCCTTCCAGCTCACATGTTCAAATTTCCTCCAGCCCCAGCTCTGAGCAGCGAGCAGGGCTTTGAGCGCCCTCTACTGGCAGGAAGCTCTGGCGCTGGAAGCATGTTTAGAGAGGGTCTGAGGCTCGGTTCCTAGAAACCTGGAGGACCTGGGCCTGGTGTCCTCTGTGGTGATGGAGACAGAGCTGGCGGGAGCCATCGCTTCCCTACCCTGGGCCAACCAGGGCACCACAGACCCCCAGAGGGAAGCCAAGG
GAGGGACAGAGGGTCGGGGCGCCTGGGGAGGAGAACCTCTGTGGTTTCCTGTCCCTCTCACACTCGCAACCAGGAGTCTTGGGATGCTTGCTGTTCACCTGAAATTCTAGGCTCATCCAACAGTGCCACCCAATGGCCACATGGGTGCAGGGACGTGCCTAAGGAAGTGGAAACCAGATGGGAGGAGAAAAGAGCCTCACCAATTCAGAAAAAGAGAGACCTGAGTTTCTTTCTGCCTTGAGGATGTGGTATAGGGCTCTCCAGGGGTCT
GCGAGGCCGGGGCCGGCCGGACGAGCGCAGAGCCCCAGGGACACCGTCAGCGCGGGCCGCCTCTCTCGCGACTCCTTCCGGGGTGCCGGGGCGGGACATCCGGCAGGGCCTTGGCCTCCGTGGACGCCCCTGGGAAGCCAGGCTCCCACGCCCCCTGTCGGCCGGCTGACCGCGGCGGGCTTCAGGCGTCAGACGCGCTGCTCCCTGCGGGGCCGTAGAGACCGAAGGCTTCGGGAAATCCGCTCCTCCACAAAGCAGGTTTGGAGACGGCAAGTTAGTGACAGAGCCGTAGGTTTGAAGCCGCCTCTGCAAAATTTCTATCACTGAGAAAAACCCCAACA
TGTTTCTCTTGGGTGTCTGACCCTTTCCCATGCTTTCCAACCCTAGCTTCTAAGCTCTCTGAGGGTACAGAGTTTGCCTCTGTCTATCCTGGCCTGACACGCAGTCTCCTCCTGTCAGCATTTACTCAGTCCAAATTGCAACAGGGGCAGGTCCCTGCCAGCTGAGGGAGCTATTCTTCCAGCTCAGCAGGGGGTTGGCCAGTCTTGTCCTCTGGGACAAAGCCCAGCCAGAGTTCTGGGCACTGTGGTTCAGAAGGCCTGAGACACGTGGTTTTACCAGGGCTGGGTACCAAGAACCATGCTTGAGGCTGACGG
GAAGCAATATTTGAATGTGAAGCCACAGGTACATATTAAACTGTGTGGAGGTTTTGGACCTACAATCAAATACAGGGGAGGTAGCAATTAGTCGGACTCGTGAAACGAGGGCGCCATCTAGTGGCTACTCTCCTGTTGCTGCATCCACCACCCTCCACGTAAAAGACCGACTACAGCCTCTATTTCTATGGATTCAGGAGAGTTTGCCTCTATCTCCCTTTACAGGTGTACCAAACTGCACAAAAAAAAATGCCTGACC
AGAAAAGGAAAGTGTTGCTTAACCACATCTTACTATTCCCCTGCTCTCAGGACTCATGAATGTTTTGTGTGCAGCCATCATTCAAGAGAAAACCCCATGACACTTTGCCAGCACACTGGACACTTCTTGCAGGGGCCAGCAGAGGGCAGTGGAGCACCCATGGTTCTTACTCCTTTTTCCACCTCTTTGTCTATGTCCAGGAAAACACAAGGAGCCATTTGTTGGTGCCCTGAGCCAAGTCAAAGCAGTTGCTAAGTCTTCTGAGATGTTTTATGTCCCTTTCTTACC
GGAACTACGGCCCAAGGTGGAGCTAAACTGGAGTTGGCCCAGAAAACACCAAAGGGTGCCAATCCCAGGCTGTGGCCTGGGAGCAAAGGGGAAGGGAAAGGAAAAACAGGAAGGGAAAGGAGGCACGGGGTGGCTGGAGCTTCTGCCCACCAGGGGGCAGCAGATCCGCGTCAGCAGATGCCAGGTTTGGGTCTTCTGCAGCCTGGGCAGCTTTCTGCAGAGGGGGCTGAAGGAGCTCCTTGAAGCTGGATGGCAGGGGAGAGGAGCTCCTTGCGGAGGGGAAGAGCTGGGACCT
CTTAAATCATCAGCTCTCCTGAGCTGGTGCAAGCCAGTTGCGGGACACCACTGGGCTTTTTGCAACCCTGTTTCTTAATTCTCAGTTCTGGGCAGGCTGTAGTCGCCTCCCCGTGCTTCTGTACAAGTAGACAGCGACATCTGGTGGCAAAGTCAAGCAAATCCCAGACCATGTAGAGAAGGGCCTAGAGTATGGGAAAACAAGAAACACCCCTCTTCTCCCACCAGCACCCCCACGAAAGGTTCCTGTCCTCTTCCTCAACCAACCCTGGGACCCATCAACTCCAGCAAAAACTCAATGCCTGGGGAGTTCCTACATGGGCAGCCTGCAGGTCTCCCTTCCTGTGGCAGCTGGGGTAGAGTGGCATGGCTCCTGGTGTTGGAATAAGCAGTGACCTCGTACAGCAGTCATTCCCACTGCCTGCCTGCAGACCCCTTGCCTTACCCCTGGTTGAGAATTATCAGAAGCGTCCCTCAACCCAAAGCAGTCAC
TACATTTTACATATGTATATGTACGTATGTGTGTATAAGTGAATACATGTGCGCCCATCATCCAGCCCCGGCTTATCAACTGAGCAGTGCCCCTAACATTTCCGTACGTTGCTCGGGGTCAGGCTAGACTCTGCTGCCCCCGTGTGTTCCAGCGCAGAACTGCATAAAGAAAGAGGAGCGCTCGGCCATGCCGCACAGGTCCGGGAGGTTCGCGTTAATGTACCCTGTTTTTGAGCCCAAGGAACAAGTATTTAGTCATGATTGCCACTCGTTATAGGCTCTGTTAACAGT
GAAGGACCTGGCCTGAGAAGGAGAAGGATATGAAGTGAGGGCCAGAGAAGTGGTGTCTCAGGTCAGGGGTGGAGTCTGCAGAATCCCAGGACCAAGAAGAGAACACCAGCACTCCTGGATTGGGGCTGCGGCACTGCCCTCTAGTGGCCGGCAAGGGGAAGTGTGCGTGGCGCAAGGGACGTTACCCCACCTCTCTGGTGAAGTTTTTTGTTTTGTTTTGTTTTTAATAATTTCAACTATTATTTTAGATTTAGGCAGGACATGTGCAAGTTTGCTC
CTTCCTCGTAGCAAAGGGAAAACAATAGCAAACCACTGATGTTGAACTACCAGCCAGAAGCCAAGTGAGATATTAAGACAGCAAAGCCACCAGCACCAGGACAGGAGCTCATACCTCTTACCAGATAGATGCTGCTCTCCCACTCCCCCTGCTGGACACCGAGGTCCTGGGGCGATGCTTCCAAAGTCCACAGTCCCCAAATGATCAGACACCCATGTTTGCCCCAAGAGGTGTAGACTAAACGTTAAAGAGAAGCCACACTTGCTAATCTCATATTTAATTATCTTCA
CCCAGGAAGGGTCCTCTCCAGCCCTCGCACAAGCTCCACCTCCCCTCCTCCTCCAAGGATCCTGAGACCAGACAGCCACGTATAAGGTGGCGGGCGTGACTCCTCTGGCCAGGCTCGTGGGCGGCGCCCGCACATGCGGAGCCTGCCACCCACTGGGCGAGAGCGGTACTGCAGACGCGGGTGTCAAGAGTCGCCCCACCCGGTGGCTTTGCTGTAAATGTTCACTGAGCGCCTTTTCTGTTCCAGGCAGAAGGGGTCCCTGCCCTCATGTGGCTTACAATCTAATGGAACTAATACCAGCAACGGAAGTGCCGCTAGCGA
AGCTGGTGCCAAGCCAATTAGGCTCCTAGGGCAGAGGAGCAGGGAGGGAGGCTGCTAGTGGGCCAGGAGACAGGGTGGAACCTCTGGCCAGCTGGGCCATGGATCTCAGCTAGGTGGAGGCAGGAGAACTGGGCATGGTCCCACACACCAGCCACTAGGTGGCAGATCGTCCTGGGTGAGGGCGCTGCCTGGCCAAGGCTTCTGCGTCCCAGAGCACCTCCATCAGGGCCCCTTCCAGAAGCAGGACCTCAAGGCTCTGCCTCTCTCAAGGCTCTGCCTCTCTCAAAAGTCCCAGGGCATGATAATGCAGC
TAGGCATCCCACAGCTGGAACGGGGCTCCCCTAGACAGTTCTGGCCTTCAGGCCTGCGGAATGGTTGAGGCAAAAGGAAGAAAAAGACACTGAGTCCCAAGCAGAGATGTGGGGTCCTCCTCCCCCAGTTCAGCTTGGGCCAGTCTCACAGCACCCCCTGGTGGCCTCCCGCTGCAGGTCACACACTTACACTCTCAAGGACTGCACTGGAGCTTCAGACAAGGAGGGCACTCTTCCAGGCCCTGTTCTTGCTGGATGGGTCAGGTCTCTTCCTCTCCCTCCCTGTGACTCCCCTTTCTCCACCGACTACAAGGAAATGGTCTCC
CCACTGGCCTCTGGATGCTCGGCCTTCCCTGATACCGCAGCTGCAGTCGCCGTTAACCGCAGGCTGGAGGGAGACCCTGACCCCAGCTCCAAGCCCCCAGTGCAGAGCCGGAGAGCCGGGCCCCAGAAGCTGTCCCTGCAGCACCACCTGCTGGGCGGTGCTGGAAGTGTCGCAGCACCAGCGGGGGCTGGGGGCGCTGCCGCTGGGTGGTGAGGACCCCGGGGTCACGCATCAGGTTATGAACTCTGACTCTGCCATTTGGTCCTGACCATAGTCTCGTCATCTGTAAAATGGGGTCACCAGCACCCCCAGGTGTAAGGACCCCATCTAGGTCCATGCTGGGG
AAAGGGAATAAGACCCTAACAACTTTCCAGGCAGGCAGAAACACAGAGCCCTGACTGTTAACAGGAGCAAGGAAGGTTTCCAGTTGGCTGAGGGTCATCTGCAGGTGGCCACAACAAAAGCCCAGAGGAGCTACGAGGAACCACAAGGAGTCGCTGTCTGGGGAGCTGTCCGTGGTCCTGAATCCATCCGGCGGCTCTTCCTCTGCTCAGGGCTAAAGACTCACCTTGGATCCCAGCCACCTTCAACCTGACCCATCTGGCCCACACATCAAACCTTGTCTACTCAGCTCTTCTTTCTCCAA
CAGCCAGGTCTCCATTTCAGCAAGCCCTGTTAGTAAGTGGGCCAGAACCCTTTCCAGCGTGTCAGAAGCTAATGCAGAAACCAGGTGCGCCCCTCCACCAGTTCACCACTCCAAGGGAGAAAAGGAAGCTTCAGATGTGAGAATCAACGTGTCGGGTTGGCCGCCAGGGGGCAGCTGGGTGCCAACCAGAGCAGCAGGAAGGTGCAAGCAGAGAAGCTGTGGTCAAGAGGTCAAGCAGGAGGAGGGGAAGGTCTGACCTCTACTCGGGCCACTGCACTAAGTTCCCACATCTGATAGGCCACCTGCGC
CTTCCTTCCTTCTCCCCTTGGCAATTCCTACAGGGAGTTCTGGGCCCCACTCAAACTTCTGCTGCCTGAAGTCTCCAGCCTGCCCCACTGCCCAGGCTTGGCCCACCCACCGTGGTGCCCGCCCCGCCTCCCTTAGGGCGCATGTCTGTTCCCACCAGAGGGCGCTCCTGGACAGACACTCTCCCTCCCTCCCTACAGGACCTGGAACTTGGGAAAGCTGGGGGCTGGAAAAGAATGGGTGAATGATATAAAGAATGAATGAATTACCCATTCCCTCCAGAAATGCCT
GCTGGGAGTAAGAGGCCAGGGCTCTGAGCCTCCATCTGTGTGTACTTACTGTGAGCCTTGGGCACATTGCTAATTCCTCTTCCACCTGTTTTCTCCTCCAATGTGGAGGTTACATTGTGTCTGTGTGCACTGCTGCCCTCTGGTGGTGAGCTCTATACTTCACTGCAGCCACGGCATCCAATTTGGGTTTGTTGACTGGCTTGTGGCTGTCCAGATTTTCCCCTCTTCTTGTTCTCACAAGGTGAGCCTTACCCCCAGGTGGAGTAGCATCCCACATGTTAAAAAA
TGGAGGGCGCTGAGGACTTGGGCCGAATTGACCCTGGTGAGGGTGGACCCTTCTGGGCTGTGGGTTCTAATGAGGGACGTTGGCATCCCCTGGGAAGGCTCCAGGCTGGGAGGGACTCTGTCGTCCTCTGGTGGACAGGGAGGGAAGTGTGAACGGCAGCAATCCCAGGCCAGGCTGCATGTTTTATTCCACATGGATCTGCACACTTCACACGAGGTCACACTTACGTTATGTTACAGCTCCTTCACCTTCCAGCCCCGTGAGTCCCAGTCTGTGTGGCTCTACGTTC
CTGGAGCCCCAGGACTAACTCGGGGAGGCTGGAGGCGGGCTGCGCACTTGGCCTGGGAACCGAGGCGGCCAGGGGGGCGGCGCGCCCGGGCCCGGAAAGCGGCGGAGGGGACGCCCGGGACAGCGCCCCTCACCGCCCGCTGCTCGCAGGAGGAGCAGCATCGATCCCACGAGAACTGCCTGGACGCTGCCGCGGACGACCTGCTGGATCTACAGAGGAACCTGCCGGAGCGGCGGGGCCGTGGCCGCGAGCTGGAGGAGCACCGCCTGCGGAAGGAGTACCTGGAGTACGAGGTGAGCGGCCGAGCCCACCTCCCCGCCGCTGCGCAGCGCCCTCTCCGCCCTCTCGTGGCCGCCTCGGTCCCTGCAGCCGTCACTGCCCTGACCGCGCCGGGGCGGGGAGAGGCGCTTGCGTGCGGGCGGGGCCCGCGTGCGCCGTCTGCAAAGGGGCGGGGGCTCCCACATGGACACCCGCGTGCACGGGCGTGCACAAAGAGTGTGTGTCCCC
AGAACCTGAGGCATAAGTGGACGTGAATGGGCCTGGGTTCTATTTTTCCATGCTATAAAAGCCATAAACAGTGTGGTTAATGATGCTCCCATATCTGACTTGAAGCCAGGGTACGGTGGATTCGTGTAAATGCTGAAGGCTAGCTAGCTCTGGTGGCTGAACACCAGTTGAGGGCAGCAGAGAGCTACTTGAGAGAAAATAGATCCAGGAAGGCTTAACAGCTCTCAGCTTAAAGTGCTTGGCTAAGTCCACAGTGTGCTGCTGAAAATGCAGCCGCTTGGAAAACTAGTCCACAGGGTGGCCAGCAAGAATGAAGT
CTGACCCCGCTCTGCACTGCCAGCCTCTGGGCTCCTGCTGCATCCTGGATCCCACTAGACTCTTCCTGGGCCGGGATTCTTGGCTTCTGCCCAGACCCCTCCTCATTATCCTTGTTCCCAGCAGGTGAGGATTGTTTGAGAGCGCCTGCCTGCAATGTGCAACGCTTTCCAACAGATGGCAGCATCCCACCTCCGAAGCCAGAGGAGTTCGATGCTGGGAGGCCCGTGGGCCACCTGGGAAGGGAGGGGCTGGGTGAACTGATGAGCTGGGCCACCGGCTCCCTCTGCCACCTGGGACATGTGCTGAAGCCCTCTC
TTGGACATAGTCTGTGATGAAAGGTGATAGGGCTCTATGTTAAGAACTCCTTTTCGGCTGATGTGGACTAAAGTAACCATGTTAGCTGCTTGTTTTTAGCTGCCTTGCTCTCTAACGCCATCTAGCAGTCAGTTGCCAAACCACGAGTGAGGCCTCCTCCAGCCCTCCTGAATGCTGTACTAAGGATAGAGGCTTGGAGACTTCACGCCGAACAAAGGTGTGCAGCCTCAAAGTTGAGGAGCATGTGAAAAATGTCAATCTTTT
GCAGGGAGGTGAGTGGTAAAGCCTGATCTGGTTGATGACAGCTTGGCCTCAGGCCTGGACAGACTGCCAGCTTGCGGGCTGCTGTGAGGGTCAGCAGCAGCAACTGACCCTCTGTACATGGACTCTGAAATGCTTTAGGGAGACTGTTCTCGAGGTGGCAGTGACACCTGGTGGTCACTCATGGCCAAAGCCTCCAGGCTCTATACCTGCAGAGTCTCTTCCCTGTACCACTGCCTTCCCACCACCCCTCCTACACATTCACTGACTTTAGGGGTCTCTTGTCTAGGATCTGAGCTGGGCCTTGCATCCTAGGGCTCTGA
CAAACACAGAGAGGAGGAAAACAAAAGGTGCTTTTAAGTGAGCCCAGGCAGAACTGTGAGGGCGGCCCATGCTGCAGGCTGTGGCTGTCAGCAGGCTGCTTCTCCACAGCTGGCCCCGTCCTAGGATTCACAAGGCAGCAGCAGGGTACACTGGGTGACTGCTGCCCTCTCGTGGTGGCACAGGGCAGACCGGCTGGCAACCACAGATGCACCCTTTTGGGGAGGACTAGGGAGAAAGCAGGTATTGGAGAAGCAGGGGATTGTTTATTTGCTAAAAGTGTGGCCCTTTCACTCAGCAGGTCTGCTACTGCCTACTAAGGAACGGCTTCTC
AGTGCCGACACCTGCTAAGAGACGGTGCATTGCGGGCTAAACCCGCAGACACTGAGCGGGGACGCCACTTCCGACGGCGTAAGGCACCTAAAGTAGCCACAGAGGAAACTGGGGGTGCAGGAGCTGCAGGAGCCCCGGCGGCCTGCAGGGGCGGTGGCGCGGCGCTGGGCGCGCGGCCGCTAGATGGCAGCGCAGCCCCGGCCCGGCCCGCGGGAGGCGGCCACGCGCGGGGGACGCGGGGCGCGGCGCGCTGAGCGCGGGTGCCGAGGCTGGAGGGCGCGGCCGGGCTCCCGAGTCCTCCCTCCGCGGCATCCTTGTCT
AGATGCTGGAGGGGCCCTGAAGAATTCAAACCTCCAAGAAAGGTGTTGCTCATCCCCCCTAGCATCACCTTCCAAGAAGGGCAGGTTTCCCCAGTTTGCCCTGAGGTCTTCACAGGAGGCCATGTGGCTGTGGATGCAGTTCTCAAATGTGACAGTAGATGTCACTGCTGACCAATAAACAGGATGTTCCAGACACACTCTGCGCTACCTGCCCACATGTCTTGTGGCTTTGGGGCCTATTTCCCATGCCTGACCTGTGCCCACCATGTGCCACTCTATTGGGGG
GCAGCAATTACTCTTTATTCCAATATTATAATAATCTTCACTCTAGATAGGAGCTGAGGGAACATAGTGAGAAGTGACCAGAAGACAAGAGTGCGAGCCGTCTGTTATGCCTGGACAGGGCCACCAGAGGGCTCCTTGGTCTAGCTGTAGCGCCAGCATGTGGGAAGACGCCCGTTGACAAGCGGACCGTGGTCTGGCGGTAGCGTCAGTGTTAAGGAAAAACACCCGCTACTTAGCAGACAGGGAAAGGAAGTCTCCCTTTCCC
TTATTTTGAATTTTAACAGGGATTCTTGTTCAATTCTCCTTTTATGTGACAGTAAAATTTGTGTGAGTATCGGAGAAAAAGGCAGCAACACCGTGGAAGTGAGGCAAGGCTGGGAGCATGGGACCTGACTGCCATCATGTGGCAGCAGTGGCTGTTGCCACCGGAACAGAACCACACTGAGCGGCAGGGCCAATTCTCAGGCTTTCAGAGAAAATGCCCCAGAGAACAAAAGTCTTTCTAGAATCAACCTCACAAACCTTTCGTCCTTA
GAGGGGGAGGAATCAGAATTTACTTCTGATCTTGTGCTCTGCCTTCATCCCCTTAATGTGGCTCAATTGCGATCTTTGGTCAACAAAGTCAACTGGCGGAAAGGGAGGAGGGTCTTGCGCGCCCCCTGGAGGTGAGAGTGGGTAACAGACTGTGCGAGGAGGGAAGGGAAGAGAATACATCCCTGGGTGGTTAATGGGGCCAGATGGTGGAGAACCTTGAGTACTAGTGTATTAGTCCATTTTCATGCGGCTAATAAAGACATACCCAAGACTGGGTAATT
TGCCCTGGGCCAGGGAATGGCTCCTTATACCAAAGATGCTGGCACATAGCAGAACCCAGTGCACGTCCTCCCCTTCCCACCCACCTCTGGCTGAAGGTGCTCAAGAGGGAAGCAATTATAAGGTGGGTGGCAGGAGGGAACAGGTGCCACCTGCTGGACAATCACACGAAAGGCAGGCGGGCTGTGTACTGGGCCCTGACTGTGCGTCCACTGCTGTCTTCCCTACCTCACCAGGCTACTGGCAGCAGCATCCCGAGAGCACATCATCTCCACAGCCTGGTAAATTCCATGTGCCTCTGGGTACAAAAGTGCCTC
AAACAATATAAATACACAAAAATATGCCATACATGCAAGGTACACGTTCTTAAAGAAGCTGGAAGCTTCGCTGAACTATCTTGGGACAAGAACTAAGCAGGGAGCAGAACCGTGCTGGCACCTAGTGGCGGACGGCGGTAGGACAGTTGTCTACCTTGGCTCTCAGGCACGTTGGGAGAACACATTTTAATTATTTTAATCTATGCTTTCTATCACACATATTTGAAAGGAAGATAAATGA
GCCCTCTCGGGCCCGCGTTCCGCGGGCCCCGCCCCCGCCGCTTACCCAGCAGCTGCCCACCTCCTCCTTTTCCTGGTAGGCAGGGCAGAGCGCGTGCGGCGGGTCTCCGGGCAGCGGTACTGCCGCCCCCTGGCGGCCGTACAGGCAGTGGCACCACCAGCCGCCTAACAGCTCCGCCTCCAGCAGCGCGCCTGGGCCAAGCGCGGGTTCTGGAAGGGAAAAGGCAGGGAGCCCGCGCTGCGGCCCAGACGGCCCCTGCACCGCCCGGTGCCGCCCGGCC
GAGATCTGGTCTCAAAAAAAAGAAAAGAAAAAGATTATAATCATGCTGCGGCTCATGCACTGAAATACGGTGAATGCATCTCCCTTCTGTTCACGCAACTCCAACTTCACATACAGAAAACAGAACTAGCACCTTGGCTGCCAAACCAGCCTCAAGAGGGCAGGAGAGAGGGAGCAAACGCCCATTGCATTTCAGCTGGGGCTAGGAATTCGAACTACCGGGCATGGTGCAGGCAGCTCTGTGTTTGCAAAAGCTTGTCCTGCAAAGACCAGCCTGACTTTCTCGTTTG
CTGGAACCTTCCCATTACTACCAAAATGCAAAGTATTGACAGAGCAGGACTTTGCTGAAGGAAATCTCTAAGCTCTCTTCTCACGTTATTTAGCTGACTGAAAAGTCTGGGCCATGCTGACCCCTGGTGGAGACAATGGGCCACTGCACTCCAAACTGGTGGCGAGGCCGGGCGGGAGGCCAAGACGGGTAGATCGCTTGAGGAAAGGGGTTCAAGATCAGCCTGGCCAACACGGTGAAACCCCGTCTCTATTAAAAATACAAAAAATTAGC
TATGCCTCCTCTTCTGCACAGAATGCTTCCACCAGCATCCTGAGAAGAAATGATTACTTCTGAAAAACATCCTTTTTTCCAGCCTCTGGGAATCAGCCCCCCCTCTCTGCACTATCCGATCCTCATCAACAGAGGGCAGCATTGTGTTGGTCAATGTTCCCTTGGCGAGCAATTGAAACTTGTTTAGGCCCTAGGGTTGAGCAATTTTAAGGTTGAGACTCCAAGTCTCCTAAAATTCTAGGAGAGAAATAAAG
CCACCCCAGCCATGGAAGAGCAGCTGGAGGGTGGATGGGGAGGCCAGAGGGAGCAATGAGGGGTGGTCCCAGCTCTGCTATTGACTCGGTATGCCTTTAGGACATTCTCTTACCGCTCATGGGCCTCAGTTTCCTAAAGTGTGAAATGTCAGGCACTTCCCTCTAACTGGCATGCAACAGCCCCACCTGCCTGAGAGCCCTGAGGTGACAATAAAACATTTATGCTCAAGGGGAAGCCACAGCCTGCTGATATGGCGTGGAGACCCTAATAGTGGGAGGAATGCAAGGGTTCCCGGTGCTAGAGAGAGAAGGGAGAAAGCTTTCAGCTGTGCATAGGGAACTGACCAGAAGGGGGTGCTGCTGTCTCCCATCAAGCATCCCAAACAACTCCACTGCTTAAGACCTCTCTGGCCTACACATGAGGTCCCTCTCTCCTCATTCAAATTAATTGTCTTGGCAGCCAGCTTCTGGCCTAAAATGCCACCACCTGTGCATACCTCTTGTGGG
TCCAAGAGAGAAACAGCAAAACTCATTTTGGAATATGGTTACGGACACAGCCTCCTTTCTCTGATAATTGAGTATCCCTGGCCCCGGCAGCAGTGGCCATGTGCAGCTGGTGCTGTGGCCTCGTGCTGCCCCCTGCTGGTTGCCTCCAAGACAAGGCCAGCAAACCCAGAGAGACTCAAGCCCAGCCAGGTGAGTGGTGGGATCACATGAGCACCTTGTCTGCAACTTCGGATGCTCCCGCTTTCCTCCTCTCGACGATTGTCCTGGTTGCTTTGCTCACTGGGGTTGTGCCCCCACCCTGCAGGGCCAGGGCCAGACGCACGCTCCTACTGCGTGACCGCAGGTCTTCAGCATGCTGGATCCCGACAGCCCTCAGTGCACAGCAAGCCCCGGGGACTGGCGGGATGCTCTGCTCCTTGTCTATACATCTGTCTCCTTTCCAAGCCTAGAATGTGATCTCT
CTGTGTGCCAGACATTGTGCTAAGTGCAGAGAAGACAAGAGAGCTCATTATCCATTGAGAGTACCATAATACAGTGCTAAGTGCCAAGAGGCAGACAGGCTGTTTGTGGAAAGTACCATGGGAGTCCAGCAGAGGGAGCCGGCACTCACCCTGTCTGCCAAGAAAGCCACAATCTTGCACTGGAGTGCTGCCATCTGTGCTGGCTGCTGCAGGCTTCATTTGGTCACTCAGCAAATATATAGTGAGTTTCTGCTGTGCACTAGGTATAGTGCTAGGCACT
ACACACACACACACACACACACACACACACAGTGGCGGGGGGCGGGGGGTCTCATCTCTCTTTGCCGCCAGCCTGGCACCTATGGAAACAAACAAGGTCTTGTGCAGCCACCTAGTGGTGTCTCTTCACCCCTGCAGTTCCCCATGACTTCTAAAGGAAATATCAGAGGGCACTGGGAGGCACTGAGATACTTTGAAGACAACCCACTTCTCAAGGCATCTGGGACCGCCCCCAGAGGTGAGCCAGAGGGAAAACAGGAGAGCGAGCTCAGGGC
AGTGTGATCTGTGCTGTCAGTGCAGGAACTGGGACACCCCACTGCTGGCCCGGGCAGTGAACAGGGTACCCACACCAGCTAAGGAAGCCTCCTCCATGCTTTGGCAGGTGAGGCAATGTCCAAACGTGGACAGCAGGCAGCCCGTCTTCTCCAGCCTCAGGAGCTAGCTATTCCTCCCAGCATGTAAATCCCCAGGGTCGCTACACCGTACTGGTGCTGAGTCTCACCGACGGTCACGTGTTCTTGCTCACTTTGACCACCAGGGGGCGCAGAACCAAACCTAGGCTCCAGACGCGTGCATAGGACTTGATGCATTTTGTACACTAATCTAACCATTATCTTTATTTTCTAGCCCATTTTTCCTTTCATCAGATTTC
CCGGATCTCGTCAGCCACCGTCCTCCTCTCCGTGCCCTCTCGGCCACCGTATCGCCCTTCGCCCGGACCTGCGCCTCCACCTCCCTTCGAGCGCATGCGCACTGCCCGCGAGTCCCACAGCTTGAGGCGTGCTTGGGCTCCGGAGCCCGCGCGCTCCCCCTCGTGGCCGCTGCTGCCTCTGGCGCGTGACGGTCCCCGAACTCGCTCGTCTCCTCTGCGCTCTCCTGGCCGCCTCCTCTCCCCGAGCCTCCGCGTCTTGCTCTGGTCTGGGAAAAAGCGCTTGTGAAAGTATTTGCTGGAGGCTGGAAGAGGATA
GGGGTGGCAAATCCACTGACCCCAGCGGAAGCCTCGCCAGAGTCTCCCAGGCACCGGTGGACCCAGGCATCTGGGGCCAGCGGGGAGGCCACGGAAAGGGGACAGTGCTGGCTCTGGGCCCCTCGGGGGACCGTCCTGCACTGGTGCCCATGGGCAGCAGAGGGCGCCCCTGACCATCCCTCCATGGCGTCCGCAGGAGCCTCACCAGCCTCAGGGTCCAGGGGCACCCACCCAGCTGTCAACCTAGCTGTCTGGAGTGAGCTTCAGTGGGAGGGGAGGAGGGGGCCTGCGATTGTGCAGGGACGAGGCTGGG
CTAACAGATTTCTATCAGGTTTGATATAAGCTGTCAGCTGCCTCCCTCCAGCTGGAGAAGCCAGGAAAGGAAATGCAGGGACTGGCCAGGGAAGGAAATACGGAAGCGACAAAGGAGATACCTTTGCATCTGGCGAGGGGCAGCCGCGCAGACGGAAGGCTGTGGCCAGCAGGTGGCGCTGTTGCTCAACGCAGAAGCCAAGGCTCCAACTCCAGCGCCGCCTCCGGCTTCACAGTCCTAGGATCTGCAGAGGAAGCCTCTGCTCTTAGGCACAGAACTGGGCCAAGACCTTCCCCTAAAGACCCCAGGGGCCAACTCCAGCTCCGTCCG
TCCTGCAGACATGCCACTGTCTGCATTAACGCGGTCTCTACCTTTCCAGACCCTTGAGAAAAAAAAAAAAGCTCCTGCGGCCAGTCCTGCCTTGTCCCTCAGCCCAACAGCCACGTGTTGAACCCAGGATGACCACGTGGGGGAGCCAGAGAGCAAGAAGAAATGCGCCTAAAAGGGCAGGTGCTGGGGGTGGGGGGATGTGTCCTTTCCTGAGGCCCCGGGCTCCCTAACACACTTGATAGACCTACCTGCACATCTCTCAGGAAGTGCAGGGT
GGGGGTAGAACATCAAACAGGTTCTTGTGGTCCCCGATTCCAGTACTTGACTCTGGCATGGCATTTCTGGACCTGTCTTGGGCCACAGGGGAGTCTACTGCCCTGAACGGTGAGTCTCAGGCCAGGCAACATTCACCACAAGCTGACTTGGGAGCCCTTGGGACTAAAGGGAGTATCAGCAGTAGTCTGGCAGTACTCCGCATGGCCATGTGGTGGCAGTGGCCGCAGGATGAGGCTCCTCTGCCTTTGCAGAGGGGAGAAAAAAGTGGGAAGAGCTGTGTCTTGTTTGAGGGCCAGCTCAGTTGCAGTACAATAGAACACCAGGTAGATTTCTAAGGTTTTTGACTCTAGCCACTGACTGCCGGACAGCACCTCTGGACCCACCTGGGGCCTTGGGAACTTCATCACCCTGAAGGGAAGAACACAGGCCCGGCTAGTTTTGCCACCTGCTGGTGATAGAGCCCCAGGACTTTGAGCAAACATAGGTGGTAGCCAGGAAGTGGTAAGAGCAGGCCTTGGACAAGACCCAGAGCTGTGCTGGCTTGAGATCTGACTTAGTGCATTCGTAGTGGTGG
CCCTCCAGGCTAACCACCTCCACGCGGGGGCCGGGTGCTGCTGCTGCCCTGAGAGCTCAGCCCCTTTCCCGGGGCGGGCACCGCTTCCCGGTCCCGGGCCTCTCTGCTCTCCCGAGGCGATAGCCACCCTGCGATCTCTCGCGCGGCCAGCAGGGGCCAGCATCCCCCGCGGAAAGGGTCGCTGGGCTGGGCTGGCCGAGAGCCGGGGATCGGCGACCCCGGGCGCCGCTGCCAAGCCCCCTGCCGTGCGGGCTGCTGCTTCGCCGTCCCAGCCCCGCAGCCTTTTGTGTCTTTCCACTTCTCC
TCACCTATTAAATGAGACTAAAGGTATTTTCTTCTCATGACTATATATAGCATACCACTAAGCCCTCTAGACATCATATTCCCCATCCATCGCCCCGTCCAGTGGACCAGGGATGAAGCGGGGATGCGCTAGGCATCCCGGTTTGTCACCAGGGGGCGTGCGAGGCCCTCAGCTTGGCGGGCGGTGAGGCGTGGGGTGACGGGGGGATGGCGGGGGCCGGCATGCGCGCGCATGCGCCGTGGTAAAAGGCCGGTACCTCGGGCAAGATGGCTATCAAGAGTATCGCTTCCCGCCTCCGGGGTTCCCGTCGTTTTCTGAGCGGCTTCGTGGCTGGGGCTGTAGTGGGCGCTGCGGGAGCTGGGCTCGCGGCCCTGCAGTTCTTCCGGAGTCAGGGCGCTGAGGGAGCGTTGACAGGG
CAGGCCTTGTAGGGCTCTGGGAAATGTAGTGTTTTTCTCATTCTTTTCCGGGAGCCCAATGCTGCACCGCCCTCTCAGCTTCCGTTTTTCTCCCCGCTCCCCTGGCTCTCCTATCTCGGCCCCGTAACCGCTGTCCGCACGGTGGCGCCACATACGTACTCGTCACCCCTTGGCCCTCCCTGAAGAGCTGGTGACCTTACCGTCAAAGCCCCGGGATGCCATGGATCGTCCTCGTTGGCGGCTTCTGGACACTGAGCCACTAGAGGGCATCGGTCCCGGTAGGGCCGGACGGCAGGCTCCGGGATACCGCCACGCTCTCTATGGCGCCCAGAAGGGGGCGGGGTGGCGACCGCAGTCGCTTTGGCTGAGGCTCTGCGGGGAAGGGAGGGGGGGCTTTTACGTCATCAATCTGCGCCACCTGACTCCCAAGTCCCTGGCTTTGGAGTGGGAAGTGAGGTGTGGGAAGTA
CTTCTTCCCCTAAATGTCTGGGTGACTGTCTTTTTAAAAATTTTATTGAGCTGTAAGATGCATGCAGTTTACTAATCCCAAGTGCATGGCTCATTATTCCTTAATGCTCAGACTGTGCCATGTGTGGCCAGTTGGGGGCGCTCCAGGCACCTTTAGATGCCGCCCCATCATTCTGTGAGCACTTTCTTGCTTTCTGGTTCAGGTATGTGTTCAGGCTCATCTTTTCTTGTTTTCTCCGTGTCTCAGTCCTGGAATCGGCCATTTTTCCACAGAGTTGTAGTTCTTTCTAGCAGGATGGGGAGTTTCAGTAACTGCCTGGGCCCAATGCTGTTTGTGCTTCAGAAGGTTTGGGCCAGGTCCTGGTTCCACCAGCAGCAGGCATGCCTGCGTTGACTTTCTGCTTCTCCTGCTGATTTGGCAGGGGTGACTGGCTGCT
CTCTGCCGTAATGTAATAGGTAGTTTCCAAGAAATCCAATCACATACAATGTGAAAATGTGTTACTGTGGGGTTAATGAAATGAATGAGGCAAGCCCGCTGGACCATCCAAATCTGTCCTGCTCCCGGCTGGAGTTTGATGCCATCTAGTGGCAGACGTTGCTCTGGCTGAAATATTGATGGAGATTTCCGGTCCAGTGGCTGGCTGAGACTTCCAGGACAGTGGCAGTATCTCCAGGAATCTCTCAATCAGTTAGGACTTCCTTTCTTGACTTGATCTGAGGATAATAGGCCGGGAAAATAATG
GAACCAGAGGGCGGAGTGGACTGAGGCCACCCTCAGCCAGGTCTGCGGCAGAAGCTGAGGCAGAGAAATGCCACTTTGTCCTTGCTCCAGTCTCTCTCTCAGCCATTCAGATACCGCTTCCTTCACTCCAGAGCCTCAGCCGGCGCCTCTCAGATCAAACCTTGTGCCACTAGGTGGAGCCAAAGCCCACAGCAACAGCGCCGGGCTCGGACACCCAGCCGCCCGCGTGCAGGAAGGAGGTGGGCTCGCGAGGCAGGGGACTGGGGGCCCCGGGCTGAGTCTGGGCCCTACCGGGGGGCCAGG
GCCAAAAGGCCAAGAAGCGATACTGTCTTTTTGTCTTAAAAGGTTAGAATGTTTCTTTATTTCTACTGCACAACATCTGTGGATACTTTTTTGTGCACGCCCTCACCCTGACAGGCTCAGCTGTGAAGGGTTCATGCCAGCAAGCCCCCTGCTGGCCGTCCAGGACAGCCCAGGGCTCTGGCTTCTCAGCAGCACCTCCCACTGGCCAGGCCCAGGCCAGGCTGGACGAGCTGAGGCCAGCTTAGGTAGCAGGCATGGAGGCCTTTGCCCAGCCTGGTAAGTGATGCAGAGCAGTGCTTTTCAGGGGTGGCACTGTAGATGTCCAGCCCTACTAGGTCTGTGGGTTTTTCTCCTCCTGTGCGGAGATGAGA
GCTGACTGGCCTGGGGCAAGGCTTCTGTCCCCTCACTGGGCCTCAGTGACCCCACCGCACCTCAGTCCCCTCACGGGTCAAGGCTCCGGGACACCCCAGCTCCCTCCGGCAGGCCGGGCCTCGTCGGTGCAGTACCCATCATGGACTCAGGAGGGCAGCAGCCACCTGCCTTTCCCAAGAGCTGCCTGGAAGTGGAACCTCCCCACAGGCGGCTCCAGGTGGAGGCTGCAGCCCACAGGGGTCAACTCTTAGCTCCTCCCTCATCCACCCTCCCTCCCAGGGGATGGATGGCCCACGGGACCCATCCCTGAGGCCAGCCTGTGCCCTGCCCAGA
GAATGCGTGTGTGCGTTTACATGTTCAGGAGTGACAGGTGCTGCAGGGTACTGACGGGGACCGCAGCCTCTGCTGTGCGTCCTAAATATCACGCCCCTCTTTCTGCAAACTGTCGCCCCAGTCACTGCCCCGTCTTCCCTTCGGAGGTCGACCCCGCCGCCCTCCGCTCGGCCGCCAGAGGGCGACCTCGGACTCCAGTCGGACGGGCTCTGCCCTGGCTCCCGGGCTTCAGGTTCTAATAGAAACTCTCGCAGGGGTGGGTCACGCCTGTAATCTCAGCCCTTTGGGAGGCTGAGGCAGGAGAATCTGCCGGGAGGCAG
TGTTGCCGCCACCCTGGAGGCTGCTGTGAAATGACCTAATGGGCATTTGTCCTCCAGAGCCTCCTTCTCCTGCCTGCCTGAGGTCTGAAGGCGCTGCTCAGCCAGGTGCGATCTCTGCCTGGCATTCCCCATCAGAACATCCCAGCCCTGCATCTCCGTGGGACTAAAGGGAAAGGCCTCTGGCGCCCTCTGCTGAAACACTGGACATTGAGGCACTGCAGTCAGTACCCAGAGGGGGAGGACAGGGATGCTGGACTCCAGGAGGACAGAAGGAGTGTTGTTAAAGGAGTGACAGTGACTCCTTACCAGAAGGAGTGTTCTTAAAGGAGTGACAGTGACTCCTTACCAGCC
GGAAGGCGGGCGGAATCTGAGCGGCAGGCGCAGCTGCTCCGGGCGGGCGGCCAAGGTTCCCTCCCTCGAGCACTGGCATTCCTGAGGGAGGGGCCGAGCGCAGCTGCCCGCCTGGCCGGAGGCTCGCTTGCGCCCTCTGGTGTCCAAGTACGAGAGGCCACGTGGACTTGCGCACCAGCAGCCGGTCTGTTCTAGGCCACTGTCTGCAGCTCAGGTGGACCTGGGTGGAGCTAGGTCTACCCCCTACCTTTCTTGGGCTCCCTTTTCTTATCCGGGTTCACGAACTCAGCTTCCATCA
AAGGTGGCAGGCAGCCCCGGCTGGGTACGCACCCGCTGGGCACTGCTGCTGCTCTTCTGGCTCGGCTGGCTCGGCATGCTTGCTGGTGCCGTGGTCATAATCGTGCGAGCGCCGCGTTGTCGCGAGCTACCGGCGCAGAAGTGGTGGCACACGGGCGCCCTCTACCGCATCGGCGACCTTCAGGCCTTCCAGGGCCACGGCGCGGGCAACCTGGCGGGTGAGTGCAGCGCGCCCCCGTCCCGGGTACCTCCGGTTGAATCTGGTGGCTTGCACCGACCCCCTCCCCTGTCCCCAGACGGATCTAGATGGTTCTTCCC
GCGTCTGAGAACAGAGCGCAGCGGAACTGCCGCGTGGCCAGCACCTGGGCCTCCCCCGGAGCTGCTCAGGAGTGCAGAGTTCAGGCCTTGCCCCCTGCTGAACTTGAACTGGACTGGCCCTGGGAGGCCACTCCTCAGGCCTTCAACCTGTCATCTGAGAGCCGCCAGCAGATGGCAGCAAAGGCCCAGCTCTGGCAGGTCTCTGAGGCCTCCCGGCTGGGCCGGGCCCTGGTACCTGGAGGAAGATTGCACGCTCTGGGACTGCGAGTTGCAAAGGTACCATGAGGAGCCCCGGGAGGTG
TTAGGTTACCACTGAGAAACTGTACTGTCCTACCCTCATCCCAAAGATGGGGACTCCGTGATCTGACAGAGCCCTCTGCCTGTCGGGGAGACCTGGCCGTGAGAGCAGGGCACCCGGGCCCTGAAACCGCAGGGATGGGGGTGCACGCCGGGCCATGACAAAGGAAACAGCGCCATCTTGTGGCTCCAGGAGAGATGAGCTACACTTCCCGCCCATTGTCTCACGAGGGCACGTAGTTAACTTACCAAGAAGAAATTTGAAATTTGGAAAACAGAAGTCAACCGTGCCTTTATGGACAGCATGGTAGGCAAAA
TATAATAATAGCTTCTCTGCAGCACAAGGCATGACTTCTCCCTTCTGAAAGTGCACTTTGCCTTTGATGCCTGAAATAAAGTGTAAGTCAACCAGCAAGCTCCACTGCAGCACACACATGAAGTTACTGCCCCCCGGCGGCGACCGCTGGTCTTTGAACAGCATTGGACAGGCCCTCGGTGCAAAGCTCTCCGGCCCCTCCACAAGCTGGAGACTGCTTCTCCCTACCTGCGGCCTGGGGACAGCCTTCCCTGGCAATATTACCGGGTTCCA
GATTGCAGAGAGGGCAGAGATCAGGAAAGAGACAGTTTAAAGTTGTTCATGAATCCTGGGCTCACCCTTAAACTGCACAGGCACGCATTTGACCCTACACAGCAGACCCAAGACATTGAGAACGGAACTCGAGGATAAACCGTCGCCAGGCCCAGGCCTGGCCACTGGGTGGCGCACGCACAGGACAGCTCTGAAGAGCACTGCCCTGCTTTGACGACTGAGTGGCCACTGGGAGCACAGCTCGCAGAGGCTGCTCGGAACCTGTTGCCTGAATCCAACCACCTTGATTGACCACTGAAACCAAACTATCAGCATCCTCCATGGCATTTAAAC
CAGCAGGCTGTGCCTGGCCCCCACTTGACAGGCAGCACTCACCTCTCACCTCTGCTCTGGGGGCCCAGCTGAGGCAGCACCTGCCCAGGATGTCATGGTGCCATAGTTGCACCAGCTCCAGGACCAGGGCAGCTGAACGCCCCTTTGCCCACTAGATGGCACAATGTGCACAGAAATGTGGGTTGACCGCTTGGCCACCCTTTCCACCTGCAGAGGAACTGGATTTCACCACACTCTGCATTTATCTCATTTTTATTCTCATTCCTCATCCTAACCCA
AATGATTGTCAGCCCCACAGGTGGGGGAGCCGGTGTCTGATTCCGGCTGTATTGTCAGGGCCTCAGTGCTCAGTACAGGTTTGGTGGAGGAATGGACGCCATAGCCTACAATCCCAAAAGCTGCAGCCGCAGGAGGCAGCGTGGCTGGAGAAGGGTCCCGAGCCAGAAGAGGGCGCTCTTCAGCAAAACAAGGTTTGAAGGAAACCGCCAGGATGTTTCTGCAGGATGGCAGATGGAATTCACTTTAGGCTTTAGGATTTAGCAGGTCAAATCATTGCATTC
ACTCTGATGGTAGTTTCTTTTGCTGTGCAGCTCTTTAGTTTAATTAGATAAGGGGATGATCCTAAAGGGACGCAGTGGTCCCGCCCATCGCCGCCTCTACAGGGAGGGAGCCGCGGCCCCGAGCTGGCCACGCGATGGCGCTGTGCACCCGGCCGCGGAGCCCCTGCACGTCCGGCTCCCGCTCGCGCTCTCGGCTCGAGCTCCGGACTCCAGGCTCGGAGCAGGGGTTCGGGCTACGGTTCCCGGCTCCGAGGGACCGCGGGGCTCTCTGCCTGGGAAGGAAGCT
AACCAGTGTCTCCCCAGGCTGACCTGCCTCCCACCTCCCCCAAACAGAGGTCCCATTCAGCCTGGACTGGAGGGGTCTGATTGGTATCCTGGAGCATACGAAGGTTGCGGAGCTTGCAGCTTGCTTTCGCCATTTGGCTGCAGCTCTCCAGAGTTCATGCTAGGTGGCATCCTCTCTCCATGGAGGAGACTAGGACAGCTGCTTGGAGTGAGTGCTCCAACTGTATCTAACTGCTCCTGCACAAGCTCATTTCTATAGCACATCAACTCACAGCTTTGCTCT
GCTGCGGCTGCAAGAAGCCCTTTGAGGGGCTGCGACCCCAAGGCGCAGGCTCAAGGATGCAAGGCTGATTGCAACACCCCGGTAAGGAAGCAGGGCCTGGCTGACTTTCTTTTAGCTGAGTGAATGCAGCTCTGAAGCCTGACCTGGGCTGGGACAGCCGAGGCGGCCACCAGAGGGCGCTCCTGCCCCCACTCTGCTCCAATGAGTAAATGCAACAAATGGTTCATCCCCAGGAGTCCGTGCGCCCGCACAGCGGCCGCCTGTCCAGCCTCTGGGAGGCTCTGGCATCCGAGTGGTGTGACCACATGGCTGGCTTCCTCCCCCTGCC
GAGTGCCGCAGTCCGCAGGGTACTGACGCCCTCCGTGATCCTGCGCAGCCTTCCGCAGGGGAGACACCCAGCTAGGTCTCTGCGCAGCTGCAGGAGTGCCGCAGTCCGCAGGGTACTGACGCTCTCCTGAATCTTCCGCAGCGTTCTGCAAGGGAGACACCCAGCGAGGTCTCTGCGCAACTGCAGTAGTGCCGCAATCCGCAGGCTACTGACGCCCTCCAGAGTTCTCCGCAGCCTTCCGCAGGGGAGACAGGTCTCAGCGAGCAGCTGCAGGAGTGCCGCAATCCTCAGGGTACTGAAGCCCACCCGGGTTCTCCACAGCCTTCCACAGGGGACGACGCACAGCTAGGTCTCAGCTGCTTCAGTATCCCGGGATCCA
AACTTGCTTCCTTCTTTGACTCTTGTGTAGACTCGGGCACATGGGGCAACTTTTTTTGTGTTTTGCTCTACCAGGTCGTCCCTATTCCGTGGGACTAGTGTCTAGCCCCATTTCTTCAGCAGTGGAGCCTAGGATGTAGAGCTGCATACTACCATTAGGAGGCGCACCCTCAGGCCTCGGCTCCGCGTTCTTTATGTCTCTGGACCGCTCTCTCTCGCAGCTCATCTCTATGGTTTCCGTTGGGTGTGTGGTTTTTTTGTTTTTTTTTTTTTGGGGTCCGGAATAGGCGGAGCTTCCG
ACCAGCCTCGGGGGCTGACGTTGGAGGGCCGCTGCTCTGAGCCATCTGAGGCCATGCTCAGGGACTGCCAGGAGTGAGCCCTGCCCCTGTCCACTCACCGCTCCTCCTGTGGGGCCTGAAACCACCGTTTGGCTGGAGACCCAGGATGTGGACGGCCCCCGCCTGGCCACCAGGTGGCAGCATTCGCCCAGCCAGGGGGTCCAGCCTCCACCTGGGCAGGGCGGCCGCCTGCAGCCTCCAGAGGCACCGCACCTGCCGACCCCACACCCACTTGACCTGCAAACCACCCACGTGCACACCCGGCACCTCCA
CTTTCTTCGGGGAAGTTCCCAGGGCAATCGTTATCTGCTGGCCCCTGCCCCTCCTGGGGGGGGGGGCGTCCCAGGAAGGAGCTGGGGCTGAGTGGGACGCGGTGCCCAAGGGCGGGGCTGTGGTCGAGGGCGGAGGTGGCCTCCTCTTGGGGTGTGCCTGCCACCTAGTGGTGAACTTGGAGCAGTGCTGCTATCTGAAGTCGACTTCAATTATTCCTTCGCGATCTGTGTCTGGCCTGGTAATTCACGGTGGACTGGAAATTAGAAAATCGAATCTTACACATTGCTGATAAATACTATCTCACGGTAA
CCATAGGTGGAATCCTCATACACCAAAGCTTTGGGTTCCTCAGTTCCTAGACAGAAGTGTGAGGCGCGTGACCCTAGAGCGTGGAGACCTGCCTGGCTGTGGAAACCTCACCCATGGGCCCCGCAGCTCAAGCCTGGTCTTTCCTGCTCTGAGGTGCGTCGTCGCCCCCTCCTGGGCGCTGGGAGCACTGCGGTTGCCCGTGGACAGCAGGTTCCTACCTGTGTATCTTAATTTTGGGTTTTTTTTGTTTGTTTGTTTTCGTTTTTGTTTTTGGCTTACAACGCAGCGATTTGCTTCTCCCTCATAAAGGTCCACGATGAGCCCAGACAGTGCTCGGGGCAGCCCAGCTGTCCCCACCTGGTGGCACGGGGCCGCCCTTCCTTAGCAAAGTGATTCTCTGACGGCCGTCGCAGGGAAGAGGCAGCATTGAGCACCCGCTGTTAAGATGCTCCCTTACGGAAGCGACTTG
AGTGCATTCCCCTTAAGACAGGCAATATAAAACAGCACCCAAGAGTGCAGTTAATTGGAGAGCTTAGGTGAAATCTGACGTTCTCAGCTGAGCCAGAGAGCTTCTGGGATGCGATGGGTTGAGTCCGCCCCCATGTGGTCTTAAGGTGCAACTACAGAAGTAAGCCAACTCCCAGAGTTGCTAGGAGAGCTTGGCTGTTTTCATGTTTCTTTCCAACCACTATGTCTCCAGATCTAAGGCCATCGATGAGAGTGATCACGCCAGTAAAC
CTCGTGAGTCTCTAAACTTTTCTTGATAGGGATTGGCTTTTGATGTTGCGGAAGTCTTATGCTATACGGGTAAGGAAAGACACTCACAACATGGGCCTTATGCACACAGCATCTTAGCAGTGGGAGCAGAGCCTGCTCAGGCTTCAAGACTGACCAGAAGAGGGCAGACAACCTCTTGGATTACCTTGATTTAAGTGATTGCCTCTCCTCTGTAAAGGACAGAGATTTCACCCCCAAGACATTCCTTTGGTGTGACAGTAGGGACTGAGAGATACAG
TGATGGTGATGATGACTTGGGATGATGAAGAGAACAACCAGGAAGAACAAGTTGTCAGCACTTCTTTCAGTGGTGCTGATTCCTCTCTCCAGCAGAACAGCTGACTGCTGCCCTCTTTAACCCCTGTTGCTTTGCTCCATTTTGCCGCTAGAGGGAGCCAAGTTTGTACAGAATGCAATTAAACGAGCCGGATTAGGTATCTCTTAAACATTCGTGGGTCATGTAACCTCATTGGGCCTCAATTTCCACATTTACAGAAGGAGATATTG
GGGAAAATGCTGGCCTCTGGACAACTGAATCCTGACGAGAACACTTGCGCCGGTCCTCTACCTGAATTGCCAAAAGGGCCCGCAGGGAAAGGAAGGAATCACCATGTTTAGGGCGCCCTCTTCTGTTCAAAGGGCTGAAGCCCGTGGAGCCAGGGCAAGGCTTTCAGCGGATGAGCATCTTGGAGCAAACGTCAGAGAACCACATACTTTCATTCCTGGAAAGGGCTTTAGAGATGACTAGTTCAAACTACACATTACACATGGGAAACTG
TATGCATGAGAGCGCTCATAACAGCGTTATTTGTAATAGCCCCAAGCTGGAACCCTGCTTTTGTTTCCTATGGCGCTGGGGCTGAGGTTCTGCAAACCACTTTCTGCTTTGCCAGCTGGCACTTCGCTGGGCTCCACCAATAGAGGGTGCTAGAGGAAGCCCGCAAGACGGGAGGAGGGAGCGGGGATTTGCTTCTTGCAGTTTACTTCTTGCGCCCCCCTATCAAGGTGGCAACAGCTCTTTAACCCGGCAGCCCCACTTGGTTTAAGTTTCCAACTTTTTCCCCA
CAAATGACAGAACCAACAAATACAGATGCTTTGCATCAAGGAAATGAATCTACTGAAGAAATGCAACTGAGGAGCAGCAGCCCCTCCAGGGCCTGGAGCTGAGCTTCTGGTGGAACGGCGAGGCCCCCTTCTGGGCAGAGGCACACAGTGCGCCCAGAGGGCTGTGCAAAGCTGCCCTGTAGTCATGGAGGTGAACTGGGGACTTCCTGCTGTGGATACCCTTTCCAGTGTTGTGTTCAAAATTTTACATTTTAGATTTTAAATTTA
ACAAGAGCAAAGATTCCCCTGCCAGTGATGGGTCCCAGGTGGTCTGGAGAAATCTAGGAGTGGCTGCTGAAGGCGGGGCCTCCCAGGGGTCCGCAAAGCAAGTTACCAGGGACAGTAGGGAGCACGGCCCGCCCCACACTGGCGCAGATGCTCCGGGCGCCCCTGGGTGGCGCTGCAGGCTCAGCTGTCGTGGATCCTCGGTGTTAGCATCTCCCTGGCGAGCGCCTCGGAGCCAGCGCACAGCGATCTCTACCAGGGTGTGGACGGAGGGAATGCCATTCGGAGCCTGCGCTGGCTCAGGGCGCCCGCGTGGCACTAGGAGCCAACAGGATTTAAACAGGCGGTGAC
GGCTGTGGCTGTGGCTGCAGCTGGGGCTTGAGCTGGAGCTCGGTTAGGCTGGGGCTGATGTTGACAGCCGGGAGCTGGGTTTGTACCAGAGGAGGAGGCTGGGGTGGAACCTACTGATACATATGTTGGGATTCTAGCTGTGGCCACAAGAGTGCGCTGTGCTCCCTCTGCAACGGTGCTTCCAGCCTTCGTAATTAGACTTCACCCTGAGTACACACACAATCACTGCCACTCTCACTATAGACAAACCACACTCCCTCCTCTGTCACCCAGTCACTGCCATCTCAACACACATCC
AATGATCTATTGCCTTGTTACCCTAACATGAATTGCCCTCACACCAGTTCAAAACAGCTGGTAAATAAACCAACTAGGACGATAGAGGCCATCCAGTCCTCTTTAAGGATGGGTTGGCTCAGGAGGTCAAGGCAGAAATGCCCACTAGGGGGCGAGCGTGCTCACTCATCGATCCCCGTGGTGGTTCAGTCCTGGAACTACTAGGAAGGGAAGAGGGGGCTAACACGTTCCAGGCACTCTCCCAGGCCCATCTCTGGATGCACTACCACATGTAATCTAACATTGCCCCGGCTGAGGAGGTT
CCAGCCTCCTTCTTCCTGTCAGCCAGATTCCCGTGCACCGCAGTCACGCTTGCTAGTTTCCATGGACACGCGTGGACTCCTAGGAAACCTTTTCCGGAGACTGGGCACGAGAGGAGTGATTTGCATCTCATTTGAATGCTAGGCCCTGCCCCGAAAGTGTGCCATCTCGTCCTGCCGCGAGGGGGCGCCAGAGGCCAACCAAGCAGTTCGTGAGCCGAGTGAGCACCTGCTCCTCCTTCTTCACTGACCTGCCTGGGAGAACCTGGCTTTAATTCTAATTTTTCAGAGGAAGGGATTAGTGTTTAGAGAAGGGAGTTGATCTCACG
GTGTTGGGAGGTCCCCTTCCAGCAAGGCAACTGGGGCCCAGGCCCCAGGTCCTAGCCCAGGGCCATGAGGGTAGAGGATCCCACAGTTCTCCACCCTCCCCCAGGCCCAGGGCCACGCTGGGTGCTTCCACAGTGCCACCTGGCGGTCCCTAGGGAAACATCACCCAGCACAGGAAGAAGCCACACAAGAGCTGCAAAAACTCCACACCACTTTATTTCAACCTTTATCCAAAAATGTAAAAACTATTAAAAATGTGTAGCTCTGAGCTTCAGGCAC
GGAGCGAGAAAGACGGGGAGGCTTGGAGGGCAGGGGGCTGTGTCTTTCTTGCCTCTTCCTTGGTAGCCTAGACACTGATGGGTTCCTTTTGGCTGCTGAGCGCGCACCCGAAGTGCTCAAACTCCACCTAGTGGTGGTGAGGAAGGATCGTCTCTGTGTATCCTCACCTGGGCCAAAACCTGTATAAATTCCCAGAGCAGGCCAGCTTTTCCTTACTGCTTCTTCCTGATTTATCCCCCATCACAGGCAGGCTACCTACATTAACAGCTTTGCAGACAGAAATGAGGCCCAGG
CCTTGATGGGATAAAAAACCTTTTTTAGAAAGAGAGAGAGGGGCGTAGGAGAGAGAGCAAGAGAGAAAGGGAGAGAGGGGGAGTGAGGGAACGACCGAGCCAGCAAGAGGGCACTGAGAGCCAGCTGGCAGGGGAGAGATGGCCACTAGATGGCAGTGTTACCCCGCCGTCGGCACCCGGCCCGGGCTGGGAACTGGACAGGACCATTTGGCGGAAACGTGGCATGGTGAATAACGCTGAGAGCTGTGCCTCGAGAGTTCAGACCCGACCCTCCGCCCTCCTCG
AATTTATATCTCAGCAAAGGGAAATGAGGGGGGAACAGGAGCCTTTCTTCAGGCTGGTGCTTGGGGCTGGGAGACCAGTTCAAGGTTCTAATCTGGGACCTGCCCCTCAACTGGATAACCATGTGAGCGTTGCCACCAGAGGGCAGTGTGGGGCTGCTTTCTCGAGACGAAGGGGTGTGGCCTGGAGGAGGTTCAGTCCTTTATTGTTCCTGCCCCCAATCATCCCTTTGCCCGGTAGTCCCCGGGGCTTCCTAGACCTTGAGCTGCAGGGGCCTGG
CTGAGGCCCCGCCATGCGGGCGACCTTCGAATGGCCCGCCGCAGCCTCCGGGCTGCAGCTGCCACTGACGCTGCCATCGTAGCTCCGGGCAGTGACTTTACGTGGTCAAAGAGTGACGAGGGAAGGAAGCCAGGCGTTTCCTACAGCGGCCCCTGGCGGTAGGAGGACTCAGGGGGCGGCCTCTGCCGCCGGGGTGGAAGCGATCGATTGGGTCGCTGGCAGAGTCTAGCACAGCGCCCGGCACATAGTAGGCTCTTAATTCATTCGGCATTAAGCAAATATTCATTGAGAGCCTACTATGTGC
TGGGGCCACCCAGCCACGCTGGGTAATTATAAAGAAAGCAAGTCTCGAGTCTCGTCTGCGATCGCGGACGGGATGAACAGCGTAACCTAGAACAACCCTGACCTCCACGAGGAGGACCTGGTCTCCCGCAGGCCACAACTCCCCCGCAGTTCCCGCCTGCTGCCTGCAGAGGGAGCCAGAGGCTGAGGCTGCACCAGCCCTGCTCCAGCCCCGGGAGGTCACGGTCGGCAGAATGCTCATTAGCATTCCAGAGCCAAATCCAGCTTCCGGCTCTGTCTGGTCTCTGCTCATCTAGGCAGGAGGGACAGCCGCCTTCAGACGGCGAGAAGGG
TCTCTCAGTTGGATCTGCCCTCTGTTTTAGGAGCGAGCGAGCCCGCTGGATAACTGCCCTGGGACACAGCAGCGGGAAGCCGCCTGCAGACCGAACCTGTAAGTTCTCTCAAGGGGAAGCCCACTTGGGAACATGGATGGGCTCTGCCCCCTGCTGGACGCCGGGTTACTAACGAGTTATATTGCCACAATACTTGCCTAAGTTTCCTCCAGGGCTTCCTTCTGCTTTACACCAAAAATGTATGATCCTTGCTTTGGAAGTCAGGGGGTCTGAATTCAAAT
CTTCTGTGGTCACTCCAGTAGCTTCTCCCCTTCTTTCCTGTGCGAACAGGCATCTTCCTGGAGACAGGAAGGTAGGCACTGTGGAATCAGCGGTGCGTAGAACAGTGAGGATTTGGGGCTGAACCCAGCCCAGGTGGGCCAAGCCGTGGCACCAGCCGGACTGCAGTCTGATGGAACTTCCCCTTCCTGCCCAGCAGATGGCGAGCGTGTGCTGCTGGTGCCTCTTTCCAAAGGACGTTGAATTGCTTGACAGGTAAGATCCCGGACCCATGGGCTCCTGTATATCCGTCAGCCAAATCTGGGGTGGTGTCTGACTCTGCCAGCAAGAATGCTCTCTAGGTT
ACACAGAGAGGAGGAAAACAAAAGGTGCTTTTAAGTGAGCCCAGGCAGAACTGTGAGGGCGGCCCATGCTGCAGGCTGTGGCTGTCAGCAGGCTGCTTCTCCACAGCTGGCCCAGTCCTAGGATTCACAGGGCAGCAGCAGGGTACACTGGGTGACTGCTGCCCTCTCGTGGTGGCACAGGGCAGACCTGCTGGTGACCAGAGATGCACCCTTTTGGGGAGAACTAGGGAGAAAGCAGGTATTGGAGAAGCAGGGGATTGTTTATTTGTTAAAAGTGTGGCCCTTTCACTCAGCAGGTCTGCTACTGCCTACTAAGGAATGGCCTCTCGACATCCTCATGTCAAACCCTGC
CCACACTCCGGGTTTTCCCCATTCCCAGCTCGGCTGCAACCGAGAGACAGACGGAAGAAACTGCCAATGGAAGGACGCAAAGCGTCAACTTTGTGTTCGCCCGCCACTCTCGGCCAATGTGCGCTCGTGTCTCCGGAGTCCCGCCTTCCGTGTCGGGCGCCCCCTTTTGGCAGCACAGGGACGAACCCTACGTCTCGCCATCTTGTGTGTGGCACAGGTAAATTTCTGGACTATCTTTCCACCTATTCTGGTCCTTTTTCCCACACAACCGATTTCTTAGTTCGACAGCTAAGTGCGGTGGCGATAAGGCCAGCGTAGCCTGTTGTTCTCGGATCGCCCACGTGAGCTAGATCGCTACGTCACGCCACGCTTGCCGAGCCCGGCGCCATCTTGAGTGTGGCGTTTTGATGCTCCCCTTTCTCGGGGCTCCGCATGGTTCTCTAAATGGTCCCCCAAATTTCAGGTAGTCCCCAAAGATTAGCCCAACTGGCTCCAGAGACGATGATTTTTCC
CCACTGAAGGCAGAAGGGGGGGGAACCGTGGCCCCACCCCCCGCGGCAGCCCGTTGGTTCCGCCCGGGCTGTTCCACCAGCGGCACTTCAGGGCGGGATCGGCCAGTCTGTGGAGGCAGCGGCCTCTAAGCCCCGGAGGGTTTACTGCCCAGGTTTGGGTTCCAGGAATAAGAAATCCACTGAATAGGCTTAACTTAGAAGACACAAAGGCGCCTCCTGGCGGAAGTGGCCACGCTCCGCCCAGCCTGAGGGAAAGCTGCTCTGACAGCTGGGCCCGGAGCTGCGGGGGGCGGGGCCGCCGCGCGGGGTGAGGACTCGCCTCAGGGCGCTGATTGGCTGGTGGCGCGCTCCGGGGCGGGGCCTTCGTAT
GATACGGGACAGGGTTGCCACAGTCACAAGCTGGGTGGGCCTACAGAGTAGGAGGTTCCCAGTGACAGCCTGTAGTGCGTGAGCAGAGGTGGGACTCCAGGCAGGCTGTGGGCACCCAGTGGGGCAAGTGCCCTGAAGCCTCACAGCCACCCCTGCACTCCCCCTCACAGACGAGGTGCCAGCATCACCCAGTGGCACAGTGACCTGCAGGCAGGTTCAGGGCAGCACTGGGCCTCAGCGGAAGGGCTCTGGTGACCAATGCCCTCACGGCCTCTCTCCACAGGCTCAAGGTGCCAAGGGGCTGTGCTCTCCCATGCCATGCCCTGCATGCCAGACCAGACAGCGCCTTCCTCTTCTCATTGCATTCTCACCACCAGATGGTTTTTCCTCTGTCTGTTTTCCAGGAATAAGTTGCTCTGAGCTTGCCACGAGGTGGCAGTGTTAAACTGTTTTATAAGGGCCTAATCAGCTTGTAGGCCCGGGACCTAAAATCACAGCCCCAAACCCTGGACTGGTACCTACTGTTCCCTCCATCAGCAGCCTCAGTTTACCTGTGGCTCCCGCATCCCCTCCAAGCCATCCACACCACCCCAGACCCGCAGGAGC
TTAGCACAATCAGGTCTTTGTGACCTTACTAAGCACATGGTAACTTCATTACCTCCATGTTCCAATGATTTTGGAAATGTCCAGTCAAAGCAGCCATGCTGACTGAAGCACTTGGCAAAAGCCCTTGACTGACACCCAGTGGTCATTGCTGGTATTTGGGACTAGAAAGTAGCCTATTTCAACTTCAAGGTAAGCATCGCTTGAAAACTATCATTGGCTTGTTATTGTAATAGGGGCTTTAATTGAAATCGTTT
GCTCTGTCCTTCTGCAGGAGATTCTTCTCCTTTGTAGGAGATGGGGAGGGGAAGATCCCAGGGCAGGTTGGAGCTGAGGGGCCTGGGGAGCGAGGTTGAGGGAATGAGGACCCTTCTGCTCGCTCTGGGTTGTCAAGGAGACGAGGCATGCCAGCGCTGGGCCAGCAGGGGGCTCTGCTGGCCACGGGACCTGCCTGCCAGGCAGCCGAGATGTGCACCCTTCATTGTGCGGGCTCATTTCCAGGAGTGCCTGAGAGGACGCGGCGGTGTCTCTGTGGGCACACCCTTGTGTGTATGTTACAGGTGGGTGTGAGCGTGTGGCGCGTTGGAATGGGCATGTGTGT
GCAGCTTCATTTCCCCACCGACCTCTCGGGTTATTTCAGTCCGCTGGACTCCCCACCTGGCTCCTGCTGGACATCAGAGTTGCAATCACTAGTTTAATTGGTCTCATTGAAGTTCCTGAAGGCGTTTCCCTCCATGACCATTAGAGGGCAGTGCAGGCCCACCTCAGTGCCAGCTCCAGGCTGGAGAGATGCAGAAAGCAGAGGGTACCTCCCTCTAATGCCCAAAGGAGGGGCAGAGGCTGGAGCTGGGAGCCTAGCAGAGGTGGGATGTTTAGGACTCTGCTCTTCTAGGTGATCT
TATTAGTAAATAGCTCACAGCTGCGAGGAGGGGCTCCAAAGGACACAACACCCTGTGCCATGGGGTTTCCACGAAGATACATTCCTAGGTGTGGGCACGGTACTCCTCCCCTCCCTGCGGCAACGCGACGGGATGGCACCGGCGCGCTCTGGGGTTCGGAACGAGGCCAGCAGGGGGCGGTCTACACCACTGAGTGTTTTCCCAGCTCGGTTTGTTGTTTGGAAGGAAATTCACGTGTGATCAATCACACCTTAAATATCTTCTGTAGCTATAAATATCAAACATATGTTTTCT
TTTTACTCATTTTGTCTGTCGTGAACTACAATGTGCAAAAAATGAGTATCTGTTGAATGAATGGAAAAAGGCCATGTATACCAGTAAACCGTCCTAGCGCAGGGCACCTTAGGGTGCCAGGAAACGAGCATGTAGCAACATCGCCCCCTTGTGGTCCCCTTGGTTATTGTCTGGGCTAACAGACTATGGGCTGGGGGTGAGGAGGTGCATCTGGGGGACAGTGTCAACATTGCCAGCTACTCTCCAGAGAGCATTTTTGTGCGCCTGGCCCTCTATGGTTGTGGTCTGGAGCTGGGGCTGTGGAATTACTGTTATCCATGCTGCTATCATTGATATGAGATGATTACCATGACCTGTCTTAACTCACCCTGCACCATGTTGGCGAGTGCAGACCCTCTCTGTGAACCAGTCACATTCAACAAGTCTCTTTAGATGGGGGGATGTGAAAAGCATGATAAGACCGCTCTTAGGAGTTAGGAAGTGAAGTGGGGAGA
GGCCATAGCAACATTAAGATTGCTTTCTGACCTTCTAACACCAACAAATCATAATTCCCATATCTCCATGACTCAACAAAGCAAAGCACAAGTCCCCTGTGTCCTGGCAAGAGAGCAGATTTGTGCTGTTTCTGCCTACTGGCCACAAGGAGGCACTGTGGCTTTGTTGTCATCAGAGTCAAATGGGGAGGGGCGAAGATGGCTCTCTGGAAGATTCTTAAGGGAAACCCTGGGTTTGGCCCTAGATTCAGGGAGCTGGGCTGTCTGGAATGAAGGCTGGGAATGAA
GCAGGAGGATCCCTTGAGGCCAGGAGTTCAAGACCGGCCTGGGCAATACAGCAAGATCCCATCTACACAAAATATTTAAAAATTAGCTGGGAGTGTTGGCACACCCCATGCATTCTTGTCTGCATGCAGTGCAATGTACAGGCCGGCAGGTGGCACAATTGACCACTTGCTGGTCTCCCGTTTTGGCGATGCCATCTTAGGGCATATCCTCTGCGGGTGGGGCCTGGCATTGGCACCCCAACCTCTGCCTCTGGAGTCAGCCTCAGCCTCCAAGGCAGTGTGGGCCTGAGGGTCTGGCT
GGACAAAGAAATTTGTTAGAGGACACAGGACACGGACACGGACGAGGACGGATGGACACCGCCCGCCCCCCCCCCAAGAAAAGGGCCAACTTAGGCAAAGTTTTTCCACCTGCCACTTCACAATGACCCTCCAGCGCCCTCTACTGGCAGAGACTAGCATCAAGCCAGCTGGCAAACCAGAGGCGTCCTTTAAGGTCCTGTTTTGCAGAGCAAAAAGACTGCTTGGAGCTCAGAGGCAAATAATTCCGTAACTTGCACAGGGATATTCACAGTGAGGCAAATAA
GTAGATTTTTGCCGAGCTTGGCTCTGTGGAGTGCGGTGCCTGTGGGCCAGGAGGCACCATCTGAGTACTTCTCCCTCCGTGGGGTCCTCCGGGAAAAGAGCGCGCTGGCTCGGGATCCCGGGCGGACTCCCGGCGAGACACCGCAGCGCCACCTAGTGCCGGGATGAGCAGGTGCTTTTCGGCCGAGCCAGTTTCCGTGCAGAACACCTGAGCCTGGGATCCAGGAGAGGTGGTGCCTGGGGGCGTCGGTGCCGTGGAGCCTTTCTCCCCCTTGGTCTCGCACACTCTCGCACACTGATTCTCAAGAGTGTTTGAGAATGGCGGATGCCGTCAGTG
CGTCTCAATGAAAATCAACTGTTCTAAATCTAAGCTCCCATTAAGCGTTCCAGGGGCTGGCCTGACTTGGAATTTAAGCAGCAGCGCAGCCCTCCCTGGAGTGAGCGGCGGCCGGGGCTCCAGATAAGGCGGGCCTGCCTCCTAGTGGCCAAGGTGCTGCAGGGCAGCTCTGAGGGCTGGAGGGCTGCGCAGCCGCCACCCGAGGACACGGGGAGGAGGCACAGTAAGAGAATCCTTAGAGCCTAACGCCCCCTTCTCCGTCGCTCTCGAGCCGCTCCAGTCCCCAAGTCCCATCCCCTTTCCTTCCCCGACATCTCTCCTC
TTGGTGGCTCCCCCAAGCATAGTTCACAAATGAACTGAGGTTTGATGTTGTTTTAGGTACCATACGTGTTATTTTCTCAAAAATATGTCCTGGAACGTCCCTGCCTCCGATGGCTTTCTTTGGGGACATGAGTTCCCTGGCATGTGGGTGGCAACACTGCCCCCTGCTGGTGTTGGGCAGCATCATCAGGCACCCGGGCAAAGGCTCCAGCCTCAGCCTCGGCCGTAGGTCACAGCCGATTGGACACAGAACCTGAGATTTTCCTACAAAGTTTAAGATTTGAACTGAATACCATCCAGAGGTGTGATCCTAAAG
TTGCACAGCACAGGTTGGTAGGGTCAGGGACATGAAGATAGGCTTTGTGGCAGGCAGTGTCTCTTGGCTTGTCAGCAGGAGGCCTGCCAGATAACTTCCTGCCTATCTGGTCATTCTCAAGTCTTGGCGTGTGAGTAGGGCAGTTCCACCATCTAGAGACAAGAGATGGTATTGCAGTGATCTCCTGTGCCTCTGGGTGGGGTGGGAGGAGCTTCAGGCCAAAAGAAGTGACTGTGTGCAAGGTAGACTTATGGAGGGCAAGAAAGTTTACAGCAAAATACTGGGGGAGAAGAGAGTGCCACTGAGCCACGCTGAAAG
GAGGTACTGTTATCCAACTCCTCCCTCTCCTTCCTGTTGAGAGAGGCCCAGAGAAGTTCCATTTCTCGTCTAAGGTCACACAGCACAACATATTCAGTGGCACACTGACTAACACGACACAATACTGCCCCTACAGGCAGAGCCGGGCTAGAGCAGAGCATTCTGCTGGCTTTGAAAAGAGATCCCAGCCTAGTGCCATCAGCCATTACAGATATTAGTGTCCACCAAAGTATGGGGGTGGGGGGGACTGCCAAGTAAAACAGAATTCACCCTGGCTCTTCCCCTTCACCCAAGCC
TCTTCCTCCTCTGCAATAAAGCTCCTTACACTCTACAGCGATGACTTAATCCCACGTCCTCCACTGCTAAGCTAGTAACACAAGCCTCTGTCTTGTCCATTGCGGTAGCACCCGCAGGTACTACAGTCTGACACATTGTGGGCGCTCACAAAGATGTGCTGAATGAATGACTAAATACGCAGCCCAGTGAAAGAATGAAGAAACGATGAAGTCCCTTGTCACAGGATACATCGCGGTGGGGGTCCCCCCAAGTAGCACTAAGCTACAGCCACATGAGGGCGTCGCAGGGCAGACGCGGGCCACATGGGGGCGCCCCCGGTCCGTCTTAGCTGGTTGGCACCTCCTCGGACTCAGTTTAGGTTACTAATCGCCAATGGGCGCCAGGAGGCGGGGTTCTCCCTCTGATGGACAGCATCGCTCCGCCCAATCTAATTCATCTTTTCCTT
CATTCGGCTTTGGCTTTGGATCCGGAGACTGCGGCTGCTGCAGAGGCCAGGGCTCCGGTCCCTGGGATTTTAGCTCGGATCCTGAAGGAGAAACAGGTGGGATCACGAGGTGGGGCAAGAGACGCGGGGTGGGCATCTGGGGACAACGGGGAAAGCTGGGTGGGAAACTGACCAAGAGCCCGAAGCCAGCTCCTGCCCTCCACCTAGTGGCCTACATTGGAATTGCCTCCTCAGCCTTTTCAAGGGGACATTACCCCAGGAGATTTGCGGACAGCGAGAGTAGAAAGGAAAGGTTCCCAAGCTCCCCCACTTCCCCCTCCCATCGACCTCCGCCCCATGCTCTTACTTAGCTTTGATGTGGCTCAACTG
CCCACGCTCGGCAGGAGACCGGGTGCTCCCCGCGGGGCCTGTGAGCGGGCCGCCAGGGCTGGGCTGGGGGTGGCAGCGCCGAACCGGGAGCGCAGCGCAGGGTCCGGGTTCGCTGGGAGGCCGGCGGCGGCCGCGTGGCCACAGCGCCCCCTGGCGGCTACGGGAGTCCTGCACGCAGCGGCCGCGTCTCCACGCCTTCCTGGAGCAGAAGGTTGCCTGCCCGCTGCGTGGCCCCCGGGTTCCCAGACAGCCCGCCCCGTCCCTAGCGCTCCGAAATGGCTGCCACCTGGCGTCTGGCCTGGGCAAACGAGGTATCCCATCTGTATGTAT
CAAGTGTTCTTATTGTTCAATTCCCGCGTGTTCTCACTCATAGGTGGGAATTTAACAATGAAAACCTGGTTTCTTTTCTAAACTCCGCAGCAGTGGCCACTGCTCAGGACGCGCTCTCAAGGGCTCCCCCTGCTGGGATACTCGGGAGCTGCACCTTGCTAGAGTTGAGTGTCTCTGGGCCTTCTGTCCATAAGTCAATCAAATTCCTTCCCTGGGCTGCAAATACCTGTACTACAATCTGAAGCTGGAAATTGTATGTGAGTGTTGCGTGTGTCTGTCT
GTGGGAGAAATGGAGGGTGTGTGAAGAGCACAGCTGGGCCTCGAGAACTCAGGGCCAGCCTTCCCAGCTTGGGTCCTGTTTCGGAGCCCAGGCCTTGCTTCCCCTTAGCCGCCCCAGCCAGATTCTTTTGCGCCCCCTGCTGGCACACACAAAGACAGACCCAGGAGCGCACATGTGAACGTGCGCATGCTTGCTGCCAGTTACCCAGTTCATGAACACGTGAAGCCTTGACTTCAGGTTAAGTAATAAAAATTTATTGAGAATTCCTGGGTTGGTGTTTATC
TTGGGGAGGTGGGAAGGGCCTGGGGAGCTGGGGTCTTCAGCCTTCAGTTCTTAGTGGGGTGCAGAGAGGCAGCTCCCCGGGCCTATCTTTGTTAACATCCCATCATCTCGCCCATCTCCTCGGGCCTGCCAGGAGTCAGCCTTGGGCTTCTGTGGCCCCTCCAGGAGGAGGCGCTGTCTCCTTTCAGATGAGCATCCTCAGGACCAAGGGTAGGCGACAGATCCACCGCAGCAGGGCAGAAACTGTTCTGAATGAAGGAATGCCCAGTAGGTTGTGCACACACTGGATTTCTGTAAACCAGCACTCCTGTACAATGAGGCAG
CCCCCACAGTCACAATCCGCATGGGGGCCCGGGGCTGAGCCAGCCCAGAGCATCCCTCATGCCCTGGCCCCTAGACCTGGCCCTGCAGCCAACTGCCAGGTCTCCTGAGTGCCCTACCAGGCTGCAGCCTTCAGCCTTCAAACAACAGTAGCCCCCTGCGCCCAGGCTCTGGCTGTTGCCAGGAGGAATGCAGAGACCTGAAGAGCTGTTCCAGGATCCCGGCGTCCAGCATTTCAAGGAAGGACAGGAGCCCCTTCTGAATCCTGCTCCAAGCCCCCTCGTGCATAATCCGATTCATCCACTAGAGGGCGCCCAGGTGATGGTGACAGCGGCACAGGCCCAGGGCTAGGGAAACGGAGGCAGGCAGGCTGGGGACAGTGAGGTGGAGGCAGCACTCAGAAAGTGCCCCAACTGCCTGGCTACAATGGAAATCTCTGAGAGCCAAATTCAGATCTGGTCAGAGGCGTC
GCAGCAGCAACAGGCTGTGAAGTGATTTTGTTCTGTTCAGTTAGGAAGGAGGTGGGTGGAAATGACAGTTTGGAGCCGATCAGAACAGAGGAAACTGTTTCAGGAGAAGCTGCCTCCCTTCTCCAGTTCTAACAGTGCCATCAAGCGGCTCGAGGAGCAGGCGCAGGGCAGTGCCTCCAGACAACCTGAGCTGACCCCTCAGCAGAGGAGCACGAGGCTGGGCAGAGGGGCAGCTCTCAGCACCCTGCCTGTGGCAAGGGCCAGTCTTCAGCCTCCCAGACAGATGGCCAAACACCTTTCCCTAGAACGATCTGCAAGGAGGTGGGTAAGGTA
AGAAGCTCGGACAGGATGGGCAGAGTGGGAGGCAGCTCCCAGCTGGGCAGACTGCAGGGAAGGTCAGCTTGTCACATGCTGTTTTTGGGGTCACTCACTATGTCCCCAACCTCAACAGCTTAGCCTGGCAGTGCCTGTCAGAGGAGCAGCCGTGAATTAGCCAGGAGGGGGCAGCGCTGTCTCAATCTTCAAGCCCAGGCCTGTGCCTACCCACCCTGGCTGGCACCCGCTCTGGCTTTGCTGCTGCTGGGCGGACAGGCGCCAGCTCCTGTTGGTCTTGAGGAGGTGAGGGTC
TTTAACAAACACGAACTCTCCCCCAGACTTTCGATTTAAAGAAAATCAAAGACCTTCCCTCAACTCAATGAAGTGTTAATAACACCACGGAGTCCTGAGCCTTCGTCCTGAGCAGCTGCAGGGCTTCCCGCCGCCTGCAGGTGTCGCTGGTGGCTACTGACCCATCTGCTGCTTGGCAGGTGATGGGAACAGGAAGAAGGTATGAGTCAACTCAGTTTTTTTTTTTTTTTTTTTTTTTTTTTAGAGACAGGGTCTTACTTTGTTG
TGTTTGTGGGAATGTCCCTTGCACTGGCCAGCATGTAGTGTCCCTGCCAACCCCACCCCCAACACCAGCACTGGTACTAAGAGCCAAATGTTCCCATCCCGTCCTCATCACTGCAACAGCAAAAGCACACCGTCATTTCTGAAATGGCCACTAGGGGGAAGTACCAGCCCATGCGGAATCACCATCCCGCGAGGCCACCTCCCCGGCAGGGGAGCCTCACTTCAGGGATTGTGAGCACCCAATTACCGGCGAGCTGAAGATCTCCTTGTTGTTGAAGATTAGATGTAGCTCAGCGGCTGGAGATAAC
CCAGTCTCGGGTGTGTCCTTAGAGCAGCGTGAGAACGGACTAATCACAGTAATTGTTAAGCACAAGTCCCTTAAGCACGTATGTCCTTTGATGTGGCGTGCACGTTCAGCATCATTTCTGCCCTGTGGCAAGGATGCTCGCATTTTGCTCTTTAGACCTTCTCCCACTAGAGGGCGCGCTAAGCCAACCTAGGCCGGTCCGATCGCCGCCATCAGTGCCTGACACATACCTGGCAAAGCCTGAGCGGTTTTCAGACCCATCATGCATCAGCCAGGCCTCCCACCAACCCCAGGAGTTGCTCCCACACTGTGCAGGGGTTTGGCTGCATTG
CGGAAGCAACTCCTGCCGCCCAGCGCGCCTGAGTCCCCACGTTGCGCATCAGGCTGCACCAAAGTTCCGCGAGTGCCGGAAGTGCCCCGGGACTTAAGAAAACAGGAGCACCACAAGGAAGGCCAGTCCATGTTATGGAGATGGCAACAGTGCCACCTGCTGGTGGGAGGTGTGGTGGAGCGATGCCGAGAGGTTCGCAGATGCCTCCAGGGGGCATAGGAAAACCCAAGAACCTGAGGTTCAGCGGACGGCTTCCTGCGGCTTGCTGGGGCCGGCTTGGCGGGCAGGTATCCTGTGTGGACTGCGCGAGCAGTTGGAGTGCGGATGGGAGTTGGG
CCTGATTCGGGTCTGTATATGGCCTGCTCTGTGTAGAGACAGACCTTACACAATGTTAAAGACAAATTGGCAGCCAAAATCCCCGTCTTTTGTCTCAAGAAGCATCTACCTTGCTATGAGAGAGCTCTGGTGCCCCCGAGAGGCCGAGAACGGTACCGATTGCTGGGCCGGTTATGGGGAAGGCAGGAGGCTGGAGTACAGCGTACACAAAGCCCTGGGCAGCAGCGTGTCCAGAGGGGAGATCCTGAAAGAAGGGGTGCCCTTGAGCAGCTGGGGAGGGGACTCAAGAGAACATGC
CTGGGTTGCTGAGTCCTGTGAGACCTGTGGCCCCGGGACACCCCACCCCAGGCCTGGGCTCTCAGCAAGAATGCCATGTGGAGCCTGTCAACTAGCCCGTCAACTAGCACTCTCGCGCCCCCTGGTGGCCGTCCCTGATGAGGTGGGTATAGGACATGGTCCCAGTGAGAACTTGTGGCAATCCACAGTTCATGCCTACGTTCATTCATTCATTCATTCTTGAAATATTTGGGGAGTACCTGCAGGCCTCCGAAGCTCTATGCTGTCCACTCTGG
AAAATAAGATCTTCCTGATAGCCTCTGCCCGGTAACTGGCAGGAGGCGGAGATGGGGTGGAAGGTGGGCTGAGAGTCTCCAGTAGTTAAAAAAAATAAGCGTTCGGAGAGGATGGGGCCTCAGGTCGTTACTGCGGTCTCCAGCAGGGGGAGCCCAGGTAGTCATCACTTGCCGGCTCCAGACCTCAAGGAGGGAGGGAATTACCCTTGACCGAGCGCCTACTGTGTGCAGTGCCCCCGTCAGGCGCTGGGGGGCGCCGTGAAGTCAGGATGACTGGGAAGTGGGGGCTTGGAGAGGGCGCAGTGAGGTGCTTTTGAACCAACGCAGACCTACAGGGCCGACTTCCTGAGGGCGAATGTCGCTTTGCTGCAGCGGGGCACGGGTTTGGTTCCCGGCGGGGCCTGGCCTGGGAAGCGCGGGGCTGAG
AAGTGGGGGGTCACCCCTGGCTGAGGTTACCACTGAGGGAATGGGGTCATCCTCCCTAGAGAACCTCGGCGGCTGTGCGGGGATACGGACAAAAGCCGCTTTGTGGAAGACTGTGGGACCGTCCAACGGCGCCACCGTGTGGCGGCGCCGGGCAGCGGCAGACAGCGCATCCCGGTTCTCACACACACCTGGACCTTCTAAGACAGGTGAGTCTCGAGGAGATGCTGGTTTTCTGATCACTACTTGCTATGCAATTTGGAAAAATGAGAGAGATTTGCTCACATTTTCACTCCAAGTGTGTGGAGCAGCTGAATTTA
CATCAGGAAACCCTTGTAGTTGGTGCCTTGCCAGCCAGAACCTCTGGGACCCACGGACCTGCAAAGAGGCCGAGTGGAAAGGTGGGGGCCGGCGCAGGGATTTCAGGATGAGGTGAAAGCGATTCAGTGCGCGTCTGCCCTTGGCCACTAGGGGGCAGCTGGCGGCCTTCCCTGCTGTTGTCTTCCTGCAGGGTGAGAGGAGCAGGAGCCGAGCTCCACCCCCACGCCAGCCTTGGGCCCGGCCTGGGATCACTGCTGGGAACGTGAGAGTGAAGGGAGGACGCCTACCCCAGCTTAACTT
[truncated: 289,147 more chars]
