# Supplementary material for: On the Value of Intra-Motif Dependencies of Human Insulator Protein CTCF
Source: PLoS One. 2014 Jan 22;9(1):e85629. doi: 10.1371/journal.pone.0085629 (PMC3899044; doi:10.1371/journal.pone.0085629)
Supplement: File S4 — Data sets for HepG2, ProgFib, and K562 cell lines. (ZIP) [file pone.0085629.s013.zip › ProgFib_fg_train.txt]

CACGCGGGTTCTCTGTGGCCAGCAGGCGGTGCTGCAGGAGAGGAGATGCCCAGGCCTGGCGGCCGGCGCACGCGGGTTCTCTGTGGCCAGCAGGCGGCGCTGCAGGAGAGGAGATGCCCAGGCCTGGCGGCCGGCGCACGCGGGTTCTCTGTGGCCAGCAGGCGGCGCTGCAGGAGGGGAGATGCCCAGGCCTGGCGGCCGGCGCACGTGGGCTCTCTGTGGCCAGCAGGCGGCGCTGCAGGAGAGCTCAGGAGCAGGGGCCTGGGCCTGCTCCGGGGGAATCCGCCCACCCCACCGCGGCGGCCTCTCCTGAGGTTCCCTAGTGGCCGCGAAGGGTGGGCTCAGGGTGAGGGGTCAGGCCACACCAGTGGGTGCGGGGATGGCTGCGGCCACGGGAGGGCGT
CTGCCATAGCAGCCCATCAGTCCTCTGAGACAGGTGAGGAAACTGAGGTCGCAGGAGGGCACCCAGAAGGTCCAGGCAGAGCCCCCAGGCCCCCACACCTCCCCCCGTGGCAGCTCCAACCCCAGCTTTTTCACTAGTAAGGCACTCGCGCTGCTGGGCCACGCCCACTCCCCCACGCGGGGAAGGAGCTTCGCGCTGCCGCCTGGCTGGGGACTGGGCACGCCCTCCCGCGGCTCCGGAGCCGGCTGCCACCAGGGGGCGCGCCCGCGGTGTCCGGGAGCCTGGCGGCGCCTGTGCAGCGGCCAGTGCACCTGCTCCTGCCCTCGCCTCGGTCTCTGCCAGGACCCCGACGCCCAGCCGGACCCTGCCCTCCAGCGGGGCCGCGGCTCCACGGCC
GTATATGTGACTTTGGGCCTGTCCCTTCACTCATCCATGGCTTCAATTTCTTAATCTGTGAAAAGGAAGGGCTGAGCTAAATGGTTTCTGAGTGACCTCCCTAAAAACAGCACCCCTCCAGCTCACCTGATTTAGGGAAGCTCTTGGGCCCCATCTACTGGTCAGCTGCGGAATTGCAGGGCTGCGCAACTACCCATTCCCAGTTGTTCCCTACCACCCAGTGGGGCAGATTATCCGCAAACTTCATCATCTGTTCCCTTCCATCGGTGTGGAGGATCAGCCAATTGGACTCTGCTCCTCTTGTCTCCTTCCTAGTTCCCCCCTCTCTCT
CTTTTAAATGTCAGCTTTCTCATCAACGCTCGCCTCTCTTCTCACAAACACTGAAACCTTCCACCTTTGCAGACAGCAGCCTTCCTGGCTCAGTCAAGCAGGTGGGCCAGTTGAGCACTGCTGCGTGTGAGCAGCCCGCCTCCTGCTGGTGAGTAAGAAAATGGCATCACTTTTCAGGGGCCTTGAGCTAGTCAACGTTACTGCTTGGCAACGGGTGTCACCAAAACATGTTTTGTTGTTCTCACATTGTCTTATGACTATCTCTTTTTGGAGAATATGTATATATGTATA
TTTAGAGTTTTCACAAACATGAAGTCCACACCACTCTAAACAAACTCTTGGATGCTCCATTTTGCTCACTTTGGCAGAAGCTGAGCTTTCTGTCCCGAGATTGAAAGAGGCACGAAGCTTAAGTCACTCCGCCACCCTGTGGCCAGCGAGAGAACTGCACGCTTCCCGCGGGACAGAGGCCGGGCTCTGGAACAATGAGCTCACAAGCCGCACACAATTTTTAAATCCATCATAGCACCTTTTAGGAGCACCTCTTCAAAGGCCCTACAGTAGTTCTTAACTGA
AGGAGGGGAGTTTGGCTGGGACATTTGCTATTTCCATTGCTGTGAATCAATTCTTTGGAACCTTGTGGAGTTCAGCATGATGAAGCCGCAATGCTGCCGAAGGCTGAAAACAGCAGTGGCTCCATGCTGCTATCTGGTGGTATACTGCTGCATTGCCTCCCCCAGTAAGTCCTAATCTCCAGCTCATGGGCTCTTGGCTGGCCCCTGTGGACCAAAGAGAAAAACTGGGAAGTTTGGGTTGTTTGTTCATTATGTGCCACAGAAGTTTCCCCCTTCTTTTGGTGTCCTTTTCTCTCCTCCTCTGTGGAATAT
ATATCTGGCACTTGGTAAGTGCTCCCCAGGTAGAGTTTGAGAGAAGGTAGGTCGGGAGAGCACGCATTGTTGGAGGGGTGTGAGGAGGAACAGAACACAAGCAGGACTAGACAAATATGCTCTTCTGCTAGAAACCTCTTTCACCATAAGGTGGCAGCAGAGAGCACCTGGCAATGTCTTTACCTACTTAATCCAGCAGGTGACAGCAGACCCACACTAACCTCTACACGAAGTTGCATTTTCCCCTCTCTTTCCTACGGTTACCACAATCTCAGCCCAGCCACTCCGCCAGGCAGAAAAGGGAGACTTAAATGGAAAAGAATAAGAACATACCCA
GGGAGTGCTCTGGAGAGCCCTGAGCCCACCTCCTGCGCCCCGCCCAACCTCGGGTCCCCAGGCCCAGCCTCTGACACGCCGCTCCCAGCGCGGCCACGCCACAGCTCCGGGCTGCGCTCCCCCAGGCAAAGGCGCCGCCGGCGCGTCCAGCGCGGCCTCCTCCTCCAGGCGGCGCTTGTGAGTCAATGGAAAAGTCCTTGGCGAACTGAGCAGCCGCCTAGTATATCTCTGAAGCCTCCTGCGGAGACTTCACGGCTTGTCCCAGGAGCTTCTACAACAGCCTGGCATTGAGAGTAGA
GCTCATTTTCAGAGAAAAGGACATGAGGGAGCAGAGTCAAAGAGTCAAAAGAGCAGACTTTCGACTGTGGGAACCAGAGTCACTAAGTACAGAGTAACACAACTTGTGTTACTGATGCTCGAGACTCAGCGGGGCCTTTGCACGTGAATAGCCACCAGGTGGCAGTGTTATTCTCTCGAAAGGCTAAAGGCTGTGTGTGGCATGTGCCTGTGTGTGTGTATGCCTTGGTGGTGGTGTGTGTATAATGTGCAGTGTAGTGTGTGTGGTGTGTATGTGCGTGGTGTGTGATTATGTGCATGATGTGTGCGTGTGATGTTGTATGTGTGTGGCAT
GAGACCTGTGCCTGCCCGAGGAAGGTGTGAGCCGGGCCATTTAGAGGAGCTCCCTCGGGTGGATCCACCTCTGAGTCCTGGGCCTGCAGCCTGGCACAGGGCTCCTGGAGGGGCTGCATGGAGCTGGGCAGGCCGGGCCCTGGGCATCTTCCACCAGGGGGCAGCCACGGCTCAGGAACGCGACCTGCGGCGCACCCTTGGCTAAACGCGGCTGCACGCAGGGCATGGGGTGGCCGGCCAAAGCGCATGTGAACCTGGTAATGCAATGTCCCCCGTGGGTCCGAAAGCCCTGAGGCCACCCGAGTGAG
CCCTGTGACGCCTCCCGTGATGACACTGGCGCCTCCCAGATGATCCTGGATCACCCCCCACCAAGGTCCCTCTCCCCAACCATGTCTGCTAAGCCCCCTGCTTGCCACACAGGATGCCGTTCAGGGCCTGGACAGCAGCCGTGGCAGCCCCAGGTGCCATGTCCCCGCTGGCCACTGGGGGGCTCACCGCGTGTGCACAGGCAGGCAGCGGCTCACCCCGTGTGCGTGGGTCACCCCGTGTGCGTGGACAGGAGGGGGCTCACCGCGTGTGCACAGGCAGGCAGCGGCTCACCCCGTGTGCGTGGGTCACCCCGTGTGCATGGACAGGAGGGGGCTCACCGCGTGTGCACGAGCACAGAGTCCTGGTAGAGCCGGTCATACATGCAGATCTTCAGGTCCACGCTGGGCTTCGGCACCCAGACCGGCACATCGATGGCCACGCCCACGACCCTGAAATGCAGCTGCATATGGACACAGGAGCTCAGCAACAGGAGTTCCTTGGGCACAGCAGGCATTGTTGGTGAGCACTGACACAGCTCCCAGGAGGAACGTTTC
CGGAGGGCAGACGCTCGCCTCACCACCCAGAGCACAGTCAGGCTGGGCCTCCTGGCCTCCTCCCCATCCCGGGCCTGGCCCCCTGCCCAGCCGCCTTCACCCCGGGGAGTGCTGGATCTGCTGCATTCCCTGCTGCCGCCAGTACCTGGCAGGCAGGGGGCGCTCCAGTGTGTGCGAACGTTTGTGGAGTGAGGGAGTTAATCACTGAAGGCGTGAGGCAAGTCCCCAGGCCAACTGCCAGGAAATGGGACCCCATGGGTCGGAGAGGGCCACAGTTCCCCTGGGCACAGGTGCCAGGCCTGGGACC
GAGCCAGAGCGGGCAGGGCCGGCGCTGCGCGGTCGCCGAGGGACCCACGTGCGGGACGAGCTCCCCGGGCCCCCACGCGCCGCCAGCCCGAGCCCCGTCTCCCCGCGCGTCCCTCCTGCGCCCCCTCCTGGGCAAGCTCCGCATTGCGCGCGGCCGCCAGCAGCCCGGGACCCGCGCAGCTCCCCGAGGCCAGGACAGCCAGCAGGGAAGTGCCAGGCCTGAAACGCCGCCGGAGGAATGGTACCCAGAAGCTCGGGCGCTGGAGGGCGGCTGTGGAGTGAGGGGCACACGGGCGCGTGGAGGCAGTTAGCGACAGACACACGTGCGCCGGCACATGCACACAGAGGCGGGCACACACAGACACGTGGGCACAGAAAGGCACGCAGGCTGGGCCGGTGGCTCATGCC
GCGGCCTCCCCGCCCCGGCGCCTGGGCCTCCTCGCGGCCCGGGCGGGGCCCACCAACCCGGAGAGGTCGCCAGCCTGCAGGGTGCCGGGGGCCCCTCCGAGCCGACCTCGTCCCAGGCAGACGCGCTGCCCGGAGACCGCCGCAAGGGGGCGCCAGGGGCCGGGGCGGACGTCGCGCCAGTGCCTCGCCGGGACCGCACCTCGTCCGCGCGGCCGCCAGAGGGCGCCCGTCAGCGCCGGAGCCCGCGGCGGACGCCCCAGCCGAGCCCAGCCACTGCCTGGTGGAGCCACAGGGCACCCGCCCGGAAACACCGCCTGCGCCCCGACGGCACCCGTGTGCGCACCACACTCACATCACACACACCACGCACACACACGCACACACACACACGCACACACCCCGCCGAGCGG
TGAAAGCACAGCCCCCACCCCCAAAACCCACAGCCACCATCATGGGCTCCTTCCCACCTGGAGGCCCCGGGACCTGCTCCTGGTCTGGAATTCAGTGCTGTGGGGATGTGGGATCTGGGAACGCGGCTGTCTCCGCGGTGCCCTCTGGTGGCCAGCCTGCAGAGGCACCCGTGTACCTGCGATCTTGGGGCTGAGGAAGGGGAGCTGCTGGTTCACGTCCGATCCTACGACACGTGCCAGCGCATGTAACCAGGAGGCCCAGGGAGGACCCGGCGGGACTCCGGGTTATAGATATTGCTGGGCTGTAGGAAGGGAGGGGCTCCGGGGCCCCAAGGCTGAGCTCCCAAAGCTCTTGCTCAGAGTCAGAGTCTGGGCGGCACTGGGCAAATGGCACACAACACAGGCAAGTCCTCACCAGGCTCCGCCCTTGCAGTGATCCTGGAGAAGCCCATCCGGATCCCCCGGTTCCTGTCCGTCA
GCTTGAAATCCGCCGTCGCCACCACCGTTTCTTTACAAAAGGCGGGGAACTCAAGCTCCTTAACCAAGAAACCAGAGGCGAAGTGACAAAGTCCAGGTGGCTCACTTGGGCCTCAGGGGCCTGGGCCAGGGCCCTGGGGGCAGCTGAGGGGCTTTCCTGCCTGGACCCCGGGCTCTGCGACCTCAAAGTCGGCCACGTGGTGGCAGCAGCCGCCCAGGCACCCTGGTGCCACACTTGGCTGTGCCCAGTGCCCCATGGGCCCAGGCCACTTGCCTCTCCCTTGGCCCTGCTGGGCCCTGGAGTGGCTGCCACCCTCACGGAAGGAGTGGGGTCTAC
CTGGGTTTTGGAAAAGCCACTGACCCTGATTTAGCTGTCTGGTGGGGCCAAAGAGTCCCTTCAGTCCCAGGTTCCCTGGGCTGAGACTGCCCAGTTACTGGTTTTCCATGTGCTTCCTGGAGCCTGGGTCCTCCCGCACCTCTCCACTAAGGGGCAGCATCACCCAAGCGTTCCGCTGTCCTCGCCGCAGCCCGCAGCCGGGCTGGGAAAGTTGGCCAAGGGTGAGGGGCTGCTCTGCGCTGCGCTTGGCCCCGCCTTCCCACAGCAACTGCAGGGGTTTGCTCCTTTAGAAATGCACG
TGTCCTGGCTCAGGACTGCTTTCCCCACTCTTCTCATCTGCACCCTGGGCGACAAATCCCAGCCTCACAGTGGGAGGGGCCTGGGCAGGACCTGAAACAAAGTGTCCCAGTGTCTGCTGTTCCTGGGCAGGTGGGGCTTGGGGGTCCCCCACGGTTCAAGCCTTGGCTCTAGGCCTTGGCTGGGCCTTGTAATGGCACCCGCGACCCTCAGTTGCCTCACTCATTGGGGCTTCGAAGGCCTCTGGTGCCCCGAGGGTCCTTCCTGAGGGCGACTTGAATACGGCGGTCCTATCCTGGGATGGCCGGCAGGTGGCAGCGTCAGCCCGTCTGCTCTCCACCGGGCTCCCCGGTAGAGTTATAGGGGATTAGGCGGTGAGTTTTGCCCCAAAGGGAATCGAATCTAGATCAGAACCACTGGCGAAGTGGAGCGACCATCTGCCCG
TTATCTTTACCAGGTGTTACCCAAGCCTGTCAGCACTCCCCACCAGTAAGCCTTGTGTCCTCATTTTACAGCGCGAGTCATGGCTGGGGCCTTAGTGGCAACAAGTGCTGAGATCAGCGGGCTCAGTAGCAGGAACACAAGCACCCCCTTGCGGTGTCTGGAGGAAGCGGCGCGGACAGTCTCCCGCTCCACCGTGTCGGGCCTGAAGAGGCCGCTGAACGCTCGCGATTACTGAGGCATCTGGTAGGATCGCAAGGCCATCAACCTACAGGTGAAGCTCGAGGCGCTGTGGCGCTTTGAAGCCGGAGAGAAGCTCAGTAGAATCGGGAAGGCGCTGG
TGTGGTTTGGTCACTTGTGTGTGTGTGAACTTCATCCTCCTTGAGGGCAGGAATATGGTTTCCTCTCTTTCACTTCCACAGAGTCCTGTCCAGAGTTCTGCACACCAAGACTGTGTAAATGAATGGAATTGCATCTGGGAGCTCGAGGCACCCATGCAAACCTGTGCTGCCAGTGACTTCCACCAGAGGGCAGCGGCAGCAGGTGCCGGCGCTGGGGCAGGACTGGGAGGAGTCTCACTCTGGGGGCGCCTGGTTCCCCGTGGCTCTAATACTTGCCGCATCAAATGCATACACCCACATTTAGGACCGAACCCAATGGAGGAGGAC
AGTCTCCCTGTCAGGACAATGGACATCTAGCCCGGGGAGTCCACAACGGGCACTGCCAGTCTCCAGAAAAGCTTTGGGTGTGAGCCGGCCACACTTCCAGGCTGACCCTCCCTCCTTCGGTGAAGCCCTGGCGCCCCCTGGTGTCCAGAGCCAAGAAGACCAGCTGCCCGGACACCTGGAGGCCACAGCAGGGATGGGACCAGGGCTGAGCCTGCGGCCCTCAGCGGCACCTACAACAGCCCTGGAAGGGTGGGGACTTTTTTTTTTTTTTTTT
CGTGCTGCTCTCAATGCGGAGATGAATAACGCCTGTTTGCTAGCAGGCAGGATGTTGACTCAGCTGCCAAGTGGTTTTGAGGTTGATCTGCTTTATTAATGGAAACCGGTGCTTCTCTGGGCCTAACTAGCTCCATGGCGCCCCTGCTGGGCTGCTTCAGAGGGTTGTGTCCACGTGTCCTCTGTTGCCCTCTCACATTCTGCAGCGTAAGGTACGGGTTTCACTGTGGAGTTTGTGTTTCTGTTTTTGTTTTCATGGCATCACCAGCAGGAGAAACTTGTGTTTGTTTCTGCTCTATTGTGGAGAGAAGATGGGAAAC
ATCGTGCTGCTCCTCTCTGGGCCTCTGTTTCCTCACCCGGGATGTGTAATTTCTATTTCACGTTCTGATGGGAAAATATCTGGTGCATAGTAGGAGCTCCATCAGTGAACCAGAGCGTTCTCCATGAGGTGCTCTGCCCATGGCGCCCTCTGCTGGTGGCCCTCAGCGCTGTTGACTTTCCTCCTGTTGCAAGGGGCTCTTTATGAAGAAATAGGGGTGCCTTCAACAAAGGCTGCTCATTTGCCTAGGGAGGGCTGCAGAAGTGTCTTCAGGATAGGAATTGTGAGCCCAGACCAGACACCCAGTCAGTGGATTTTGGCATGGGTTGAGAGCATCCTGTGAGAGTTTGTGTGGT
CCAGGCCCCCTTCGACGTCCCCATCCCACCATCCTCTAAGAGCAGCCCCTTATGTCAGCAGAACCAGGGCCCGGGAGGGCTCCCTGAAACCCATGTCCCACCCTCACCTGCCTAGGCCTGCCAGGAAGGCAGAGCTCTATCGCCCCCTGGTGGCTGCCGTGTGACAGCAGTTCTGAGAAAGGCCAAGATTTTCCCAAACCCCTAATAGCTTTTGTATTTGTCCCCAGGGTGACATGAAAACTGCCCACATTGTGGTCTGGGGACACTCATTGATCAACGGTTTTGGTTCATGGCTGGGC
TATATTGCACACGTAAAATGCACATGAAACCAGGTTTGGAGAGTGATTCTTAGTAACGTAGCCTTGCATTTGTGCTTCGACATAAAATTGAGACATTCTCAAGAGGCCTTGGGACATGGTGACATGTTGCGCAGTTTGGCCAGCAGAGGGAGACCAGAGAGTCGTGAAGCACGCAACGAAGCCACACCCAGATTAGGGTTATTATCTGTCTCTTCTCTGAATTTTCAAAAAACACAAAAAGAAAATGAGAAATTCTTAAAA
CCAGCACTGCAGAATCCACAGAGGAAGGACAGCTCTGGCCACCAGGGAGCAGCCACACGACAAGAGAGGACCCGGTGTCCCCACAGGTGAGGAAATGAGTCCATGGGGCTGGTCAGTGCTCTCGATTTCATTCTGCCATAACAGGACTTTGTGTAGTCACCACCTGAGTCCTATACAGTGAACAGCCAAGGAGACATGGACAGATTCACCCCTGAGGAACCCAGTAGAATGTGAAGTCTGCCCTGAGGTCACGAAGAAAAGACTCGGGGGGCTGCCTGGCCTGGCCCTGATGGAGGGGGCCATGGACAGAACAACGGGGAGGCAGGGGTGTCTCTGAGAGGCTCTGGTCACCTTGTCATACAATGGTGGTGTACAATGTCGCACCATGGACACTAGGGGGCGCCTGCGCACCATTCCTGAGAAGACTGGGTGTGATGAGAGCAGGACCAGCGCCACCTGTCCTGCTTGGTGCCCTATGCTTAGGGCTCACAGATGTCAACTCTCCACCCCCTGGGACCACACAGCCCCACCCCTGGCACTCTCTGACATCCTCAGGCAGAGGAGCTTGACCCAGGGCCCAGGGTGGGATCAGAAAGCTGGAGGGTCTGATTTGCATGGATGGACCCTCCTTCTCTCAGAGTATAAAGAGGGGCAGGGAGAGACTTGGGGAAGCTCTGCTTCAGCTGTGAGCGCAGAAGGCAGGACTCGGGACAATCTTCATCATGACCTGCTCCCCTCTCCTCCTCACCCT
TTTGCTGGGCAGGCTGCCTCTGAGCCCTCGCCCTCCTGCCGGGGCATTCACCGAGCTCGTGCATTTGGGTCCCGGGTTGGAACCGCGAGCGGGGAGGACAGAGGTGGAGGCGGAGAGCAGCGTGCGGTTCTCGAGTTTGTCCACTGGGATGCACTGCGCTCCCGCGTTGGGGACGAAAAGGCCAGTAGTTGTTAGCCCGCTGCTTGAGCCGCCCCCACTCAGGGATGAAGCTGCGGGGGGAGTGAGGCGAAGGGAGGGAGGATCTAGTGCGTGTCCTGATTTTGAG
GCGGAGCGACCAGGGGGATTGAGGACAGGGAGAGACAACTTGGGGACGGCAGAAGCTCCTGGAGGTGGGCACCCTGGATGGAGGAGGGAGGAGGGAGGAGGGAGGAGGGTCCACCTGCCTGCCGGCCTGGGGCTCCCTGGGCACGGGACTCTCCTGCACCAGCTCACTGGTAGCACAGACACGCATGGGAAGGGACCCATCCCCAATTCACTGTGATGAGTGCCCCTAAAACGACCCAGCCCGTGCGGTTCTGCGGGGTCACAGGTACAGCCTCCTGGGGTCCCCGAGGACAGGGGAGCCTGCAGTGTGCAGAACTGGCCACCAGGTGGCAGCAACACCGTCTCCCCAGGGGTTACTTTGTTACAACTTCGGGAGGATGGAAGGGAGCAGGTGGTTGCAAGGAAGCAGCCCCAGAGAGCTGGAAGGAGGGTACTCTGCCCTGTGAACCACATCAGGG
TGAAGCGAGTAAGAAATAGTAACTGGGTTTAAAAGCTAGAGGAGAGATAGTAAAGTTACACAAATGCTAGATGAATATAAATGATCTCAGTGCAGTTCTGCACAGCTGGTGCCTATCAGGTGCAGTGCCTGCAATTCCACTAATGGCCACCGGGGGCGCAGCGAGGCGGCAGAGCTGCCAGGCCCCCAGGCCGACCTTGCAGGAGGCTGGGCTCACAAAGCCAGATTTCAGCGTCTACTCCGGTCTCATGTGCTTTTTCTGTAACAGTGTAACTTTTGATTAAAATAACG
TGCAGAGAGGGAGGCTCCAAGAGACACCCAGCCTGGAGCTCATGCACCCTGAGGCCTCTGACCCCACCAGGAGTGAATGTTTAAGACTGTTCCTCTGTCTTCTCTGAGGCTTTCCCGGTCTTGGAGATGAGATGCCCCCTGCTGGCAAAGGTGGATATCACTGCAACGTGGCTGCACTGTGCCTGGAGACACCAAGACCTCACCGTGGGACCACAGGCTTCAGTCAGGCTTCCCTGACTGAAAGGAAAAGGTCACTTTGACTTAGCAGGAAGCTCAGGTTTGGACTTGGTCCCACCCTGGACAACAGACACGG
GTGTGTGTGTGTGTGTGTGTGTGTGTGTGTGTGTGTGTGTGTAGACACGGGGTGGGGAGGGGGATGCCACTTCTGGGTGTGACATCCCAAAGGCTCCAAAATCCTGAAATCTTAGAGGGCGCAGAGCTGCATACAGCCACCAGATGGCAGCCGGGTGCAGTCTAAGGGTTGCCGGCCAGGCTCGGCTTTGTGTTCAGCCTCCCCACCTCCCATCCCACCCCTGGTATATGTGGTGCATATGTGTGTATATGTGGGGTTGCGTGTGTATATGTGGGGGTGCGTGTGTAT
GGTGGCAAAGGTGGTGGACTGGGCTGCTGGGACCCTGGGGAGGAATGAAACAGAGGCTGTGTTGATGGCCTGCAGTTCCTTGTAATGTGGTCATCAAACGGTGTACAGTTCCCGTCTGTGGCTGCAGGCTGGAGAGCTGACTGCTGGCACAGATACAGCCTGACCTCGGGTCAACACTTCTCGGAGTCCAGAGGGGTTGGGAGTGGGACAGGTGGCCTCCCAGGGACGCCTCCCTGAGTGGCCAGTGGTGCCGCTTGTCCCTGCACCTGTAGCTGCCCTGAGCACCCCCACTGGACACAGTGGGCATTGCACCCTCCGGAGAAAGCTGCCCTTGTTCCACGTGCGAGCCCTGTCCCCAGCGCCATGGGCTGTGCTACCTGCAGTAACGCAGACTGCGAGCCCCGGCTGCCTCTCCAGTGCTCTCTCTCCTCTGGCCTTCA
CTCGCGTCCGCTCTTCCCCACAGGGCTCTGGCCTGTGCCCAGGGGAGCCGAGCAACCGTCGGGCTTCCGCAGCTGCCTGCCCGGCGTGAGCCAGCTCCTTCGGCGCGGAGATGAGGTCGGCAGCGGCCTGCGCTGCCCCCTGGTGCCCGAGAGCGCCGCCGGCAGCACCATGGACAGCGCCGGGTTGGGCCAGGAGGCGCCCGCGCTGTTCCGCCCTTGCACCCCTGCCGTCTGGGCTCCTGCTCCGGCCGCCGGCGGCCCGCGGTCCCCACCACCCCTGCTCCTCCTCCCCGAAAGTCTCCCTG
TCGTTGACAATGATATCTGTGTATTCTAAGAACTAGAGGGCAGGGCTCTTTCCTTTTCAGTTTGATTTTCAAATCTTCAGCGATGCATTAAGAGGACCAGCGGGATTGCTGAGCGTAAAGCGCCACCGTGTGGCCAAAGCCCCACATGCCAACAGGACGCTGTGTAAGTCATTCCCGCAGGAAGGGAGGCAGGAGGTGTGTGGCTCTGAAGACTCACAAATCCTGACCAGGTGCAGGATCATGGCTCAGAGGACTGGGCTCAAGTCTGAGTCTTCACCCTGCAACTGGTACT
CAAGTATCGGGGATGATTAGGGAGAAGAAATCCAAGAATGCTTTCATTGGAAATTCAGGAAAAAGTTTACACCTTGAAGAGGGCAAGGCTGACGTTCATATGCAGCCTTTTGACTCTCTCGCCCCCTAGTGGCCATATGCCTAAACAGGGGTTTGCGTTCCTGCTGGTGACAGTTGCGTCCCCTTGGACTTCTCCATTGCACTAACTCTGCAGTAAGTGAAGTAATAATAAAATACATAGGAAGGTGAAGGTCCAGGCATATCTAAGCCCCAAAACCAGTCTGA
CTGTCCGGAAGTAGGCGTGGCTAATCCAAAACTACTCAGGGAGGTCACACCCCACAAGGGGTGGGCCTGGGCGCTTGCATTTTGCGCAGGCGCAGGGCCTTGGGCGGATTCTGTGAGACGCCAATGCAGCGGAGAAGGCGGCAGGGGGCGCCGGTCCCTAACATGCGCCGGTTTAGCTCGGTGTTAAGGGTCGCGCCAACCGGGCAATCGCGTTCTCTCCTTTTTCTTATTTTATTTTTATTATTGAGCCTTAGGACTCCCCTGAGA
CCCCCTCTGGATCACCAGGCATGGTGCCTGCTCCCCGCACCATCGTGAAGTGCCGGGCTCAGCATCAGCCCCAGCAAATGGCAGCCCTGTGTCTAGGGAGTGGGGAGGGAGGAGAAATCAGTGAGTGGAGGTCCATGGGGGCTGCAGACAGCCTTGGGGTCTCAGGAGTCAGGGAAGTAGACAGAGAACCAGGGCTTTAGGGACAGGGAGATGCCAGCTGGGAGGGTCTCAGGATGTGTGTGAGAGGGAGGGAGAGGGCACACGTGACAGGGGTCAGAAGAGGGGCTAAGTCGTGTTGGGAACAAGAGGGTGGGTGGGCAAAGGGGGGTAGCCTGGTGCCCATTGATGGGCAGGCAACAAGCGGATGGGCAGTTGGATGGGTGAGCGAGGGATGAATGCGGGGTGGAGCATGTGGTTGATCTAGGGGGTGAAACACTGGGGGAGGTAGATGGGCAGGATGTGAAGTCCTGTGAAGAATTGGCCTCCTAAGCACAAAAGGTGAATTGGAACCCAATAGGTCGCGGCCCCCAACCTGGAGCTTCTCCTGGGTCTGGGGATAGATTGTGGCTCCACCTAGTGTCCTTCGGTGGTAACTGCACCCTGGCTGTTCACCTGGACACACCAGGCCAGCCATAGACCCTCCTGGTGGCTGGTCCTCCCAGGCACAAGGAAGGATCCTAAAGTTCAGCAATGGCTGTGCGCCAGGCACCAGGCCTGTGCTCAGGGCTCTGCAAGCACTTCTCAGGCACTCTGCACAAGGTC
ATGTGCACAAATGCGTACCCCCTCAAACATACACAAATGCACGATCGCCTCGGCAGACTGCAGGCTTGTGTGTACACACACCCTGACCGTGCCCTGAGCATGGGCGTCCGTCCACTTGCAATGCCTGCTTCACGCCGCCAGATGGTGGCCTCCAGACCTGGCAGGGGTGCCCTGCAAAGATTGGATGTGGCCATCCGTACTCCCAAGGAGTAGACCCTCCCCTTCCAGGTGACCCTGCCCTCTAGACACACCAAAGCCTCCAGTGCTTCCCCTCCAAACCGGAGTGCCTGGTCTTCCCCCAGTAAGTGC
AGAGCCCGGCAATGAGGGGATCTCACACCCTCCAGGGAGGGGACTCGTCCCCGCCACTGTGCTGACGCCTGGGTCTCCAGAGACCCTCCTGGAACTCCGCCAGGCCTTCCTGGGTTCCAGACAGGCCCGCCACGGGCATGACGCAGCGCCATCTAGCGGACAGCAGGGCTGCAGCGTGGACAGAACGGCCGGACGCCCAGTCCTGGGCTGGCGGCTGAGGAACAGCCTCACAGGGCAAGAGGGCAGGCAACACCTGCATCTTTCCGGCATAAGAACCTCAAGAAAAGCAAAGGAATATAAGCCTGTGT
CTCTTCCACGCCTGGCGACGCTGCTAAGAACGCGGAGCAGGGCTGGAGGGCTCAGCGCCGGCGGGCTCAGCGCCGGTGGGGGCAGGGCGCGGGTCCGGGAGCGGGCGCGGAGGCACGGAGCCACACTGCCCCCTGGCGGCCATCCCCTGCCCCGCCGGCACCGCCTCCGTGAGGCGGAAGGTTGAATGTCACCACTGCGTTGCTGAATTCCGGCTCAAGATTATTAGTGCGGGGGCATCGGGTCCATCCAGGGGAGGAGAACGTTCCTAATGCGGAGTCACAAGCCCTACCTTTAAGGTCTGGCTCTGGAACT
GAATCTGCAGGGGACCTCTTGGCCTCCATTTCCCAGACTTCCACCAAGGCAGGCCAGGGCCTCCCCGGATTCACGGGTCTCCCGCATCCCCCACCCCTAAGTGGGTGCCTGGGTCTGCTCAGACTGCCCGAGGCGCAGCCTCTGGCGCCCCCTGCCGGCCTCGAGAGGGCTTTTCCGCCTGGGACCGACTCCGGGACTGGCCAGATGGGGAGGATCGGCTGAGCCTCCCAGCCACGCCGCGCGCCCGGGCCCCTCCAGGATCCCCCTGCCCCGCCAATACCCCCCATACCGGGGCCAGGGTCCCATAGACTCCTCACGGCCCTATCTCCGAGCCGACCCACCCTAGAGACACTGTGATGGGGGCGGGAGCTTGAACCCATTCCACCCTCACGTAAATGGAGATACAGCTGGTGAGGACC
TGCTTGTTAAGGGCCCAGCTGGGGACCGGACGGGGCCCTATGTTGAGACCAGGCCCGGCCAGGACTGGGTCTAGGGCCCAGCCACTCCACCCTGTATCCCAGCAGGTGGCCATTGAGGCACTGATCTGCTTTCTGGGGTGAGCCTGCCCCCTGCAGGGCCTGGGCAGGACAGCCATCGCATTGAGGAGGGCAGCAGCCTGGCTCATTCCCCAGGGTGGAGCCAGGAAGAGAGGGAGGTGCCTATTGCTTGGGGTGAGGAGGAAGTGGCTGAAGCACCAGGAGTCACAGAACAGCGCCACGTCTCTCCACCTCTGTGTGCCACCCGCTGCCCTCCTCCCTCCAGAACCCGACCTGGCTCTGAGGTGCCAAGACACCCCAGGAACATCAC
TCAGCAACGAGTAATAGTCTTCATTGTCCAGCTCCTCCTCGCTCAAGGCCGTCGCCATCTTCGCAACCTTTCACCCCGCCAAACCGGCAAGGCCGTGCTCAAGAGGGGCCAGTGATCCGCGTCAGGGACAGCGCGGGCCAGCCCGGCTGCGCCACAGCGGCCCCTGGCGGCCCGGAGCCGTCCGCGCCCGGCGGGAGTGCGCCTGCGCTTTGCGCCCCCGCGCGGCCTAGGGCGGGACGCGGCGCCTAGGCAGCCCTGGCGGGGTGACCACGCGGGTGTCTCTTCGTGCTCCCAATGGACGCGTGGCACGCGGCGTGGCTGCGTCCTCGGGGGCCTGAGATCCAGCCAGGACTCCCTAGG
ACTGGTGGTCGCTGTTGTCTTCCCGCAGCGATAGAATGAGGCTCTGCAGTGATTTCTTTTCCTTCCAAAGTCGAAAGCTCCTCTGGCTTTGCACAACCTTTTGAGCACGACCTTCTCTCTCATCACGGTGATGCCTGTTGCCCCCTAGTGGTCACCAGCAAAGGGAGTGGTTGAGCCGACGATCCCAGGTTGCAACTCAGACCCAGGCCTGGCCCTGAACCCAGGTCTTCCTGCTGGTTCCGAGGCATCTCTGGGCAGGGTGGGTTATAGGGAGGGGACCAGAGAGGGAGTCCTCCCAG
TGGGCTCAAGCGATCCTCCCGCCTCAGCCTCCCAAAGTGCTGGGATTACAGGACTTAAAGAGACAGTAAGTAGAACATCTTGGCCTGATAGGTCCAGGAAAAGAGCCAGGGCAACTATCAGCTTGGACTGTAGAGTGCAGTTACCACAATTGGCCACCAGATGGCAGAAGCACTCAGGGAATCGCGTCGGGAAGGCAAAGGATGTGCTGAAGGGCTTAGGGGAAGCCTCAGGCCCGAGATCCAGAGGTTAGCGCGTTCTCAGCAGGGAGGGCCAGTTGTTCAGGTAAATATAATTCAGACA
TGTGTTTATTTGTTTTGTTTTTTGCTTAGATTGTAATCCTGGTGATTATAGAATATCAAGAAGGAAAATCAACAAAGCCTTCCTTCCTGGGGCTCGCGGAGCCGTTCCTGGTCGACCAGCGCCACCTGGTGGCCAGTGGCAGCGGCCCCGCTCGGAGATGGGAGCCCCAGGGAAGCCTGACTCCCCGGTCCAGGCCACCTGGAGCTTGCAGGCGGGGGCCTGTCCCACCCGCGCCTCTGGACCTGGTGTCTGAGATGTGCTAGGAG
ATATGAGCTGACTCATTATCTTCTGTGGTGCTGGGAGTGGGGAGGTCTCAGGGAGCTTTTCCCATACCCTAGAACTATGCCCTTCTGTCAGCAGGTTTATTTGGTGGTGCAGTTCAGTCTATAGTCCAGTAGATGGCGATAAGGAGTAAGAGCGGGCTCATCTCTGATGACAAATGGAAGCACCTGCTTTGACAGAGGCGGTGGAAGGAGCTCATGGTGGGATGGGCTGATGTCTTCAACGTGAGGGGTGCCACGGTGGGACCTCACCACCTCCTTATCCTGGGCAGCCAGGAACACA
TTTTCATTGTCATTACTTGTTCTGTGACCCTGGACAAGCAAGCCAGGTGACCTTGGGCAGGTGAGCCTGCTGTCACCAGGATGGATGGGCAGCAGGCTGGGGAGGTGGGTCCCCTACAAGCAGAAGAAAATTCCATGCGACACATCCTTTGCTGCCACTAGACGGCGCCAAGAGACCGTTCCGTTCTCACCACGCGCTTCAAACTCCAACCTGCTGGGGTCGAAGCCTCCAGGAACCAGATCTGGTTCAAGCCTCACCCTGAGGCTCATTTGACAAGGAATCAAGACAGAAAGGGGGT
AGTCGCTAGGTCCAGGCCAAGGATGCAAGGTCAGCCACTGAGGAACTCTGGGTGCACCGCTGGGGCAGAGCATCCCTGAACAGACCCTGCAGCAGCAGCAAAGGAACACGCAGCAGCAGCAGCACACTGCACCCTGGAGGCAGAAAGAGGAGTTCCCGCCTCCCACCGTGTCCCGCCAGCGCCCTCTACTGGCAAAACTTAACATCGACCTGTGAAGGAGAAACTCACAGGATGGCAGAGCCGGGGAGCTGAGATGTTAAGAAATCGACCATTCTGCCTCTGCCACTAGCCTCATTTAACTTATCCTCGGGACTTTAGTCTC
CATGTCTCTCTTTTATGCACTTTCAAATGTGTGTGCCGACGCTAAAAAAAAAAAAAAACCCCACCCTGCAGGCTGAGACCCCTGTGGTACGCGCGTCCCCACTGTCTTGAGCACCGGCTGGCGAAGGTGTCTGCAGCGGCGTCTCTGGCCGACAGGGGGCAGCACGGCGCCAGCGTCCTCGCCCAGCGCACTGGCTGCCCGGGCCGGCCCACCGCGTGGTCTGTGGAATTTGGGGATGGGAGGTGCTTTTCTTTCTTCTCTTTCTTTCTCTTTTTTCTTTTTTCCTT
GGAATGAGAAGAGCTGAGGGCTTTCCTAGGAAATCACGGCACCGGGCGGACCATTCAGGAGCCAGGAGCCCCTCCTCCCGGCAAAGGCCCTTGGAAAGATTGAGTTGAAAACACACAGCTGGAGGGGATTCGGCGCAAGCCACGTGCTCCCTCTGGTGGTCAGAAAGGGAATTGCGGCCTCAGACGAAGACTGTCATGGTCGGAGTTGTCTGATTAAGAGTAATTCACCCAATAATTTCCTAGGCTTGGTAGATCTTTGTGACTCAATGCAGGTCTGAATTGTGGAAAATCCCAAAGTGAAGTGAAAGT
GCCACAGGGTACAGTCCACTTGCAACAGTAAACCTGCGCCAGCCAGCTGGGGCTGGAGAGAAGGAAGGGCTGGGATGGCAGCCAGCCCAGCCAGGCAGCGTGCAGAGCCAGCAGCTAGGGGAGGCCACGGAGGCCCAGGGTCTTGGGGCAGCCCCACTGCGCCCCCTGGCGGCTGAAGGAAGCTCCTGGGCGCGTCTGGACCTGGACCACCAGCTGACCTTCTGCACAGTTAAAGAGTAGCTGTGACCTGGCTTTCATATGCAGAAATAAATAAATAAATAAATAAATAAATA
AAATCCGGGGAGGGGCCCCGTGTGAGGGTGCTGCCCCTTTGCCTCCTGCAGGAGCTGTCCGCGGAGCAGATCGCCTCCCTGGGTCCGGAGAACGCCGCGGCGGTGACCCACGCCCAGCGCCGGCGGCTCAGTCCACTGCAGCTGCAGAGCCTCCAGCAGGCGCTAGATGGCGCCAAGACTCACTCCTGGCAGGACGCGCCCGCTAGCGCCGGTCCCACTAGAACCTCATCCTCGCGTTCTCCCGCAGGTGAGCAGAGCCGCCCTCTGCCCCGCGTCCCAGCCCCACTCTCCTTCCTTGTCCTCCCTGTCAGGCCTG
AAGTAAATGGATGGGAAGCTTCGTGGGAGCAGCAGGAGTGAGTGGGCTCCAGCTCACAGGCAGCAGAGCTTTCTGAAAGAGCTTCCTTTGCGCTGGCGTCACTCTGACTTGAGACCGCCCGCGCTTGGGAAGTGCCGCCCTCCTATGGCGGATCTGGGTATGGCAGGGCCTGAGGGCTACACCTTCTTGGACAACTGTTTTTCATTATCGCTTCCTTAAGAAGCCTTGTCTAAAATGTCTAAAGCCATTTTTGTTCCCTAATCGCCACTCC
GGGGTCCTCAGGGATGTAGACAGTGCTGTTCCCTTCAGGCATCTACAGAGAGAGGATGCAACTCTGAGGGCCCTGTCCCAGTCCAGGCAAGGGTGTCCCTGGTGACTAGAACCTGGAGCTGCAAATGGTGTGTGGCGAGCGCCACCTTGTGATCGCCGTGCGGATCACATGCCACGGAGAGCAGGGTGGTCCTTCAACACAGGAGTCCTGCCCCTACCCTATATTAGGCACTGTCCTGGGTGCTGAGGCATGGCAAGGAGGAGACAGTGTCCTTGCCCCATGAGAGCAATGGTGAGGCATTGCAGTGAAATACCCAGTGACAGT
CACGAGTCTGCGAATCCTTGGGTCATGGAGAAACCAGGTAGTGTTCTTCTCTTCCTTTCTTTTTCTCTTTTCATCCTTATTCATTGGGTACATTTTTCCTGCCCCACGGCAAGACCCTAAGATGTGGAACTGCCTGAAGTGAGCAATCTGACCACCAGGGGGCAGCATGAGTCCATCGCTTTGTCTGAAAACAGACAGGTCCTAGTCAGCGGCCCTCCTCTCCAAGCAAGCTGAGTCTGCACGTTGGAGTCATCTGATGAGCTTTTAGAAAACTGCAGGTGGGTGGGC
GGTAACCCCTGCTGTCTGGTCTTGTCGCTAGGTGACTGTGATGCACTCCATGCAGGCCGGCTACCTGGAGAAGGCGCAGAAGTACACGGACAAGGCCCTCATGCAGCTGGAGAAGCTCAAGAGTAAGTCAGGTGCTCGGCTGGCCACATGGCCACAGCGACCCCTGGCGGACGGCCTGGCCAGACGCTAGCTGTACCAGGGCCCAGTGACCCTGTGTGACCGCAGCGCCCAGCCACCCTGCCTGGTGGGTCTCGTCACCCCTAGTTGATAAATGCTGGTGTCCAACGTCAGAGCAGAGCAGACAGGCCTGGGGTCGGGGGTACCTCCCTGACTGGTCAGGTCCCT
GCGTGGAAGGCCCAGCCCGCGAGGGTGACTTTGGTGAAGTCCCTGGTCTCTTGCTGCATAGACGAGGCTGGGATGCAAGGAGACACCGTCACTCTCTGCGAGGTTACTGGCTGTCCGGACCCGAGCCGGACGGTGCGCTACCTCGTACCACCACCAGGAGGCGATTGTTCCTCTGGCTTTTCCTTTGGGGGTGCTAGAAGGGAGTGCGGGGGTCGGGAGGCAAGAGAGTGTGGACAGCACAGAAATAGTGTGGGGTCGCGGTGGGTGAAGCAAGATCGCAAAGGCCTGGGGCCATAGGTGGAGACCCTCTTCTGCCTCTGTGGGGAGTTCTTGCGGCCAGGAGAATTTCAGGATCCTGGGTTCCCTCCACAGTAGACTGGAGGAGGGGCGGTCACGCAGCCCGAGGCAACAAGTTACAGCGGCGGGAGATGTTCCTTCTCTCACCTGCCGGGGGGGCCCCTTCCTCCCAGTTGGGAGGACCAG
CCCAGAGAGCGCCCCTCGTTAGGACAGAACCACGGTGCCCAGAGCCAGGAAGCCGCCCTCCTGGCGCCCAGCATCTGAGCTTCTACACGTGATGGGCGGGCTCAGGAGAGGACAGGGAGTCGTGGTGGAAGTTCCACAGCTGGCCGCGTGGGGGGGCCCTTGCACCGCACTGCCGCCTCCTGACTGCCCCTATCCCCGCAGCCCCTGTGCCGGATTTCATTTCCCTCCTCTCTCCCAGGGTACCTGGCCCCAGCACTCTCCCATCTGTTCTTCAGGAACCGACTCCTCTCCAGTT
AAGAGGTGGGACGCGAAACCATGTGGTTGGCATGGACGTGGCTCCAGGAGGTCCAGTGTGGTGGAGCTTGGGACAGGGTTTTTCCTGCATCTGAGGGGAGGCCACTCACCTCTCTGGAAGGCACAGCACAGCCCCGGCTGGCAGTCCCTCTGGTTGTCACAGATGGTCCCATTGCTGCCCCTGGTGGCCATTTTGGTGCAGTGACCCCAGACACACAGCTGGTCTCCACAGCACTCACTGTCCCGGGTGCAGAGCTGCAGACAGGTGGAAAGAGCCTAGAGCCAGCGGCTTAGGGACTGGGGGCCTGCTGAGAGCCCAGCCTGAAGATACCACAGATAGGCCAACCTGCAT
TCTGTTTTGGGCTTCAGGTGGTCTCTGGGCCCTCTGAGCAAGTGAGAGCAATCAAGAATTCGCCAAGCACCTGCAACCTATTGGGGCCAGCTGGGGTTAGGGTGGCTTCACCGGCAGGGAGGGCGTAGGCATGCAGGGAGGCCCGGATGCTGCAGCTCTGCTGTGGTCCACCAGGGGGAGCTGATGCCCCGTGCATGGTGCTTGCGCAGCGCTGCTTTCTGTTCTTGTGAAAATGGTCTCTGAGCTCCTCATCATCACCAAAATAATTATTAATTGAGCACTTACTGTGTGTCAAGGCAGCAGCTTACTGAAGCTTTGAGAAATGGGAACG
CCATGGCCTCCAAGGGCTTGCCTACACTATTTGACTCCTGCCTGTCTCGCTTCCCATGCCCTGCTGAAGGCAAGTGTTGGACACATCTAAGGGATGCCAGCCAGCAGGGTTGGGAGGGAGTTGGCATTTCTTCCCAAGGGGATGTGTGCTTGGGCAGTGGACCTGCAGACTGTGCCCATCCTATGAATGTGGGGAAAGAGAGCATGGCACATGAATGCTAGGGAAGGCAGGCTGCAGTTTCATAACTTTGGGGGATTGCCCGAAGGTACGATGGACCTGGGGAAATTGGGGCATTGGGGTGCCTGTTTAAAGCCATCGTCTGTAAGTGAGCCATGTCACAGGCCAGCCAGCAGAGGACAGTATTCTGCTTTGGGATGAGGCCATTTCTCCATCAGACCAGAGGAAGCCAAACCCAGCTGTCCATCTACCACGGGGCAGTGAGGACCCGGCGTGGGGGCTGCAGAGCAGTTAAATGAGCCGGAGTCCGCAG
ATGAGCTTTGCTGACTCAGTACCTGCCCCAGGACCCCAGCAGCGCCAGGGTTTACGCTCATTTCTCCATCCCTGGAGGAAGCGGGCAGGAGAGAAAGTGAATTCCGCTTTCCCAGTCCCGAGAGTGCGGCGGAAACCACGCGGCGCCGCCGGGCGGGCAGCAGGGGGAGCCGCTGAGCCAGGGGCTGAGGGTTGCAGGCGGCTGTGGCCTTGGCCAGGCATCACCACCAGGTGGCGCCGCGCGCTTCCCTGGCGCCCAACCCGGAGGCCGCGAGGTCGGGGAGCGGATGCCCGGGGGAGACGCCGGCTGGGCGACCTAAGGCTCCGGGCACCCGGGCTCCGTGGCGGCCTCTTTGCCTCCTGCAGG
TGAGCCCCCCGCCAGGCTGTGCGGTGCTCAGGGACAGAGGCTGTACCTCATTTGTCTGGACTCCCCAGGGCCAGTCACGGTACCTGGCACCGAGGGCGCTCAGCAAACGTCGCCGAGAGAGTTCGGAAGCGTCCGGAGGCGGGGATCGCTTTGCCACAGCGACACCTCGTGGTAGATTTCGGAAGTGCAGCAGAGACGGGGCAAGGGGCAGGAGTAGGCGGCAGAGGCGGTCTTTGTGGCTCAGGACCTTCACTGGGGCCTGAATCCTCTTCTATTCCTTCCTGCCGTCCATTCCCGACCCCACCTTGTCCGCCGGCG
ATGTGGGTGCCATCGTGTAGATGACGGAGCACGAACCCGAGGCTCAGACAGGGGCGGCGACTTGTCCAAAGTCCCACTCCGTGGAGGAAGCGGCTCTGCAGACCTCAGGCGGCGGCTGCTCTAATCCCTGCAGCCTGTGTTTTGCCCTCCAGACGGCAGAGGGCGCGTGTTCGCCGCCGGGAAAGCGGAAGCGCGTGTGCGCGCACGGCCGAGGGGGCGGGACATGCCGGCAGTCTCGCGATAACTGCGCAGGCGCGGACCAAAGCGATCTCTTCTGAGGATCCGGCAAGATGGTGAGTGTTGCGATTTGGCGCG
GGATGGGAGTCCCTTCACTTGCCCCAGTGCCACCTACTCCAGACCCCCAGGCCCTCGCTCTGCTCCCTTCTCCCACCGACTCGCCCTGGCTCCTGCCAGTGGCCCCAGCTCCCCAGGGCAGAGACGAAGGACCCAGCTGCTGCAGGCTGCAGTTCCGCTGAGAGCCACTCCGTGGCAGGCACAGCCCACACTCCCGAGGCAGCCAGCACTGGGCGCACTCAGGGGGCAGCCAGGACAGACAAGGAGGGCGGAGGGGGTGCAACAGGGGAGAGGGTTCCCAGTCTCAAAGGGAGGGGGCATGGGCTGTGGAGTCAGGTGGCCTCTGCACAT
CGCCCATGCAATTAGTCTATTTCTGCTGCAAGTAAGCATGCATTTGTAGGCTTGATGCTTTTTTTCTGCTTCTCCAGCCCTGGCCTGGGTCAATCCTTGGGGCCCAGACTGAGCACGTGATGGCAGAGGAAAGGAAGCCCTGCTTCCTCCAGAGGGCGTCGCAGGACAGCTTTTCCTAGACAGGGGCTAGTATGTGCAGCTCCTGCACCGGGATACTGGTTGACAAGTTTGGCTGGGCTGGAAGCCAGCACCTAGGGAGGTCCCTGGAAGGGGCCAGCCT
CTTTACTATTGTGGGGTGGTGTCCTTAGTGGCAGGTGATGAATAGGAACCTGTGTAGTTTACTGGCTTCTGGGCTCCAGAAACTAGATGCCCAGAGAAAATCCTGAGCGTGGGCAGCTGGGGCCCCCTGGTGGTGGAATCTGGTTCTCCACTGCTGCGCGACTTTTCTTCCCAGTCCCCTGACGTTGGGGAGGTGGCAGAAAGAGGAGGTGTTGTGCTCTCTCTTCAGGCCTTTTCTCTGGACTCTACTCTTCCCGTGGATTTTGGGATGGTCCCCAGCCCTTGCTGCTCAGTAGGTGATCGTGGGCCTTCCTGAGCAGAACCAAGCCTTGTTCTTGGAGTGGTGTGACAAGTGAACCCAGAAACAGTCTTCATCTTCCCTGGTGAATTCAGACTCTTTGGGCTACTTTTTACAGGTAGTCCACTGCAAAATACTCTTGTGTCGTGAAAAACCAGTGAGAGATGTGAGAAAGAGGTGCCAGCGTGCATCGTTTGAGAACGGAACATCTTTGGTTTTTTGATGTCCATTGGGTGGCACTGTGATCTTATTTTTGTTTCCATTTTTCTCTGCAGCCAAGCTCTACTCCAGGAAGTGAAAATGTGCTGCCTCGAGAGCC
CATTCCCTCTGGCCTGAGCCACCTCAGCCCTCAGGATCATCAGGCCCCAAGTAGTGCCCCGTCCCAGGGTGCCTGGCCCCAGCCTGCTCCCAGCCCCATACAACAGGCAAGAAATGTGTCTGTCCCTAGCGCCTCCTGGTGGCCCAGCCCTAAACTACATGACTCTTCCCAGCCCAGGGTGGTGGGAGGGGAGGATGAGGACGTACCTTCCGGGTGTTTAATCCAGACTAGTTGGGAATGTGGGAATTTAAGGTCATGGAAGGCGGTAGCCAATGTTTCAAAGACAAATTG
TTAATAAATCTCTAATCTCTTTTAAAAACAGGGGATTTAAGCTGGCTCTGAGCGCCCCTGCTCCAGGAAGCTCACTGCACAGCTGCGGGCTGGATCTCGTTCCCACCTGCAGCAGCACTACCCTCTAGTGGCCACGGAGGATGTCCACGTCCCGGCCAGGGTTCCCGGCAAGGACACAGGTGGCAGCTCCTCAGCAGCCGCCTCCAGCCACCCCTCCTGCACATGCCCCGGTGCTGCCGGAGCCTCTCGCCAAGCATCACTCACACAGGTGGC
TTGATAGATCAGGGATTCTAAAGGTCAACACGAGGGGAGAATAGGAGGCCAGGAGGTCTGCAGGAGGCCCTGAGTGGAGCAGTGAAGGCTCAGGGCACACAGGAAGGAGCGGGGGCGCGGGTGGACTCAGGACTTCCTACCCCAGGTGGTGGTGGCTGCCCAGCAGATGGCAGCCGTGGGCTATGTGCAAAGAGGTGGCTGAGGAGCAGCTGACCCAGGCTACCCTCCTAGAGCAGCAGCTGCAGGTCAGCCTCTTAGGATGGGCAGGTTTGGACTTGAAGAGGCAATGGGTCACACAAGTGGGT
GCCCCTGAAGAGCCAGGCTCAGCCCCAAACAATGGGAAGAGACCAGGACTTGGATTCAAATTCGACTTTTCCTCCGCAGAGAAATGGGCAGGACAGACACAGCTTGGGGACAGCCTTGACAATGCTGACACCTAGTGGTACTTGGAGGAACTGGCCCTTCCCTCCCTCTATGTGCACAATTGAATATACCATGTCCACAACTGAATACACCGCGTACACAAAAATCCAGATTTTTAAGGTAAAGAAACCAGAGGCCAGGTGCAGTGGC
GGTCGCCTCTGGGGTCAAAGAGCACGCCGAGCCCGCCGGAGGGCGGGGCCGCGGCCTTGGCCCTTTGGCGCGTAGGAGACAGCGCGCCAGGCTGGCAGCCGGCCTTAGCGGCGTTTGCTGCTCTTGTGCGGACGCCACTGCGCGCCCTAGTGGGGACTACGGGGACGCTTCGCGCTCCAGGAAGGAGGCGGGCACCGCCCGCTCTAGCACAGTCCGGGAGCTGGACCTCGGGGTTCACCGCTCTGCTTGCCCACTAAAAGCCCATTCGGCGGAAGTCCAGCGTTGCATGGTTACAGTACTGAGCCCCAGAC
TTTGTTGGCCTGAAGTGAACATCCTCTCAGGGAGGGATAGACATCAAGTGAGAGGATGCCAGGCAAAGGGCCACCCCTAGTAACAGCTGCTTGCATGTGCAGAGGGAGTGCCCGAGGAGGTGGGAGCTCTCGGGGGTCACTAGGGGGCGCTGTGACTATGACTGGATGCCGTGTTCTTCCTGCAAGGATGTGAGGACTCAGTCTCAGGCAGGTGACAGGAGTGGAGCAATGAACGCCAAGACACAGCTCCTGCTCTCCTGGCGCTTACACTCTGGCGTGCAGGCTGCAGGGATGCAGATACGGTGACAAAACAGTCTGG
AGACCCTGTAAGCTGTCCCCACCTGGGTCCGCAGCATAAGTGTGTAGGTGTACCTGGCCCCTTGCCTTGGGGCCAGGACCTGGAACCACCAAGACCCACGTGCGCCGGCGGAACCCAGGATCGCGATCGCACGGTCCCAAGACCGCCCTGCCTCGCCCCCTAGCGGTGAGAGCGCAAACTGCCGGCCCGCAAGGACGGTTCTCCACCCTAGTCCTAAATGCTTCTTGTCTCCCCCTACCCCACCTCCTGCTTAGTTGATAAGCATTGCTTCTTTCTAGTGCTTTATTTCAGGTCCTCAACATTACAAAAGTTTTTAGT
CTTGTCCCTCACAGACACAGCTGGCTGCGGCGTCCTCCCTTTCCCCTCCCAAGGGGGCCGCCCTGCCTCTGCCCACCATGGGCATGTGGCCATTGCCGCTGGTTTAGACTTGGTCCAGCCTCAGTCTTGACTGCCATCTAGTGGCTCCCAGACTCCTGCTGGGATTCAAGTTCTCTGGTGAGAACTAAACTGATTTTTGTATCTTGCCCAAATTCCTAAGGGGTCTGGGAGTCATGACCTATAAATCAAAAATTCTCATCAGATGGG
GCTGGGACCACAGGCGTGCAACCACCATACCCGGAACCACAGTCACAGTCGGTCGCAGTGCCCGCTGGGAAAATGCGACCGTCCACAAAGCGAAACGGCCATCGGGGCGAGTTCGGCCTCGGCGGGGATTCTCCTGAGGTCACGCCCGCTCTGGCCGCCAGAGGACGCCCGAGGATCACGAATGGGCCCGAGGAGCTGGCTGCCCCTTCCCACGCTCAAGGTCTGCAGCCGTGGCCAGAGTGGCCTTGGGGTGACCGCGCGTGGACCGTCGCCGGCGGGAGGGAGCGCGGTCCCGCGGGGGCCGAACGGGGCTCCTGTGGCCTGAGCTTG
ACAGGGAGTCATTCCTACGACAAGTTTCTAGAGGAAGAGATGGAATTGCAGCAGAGAAACCCTGTTTTCACCCTTTAGTTTCTAGCGTGGCTGATAATCTTGGCAGGAGTCGTAGACTGAGGTTGCGTCCTTTCTCCTGCACCACCGGCAGGGGGCAGCATCACGGCTCTGTGCTCTCTGTTTCACACTCTTGCTCTGGCATTCTAGTAGTGAAAAGAAAGGAGAGGAGCCTCATTTCCCCTCCCTCCCTGGTTTTCATACCACTAAGCCAACAAGATCTTTCC
AGTGGAAAGGCTGGAGTCGGGCAGACCCAACTCGAATCCTGCCAGGCACTGGTGCTGGGCTGCTCACCTCTCTGTGCCTCGGTTTCCTCATCCATAGAATGGGGCCAATGCTGACTTTGCAGTGCTGCTGGTGGGTGGGGGGGGGGTAAACTGAGGTTATGTCGATTCCCTTCCCAGGTGGGGAGGACAGGGGAAGTGGATGCACCTGGGGGACCATCTCAGAGGAGCTGGCCCACTCTTACTGCCTTCTCCAGATCCGGACCAGGGAGCGGTCAAGATGGTGTGCCCTTGTCTGACCTCCGTCCTGCCTGCTGTCCAGCGACTCCCTGGCTTCCTCCCCGTCACGTGGGACTCCTGTACCCGGTGCTGTCGGGGGAGCCCCCCTCCATACCCTCCAGACCTCACAAGACACTTCCAGGTCTGGCCACAAGGTGGAGTGTGGCGGCTGCAGGACAGTGCTGGGGGCCGGGCTGCAGAGGAGACTGGACCTGCGCCGGGTGACCTCCCCGCTCTGTGAAAGTGTGGGAGTTTGTGTCTGTGCATCCAGAGAACCAGAGGGTGGTGGTTGACTTGCCGTGCTCC
GGGAAGAATCCTGGGTTCCCATGCTGTCTGAACCAGAGTCATTTGTGGCCCTGCCCTCCCCTGGGACTCAATTTCCCCACCTATAAAATAAGCCCCAGTGTCCGCGAACCCTGGAGGGGCCCGCACCACTGCAGGAGCGGCCGCCGGCGCCAGGGGGCGCCTCCTCGATAACTCGGCGCTCGGCTGGCCAGGCACCGGCGCGTCGGCCGCTCGATTGGTCGGGTCGGGGCCGGCCTGAGCGCCGCGGGCCTGCGCCATTGAGGAGCGGCGGGGAGGAAACGCCGCGCAGCGCCGGGCTGGGGCGGGCGGCC
TGCCTCTTCCCCAGCCCTAAAGCCCCCAGCCCTAGAGAGGGGACCCTCCTGCACAACATCTCCAGGGGACCGGGTACTCCACTAGGGTCGAGAAACGTTGAATAGTGCGGTGGGTGCGGGAGGCGCGCCTAGGTGCCGAAACCCGGTCTGTGCTGCCATCCTGTGGCCATTGCAGGAAGTGTGCCTGTCAGGCCGCTCTGCATTGAACCTGAAATGCCGGGTCACCCTTGGGTTGAGTGAAACCGGGCCCCATGCTGAGGCTACAAGGGACATAGAAAGGGACAAGACGCAGCCCGTGCCCTGAAAGAGCTTACAGTTCGGTAGGATGGCCTTCAAATG
GTTACTCCAAACAGCAAGAACCAGAAACAGCCCAAAGGGCCGTTACAGGAGAATATGGACACCCAGGCTGCACATGCACACCATGGAATGCTGTATGGCAGTGGAAATAAATGAACAGCTACCCCTACAGGCAAACAGGAATCACAGCAACAGCTGGGAGTGACGGCGTGAAGCAGAGGGACAAGAATGTGCACTCATGCCCGGTCTGCCTGGCTTACAATCCTGGCTCTCTGCTTGCCAGCTAGAACTATCATGCAAATCATTTAACCACT
ATATTGCTCCTTTTCCCCCAGGGATGGCGGGACCAGGCTTTTTCCGGAACCTAGGGGTGGTGGCTTCTGGAAGGCTAACCACGTACGTCAGCTTTTGCCGGCCTTGTCACTTACATGCCGGTCAGTGTTTCACTGCCACCTTCTGGTAGGCCTTGGCATAGCACCTCTTGCTTTTGAGTGACTTCCATCCAGGCCCTGGTGTGGTCCCAGAGGTAATGAGCGGACTGAGCTTGGACCAGAGCCCCAGTCATCCAACTCAGCATTACCAGCTCTTCTTACTCGCCAGACTGAGAGAAAC
TGGGGGAGCTGTCACAGAGCCTGTGGCCTGAGCACCCTCCTCCGGGACAAGGCAGAAGGTAAAATGACTTCTGAACATGAGATTCTTTCTACAGGTGTCAATGGCCAAGCTGCAGCTATTGGCACTGCACTGCCCTCTGCTGGCTATGTGAGGTAGTGCACATCAGCCACCCCCAGGTGGATCTCTGTTGATCTAATCGGGCGACATCCCTGACCTTACAGGTGAACTCTATACCCCCTGACACGCAGGAAATGCCGGTTGAACAACACATCTTGTTCTGATTGAGTAAACATGAACTTGTTGGATTAGTTTAT
AGTCTTTACCATTTTATTATACTTCGGAACCCAGGGCAGGCTCTACCACTAGCCTAGGGCTTGTTGTGTGTCCCTGAAGTGGGTTGCAGCCACGCCCTCTTTCCCACCACCCCTCTGGTCTCATCCACACAGGGTGGCTCTTTGCTGTCCCCTCCTGGCTACCAGCAGCTATTACACTGGTCCTGCCTGTGTAAACCTTTAGGCTTGTAGTTAATCCTTTGAGTTCATTTATTTGTACAACAAAAATGTATGGAGGGCCAGGCGCAGTGGCTCACGCCTGTAATC
TTAGAAGTTCAAGTTTGCCAGATTGGTTTGCCAGGCTTTCTGGCCCTTACCTGCCCACCCCTCATTTCGCAGAATGTAGTTCCTGAAGGTTCCATGGGTCAGGAACATTGCATGGAAAAGAAAGGGGGGCCCCCTGCTGGCAGCAGCTGGGATCGTCTGACGTGGACCGATTCCTCCCTCCTCACCTCTGAGCGCATGTTTGTCCAGGGTACACCCAGGCTGGAAATTTTTACAAGAGCTCCTGACCTTGCGACATCCAGGATTGGGCCCACAGTGGT
GCCTCTTCTTGGAGTATGGACGAGTCGAACCGGGCACAAGCATGGAGCTGCGGGTGAGTCCCGGCTGGCGCTGGCGCGGCGCAGTGAGCACCAGCTGACGAAGAGGGCTCCCCGGCCTCGGCTCCTGCCTGACTCTCTCCCACCTCCGCCGGGGGCCCAGAAGGGACCTCCCCGGGAAATCGGCGCCACCCAGCGGGCAGCCGCCTCATCGCGCCTGGGCCGGCAGAGCCACACCCCGCGTCTCGCGTCACTGAGTCGCGTCACGGCTATTGGCTTGTTCCTACTGTGGCGTCATTAGAGCCCGGCCTCCGGCTGGGGCCACCCAGGCAACCGATATACACAGAGAACCACGT
GAGAACCTCTCCCAGGCCGGTCAGGAAGTCACAGATCCTCTGAGCATTCTTCCAGGATTGCTCAGCTCTGGGGACGACGCCTGGAGAGACAGGCGGCAGAGGAAGGTCGGAGGGTCCTGGTGCCTCTGCAGCAGCTCCCAGGCCAGCAGCGCCACCTGGTGGTCATATGCCCCAGGCACTTCAATCCTGCCGGCATTCCCAGCGGATCAGTGGAGGGGCTGGGGCCAGCTGGAGGGGCTCGCCCAGGCTGGGCTGGGGCCCAGAATGTGCCCCCTTAGCTCTGCCCACCCCTATGTGTGTGCAAGTTCCAGGGAAAGCCCAGAGAAA
CTTCCTCCCTCTTCCTCCCCCTTCTGCGTGGGGAGTGCTCTGCGTGTCATCCCTACTCACCTCTCCTCGGGGCCTACAGTTACCTCCTCTCCTGTCTCCGCAGGACCCAGCCAACCCTTTCTTCCCGTCCCCAAGGCTCCACTTCCCCCTGCAGCCACCAGGTGTCAGCAAAGCATCATCCTTGGGGCTCATGGCCGGGTGGCCTGAGCTGCGCAGGCCCTGTAGGAGCCTTGGGTTTCAGGGGAACTAGTTCTTGGTGTTGGAGAGCCGGACTCAGCAGCCAGACTAGTCCCTGGGA
CACCCCAGGGCAGCTGTCTCCCCAGACGAGCCCCGCTCTGGGACATTGCATGGGAATCTCAGCTGCTCCGGGATGTTCATTCACCCTACCTCTCTCAGGACACCCTGGCTTTGCAGAGCCCGTGCGTGAGTGTCTCTGAGCCGGGTGCCAGGGGGTGGCACTGTTTGCTCACCGTTGGCCTCTGCTGGCAGCGTGGTGCCCGGCGCGGCGTGAAAGCCCTCGGCCTCCCAGGCGCTTTCGGCCTCACAGGCATCCCTCTGGCTCGAAGTGCTCCTGCTCCCACAAGGCTCAGGAAACC
ACCACCAACCTTTCTTTTCCTGGGAATGGGCTCGTCGAAGAGCAGGTTGCTGGCCTCCGCCTCGTCGATGCCGTCGTCTGGCTGCGCGGGGCTGCGGAAGGGCTTGAAGCTGTCAGCCGAGAGCGGCGGCGACGGCGTGGACGGGTTGGACTGGTCGCTGGGGGCGCTCCAGCTCCAGTAGCCGCTGCTGCTGGTGCTGGAAGGCACGCAGCCGCCCTCCTTCCAGGATCCGCTGAGGCTCTCTGCATGCACACAAACACAGTCAGTGCCAGGACCCCTGCGTGCCCGGGCATGGTTCAGTGGGGAA
CAGTCTCCCCCATCCCTGACCCCCACCTTCTGCTCCCTCTGCCCTTTCTGTTTGTGAAAGCAGGATGGGAGCCGTGGTCCACCTGTTCAGCTCCGCCCTGCTGGACCCAGGTGAGGCCTGCCACCTAGTGGACCCAGGGAGGAGCATCAGGAAGGGCGGCCCCGGCCTGTGGGAGGAGAAGGCTCAGGCAGGCTCGGGCTGCAGGAGATTCCACACCGAGTCAGAGCCGGAGGCTTTGGGAAGCTGGAACCAGACCTTACAAAAAGCAGGCAG
AGCTGGTGAAGGCATGCAGTGCTGGAAGGGTCCTGAGGGGGACGGTCCCTGCCTAGGGTCCCCTGCGCAGCCTGGGAAGGCTGGCCACTGCTGTCTGCAGATGAGCTGGTTGTCCCGGCTGTCCTGGACTCCCTAAAGGCAGGTGCGCACACAACCACTAGAGGGCAGCATGGGCTGGCGAACGGGGAGCCCGGGCATGAATGATTTCAGGGTTCACACGGGTCCTCAACTTCTCCAAACTGCAAGAGGGGAAGGGTCATTCCGGCCCACGCACCACGCAGGGTGGCAGT
GAAGGATAGAGGGTGGGAGAGGAGGGAGAGTCTGTCTCACATTGTAGGGAGGAAGTAAAACAAAAAGTCCAAGTGAGTGATGGAAAAAGCCAGGACCTGACATGCAGCAGGCTGAACACCTGGAGGGCAAGTGCTGTCTGCCATGCGCCGGCACGCCCCCTTGTGGTGAGGGAGAGCCGTGTAGTTTCAGGGGAGGAGCACAAAGTGGGAAAGACCCAGCATCCGTGGGTCGCTGAAAAGCTGTGGGAAATCGGGTCGCTGGAGGAAGGGAAGACGCTGGTCTAGAGACCCAGCTCATACTTGCCTCTATTGCCGAAA
TGGCAGAATTCAATGAGCCCCAGGAACTAATAATTATCCTGGGGCAAAGGACTTTCCCATTCAGGCTTGCCAGTACCTTGGCTGGCTTGTGAGTACTGCCGTGGGATAGAATACAGGCCAGGAATCCGCATTTCTCACATTTGGCCAGAAGGTGGTGCTGCTGCTTTATTTGAGTCAGGACTGCCCAGGCTCCTGGCTGCGGAGGCTGCTGGCGTTTATAGCATTTACAAACTGAGAGGCTGGGTTGGTTTGAAAAGGATAGAGGCAGAAGGGACATTTGC
CAGTTGAGACAGAGCCTGACACAAGGATGGGGCAAGGGCGGAGGCTGACAGGGGACCTGGAGATGGCCCCGCCCCCTCTGTGCTGCTGGAGGGTGCTGGATGTTGGGTCCTGTCCACTTGCAGCCCCGCCCAGACCCTTGAGTGGCCTCTGGCATCCCCCAGTGGCCCACACTGGACATTGCAGGCCTGGGTCTGTTGCCTCCCACACATATCAGGCCCCGCCCCTCTTCCTGGCTCAGAGGCGTGGCAGAGTGGGCCAGAGGGTGGGCTGGGCGCCATCTACCCTCCAGTGTTTCCTAACAATCCCCCATCCAGGCACAAAACCTCTTTAA
CTCTCTTTGCCCATCGCTGCGTGCCCAGCCGTGACATACACTAGGCACTTAATAAATGCGCATAGCATGAAGAGCTTTAGACAATGGAGCAGAGACAAGAAGCCCTTCCTAGAGCATTCTCGGGGCTGTACCTCCCCCTGGTGGTCAGTTCCAAAACTGCAGCCTGTTACACCCGCCACCTCCCTACAAACACCCAAATCTCTTAATACTCACCTGGGCCAGGGGGCTCCAAGGTCTGGTCAGTGGAGGTCAAGGGCTCCGTTCCGGGGCTGTGGGAAGTGGGGCTCCAGTG
GTCACTGGGGCTCAAACCGAAGTCCAGCTGGCTCCTCCGCTGCCCCGAGGACGGGCCCGGAGGTCTCCCTGGAGCGGTAGGCGGCCGGTCCCTGGCCCTCCAGCACTCCCCATCCTCGGCCATACACCGGGGCAGGTGACACACCACCGCCACCTGGCGGCCAAGTGGGGAATTCTGACGCGAACACGAGATCTTTGGGGGGAGCAGAGGAGCCAGTTTGGATTTCAGAGTAGATGTTACCAGGCCTCTGGCTTCCAGCCTAAGCTTCCTTGAGATCCAGGTGCTCATAGGGTGTCCAGACCCAGAACCACCTGCATGGGGGACGCGGCTTTCAGTCTGG
TGGGATGTAAAGAGACAGTGAAAGGATTCTGACTTTTGGCATTGTCAGCAGTTTCCCTTGAGAGTGGAGCCCTGTCTTTCTGCAACCTGCAGCTCTCGCTTTCCTGCTGTGACTGAGCCAGTGGGATCGTCGGCCAGGAGAGGGCGCCTCACTCAGTGAGACATAAATCCAACGCACCCTATGAGGGCACTAGGAAGGTGAAACGCAATCCTCACCTACACTTGCTCTGCTCTCTGCCGTTTCAGCATTCCACCTTAGGGCGTCAGGCTTAACTTTGCA
TCTTTGTGAATAGATACATACTATGCATGAGGCTAAAATCACCTGAAATCTCAACAACTTAAACTCAGAGGCACTCATCATCTTTCAGCGTTCTCAGGGAGGGATCCTGGTTCTGCAGCCTTGGCTACCTCTGCTGCCCTCTGCTGGCGGAGCGGAGTCCGCAAAGTCCAGAGCAAGGGACTGCCCTGGGATCTCCAGGCACACTTTGTCCTGAACGTTGTCAAGGGCTTTCTCCAAAGCCATATAGGTAATACAAATTCAAATCATCCAGCAAACCAGTGCCAGGATACCTATGAGG
CAACCCCCACTCCCCCGCCTCAACCCTCACCCCCGCTGAGTCACCAGCCGCAGAGCCAGCTCTTAGGGCAGCTGAAGCCTCTCTGCTTTCTACAGCTGAGATCTGGTGTGGGCACCTTGAACAGAAGATTACAGCCGGGGCCACTGGGAGGCAGCCACGACTGCTGCTTGGCTGCTGCTTCTTGGTGTCTTCACTGAGAGGGGACTGGGAGCCGTCAGTGCAGTGCTCAGCAGACCTTACTGAGAGAGCGGGAGAAAGCTGCAAGCATCCTGAAAGCAGGGGCAGCAGCACAGCCTGTTC
AAAGCCCTGGGGAGGCAGAAGGAAGGGCCAGATTTGGAAGCATGCAGACAGCCTTTCCCCCAAGAATGAGACTCTCCACCACCTGGAAACAACTTGCCGAGGGCCAAGGTGGGCTCCGGGCACCACTTGGTACACCTGTTGTGGCCCCTGGCGTTGCTGGGCTTCCTCTCCCTGGCCCTGCCCTGCCCCAGCCCAGCACTTATTGGGGGAAGACCAGGCACTCCGGTTTGGAGGGGAAGCACTGGAGGCTTTGGTGTGTCTAGAGGGCAGGGTCACCTGGAAGGGGAGGGTCTACTCCTTGGGAGTACAGATGGCCACATCCAATCTTTGCAGGGCACCCTGCCAGGTCTGGAGGCCACCATCTGGTGGCGTGAAGCAGGCATTGCAAGTGGATGGACGCCCATGCTCAGGGCACGGTCAGGGTGTGTGTACACACAAGCCTGCAGTCTGCCGAGGCGATTGTGAATTTGTGTATGTTTGAGTGTGTACGCATTTGTGCACATGCTTCTTTGTATTGATGAATGTGTGTGCATTGCTCTGTGGACATGGTGTGTGTGTGTGTGCATATCTGTAGTATGGAAATAGAGCATTGTGTGCTTGTGTGTAAGGTGGGTGTGTGCAGATATTAGCATGGCTCTGTATGTGTGTTCATATCTGTATGCTGTGTGTACACATGTACAAGTGTGTGCTTTTGTGTGTGAGTAG
CTAGAGAGAGGCAGCTGCTTTATAGGAGGTGAGGATAGGAGAGAGTTGTACCCTGCAGGGGCCTGGTGAAGGAAGCCTCTGGGAACCAGGAAGGGAGAAGCCCCTTCTTCCTCATGTGTCCCTCCGGCGCCCTCTACTGACAGGGGTTAGCATCAAGGCATCTGGCAAAGGACGCAATTTACAAGGCCCAGTGCTATTATCACAGAGCAGAGAAAGAAGGGTAGGTTTGGAGCAGAGTTAATAACTGGAACTCCTGTTACATTCAAACTTCTAA
TGGGCTCCAGTCTGGGCCTTAGGGGTGGGGCGTCGGGTTGGGAGAGGTCTTGCCGACCTCCACCTCCTGGCATCACTCCAGCTCCAGGTAGCCCAGCGGAAGCTGCAGGAACAAGAAGGCGAGTTCCGGACCCGCGAGCGACGCCTGCTGGGCTCCCTGGAGGAGGCGCGTGGCACTGAAAAGCAGCAGCTGGACCACGCCCGCGGCCTGGAGCTGAAGCTGGAGGCGGCGCGGGCCGAGGCTGCAGAGCTGGGCCTGCGGCTGAGCGCAGCCGAGGGCCGGGCACAAGGCCTGGAGGCCGAGCTGGCCCGCGTGGAGGTGCAGCGGC
AGCCTCAGAGAGTGTCAACAACTCACCGCAGGTCACCCAGCAAGTAGGTCAGCCTCTTCTGTTAGGTAGATGGGCTGGGCTGCAGGCGTGCGCCTAAGGCTCGTGGGAACATGGTGGTTGCAGCCATTCTGGTCTACCCACAGAGGGTGCTGCTGCCTCACAGAACTACCCAGGGCTCCCTACTGGACCTTGCCAACCTGCCCTTAGAAAGGCCTTATCTAAACTCTCTTCCCTCATCCCATGCAAACCCCACCATATAATTAGACTTCTCAAA
CACAGGCACGTTTCCCTCCCAGCAAGAATATAACTTGCTGGGCAGCATTTCTGTGGATACTTTGAGAGAAAAATGCCCTAGTTGAGCACCCCGCACCATGGCCATAAGCATCCACCGGGCTCGAAGTGCATGGCCCGCAGCTGACCACTAGGGGGCAGCCCTCCACGCAGAGGCTCGAGCGACGGAGGCGACGCGGCGGCTACCGGCTCTGCTGAGCCCACCCCAAGATCGGAGGGAAGGGAGCCTGATTCCACGCGGGGCCTCCCCCGTGGCATACGTTGTTGT
AAGAATATTTCAGTTAAATTTCTACTCTCCCTCATGTGACCTACGCTTGTTAACACAGACGAGGCTTTAATTCTTTGCTGTGGGAAGTGGCCTGTGCACTGTAGGAGGTTTGGCAGCATCCCTGGCCTCTACCCACTAGATGGCAGTAGCACTCCCCAGTTGTGACACTCAGAAATGACTACAGAAATTGCAAATGAGTCACTTCTTGGGCTTTTGGCTAAGATCAAATGTAGAAATTGCCATATGACCCAGATGGACAAATCACCTC
GTGCATCTGAGAATCTTCAGTCGCCCTCAGGGATGAACATAGCTTCCACCCTTGGTTTCAGATGGATTGAAGCGGAGGCTCTCATCTGGGCCTTTTGAGGCTCGCCATGCTAAGTGCTGCCACCTGGAGGCAGCGTGGAGAAACCCTCGCTGGTGTTCCTCCCTTGGCCTTTGCTTCTGCCACGTGTAGTTTGTTATACGCTGTTTTTATCAAATCGGTCCAAGGTAGGAGATTTAAGAAATAATGTCCATAGATATTTGACTT
AACCTACAATTTTGGATTTCTTATGGATTTCCAAGTCAAAAAACAGTGGCTTAGAAAGAAATCAGGGCCCAGAGCCGGTTTCAGGTTTCGGCCTCCGTCTTGCCGAGCGAGCCGCTGCTGCAGTGCGTGGCCGCCAGAGGGCACTGCTTCGCCAGGCTGGAGGCCGAGCCAGCTCGCCGGGAGGCGCTGGTGGGAGGCGCGGGAGCCCCCGGGAGGAGCGCGTCCACGCCGCGCGGTGCGGAGCCGAGCCGCAGCCCCGAAACCGAGTGCGGCGGCAGCAGGGCCGGCAGGACCGCCACGACTCACCAAGTGAGC
CTGCTAAACTTACCCACTTAGAAGAGTCCCCACTAAGTCCTCCACTTCATGAACACATCAGAGCTGCTCTTTATTGAAGTGCCATCAGCCTGCAGAGTTTCTCACACACATGCCTTTGATAGGCGCGCCCCCTAGTGGACCAGAGAACAGATTCAACCCTAACTGCCCACAAATGTCCCTCCTAAGGCACCACAATGCGTGCTAAATAGGAAAGGAGTTTGGAAAAACAGGACTGGAAGAAACCTGTCTCTTCACCTGGTGTTCAATA
CCTTTCTGTGCTGACATGAGAAAACCACAGTGGATCACACTGGCTCAAAGTGAGGCTGGACTCCTTTGTCCCCAACCTCCCAGATGACAGGTGCTGTGGGGTCACCCGGAGGAGAAAAGCTCTCCTAGGCTCAGTCTTGTCCACCAGCAAGGGGCAGCAGAGCTGCAGCCAGGAGCAGCCAGAGGCTGGGGCTGCCCAGGTGGAGCCTAAGGGGTAGGCAGCCCTGGGAGGTCTACAGGTGTCCAAGGTTCAGTCCTAGGATTGGAAGTCAGGACAGTCCATCCTATTGCTT
GAGGTTCCAGAGGGTTCAGCGCCCAGACAGAAAAAGCTCGAAACTTCCTATACAAGCCAGAGCTCTGGAGAGGAACAGACCGCACATGTCAGAGCCCATTAAGCATTTCCATCCAGCCTGAAAAGGCCAGGAGAGTCAGGCCACCAGGGGGCGCCAGAGAACCACAGGAGATCCAGGAAGCGCTTGCTAGGACCAAGCTCCCAGCTCCCAGGACCCCCAGGCCGGCAGCGGAGTCCAGGAGCTGGTGTGGCCCACAAAGGGTCGGAGAGCCTCCCAGTGAGAACAGTAGGGGCAGGAAAATGATCAGGTCAAGGGTCTCCCAGCTGGCAGAGAGGGCTCCCAGCAGAGTGAGGACTTCATTCTCTAGGGCAGACCACGCCCACTGGAGGAAGGAATGTACATCCTGGGAGGCCTCTAAGCTCCCCAGACTCAAATGCCAGCAGCTCACATACTGGAGAAGAGGAAGCCTGGAATCTACAGGGTGCAGAGGGGCTGGGCAGCAGCCTTCCTGCCA
GGATGAGAGCAACACCTATCAGCTCCCAGACGGCTCCCGCGTGGAGCTGACCCCCATGCAGCGGGTGGCTCCTGAGATGTTCTTTAGCCCGCAGGTGTTCGAGCAGCCGGGGCCCAGCATCCCACGGGCCATTGTGGAATCCGTGGAGTCCTGCGAGATCTCCCTGCGCCCCCTGCTGGTCTCCCACGTGATGGCCTGCGGGGGCAACACCCTCTATCCCGGGTTCACAAAGCGCCTGTTCAGGGAGCTGATGGGGGATCACGTCTCCTCCACCAAGGCCACAGTCTGGGAGGGTTCCAATAGAAACTTTAGTGTCTGGCTAGGAGCGTCCGTGGTGGCTCACCTTTCTACCTA
GGACCCTGCCTCCTCAGCCCCTCTTCTCCACTGCAATATTTGCTCTCTCATGACCAGACACGGAAGCCCTGACCACCGGTAGCTTTGCAGGTGTGGAGGGGTACCTGGGGACAGCTCCCAAGGGCAGGTGCTCCGGGTCAGCTCCTGATTCCAAGGAGAAGGGTGCGGAGTGGCCACTAGGTGACAGCATTGCTCCGCTGAGAAGGCGGCCACGCGCTCCACGGAGTTGGGTGTGTTGAAATCCCAGAAAGAAGGGGCTTCATGGGAAGTCTCAAAACCTCCCTCAGCCCCCTCGCTTTCATGGATGAGGATGGCAGTGAGG
TGTGTGTGTGTGTGTCTACCCAAGCGTCCAGCCTTGGGCCTGGAAGAGACGGGACTTCAAGCCCTGCCCAGCACTTCCAAGCACGGAGCCCCTGGCAGCGGCTCAGCCTCCCTTTGCACAGGAATGGGGCCAACAGCACCATCTGCTGTCAGCTTCTGGAAGTGCCCTGCAGAGAGCGCACACCTGGCTCTCGGATCAGCTTTCCAGAAGGACCTGGGCTGTGGCCGCTATCCTGACAACAAGCTGGGCCACAGGGACATCCCCAGTCCAGTGAACTAGAATGAGGCTGGTCTTCAGAACCACCG
GCCGTCTCCCGCTGCCTTTCTCCCTCAATGTATGAGGTTTGCACTCCTGCTACTGCATAAATGCACACATTTCCTGAGGCCTCCACCCTCCCGGGTTAATGGGGAGTGGAGACGCACGGCTGTCCGGCTCCGCAGCGCCACCTGGAGGCTTCTAGGTCCTAGCTCGGTGAGCGTCTTTGCTCCGATCCCAGGGTCGTGGTCTTCAATGATTGTCTGGAGGACGCATCCCATCTGTCACTCCCAGACCCTCAGCCTTGATTTTTGTCTCTTCTTCAGAGCAATATTTCTCTGATCACATCC
GGCCAAATACAGAGAAAGCCTAAACTGATCCTAGACTGTCTTCCCAGCAACGTGCGGCTCACCAGGAACACGCAGAGCTGACGCCCACCCCAGAGGGCTGCTGAGCCAATCTAAGAAGGCATTTAGCAGGCTGAGGGGCTGTCATACCAGCTCTGTGCAGCAGAGGGGGCGCTCACCATGGGGACCGAGGAGCAGGCAGTGGCAAATGCCTGATCCAGAAAGCAGCCTGGGTTCTGGCTCCTGCAATTTACCCTTCAGGAACCCAGGTTAGTTGGCAGCGTAGGGCTCAGGTCCTGGAGGTGGTGAAATAACCCTTTCTCCCTCGACTC
CCCAGTGGGAAGTATGGCTGCTGCCCAATGCCCAACGTGAGTGAGGGGCTGGAGCCAGCTTGGCTGTGTGCCCCCAGCCACCTGGCCCTGACACGCACCTTACAGGGGCTCTGTGGCATGGGGCTGGCTGGCTGCTTGCTGGGAGCCTGGCTGATGCAGGGTTCATGCTACCCCCTAGTGGGGGATTGGGGCAGTGCCAGCCATCAGCCTGGCTGCTCCCTGTGTGCTACTGAGCCTGGAAGTGACAAAGACCCACCCCTGTCCCCACTCAGGCCACCTGCTGCTCCGATCACCTGCACTGCTGCCCCCAAGACACTGTGTGTGACCTGATCCAGAGTAAGTGCCTCTCCAA
AATTAGTTGTCAACATTTAGAAGATATTATACTTCACAATCAGATTTCTAAATTTTCCTACGGTTAGAAGATGTGGCAACACTAGGCCTAAATACAGAGCACCAATCAGGTGGGTAAGGCTGCCCCCTCCAGGCAGGCCAGGAGCACTGCAGCTCCCATCCAGCCAGTGTTGCTCATGGATATTTCATAACCCGCCTCATAGCATTTTCTTTGTTGTGTTTTTTTTTAGACAGCGTCTCACTCTGTCACCCAGGCTGCAGTGCAGTGGTGCGATCACGG
TAGACAGGCTATTTGACAAGATGGGCCACTTTAAGGGATATACCTTATGCCGCCTTTCGCTCTTCTACAATTCAGCTCCATAAGGATGACCTTCAGACATTTTTACACCCAATTCCCCCGCAGCACCACTAGAGGGCAGCAGAGAACACAATGATGGCAAGATGGCCATTTTGTCCAGTCTTTGTCTTCAGCTCTCCTAGTCCCTCAATTTTCCCAGCTTTCATCCTTTTGTTAACTTTGGCTTTATGGGTGCAAGTTTC
CGATATCCTTTGTTTTTCCAAAGTAGATCTCGTTCAGCGTACTTCTGATTTTATTTTCCATGTCCTGGAAGGGAGGTCGGTCAGCGCAGTGGCAAAAGGTCAGGAACCCTGAGGCCCACGCCCTCCCTCCACCTGCCAGCCCTGCAGTCCCCAGTGTGGCCACTGGAGGGTGGCACACGCCTGCTCTGGGGCATCAGTGAGCGCGCTCCAGGCTGCCAAGACCCCACCTGCCATCTGTGCTCCCGGCACCTTCCCATCCACAGTCCACAGGCAGGGAGGAAGCCAGTACCCAGGGATTGGCG
CTGGAGCTGTTCTCCATCCATGAGAGTGGCTGGCAATGGCTGCTCTCAATCCCTTGAGGGAGAAGAGCCCCTGGAGGGCCTGGCATGTTTGTCCTGCTCTGCCTGGGACTGAGCGAGTGGACTTAGGGCTGGGCAGGCAGTAGCCACCAGAGGGCAGCAGCGAACTAGGCCAGGCCTGACTGGGGTCTGAAGATCAGGGTCAGTGTGGCTGTGCCTGGGAATTCCAGACCTGAGGTTGGGAAAAGAGGTTTTTCTCCTGCAGGGTACTGGGCCAGGCCCTCAGCCTCAGAGAGCCTGCAGA
TCTAGGACTGGCCACCTTCTCACCTCGGCCACTTCACAGTCCTGGGGGGCAGCTGTGGCTCTTGCTGGGAACCACCTGGACCTCCCTGGGGCTTGGGGGTGGGGTGGTGGTGAAGTGAGGCCCACCCGTCCGTGGCTCACTCCTGCCACCTAGAGGCCACTGTTCCTCACAGGCTCTGGGGCCAGTCACCTGCCTCTGCCCGGGGGCGGGACCATCCCACCGGATTGCAGGTTCCCTGATCACCAGGATGGGCCTACACCTCTCCGCCTGCAGTAGTTGCTTCCACGCAGGACTAGAGCATGTCAGGGTTCGGGGCTCCTGTCATAGCGGAG
GCTTCCACTGGAGCCAAGGCCCCTGAAGGCGCCCCGTCCAGCTGCAGGACAGACACTGAGGAGCTGGACCAAGCAAAACTACGGCTTCAGGACCAAGGCCAAGGCCCGCATGGCCCTCGGTGGTCCAGACCCTCCGGCGCCACCTTGTGGGGCAAGTGTTTGACGGGAGGGAGCGAGAACAGCGGCTCTCTGCACTTCTGGTCCCAGGCATGGACCAGGGCTGGGAGACGGGCGCTTGGCGAGCTGCAAAGGACACAGCCCAGCGAGACCTGCCTCAAATTCGCGGTGCGTCCTTGAGG
ACACCCCCAGGGTCCAGCTGGTGGCCAGCATTATATCACCCCACATTTCCTCCTTACTAGACTGGCAACACAGGAGAAGAGCATTCCATGCGGAAGACTTGGACTACAGCTTCCCAGATTAAGACCAACCTTCCTGCTTTCTCCCAGCAGGCCAGTAGGAGCTGCTATTGCCTAGGGAAGGGGAGGGAGATGTCTGGGTTTCGCTTGTAGTAGTCATGGCAGCTATCAGACATATCAGACCCAAAGCTTTTCATTTGTCATCATTCTAATTCTCAAACATGCCCATGCAGGAGGCACCA
TTCCGGGCAAAGGCATAGAACAGGAATGTGAGTTTGGGGGTGGTTTGGCCTCTTGTGGCTGGCCCATCAGGTGAGGGAGCCCGTGTGGCCTTTGGGGCGTGAGCTCTGTAGGGCCTGAGCTGAAGGCGGCTGTGCCTCCAGGGGGGTGGGGCGGGGCGCCCTCTGATGGTCCTGGGTGGTAATAGCAGGGGCTGGGGAGGTGCTGCCTGCAAACCAGCCTCAGGCCTGACAGATCCTGAGCAGGGGGACCTGTGTGTGTGCGTGTGCACACGCGCATGTGTACATGTGTGACCGCGTCAGCGTATGATGAACTTGTGTGTCTGTGTCACTGAGTCTGGGGACATGTGATTATGCA
TCTTGTGTTCCCTGTGTATGTAAATATCACTATTATCTGTCCTGTCATCTAAGGTAAATGAAGAGAGAAGGGAAAAGCAGAGATCCGACATGCATAAATACTCGCACTGGGCAGAATGTGAGGGTGGCGCAGTGCTCAGCAGGTACCACAAGGTGGCAGTGCCCTCTCAATGATCAGTACATCCTGAGCTGCCAGCCCTGATGGTAGTGCCTCTCCGCAGAGCCTGGGGGTCTCCTGCTGAGGCCGCGTGGGTGGGTTATTGATTCCTGCAGGATTTCCGACACGTTTTCCTTTGCCTGC
TTGTATGGTCCATGTTTGTGTAATAATTTATGAGAGAGAAAACCACAAACCAAAAGAAAGAAAATGGGCAGAAAGAGAAATCCATTCCATGACCCCAGAAAAGTGCTCACGCACCACTATGCCAGCAGAGGGAGCCCAAGGGCAGTTCAGAAGTCAACTAGGTGCAGCCAGTAAAGTGCGTATGTACTGCAGGGTAATAACCGGAGACGACTCATGTCATTGCAAACGGAAATGGTAGTAGGTACAAATGACTATAAAGA
TATGGGTCCTCTCGGGTGCTGACCCAGGCTCCATCTACCCTTCATTCCTGGCTTCAGAATCTGGGGTTTCCCATGGGTAGGAAACCAGGGATCCTTTGCAGGAATTGCCTTCGCCCTCCAAGCCTGCTGTTCTGATACCGTTCAGCAGAGGGCGCTGTGGGCGTGCACTGCCTTCCAGGCCCGGACCAGCTCCTGCCAAAGGCATCTGTGGAAAGAGGAGTGGCAGGGATGAAGGGAGGCTTCAGAAGCTATTCCTGTCCCCTGTCAACAGTCTTTCTTCTCTGCTAAAAATGTGAC
CAGGCGTGTGCGCTCAATAGCTCCGTCACAGTGGCTGTCGCTTTATTGAGCAACCGAGGGAGCGAGGGAGAGGAGCAACTGCGGCGAGCGTGGAGGCCCAGCCCGCAGAGCTCCCGTCTGGGGGAAGCCCTGTCCCTCACTGCCTGTTCCCGGCGCTTTGGTGCCCTCTGCTGTGGGGTGATGAGGTCAGGCTACGCAGGCAGTCACGGCAGAACTGAAGGCCGTGTGCTTTCGTGTAGCCAAACCCCTTTTCTTACTGATATCAGTTATAAAATCAGAGCTATGTTCCCACCAGGGGCAAAAATCCAACACCGTGCAGTTGCAAA
CGTCCTCCTCAGAGTCTGCTCTCTGACTTCCAAGGCCTGTTCCCCATCCCTTGGGGAAGGGAAAATTGCACAGGCCTTTGGAAGCACAACCTGTTTGTCCTCCAAGTCCTCCAGCCCTCCTCGACCATAGAGACATAGCGCCACCTGGAGGGCATTGTGGAGACTGCAGCATTAGGAGGGGCTGGGGAAGGAAGGAAATGAGGAAATGAAGATGAGCGATTTGTTGCAAGCACGCGTGGAGCACAGCCCAGTAACTAGGAATGCAGGAAGCACCTTTAATAGCTAGGGAAGACGGTGAGGGGATGGAGCCTGCAA
GGGGAAGAAGCAGATACCAGGGAGCCTGGCTGTTTATCCTGGGGAGGGGCAGGCAGGGACTCACAGCCTGCATTGAGTTTGCTTCCCCTCCACAGGTCTCCCGTGGAGAGCAGCCCAGACCCGGCCACACTCAGTGAGGAGGAAGTGCGCCTCCTGCTGGCTGCACTGGTGCAGGACTATGTGCAGATGAAGGCCAGTGAGCTGGAGCAGGAGCAGGAGACAGAGCTCCAGGTGAGGCTCCCCAAGCGCCCAGAACAGGGCCTCCTTTCCCCGCAGCATACCAAGAAGGCGGATCCCAAGAGGTAGGAGAGAGCACACTGGCAAGGGGT
CTCCATGACACATCGCCGTCCAGTTCTGCCTTTAATTACCAAAGCACAACACGCTGCTTTGATTCCCCTCTCCTCGGCGCCAGAATTCAAGAGTGAAGTTAAACCGCAAGGGCTGAGTTAGAAGATTGGCCTCAGTTCCCTGTTCCCACCAGCAGGTGGCACCGTCTCCTAGCGGAATTCTTACTTGAACGTTTTGCTTCCATTTCTGCAGAGGCATGGTGAACACAGTTACACCACCAAAGTGTTCCTCCTGGCTGAGTTTGCCTATCTTGTTCAGTGAAGACAACC
ACGCATTCCTGGGTGATGTCAAGAAACGGCAAGATCGGTGGTGGCCATTCTGCTGATCCCTCTGCAATGCCAGCTGATGCTCTGGAAAGAAGGAACCAGCAAGCTATTCTCTCTGGACCCTCAAGAACCAAGCAGCCACCAGAGGGCAGCCTTTGGCAGAGGCTGAGCCCTTGGACGTTGGGCTTCTCCAATGGGTGACAGAGAGCATCACAGATCTAACGCCCTGTTGTACAGTGAGCCCATCTGCGGCTGGCTCCTCTGCCACTTAGGAGCCTCCGGA
TTGGCAGGAATGGTGGGCTTTGGGGCCCTAAGATATGGAGAGTATCCAATGGGAACTAAGTGGGAAGAGGCTTGCAGAGTTGGCAACCTCCTCACCCCATGATAAAGGAGGGGATGATATGCTGAAACATCACATGTGAAGATGAACACATCACAAGGAAAATGCTCAAATGTGGCAGATAAACCACAAAGCCACAGGGCAATTCCTGTGCCTGCAGCCACCTGCCCTGTAAATCCTTCTCAGTTCATGAGTTTGCAGAGAACCTCTAGGTTCTGCATGCTCCACTTCACCACAGTGACCACCAGAGGGAAGCACTCACCCATGGATGACCAGCCCTTTGGGTGCCTCTACTCCAGCCTCACCCTGCGGAGCAGGCTCTGAAGGTAACCCTGGGGTTGTCATAGCATCTGCCTTGGAGAAAGGAGTTTTGTAAACTAAGCATTCCCT
TATCAGCTCCTGCACCTGCCCCCAAAGCAGGATGGGATTTCTTCAAAGTGTGTGATTTTTCCATAGGGACCAGGTTTTGCCGGCTCCTGTCTCCTGTTTCCAACGACAGAGGCATATCCCAAGGTCGACAAGTGGGTGCTATGCCCGGACTGGCCTGCAGGGGGCAGGAACCACCAGATTTGACTGAGTTGATGCCCTGCTGAATAAATGGATGCCACGCTTGGCCCTTTAATACCAATGCTGGGCAGGGGAAGACGGCGCTTTCTAGATGCTTGGCACAGTGCCAAGCCCTTTGC
GTTCACCCTTTAGTCCCCTCCCTTCCTTCCTTTCTTCCTTTCTCCTCCCCTCTCCTTTCCCACGGTCTGTGATTCTGGTGGAAACTCTGGCCCAAGCTGGGCTGGCAGGAGGAGCCACCTGCCACGGTGCACGGCTGTCCCCTGGTGGCGATCTAAAGTGAAGACTTGGGAATGTGGTCAAGGTGGGAGGCCTGGGAATGGGGATTATTAGAGAGCTAGGGAAACCCTGGTGAATGAAGGGTGAAGGAGCAGAAGAAACTTCCAGAAGCCTGGAGACAGGGGAACGCCAGGGATGGAGCCCTGTGAC
CTTCAGTGGGAGTTACACAGGAATGTTGAAGAATCATTCTTCTTTTTCATGCATTTGTCCTTCTCCCACCCCCTTACTACACCCTAGCAGATCAGCTGAGTGTACTTTATTCCAAGAACTTACTGGATCTCTGGTTTTTCTCCTGAAGTTGGGGCAGGTGCAATTCCAAGCATAACCACCAGATGGCAGAGTGACCGCGCATACCTGCTTCCAAGAATAAAACAGTTCTGAAAAGCAACCGCAAAGCCGGGCGCGGTGGCTCACACCTGTAATCCCAACAGTTTGGAAGACCGAGGCGGGTGGATCA
TGACTTACATTTGTAAATGATTCCTTTGATGTAAAATAGAGTCCTCTTGCAGCTGGGTGGGCATGGCAGTTCAGCTCCCCCTTGATCACAGAACAGCAGGGAGGGAGACACAGAGCATTCACCTCATTCTACCTCATTGCCACTAGGTGGGAGTAGAAGTTCAGCTCCGCGCTTGGATCCACTAACACCAATCGGGGAGAGAAGATGGGGTGCTGACTAGCACTGCCTTGAACCACCTTATTCTCCTTACCTTTGCATGGGGGTAGGAGTTCAGCTCCTCACAGGGCCCTGCTGATACTA
GTAGTTTTGATCTGGGACATGCGGCACAGACTCCTTGCTAGAGCTGCTTGAAAACCTATCTTTCTCCCTTTTCCTTTTGCCAGAGACTTAGGGCCCACTTGACATATTCACAGTTGGCTGATGCCACACTCTAAATCCTTACCTGAGGAGCAGTGTCTCCCTCTACAGGCAGCACAGCTGAAACACAAGGAAGACCTCTCTCCACAGCAGTGCCTCTGTAACTGACATGTCCCTGTACCTCTCAGCCAGCACATTGTGATAATGACTCATTGCTCCACTGCCGATTCACAGACCACTGCCAGGCAATGTGTGGGCCTGGAACTGG
GCTGGGATTACAGGCACGTGCCACCACACCCCGCTAATTTTGAAGGAAGTTGTCCATTTTAAGAAGAGAACACAGACCCTGTACTCACAAACGGACTGAGGTGCAGCCCTAGCCGGCTAGGTAGCAGCCTGCCTTTCCACTTCTGGCCTGCAGAGGGCAGTGGTCCTAGACATCAGCAGAAGTCAGGGGCTTCTCAAGGCTCAATCTCCTAAGGGGCAAATTAGGCCCTCCTGACATTTAAGTCACTACAGTCTTGCCACTGTTACTCTTTTAATTA
GGTCATAGTGCTGGTGTGGGGAGGCTTTGGAGAATCAGAATGTGACCCCCATGGAAAAGTGATAGGGCCACCACGGGCAGCTGCCCAGGTCGCAGGTTGTATGCTGCATATTTCAGTGGGTGCTCTCGTTTTCCATGTGAATGGCGCCCTCTAGAGTTGCACAGTGCACAACCTATACAGCCATTGGTGGCAACTCTCATGGTGGGGCCCAGCCCACTGAGGCCCTTTCCTCCTGGGCCACCAGGTTTCCCTGCAGTATGAGAAAAGTGGAAGCTTCTACCACACGTGTGGCGGTAGCCTCATCGCC
GAGGCACCCCAGTTGGCAGGGACAAAGGCTGAGCTTGCCCCGGGGCTGCCAGGGAGAGGAAGCTGGGGAAGGAGAGAAGTGCCTTTCAGGGCATCGAATTCAGGAGCAGAAGGTGGACGTCTGCAGGGACTGGACTGGGGAGACGAGTGTGCACATCGCCACCTAGGCCCCAAGGAAGGCAGTGCAGCCCCCACCGGGCTCCAGGACCATCTCTTGGGTTCTTCCTACCCACAGGCACGCGCTGTGTGCCCTGCTGGCACTGGGACCTGGGCAATCCCAGTGTGACCCACCACCCTGGCCTTTCAGGCATCCACAGCACAGAACGTGGCTGACCTTGGGGTGACACTGCTTTG
GCTCTACCTCAAGAAGTTATCTGTTTGAAAGTCAATCTGACAGGTGCTCTTCCTAAGTAGCTGCAACTAAAGAAGGCAGACAAACGCTTCAGTGCCCCTCAGTAGGTGAAGGCAGTATGCTTCATCTTCCACCGGCAGGGGGCAGACCTGAGCCACGGGAGGCTGCTGCAGCGCCGGCTCAGAAATTTTGCAGTCAACTCCAAGTGTGGTCCTCCCACCCGCGGGAGCAGCGGCAGCCCGGGGACTTGGAAGAAATGCACATTCTCCACTCCGGAAACGCTGGA
CGGAAAAGGAAAGCTGAACAATGGCTGGGAAATGGGGAAGGAAGCTCTGGGGGGTCCAGTAAAGGGACCGGCAGTCCAGGCTTCTCTGGGCCCCTCCTCACGTCCCAGCCTTTGCTGGAGCCACATATACAGCTGGCAACCCTGATGCTGGCACGAGATGGCGCCCTTGGATGGGGAACAGACTGGAGTCAGCCTGGACAGACTGGTGATTGGCTGTGAGCACTGCTGACTGGGCTGTCTGCAGTTTCTACACTGCCCCTGGACAGTGGGCACATCGGCTTGTGCTTCAGAAAGGCCCTTT
ATCCACCCACTACCCCGATGCAAAATCTCTGGCCCCTCTGGGAGGGGAATGAACTGGAGCTGCCCGGAGCGGGGCCAAGTGGGCGGGGCACGGGAGGGTTGAGCGTGGGCCGAGGCTGCCACCTGCTGGACAAGCCGAACCCAGGCGCAGAGGAGGTGAAGAGGGAGGAGAGGAGCCCAGAGCCGTTAGGCTGGGTGGCCCCCAGCCCCATAATGCAGTATCCATCATTTCTTCTCGGCCCAGGCTTCCACCCACCAGGGACTCCTAGGGCCAAGTGGGTTC
TGTCCATCGTCCATTTGTCCCACAAGGATTGTCCCAGCTGTCCTGTGCTCTGTGCTGGGAAATGCCATGATGGTACTCTGTGGAGGGAGACTCTGGTTGAGCGTCTTGACCTAAGGTTGGAGGGCAGAGGCTGCATTCTTAATCCCACCACTAGAGGCTGGGCATTCACAAGGGACTGAGGACCAGCAGCCCCCTTCTTCCAGGCAGGCTTCCTCTCAGGTTCCTGTCCCTCCATCTCCCTTGGTAACTGGAGAACATACTCTATTGGGGGATATGGAAAGTAA
TCAGCCATAAGACCATAAATTCTGTCAGCTCCTTCCACCTTCGAAGCTGGCTGGCTTTGTGACTTGCTTTGGCCAAAAGAATGAGGCGGAACAAATTGCGACCTTTCTAGGCTAAACCTTAAGGGGCTTACTCCCTGCGAACACTGCCACCTTGTGGACAGGTCTGGGATAGCGGTCTTGAGAGCAGGAGTCCACGCTGAGGGAGACACCGCCCCCCTCAACCCGACCCCCAAGCCGACTTGCCCAGTGCACCAGAGAGAGCCCAAGCTAGACCAGCAGCAGAGCTGCCAGCCAGCCCACAGAATCATGG
AGCAAAGCCCATCCCCACCCTACCCCTCCAAGCCTCATCCCTGGAGATGGGGCCCAAGCCCCAGGGCCAAGTGGGACAAGGGGTCTGACCCACTTAGGTGAGGGCAGGTAGCAGCGCCCTGGAGGCTGCATACACAGAGCTGCAGCGCCACCTACTGTCCATGTGGGAAGAGGCCACCAGTCCCAGGAGCCCGGCTCTGACCTAAATAAATCCCAGTGGACTGAAGCACAGCTAAGAGTTCCTACCTGGGCCCACTGGCCCAGTTCCCTCCCCGCCACCCCCAGGTCTCTCCAGATGGCTCGAT
GTCAGCCCCAGGCCCGGGGCGGCACTTCCCGGGTTGGCCCACCGGCCAGCCGGAGCCTGGGCGGGGCCAAGGGGGTGGGGCCAAGCCCAGCACATGCGCCTAGAGCCCTGGAAGCTCCGCCCTGCAGCGCCGCTGGCGCCCAGCAGAGGGTGGCAGCCCCCTTCTCATCTACCCTCCCGCTTTGCTGGGGCCGCTTTCACCTCCGCCAGGCCGGCCTCCAGGCCCCACCCCCAGGAGGCGTCCCCCAGGAGCTCCGGCCCGAGGGGGCTGCGGCGGCAAGATGGC
TGTCCTCAGAGATTCCTGCAACATAGGAGTGCAAGAGAGGAGACAGTAAGCAGAGGCACAAGGCATTACTCCCAAATCACAGCTAAGCCACCCTGCAACCCTGGCCGGCTCCTTACAAACCCAGCTCCCTTAGCAACTGCAGTTTCCCATCCAACCAGACGAGGGCGCCGAGCTGACAGTCTTGCTGCTGGCAATAGTGATAGCCGCTGTGAAAGCACAGTAGATGCTCGTCCACTTGTCGAGGAGAATGCTGAATTCTTACCACTTTTGCACCACTGTAAAGTCACAAAGTCATAAGTCGAA
GACACACCCTGTCTCAAAAAACAAACAAAAAATAAAGCAAGCAGTCACGAGTTCCAGGAGGTCTTGCAGTGACTGAATGGTGGTCACTGCAGCATATCTGCACAGTCCGTGTCGGTGTGAGGGTCAGTGGGGCCTGCTGAACAGGCTGCATGTAACTGTCCCACGGGAAGGTGGCCACCAGGGGGCAGTTGTGTAAGGCAGACTTCTGGATCCACCACATTGAGGGACTGTGGGGGTCAGGGAGTAGAACTGGAAACAGTGTCAAGAGTGACTGAGTTGGCCCGGTGCTGTGGCGGCTCACGCCTGTAATCCCAGCACTTTGGGAGGCTG
AAACTATTTTAACCTCTGGTGGGGGTTAAAAAACAAGCCTTGTGAATTTATTACCCGGAAGAAAGCGCAGAGGGCTGGGATTTACAGCAAAGCCGCCTTCCAAGCTCCGCGGGGGCCCCCTAGCGCCCATCGCGGGCACCGCCGAAGCCCGGCTCCCTCCTCGCTCCGCGGCGCAGCACGGCCTGGAGTCCGGTCTGGGAGGGAGGCGGGCGGACCCCAGACTCGTGCAATCAGGGGCACCTGCTCTGAACACCAGGGACCTGGCGGTACAAATTT
GCCGTGCTGTGTGACCTCGGCTGGCTTTGCCACCTTTTCCGGCCGGGCCTGTGGGTTATGGGGTGGGAGAGAGGAGTCCTCGCCCCATGGCAGGGTTTGGGGCACAGAACCTGAAGAGGGAGAAATTGAGGCGGACTCATGGAAGCCCGGTGCTGCCCCCTGGTGGCGATGGCCGGGAAGGGCAGCGCCAGAGAGCATCCCCCCATCAGCTCCCTCATCCATTCACCCTCAAGGCTTCCCCAGTTCAGACATCACGCCTGGGGTCCCGACGTGTGTTAGGGGGACCATCGCTTCAAAATCCCCAGGGAAGGAGGCGGTC
CCCCAGTCCCTGCTAGAGCCCTGGCCCGCGCCTCTCTCCTGCGGGCGCGGTCCCTCTCCGCCTCCCTAACCTTCCTCCCCTCCCTCCCGGGCGCGGGTGGTATGAGGCGCCGCGCGGCGGGAGCCACTATAAGCGGCCAGAGGCGGAGCGACCCCTGGTGCCCAGAGTGGGAAGTGCGGGGGCGGGGCAGGCAGCGGCCCCCACCCACGTCCTCCCCGCCTCCCCTCCACTCCCCCACTGCCCCTAGGTTCCTTCCCGGCTCTGAGCGGGTTCTTCAGGGTTTCGCGGCCCCCGC
ACCATCAATAAAAGTGGCAGCAGCAGCAGTAATAGTTGTTGGATGGTGTTACTCCAGCTTGAACATTCCAGATACATCCGTCTTACATTCTGTTTCTGACATTGGACAAATAGTGTAATGTTGGGGCTGTCCAGCAGGAGGCACTGCTGACATGTACTTCTCTATTGCCCACAGAGGTCCAGGAAGTGGGAGGCAGTTTTCCCTGGAGCAGTGTTCTCTGATGATTGCCCTGGCAGAGGCCTAGACTTTTCTTCCTGGTACAATAAAC
TTAGCTGGCCCTTTCGGGAATGAGTCACCTGAGGTTGGGAAGTTCTTCTTAATACCTTACCTGAATTCTTGCTGTAACCAAGGCAGCCTCTCCTCACCCTTGTCCAAAGGGGATGATGTCCACTCTCTCCACCTGCTGCCCAGGGATGCCGCCCCCTATTGCCACCTGCAGGCTGCTGTGGCTACTGCAGCACTTCCTCCCGCAGCCCTGGGACCTCAGGCAAGCTGAGACTTCTCGGGACCTTGAGTTTCCCCTTGGCAAGCTGGGTGTGCTGGTTCGTGCCTGCTAGGGTGCAGGTGATGGAGATTTGAGTCAG
ATGAATCTACATGGATACACACCAGCTGTCACCGGTTATTATGAAAGGGAAATCTTTGGTAGCCACCAACCATCCTGTGCAAACTCCAGACCAACTACTTCCTCCTTCCAGGATCCCTGACCATTGAGTTGGCGCCCTCTGCTGTCCGTTGGCTGGTACTGCAAAGGACTGTCCATTCTCAGCCCTAAGGAACTGTGAAAATTGAGCAGAGAACGATGCCAGCCATTGACCTCGTAGTAAACAGACCCAAACTTCCTCATCATGATGACCTCCTGGGGTGGCTTTGGATGCAGTCGGCT
GGTCAAAGCCGCAGCAACGCCGTCTCTGTGTGATCGCATGTGCCCTTCTGCACACGACCTTCCCCCGAGAGTGACCAGCTACCGGACAGGCACCAAGGAGGGCTACCGAGCACCTCCCGGACCGGCGGCTGCAGGATCGCGAGCGCCTCCGCTAGGGAGACTGCACGTTGCGCCTGTGCTTCCTGCGGTGGCGCCTTCTGCAAGGAGACCTCGACCCTGCTCCCTCTCCGGGGCTGGATCTGACTCCTTGACGGTGATTCCAGACGCGAGACCCAAACTGACGGCTTCTAGAAGAGGGGCGAGCCCGGCCGCAAGTCTTTCACGTAGC
AGCTGGGAGGTCCAAGTTGTGGAAGGAATTGAAGTACTTGAGGTGATGGGGCCAGACTGAAAGTCAGCCTGTTTACAGGGGATGCGCCTTTCTCCAGGACTGGAGAGGTGGCTGGGCGCACACATAGCGCTCCCTGCTGGGTGACCTGCAGAGCAACATGCTGAGCAGCTGGGATTAGGGGCTTCCTGCCAGGCGTCTGATGGCAGCACTTCGTTTAAACCGGACAACAAACAAAAACATGTGCTCATTATTTTGGTAGAGGGTATTGGTGCGATCCTTAA
TCACTGTGAGAGGGCCTCAGCCTCCACTGCTACAGCTGACTCTGCAGCCCCTCCCTCCAGCCGTGGTGACAGCAGAGCCATGGAAGCAGCTGGGCCTCCCAGTCCAGGCCCCTCTGGGATTGCCCTTCCCAACAGCTTGGCATGGCCCTGGCCCGCCACCTGGTGGCCACAACAACAATTGCCAGGACGTAGCCTCAGGCTCTGATCCCACCTCCCTCTCCCTGGGGGCAGCCTCTGCTACAAGGCAGTGGAGGAGCCCATGGCTCTTCCCAGAAGCCCTCTGCTCTAGTGGGCAGCATTTCTGAGACCCCTACAAAGTGCTTGGTGCTAAGCCCCAGGGCCACAG
GACAGGAGGAGAGAGGCAGTGGCCAGCTCCAGGACCAGCTGTTCCTGGGCTCATGTCTGAGGACCAGGCACCAGGGACTGCTGACCCCCGGGGGTTACCTAGCTCTGCCCTCTGTGCCCCCTGCTGCGGAGGTGGTGGTTTGCCAGTGCTGGGGCTCCCTCGTGCGGCGGATCTGCAGATTGCACTGCTCGGCTCAGATTTCCTGCTGCCCGCCAGAGGCCTGTGCAGGGACCACGGTGCTCGTTTTCATTCCTGCCCCACCCTGTGACCCGCCTTGAGGCACTGGCCATCTCTCTGCTTCAAAGGGTCCTGGAGAGTACACGGGCCATGGCTGTGCAGGC
TCCAATTTAGCACGATCATTATCGCTGTTCTTTGTTCGGGGTTGCTGGGCCGCAGAGCTCTCTGATGAGATGGCCCATCATTCCCTCGCGGGTGGACCCGAAGGCTCCGGGCGCTGGGAAGCATGCTCCTGCCGCCCGGTGGTGGGAGGGGATATTGCAGGAGGCTTGGGGCTGCGGAGCGAGCGAGCGGGGAGCCTGGGAACCCTGCTGCATTGCTGCAGGAACGGTGACCTTGTGCTGCTGCGGCGGCAGTGATCTACAGACATCCAGAGACGCTCTCTAGTGAGGCTGCCTGCGT
CGCCGCCCCTCCTTGACGCTCCCGTGGGTGGAGGTGGCCTGTAGTCACCCGCCCTCGGTTTGAAGGGACTCTGACGCTTGAATCCTTAAGGGCTCACCTGGGCTGTCGGACCGCCGGCTACGGCCCCGCGGCGTTTCCCCGAGGCGACCACCAGAGGGCGCGCGGACTCCACCAGGGCAGCGCGGGGACGGCTCCCTCCAGCCACCGCTCTCTCCAGCCCCGGGCCCCAACTCCAAGGCTCCCTCCAGCCCCGGGACCCCGGCTCCCCCCAGCC
TAAGGTGAGGGTGGACGAGGCTACAACGGCCTGCTCCCGAGCGTCCCGGGACTGCGGGCGCAAAACAGCTGGGCCTCTCTGGCCACAGCCGCTCGCCGGACGCCCGAATCCATTGAGCCGACGGTGAACGCAGGCGCCGCTGCGCTCGCGGCCCCTCTGGCCACCAGGGGGCGCCCGCCCGGCGCGGGGCTAAGGCTGCTTTCTTCTCCGGGACACGACGCGGACAGGCTGGGTTACCTTCCAAAACGTGTGTGCATTAGGCCGGCTGGTTTAAAATGAATACAAAGATATTAATATAAACGACAC
GGTGCTTAAGCCAATTTGAGTTGGGTTTCTGCCTCTTGAAGTCAGAAGAGTATTGCCTAATACAATAATTCTGTGTAGGCATACAAGACACATCAGTGGTGGTACCTGCCATGCCCGCAGCCCTAGAGGAGGAGACAGCCAGCAGGTGGCCCTATTTTAGATCATGTAACAGTTGGACAAGAGCAAGCAAACACCTGACTCAGGCTCTGAATCAGGCTGGTCAGGATTTGTGAGTTTTCCTCTGGCATTAAAGATGACCTATGTCTATCCAATTTCTCTTTTTTAAATTGGAAGTTGAGAAACAGGGCAGGAGCGAGACAGCCAGCTGCAAGGGAAGAAGCATGAAGGATATGTGAAGAGGTGCCACTAGGAGGAGCTGGCGTGGTGGCAACTCAGTTTCAAAGCAGCAGAAATTCAGCATCAGGAGAGGGCGCCAGTTGGTGGAAAGAGCTGGCAGAGCACAGTCAGGAGGAAACCTGTCTAGGAAGCTCCATGAAGAGAGGGAGCAATGGCTATTTCTGAAGTTGTCTCGCCTATTCCTGAGGACTTTTCAATTCTGGTTC
TTAGCTGGACATTGTAAATTTAAAAATGAATAAAACTTCATGGTTACTTTGTGGACATTGATTGCTGCTAAGCCGACGAGTGCCTCTCCTCAGCACTCCACACCCCTCTCCGCGTCTCGCTTCCTCTGCCGCCCCCTAGTGGCCATCCTGGCCCTGGGTCTCCCCACAGCGGGTTCTCTGACCCTGCCTGTCCTGGTCCCGTTTAGCAAATGCTCTAATCCTCTTAGGCCAGGCCAGCCTCAGCAAAGCAGAGAGAGAATTAGATCAGATGTTGGGGGAAGGGAGGACGGCTGTGCGTGTGTGCGGGGG
TAGCTGTGTCCCTAGCACAGGACCTAACAGAGCAGATGATCAAGAGATAACCATTGAATGCACGAGTTTGCGTCCTGTGGAGCCCTCGCAGTAGCCGCATGAGGTGCATATTGTAACTGTTAGCTGAGGGAACTGATTTTCAGGACAGCTAAATCACTGGCCCCGGCTCACACAGAGCAGGAAGTTGAGACGCAGTGAGGCCAGCAGGGTGCGCTCTCACAAAGAGCTTTACCGGCAGGGAAGTGACCGCATTCATTCATGCAGCAGGCTCACTGATTCAGGGCATCCGAGAAAGGCAGTAAGGGCTTCTGGCTGTGAAGATGGGTTTTAGAAGCCCAGTGCTGGA
ACCTTGCCCTCAGCCGCCTGGCTGGTCCCTGCGCCGCTGCAGTGCGAATGTCGCCTTCTCAGGGGCCCTTTCTCTTCCTTCGTTGCAACACTGAAGTCCTCTTGTTTGATGACTTGCGTGAGGTTATTCCTCCCACTTAGGAGGCTGAGTGCTGCGAGGTCCGAGGCGCAGCCGCTCTTCGCTGTGTCCGGCCCGGCGTGCTCCCGACAGGGGGCGTCACTGAACAGCGACCGTCTCCGTCGCCCACTCGGCCCTGGTGTTTGCTTTTTGGTGTGTTTACACCGCGCACCTGGGGGAGAGGGGCGGGCCTTCACGAGGGCGCGGGCCACACCCGTGTGGAGGCTTCGGGCACAGCCCAGGACCTGACAGCCGCGGCAGGGAGGGTGGGGCTG
TTTCCAGTCTGTGGCATGGTGTCTGGCACATAGTGGCACTCAAACAACGTTTCAATGTATGAATGAATGAATGAACAACGGAACTTAGTGATGGTGGATGAGGAAAGGGGTCATGTGGGGTAAGGGTGTCCCCTGCTGGACATTGAGAGTACCCAGGGCATCCTCTCTGAGCTGGGAAGAATGACTCTCGGTCATAAATTTCCTCCCTGAGGGGCAGAGTTGGGGAACCTCACCTTATGCCCAGACTGCTGATGCATGCCTTCTTCT
GAAATGCTATGTCTTGGATGTAGGAAGAAAACAAGTGAAAATATGTTATTTTACAACCTTGATACTTCTGACCTCATGGAAAAAACATACACACACAGCGTAGGGTGAGCAGGTAGGCAGGAGGAAGGGTCCTAGCACGGGGTGCGGGCGCCCTCGCGTGGCCATGAGAAGTAGTGCCACACGCACACGTTCTCTTTCCCAGAGAAGCAGACGTGCTGCACAAGTGCTTGGCCACCGCCTACACTGAAACTGGAAAGAGCTCACTGAAAAGGAATGCAGTTCATAAAAAGTCTTCCTTCTCTACCCAAGACATTCTTGT
CCTCCTCCCCGCATGTTTAACCTCCACCCACCAGACAGAATGTGTGTGTTGGGAAAAGGGGCCAAGCACAGCCAATAGATTGTGGGGGTTGTGAGCATGATTCAGTCCTGAATTCCACTTCTGCTGACGACTCCTGGGCCCACCTGAGTCAGCTGGATGCAGTGCTAACACTGACCACTAGAGGGAACCAACCCCACACTTTGATCTCCCCTTTCCCTGAGCCTTGGGGCGGGGCGGAGGGAGGGGGTTGGGTGGGGGGCTCCCCCAGGTCACTGGGGACGAAGAACTCAGACTCTCAAGGTATTGCCCCAG
CCTCCTTGGCTGCCAAACGTGGTGGGCACAGAGAGAGCCTCTATTTGTCTTCCCTGAAACACGCAACTTCCCATAAGAAGGCCAGGAGGACCCCCTCCTCCTGAACACCAGAGCTGTCTTCAAGTGCAGTTCTTCTCTGGGGAAGAGCCTTGGGCTCCCCCTGGAGGTCACGAAGCGCAACAGGCCTTGTGTTGGGCAGAGCATCGCTGTCCTTCACCTCCTACGGAGAAAGAGGGGTTTCAGGGAGTAATGACCAGCACCCCCACCCCCGCCCTGCAATGACTGCTAAAGAGGTCTCCAAATAGTCCAAGTGAGAAAACAGCCA
TTGGTATGACTAGAAATGGCCACTTCTGTTCCCTGGAGACACAAGTGGACTTGTGCTGGCCTGGCACTAGGGTCATCGTCCCCAGACACAGTGGGGAGGAGGCACCAGCCCCCGTGCCGGCTGCACAAGGGACTGAGTCCTCACAGCCACAGGAGGCCCCCACGCGGGACCCAGGCAGGGCTGGTTTGGGACCGCAGAGGCCTCCACTGCTTCGCATCACAGCGATGGTGTCACGGCGGCCAGGCAGGGGTCCCGCGGGCAACTCGGCCGTCACCTACCTGTAAGCCGCTGAAGATGGCGAAGAGGTAGTGAAAGCTCAGTGCATCGCGGTTCACAGCCAGCAGCCCCAGCAGCCAGGTGGCGCTGATGAGCAGCAGCAGGAGGAATGCGGTCCTCAGCAGGGAGCTGCGGGAGGGCAGGATCAGGCCTGTGCCCATCGCCACCACCTGCTCCCTTCCTCCCTCCCTCTCTGCACGTCCACCTGTCCACCTGCCTGCCCGTCCGCCCATCTATCTG
AAAGGGAGTGCTTAAAAAGAGAGCGAAAGTTCAACTTCATAAACTTGAAGAGCACTGCTGACTTCCTACCTGTGGCCACGTAGTCCTAGCTGCGTTTTTCTGGTGGCTTCCAGAAGAATGGCACTGCCCTGCCACCTTGTGGCCATGTGGCAAGTAAACCTTCCAGCCAGCATTACAATAAAGCCAAAATCTGTTTTCTCACGTTTGAGGAAGATGACAAATATTCAGCATTCTAAGTAAGCTATGATTTGGATGGAGCTTTATTGATA
CCCCTTTTTGTTTCTTTTTTCACCTTTCCTTGACTCAACAGCAAATGAATGGATCAATGCAGTGAAATAACCAGGAAGTGACCACTCCTGGCTCATCTATCCGTTCATTCAAGGAACTGTGTCCCAGGCAGCAGTGTAGGGAGGTGCTGATTCTGCCTGGCACCACCAGGGGGAGCTTCACAGAGGAGGGATTCATTGAAAGGGGAACCTTGAAAGGTGAACAGGATTTCATGGACGAGACAGAGTAGGGTGAGTGGCTCTACATCCAGACACATGAGGAAAGGCTGTTGGGTCTGGAATCTGGACAGAAGGGCCATGGCCCATTTTCCTCTGTGTTCCCATCACCC
CCCCGGGGAAAGGGACACTCCTTTTCCCAGTCTGCTAAGTAGTGGGTGCTTTTCCTGGGCACTGACGCTACCGCTAGACCAAAGTCGGCTAGGTAACGGGCATCTTCCCGGGCACTGGCATTAACGCTAGACTAAGGAGCCCTCTAGTGGCCCTGTCGGGGCATAATAGAAGGCTCACACTCTTGTCTTCTGGTCATTTCTCACTGTGTCCGTTCAGCTCCTATCTCTGTATGGCCTGGTTTCTCTTAAGTTATAATTGTAGAGAGAAGATTATTAT
TGGCCACAGATGTCTTCGATGCCTGTCAGAAGGTGGTCCAGGAACTGAAAGGGGCCCAGGGCCAAGTCAAGCCTCGCTGTGGGGCGCCTTCCCTACCAAGACCTCTGACTAGCCCCACTCCCTCCCGTAGCTGCAGCCCTGCTGGGTCCAGCCCTGTGGTTCCATGAGCAGCCAGGAGGTGGCGCCCACACTCCACTCATCGAACCCAGCGGCCCTGACTCTGGGTATCTCGAAGCCTTGCCTGTGTCCGGCTGAGCCCCCTTCTCTAATCCCACCTGGGACCTATGCCTGGGATAGGTTTCAAATGGAGGCAGAGA
TCCAAAGCGCTCCGGCGGCCGCCGCACAGGCCCAGCCCCGCTGCCGCGTTCCGCTTGCCGGTCGACGAGGCCCAGCCGATGAGGGCCCAGCAGCTGGGAGCCCGCCCGCAGCCCCGCCCCACGCGGTGCCTCACGCAAAGCCCTCCGTGCGGGAAGCCCCGCCGCTCCGCGCCCTCTGGCGACCGCGGCGCGAACCGCAGCCTAACGGCGGGGGTGGGAGCCCGAAGGATGAGAGGCGGGGCGGGTCTTACATACACCTGTGGGCTGAAGGCTCCCTGCAGGAGTCAGATTCCCAGTTATTCATTGA
TTGCAGTCTCGGGTGCCCACCTCAGCTGTGGGCCTGGTGAGAGTGCCTCAGTCATCAGTGTCCTCAGGTGACCTGTTGCCCAAGGCTGCACTGGGAGGAGAGACTGGGCCGAGGAGGAGTTGGTGTCCCACACAGCTGAGATGGCCTGGAGCAGGGCTTCCTGCTGCCCTCTCTGGCTTCCTCCGGCAGGCAGCAGTGTAGTCCAGGAGTCTCTGGGCCACCAGGTGTTCGCTGCCAGACTGCTCTTCAAGGACAGTTTTAAGGGCATCATTTTCCAAGCAGTAGCCCCTAAGCGGCCCCAGTCCAGGCCATGGTCTCTAGACTCCTCCACCAAGCCATTCCCCTACACAACAGCCAGGGGGCGCCCTGACCTCCCAGCTCTCCTTGGCCTGAGACCCACCGGGCACTCTGGTGCTTGGAACAGCAATTCTCACCCACCTTGAGGTTTATGGGCTTTAGCACCATCAGCTTCCCTGCCACTCACCCTGGCAAGCTGCCTGGGAGACTAGGGGAGAGTGCTTGCTGCTGGGTAAACTCCCCGCGTGATGTGGCCTCACCTGCATCTCCAGCCTTAGCTGCCAGCATTCCATCACCGTGTTTCTCTTTCTGCATCCTCCAGGAGGGCTCAGTCACTTCAGTTATGGGACATGCTGCACAGTTTTATGCCTGTCACTTAGCTTAAGCTGTTCCCT
TCTATGACTGACACACACACACACACACAAGCACACACGCACGAACACCCCCTCCCCGCCAATTCCTCCCTCCCCAAGGGATTTCTCCAACTGGTGAAGACAGAAGAGGCAAGGATAAAAGTCTCACCTGGAAGTGAGTCCTCACAGCCATCTGGTGGCCACCTGGAGAACTGCAGGTATTGTCAGCCCTAGTCAAACTTTAGCCTCAGCCCCTTCTGGGAAGAAGGTGACATCTAGGCCAGAATGGAAGGCACACTGGACTTGGTGACAGATGGACCTGGCTTCAGATCCCAGCTCTGCCATTTACTATGTGATTTGGGGCAAGTCCCTTGGCTTTCCTGGGCTTCA
CCAGAAAGGCAGTCCTCTCCCCTTCCCCAGGCTGGACTGCCCAAACCTGCCCGGCCTGACTGCTCTAGAAAGGGCACCTTAGTGTCCATGGAGAGGTGGCACCAGGGCAGGTGGCACCAGGTTTCAGTTACCGCCCCTTCTTAGTAAACCCAGAAAGCCGTCTAGACAGTTCTGGGCATGCAAAGCCCCACTCAAGACTGGGCTGAAGAATCGGACTCTCCTTCCCGTCTTTGCTATGCCTGCCCTCTGCTGGAGGAACTCATGAACGGCAGCTGGTTAGAAGGGAAGGAGTGAGCCAGAAGCACCAGGGCTCCAAACCCCACCCATCCTTTAGGGTCCAACTCAAATGTCGCTTCCTCCAGGTAACCTCCTCTGATTCCCGCAGCTGAAAGCAAGCTCTCTGCTGTAAGCCCCCACGCCCTTCCTCTACGCGTCCCTAATGGTGCCGTCTACCTTATGTC
GCCCCGAGCCCCAGCCAAACCACTTACCTTTCCGGCTTCATCTTCTCCCGCAGAGGCCTAGGGAAACAGACAGAGAGAGGGGCAGAGGAACGTTAGGAAAGCAATAAGTGGGGCTCCCTGCCGCCCGGACAGGTCCCCTCCGACATCCCCAGTCCTGGTCCTGCAGCTGACACTGAGGCCACTAGGGGGTAGCATGGAGTTGGCAAGGGAGAGGTGGCCAGAGCCTCAAGGCTTCACTCCCACTCCAGGCTCTGGTGACCCCACCACGAGAGGGACAAATCAACCTCCTGGGGACCCCTGCCACCCGCTTCTGCACTTCTCAGCCTCTTGGCATCA
TCACTGGAAACCAAGCATTGCAGAGTCTCCCTGTTATTTGGGGGCTGGTCTTTTTCGTGGAGCCTCTCCAAATTGTGTTGAGTTTGGCGGGGGGTGGTCTCCCCAAACTCAAGTTGTCTTCCCGTGGGCTGCTGCTGCCACCTAGTGTCTAATCTTCGTTTCTGCTTCAGCAGTTGTCAGCGAGCAGGAGGGAAAGAAGGCTTGAGGCAGAGGACACAGGTTCTGGAAGAGCCTGCATCATCCCTCTCTGGGCTCAGCTCCCTCCAGCCGCTTTTGTTTCGGTGTAAGCA
AGAGATGCAACCATCGTTCGGCAAAAGAAAACAGCGGTGGCTGATGAGAAGACAGGTCTGGGGAGGTCTGAGGAGAGCTCGGGCCAGATCCTGCCCCCAACCTCCAGCCACATGGGCCCTCGGTGACTCTCCCAAACCAGGCCCTGCGTTTCCTCAAGCAGCCACTGGAGGGCAGCAAAGTGCTTATGCAAAAATCCCACCCCGCCCAGGAGAGCAGCCAGGACACCTGGGACTTGGCTTCAGGTGGGCCAGGGAAGGAGGCAAGGAGCCTTTTGGAAAATGGGTGTCTGTCCCATCCTGACTCCCTCGGAAGGAAGAGT
GCTTGTCAGGACCCTGTCCTTGGGGAGGAGGGTCAGGTTCTAACTAGGGAAAAACAGGGATGGACCCCAGCCTTAAATCAGCCTCTCTGCAACATGCCAGGACGCCCCTGTAGTTCTGGTGGATGCTGCGGCTTCGGGCAACCCCTGCTGGCCACCCTCGGGATAGCGCCGTGTCTTTCCTGGTCCACTTGATCCCCTGCCAGGTAGGCTTTGGTTTCTGTCCCACCCCCTAGTGACACAACACCGGAAACGAGTCCTTGGAGGCCCTTCCAGTTCTGCCAGTCACATGTTCCCAAACATTTGTACTCCG
CAGCACCCTATCTCCCTTCTGAGGAGGAGCGGGGCGGGCTGCAAGGCCAGACAGGCCCTCTTTCTCAGGCCGGGCTGGCTGCGCGCCTGCGATCCTGGGGCCGCCCGGGCGATCCCAGGAGAACCGGCGAGCCCATCGGCGCACGCCCAGAGCTGCAGCCCCACCTGCTGGCGCGCGCCGCCAGGGAGCGTCTTCCGGGAGCCCGGCAGCAACCGCGGTGCAGGCGCGCTCCGCCAGGGACCGTCTTCTGGGAGCTCGGCAGCAACTGCCGTGCAGGCGCGCGCCCAACGGCTTTGCGAGGCTCACTCGGTCTGAGAGGTCGGAGGCTGCGAGTGTCGCTGCTGAAGGCTGTGGTGGACCGGGCT
CAGTAGCCAGCCACTGGGTTCCCGTTTCAGCACCTCTTTCAGAATCTGGGAGGGAAAAGTCATTGATGCAGAACAATCCCCTTGGGTTTCACGCTGTGGGAGAGAAGCCTTTGCCGAGAACCTTGGTTCCCCCTAGTGGCCATCAGAGGCAGTAGCACCCAGCCAGTATGGAGTCATTTCTTGAAAGCAGGAAGAGAGGCCTCTGGCCAGAGAAGGAGAAAGGTCAAGTCCAGCCAGCCAGGACCTCCGGGCACTGCTCCTGGACCAGTCCCCAGCCTGAGACAGCCCACGGCAGTCAGTGAC
GATAATAAGCGCTCATTCTCTCCGCATCATGATTTATTCTGCAATGAGTTCCTTGCTAGGCTGCTCTGAGCCTTTCACCAAATGAGGCAGGATGTTAGGAGGGATGGTGGATATAAAATTCGGTCCCCACCTGTGGTGTTGGCGCGCCCTCTTGTGGGCAACGTGGCCATTGACCAGGGTCCCTGATCTCCAAGCCTCTACCCCGGAATGGGGGATGCTGGGAGGAGGGGCTTGGAGCGGGAACAGCCCCAGCCCCTGCCCATGGGGAGCCCCTAGACTGGCGGGGGGTCAGACCAGGACCCAGGCCAC
TATTGGCTGCCTCCAGAGGTCCAATACAGACCTCAAGTGGTGTGTGCCATGCCAAATTGCACGGCATCGTACAAGCAACCCATGGCGGTGGTGTTTAATACGTCAGCACCACAGGGCGCGGCGCTGTGTCCTCAGCCGCCCACTATGAGACTTAATCCAACAGCACCACCTAGTGGACAAGGTAGCACACTGCACGCGATCATTGATGAAGCTAGAAAACAGGGAGATCTTGAGGCGTGGCAGTTCCTGGTAATTTTACAATCGGTACCGGCCGGGGAAGGGGCTCCAGCAGGAGCACCTGCGGTGGCTAATGCTAGATATGAACGCTT
ACTGTGTCTCCAAAAAAAAAAAAGTATAAACGCTGGGGGCCACAAAATCCGCCCCCCACTGCCTCCCCAAGCCCTGCGCAGGTACACTTCGAGCAGCAACCTTCTGGGATGAGGTAGAGCCCTCTCCTGGCCAGGCTGCTGACTTGCACGGCAGCAGACGTTTTCTCACCGAGATGCAAAAATACCGATATTGCGCAGGCGCACCCTCTCCCTTTGGGTCCCATGGACTGCGCAGGCGCAGTTTCCCCTAGAGCCCGCCAGGGGGCGCTCCCAACTCTACAACTTGCCCAGACCCGCCCTGATGTCCGTTAGCGTTATAACGGCAAGAGAGAAGCAGCCACCATCACCATGGCAACCAGTGACCTCTGCCCCTTGTTCCCCACCAGCACGCCCTGCGGGCAGTCCCCCAGCAGTGTTTGGAGGAAGGATGGTAAAGGT
TGCAATTAGAATTTTCCTGGAGTTTCACAGGGTTCTCCAGCTTGAAAGGACAAAAAGCAGAAGTTGGGATCTGGAGCATAGTGGGCTCCACCCTCAGCCATCTCTGTGCCCAGCACATTGGAGATGCAGCCAGCTAGCCACTGGGTGTCACTGTTCTCTCATGCTCCTCAGTCTGGGTGTCCTGCCAGGTCTCCTTAAGCATGAATATGCAATGTCCTGGTTTACAGCCATGACAGAGGGCACAGACTCACCTGTACAGGCCTTCTCAATATGGAATCACATACTGT
CACATGGTTTTCTGTGGCCACATTGCATGTTTGTGTCATAGAGCATTTATATTCTGCACCCCATTGCCTCACCAGGCAGTCTACATTGCATTGGGCACATGGACTCTTTTGGGGTTTGGGCATAGCTCCTCGCATTGCAGCACTGCACCGTGCCAACAGATGGCATGCTACCACAACATTGCATCTTGGCATCACACAGCATCTCTGTACTGCACTGCACTATTGCATGGACGTCAGTATTGCATCAGGACTGTGAACTTTTCCTGAGTTTCTGGGCATGGCCCCTCTGCATTCCACAGTTGCATTGTACCAACAGTGCACTTTGCCCCATA
CCTGGGAGTGGCTTCTCACCTGTGAGCCTCCCTGAGCAGTAAGGACCCAGCCCCACCCCCGCCCCAGCCAGCCAGCCTCCCTGTCCCCGTCCCCCAAAGTCCACTTGACTTGTAACCACCCTATCCACGGAGGTGTGGACGCATCATCGGCGTGACCCTCACGCCCACCAGGTGGCACTCTCAGCCATTTTACACACGCAGTGGAAAGGACAGGAGGCTCCTGGGACTCTGGGCCACACACAGAGGAACAGGGAGGCCAGCTCCAGGCACAGCGTGGCCTGAGCTCAAAACACAGGCGTGGTCCAGGATGGCGCCTACTCAGC
CAGGCCAGGTCTGAATGGTGGCCGTAGTTTGCAGAGCCCTGGTTTCTTCTTGCCTCTCAGCTTCCAACTTCCCCGTGAGTGCCTGCTCCTTGATGGACTGGACTCTAAGCCCTTCTTTGCAGCAAGCACGATATCAAGCTTTGTCAGTAGAGGGCGCCGGAGGGACACTGTGGAGGAAGGGGCCTTTTCATGGTCCACAGAGCTCTGTTGTGCAATTTCTTGTTCCTGTTGCATCTTCTCTTAGGGTATGAACGCGGGGGGACATCCTCTGGGGCTTTTCCTCA
AGGTTGGGAAGGAGGGGATTAAAGAGATTAGATTAAGTGCGACAGGTGCCACAGTGACAGGGACCAGCCCAGCTCACAGCCATGAAGCCCGAGCCCCATCCCCCAGCAAGGCCTGCTCACCCCATTCCTGGGCCAATGGTGCCATCCTGTGGCCAGCTTCCTCCCTAGCAGCCTCAAAGCCAGCCATTCCGGCCCCATTCAAACCACATAATTCCACCGTGGTCATCATTTCACTACGTGTATCAAAACATCCCGCTGTACACCTTCACTATAGACAAGACAAAATA
CTCGGGCAGGCAGCTCTGAGATGCCCGGAGGGATGTGATGCCCCATCGCCAAATTGGGGTCTCTAAGGTCAGGGCCATGCCTTCCCCTCAGACTGAGGCGGCTGAGGGCAGGGTCCTCAGGCTGATGGCTGTGGGAGTCGTGCCACGCCCCTCGTGCCCCCGGGAGGCCCGGCCGGGGCTGGGTGGGGGGATCCGGTGGTTCCACATGGTGCAGTTCTGCGCTTTGGCCACCAGATGGCAGCCGAAGCTAAGGGATGGGGCTGCCGTCTCCCGTCTTGCTGTCCTTGTCCCGGTAAGACCGGGGACCCTGGACCAGGGAACCGACGGAGGGCCACTCCCATGTGGATGCCCAAGGGACCAACCCAAGAAAGATGC
GCAGTCAGAGGCTGGGAACTGGGTTGGCGGTGAGGAGGGTAAAATGGGGATAGAGTAAGTGGTTTGGACTGAGGGACTCTGAGCCCTCCGCTCTGCCCTCCCCACCCTCAAGCCCAGGCTAGACTCCGGGTCAAGGGCGCCCCCTGCTGGCCATCTGGGGAACTCCATCCCAGGCACCTAATAAATCCCAGAGAAGGCACCACACGGGCAGGGCAGGAGCTTAGAGCTCAGACTCCCTGTTACTTAGGGCAGCGACTCTACCTCCCTGAAGCTCGGTTTTCTCGTCTGCCAA
CAGACTCAAGCCAAGACATCTCCAAGATCCCTGACAATAAAGCAAACACTAGGCTGGCGCTGGCTAATAGAGGAACCCAGAGGGAAAAACGCTTTTCTGTTTATGGACAATTCTCCTTCTACAGCCGGATCTTCAGCGCCACCTAGTGGTGTGCTCTTCAGGCTGGCTGCACTACCAAAGCAACCGACTAAGATTCAAATGCCTTGGTTTAAAGCTGCAAGGATTAAAACTTTCCTCTTAAGGTCTAAGATAAGAGACTATGTGGGCATAAT
CCAGGTGTCAACAACCCTGCCCCATCTGCAAGGCAGGAGCTGCCAGCAACTCTATCTTCAGAAGCCCTCCAAATCCAACCACCGCCTGCCTCCTGATCCCTGCATGGTCACCACTGTCCTGGACTGGAGTTCTCACTCACCTGCCACCATCTGTTCACCACATGGCCACCAGGGGGAGCATGGGAACCCGAGTCAAGTCCTCTCCCACTTCTCTCAGTGCAAAAGCCAAAGCCCCGCCTCAGCCCACAGGGCCCAGCAGGCTCCCTGTGGCACCTCCCTGCATCACCTCCTGGCCCTCACCACTCCACC
GCTCGCTCCAGGACGCGGCCGAAGAGCCGCAGCTCGCAGGCCCACTCGTCTGCGCGGCCGCCGTCGGGATCGGGCTTGGCCGCGGGCGCGGGGCCGCTGCAGTTGGCGTGGCAGAAGGCCTCGCTGTCGCGCAGGAGCCGGTGCAGCCGCAGCGCCGCCTCCAGGTAGCGCGCGCTCTCGCGCCAGCTCTCTCCCTCGTACTGCTCCAGAGCGTGCCCGTACGCCGCGGCCAGCGGCATCAGGTCCTCGGGCGGGAAGCCCCGGAAGCTGTACTTCTCGTACTGCGCCCCGGCGCTGCCCAGCAGCAACCACAGCAGCCCCCACGCCACC
ACCCGTGGTGCCCCTCCCCCGCCCCGCCCCACTCCTCCGAAGTCCGGGCTGCGAAGAGCCAAGCTCAAATCCAAGTCCAAGTCCAAGTCCACGTCCAAGTCCGCATCTCCAGATGCAGACGCGGGGTTGGGCACAGGCTGCAGTGAGCGCGCGGGCCACCAGGGGGACACGCCTGCGCCTTGGCCCGAGCTCGCGGCAGCTGCGGTCAGCCCAGGGCGAGGCGCCGGGGTGGGCGCGGGGCAGAGGCTACCCCGACCTGCGGGAAACAAAGGCAGGTTAGGGAGAGTGGATCCCAAAAGTATGGGGGCGGAGAGACCCGGTTGCCCTGCCCACTCCTCCATCCCCTCCTTTTCGCAACCCCGACGCCCAGGCCTCCCCAAGCCAGCAGGGGGCCGTGACCCACGTGTACAGAGGCTGCAGCTGTAAATGCGACGTCTTC
CATTTACTCTTCCTGCTCCGGCTTTGTGCCTCTGTAAAACTGCTGACGTCACCAGCAGCGGCTCCGACCGCCTGTCCTCCAAGGTCCCGGGCTGCGGCTGCGCAGCGCCGACAGCACGATGCGTGTGCCGACAGCGCCACCTCCTGGCTCTGCCGAGGCTGTTGGCAACACGCAGGGCTCGCAGTGCGCCCGCTTTTCTACTGCAGCCCTCAAAATTCAGCACGAGGCTTGGCTAGGGGAGCTTGAGTGGCTGACACTGTGGTCTGGTTAGTTTCCATTCTGACCCATGCTAGCCGTCTTTCAGATTCTAGAACTCA
ATGATGGTGGAGAGGAGATTCAGGATTCTTAGCCCCTGGGGGAAGCTTCCCCTGAGTGCAGCTCAGATTCTGGCTGATAGGGCTGTCTGGAGAGGTTGTCTGAGCCAGCAGGCTGCGCGCTCTGCCTGGCCAGCTGCAACTTGACTCTCGACTTGGCCGGGTCCTTCTAGTGCGGCTTATAGCATTCAACCTCCTCTAGGTGGCGCTGCGGAGCGGGGACTCGGCTGCTGATCGCGGCGCCCCCTGGCGGTCTGTTCCCGTCAACATTTAGATTAAGCGCAGAGCCGGTTCCGCCAGGGAAGTGCGCGTCCCGGTGCCCCCGCGTGATGAGAGCGGATGACAGATTGCGGGAAAAAGTTAGAATGTAACGTTAGTTGTATGACAGAGAGGACCAAGC
GCTTTTAAAATGTGCGTAATAGATCAGTGCGGAAGGTTGTATCCCGGGGTCTATTTACTTTTTCTCAAGATCTGGAAGCCTGAGTCCCCTCCCAAGCGGTTAAGAGGCGGGCTTGGGCGCCCTCTAGCGGTGATCTGTGGTAACCGTTCCCTACTCAGCGGCAGCGCCTTGAGTTGAAAATGCATTTATAATGACGGAGGGATGCTCATGATGTCATTTTCCAGAGTCGAGGAAGGAGCTTTGTGGTTTTGAGGGCCTCCTTCCCGAGAACCGCAGGTACCCTGCCAGGC
CTCTGCTCTCAGTGTTGCCTAAAACTATACTGGGCATGGAAGAGACACCAGACCCGTTTGCTGGAGGATGGAGGAAGCGAATGAATGTGGATGTTCACTTGGCAGCACCAATCTCAGCAGTGTCAACCTCCGCAGCATCCCTGCCCCCTGGTGGCTGAGTCCACACCTCCCCCTGCTGCAGCCTAGAGGAGTAGTGGAGAGAAGCCACCTGTGCAGATTCTCAGACCTGAGCACCTGCTGTGAGTTCGTGTCTTACTCTTTGGAGCCAAAACTGTTCTGTGAGGCCTGGAGACTGGCACAGGGGGACAAAGAAGGATGGG
CTCTGCCACGGAGCCCTGGAGTGGGGGCAGCTGATGGCTCAAGACACATGAGCTCTGGTGGCGAGTACAGGGACGCGGGGTTTGGGGAGGCCCAAGTCAAGGTCCATCCTTCTGGGATGAGGGGCGGAGGATGGGAGGCGGAGCCCGGTCTCCAGGGCACCAGCCCTCCACCTAGCGGGAAGCTTGGGAATCGCGGAGTGCAGAGGTGGGGTGCGGAAAGGGTTCCACCGCGCCTGGGCTCCTTTTTCTCCTTGGAGGTCCCACTGGCGCCTACCCACCACCATCCTGCCCAGTCCGCTCCATCTCGGGGATTCGCCCCAGATAGAAAGGGGAGTCATTCTAACATCTATCTTCCCTTCTTCCCCCCATC
TCAAAATTCAGCGATATCTAAAGTAAAATAAATAATTGACTCTATTGCTCTTCTGTGCTGTAGTTACTTGCAACGTGGCTGATGAGCCAGTTCCCTCCACACGGAGTCCCACGTCTATGCCTCCATAGGACGCTAGATGGCGCGAAGCACTTTATAAAGATGGCCCAGCAGGGGTTGGGAAACTGCTGTTTAGATCTTGGACTTTGAGAGGCAGAGAACAGGCAGATATGGACATTTACATTCATGACTCACACCAAATGCATTAAAAATCTCAC
CCCCACCCGCATCCTACCCCGCCCCCGCTTCCAACTCCTTGCGCTAAGTTCCCGCACCTCGCCCCACCCCCCGCTTTGACTCCGGTCCTGCCAGCCCCGACCTCCATCCCAAGGCCGAGGGCCCCCTCTGCTGTCGTCCGCGGGTAGGGCAGCCGCAGAGCTCATGGGGCAGAGAAGAAGGGCTCCCCCAACCGACCATCGCCCCACCCCTTCCAGTCCAGCAGGGGCCAGGGTGAGGCCTGTACATGGGTGGACTTTGCGAAGGGGTGAGCAAAGAGCGGGTAGGGCCCTTCTGGCCCCGGGGCGAAGGGTGGGGTTCTAGAGA
TTCTGGGATCGTGGGTCCCTGTCCTCTCTGTCTCTGCCAGCCTTGCGGACTTCCTATAGCCAACCTAGCTGGGCCCGCGGCAGCTGAGTTGCAATCTGAGGACTGGAGTTTGAGAGAATGCGCTTCTTGCTTTGGAGTGCCCTCTCGTGGCGATATCTCAAACTGCAAGCGCAGTTGCTAGCGGGCTGGATAACGCACCCACAGCGCCTGGGTTGGCTGGGCTGGAGCTTAGTTTTCAGGACTGGAGCAGGCTTGTCCTGAACCTCAAACTGAAAGGGCTGTTCAAAATGCAAATACTTATTTAC
ACACTCACTTCACTGAGCTAAGCTTCTGTTCTAAGTGGAGTTAGGGCCCTGTGGCCTCCTAAGAGTTCCTCTACCAACACAGGCTTCCTCTACAAACACAGATCTCAAATTGGTCCTGGCGATGCTTGTGCAAAGGGGGCCCCCTACAGTCCCAAATCTTGCACTGCAGGTGGCATTCCCAGTCCTTCCCTGCTCCAGTCCTGCAGCTGGGGAGGGTCTAGTGAAGGAACACAGACACTGCTGAATGTGGAGCTTTGAGAGCCCCAGAGGATCATGAATTTTAATCTATCTGTTATACAGATGGGA
AATGTTTGCTAAACAACAACAACAAATGAATGAACTAACAAATAAACAAACAAATGAACAGATGAGTGGATGCCTGTGGCAGTTTCCATGACAAACACAAAGGGCTAAGCCAAGCCAGCAAGCAGACAGCCGTGCGGCCTGCAGAGGGCACTAGTCTGCTTCTTAATCTCCCTGCAGAATCCTCAGGGCCAGGTACCTGCTGTCAGTCAGAGAGGTGCCCGATGCTCAGTGGTCATTCTGCTGCGCTGAAGATTAAGTAGGAGTTGTTTGCCCTTGGCCA
AAGAAAGAAAGAAAGAAAGAAAGAAAGAAAGAAAGAAAAAAAGAAAGAAAAAAAGAAAGAAATGGTGCAAATTCTCCAAAAAGGCCAACGTGCTGCGTGGCTCCTGGCCACGAGGGGGCATGGTCTCCCTAGTCCTAGGCTAAGGAACCAACGATGGGGACCCTAGCTGTGTCCAGCCTCAGCCTAGTGGAGTTGGGAGGAATGCCCTCTTGGCCAAGGTCCAGGAGTTCCAGGAGACTCCAGACCTCTTTTCCTGTACTAGCAACTCCCCG
ACACCCAGAAACATCCCTTTTAAATGTTAATGGGGTTTTTATTGACGGTATAAAGGTTAAGAGCTTGCGAAAGATACAATTGTCAGTACACTCCTTCCAGTTCCGGAGGCCGCCAGTAAGTGGCAGTCTTTCCCTGTCGCTGGCTGCAGGTCACCCTTGGCCTCGGTGGAACTTGTGTGGGTCATTCTCAGTCCATTTGAAAGTTGGGCCTGTTCGGTTGTGTATAATTTTCTGTTCATCATTTTTCTGGCAATCTCAG
TGCCGGGTCTCTGTTATGGAGGCAAAGGAGGGTTCAAACGGCAGAGCCCTGCTGAGGGACAGTGTCTGGTGTCTCCAGGTGCCTGTGAGGGCCAGCAGTGGTGAAGCCCTTCTAGCCACTGTCCTGCCAACAGAGGGCGCACAGAGGCCAGTCCCTGCCAGCTGACCCCCGGCCTGGGCCCCTGCAGCTGCCGCTGCAACCCTGAGTGTGGGAAGCACAGGGAGCGTAAACAGGGGACCGAGCCCTGTGGCTGCCCTGGGCCCGGGAGGCCCCTCTAATCTGAAGCGGCTAGTGC
CCATACAAGTTCTTGAGGTTGGACCATTCACTTTCTTCCTCTAACTCTAGCTAACCGCCTTCTCTTCCATCAGTGAAGAGCATTTGGACTTTGTCAGAGCTGAGATGCTGAGACTGGCGTCTGGCGCTAGGCAACACCGCCCCCTTGAGGAGCTCTGCATGCTCTGAGCCAACCAGCTGGCTATCTCCTGGAATGCTTGCAGAACATAACTGATGGCTATTTAGGGATCCTGATGCCAGCCATATCCCAATGATCTCTTCAAATGTTGCCTCTGCCTCATCCACTCTCCTCT
TCAGCCAACTGCAGGGGCGAGGAGAGACTTAAGCCCCCTCCCTGTGATGGGATCATGCAGACCCTTTGGTGCGCTTCTGGAGAGGTGGCTCCCCGACTTACAGCTTTTCTTGGAAGGCCAAGGCTGCCCTCTTCTGGTCGTCTGTAGTGGGTGGCCATGCTTAACAGCGTTGTGCCTTAGTGGACACTGACCAAGGGCCTGGCGTAAGCTAGGGCTGGATGTGCAGACAGACATGCGTTGGACGGGGGCCAGGGCCACAGCTTGCTCGGGGACTCTGGTCTACCCAGCCACCTGCCCGAGGACCA
TCTTGTTCAGACTCGACTGCCAAGACCCACCTAGAGAGTTTTTGGTTCAGGAAGCCTGGGGTGAGGCCCAAGAACCTGCATCTAACGACTTCCCGGTGTGCTGTGGCGCAGCGGGCAGGGACGGAGGCGCCCAGGGGCAGGCGGCAGCACGGGAAGAGGCCAGCAGGTGGCGCGGTCGCCCAACCCGGCCGCCCCCCGGGCGCCGAGGGAAGCGGGTCAGGGGCGTCCCCACCTGCCCAAGCGCCGGCTCTCCCAGGCAGCAGGGGCGGCGGCGGCCTGGCTGGCTGCGCTGCA
TTTTTAAGAACTCTTTGTATATTAGGGATTTAACCTTAACCCATCTGGTTTCTCAGGGTCCGTGGAGTTGGGCAATGTAGTCCCCTGTGAAGTCAGATTCCCAAGAGATTGGAACAGTTCTGCCTCTGGTCAGTGGAGGGCAGCAGTGGCAGCAACATTCACTTTCAGGCTGGACGCACAGGTCTGCCCAGGAGCTGGACATACACACACACACACACACACACACACACACACACACACACACACACACATACACCACCCCCTGC
ACCTGAGGAGGAGTCCCTCCTTTCTCTGGGCATCCGCGAAATGGGGCCAGGGAGGACCAGACAACACGCAAAGGCGCCTTTCTGCTCTGGCCCTTGTGCAAGCTGAAGAAGGCTGTCCAGACTCACCCTCTGCAGTACCCAATTATTGCCACTGGGCGGAAGCAGGGAGTAAATCTGCGGTCCGGCCTCCTTTCCCTGCCGGCCAGTCCTTCCCTGCGCACCTGGTGATCTTTGCTCCTCCACCCGCCAGCCAGCTCGGCGGAGAGCCAGAGCTGAGGGTCCTTCACATCCAGACATCTGAT
GGTCTGGAAGAGGTCTGGGTTTAGGATCTGAGTCGCCCAGGCCTGGTTATGCCCATCTGCCCACACAGGCCCTTGGGGAGGAGAGCACCTCCTCTCTCCAGATCCAGGCCAGCAGGCACAGCCTGGCATGAGGACATGGCCATCAGAGGTGGCCACCAGGTGGCACCAGCATCCATCTTATGTGCTGGGTGAGTGGCAGGGGGTGTCCCACACTGCCTCTCAGACGGAAGCAGAAACACCTCATTCAACCAGCCTCAGCGCACGTGCCTAATTCTGAGCACGCTAGAGGCCTAGCCAGCAGTCACAAAGTTAG
CAGGGTCCAAGGCCAATCTCTATGCACTTTGTTCAGGAACTTCCCCTCGCCTCTTATGCCCTACGAAACTCTGTGGGGTTCAATGGCAACTGACAACCCGGGCCAATGCACCTGCGCTTGAGAGCGGCCGCAAGTGCAGCTACAGCTAAGTGACCACTAGGTGGCACTACATGAAAATGGATATCACTTCCTGCCACAGGGACCTTTTCCACGCAGAGCTATGCTCTGGAATAAAACCCAGATTAGAAAGTAAATAAATAAAAGGAACAATA
CATGCCTCAGAATCAATCCACTAAGGGACAAGGCAGCTGGGATAATTATTTTCCAACTCCCTTCTCTCATTGATCGAGGATTGACCTTGGGGCATTGCGCCTCCAGTCCTTTGGGATTGCCCTGTGGACGGGCTAAGCAAGCTCTCTCGCCACTAGAGGGAACCCTGGGGCAGAGAAACGTGTGCTCCAGGGCGTAAGCAGTCAGCGTGCCTGGAAACCATCCACCATAGCTGCAAGAGGCCTAAAGAGATTGGCCAAGGGATGTGGCATGGGATACTAATCATATCTGCTACATGGGAAAAA
CTCCCTTTGGGAAAGCAACATGTTCACTGTGATAATTCAGCATCAGGACCTGAGGTGGTGGGAACAGCTTTGGCTGGTTTGCTGCTCTCCAAGGAGCTCCTGTGCCGGCCGCATTGGACAAGCATCTCTGCCCTGCGGCGCAGAGTCTCCAGGACCAGCAGATGGCGGACTTGCACAGTCCACACATTTTCCAGGTTCTCAAGGTAAATGGTACTGATTAACATCCAGAAATAACACCCACTGATGTTTGAACAAATTGCAGCGTTTTCCAGGCCACTAAAACCATGGCACTTT
GCACCCATTAACTTGTCATTTAGCATTAGGTATATCTCCTAATGCTATTCCTCCCCCCTCCCCGCTTAGTAGACTTGTCCTCCTTCCTAGCTGCTGATGGTTCTCAAGTAAGCCTTGAGTAGCATCGCCAGGGGGCGCTGGCAGTAACAGAACCAGCTTGGAAGCGATCTTCACAGACTTGCTGACTTGGCAAACAGCCCTGACACTGTGGGGTTTTTGGACTTTTGCCTATCAGTGGAAAATGTCGCCCTTCTGGTTCCCTAATATCTGGTTTG
AAGCCAGAGACCGGCCTCGCCTCAACGTACGTCCGGGAGGCCTGGCGGGAGGTAGCAGCGATTCCCCCACCGCCCATGTGGCAAGTCTGGGTGACCAGCAGCGTCGGTATGCACAGCCTCCCAGTGGGTGTGGGTGTGCGAGAGGCCAGAGCTCCCAGGCGCGCGCACCGCGGGCGCCCCTCTCTGGGTGTCGGTGGCTATGACTCTTAGCAGAACCTAAGAAAGTCCCGTCAGCTAGGAATGAGAGAGCCAGAGCTGGCTCGGGGCGCCCTCCCTGACCAAGAACCCCAACATGCCGCGGTTAAGCGGTGGGCGACACGGTCTGCGAGGACAGACTCACAAGACGCTGAAGGCCAGAGTGGGCCAGAGAGCTCGCCACTCACTGACCTGCCAGAGGAGAGGCGCACTTTCCCAAGAAGGGGAACTG
TATCTCCATCAAGGAATCATACAGGGAAGACCCAAGTGGCCGTTGGGAACAGACTGGGTGTTAGTTTTTTAAATACAGAGGCATAAATAACTGTACACAAGGCAGTTAAATACACAGTGGTGTGACAGCACCTCCTGGTGGTCACTTGAAGTGGTGCACTCAGCAGCGGGTTCCATCTTTCACCCACTTGCCAGGCCTGGCGTTGAAGATTTCGTCTCCAAGGGACCAGGAAGGCCCCAGCTTGAGAGAGGAGGCTCTGATCAATCCAGGGTGCTACTTGGTAGGAGGTCAAGTAAAGG
CCCCACCCAGCAGCTTCTGCCCCTACAGGAGCAGGAGCTGGTCGCTGGTGGCTGGTCGCTGGCAGCACAGAACGGCTCTGAGGGCGGAGGCTGCAGGAGCCCGGGCGCTGCCGCCAAGCCTGGGCCTCTGCTGCCCCCCAGCGGCTGAATGGAGCAGCCCGGGCAGGTGAGCTAGTCTTGCAGCGACCAGCAGCCAAGTGTGTCTCCCCAGGACTCAGCAATCCCCTAACACCTCGGCAAGTGAGCAAAGTCCACAGTCAAGGGTGTGGCCAAAAGCAAAGTCCTCCGTTCAGCGGTCAGCATCAGCGT
TGCCTGGGTGGCTGCCTGAGAAAGGTCTTTCTTTTTATAGAAAAGATCAAGGCTGTCTGGCGCGGGACTCCATGAGCCCCAGGCGCTGGTCAGAAACGGGGTAGTCTCTTTGGCGCCACCTAGTGTCCAGTTTGGCCCATGGCGGGGCCCATTCACGGGGCAACACTGGGCTTCTGGGCACAGCGGGAATACAGAAAGATACAGCACTCCTCATGCCTTCCTGGAGGTAGAAGGCCAGTGGCAGCGACTGAGCTGGCATGAATGAATAAGAGGATGTGGCACTGAGCGCCAAGGGCTACCTTGGAACGCACCGAGGAGCGTCCCGTGAGTTCAAAGCAGTGGCCGTGATGCAAAAGGAGGGCTGGGTCTTGGAGACGTGGAGAAGAGGAATGCTGAGTGATGGGGTGGCTGCTGGGGGGATGCTTAGCTCA
TTTTTTACCCCCTCTGGAGCTCTTAGAACATCTTTTAGAAAAATTCAAAAATCTGGTACCACTGGATGAGCAGCAGATTGGAAGGTGAGTCACCACTGCCCCCTTTCGGCAGGTCTATACTTTCTGCCAGCGTGGTGGCTCATTTGTCACCTGACCTCTGTCAGCACTAGTGTTTGGTTTAGCCCAGGGAAGTGACTGCAGGCTTGGTAATGCCCAGGACTGCCATAGGGTGGCAGCACTGGTGTGCCGATAAGGCCTGCTCATCAGCCAGAACCTGCAGCCAGAACCAGAAATCTCCTTACTTGGTAGCTGACAGTCTCTTCCCAAGTTCCATCCGATTTGTTCCCTGGGAAGCAACAGCAGCTCATTTCCGCATTCCCACTAGGCC
AGCCGTCACAGAGGTATGGCTAAGGGCTTCCCAAACCCAGCAGCTTTTGCCAGAGGCCACCCCCTCTTCTGTTTCTCCCCTCTAAGCCCAGACCCACTTCTGCACCCATATCTACAGCCAGACGCAGCACAGCCTCCCCCTGCTGTCCGGAGCTGGAAGTAGGAGAAGCCCAGGCTGCGCTGTGGCTGTGATGTGAGTCCAGGAAGGGCCAGGCTCCTGTACCCACCCATCATGAAGGTGCCCTGTGAAGACCCTAGACTTTGGTATCAGGCAGATCCAGTATCAGTTCCAGCCTC
GCTGCAGGGCTGGTCCGGTCCCAGACGGCCTGAGGGCCATTTGCCCGCGCCCAGATCCGGGTGGCTGCGCTGGGCACTGTGCAGCCTCCCGGAATCCGCTGAAGGGCACGTTCCCGCTCTCCTACAGCTGTGGGCCGACTGCCTGATTTTGGCCACTAGGTGGAGTCTGGCTCTAGGGTTTCGAGGCCGCTGGTGTTGGTGGGCGGAGTCCGGGTTTGCCACCGCTGCGCTCCATGAGCAGGTAGCAGCTGCAGCGGAGCTTTAGACCGAGGCTGGCAGGGCTGGCCCCAGACGGCCTGAGGGTC
CCATCTGAATCAGTGTCACAGTGGGGCCTGGAGTCTGCATTTCCACTTGTCCTCAGGCCAGTTTTGAAGGAGCTTTGAGTTCCATCCCTACTGCTGGAAGGGGACTGAATCCTGGACAAACCCTAGAAAGAGCTGAGGTGGCCACTAGAGGGCACTGGCGATGAAGCTCTGTGGCCTCCAGGCCTTGTGCAGGCTGCAAGGGACCCGAGGCCGCCTGTGTTCTGGGCTGCCTAAGGATCTCAGCAGCCTGCTCTCTTCTTTTGCCGCTTGGCCCTAATCTCAATATGTAATT
TCATGGTCCCAGTTCTGGCTCACCCTCAAATACCACCAGGTTAGGTTGACAGCTTCCTGGAGAGCACCTGCAGTGTGAGGGTCACCCCTTGAACAGCCAGTAAGCAAAGCAGGGTCACTTGCTTATGTTCCTCTCTGGCGCCCTCTTCTGGCCCAAGGATCAAATGGTGCAACTCCCTTAACCTGTGTCTGAGCTCTGTGTCCAGAACCCTGAGGGGTTCTCTCTCCCATCTGACCCTGTGACTCACCCCCACCTCCAGTGCCGGTAGAGGTCTTGGTGGTTGAGTGT
AGAAGTCAAACCCTGCAAAGCTTCCTAATACAAGGCAGACAGAGTTCTGTGCTTAAATGAGGTATGGTCAGAGAGTTCTGGCTTGCTCTTGGTATTTCAGCGGAGTGGGGAAAAGGGAGATCTGAGCTGCAGTTGTGAGATCTAACCACGAGATGGCGCCTTGGCATCTCCTTGTGCCAGATTTCCCCACCCTGCAAACACTCAGCCTGGCCTGGAGCAGGAGGTGATCAAAGGCTGGGAGGATGAGGGTGGCTGTGTCAACAATAAATGAGGCAGATCAGAGTTTT
CCCCTGGACTCCTTCAGGTAGTAGCTGCGGGGGAGGACGCACCGCGGGGGGTCGGCCAGGGCTGCCGACCCGCCGCGCCCCGCGCGCCCAGCTCCGGCGGAGGGAACGCGCCACCTGTTCCGGCCGCGCGCGACGGTCGCACGGGGGCGCCCTCGGCCAGGCCCACGGGGAGCTCAGGGACGGCGGCGGTCCCGGGAGGTGGCGCTCGCGGGGCGGGGAACGGGCCGCGCGGGGCTGTGGTCCGTGGAAAATCCCCACGTTCCGCCCGGCGCGGGTCCCGCTGTCACCTCGGCGCGGGCGGCGGTCCTCCCGGGGCGCGCGGCGGCGCTTGAAGCG
TCTGGGAGCAAAGAACTGGGGACAAAGTAGAGAGATGGAGCATTGTTGTGAGTTTGAGTGGGGGACAGAGGGGGCCTTTCAGGCTGCTGTCTGATTTCCTTCCTTTTGAGCTCAGTCCCAGGACTGGAGCCATTTCCACAGCCTCGAGCTGACATCTTGTGGCCATCTCCAATGATTGCAGGCTTCACAAGGAGACACTCAGTCCCCTGCAGAGAAGCATAGCCCTGCCCAACCCAGAAAGTCGTTGGCAGAACACTGCTTCCCATCCCTGATGCCCTGTCCTATGCCCAGCTGCCAGGAAAGGCACAGGGGCTGACTT
GGGTTGCTCGCCTGCGGAAGGCAGTGTGGGCTGCAGTGATCCAATGGTCTGGCTCAGTGCCCATCCCCCGGAGACCCCATAGTGGCCTTCCCACCCAGTTAGCCCAGTGGTGAGGAGCGGAAAACCGAGACTCAAAGCACAGGCTGGCGGGAAGTGCGCGGCGCCGCGACTCCGGGCCGCTGGGCGGCGCTGTGGGCCTGGCGGCGGAGTGGAAACTCTAGGCCCCAGGGAGCGCTGCGGACGGAAGTAGGGAAACTGTGAGGGCGGCACCGGAAGTGGCGAGCAGTCTGCGCGCGGATGGCCGCAGCGGCGATGGCGGCAGCGGCAG
GGGGTTTGGGGGTGGCCCAGGGGACATCTTGGGGGCAACAGGGTGTCCTCCTTAAGGGCTCCTAACACCCAACCTACCTAGGCTGGGCCTCCTCCATGAGCCTGGCTGATTCTCACCTCTCATCCCTGCATGACCTGAAGGTGGAGTGGCCACCAGGTGGCACCAGCAGCCCACCTTAGAGCCCGTGGGAGCAGAGCCCCACCTCCCAACTTCCCAGTTCATCTCCCCCTTGGAAGACCACCTGTGCCAGCTAACTGCACCGTTTCCAGGCCCTCTGGGGTATTAGGAAAAACACTGAAGGT
CAAACACTCTTCATGGACTAGACACTGAGGGGAGAATCTGCTCATTGGTTCCTTCTTGAAGAGTAAGTTTTGCATGAATGACGGGTGGAGTGTGAGGGTGGGAAGCTCTGCACACCCTGCAGAAAGAGGCACAGCCGGCAGGGGGAGCTCACCCTCACGCATCCTCCAGGTGCCTTCCTAGGACTTTAAACTGACTCTGGGATCCTACAAGGAGCTCCTCCGGAACCTCATTAAAATGGAGAAGAATGGTTGAGGTTC
CAGGAGGCTCTGGGAGGCTCTCCCAGGCACGGCCCCTCCTGGTCCTACCTGCACACTGCTCACTGTGGAGCTCCAAGGTGGGCCAGGGAGGGAAGGTCCTTCCAATATCCAGGGCCCAGCAATGCTGTTGCTCGGCCAAGCCCTGCCCTCCAGGGGGCACCCTAAGATCACCTGCCCTCTGCTGCCTGGTGCCCAAGTCTCTGCCCCCACCCTAGGCCCAACACTTTCTCCAGTGCAGGGAATGGGGAGGAAAGAAATAGGGAGAAATGAATCATCTGAAAAATG
AGGGATCCACGTTTCTCCTCTCACTACCTTCCTCCTTGAAGAAGTGTATGGCTTCCTTTCCTGTCAATCGGTTTCCCTCAGCATTTACAAGTCGCCTCAGTCCAGTCTCCTTCCAGAGGCGCTGCCACACTGCCCTCAGGTGGTGACGGCCGGGAACACACCCTCGAGTCCATTCCCTCCTCTCACAGTCCTCATCCTGCCTCATCCTGTACCCCTCTTCCTTGTAGCCTGGCCTCCCCTGTTCTGCCTCTCCCCTCACTCCACCACCAGTTACCTAAATGCAGTTTTTGTCT
CTGCTGTTTTTCTGCAACATTCTGCTTTGGTGAGTAGATCTTAGGGTGAAGTAGACAAGGCACTGGTTTGATTCACCAGCCTTGGGAGGCACCCCTGTCTGGACCATGGCATACAGTAGGCCAGGTTGTACACTGCTCAGCTCTAGAGGGCACTAGTCACTGTGAAGGCTATGTGAATGGCGCCCTCTAGAATTAAGCAGGGCATAAACTGCACAACCAAAACGGTGGCCGGGCCACTGTGAGTGCTGTTAATGGTTATGTTTATCACTTAGAGCAGTGTTACCTTGGCTCTTCAATTGAGTTCCCATATCCA
AGCAAGGAGCCAGGGAACAGCTCATGGCCATACAGCTTCCTGGAAGTAGGGGGTGGGTGAGGTGACGCTCCCAGCGCCTCCAGGCAAGGTGTTTGGGCACTCCATCCTTGGTCCAGCCTTCCATGGTGGGCCTTGGGGGTGGGGATCCTAGAGGGCTCCTGGGCAGCGCATCGGTTCCTGAGGTGCCCCGGATGACCTCTAGATGGCAGCATTGGCGAGCGGGAGCCAGATAGGAGCTGATGGGGGTGGGCTGGGCCTGTGGGCTAAGACTGCAGCTCCTGTCCTTAAGCCCCCACCTTGTCCCATGGTCTGAGAGCAGAACGTGGGTGGGGGTGGGGTGAG
GAGCCGGTTATGGGGCGGGAACTTTTTATTTGAAGCAAGTTAATCATAGCATTGCCCCCCAGTACCCTGGTATCCTGCTACAAGGAGCATCACACCATTTGGGCACATGGTGTGCCCTCTCCACTAGCCTGGCATCTCAGCAGACAGCAGAGGGCAGCAGAAGCTCAGCTAGTGGGGCCCCTCCCACCAGGCCCCACCCGGTCCACTGAAAGGCAGTGCTCCTGGGGGCCTCTGTGGACTGGTGGGGCCAGGGCTGCAACACGCCCTCAGGCCAAGCTCCAC
ACTCTCACCAACACTGAGATAGTCAGTCACTTTAAATGTTTGCCAATGGAGATGCAATCATTGATTGTTGCGACGTCCCCACACATTTTTAAAGCTCGCATGGCACACTTAGTCTGTGGTGTAGCTTTCTGGCCCCCTAGTGGCAAGGAGCGAGGGTCACAGTGGGCAGGCATTCAGTCGTGATGGGCAGCTGCTTTGGGGACCACAGAAGATGGTGTGTGGGAAGGGAGGCCTGAGAAGCATGGAGGTCATGACACAGGAGTGAGGCCAGGAGGGACCTTACACTGGACAGTTGTCTGTTCAGAGTCCCGGCTGGGGGTTGGCCACACCATGGGCACTTGGACCAGGAGTGCAAGCTGCAGGGTTGGGAGAGGACTGTTTTGCAGCCTGAGCTGCAGTGAGGGAGGGGCCTGTCTTGCAGAGAGCTACACAGATCAGCAACATGCCCTTTATGGACGAGTCCTCTGGGTCTGACGATGACTGCAGCTCT
GCTTGGACTCCATATGACTTTATTTTCTGGGGTGGAGGAGAAAGCGAGCCACCTCAGCTGCCTCATCATGCAAAAGGTAGAGATTAGACCCCAGGAAGGACTTCCTTTGGCTTAGGGCATCCTTCTCCCTGCAGTCACCAGCAGGGGGCGCCACAGGCCAGCCTGTGGGACCCACTATCTGAGAACGGGGTTGTCACCCAGGAGTGAGTGAAGGTCTGGCCAGCACTGAGGGCTCTGGGGTGCAGAGAAGTTAGGAGATCCATCAAAGCAGCCAGACCACCTGGTGGGAGGCGGCACACACTCTGCCAGTCCGGACACGGGTTAGGGAGTG
CTTCAACTGCTCATCCATTTAAGAGATGTCAGCAAAACGAGGTGGGAGGAAAGGATCAGGCGCCCCACCCCACACTAAGTTGGGCACATTGCTGGGAGGTCAAGTCACTGGGAATGGTGCAAAGGCTCTAATTCTGGCTGCTCGTGGGCTGCTTGTGGGGCCGTGCCTGCCACCTGCCGGTGCTTCCTGGTACTGCTACCCATGGAGCAGGGGCCTGCCCACCAGCTCTGGCCTGGAAATGAAGGGCCTAGACACAAAGATCTTCCAGCAGGATCTGAAAACAATAATTTAAGGAGAATAACATGGGAAGTAAAGTGCTAAGCCAAAAACAGGGAATTC
TAAGGCAGCCACAGGCAGGAGCTGGGGTCGTGAACACGCCAGGGGGCCCCATTCACGTGGGGCTGACAAGGCCATAACAGGAGCAAGAAGAAAGACAAGATGGCGGCGCAGTGGCGCCTCTTCCTCCTGGGATATCCCTCCCACCCCCTCTAGTGGCAGAGCCTAGCACTGCGCTCCCTGCAAAGTTGCCAGGACAGCTCCGTGATTGCAGGGCCGGCACTGAACCTGTGGACTTAGAAGCTGGGAGGCAATTGACTGGTAACTGACACAGAAGCCCTGTTCCTTTCCCTTGCAGAGGTGT
CACCCTAGGAGCAGAAACCAGGCTGAGATGTATGGAAGCCTCCAGTACTAAGCTACCCAGACAGAAAGCAACATCCAGGTCAAAGCATCACTGTCCGACCACATGACCCTTCTACACCTGGGCCCCGAAGGCACTGCTAGGAGTCAACAGCTCCACCTGGTGACCAGAGGCTGGCCTTCATCAAAGGCTCAGGCACTGCAGCAGTTGAGAATTTCTCTTTATGGGTATTTCCTCAGGCATAAATACAGTAACTAAAACATATGTTTTCATTGTCTGCTACTTATG
GAGCTCTCAGAGTCATTTGGGGTGCTGACTTCCTCGGTCCCGAATGCCTGCCTGCAGGCTTCTGCCTGGTTCCCTGGCTGGGTCCGTGGGCCAGTGATTTCTAGCCTCCCTCTCCACCCCAGGGCTGCTCTTGGCTGCCCCCTTGCTGTCAGGAGCCCCTACTGCAGCAAGACACAGATCAAATCTGTGGGAAGTTTGCTCCTTGTTAGGATAACGTTTGACAAACTGCTTAAAGCATCCCCCAAATCCCCTCAATGTCTTTAGTCCTCTGAGGCTGAATCTTCCAGTAAAGATGA
CTGGTGGGGGGGTGACCCTGGGTTTCTGCCTCCAGCCCTTTGAGAAGCATGGGCTTTGCGTGTCCTGTCTCTTGGGGTCACACGTGGGAGTTACTGAAGTGAAGGCCCAGGCACATCCGCCTAACAGGGGCGGGGCAGCTGCAGTCCCGCCCACGGCCACCGGGGGCGGTGTGTATGGTTCTCCGCACAAGCCGAGGAGCTGAAGAGCACGGGGAGGATGAAATCTTGCCCGCTCTGCTCTGGCCGTCTGGGTGCAGCTGCGTCCTCCTGGAGGCAGGAAGGGGCACCAGGCGGGCTAGCGTGCCACAGACCCACAGGTGA
AGCCCTGGCTGGAGACCTTAGGAGTCAGTTCTGGGAGGGACCTGGGGATACAGAGGGGTCTCTCCTGACCCTGGGATCTTTGGGCTTTTGCCAGGATTGGGGAAATGATCTGGGGGGCAGGGAGCCTTGAATCCACAGCCTTCATTTCAATAACGACCATTTAATTTGTTCCTTGGCAGACTGAAGAACCTGGGGTGGGGTGGGGGAGGTTGAGAGAGAATTGAGAATGTCAAATGCCTCCATACACAGTCATGGGGAGGTCCACAGCCCACCTTGCCGAAGCGCCCCTGCAACCACCGGTCACTAGGTGGCAGCAGCTTGTCTCCACTTGGCTTAAACGCGGCCAACCCTCCAAGTCAGAAAGCGCAGACCAAACCGGCTGCAGCCAGCTCCCACCTCAGGCCCAAGCCTGCCCAGACCTCTGGCTCCTGCATCTGCAGCGTGGGTGTGGCAGCAGCCTG
CCCGGGGAAAGGGAGACTCCCTTTCCCAGTCTGCTAAGTAACGGGTGCCTTCCCAGGCACTGGTGCTATCCCTAGACCAAGGTCCGCTAAGTAGCAGGTGCCTTCTCGGGCACTGGTGTTACCGCTAGACCAGGGAGCCCTCTAGTGGCCCTGCCCGGGCATAACAGAGGGCTCACACTCATCTTCTGGTCACTTCTCACCGTGTCCCTTCACCTCCTATCTCTGCATGGCCTGGTTTTTCCTAGGTTATAATTGTAGAAGAAATATTACTATAATATTGGA
GAAGAAGCAGCCCCCGGGAAGCACCGTGACCGTCTGCTTGCCTGCATTGATGAGGTCGGCATCCACCTCATCTTCCGTGGGAAACGGGCCCAGGCCCAGGATCCCGTTCTCACTGTGAAGATGGACAGTCATGCTGGGACTGATGAAGTTGCTGGCCAGCAGGGGGATGCCTATGCCCAGATTGGCGTACATGCCGTCCTCAAATTCCAGAGCTGCGCGTCTGATGATGCGCGTCCTGGCGTCCTCTTCCTTTCCAGCGTCTCCATCTTCCTCTTTCAGGATCGTTAAGCGCTCAATTCGTTTCTCGTATTTCTGCCCCTT
CCCCTGAAGGCGGTCTTCTGGGGGGCTCCTCCGCTCCAGCCGCGGCCCCGCCCACACGCAACGAGGCCTGGCCAATTGGGTGTGTCGAGGGCCTGGAGGGCCCGCCCGTCCCCGCTCCGGGCCCTGCGCTTGTGCAGCGAACTGCAGGAGGGAGGCCACGAGGGGGCGCAGGAACCGCTTGGGAGGGTCCCTGGGTGTGAGCCGGCCTCGGAGGCGGTTACAGCCCAGGTTTCACTTCACAGCATTCCTTTGCCCAGCCTAGGGCAAACTTGGCTCTGGTTAATGGCTTGGTGAAAGAATAATTG
CCCAGGAAGGGACAGAGCAGGTACATGGGAGGGCCTGGAAGGGTGTTTTGGAGCAAGGGATGGAAAGTGGGCTCTACCTTCACCTCCTTAGCAAAGCCAGGTTCATGACCAGGGGAATGTTTCCTGAGTGTTGTCTGTGTGCAATGTCTCCCCCTGGAGGGCAAGACAAGGCCTGCAGCCTTGTCAAGGGCTGCCCCAGGGATGCTGACCAGGGTCTACATGATGTGAGCTGGCCCTGACCCCTGGGCAGATGTGGGCTCTGACCTCCAGGCTTCAAGGTCAAGTCACCCCAGGTCCTGTTCACTGCGGGTCCCCAGGCTGCCCAGCTCCATGCGGTGCAGGATGAGCCCAGGGAGAGGACGTGAGTTGTCCAGAGGACTTCTGTCAAGATTGGAGAGAACTGTCCACCAGGGGGAT
CATCATAGAGACCCCTGGGCCAGGCTGTGACCATTTCCCCTTCACATGCCTCTGGTTTGTCTCCTGTTTCAGTCCTGCCTTGTGGTTTTCACACAGCTGATGCTCAATAAATGCGTGCTGAGCAAACTCACAAGGCTGGGGTGTTCAGGTCTGATCATGTGCGTGTGCGCAGGTGGCTGCACTTACAGAGAGACGCCTGAAGAGGGCAGCACACTGGGGCGCTAACTTGGAGAGTGAGGCCGCGTGATTTGTTAGAGGAGGAAGCCGGAGGGCGGAGGGAGGGCCAGCCCCTCCCCCTCAACTCGGGCTCCAGACGTAGTTTGAGTCCCCTGTGCCCCCACTTTGCTGGGTGACCTTGGGCTTTGGG
ATCAAGCTAATTGTATTTTTAATTCAATTCAATTCAGTTGTCATCAATGCAACTTAAGAAAATCACATTTTCTGGGTTCTGGTTTATTCCAGCAGCCTGTGCGGAGCTATGAAGCCTGACCACACAGTGGTGCTGACGCCCTTCAAGTGACACGGGGCAGCTCCACAGCGCTGCTCCTGGGGACAGTGTGAAGGAGGCAGCGGCCCTCCAAGCAGCAAGGAGTTCTGTGGAAATGAGGCAGCGACTTTGTTTGAGCTCTGCCTGCCTTAGGGAAGAATGAGGACGTCACCTCATGATGAAGACAGTCCCAGCAGTA
GTTCCCTGCCTCCCGTGGCGACTCTTTTCGGAGCACCACCCTAGGGATGTTCTTCTGCCCTCCGGAGACGTCGGTCTTCCCTGGGGCCGGGGCTCAAGGCCAGGGTGCCCCAAGCCCAGGCTCCAGGGTGTGCGGGGAAAGGCTCGGTCCTGCTCGGCGCGGCTCGCCCTGGGCACTAGGGGTCGCCCCTGCCCAGCGGAAGCCACGCGGGCGCGCCCGGTCGCCGCAGGTTTCCCCGGACCGGGAAAAGCGAGGCGTCTCCGGGGCGGGGCTGGGGAGGGGGCGCCTGGGCGCGGCGC
GTGTTCTCTGCGGAGCTCTGGGGAGGGGAAAGTTCAAGCCATTTCTAGGGTGCTATTGGGAGTGGTGAAAAGGCCACACCCTTTGCAAGGGACACTTTTCCTGGAAAGCCCCTGGAGCTTAGCTGGTTCTTACCCTGTGAAGCTGGCTCTGGCCACTAGAGGGCAGGACCATGAACTCAGCCTGGAGGGAGCCTGTGGGGCAGCTGGCACTCTGGAGGGACAGACAGAACAGACCACCAGGTGCAGACAGGAGAGGCAGGCAAGGGGACGGAGAACGGAAGATGCCTGGGGTGGATGGAAGTCAGTGCCCTTGGATGCTGGTACCTGCCTTTCCAGTCACCACTAGATCAGGCTTCTGAGCCTGTTGGCTGTCAGGGCTGGACTCACCCCATAGGCGTCATGGCAGTCCCTGTGAAATCCTCCAGGTGTCACCAGGCAGCATACAGGTAACAGGCCTGGAATGTCCCAACAGCCCAGCTGGACATGCTCAGACACTCTGGGGCTCCTCGTTCAGTGGCACAAACTCCAG
TCACTGCACCTATTGCTAGATGTGACAGTTTCAATGTGTGGCCTTTCAACTCCAAATCTACCCTTCATTGCCTGTTCTGCATAGTGGCATAGCCCCATTAACCATGTCTCCTTTGCAGTGAGAACAGTGTTGGGTTTTGTCAGTAGATGGCGCTGGTAGGACACTGCTGGAGGGAGAAACTTCTGGAGCCAGTGTGCTTCACTGAGAAAGAGAAGTTTTGCTTCTCTTTCTCCACTAGTGCGCTGCTGCGAGGGGCAAATGCATGGGGACATCCATTAGGGTTCTGCCCTGGCTGTGCGTCCCCAGCACGTTCATGCCTCTGA
CTGGGGTCATCACTCTCCCCAAAGCAAGGCTGGGCACACAGGTGATTCGTATATGCTGGCTGGAAGGGAGGGAAGCAGAGCCACCTGGGATTGATCATCTCCCAGTGAGAATACACCCAGTCCCTGTTGTGTGTCCCCACGGCCACAAGGCGTCAGTAAAGACCTTGGCTTGGAGTTGTCTGGAGCCAGGAAAACAGACTGGACTTTGAGGGCAGGACACCTCACCTGAAGGTGCTTTAGTTAGGTTCAGCACATCTGAAAGAGAGAGAGAGAAATAGGGGTG
AAGTGACGGGGAATGTGTCCTCTGCTGGTTGCGTTCTCTGTGGAGCTCAGGGGAGGGGAAGGGTCAACCCATTACCAGGGTGCTATTGGGAGTGGTAAAAAGGCCACATCCTTTCCAAGGGACGCTTCCTGGAAAGCCTCCGGAGCTTAGCAGGCTCTCATCCTGTGAAGCCGGCTCTGGCCACTAGGGGGCAGGGCCATGAACTCAGATTGGAGGAAGCCTGTGGGGCAGCTGGCAATCTAGAGGGACAGACAGAACAGGCCACCAGGTGCAGACAGGCGAGGGAGGCAGGAGAACAAAATGGAAGACAACTGGGCTGGATGGAAGTCAGTGACCTTGGATGCTGGC
GCTGCCCTCTCTCCCACTGAGATGAGTCATTGTAACCCAAAACAATCTCAAAATCTTTGACATCACTGCCGCTTGCAAATCTGTGCCTCCAGCCAAGGGCCGGTGGATGCTACTGCCTGCCACCTCGTGTTCACCACCAGAACTGCACGTCACTCCGAATCTGCTGACCTCATACCCTGGCATAGAAACAGTAAAAAGACCAAACAAAAACGTGTCTTTTTTGGACCCAAGGTTGAAATCTGATTTTAAAACAGAGACATTCAGTAAGC
GACTGACATGCAGAGGAGGATCAGAGGAGAGCAGAGAGCATGCTTTGTTGGCAGGTCAGACGATGAATGTTAGGACACTTCATGCACTGTTGGCTCCATCTGGCAATGGAGGTGATTCAGGATCAAGAAATCATCCAGGGAAAGGCTGGCCTGCAAGAACCCAGACTGGACACGAGGTGGCGCTGGTGGCCCACCTGGGAACAGGCAGAGACCGGCGACCAGCCCCGGGGAATCTGATCCTGGCAGTTTCATTCTTTTTGCTTCTAGGCATGAAGTCTACATGAGGGACCCTGGTGGGCTGAGGATGAGGGCGCTC
CTATGAGGTCAAAGAGGATGGAACACACATGCTGAGAACTCCCATGAGCCACACCCAATCTCCAGGCTCTCCTGGGGCTCCCAGGTGGCCACCCAGAAACAGCTTCAGAAGCCTGGCTGCAGATGGAGTGCCCTCTGCTGGACATTGGAGAACACGTCCCCCAGGCTGCCCTGCCTTGTCCTCAGTTCACCCACATTGATTCTCCCCTACACTGGCTGACACTCACAGGACACTAGGACTGGGGCCACAACCGGGCAGAGGAAAGTCCTGGGGCAGGTAAGAGAGGCCACTGGGTGTGGAGGAAGG
AGCCCTTCTGGAGGATGGAGGCTCATCCTTGTCCTTCTGGCCGGCAGGCTTTGGCTGGCACTGCCCTCCTCCCTCAGGAGTGGTCTTCCTGGGGTGAGTCAGGGAGGCCTTGGCGCACTTGGCTGCATCATGGTGCCCTCTGGTGGCATGCGGCAGAAACTGCTGCCACATTTTGCTCTGCCCTCTGGTCCTGGGCGGGTGTGGACTCCAGGGCTTGCTGAGTGACCCTGGGCCCTGGGAATGCCAGTAGGAGCTAAACTCTACTGTGCACTAGGTGAGTGCCAGGCTTCTCTGCACCACAACTGCTTCTGTGCACT
ACAGTGGGTCTCCTGTGCTAGGGCTGTGCCTCAGTAGCCGGGTCTGTGGAGTGGGTGGCTTTTTTCTGCCCTGCTCCAGGGTCATGAAGCCTGAGTAACCTCTGACTCACCTCAGGCTCGGCAGGCTCCCTGCTGGCCATGGGGCCATTTCTGCTGCTGCAGCGCCCCCTGCTGGCCCAGACCACGTCTGCCTTGTGCCTGTCCCCTGGAGTTCGTTCCCCTCCCTCCAGATCTGGCTCTCCAAGCCCTGCCCCTTCCGTGCCATCCCTCAGGTTCTGCAGGGCACTGGCCACTTCTGCACAGCCAGGCCTTCCCACCCTACCCCCGAGATTCACACAGCAGGGTCCACTCCCTCCCAGGCTTGGCTTCCCCAGGCTGAGGGCTGGGCATTGGCACCCTT
TTTCTGATGGCCTCCCAGCCTGGCAGAGACCCTTCAGTGGCAGCTTCAGAAGGATAACCGGCACTTCCAGAAAAGCTCAGGGTGCTGGGATTACTGGGAACCCTTGCAGCTCCAGCAAAAAGAAAAACCTGGTCCTGGAGCCCCCTTGTGGCCGTGCAGAGGCAGGACAGGCAGTTCCACCTCCCACCACCACACCCGTGCTTAGAGCTGGGGCCCAGGGTTGCTGATGCAGAGGACAGGGAACCCAGGGCCCCACCTTCTGTGAGAGGCCAAATCGGCAGCCCCAGCCCCGAGGGCACCTGATCAGGAAGGAGTAGGGCC
GGCATAGCAACCTCTGCCTCTCCGTTTCTCAGAGCTCACATATCCACCTCCTGGGCTTTTAAGTGGGCTTTAGTGAGGGGCTCCTCCTTCAACTGGGCTCCTCCTTCAGTTCCCCAGCTCTTCTGCTTCGACTCCGAGCGGGTGTCATGTGTGAGAACGGCCAGCAGAGGGAGCAGAAAGCCTGGAAGAGCAGCTAGAGCCTGCAGTGACGTGGTGCGGAGGGGCGGCACCCTCCAGAACTTCGAGACGTAGAGCCGGGGTTCTAGGGAAAGGGGCTTCAGTCCCAGGGCTCCTTGGTGACCTCGTGAACCACAC
ACGGTCATGCTGGTAGGACCCCCAGGCGCAGACACGGGGACAGGGAGGCTCTCCGTTACCCCTCAAAGCAAAGCGCAGAAATGACTGCTCACCCCATTAACTCTCAAGGTGGTGCCTCAGGGAAATGGATTAGGACTCATTCCCCGTCTGCAGTCTTCCCTGCCATCACCAGGGGGCAGCCCTGATTCACATTTGTGTTAAATACCTGTTACCCAACCCCAGGCCAGAAAGGTGTTACACCTTGGAAGCATTCCTGTAAACAAACCTGACGGGTGTGTGTGCGTGTGTGTGTGTGTGTGTGTGTGTGTCCGCGCACATGCTTATGTAAC
TCTTCCTCTGTGCCCCGCCTGCCAAGGACCCAGCCTTGTGAAGGATGGATGAATGAATCATTGAGCAAATGAATGAGTGTGTGAACAGGTGAGTGAGGAGAAGCCGGCAGAGGCGGTGGGGTGGATGGTCCACCCGGCTGGCCAGCGGCCTGTCACTCCCTGAGTGGCCTCTGGGTGGCAGCCATGTGGCGCTGTCGGCTCAGGAAGGCTTGGTGCTGGAATGGGGCTGGGACATGGCCAGCCAGGCAGGGTGAGGAGGGTGGCAGCGCCCAGTGCAGCCTGGACAGATGGGGTTCTGCCCGGCAGGGCTGGCATGGGGGCTTCTTTA
CCACAGGGGTGCAACAGGGAAGGCCGTGGCCCCGCTGCAGGCTCAGCTGACCGAAAGCAAATCGCTTGGGAGTTAACTTGCCACGGGACCTGGAGATGGGCTTTGGCCCTACCCGTGCCTCAGTGTGCGGTGTACTGTGCCCTCCTAAGGGAGATGCAGCTATTGGGCATTTGGCCACCAGAGGGCAGTGTGTACTCAGCCAACAGGCTATCCTTCTAGTTCAGCATTTTTTTCTCAAACTGGAAATGTTGGTTGAGACCCCAGGTGAGGCCATGGTGTTTGGACTTCATCTGATAAGGAATGAG
AGGGGAAGAAGCCTTAGGAGCTGGCGAGGCGAGGGGGTGAAGAGGAGAAGGAGGTCTGGGCACTGGAAGCGGCACACGTGGAAACGGTAAAGGCCGACGCCGGTTCAGAGCCGCAACCGCGACAGCCCCGTCGTCCACCTCAGGTGCCGGCGCCCCCTGCTGGTGCGCGGAGATGCGCGGAGACCGCAAGGCCCGGGGGCGTGGCCTCCCCTGCGCCGGCGCGTGTGCCCGGGCCCTCCGCGGGGCGCCGGCGTCTGCGCCAAGGCACGTTCTCCTGCTGCTCCAGAACTGCCACCTTCCAAGTCCTGAAGGAGGCCGTTTT
TCTACTGCCTTCTCCTGCGGTGCAGAGGCCTTGGGGCCACACCACTCCTACCCCATCCTCCTAGCTCTGGGGTGTCTGCAGGGAGGGGCACCTAGGATGGTAAGGAGAGCCCATGAAATTCAGTTCTGCTGCATCCCTGTCGCCCCCTAGTGACTGGTGTGGGAAGGACAGCTATCTGGGGAGAGACATTCTCCCTCCCAAGAGGCACCTCAAGACCTTGGCTGAGCCTCAGTTTCCCCATCTCTAACATGGAGCTGGTGACTCCTCAGCTGTCCAGGCCATGGTGGGGAGGCAACAGGTTCCCCTTACACAGAATGCAGCACCC
CAGACCTAGACCAGCTCCCAGGGTGGCTCAGCTCTCAGAGACCAGGCTGGTATGGAAGCCTAGCTGGCCCTCCTGGGAGTGGCTCAGGCCTGAGTGTAGCTGAGGGGATGGAAAAGCCCACCCTGCTTGGAATCTGCAGGCTTGGCAGACTCTGCCCCCTTGTGGCCACAGGAAGCCATGACCCAGGCCCCATGTTTTCAGAGGGCCCATTAGCTCCCACCATCCCCCGGCTCTGTGGTCATCGAGGGACACCTATAGTCAGAGGAGAGAACTCAGGTGGCTCTGGGTCCAGAACACAGTTCACAGAGGGGCGAGGTGAAGCAGCTCTGGGTGGGCAGCACAGGCTGAGGCTTGGGG
TTCTGAGTCTGAAAATATGGATACTAATATCTACTTAGATAACATGCCTGGCACCTAGTAGGTGCTCAACAATAAGGGTGCTTCCTTTCCTCCCTTGCTGAAGCCAGCCTGGGTTGCTCTCTTCAGGGCCATTTCCCTGGATCTCCAGGAGAGGGCAGCAGGGAGCCGTGCTGCCGGGAAGGTATCCCGCATGGGACAGTGGCCAGTTAGGCAGGCCTGGCTCCAGCCCGCGCTGGGGAGTAGAGTGCAGCGGCTCCACCAGCCAGATTTCTTTGAAGGCTCTTCCCCTCTG
GTGGTGGTGGAGGGAGGGCAGCGTCCCTGGCCAAGGAGGCGGTGGGTGCACTGGGCTGTGGGCGCTCCGTGTTGGGTGCTGGGGCGGCTGATCCGGCTCAGCACCAGCACTAAGAGCCACTGCCGCCTGGTGGCAGCACGCGTGTGTCCTCCAGCAGGTTCCTCCCTTGTCTGGGAGGGACAGTAGGACAGCTGAGATCTGAACACAGCCTCTTAACAGTCCCCAAAGACTCAGTTTCCCCCATCTGCAGAAGAAAAGACTCAGTTTCCCCCATC
GGGACCGAGGCGGCCCCTGCTGCACGCGGCTCGTTTTTCTCCCCATATTCGGGCGAGTCTGGTCTCTGCACAGGGAGTTCGGGATCAGGCGGTTCTGCGGCTGTGGCTTGGCACCTGCTGGGGCGCCCCGGGAGGTGGGGCAGTTCCTCCGCGTGGCCTGTAGAGAGCGACAGAGGACAGGCTGACCCCATGGGTGGCTCTGACGGCGCTTCCCAGACTCAGTTTCCCCCCTGTGAATGGGGTGGAGTAGCGCTGTGTGGTGTCCAGTGTCAGGGCGCACATAGAAGGCGCATCCTCAAGTGAATGAAGACCTCCGAGGCCACAGCTCCCCACTCCTCCCAGCTCCTTTGCAGCAGGAAGGTGACCCTGGGCTAGTGAGTGAGGGATCAGCTTCCCACCCCAGCCCGCAGCCTCAAGGCACTTGCTTTTCTCTGCTCAGTCCACAGGGCTGGGTCAGGGCAGGAAGCTACCAGCAGGTCTTTCCCACAAGCCACAGCCATGGGTGAGGGGGGCTTCCTGCCCTCAACCTGCCCACCCCTACCTGGGGTAGGGACAAGCCCTGTGCCCCAGCCCCGGGGGCTTAGCCTGTTGGGGCCCTGGTCAGCACCACCCGTGGGTTGGCCTCTCTCCTCCTCGCCCCACTCTCCACCGTCCACTACAGGGGCTCCCTGGCTGCAGCCGCATCCCCAGTGCCTCCCCAGCACTGGCCACCAGAGGGAGCTACAAGGCACAGGTCAGACCCTGTCACCCCAGACACCCTCCAGCCTGCGGGCCTGGGAGATGGGCGATTTCAGCCTGGCCAGGCCTCTGACGTCCGTTCCCTACTCTTCCCCAACCTTGGCCTGTTTTGGTTTTTGTTTTGAGACAGGGTCTCATTCTG
GAGAAGCCTGGTGAAGGCTCTGAGTGAAGGAAGGCCCGAGGTAGGGGTGGGAGGCCAAAGGGCACCCAACACCTCGGCCGGCTCCGGGGCCCCTGCCTAACACCCCCTCCCAGTGCTGGAGCCACAGCGACACCTACTGGCCACGGACACCTAGGCCACCCCCTCCAGGACGCCCGGGCCCTGTGGTCCATCTGGCCCAGCCAGTCCTGCACCCTGAAGCTGGCATTCCTGAGTTCTGGGAATCTGGCTCCCCGGGACAGACTAGGGGAGCAGGTACAGGATGGGCCAGGGCTCAGTGCACAGCAGGGT
GGTCCTTGATGGCTGGTTACTGCCACCCTGGGGGCCATATGGTCTCTAAAAGGGGCCATTAACCCAGAGTGAGGGCATTCCACTGAAGCCCGCCCTGCTGTGGGAGCCTTGAGCTGTCTCATGGCACAGGCTGCACTGCCACCTGTTGGCCATGGCTAGGAATGCAGCCACACAGCATGGGAATCCCTGCCACCATAGTGGGGACTCACCAAGGACTGATGGGATGCAGACAGAACGCGGCTCTGGGGACAAAGGATCCATCATCCCCAAGAGTCAGCTCCCATCCAGAGCTTTTCTAGCCATCTCCTTCA
ACTCCCATCCTAGGCCTTGCACATTTGGGATGGGGCCTCACTGCTTGGCTATACCCTGTCCCAGCACCTCAGATCTGCACTGTCCCTACCTCCCAGACAGAAGTAGTACCCCCATGAGACCAGTACCCGAGAGCTGGCCTGCAGGCGCCAGCCCTGACCACCAGAGGCCACTTCTGAGCCAGGCCCACATCACTTTCATCACTGGTCACTGTCACCTTCCCTCTCTCCCAGGCTCCTAAAAACAGAGTCCATACTCTCTGGACTCAGGGACCTGACACTCAAATGTCCCTGGTT
CCCGCCTCAGCCTCTTAAAGTGTTGAGATTGCAGGCATGAGCCACCACGCCTGACTGGTCTGTTTCTTACAGCAGTGCAACATGCTAAACACGTTCATGCTAGTGCCCTGCTGGAAAAGGAAGCAAACCTCGGTAAGGAAGCGCACTTCTCATATGTGTCCAGTAGGTGGCAGGCTTGTCTGGACCTGCAGAGAAAGACCCGGAACCCTGGTTTTGCAAGGCTCTGGGATCAAAGAATTATAAATGATCAGTGCTGTTAGCACCCTGGAAATGGCTGCATGGAATATCC
AACCTAAAATAAATAATAATTTACGAAACAGGATAATAGGCAACATTTCCGTTTGAATTTCCAAAATGATGGCACTGAACAATCTGAACTCTGCTTTTATTTGGTGCCGCAGTTCAGCCAGAAGGGGGCGCACGGCTGCCTCACCTTGACCATGGGGGTCTTGCAGTTCTTCTGGCTGCCAGCAGGGGGAGCATGAGTCCGCCTTTTCTGACCCTGGGAGCACCATCGGGTTCAGCTCGTGTTGCCCGAGGGCTACAGCTGCCTTCTCCTCAGTACAGACCAGAGCAACACCGCCTTGCTGAGGGACAGCTGGAGGCTGACTGCTGAAATC
AGATGAAGTAGGCTTAGTCTTCTTCATGAACGTGGCCACAGATGTCCCCAAGTGCCCTGAAACCACGGCCTCTCTCGAGTGTCCTGAGAAGGAAGCTCTGTCCGAGGCACTGTGAAGATAACCTGCTTCTCAGAGAGTTGGTTTGCAGGCTCAGTGCATCAGCTCCGTGCACCCTCTGGTGGTAGCCTTGGAAAATCTCTGAAATTTGGGGTGGGTTAATCCAGGCGGTCATCTCACGAAGTGGAAGTGAGATACAGCCAACCTTCCCATATCTAGAATGGAGATAAAAGGAAGCAAAGAAGACGGTCA
CCTATCTATAAAAGAAAGCCCTGGAGAGTTTAATCTTGAAGAGTAGCTGGCTTTTTGCGGCATGAGTGGAAAGCAAGATCAGGGCCCAGGGAGCACCAGAAGGGATGGTAGAGCGCCCTCTGGTGGCAGTCCTTGCCAGTGGCACAGAAGAATGCAAGCCCGCTGCCTTCTCTGTAAAAACTGGTCTTAAAGAAACCATCAGATTTAGGCCGATCACAGTCTAGGCGGAGGGAGCACAGTGGCTCACGCCTGTAATCCCAGTGCTTTGGAAGGCCAAGGT
AGGTTTGTGATAGAAAAATACATAAAATTGAAAAAAACAAACAGATGTCATGGGTGGAAAAGCTGCAAGGATCGCATTGGAAGCAAGTGTGCGCTGCCTTCACAAGCTCGGGGACAGGACTGAGAACGGGAGAAATGTCTCTCATGCCCCCTGCTGTCTACTGGCCTGACCTGCAGCATCCAGAGATTTTTCAATCATTTTAGAGAAAATCCTGTCGATTTTTCCTTTAACCCAGAACAATTTACATCACAGTGAATTTTAATTCATCATCCTTATTTACGAA
GGGGATGACGCGACGTTGCTGTTACCGGGAAACCGGCCTCGCAGGGCTTGGGGACCAAGCGAGTCTTTGGGAACTCTCCACCCACTAGCGCGGGGCGCCCAGGCGCGCCCCGGTGTCTGCTGCCCCCGTGCGGCCGCGCTGCAGTCCTGCACCCTCAGGGGGCGCACCTGAGAGCCGATGGGTACCCAGGCTGGCAGACCTCAGAGGTGGGCTTCCTGCTTCTCCTCTCATCCTGGGTCCTGGGGCGGAGAAGGGCAGAGGCCGGTGAACGGCGCCCCACTCCCCGCGGCGTTGTGCAAGGCAGCGGCTACTGATAACTGGGGTTTCCCGCCTGGTCCTCCCTGCTGCCCTGCAAAGTGAAACTCCAAAGCCACACAGAGCAATGGTGCATGGATGGCCTTGAACCTGGTGCTGAGTAAGAAAGAGAAGGGCGCGAGCGGGGGGAAGCTTTGGACTGAGGGTTCAAG
TCTCGCACCAGCAGCATCAACTTTTTCTTGCCTTTGTAGATCTGTTTGAGGTTGTCGATGAACTGGGCAAACTGCAGGTGGCCATCCTGGGGCAGCAGGAAGGTCTCCCGAGCCTTGCTTAGAAACTCAATGAACTCTCCATAGTGGCGAGGGCTGATGTGTGTTAGGCGTGAGTGTGTAGTGTTGATATAGGCATTGATGGTGGCATCCAGCAACTGGCGCAATGGAGCTTTGTCAGTGGACATGAGCTTTCCAGAGCTTCGGCGGCCTGGGATGCCGGCCAGGCCAGGTGCAGTCACTGTGCAGCGTCGTAAGATGTCTGAAAGCACTGTGGCACAGTGCACACTCTTCACCACCAGGGGGATGAGAGCTGCCAGCTCATTCTTGCCCAGAGAGTGGCTGAGAGCACAAGCCCAGAGCACATCATTGATGGCTGGGTGAGTATCCTGGTTGTAGGCCAGGTTAAGATGGCTCATGGCCAATGAGGCCAGCTTGAAGGCACGTAGCGGGTAGCCACGGAGCTCCATGTAGCGGGCG
AAAAAAAAACAACAAAAAAAGTCTATCTTCCAGCTGACCATTCTTTTGGGATGCTCTCCTGTGGCTGGGTGAAGGCTTCCTTCTCAGCTCTTTGGGATTGGAAACAGGGAAGCTGTGCGAATGCAGAAAACTTCCACTAGAGGGTACCAAGGCTGCACCGGATCTCAGACTGCAGGGAGGCCTGTGTAAACCCAATTCCTGGATGTTTAAATACCTATGTTGAGAGATTCAGGGATCTCCATTAATTCCTCACTACCAGTGGGAGGT
TCTGGCTAAAAGCAAAAGAGAAAACCGCCTGTTTCAGTCGCATAAGGTGATGTGGCAAGAACTTGTTTCTGAGGAATCCAAGATCTAGCCATTTTCAGCAGTGGTCATAGGGGACTGGAACGGGGGCGCCACCTGCAGGCTAAGGGGGAAAACACAGAGCGAGAAACTGAACCTTGCTTTAGGGGACAGGCATTTAAAGGCAAAGGAAATTCAGTCCCTCTGTGATAGACAGTAATGAACTCAGCAGGCTGTCTTGTAGATAAATATGCATGAG
TCAGGCCTTCCTTGTGATCCTGAACCAGCACTATGCATTTCTTTGGCAGCCTCTGCTTCCTTGCCAGGCCCATTCAGCCTAGGCTCACAGACCTTCTCTGTCCCCACCTTCACTCCCTGTGCACACGGTGCCCTCTCCTGCACAGCAGTTGCCAAAGCCTGGCACATCAGCTCATGGTGCCTCTAGTGTCCACACACACTGTAGCAAGCACACATCCAGCCCCATTTTCCCAGCTTTGTACCTCATGTCAGCACCTCACCCAGAGCCAGGGGGTGGGGTTAGGTGGGGACCAGAGGGGCCCAGGGAGCTGGACAGCCTGCCCCAGCCATTCCCACAC
CATCCAGGCAGAGTCATTATTCCGGGTGCCAGGTTGCTCTTTTTCCAGCAGCCTTCAGGGGACTCCTGGCTGGGCGGAGTCTGTAGAGGCGCGCGGAGTCCTGGGAGAGCGTCAGATGTATTTCCTTTCCCTTTTTTCGCTCGTGTCCCGCCGGGTGGCGCTCACCACCTCCCCGGAACACGCGAGTCTCCTGTCGCGGTTCCGGTCGGAATTACCCCGTGGAGCACGCCGATATGGCTGCGCTGACACTGAGGGGTGTCCGGGAGCTGCTGAAGCGTGTGGACCTCGCGACGGTCCCGCGGAGACATCGATATAAGAAGAAATGGGTA
AGGAAGGTGTGGGCGCCGCATCCCAGCGTCGCGGAGCCTCCAGGCGCGGGCAGGCGAGACTGGCGTGCAGCGCGACGGCCTAGTCCCGGCGTCCCACCGTCCCCCACTCCCGCAGGCGCCGAGCCGATTCAGCCGCGCGGCTGCAGTGACACCCAGCGGCCGTCGCGGGAAGTGCGGTCGCCGCGGCCAGGCCTCCGGGGCTCCTGTCTCTCGAGGTTCCCACCCCGGTTACGCGCGGGCACCCCGGAGGAGAGCGGCCGCGCGCTGCAGATGCCCGCGGGGGCACTTCCCCTGCCCCTCCC
ACAGCAGAGGGGGCAGCCCTGCCTCTGCCTCCCATAGAAGGAACCACTCGGGGTGTCCAGGTGCTGGATGGACAGGGCTATTGCTGACGTCACGTGTCCCCCCACACCAACTCTACCACAGAGTCTGAGATCTCTGCAGGAGAGGGAGCCTCAGAGTTTCCCCTCAGATTGGGTTAGTAGGGCTGGTGCCCTGTGTTCCCTGCCCTGTAAGAGGGAGGTCTGAGTAGCTTGGAAAAGGTAAGAGACCTCAGGTGTCTCCTGCCTCTTCTTCCTGCATCCCATTGCTGGCGCGGCATTCTGGGCACCAGGGGGCAGAATTGAGCTTCACAAGGCTCAGGCAGCCCTTGCCCTCTGCTCTTAGATCCACTGTCGCTGCGACTTCTCCAGTGAGATCCTTTGCTCAAACTCCATTGCGCTGATGGGGAAACTAGCGAGTGGAAGGACAGAGATAGAGG
CTTTTCGAGGCAGCTGCCAGTGGGGGAATTGGAACATCAAGGCAGAATGGGTTTTTTGACCCAACCACGGGCATGTGGAGGTGAGAGGTGAAGGCCTTGTGTGATTGCGGGAGTACATAAAGAGCCTGGGAGGGGCACCCAGGGGAGAGGGTGCAGTTCTGAGAGCCAGACAGCAGGGGGCGGCCGATCCTTGGTGACGTCTGGTTTGTTCCTGTTCTTCAACCCCCTGGCTGGAATTACCCAAAGGGGTAAGTGTTGAGTACATTGTGGGTGGAACCCTAGGGCCCTCAGAAGGGGCAAGCTTTCTCCCAGTCTGA
AGTCCGAGTGGAGGGTCTCTCCCCTGTTTGGGATGCCTGCCCTGCTGGAGTGCTCTGTCTCGGAGGTGGGGTTTGAGTGCAGGGCTCAGGGGTGCTGAGAGGACAGGGCAGGAGGCCTGCTGCATCCCGGGCAGGTGGCTCCCTCTTGTGGGCACGCAGGGCCATGCATTGCTGGTTTAGCTCCCTCTGTCCTTTACAGCCAGGCTCTCTTCATGGTGCCCACAAGCAACATCATACAAAATGTATGATAACAGTTATTTCCAAAAACGAAACTTCAGGGCAGCCTTTGCAATGAATGTATACTAGAAG
AGAACCTGGGCAACACTTTCTTTGGGAGCATCAAAGCAAGCTCTCCCACCACCTGCTTGAGCACTTCCAAATCCTGCCGACATACCCAACCCTGCAACAGGCAAAGAGCCTCGCCTCCTGCTGGGAGAGCAGCTTCTTGCGGCGCGGCCTTCGCGAAACTCCGTGGAGAAATGGCGCCCCCTGGTGGCTCCAGAGAGAGCAGCGTTCCATTCTCCGGGCTGGGAGCTCTGGTCTCATGCGTCATGGACATTCTTGGACCCCATCACTAACATGGAAAATATTATTCAGTCCATTCCATCCTAGGAAAGAACTCAGGGTGCTGAAA
GACAGCTATTGGTTAGAATCTCTGGAGGGGAGACCCAGCAGTCCACGGTGTTCAAGGATAAGCTGGGTGGTCCTGGGTGAGCGCTAGTTTGGGTCTGTTCTCCCACGCTGGTCAAGGCTGCTCTGAGCGGCCTCTGCTGCCCCCTCCTGCCCGCCTGCTGGATCAGGCCCACGTGTCTGTAGCAGCAGCTGGTTGAGAGAACTTGGAGGCCAGGCAAACAAGCACCACGGCCACATTTGCAGGCATACCATGTGAACGCCGGGCCGGGGCAGGCCTTCTTCCCACATGGGCATCC
GGGCAAGGCTGAAACTGGATTTGGAGATCTTAGCCCAGGCTGACGGAGGCTCCCAAGAAGGGGGAGCAGGCCACACTCAGCACCCTGCGTGGGAGGGGCACCTGACCGCCAGATGGGCGGTCCACCTGAGCCGCACCCTTGGAGGGGCCTTTGGTGCCCTCTGCCGGCCGCTCCATGTGCTGCCGTGAGTGGCCGCCAGGGGTGCCCTCGCCCTGGATTGGTGGCAGGGGGCAACCCACAACCATGTGTCCCCATAGCAGCCGTGAACCCAACCCTGGTGCGGAGCATCCGGGGACACAGTCCTGGGGTCTTGGCCTGGGCAGGGGCGACTGTGGGGCTGGGCTGGGGGGGGCGTGTCCCTT
GTGACACTTCTGACAGTGCTGAGGTCAAGGAGCCCCCCAGGTGGCCTTCCCAAGACAATGTTCTGGGACAGTCACTAGCGCCGACGCAGCACCTCTGGAGAGCCTGTCTTTGATAATGTACCTGCTTCGTGCCGATAGAGGGAGACCGGATTCCACAGCACACACGCCATGCGTCCCTGCTGTCCGGTAGAGGGCAGTAGCGGCCACGCTGCAACCCTGAGAAGTGGCGGGTACCTTAGGATCCTTTCTGATTGCAGACGTGGTCCAGAGCCAAAGCGGCTTGGCTGGGAAGGCTCCGTGAGACGCCGGGGCTTGATTGCTAGGAGGTGAAAAACTTTCGAGAAC
GGAAATGATGACTGGGAGCTGGTATCGCGAATGTCTACACGCAGACTGACTTCAGGGGCGAGGAATTCCGCCTGGCGAGCGTCTAGACTGCGGTGTTTCTGGGACGCTGGGAGCTGGAGCCAGGACAGGTCTCCCGGGAGCTGGTCTGTGCTGCCACCTGCTGGTCATGGCCCGACAGGCGGCCTCGCTGTCACCACTGAGTGAGCTCGAGGTGCCCCGTCCCAGGACCGTGGCAGGAGGGGGTCCCGTCCTGCGTGGGGCTTGAAGGCAGGTGGGCAAGACGGTGCATAGCCCGAATCTATTTAATGATTTATT
GAAGTGGACGTGTGGATGTCAGACGATAAAGGAAGGGAAGAGGCGCACGTCGGACCTCTGTCCAGGCGTCAGTCGGTCAGCAGCTCCTCCCGGCGCGGGACCCAGCGGCCTCGAGCGCTTCCCCGGGGCCGAAGCGACACCTGGCGGACGGTGCGGGACGTGCGTTCCCTTCTGGCTGCTGCTCCTGCTCCGCGCTGAGGCCTCGGCCACCTACTGAACACCGGGGGCTGCCACCTCTCCACACAGCCGCCACCCGGCTCACAACCAATTTTCCTCCCCCCAGAGCTGGGTCAACAGACTAG
CCCTCCCGGACGCCCCTGGAACCCCACGCACCTCCAGGCCCTGAGCGAAGCCTGGAAGCTGCGGGGCGAAGCGGAGCGCGAGAGAGGTTGCGCTCTGCGGGTCGGGCAGCCGGGGCTCGCTGCAGGCCCATGGCGCCCTCTTGCGTTCGTGGCCGGAGGCGCAGGCGGCTGCTGGGCTGACCCGTGTCCCGCGGTCCTGCTGGACTTGGACGCGGCATCTGACTCCTCTCTCTCAATGATTGCGCAGGCGAGGATCGATTAGCTGCGGAGAGGGTGACCTGAGACCACACGAGGATGC
ACTGTAAGTGTGATTTTCTGTTACCTGCCCCAGACCTCATGGAATTAAACTTTCCTGCCCTGATCCCTTGGATTCGTTTCTCCAACCCCACTCACCTAGCCCGGCCTCCCCGAAACACAAATTGGAATGGCGTTGGCTCCCGGGCACACTAGGGGGCGCCAGCGGGCTTGTTTTCCAGGATGGCCCTAAAATTCTCTCCAGCGAGGAGAGGACCATGACGGCCAGGCCACGCTTGCTCTGAAAAGCGCCGAGCGTGGAAGGGTGTCTTGGAATGGGGTCTAAAAGGGAGAACGACATCCTTATGACTTGCTT
CCACAGAGTCATTTGCCCCGCCGTGTCCTCCTACAGGCGGGGGAGCCACCCTCAGAGGAGCTGGTGACCCTCCTACCTTGAACTGCACTGCTTCAGCCACACCAGTGAGGCAGGCATTCCCTGGCATGAGAAAGCGTCTGGCTCCCTCTGGTGACAAGAGGAAGCACCTGAGCCTTTGCCGCCATTTCCACTGGTGGTGGAGCACGAGGTGAGGATGGATAAACTAAGGTCCAGAGATCCCCCACACTGTAGGTGCGGGGTGGAGTCCCAAGTAGAGGCCCCATGCCACTAAAGCTCAGT
AAGAAAGCGTTACAAAATATTTGTTATAAAAAAAGGAGGGTTGAGTCTGGTAGGGCTATGAGAGTCACTGCCTGAAGCTTATCAGAGAAATACCAGGGAGAACAAGAGGAGTTCAGACGCCCCCTGCTGGTGAGGCCCGGCTGCTGCCATCCTGAGAGCCTCCTTTCCCATGAACCGTGCTCACCAACTCTGAACTCAGCCTTCAGAACTTGCTATCTGTTTTTAAAAGGCTATCAACAAACCTGATCCAGACTAGAGTGACTAGACTCGTCATATA
AGAGTAGGCACAATTTGGGCAGGCCAGAGTATCGTACCTTTAAGGCAGGAGCAGACGAAATAGGAGAGCCCTAATAAAGGAAGAGAACTGTTAGCTTTGCTGGTGTGTTGGTGGCCTCTAGCGGTTATGGCAGAGATTACAGGCTTCCTGGACTTGATAACTTAGCTGGGCTGCTGTGGGTCGGCCATGGGAGCTACTGAGTATAACGGTTTGCTTCCCTGAAGCAGAACAAAAGAGCCCAAGGAGAGGCTAGGGGTGGCAGC
AGCAAGACAGAAGGTTGTCTAAGCTTTACTATTCTGAAGGGCCAGGGAGCTTACCACGGCCCGGGTTCATCTTTGGACATCACCAAAGCACCACCTGGTTCATTAGGAGAGGAAGGAATGAAAATGCCCCGTGCTGCCACCTGCTGGTGACTTCCAGCATGGCGCCCTGAGAATCCACTTTGTTCTTTCTACAGAAAGGCTAGGGAAAGGAAGGGATGTTTATGGAGCCCCTGCCAGGTGCCAGTGCTCTACTCTCTAGGTCTCACTTAATCTAGATAACA
GCCAGTCTGATGGAAGTAAGTGACCCTGATCTGAACCAGCCAACAGTAGAAAGTGTGGTTCCCCTGCCTCCGTGGATTCTACTTTTGCTTCCCCTGACTTCATCGCCTTCCCCAGACAAGCCTACAGTAGGAATCCGCTCCTCCTGCGACCGCCACCTGCTGGCTGCCTCCCAGAACCGCATCGTGGATGGAGCCGTGTTTGCTGTTCTCAAGGCTGTGTTTGTACTTGGTACGGGGGTAGGAAGGGAGTGGTGCCAGAAGTGTGTATAGGGTGGAGTGCCAGCTAAACTACAAGGGACAGTCTTTCTCCCTTCTGAAGGTGGTCT
CGTCGACGCCCCAGACGGTGTTGCCGACCTCCGCCCCGCAGCGCTGGTGTGGGCGCGGCCGGACCTCACTCAGCCTGCACTGCCCCGCGCCGCTCGCCGCGTCCACACTGTCCTTGGGAGGACGCGCGGGGAAGCCGCGCACGATGCGGCAGCGCCCCCTGCCGGGCTCCGGGCGCTCCGCTCCCAGCCGGCTCGGCGAGTGCTCCGGGAAAGGGGTCCGGACCCCACACGCACTGGGTTCCAGGACAGGCTCTCGCTCGGGCTGGGCCGACTCTGGCCCGCCTAGGCCCCGGGCACGCTGCAGTGAAGGCGGTACCCTCACCACAGTCACAGAACGTGTCGGCTGCCCGCGCGTCCTCCCAAGGACAGTGGACGGGAGCTGGGGCTGGAGAGGGTAACGACCTGCCCAAGGTCACACAGCACCGCAGTGGCACAGCCAGGACTGGCACCCACACCTCCCGCGGAACCTTGCAGGGGCCCAAACCACCTGGGTTCTAGAGCTCCTTGAACTGGCCTCTTGGGCTTTAGGGAAGAGC
TAACAAAAGAAAAAAAGAGACCTTAGATCCTCAGTTCCCAAACTGTGCACCAAAGAGCCCTGAGGCTACACAGCAAACTCACAGGGATGCTGCAGAAAGATTCTGAATTTTCGAGGGAGACGCAGCGCCATCTGTTGGACACTCTGTGAATTACTAACTGGCTGGAAATGATGCTGTGTCTGTGGATGACGTCTTTGTGAAGCCGGGTTTTTTTGGGTGCAGTGATACAAAGCACCACAAGGAAAACCAGTGTGGAACAGGAAATGAGGGTGTCACTGTCCACTCTGATTTCAAG
CTCTCCTGCAAATAGGCCCTTGGAGGCCTGGCCTGACGTTTAGGTCCTGAGACAGGTGTGCAGATCAGACCCCTCATGGCAACACCAGGCTTCTGGCTCCAGTCCTTGGAGTCCGTCTGCGTCCCAGCAGCTCCCCCTGGTGGCCAGAAGCAAACGCTTCATGTCTTGCATCTAGAGCCAAAGCATCTCCTACCCCTGGATTCCCATTCCGGAATAGTTTTCAGACCAAGGCTCCTCCGCAAATATGAGTGATGTGTCAGATGAGTGATGAGGGACAGGCC
AGGGCCCCCGGGGTGTAGGCTCAGCAGCCAGCCCTAGTCAGGGACAGAACACAACCTGGTGACCTCTGCTTTGCCTCAGGTTCTAGACACAGGGTGTTAGGACGGTTCTCGGTCTGAGGTCAGTTCTGGGGCCGGCACCGGGGTGAGCCACGATCTCCCACTAGGGGGCGCCAAAAGCCCACGTGGTCTTAGCCACATCTGGTCTGCACTGAGCTGACCTGCCTCTCACCCCAAGGCTGGTGGGCTCCATCACTGACACCCATCCTTGGGGGCCTGGCCCTGCCCCCACGGGCATATTAAGAGCAGGAGCACAC
AAATACGCTGCTCTTGTTAGGAACCAAAATTTGCCCAGGGAGAGAAAACAGAGGAATAGAAATTAAGGCAGAAGCCCCACGATGAGGCTGAAAGAGCTCACAGGCTCCCTCTGGCGGCCATTCAGAGAATGACCCGTGGAAGGGCAGGGGCGGAAGCAAGGAGACCAGGCCAGCTGCTGCTGTCCAGGAGATGTCAGTGGGCAAGGGGGGCTGCCCTGGCTTCCTGAGCCATGACTCTGTTGCCTCTCAGTCCCCTGGAACTGTGGGATCAGGCTGACTGAAGCCCCTTGCTGCCCCTGTCACCTGCAGACAGCCAGCTAAAGGTGTGGATGAGCAAATACGGCTGGAGTGCCGACGAGTCGGGGCAGATCTTCATCTGTAGCCAAGAAGAGAGCATTAAACCCAAGAACATTGTGGAGAAGATTGACTTTGACAGTGAGTGGTGACCCACGG
TCTCATATTCTGAATGAAGGAATGTGGAGGGGTTCGGAGGGGTTGTGTCATTTGGCCAAGGTCCCTCTGCACCCAAGTGTGTGAAGGCAACGGCCTTGAACCTACCCTCCAGCTGAGTTCATGCTCTTGGCCTCTGCCCCATACTGCCCCCTAGTGGAGGCTCCCGAGAGAGGAGGAGGGGGAGACCCAGCTCTGGCAGAGCTGTTGAAACCTTTGTCTTCTTTCTGCCTGCCACTGCCCTCTGGCTCCAGTTGGTTCATTCATTCGTTTGTTCGATCATTCATTCATTCATTCATTCATTCATTCAGCAAACATTTTT
TCTTCCCCAGGACTGCACCAAGAGAAATCCCCCATGCCCCTCACCATTTTGGAATTATGGCAAGGTGGGTGGGACAGGGAAGGGAGGAAGGGGAAAGAGACTCCTCATGCCTGTGCTCTTTTGTGCCACTGGACTATCTGTCTCCTGCTCACTGTTGCCTCCTAGTGGTCCCAAGGATCAGGGCAAGGCTTTTTGAACCAGATGGGAATGTTAGGAAAGAAAATGCTATCGGGTAAGCCTGCTCAGCCTGAGGAAGACCTCAACGGAAGACCTGAGCCCCACCTCAGGAACTTCAACTGAGACGATGTAACCTG
TGTAGTTCCATTCCTCTGGGAGCGAACAAATCTGATGCCCTTAGTGGCCTGACTCCCCACGCAGAGGTCCCTGCCCTTCCCGCCCCATCCTGCTTCCCCAGGGCCGGGTTCCAGGCTCAGAGGTAGGGCATGGCTGAGCCATCTATGGAGCAGCAGTGACCCCGCATGGCTAAAAGGTGCAGAGCAGCAGAAAACGTCCTGCCAGGTCTCTACCCAATGTGGACTGCACTTTTCACTCTGCCTACAAAATCACGCTTCTGACCCTGGCAGCCCAGGTCCCAGATGGTCATTCCAACCAGTTGCTAACCTTTCCTCCTGCCCCGCAAGGCATTCAGCCACCCCACCCTGACTTCTCATGTGCCAGTGTCCACTCTGTGCCAGACACCGTTGCCTGTGAGCCTCCACTACTGCTCGCACCTTCACTTCCAAGTTCAGCCTCTTCTCCAGGGCCCTACTGGCCCGTCCATGCTCTGTCTCACTGCCTCTTCCCTGCATCCCACACT
GATCCCGAGCTGCCACCTCCAGGAAGCCGGCCCGGATTCAGTGCCCATCTGACTGAGTTCCCGCAGCACCTAGCCTGTCCCTTCTGTGAGACTTGGCTCCTCTTGCCTCCTATCACAGTCGCCTGTGCTCTCATCTGCCTCCCTGTGGACTCTGAGGATGAGGCGAGGGCTGATTCAGCTCAGGGGTGAGAGCAGGTGCCAGCAGCTTATGGGCTGGGCCGGGCCTGGGCAGTGGGCAGGCCGTGGGCTCAGATGACAGGTACCTGGCGCCCTCTGCTGGTCTAGCTGGGCAAGGCTGCTGCTCCAGAGTGGCCGGAAGCTTCCTGGGAGAGGCCTGGTTCTCTGGGCCTGTCCCTCTCTCCCTATTCCTTCCTTCCTCCCTTCCTGAAACTGCGTCCTCCAAATCCTGCTCCAGCACCAGCAAC
TTGGCATGGCTGGGGACTGGGCACTTTTCAGGGAGCCCCCTTTGGGCTCTCTCTTTGGAGCAGGCCCGGGAAAGAGGGACCGTCCCCTCCTCAGCCGGGGTCGGGAGAGGCTGGAACCGCTGTCCGATGGTGCCCTCTGGTGACACTGTTGGCTCATTGCGGCACCTTCTGGGTCCCCACAGATAGTTCATGCGCCCCCTGCCTCCAGGCTTGGGGGACACAAGGCCTGCACCACGGTGGGCCACACTGGCTCCCCTCGGTCCCTCGGAGGGTCCACGCTCCCTCCTACCCCTCAGGGTTGTTACCTGTGCCATGCCCTCCACCTGGAGTGCCCTTTCCTTCCTGGGGGCTGCAGAGAGCTCTGAGCACTACTGGTGGGTTCAGGTCCCTGTCCCCGGGTCCCCACCCCCTATTACTTCTGCATCCCCATCACACCCAGGGCAAGCCCACACGAGACCACCCATTCCTGTGTCTGCCTCCCCTTGGAGCTGTGAGCCCTATGAGGGCAGCAACGGG
AGTGTTTCACAAGTATCTATCAGTTAAAGTGCTAATTCCTTCACCTCCTTGATCTGGTCCCAAACCGCCACCACACAGCTTTATGTTGCAGTCACGTAGAACTCCTGGGCTCCCTCTAGTGTGGGCCTTGTTTTCCTGCATCCCATCACAGCCCATGCTTCACCTGCCATCTGGCATGTCCAGAATGTCATAGCACGAAATCTACTGTCCAAATTTTACTCATTCTTCTAGGCACAGCTTACATGCTTCCACCATCAATGGC
GAAAATGCCAGCTCTTTGCCTTGCCAGCCTCCCCTGGGATGAGCATAAGCAGGTGGCAGTGCCACCATGAACGTGCAGTCTCATTCCAGCCGTGACGGGCTCTGCAGGCAGGAGTGGTGACATCATGCATGGAGGTGAGGCCAAGCACTCATCCTGGGCCGCAGCGCCACCTAGTGCTTGGCATGGGTAAGCAGCGCTGGCCTCCCTGAATCTACAGCCTGGCTTGAGTGAGGTTCAAAGTAGCCCTGCATGTGGCCTCCAGCAATCCCAGCTACTCCATACACTGGACAGTATCCCCATATCTTTTACACACACATTTTGCTACTGAA
AAAAGGACATATTGCGGTATTTTTATCTTCATGTCCCTATCTTTGGACCCAGTGCCTGGCTCAATGGGGGCAGCCATTAATATTTGTTGAACAAATTGGCAGTGCCTGGGCACTGAGCGCCACCTGGCGGCGTTAGCGGGCATGGTGGTGCTTAGATATCAGTTGGAGCGGCGGACCTAGGGGGACGCGTCCTGGTCCCCTGGTTTGGGGCGGCCCGTCCAAGTGTGAGGTCATGTAGGGGTGGGGTAGGGGTCCCTGAACAAGGTCTGGTGGGGAGGCGAG
AACACACGAGACACCATCCCCCAAGAAAGAATGACTCAGTCCAAAATGCCAAAGTGGAGAAACCTATTCTAAGTTAGCCCTGCGAAAACCGGGAAGCAAACCAGGAGCAAGTCCTGCCTGGCCCTATCCAGTCATGGAGTCTCCCTCTAGCACCCTCTACTGGCAGAGCCTAAGAGGGAGCCAGTGGACAAAGATAAAAATTTCATCACGAAGTTAAGAACAAAAGGATAGCGTTGTAACTAAGTGCCAATAACTTAGTAACTGGCACAAACATTGCAGGTCCGGTTCTCAGAGCAAGCAAT
CACTCTGCCTCCTCCCCTGGGCACGATCCTACTCGGAAAAGCTGGGGAAAAGCGTCACCGTGAGGACTGACTCAAGCAGAAGCGAAAGCGGTGACACCGCAGACCCGACCTATGCGCAGGCGCGCACCCGCACTTCCTGCCCGCCATACCGGCCGGGGCGCCCTTCGCTCCGCCCACACCCGGCAGTCAATACAGCCGCCCAGAGTCGTTCTCCCAGCTGCCCCGGGCCCCGCGGAGACTGTGGCGCTCTAGCGCCTCCGTGTGGCTTAAGGCGGGACATGGCCCTGGGCTGGGCTGCTTGCCTAGGAACAACTTTCTCCCGTCTTTGGTGAGTTGGGTCCTCTAAAGAATGATCCACGCAAGGCTGTGTCCGTTGTAGTCTCTACGGCAGTACCGGCCAAAAG
GACTTTTCAGGGAAGTTTTTAAGTTTTTTCCGTAAACCCCACGTGTTCAGAGAGTCCTCCGCTGCTTGCTGGGAGCTGGCAGCTGGCAGCTGTTCTCTGCGAAGGAGGCGGCACACACGGTGCTTTAGCACCATCTGCAGGCAACCCAGAGATTTGCAAGGAGACAGGAGAAGCCAGTTTCCTTCTGAGCCAACCTCATCTCATTGCCTAATAGATCACACTGTTAACGATGTGGGACGACATTTACTTAGGCCTCTGCCACACAGAAGCAGGGACTGAGTTGAGGCACAT
CTCCCAGCTCAACTTCCTCAGACTGGGCTGAGAAGAGGCATTAACCTACTTGGTACTTTCTGAAACAGCTGCTGCTGTCCTGAAGTTGCACAGAGCCACCCAGCCCAGAATCATCCTCACTGATTTCAGCCAGAGCCAACAGCTGCCACCAGGTGGCACCAAACTGCAGACGGAGTAGCTCCTTTTCCGCTGGAGAGAGCTTCATGTGGATGGCAGGAGCCAGGGCCAATCTGGGTGTTCCTGCTCCTACTAAGGCCCTGGAACAGCCTGGGGTATCAGAAATTGCAAATGC
AATGGCTAAAAGAATCCCTTAGAGCTGTGATCCTGTAATGGTACTTTAATGGGATTGGTTTTTAAAGTTCCATAGGAGTTATTTGTAAAGTCCTGTCCATTCTGACAGCAGTCACTAGAGGGCTCACAGAGACGCCTTTCGGGGCTGCCCTCTAGAGGCGGAGCTGAGAAAGGTGGTGCTAAGCCGTCCAGCAGCTCAGAGCCATGGAGTTGATTGGGGAATTGATGGGTCTCCCAAGACCTCAGAGGAGTAATCTTGGGAATGTAAATGTTGGTGGAGCGTCTACAGACAATGTATGAGTCATTCAGAGGATGGCGC
TGTAAGATAAATAGCGTAAGATTTGCCCAGAAGAGGCAAAGCTTTCTTTCTTCGCCACCAACATCTGAAATGCATTTCCTCCTGTGAGTCCTCTGCTAAAAGGGATGCCAAGTCACACAGTGGACAGCACTACAGCGAACACCAGAGGGAGTCTTAATGGCTCTGTCCAAACAAGGCCAGGGTACAGCAGCAAAGTGAAATTCAGTAAAAGGGATGCCAAGTCACACAGTGGACAGCACTACAGCGAACACCAGAGGGAGTCTTAATGGCTCTGTCCAAACAAGGCCAGGGTACAGCAGCAAAGTGAAATTCAGTAAAAGGGATGCCAAGTCACACAGTGGACAGCTCTACAGCGAACACCAGAGGGAGTCTTAATGGCTCTGTCCAAACAAGGCCAGGGTACAGCAGCAAAGTGAAATTCAGTATAGGTGGTGACGATAATTCTAAGGAGGCCAAGGTGGGCGGATCACTTGAGGTCAGCAGTTCAAGACCAGCCTGGCCAACATGGTGAAACCCCG
TGACCTCTCCTTTTGCAGTAATGGGCTCTTTGTAACCTCCTCTGAGGTCACCTTAGTTGCTTAAATGTGGTCTAATTTCAAGCAGTTGTGTGGTATCTAATCACAGCACGCGGTAAGCTTGCCCTCTAGTGGCTGCCATTCATATTGCACTGCAGGAATTTGGTTCTACCTTCATTTACTTGGGGGCAGGGGTAATTTAAGTCAGAAATAAATCCATCCATATAAAAAAGTAGATATCTCTC
GGGACCCCTAAAAACTTGCTCGAGAGTGAAAGGTAAATGCTATGTGTCCACACTACTGTGGTAAAGCCGACAGTCCATACCATGAGCCCATTTCGCGCAGGGAAATTCGAGTGGTGGGCTTGGGCCCGTCGTTCTGGTAGCTTCCCAGTAGAGGGCGCCGTAAGCATATGCGTCTTCAGCCTGACTGGGCTGGAGAGGCGGTGCGTCCTCCTGGCCGGGGGGCGGGGGCCGTCGCGCTCACGTGACCTTTGCTCATGGCGGCGGCGGC
CCCGATATTTTCGATCTTTTGTGTTTTTTACTCTCCCCCTCACTCTGGCAATAAGCACAGGCTCTGCCCCCTTTCTCCCTTCATCCTCCGGGGAACAGGCTTTGCAGTCGGAGGCCTGAGCGCCCCGGTACCTCCGCTGCACTACGTAGAGCTGCCACCAGGTGGAGCTGAATCCACACCTCTGAGACCGCACACGCCTCTGACACTTGGCATCGTGGCCTCTCTGGGTCCTGATTCTTTGGAAGGTAGGCGGTAACAACAAACTGTTAATAAAAATTAATTAACTTGG
TTCCTGCTTACGTCTCCTCGTTATCACTGTCGATGGATATGCTTTAAAAGTCTCACAGTCTTTTTTATCAACCAATAGACTCCCCTCATCCACTAAAAGCTAAGGCTGCCACAAATGAAGGGGTGCAGTGAGAACGGCAGATGGTTCCATGGCGCCACCCACTGTCCAGGAATGCATGTTGCAGGTGCGTTAAACGGGCAGACCCCGCACAGGTGAGGAAGTCACCAGGCGAAAACAGCAAGCCGACCACATGACCATGCAGTTACCAAGCACCTCGTGTTAGACCATGGCTCTCTTCTGAAAGCCTGAGAACACTA
CTTTTGATTTTTTTTCAAGCTTTTGAAAGTGAAAAGCCATTCTTGATCCGCGAGCTATAGTCCGCTGACCCCTGCTTTTACATAGGTTTAATGAGCACTGGGATCTCATCTCAGCTCTGTGCATTAGCTGCAGCTGACCAGCAGATGGAGCCCTCTCTCATCAGCCCTTTCCTGAATTATATCATAATGTAAGAAACAATACTCATGGTGATCAAACTCAGTTATCAGAAAATATGACATTCTCTGGAGACTATGA
GCAGCCGAGGCAGGTTTGGACCAGCTTCTCACACTCACACCTTCCTAGGGTTGCCCCAGGCCCTGACCTGCTGACCCTGCAGCTATGACCTCTGACCTGTGGAGGATGGGAGGGGTGAGCAGCAGGGAGAGTGGGAAGGAGGAATGGAAAACCGTCCAGGAAGGGAGGCTGCAGCCCCGACACGAACAGGAGCCACCACCAGGGGGTGCTGTGCAGGGCTCCCGGAGGACAGGACCTTCCAGGGCCTCCCTGCCCCGAACCCATAGGTGCCAGGCTTCTCACTGCTCACGACCTCCGTGCCGGGCTCATACCTGCCGCGCCAGCCCCTCTTCAGCAG
GCATGGAGAACGGGCCTCCTGGATGGCCACCCGCCCAGCTGCCAAAGAGGCCGGAGAGCTGGAGCCGGGACTTGGAGGATCTTCTTCAGAGAGGCAGGAGGGCGGTCCGAACGTGCCCCCACCCCTGACCTCAAGCCCATGTGGAGAGGGCCAACAGAGCCTCTTGGAGAGCTGGATTTGCGTCCTCTGCAGCTTGGGGGACACGTCGTTGATGGTGACTGACACGCCCCAGAGATAGTGACATGATGATTAAGAGTGACAGCCTGAGGGAGCTGAGCGCAGCATGGCTGGTCTGGCAGCTGCTGTCGGTGTCGCGACCCCACCCCACTTCCCCGGCTCCCTGCCTCCTTCGCTGGAGAAGCATCCTCAGCCAATGGAGCCACAATACCTGGTACGTTCAGGCGACGCCCACAGCCCACGGCTAACTGTACAAAAGACTGTTCCCTCGCCTGCCTCTAGATGGCGATACCTCTGCCCCAGGGCCCCCTGCATATCTGCCAGAGCTGTATTTACCCTGGGACCACGCCTTTACCGAGTCCTTTCTCCTTCCCCGCCCCTCTGCCCTCACATCCTGGGCGGCTTGTCCCAGGATGAGCCCTCCCCT
AGAGGAGGGGCTGGGGTCCGGGAGAGCCACCAGCCTTCTGTGCCTTCCCCGCATCCCCCCACGCCCCTGGTTGGCTGTCCCCATTACGCAGGGTGGAAAACCGAGGCTGCCCGGCGGGGGCCGGTTGCGTGGTTTCTGGCGCCGCCTGGTGGCCATAGTGGCTACTACCGTCAGCAGGAGGTACTGCAGGCTGGAGGGACCCTAGTCCATTCATTCCAAAAACATGTATTGAGCACCTACTGTGTACCAGGCACTGTGCTAGGCCATAGGACACGGCAGGGATGAGCACGACAAAGTCCATGACC
AAATTTCTGTTGCTTAAGCCCCCAAGTCTATGGTATTTTGTCACGGCAGCTCCAACAGATTCAGATGCTCTCCCTCCTCCCTCTCATTCCTTCCCTCCTCCGACTCCCCAGCACCAGAGGTCCCGGACTTTCCCGTTGCAATTCCGCCATCTGCTGGTCGGTCTCAAGATAGCAGGCAAGGTCCGTGCCTCGGAGCCGGTGTCTCCTCTAGGGTAGCCCAAGGCAAGGGTGGCCCTTCCACAGCCAGCACCCCACCCCCCTCCCAACGCACACACTCATACACACAAGCACACATGCAAGAGCACAAATGCGCATACTCATACATGCACACAGGCGCACACACACACACAATGCACACATGCACGTTTACACACACACAGACACACACACGTGCACGCGCACACTCACACTCATACACATGCCCACACACATTTACACTCACACACACATGCACATTCTGGCATATGTGAACACACAATCACACTCGCACACAGACA
GCTCCGATGGGATTAGAGCTGGGTGCAGACTGTGCTCCCTTTGGTTATGGACACATAACTCCTGGGCCAGAGGCTAAAACCCCGGGACCCCTGCTGTCCTTCCCACAGCTTCTTCTCAGAGTCTCAGGGCAAATCCTTTCGAGCAGCGCCTCCCAGTGGCCAGAAGCTGAAATGATGGCAGTAGTGCCACCTGGTGAATGAATTGGTTCTGTGACCCGGGAAGCTGTGCTTGGCTCTGATTTCTTTTCTGGAGGCTCGGAAACACTTCCTCTCTTCTTCTGTTCTTCACGCCCCATGCCCCTGCTAGCGTATTACTGTTCTGTGACTTCCCTG
CGACATCGCCAGCCAAGACCTTCCTCGTGGAGCCCTCGGTCTGGCCAAGGACGCTCCTTGGAGTCTGCTTAGACGCACAGCGGGCTCAGCTTTGCCAAATTCTCCAAGGAGACTTTCCATGAGGCGCCTCCTGCCATCTGTGGGCGGCGTTGGGAACTGCGGCCACCGCTGCTTGGGAATCAGGACGTCCCAGCTCCCAACCGGCGGTCATTCATTCCCTCAACACACACTCTGGGCCGCCCGCCTGGCTCCAGGCAGGCCCTCCGGGGACTCGGGAAATAGGAGTTGTTAAACATTTCTGAAACATTCCTCT
AGATGGGAGGATGGGGGAACAAGGGACATTCTGGAAGCTTTAGCAATTCCTCCGAGGAGATAATGTGATTTTATGCGGGCTGAATGTTGTGCACGGAACCTTTCAGCCAAGAATCTCGCGATCATGCAGTGTTTATCCACGGGATGGCAACAGAGAGCCATCTATGCCTGCGTCCCGGCTCCTGGAATAACTTCACCTCAATGTTGCTGAAGTTTAAAATCCCTTTTCTTTATTGAATGGAACAATACCAAGAATTTTGCTTAAGA
GGGCTTGAGGCAAATCAAAGAGTCTCCTTGGCACAATAGTGCTGGGGACTTGGCTGCTGCCAGGTGGAATGTTCTGTTTGTTTTGGTCCAGAATCAGCCTGAGGGCGAATCCTTCCTGGAAAAGATGAAGGTGCAGATGGGGAGTGGCCAAGCACACCATGTGGCAATCCTGCCAGCTAGTGGCCACATACGGAATGGGCCTAAACCCACCCAAGATGCGACAGGCCGGGGACTTAAATACTCAGGTTGGCTTGGAGTCAGAGGGCACAAGCTTCCTCACCTAGCTCTAGGCAGGAACGGGGCGGGGAGACCTGGAGAGATGAAATGATGTGTTCAAGGTA
GCCTCAGGGCTTCCAGCAGTGGCTCCTGCAGCTTGTCCACTTTTTCGGGCTCCTCCAGGTCCATGCGGTCTATGGGGACAAGTATACTGGAGTGAGAGGGGAAGGAAGAGATGGGGAAGACACAGTGACAGATGGCTGATCACCAACCGGCGTTTTGGGAAGCCTGTACAGGGTTTCAGAACTCTCTGGATGGGGCCAGGTGCAAGAATTACCAGCAGAAGAGACCACTGGGTCCTCCACGCCCCCTCCCAGACAGATTCCGCATGGAGTGGTGGGAAAGGAGACTGAGCACTGAGCAGACGCCAGGGGGCGCCCCCGCACCTCCGCAGATGAGGCAGATGGCGCTGAGCAGCCCTGTCTCGGTGTCATCCATCTCCAGGGGCAGGAGCTGCCCAGCAAAGGCAAAGACAAGGTCTGTGAGGGGCCCGAAGCCGGCATTGTGCA
TTTCCTTTTCCTGCAAAGGAAGTTGATGGAGGCCGGTTGATGGTTTTGCACCTCCTGCTTGATTGCCTCTGACCTTGCCCTCTTCTGGCCGATTCTGTCTAGAATAACACCTTCTGACAGCGCTAGAATCTGCTATGCGCACGCCTGGGCGTGGCTTCCCAGTGGCCGGCAGAGGGCGCTAGGAGCCCACACCCAGGCTTGCTGAGTGAGACCGGAGCCCTGAAGTGTGCTGGTGAACCTGCTCCTTCCTGGGATCTGGCTGCAACCATAAGGGAGCCACCCAACTCTGGGGTTGAGTTGTTGGGTGTGCCAGCG
TATCAAAGTTGTCCAAAAAAAGCAAACAGTCATTATTTATCCCCAAACCCATTAAGCGACCCCATTATTTATTTCCTCGGCCATTTACGAAGCTGCATGCGCATGCTTTCTTCAGCTGCACCACCTAGCGGGTCACGCAAGCAATTGCAGCCCGGGTTGTTCTCTGGAGCCAGTCTCCACAGCAGGAAAAGAAAACTTTATCAGTGTTATAATTAACCACATCATTTATTTAACTTTGATAAATATTTAATA
TATGTGGGTGGACAATTCTCTTGGAACACCACCAAGATCATGAGGAGGAGAAAACAGAGCAGGCACCAACCACATGAATCCAACCCAGGCTGACCCCGTAGCCGGTGGTGCATTGGCCCTCACAGGTTTGCACCCTGCATGCAGGGCCCTTTCTCCCCCACGAGAGGGCGCTCTCGTCACTCTTAAAGCAATCGTACTGGGGAACACTCAGGTTGTTTCTTAGTGAAGTCCCCGAAGAGCACTGCATTTAAGCTGCTACTTTGTGTCTCAGCTTCTACTTTCAAGGTTTGTTATGAATGTAAAGA
GGGCAGTGAAGAGGGGGTCCCAGAGAGCTTTAAAGCCCTGGGCACTGCGGCAGTTACCCCAAATCCCACAGAAAGTCATAAATCTCACCATTGTACACCTGGAGTGCCAAGCTGGGGCAACTGCCAAGCCACTGCAGGAGTTGGTCACCAGATCCCACAGCACAGCGGCCACCTGGGGGCACCGTGGGGCTTGCAGTGCTCTGCAGCTCCAGGAGCAGGAGTGGGATGTTAGAGTTAAGTTATGAGGCATCGCTATGTAATGCCTCAACCCAAACAACAGACCCAGGGAAGCAGTGGTACAGACCACAGAGCAGGCTCCGAGAGGGCGCATCCTGCTCAAGGACTGCGGCAAGGCAAGGGGGCCCTGTTTTTATGACTCCT
ACCAGCTTCCTTGAGAAGTATTCAACTCACATTCTATGGTAGCGAAAAGCGCGCAATCAATATAGCCACCATCCGTTTCCCAAGGGAACGCCTTTTGGAAACTACCACGTGAGTCTGTGAGCCTCGGGCAAACGCTTCCCGTTGTGCGTTTGCGCGCTCCCAACGCCAGAAGGCGCCTCCCCCGAGGTCCTCGGGGCTCTATGTTGCCATTGCGAACATTTCCCAGCAGATGGCGGTCTTGGAGAAGCAGTGCCTTTCCCTAAGGCTCTCTTCAGTTCATCCTCACCCAGATTCAAGGCTGACCCGGGATACCAGCTCTTAGCAGAGCAGCAGTTTCCCCACGGGCAGCCCAGCATGTGAACTGCCCGCTGGGAGCACCCTGTGGTCAGAGGCCCTGTCTTCAC
TGGCAGGAGGATGGAAGACGAGGTAGTGCTTCTGGAAATTCGAGATGCCAAGTCCAAGCCTAGGTGCCTCCCTGCCTCCGAGGAGCCTCCCCTGATGTCCTGGTCACCGCGGCGCTGTGCTGTGGCCACCAGCAAGACCGGCGGCACCAAGGGGCCCCCTAGCGGCCCGAGGAGTTGCTGCAGCCACCTGGGCCCAGCATGTCCTTCCCAGACACCCGCGGATGTAGGACCTTTCTTGGGGACCCAGATCACGTGCCAGGCACTGCGCTGGGTGCCAGGCCAGGGAAACACCATCTCCTGGCAGCCCTGTGAGGTGGGCCTTTCCCCACCTTATACCTGTGCACACCTCCAGGGG
TCTGATCTAGTGAGCCAGTGAAGACGGTACAGATAAGGCCCAGACAGAAATCTGGCAGCCTAAGTAACATCTGGTTGGTCTGAGGTTTGGACTCTGGCTGGGGCCGGGAGCCCAGGGCTGGCGACTGGGGAGCCTGCACTTGGAGCTGGTGACAGCAGGTGGCGCAGGAGCGCAGAAACCAACCTTCAGTGGGCCCTGAAAGAAATCATGGTGTTAATGCCACCCCAAACCACAGCCAAGCAAGGCAAAGGCGACCATGTTGTCCTCAAGTCCTGAAAAGGGCAAATTGCACAGATGGAGC
AATCAGCTGCCTCTCTTGGTGGTACTTGGCCTTTCCCACCCATAATTCTGGGAAAACCCTCTCTCTGGGAGTTAATCATCCTGCAGGGAGTTTCTGCTCCTAAGCTCTCTGCTGCCCTCTGCTGGGAGGCAGAGACCTTTTCCCTTGCTGCACCATGGAGCTCTAGTTCTTTGAGTAGCAAGCACCTGCCAAGATACTCCACCCTTCCCACATTCATTCTTTCCTTTCCCGTTCAGCAAATACTTATTGAGGATATCCTG
TTTTGCCTGTTGGAAGGGCATCACTCGTCCACAGCTGGAGCCCCTGGGATGACCCATCCCAAGGTCCCAGCCTAAGTCTGAGGTTCCAGGGCTGGTCGCAGGCCGTCCTTGCAGCCCTCGCCAGAGCGTTGTCTGCACCTCCGACACTAGGTGGCGCCATAGGAACATCCTCGCGGCCCGAGGCGCGGTCGCAGCCGGGGAGCACTCGCCACGGTGCTGTGGAATTCTCTGGTTTTTCACGCAAGGTCAGGCGTCCTGCTGGCGCCCTCTCGCCACCCTGCCCTCCCGTCAGAAGCCCGGCTCCTCGCCGGGGAAGGCCGGA
CGTTGGCCCAGGTGAAGAAGTCCAGTGAATGCGGGTAATGCCCTGGGCTGCCGAAAGAGATCAATGACGGGTAGAGAAATTCAATTCCCCCGTTAAGGTGCAAGACGGTTTCTCCCATGCAGGACCGAGGCCCTCTGGTGGAGGAACGGAGGAAGTCTCCGCCCCGAAGGAGGCCAGGCAGGATGAGGCAACACCAGCCACTGGGTGCGTATTCCCAATTAAGCCTTTGAAGCAAATACAAGTTTTTCTCAAACTGTTTCCAGTTTATTCCTGGAGAGAGT
CAAAATATTTTGCTGAAAGTTAAGTTAGGTGTCACTGCTCTCAGATTTGCTCTCTGAGCAAGGCAAACATCCTGATAAGAGGGAAAACCCACCAGGAGTTGCTGGGAAATTAATGCAGTCTATGAGTATGTGCTGCCATCTCGTGGCCAATGTAGAGATGGCACCTCTGAGGGCAGGGTGGGCCACAGGTAACCTGAGGATTGAAGCCCTCTCTGATGGCGCCCTGGAGACAGGGCCACGGGATCAGCCCAGTGATTGCAGATGAGACTTACATGGATGAGCCCCTTGGCCTCAACACCACTCTGCACTTGGTACATC
TTTAGGAAGGGCCCGTGGAGGCCTCCGTGGGCCAGGGTTGCTCCCTGGCTCTGAGCAGGTGCCGTGTCCTCCAGACACTCCAGACCCCAGGTTCCCAGGACAGTGAGTGAGTCCCAGCTCTGATCGCAGGTCCAGGCTCCCTCTGGTGGTTCCCAGCCGGCAGCCGGCCTGTTTGATGGTGTTCTTCCCAGCATGGCAACAGCCAGGAATTAGCACTGAATGTAGAGTTCCAGCCACACCAAGAGCTGCCAGATAGACACAGAGCAGCTTTTTGAAGCACCTGGCTTAGGACTGTCTACA
AAGGGCCAAGCAGGGAAGAGGGAGTGGAATCAGGGCAGCGACAGCTGTGTGGGTCGGCCCGGAGGACTTCCCGGAAGAGGAGGGCCCGAGGGTTTTGGGGGATCCCCGGGGAGGCAGAGCCAGGGGCACCCACGGCTGAAGAAACGGGCACTGCCTTCCTCCACACGGACGCCAGGGGGCAGGCAAGGACCGTGAGTGCGGCCTGGAAGCGCCCATGGCGCTGGGGCCCAAGGCCACAGGTCCCTCCCAGGCAGCCCCTCCCGCCTCCAGCCTCTGCCTCCTCCTGTCCAGCCCGCAGGACCCCTGCCCCCTTCCAGCTGGCCTC
GGTCATTAGCCTAATCCCAGACCTCCCCCGATCCCATCCACTCCCTGACTTGAAAAACCTCCGTTGGATTTCCCTGGCCACCTCCTGGGCCTGGTTGCCAGAGGCGTTTTCTGACGCAATGCCTAGCACGCCCTCTGGTGGCTACTGGCAGAAGTGCATAGGTCCGTGCTGTCTTTCTGAGCTCACAGAAGCCAAGTTTTAGAGCTTCCACTAGAGGTCACAAACTGGTTGCTCTACAGGCTGAATGCGACCTATAGATGTGCTATCTATAAAGCATGAATATAGGGACCAGGTTCTTAATATGTTA
TACAATTAAGTGAGAATTAGCAGAATGTTACAGTTCTTTAACAATTTGCGTAACAAACCGAGGCGTCCTACGCCATCTCGCTGAAATGAAATTCGGATGTAGACACCCTTGCGCTTCAGGACTCTACGCTCTTGCAGCAGCTCCTCTGCCCAATGGGGGGCGGCAGCATCTCAGTAACTCACTCGAAAGACGGGTAGGCGGGAGGAGACATTCGCGTTCAAAATCTTTTTGCCTCTATCCGCTCGCCGTAGCGCTTTAGCCCGCTCGAGTTTCAATGCGCGTTGTTGCTTAACGAAGCAGAGTCCTACACACTGTCTGC
TACCAAGGGCATTGTCACGAGCATGCCCTCGTCCTGGAGTTCAGGTGGGGGCAGCCAGTATGTGGCCCGGTGAGCCATGGAGTCCCCCCTGGCAGTGGTGGGGGTGTGGACATGCTGGGAAGGAGGATGGCAGTGCCAGGCATGCATAAAGTGATCAAGGAAGGGGACAAGGGGTCCAGTGGGAACAGGAGCTAACCAGGGGTTCAAGGTCAGGGCGTGGGGAGGGAGGGGCGCTGGTGACATGCATGGTTCCCGGGACCAGCCCGTCCTGCCATCCCAGAGGCCTCTGCATCCCACAGGCTGTGCACCCTGGAACGTGGTTGTGGCTTTAGGTGCTGCCACCAGGGGGCGTGGCAGAACTGTCTTTGGGGCTGACCACGGGCAGGCGGCCCCTCACCAAGCTGCTTCCTGTTGGTGCCATCAGAGTCTGGGCTATCCTCTCCTGAAGCCCTCTCTGGTCTCCACATGCCCCACCCCTTTGCCCTGTCCCTCTTGTTT
TCCTAATTAAAGGGAGAATCACTGGGAAATTGGGAAGCTGAGGGGAGAATCAGGAGTATAACAGGGGTGTATGCTATTTCCAGACTTGCCATCCACATGTGCAATCTCTGACTCCACGAATTCACTGGAAGAGCCGTGCATCACCATGCTTCCACTAGAGGGCGCCACGGCACACATGTAGAAGAAGCTCTCCCCAGACACTAAGGAATGTGGCCTGGAGCCAGGGCAGGGGGACCCCAGGAATGATGGCTTACTAAGGGTAAGAGCACAGAGTGTATTCCTCATTAAAGGGAGAGGGC
TTGTTGGTGGTGGTGGTGGTAGACTTCGTGAAAGCCACCACAGAAATACCGTGAAAGTAAAGTACCACCTGGGCACTGGTGCTTGTCAAGGAGTGGGCCAGGTCCCTCTTTTCTGTGCTTTCTGTGCACGGGCACCTGGTGCCCTCTTGTGGCCAAAGGCTATCACTACGACCCGCTCTATATGGACTTCAGGCAAAGGTCGATTTTAGGCTAGGAGTGCTGGGGAGGCTTGTTTTGAGTTCGGCTTTGGTTTGTTGTTTGGTGGGGTGTGGGGAGTGGAAGGTGTTGTCTAGCTAAGCCCACCCCACAGGCAGC
CCCTGAGATCTGTCATATCTTGGGATCTACCCATAGTCTACCTCCCATTAACACCCATTAGCTACCCATGATAGTAGCTGTAGTGCCCAGTCCATAGAGACAAAGCAACTGTCATGTGATGAGGGGATCTTGCCTGCATTCACACAGCCATCCAGGAGAGGGCAGTCATGTGTGCCTAAGCACGTCTACCCCACCCACAGGCTCTGCAACCGCAGACTCCGAGCTAGATCCAACCTGTTTCCCGGCTTTCGCCCTGAAGCCAGAGCGCCCCTGAACGTTTGTCTAAACCAATGGTTCTCAAGCCCCCCGCGCCCC
CCTCACGATGCTCTATGGTTGAACCAAATTGTATGGAGAAGAATTAATGGAATAGAATCAAGTAGTCCTGAATGAATCAAGTTGCAAATGTTCGCAGTCCCAGCTGCAGTTTGCGAAATAACCGGCAGGTGGCGAACGACCCACACAACTCGCAGAAATTACAGCTTCTCGGGGTCCCAATTCCTAGACCCAAAACTGCCCAGGAGTAGAGGAGAATCCTATTTCCCAAGCAATGCTGTCGGCGACAATGGTGAGTTTCATCCGTTTGCATGTGCATCCTGAGGTGCCAATG
TCAATATACATTAATTAAGCACTCTTTCCAACCTACACAACATTCCAGGGTCATAGTCAGATATTCAAGTCTAATAGTTCAGCAGCCTTTGTTGTCATTCGTGTCAAGCTATTGCCCCCTGCAGGTTAGGCTGAAAGTGCAGGCAGAATTTGGCCAAGTCCTCAGGAAATTGATGGTACACAAGTTACTCAGTCTCTCCCAATATTTAACTAGAGTCAACTTTTTAAGTTTGCTTTCATTATGGTTTAAAC
TCTTTCCCTGACTCTCTCCTCTGACTTGTTTAAGGCTGCGGTTTCCGAGGCCCTCTCCAGCCAAGGAAAAGCTACACAAAAAGCCTGGATCACTCATCGAACCACCCCTGAAGCCAGTGAAGGCTCTCTCGCCTCGCCCTCTAGCGTTCGTCTGGAGTAGCGCCACCCCGGCTTCCTGGGGACACAGGGTTGGCACCATGGGGCCCACCAGCGTCCCGCTGGTCAAGGCCCACCGCAGCTCGGTCTCTGACTACGTCAACTATGATATCATCGTCCGGCATTACAACTACACGGGAAAGCTGA
GCGGGCGTGGTGATGGGCGCGGCGTGGGGACCCCCTGGGGGCGCGGTGCTGGGGGCGCAGGGATGGGACCAGGGCGGGCGCTGTGAGGTGGGGGACGCCCGGCTGTGCCTTCCCTCCCTAAACGGAGCCCACCTCCAGGGCAGCGGGTCCCTTGCGCGCCGCAGGCTGCAGGGGGCGCGCGTGAGCTGTGCGAGGATTTTTCTTAAACCCCAGAGCCCAGCCGCACCTGCTCCACATAAACCCAGCGTGGCGTGGAGACTCCGGGCACTGTTTCCCCAGCCTTTGTGACTCAAAAGATT
GAAGGAACTTGGCCCAGCATCCCCATGTGAGAAGAGGAAGGGGAGGGCTGAGTGTTCCCTGCTTCCTCCCTGGGCCCCAGGTTGTGCATTCTGAGAATCAAGTGATGGCCAATCTGTGCCAGGCAGGCGTCTTGTGCAGCAGCAGCCAGCAGAGGGCGCTCCAAGGCCAGGCCTCCCCACCAGCCAGCAGCAGGGGCTCCAGGAGCCAACCTCAGAGGCACTGGTGACTCTCAGGTCCTGGCCGGATGTCCAGCAGCATCCCTGGCTTCCACCACCCCACTCCCACCTCAGGCCCTCAGTTGTCACAACCAAAAACATCTCCAGACATTACCAAGTGTCCCCTAGTGGGGAAACTGC
TAAAACTCAACCTCAGGACATTCTTGTGAATTTCAGGCGTGATTTTTTACGCAAAGCATTTAGCATGCCCCTGGTGCGATGTAAACACAAGCCATAGCTATGAGGATGTAGGAACACTGTGGGAATCCTGCGTGTGTTGATGACTGCGTGTGGAGCGCCCCTGCTGGACAATCACAGAACAGCACGACTGCCCTGACCGGAGACCTCTCTACCCCAGCATCCTCAACTGTAAAATTATAATAACAGTAATGCCAATATGAGATTGAGGATTCGTTGAGTTAATACATGTAAAGTT
GGGCTGGTTTCCCCTCCAGGGGGTGAGGTGGCGCCTCCCAGATGGGACACAGCCTGCTGTCCCCACTTTAGTCAGAAAGCAGGAGTGAGACAGGTGGCCGGGACGAGACGCTGGGGCTGGTAGGCGCTTTGCTGCCATCTGCTGGGGAGCCCGCAGCAGCCGCCGCCGTGGACCTTGTGCTGGTGGAAAGCACAAAACCACTGTCCACGTGAAGGCCGCCCATGTCCTGGCAGCGCCCCTGAGGGGTGGCCTCCTGCAACCACCCACCTGCAACCACCCACCTGCAACCACCCAGGGGGCTG
TCTGAATTTAAAAGGTCAGTTTATAAATTGTATATCGTTCTCTCCAGATATAAAGTGGATTCCAGCACTCTGCACGCCTGAGCCTCTGCTCCTGTGACTATCCTGCCGCCTCTATCCTCACTGCTGCCACCTTGAGGGAGATCGTGCACCTGCAGGCTGGTGAGTTTGGCAACTAGTTCTACGGGGTGATCAGTGATGAGCATGCCATCGAGCCTACTGGCACTTAGCATGCGGATAGCAACCTGCAGCTGGAGTGCATCAGTGTGTACTGCAATGAGACCACAGGTGGCAAGTATGTGCCCCACGCTGAGCTCATGGATCTGGAGCCCAGCACCGGGGACTCTGGTGTGCTCAGGCTCCTTCGTGCAGATCTTACGGCTGGACAACTTCATCTTCCATCAGAGTGGTGCCGGAAACAACTGGGCCAATGGGCACTACGCAGAAGGTGCGGAGCTGGTGGATTCGGTACTGGACATTGTGAG
TCCATGGGGAAGGAGAGGGAAGCCTGGTCAGAGAATAGGACAAGACCAGGGAGAGAAGATCTTGACAACAGATGAAGGGCAGAGCGAGGAGTTTGAATTTGATGAGGACTGCCATCTACTGGCAGTTGATGCAGGCTCTTGGGCAGTAGTGTGGCCTTGGTCCCGCTGAGGTGGGCAGGGGGAGCTAGAGACAAGGAGAATCTCTAGGAACCCCCAACCCTGAAACAGAAGCCTGAGTTTCAACTGGAGGCGGGAGAGGAGAGTCAGCGAGAACGAAGATGGACAGACTGCG
CAGCACCCCACTGCCCGGCTCCGCGGCACCCCACTGTCCAGCCCCTAGCACCCCACTGCTGGTGCCGACACCCGCAGGCCCTACGCTTTTTGCGTTTCTACCCGCCGCTCCTCGCAGACCTGGCGCGGCGCAGCAACCTTTGCGCGCCCTCTAGCGTCAGCATCGGGGATTACCACGAGCTGGCCCGCACGCCGCCGCCGCCTCCAAGCACCACCCGCCCGCGGGAGAAGCAGCCCGGGCTGCAGCAGAGGCTGGGGGGCGAGGGGGGCGAG
ATCTGTCACAGTTTGTCAGCTCAGCCTATGCACACATTCTGTATTACAACCTCATATTAGGAAGGAAAGGAAACGGCTCCTTTTCTCCTCCCTTCCCTTTCTTCTGCGACGTATAGCCACTGCCACCATGTGGCTGTAGAGGGCACAGCCACGCTGTTTGGAACAAATTCTACAAAAATGTCTAGAAAGACGGAAACTTAGTAGAATGAGAAATGTAAGGCCAGGCATGGTGGCTCATGTCTGTAATCCCAGCACTTGGGGAGGCCG
GTGTAAAAAGGTCAGAGTCCACAGGACCACCATAGGACCACGGTCTCCAGGAGGGAGAAGGCAGGTGGCGGTTGGGCGGGGAGAAGCCTGTCACCGGGGACTGCAGTCAACTCTTTGCAGCTCTGTGGCCAACACTGCCCCCTTGTGGTTGCTGGCTGTCAAGGCAGTCTGGGGGCCGGAAATGGAGAGGCTTGGGTCCTCTTTCCCACCCAGGACCTCACCCTCTAGGAACCCCTGCCTCGTGCGATGCTGATTTACATCCTCCAGGGATACCCCTCCAGGGGAGGCCATCCAGGAGACTGAGCTTCCACTTGCCATTCTGCAGTAGGGTCCCCAGGCATGTG
CAGACTCTCAAAGGGGTCCCTGCTGGCGACCCCTTGGGAAGAAGTTACCTCACTGTCCCTTCTCCCCTCCCCATGCAAGACACTGTCCTTTCTCAGGGAGCAGCCTGAGAAGCCTCACTGCCTGGGGGCGGGCGCCCTCTGCCGGTTGAGGGCTGGCCCAGGTCTGGCTCAGCCCACGGGGCGCTGCTGGCAGTAGGGCTGGTCGGGGAGACACATGGGGCTGGACAGGTGTGTGGGGCCTGACCTAAGCTCCTTCTCCAAAGGCAGAGAAGGCACTGAGGTGGGACATGAGTCCCAGGGGT
TTTGCAAGCTCCCCAGGCGGGGTGCAGCTTCCTTTGTCCCTAGGCGGGGTGCAGCTTCCTTTGTCCTCAGACTGAACATCTCCCTCCGCCACCGGTGCGGGAGGAGCCCAGGACCTCGCCAACTCGGCTTCACAGCGCCTCCTGGGGGCCGCGAGGGGACTCGCCAACCTGCCTGCAGGCGGGCTCCCTCCTACCGCCTCCCTCTGCACCCCTGACCCTGCTCAGTGCTGTGTGAGAGGAACGGTCAGAGGGAGCCTGTCTGGGCAAAGGCAGGCCCCACACTCCAGGCTGCTCCCTGGCCTCCCTACAGCAACAAAGGGACG
TGTCGCCCCACACCAGGGCTGCGTGTCTGTGTGGTAATGTGCAAGTGTGCAGTGTGGTCTTGGTTGCTGTGGGGGAAGAGGTATTCAGTTGCACCCAACTTACTGTCCTTTGGCACTGTCTGTGCGTGCACACCCTTGTCTTTGCTGGGGCTCCCAAGCTGGAAGCTCCCGCTGCCTTAGCTGCTTCCTTCTGGAAATCAATCTACTTCCCCTTCCAAAACATCTGAAGGAGGGGGACAGTGCCCTCTAGTGGGAACGCATGGGCAGCTGCAGCTTCCTCAGCCCAAGCCTCAGCCCCACTCCACCCAAGTCTGGAAGTCCTCTCTGAAGCACTTCCTGGGGAATGCAAAGGAGGAGGCCCCTGCCCTCTGAGAGCTCAAGATCTGGCAGGCAGGAAAAAGATACACACAGGACAGGACACACAGGTTCATGC
CCCCAACCCTTGGGGGTGTGACTGTGGAGTACTTGGGCAGGGTCTTTTGGCTTCCCTTCTATAGCCCTCTGCACCTCGGTCAGCAGGTTTTATAGTGAGTTGTGCAGTTTGACCTGCAGGCCAGTAGGTGGTAGTTATGGGTAAGAATTGGCTGCAGCACAAGTGGATGGGTATGAACTAGACCTTTGGCTACTGTGAGGAACTCTCTGTTGTTTCAGGTGATGGGCTGGACAGTGGAGTGCCTGGCACCCTGAGCTAT
CTCACAGCAGGCCCTGTCCGCAAGTCTTTCACCGTTTCCCGTCAACACTCCACCTTTCCTGCCCAAAGTTTGGGGTTGGGAGGGAATTCCCAGGGGTTCCCAGGACTTGGGCTCGCCTCCCAGATCCCGCAACCTTTGCGTGCCTAGCCTCGGCAATGACCGCCCATCTGCCACGAGGGGGCGGCAGCGCACCGTTCAGACGCTGCGCCCCTGGTGCATTATGGGTCGCGTAGTCTCAAAGGTGGCATAAGCATCCTGGAACGCAAACGGCATTTCCCAGAAAACTACGCGACAATCTGAGCCTGGTCTTGCCCAGAGCTGGAAGCTGAGGTCTCGCCCCTGCCGGCGTTGCGGGGGATTGTGGGATGTAGGC
TCTTTCTACTGTAAATGGATGATTGGGTGAGGGAAACAAGGATCCTCAAGAATAGGGGACAGTGTTTGGGGGTGCACAGGGGCTGCTGTGGTTCCCACAATAGGGTTCCTCAGGAAGGAACCTGCAGCATCTGCCAGCACAGCGCCCCCTAGCTGTGCTGTAACGCAGATAATGGGGATCACCCCTTAGCCAAACACCCCTTGGCAGCCTCCCTACCCTAAAGACCGTGCTGAGGCTTCCTGGGCCCCTGGAAAAGTCAGATTAGTCTGGACTTCCTCCTACTCCAGGAAGCCTTCCCACCTC
AAGGGACGAAATGAGCCACCAGTGCGTCAGGCCTGCTCAGAGTTGTTTGGAGGTAGCATGGACACAGGTGCCTGTCCCTGCCCCCTAGCTGGGCTGCAGCGCATCCTAACAATGCTCCAGGGGCTGGGCCGGCCCTGAGCCTGGAGGTGGGCAGGGCTGCAACTGCCTCCTGGGCCACTAGAGGGCATGTGGGAGCCACTCACATGCACCCCAGGCCCCACTTCCTGGGTAGGGTGCCTGGCCCCTCAAAACGAGTGCTGCTCTGAGCTTGTTGGGATGGATCTTTCCCTCCTTCAGCTTCCGCCTGCTGGCAATGCATGGGGTCCTGCGCCCCCATTTCTGCCTCGGTGTCACAGGGCA
TATATTTTATGAAAAGGAAGTTATGGGTGGGCATGGTTGAGAACCACAGCATCAGATAGATTCAGAAGTGGGGGAAAAGCATCTCCCACTTCCCCTTCTTCAGGCCAGCGTGCTGTGCAATTTATCCAGTGGACACTAGAGGACAGCAGCGACTCAGGTAGAGGAAGTGGGCGTTTCAGGGCTTGAATGCTTAGAATTCTCTGCTCTGTGCTCCCTATCCTGGGCGGTGGGCGGTGGGCGTTAATACCCCCATAATACTCAGTTACCGCTGGGA
TGATTTTCCCAGTGTTCTTGCCACCCAGGGAAATGGAGAGCACAGATCGAGTGTGATTGAGCTTACACCTCTCCAAGAGGCAACAACAGCAAGCCATGGAGGCGTTTTTCCTCCCACCCTCTTTGATGGGATGATAGACTGCCCCCTGGTGGCGGCGCAGAGCAGCTCCTCCTCCAAAGCCTTCTGCTTCCACAGCCCCTGGGGGCCACTTCTGCAGTGCTGCCTCCTCCGGAGGTGTCCCACCGTGGTTAGGAGCAGAGTGTTGGGGTGATGGCCATGGAAGCAGTGGCCATGCAGCCTGAGCCATGGCAGAACCCCAGAGTGC
GAGGTCGTCCAGGCAGCCCCTGCCTCAGGGCGTTTTTTGGCAAGGAAGGGAACCCCACCATGCCCGGCGCTGCGCCGCGGCTGTAGCCCTGGGCCCATCTGTCCCTCGCCGGCAACGTTAGTCAGCACATTCCTGGGGCTCCCGCTGCTCTCGGCGCCACCTGCCGGGGGACGCCGGAAGCTCAGGAGGCTGTGGCTGTCGTGGGGCACCACGGGTTCTGACGCTACTGGAGGGGTGTCCATGGCAACCGATGCCGCGTGAGGATTTCCGCTGTTTGCTGCCAGCCAATAGCAGTGGGTGTGACGGAGGCAGCCTTCGGCATCTGAGCCCTCAGCATCCAT
ATACTTCTACTTTCCTTCCTCCTCCGTCCGGCGTCCTCCTCTTCCCCACGGCAAGTAAATGCTGTACCCCAGCTCCAGTCTGGGCTTGCGCTCAGGGACCAATATTCCAGGACATTTGCAGTCCTACCCTGCCACCTACAGGGAGCTCTGTGGTACTGCAGAGAGGAGCCCCTATTTGACTTCGATTCAGGGCAGCGTCAAGTATCTCACCCTATTCAGAAAGAGAAAGGGTAGCACTCAGAGTGCTTGGCAAGGAGTGGGCAAAGCCCACGGGGAACTGGGGGCTGGTTTCGGCTTAGAATCTTCTTTCAAAGGG
AGAGGCCCTTGCCGGAGAGGCCCAACATGCTCACAACCCTCGGAATGTTTGCAGCTTGGCAGGACTGAGTGACCCAGTTTCCCCGGCAGGGAAGCTCACTTGGCTAGTGGGCTGTGCAGGGTTTGGCATCTGCACGTCTCTCCTGCCCTCTGCTGGTCACCAGGCAGGAGGCTTGCCAGGGCAGGCAATCCCACACTGTGTCCGCTGTGGGAATTGACTCTCAGGCCTGTAAATATTTGCTGAATTAACTGAATGAATGAGTGTATCATGTACAGTTCTAGGCTTTAGGGCCTAAAGTGGCCGAAGAGAC
CAGCCAACCAACTCTCCTTCATCTCCCGGGAGTCTCCTAGGGTCCTCAGGGTGCTCCCAGCTCCTGAGCCAGTTATTTTTCCCTAGGCGTGTTCCGATGTCATGAATGCCAAATCATTGCCCCCGCCTTGTGGCTGTGCCTGGGAATTACAGCTCTCCTGCTCGTAAGGACAACTGGGTGCCCAGAATACAGGTTTACGTTGCATCCCTCTCCCACTGCTATACTCACCCCGTCTCCCAGAGTGGAAGTACCTTAATTTAACAAGCCCACTTGACATCCTCAAATTCCAC
GTTTGACACGGAATAACTGTTCAGTAGACGTATGTTGAACGAACAAACAAGCTCCAAACTGTCTCCCTCTAAACCCCTTAGCCATGGTGAGGGCTGCCCAGGAGCCAGCTCTTGTCCTGGAGCGCCCTCTAGTGACCAAATCTCAGATGCCAGCTTTGTACATCTTGTTTATATCCTGTAACATTTCTCCTTCCCACCCCAGGAGAACTTAGGGACAGTGGCCAACCAATCAATAGAATTAACTAAGTGTCTCCTATGTGC
TGCTGGGCACTTTCCTTGGGGCTGAACATACAACAGTGAACCAAACCAAGCCTTTGTCTTCCTGATTTCTAGACATTGAGGCAGATGGTCAGCAAGCCATTACCCAGGACTGCAGAAGAAACCGGTTGCAGCTGATGCATAGGTGACATGGCCACAAGAGGGAGTTTCTGACAGGCAGCCATTTTTCACAGGCCTAAGCAAGGGAATAAAAATAACATGATAGAATAAACGAAATCAACTGAGTAACAAGGTGTTCTACCTCTCAGAGA
TTGTACATAAATGCTGTCACGGGTATTAATAGGGATCAGAAAATAGTGGCCTGTTCCCAGAAGGCGATTGAACCTGAAGCTGCGCCTGGCGCGTGAGCCTGTGGGGGGGACGCGGCTGAGGGGCTTTGAGCGACCTGCAGGTGCCCATTGCCACCAGGAGATGGCGCCCACGCAGCGCCTGAGAGTTTCCTACCGGAGATGATCAGAAGGCAACTTTTAATGCTTAAAAAATGAGGATATTAGGCTGGGCGCGGTGGCTCACGCCGGTAATCCCAGCACTTTGGGAG
CTTCCCACTCAAGATCCTGCAAACGGAGTCGTCTGAGTGCCACTTCCCCTGACAACCCGGGACAAGGACTCTGTCAGGGCGGCCCCAGGCGGGGTGGGGCCAGGACAATTCTCCCATCGCCGGAGGAGGGAGACTGGCGGCCACGGGGAGGCGTAAGCGGCAGCGCGCCGCCTGGTGGCACCTTCGCGCACACGGTCCCGACGGAGCGGGAGGCGTCAACCCCAAGCCGGCAGCCACTCCTGCCGGGAGCCCCTACAGCTGCTTTTAAATCGTAATTGTTATCAAATAGGCGGTTTTTATACAGCCAGATTATT
ACTTCTCTCTAGCCTTCACGCTCACACGTCAGTTCCATCTGCCACATCACCCAGAATCCGTCCGCATCTCTCCACTTCTACAACCTCCACCATCGTGCATGTCTGGACCAATGAAGTCGCCTCCTGGCTCTCCAGGAGTCCACCCTCACCTCCGCCACCAGAGGGCGCCTGTGAACACCTGCGTCGAGCATGCCCCTCCTCTGCTCAAAACCCTCCAGGGCTCTCACCTTAATCCAAGCAAAGCCCAAGCGTCTCCTTGCAGCCCACGAGGCCCTACGCGATCTGCATTTGTTCTCCCTCTGTTCTGTTCTGGCTCCCCACA
CTTTCTGTAACGAGGCGGAGTGTGCAGTGGACTTGAGTGTCAGTCTCCATGTACTGCCTCTCAGCAATGCCCACATCCTTCTGAACATGCTCTGTGATAAGCCACGGAATTGTTCTCAGTATTTCTCTCCTTCAAAGTGCGAGGCGAAGCTTTCCCAGTAGAGGGCGCTGGAGGGACACGCAGGAGAACAAGGCCGTCTGTTACTTCCAGCCGGACATAGGTGTGAGGACCACAGTGGCTCTGATATCTCAGCCTGGTGACATCCTGGCCTCAGCCCTCTCGACAGGGAAACCAAGCACCTGCGCAGCCCCCT
AGGAAGGACAACTTCAACACAGGTTAAAAGAGAAGAGACAGGATAGCACTGCCTGCAGCTGTGCATGTCCTAGCGTGTGTCCCCATTATGCTAGACCCACAGCCAAGAGGAGCCAAGCAACCCCACAGAATTACCAGCAAGCCGCCAGCAGATGGAGCCAGCCACCTCCACACACTGCTGTTCAAGGCACCAGCACCCTCTAAATGGACCGGCACCCAGCCCACGTCCAGTCAGGAGCAGGACTGAGAGAGATCAAGGAAGAGTCACCCTTCACGCCCCTGTGGAGATGATAAGGGTGCTTTCCTGCCCCAGTGT
TAGCAAAGTCAATCTCCCAAGCTTGACTCTCCATGAGAAGGTAGCAAAGTCAATCTCCCAAGCTTGACTCTCCACGAGAAGGTAGCAATCTCCCGAGCTTGACTCTACATACCGCAGGGATTATTCCATCCAAATCAGAGGGTGGCAGCAGCGCCGCGTTCCGCTCAAGGCTGCCAGCCTTCTGCGACTCCACAGCCCCACCTGCTGGAGGCTGCCTTGCACACAGCCTGACAGTCCACAGCCCGCCCTGGACTACTGCTCTCCCTGAGTCCCAGACGCCACCCCTCTGGTAGGTACCAGTACAGGCTGGTAGCCTCAAACTTTGACTGAGAGAAGCATCTTTATTTCTTTCACA
CTCCACCGCAACAGGAACAGTCTCTGTCTGGGAACTGCGGTTGCCTAAGGCTCGGTTTGCTCTTCAGCACTCCGGTCCCCCAACACCGCGTCAGGCGGCGCCCAGCCTCCCGGGGACTCGCAGACGCTCACTCCCCAGACCACAGCGACACCTGCCGAGGCCCCGCGGAACCGCGCTGCACAGCAACCCAGCGCGGCGGGGGGAGTGGCCTGGGGCCATTCTCCGGCCCCCACCCCCCGCCCGTGACCACCGTGCGCTGCCAGAGGGGAGGCTGCGGGAATGGCCAGCGAGGTCTCGCAGGGGGACTGGTTGTCTTTTAGGAAATC
GGGACAGACTTAACTCTCCTCCAGCCAAAGGCAGCAGGACTAGAGCCTTTAGCCACCTCGGTGGGTGATCCTCCTTATAGCTCGGGCCCTTGCCATGCTTCTCCCGAGCCTGAGCCCGCCCCACGCTGGGCACCAAGTCCACCTTGTCCGCAGCTTCTCAGAATGACCACCAGAGGGCGCAGTTCCTCACCGCGGGCGCTTGCCTGCCTCCTCCCCGCTGCCTCCTCTCCTCCCTCTCATTCCCCTCCTACTGCGCCTCCGCTGGATCCTTCATCCTAACGTCCCTCCCACTTGCCCTGCACGAGGCTCTGTGTCTAACAT
CTTGAGGCCCCTGAGGAGCAGTGGAGAGGCCAGGTGTCTTCTCTGCCCAGCGCTTTCTGTGACTTCTTTGAGTGGCTACAGGTTGAGGGTTGACTGTGCGGGCGATTGCAGCGTGGCCCTTTCACCTCTTTGCACACTGCCACATGCTGCCACAGGATGGCAGTGCAGGTCTGGCTCTGTTTCTCTGTTTGGTGCCCTCTATCGATCGTCGTGAGGCTTGGGATGGGCCTAGATTGTGAGCAGCATGGGTGCCAAGGCCAGGGCAGGAGCTGGCATGGGGCCTGTGTGGGCCATTGTGGTAGGAAGCCTGGCAGTCGACTGGCCCAGAGGATCCCAGGCTGCTTTCCTTCTTGAGGCTGGTG
GCCCATCCGTCCCCCACCCCCCAAGGAAATCCTTCAGGCCCTTCCCTTTCTTTCTAAGAAAGAGGTATCCTCCTTCCCTCCCGGGACCCAGCTCGCATTCCTCTAGGTCAGCCCGCCCCCTGCTGGCCCAAGCCTCGTACTGCAGGAACCGTCGGCTAGAGCCCAGAAGAGGCAGAAACTGAGTCCAAACTGAGGATCTCCGAGTTTTTGCATTTTAAAATTTATTTAAAGTCTTGGTTGTTCAGGTCCTAGGGGTTCCAAG
AATCCTATTTATTAAGAGATATTAAGGAGTTCTCAGAATCTCCAGGAGGGCCAGAGGATAAGTTTACCTGCCAATCAGCCAGGACTGTAACAGTGAAACACTGCTGCTGTTGCCACCTGCTGGTCATCACAGAGCATGCGCAAGTGTGGATGCCTACACTTGTGGAGCCACTGAAGCAGCTCCCAGAGCAGGTCAGTGCTGCTGGGCTTGCCAGTAGATCCAGACAACCTACTCAGCTACTGCCTAACATCCCTCAGTTTGTCATCCACATCCAATGAGTGGG
CCCACTTCTTCTCCCGGGATCCAGAGAAAAAATGCTTTTGTTTTCTAACTGCGGCGGCGAAGGGCGAGACCTCAATGGCTTTTAAACGTCCTGCGCCGGGACAGCGGTTTCTCCAGCGGAACCTGCAGGCTTGGTTCAGAGGCTGTCCCATAGAGGGCGCTGTCTGCCTGACTTTGAATGGAGTCGTGAGCGCAAGAACGCTGGCAACACCTCTCGCCAGACGGCGAGTAAAGGGCTGAGTCCGCGCCCAGACCCGACTCCCACCAGCTTTCTCGAAGGGGAAGGGAAAGATCTACTCAATACATCCCGCTTTTCAAGCCCAGCAATCCCTA
TGTCAGACACACCGCCCTCCCCGCCATGCCTCTCGCAGACCCTCCCAGAAAACCAAGCATCTCCCAGGAGTCTCCAGGGATCTCCAGGACTCTGGCTCCCAGGCTCCCTGTGAGTGAGGTCAGGGCACCACATCGTGGTCGCACTGGGAACAGCACTGTCCCCAGCTCCCAGCTGGCGGCAGGAGCCCAGCCTCCCTCTCTGATGCCTGGTCACACCAGGATGGCGGTACCATGTGCCCCCACCCTGACCCTCCCCACCATTTTAGATTGCGGCACTCACGGGGCCACACGAGAGCGGT
GTCTTGTTACTCTCATCTTTACTGAGGGAGGCCAGTTGGAAGTAATGAGAGTGGAGCCCTGACATGCAGGGGGTGGGCAGCCTGGAGGAGGGATGTCTGGATGCCCAAGGGGAGCCGGGATCCTGCCAAGAGGCTGCAGGGCCGCTCTGGCCACAAGAGGGCACCCCACATTGCCATATCTGGGCTGAGGGTGGTGGAATGAAGACCACAAAGAGGCCTTCTAGGGAGTGACCGTCCTGTGTACCCATACACTGGTCCCTCTCTCCAGGTTTCTTTCTTTCTTTCT
AGGATGCAACTCAAACAGCGCTCCTCGTCCGCCAGCAAAGCGTCCAGCCGCTCGGCGCCGGCGCGCAGCTCCAGTTGCAGCGGCACCGAGTGCTGGGCGAGCGCGGCCGCCAGGCTCCTCTGCAGCGCGGCGCGCAGCGCCCCCTCGCGGTAGGCGCGGAGGAAGCGGCCACAGGGCTGCCGCCCGCAGAATCGCAGCTGCACGATCAGCTGCGGGTCGCTGCGGTGGATCTTCAGCATCTGCAGCACGTCCGGGCTCCCGCCGCTCTCTGCGGAGGCGGGCGGTCAGGCGCCGGGCGGTCCCCA
AGCTGCTGCAGGTTTGATTGTCTTCCCCTGCTTCCAAACTAGAAAGACGAATGCCCACTTTCGGATTCCATCTTCTGCCGCGGACGCATCCGGGACGCGCAGCCGCCCGGCGCAGAGGAAGCCCGGGACGCTGGGGACACCGCCTGGAGCCTCCGCGCATAGCACCGGGGCGTTTTTTCCTTCCAGCTGGAGGCTTCCCATTTAACCTCTAAGGTGCCAGAAGATCCGGATCCCTCGCGGGCAGGCCTTTGGCTGGCTCCGGGCTAGGCTGGGACCCCAGATCCCAGTGCCGCTGGCGAGCACT
CTTTCCTGGGGCCTGTCAAGCCCAAGAGATCAAATTTGCCCACCTTTTCCCTGGAACCTTTACATTCCTCAGCACCAATTGTCTGGATTTTTTGCGGCAGGTAGATTTTTCCCAGACATTGGCGCCCCCTGCTGTCAGACAGCAGCTTTGCAGGGACTTGGAGCCTGGCTCACAAACCATCGTAATGCTGATGGGGACAGAAAATAAAGGGTCGCTCGATGTCCGCAGGGTACTGCTGAGCCTGGTGGGCTGCTCAGGAAACCACAGGTCATCTGGAACGCCTCA
CCCACATGTGGTCCTGGAGACTACGCTCCATCCTGGAAAATGCCATAGAGGTCACTTTGGGCATGCGGCACAGCGGCTGTCCGAGGGGGTGTGTTTAGGGCTGGACACCTTCCGGTCCAGCACAGGCCATGAGGAGCAGGCGAGTGCCCTCTAGTGGCCTCTCCCGGCACGGGTTGCATAGAGCCCCACTTCCCAAAGACAGCTCGCCTAGGAGCACAGGGACAATCCCAGTCTCCTTCCTACAGGGTCTGGAAGCGTTGTGCAACTAACCCTCAATTTTTTCAAAAGAA
ACTTTCCTACGACAGTGCCCACGTTGGAGTTCGTTATCAATAAAGCAGGGACAGTCACACCTCCTTTATAATCAGGTTGCTGGCGGATTTGATGCTGTGATGGTGTAATGGGAGTTCTAAGTGCTGGCCAGCTGCACTTCCCTTTCACTGCCAGCGGGGGCGCAGTCTAACTGAGAAGTTGTCCTGGGGGAGAGCGTTCTGGAGGGTAAGAAGTTTGTCCCACGAGGTTTCTCTTACTTTGCCTCCGCAGTATACACGTACATCCAAAGCCGGTTCTACCGATCCCCAGAAGTGATCCTGGGCCACCCCTACGACGTGGCCATTGACATGTGGAGCCTGGGCTGCATCACGGCGGAGTT
ACTGGTTGGACCAGATAATGTTTTACCAAAAGGAAAGGGTGTGTGCTTGCAACATAATTGCCTGGGGGAAAGGTAGCAGAAGTCACCCCGCCACTGTACCCTGGCAGGGCCACCGTGGGTGGCATTCTGTGCCAGCCTTGCAGCCACCAGAGCGGCCAGTGGAGGGCGCCAGCCTGCAGCTGATGCTCTGATGGCGGTGGCATTTTCTGTCTTTGCCTGGTCACTGTGCCATTTTCCCCAGGATAACATAAAGATTATAAGGAACCAATAGTCCAGTGAAATAAAAATGAGT
ATGTACATGAAGAAATGCGGGCGGTGGGCGACCCTGCAGGGCCAGAGGCAACTGGAAATCGGGGAGAAAAGAGGGCTGGGGAAGGGGGCTAAGCGCTGAGCCGCCCCATCCCACCGAGGCCCTGAGCTTTTGCTGACACCTAATGGCATGACTGCGTCACTGCAGCCAATCCAGGAACCTCAGTCCACCCCCTCCTCCCGCGCCTTGAAACGCAATTGAGTGGCCCGCGCCTCGGAGTCGCTGCTTCCCCTGAAAGTGGGGAAAGAAGGAAGGTTTCTTTCTCTGTCCATGAATTCC
TCTGTATTTCACTCCCCTTGAGGAGGTGCTGGCAGAAATCCCAGGAGCCCCATGAGGCTTCCTTTTCTATGCTGGCTGAGGAAGCCACAGCACTGGAAAATTACTGTAAATGTGCGTCTGGCGCCACCTAGTGATCGAGGCCCTCCTGCACCCTGTCAGACAGCTCTCTCAGGAAAGCAGTTTGCCTTCTTGCAGTGCACACTTCCTCAGGCTTTGGTGTGTGTGACGGTCACCTAGGATGCTTGTCAAAAATGAGGACTCCTGGCCGGGCGCAGTGACTCATGGCTGTAATC
TATGTGTGTACGTGTGTGGAAAGGGAGGAACTGACGTGCGCCACAGTCTGATTCCGGTAGATTCTTTCCGTCTTTCCCCTGAGATCTGAGGGTTTTGCAGGAAGCAGGGCTACCAGCAGCTTCCTGCGTATTCCCAATTCTTGCCAGCAGAGGGCAGCAAGGGAACACATATGAAAGGAGCCAGGTCCCACCCATTCTCGTCCTCGGAGCCCAGCAGGTGTCACACTTCTCAGCCCGTAACTTACACCTGGTCCCTCCAGAGCAAGGATGAGTGGATTCCAGCTCATGCCAAATTGTTGACCTTTCCTGCCATTTTAGCCGAGATTTACATCTTTCTC
GACGCGGGCTCTTGAAGGAGCAGCGAGGAGCAAGAGAGAGGGGAGCGGACGCCCCGACTCGCGCAGGGCTGAGGCTGGAGGGGAAGACTCACAGGGACTACGGTCTACGGGGAGGCCGCCTTGCGCGCCGCGGCTCGGAAGCGGCAGGGGGCGCCCGCGGCTCCTCGCGGCCCCGAGCCGTGAAGGGCTGGGGAAATTCCTCCCGCTGAAGGCAGAGAGCAGACTGGGACACTGCGGTTCCCGAGAGCCGCAGCCCCGCCGCCTCCGCCCACGCTGGCCCTCGGGAGGCGGAAGACTAGCTGACGGCGGCCC
AGACAGTAAAGTTAATCTTAGACTAAACATAGATGGTCCTCCATTCTACATCTGGAGTTCGCTTGTGAGCAGAGCATTGCTCTCTTTGGAGATGGGAACCCATGGGCCGCACAGCACTGCCCTCTAGTGGCTAATAAGCAGAACAGCCAGAAGGTGGCCCCCAGCACATGAGCCCACACTTTCATGTTCTCTGCCCTCTTTCCTTCCTCCACCAAAATAAAGCAGATGTGGGTGGATCGGCCCACAGGTGGCTGGCTGAAGAGTTGGTAA
CTTCTGGAGGCTGGGTGGGGGTGGGGTGGGGGTGGGTGTGGGATAGAGCCCAGCTCCTCCAAGCCTCTTAGGGAAGCGGCCTCTTTGCATTCTTGACTCTCTGCTTCCCCCGTGTGGCTGTGAGGCTGGTTGAAGCCACATAGCAGTAGAGGGGCGTGTGTGTGTGTGTGTGTGTGTGTGTGTGTGTGTGTGTGTGTGTGTGTGTGTGTGTGTGTTGGAGCGTGGGTTGGGGGAGGGCTCAGCAAGACAGGAGCTGAGGCA
TGTCCCCCTCTGGGTGCCATCCCTCAGTAAGGAGAGGCCAGGTGACTTCTGGGGCCTTCCAGCCAGGACACGATGGACTGCGGCTTAGCCAGAAGCCAGTTTCTCCCGCTGCGCTGAGCCAGCTCCGCAGAGGACGCCGACGCAGGAAAGCACGCAGAGTCCGGACTTTAATAATGCACGCGGCGGCTCGCTCAGAATACAAATGCGGCGGGCGGCAGCGCAGGGGCGCCCGCCACCCTGTGGTCAGCCTAAGCACTGCAGGCTGCGCTGCGGTCTTGGAATTTATTTCACGTGGGGCGGGGCGCGTGGGGAGTGAAGGTTGGAGGGCGTCAGGAGAGGGAGGTGGGTATAGGGAGGCGGTGAAGAGCGAGGCTCCAAGAGAGCGCAGCAGCTCCC
GGTAACATCATTCCTACTCGTACCCCCAACAGGCCTCCTTGTCTTGGAGAATCACCCATGAAACCTATCCTCAGCAGTGTTGCCAGAGTTCTCTCCAAACTAGTCTCACCATGTCACTCCCTTCCTTAAAACCAACCAATAGGGGGAGCCCCAGGACTGTCAGGACGAGCCTGAGAGCCTTAGCAGAACATAGAGGGCCTCTGAAGCCCTGGGCCCTGCCTGACACTCCAGACTAATTCTCACCAATCCCTGCCCTGTCCCCAGAT
TAAGCCCCTGGGCCGTATCAGGTCTGGGGAGGCTCGCTCAGTTCTCTCCGGGTCCCAGGCAAGCCCCAGGACCCAGCCCTGTGAAGTGAGGGAGTCCAGTCCAGGGTGTCGACCCAGCCGGCCTCCCGGCTCAGAGGTGCCCTCTGCTGGAGAATGCAGCCATGTGCTAGACACACCAGGGACAGGTCCCTCCAGGGGCCTGGAGTGAGGTTTATGGAACACAGCAGAGTAAAATTTAAAATTCCTCAGTTCTCTTACAGATAGGCCAGGCATGGGGGCTCAC
GCCAGGGAGTGGGAGCTGATGACAGAAGAGTGTATCTGAGATGGGGGTGGAGCTGGGGCGCAGAACTCTCAGGGTGAGCAGGACAGGGTAGGTTCCTGCTTGCGCCTGAGGGACCTTGCTCTTCCCACTGGTGCCACCCGGAGGTGAGAGGGTGAACAGCCGCCTGCAACCTTGATTGAAGGCCCACCCTACTAAGGCCCTGGGAGAGCTTAGTTCTTGCCTCCAGGGAGCATCGTATCTGGAAGGGGGCAAGGACATCTGGACAGATTATGACAAGCAGGGTAATAGAGGGGGATCTGCCAATTGCTCCTGGGGGCTGGGGGCAGCCGCTGC
AGATTTTGTTCTTACCTGCAAGACCTCCTGGGCCAGTGCCAGAGATCTAACTATAGCAGGCTGAACAGTTTCATAGTCTGCATGGAGGCAATTTGTAAACCACCGAGCACTCGCCCCTGTTAGCTTCAGGAGGGCCAGCAGAGGGCGCCCAAGGCAAGCTTCCTCACAGGTAAGACGGATATGGGCATTCTGTTGTCAAGAAAATCCAATAGAATGGCTCCGACATTGAATTTTTAAATGTTAAAATTAAACGTGAGCACAGTGTCCAATACCC
TCCCTACAAAAAATACAAAAATCAGCCAGGCATGGTTGCGTGTGCTTGTAGTTCCAGCTACTCGGGAGGCCAAAGTGGGAGGATTGCTTGAGCCAGCACTCTAGCCCAGCCCATTGATCACGCTACTGCTCTCCAGCCCGAGTGACAGAGCAAGACCCTTTCTCAAAAACAAAACAAAACAAAACAAAAAAACCGCACCTCATTTAACTGTTAACACCTGTGCAAGCACGGCAAGTAGGTGTGAAGGGCCTGGTACATTGTAATAACAGAGAATGGCCATTAGGTGGCGATAAAAGACAAGCTTCTTGCTATGGTGTCGCTGCCCCCGAGGTCCCCTGGCTGTGAACCCGAGTCAGGGTACTGCTAGTTGACATTAGAAGGTGGGAAGAGGTATTTGTCAACCAGATGGAGGA
GAGACAACCTTCAGAGTCCCTCGCTGCATGAGTGCATGTCTGGTCAGAGACTTTCAAAAACTGAAATGCCCCAGGCCAGCAGCCATCCGCTAACAAGGACCGTGGAGAAAAGCCCATGGATGCGTGGAGAAATGGTGCCCACTAGTGGCGATCTCCAGAATGGACGTCCTGTGAAGTAGATGCCGCTGGCCGGCGGTGGCTCACACCTGCCAGCACCTCAGGAGGCTGATACGGCGGGGGAGTGTGGGGGGCGGGGCGCATTGCTTGAGTCTGGAAATTCAAGACCAGCCCGAGCAACACAGTGAGACCCTACCTCTACAAAACATACAAAAACTAGCCGGATGTGGTGGTGCCTATGGTCCCAGCTACTCAGGAGGCTGAGGTGGGAAGATTGCTTGAGCCTGGGAGGTTTAGGCTGCAGTGAGCAGAGATCACACCAACGCACTCCAGCCTGG
GGACGTATGGCTTCCACTCGCAGTGTCCTGAACACTGGCTGGGCTTCCTGTGCGTTCTAGCCGGTTTTCTTTGGAGCCGCGGGTTTCTGCACCGCACCCTAGTCGGGATGGCAGAGGCTTCTCGGAACACGCGGATCTATGAGTGCAGTCCCCGGGGTAGCCACCAGGGAACGCCATAGGCTTTCCCGCTGTGTTCCTCCTTGCCTTTTCCGTTTGGGCCAGGTAGTTTCTATTGACCAGGACATTACAGATCAGAAGTGGGTGGGGTCAGAAAACACACCCTGGGAGAGGCTGGCAAAATGCCCAGAAC
AGAGAATCGCCCCAGCTGAGAACTCTGGCCCTGCAGTATTTAATCCAGCACTTGGGCGCTAGGAGGGCTGAAAACGTGTCTCTTGACGAATTTGGGGATCAAATCCTGCCTCTGGAGCAGTTCCACAATACGACCAGCAGGTGGAAGCAGAGACCGCCCTTTCGGTAGCATGGTTGCCCTCACTTTGCAAAAACTTTGTTTTCCCCAGCATTGTAACTGATTTTCCAACAGCGCTCATTTAGCCCCATGTGGCCATGTGAGTAACCCACTCCTTTTGCGCCTTTCCGGATTAGACAGGGACGTCGCAGCAACGTCCTGAAAGGAGCAGACAGCCAGTAAAGAAGTGCAGGCGTTGGTGGAAGTAGGGGGAGGACCATCTTGGGATCAGGCAGTTCTGAAGTTTACTCCCAGTTGCGTCCCTTTCTCTCCTTATGCCCTTAGTCCAGTT
AGCTTCTCCCAGGGTGTGTTTTCTGACCCCACCCACTTCTGATCTGTAATGTCATGGTCAATAGAAACTACTTGGCCCAAACGGAAAAGGCAAGGAGGAACACAGCGGGAAAGCCTATGGCGTTCCCTGGTGGCTACCCCGGGGACTGCACTCATAGATCCGCGTGTTCCGAGAAGCCTCTGCCATCCCGACCCCGGAGCCGTGCAGAAACCCGCGGCTCCAAAGAAAACCGGCTAGAACGCACAGGAAGCCCAGCCAGTGTTCAGGACACTGCG
CCTCAAAAGTAACAAGTTTAGCAGAGATAACAGACATATAAACTGTAAACTATTCTGCAACATACAACAGACACAACACATAGAATTAACTGTTCTGCAACATACGCTAGCCACCAGGGGAACACAGGATGCACTGCCTAACTCTGCCTGAAGGTGTCAGTAAAGACCTCACAGAGGAGGTAATATTTGCAGTGAGTCTTAATTAAAGGACTAGGATTTCCTAAGTGAAGAAGGGAGAGGAGGATACGTTAGAGAAAAAAA
CAAAATGTTAATGTTTTGGCTTTGTGGTGTCTGCATCTGAGAGCACTCCACGCAGATTTTCTTGGCCGGCTCCAGCTGGAAGCCTTCGGTGTCTCCTTTTGTGTGCGCGGGAGCCTGGCTGCGGATTGCCGCGCTGCCCCTAGAGGTCAGTCTGATCCAGGGATTGTCTCGAATCCGCGCAGCTCTGGACCCGAAAGGAGAGGCTCAGGGAGAGGATAATGCGGTTGCCAAGTGCCAGGCTTGGCCTGGGTGAGAACCCGGGGCTGCGCGAGCACGGTGGCCTC
TTCTCTAACATGTCCTCCTCTCCATTCTTCACTTAGGAAATCCTAGTCCTTTAATTAAGACTCACTGCAAATATTACCTCCTCTGTGAGGTCTTTACTGACACCTGCAGGCGGAGTTAGGCAGTGCATCCTGTGTTCCCCTGGTGGCTAGCGTATGTTGCACAACAGTTAATTCTATGTGTTGTGTCTGGTGTATGTTGCAGAATACTTTACAATTTATGTCTGTTATCTCTGCTAAACTTGTTACT
GTCCGCCCCATAGGCTTACAGTAAACACCACGTGGCATTGCGTGTGAGAACCCCGGGAGCCCAGGGAAGGAGCAGCCCCCCACCCACCGTGTCCCTTCCCACTTCTTCCAACCTGCCCCGGGCTGGGGGAGCCGGGCTGCAAGTGCCAGCTCTGGCCAGCAGAGGGCGACGTCGTCCACCGAATCCACAGCGTGGCGCCTCGTCGTCCACAAGTCCTGGGTCTGGGCTCTAGCCAGATGGGGGTGGAGTGGAGGACACAGGGAGTCCCTCATGCTTGAGTCCCCTGGGGCCACCTTGAGGCAGCCTATCCCAATGCATCCCCGCCCCGCTATCCGGGTGGGGCGCAGAAGAGAGGGGAGCCCTTCTCCGCTCAGTCTCCAGGAGACTCAGGTACAGACACAGCCATGACCAGGAGGATGGGCTCTTCCTCCAGCCCAATGGGGGCCACGGCAGGGTGGACAGTGGACCCTTGGGAGACAAACCCGCGGGGGCAGGCAAGGCACTAAGTCAGAGGGGGCTACCGGCCCTGAGCTTCCTGCAGGTTGCCTCGCCTGGCCCTTGGGCAGGCTTCCAGCTAGGGCTTGGGGCTGACAAGCGCCGTGGTTGGGGCGGTGTGGCCAGCAGGGGTCGCTGTGTCTGCGTGTCGGATCTTGCAGGAGCGGCAGGTCTGCGGGCTCACAAAGTCCCGTGCACACGCGCGCACACACACTGACCCCACACAGTCCGGGGCTCGCGGCCACACACTGACCTCAGTCGTGCCCGAGGGCTGCATGTTCCGGGTGTGTGCGTCTCC
GAGACTTCCAGATCTCTGTATAATTTAAGCTTTCTACGGCACACAAACCAAATATAAGCTTGGCATTGACAGATGTGTTTGAAGCAGATGGAAGGCAGCTTCGGTGCAGTCAGTGTTGTTCACGAAATGCCCCGCTAGGTGGCAGCAGCCACAGCAGGAGAAAAGAGCTTACTCCATTACGACCTTTTCTACCTGTGTCTGAATGGTCTGCTCTTGTGTTGTACTTCTTTCTAAAAATTATATTTTAAAACTTCATCA
GTTTCTGGGACTCGCGTGTCCGGGGTCGGGGTCCCAGGTGGGTACAGGTGGGAGGGCGAACCTGCGGGTAGGGTGGGCCCCTCCCCGCGGGCTCAGCATCTGTGCGCCTCCAGCTCAGGTGCGCGGGAGGAAGGCAGCGGCCTGCCGCGCAGAGCCCTGCGCGCCCGCGAGGTGGCGCCATAGCCGCAGCAGCGCCCGCCGGCCCGGGCCGCTCCAGATAAGAGTGTGCGGAAAGCGCGGCGGGGCTGAGACGCGACCAGGACGCGGGGAGGACGGACCAGCAGGACAGACCGACCGGGGGCCCGGC
GGTTTCTGCAAGGAAATAATAATCACCGTGCTTAACTGATGTACTAGGCACCAGGCTGAAGGCCCCATCAGCTGGCGAGGCTGGGAGAGAAATTGACATCCCCTCTTGCTGCCCCGCCGTTGGCTGGAAACAGTCATGAGCCGCCACCTAGCGGCGAAAATGACAGCAACAACTTGGACCTAGAGCTGGGGCCACGGAACGAAAGGCGTCATCCCTTTAAATTAGGACAATTGCCCTCTCTCAGGGCAGCTTCTCTGTTCTGGTTACCTGCTGACTTACACCCAGTCACCCCAAACTTCGTGGC
TTTTTTCTCTAACATGTCCTCCTCTCCATTCTTCACTTAGGAAATCCTAGTCCTTTAATTAAGACTCACTGCAAATATTACCTCCTCTGTGAGGTCTTTACTGACACCTGCAGGCAGAGTTAGGCAGTGCATCCTGTGTTCCCCTGGTGGCTAGCGTATGTTGCACAACAGTTAATTCTATGTGTTGTGTCTGGTGTATGTTGCAGAATACTTTACAATTTATGTCTGTTATCTCTGCTAAACTTGTTACTTTTGAGGAG
CTCAGCTGCAGGTCCTGGGTGGCATTAAAAACCATCTCAGTTCCTCAGAGACTCAGAGAAAACAAAGTAGGAAGGGACCTCAGAGAGGAACAATAAGCCCCTAACTCACTGAGGAGGAAAGTGAAGCCAAGAAAGACTAAGACTCTCCCAGGCTCCCTCACCACATGGTGGCAGCAGATCGACCACACAAGCCTTGGCCTCAGCCTCCAGGTCTAAAGCAGCTAACTCACCCTCCAGGAACTCACTGCTGTGTTTCAGAAAACTTTGGATCAAAAACAGCAATTTCCACTGTGAAAACAAATAAAGTAAAAG
TTTTGCCTGTTTAGTCCTCTGCTTTGTCTCCAGCACCAGCACCAGCACCTAGAACAGCTCCAAGTCGTTCTGGTGTTAGTTAAGCTTCCTTGGAGAAGAAGAACCTCTCACTTCAGGCTTCTGTTCCCCAGTCTGACCAGAAGATGGCAGCAAAGGAAAGCGTGTCCCCTGGACAAGGCTGTTGCCGTGCTGAAGGCCTCTGCAGATTTCCTGATTGCTTGTCCCTGCATTAGGAAGCAGAGCTGTCACTGCTCCTTGAGCTTCAGAACTGTGGGCCTGTGCGG
ATAAGAGGGAGGGACCTGGGGGCCAGCCTCACCAGCCAGGTCAAGAACTTTGAGGGAACCTAAAGCATCCCGGGGTGGCTCTGTCCAGGAGGTCTGCTGCTTGTTCGCATGACTTTGTCACGCCACCTAGTGTTAAAACAGTTCTCCTGCAGTGTACACGTATTTATCTGTGTTGGATGTTTCAAGAGCACTGAGCAAAATCTAAGGACAGAAAGGTTCTGCTACCGTTGCTCCATCTTCTCCTTTGGAGTTTAGA
TATTTGTTTTCACAGTGGAAATTGCTGTTTTTGATCCAAAGTTTTCTGAAACGCAGCAGTGAGTTCCTGGTGGGTGAGTTAGGTGCTTTGGACCTGGAGGCTGAGGCCAAGGCTTGTGTGGTCGATCTGCTGCCACCATGTGGTGAGGGAGCCTGGGAGAGTCTTAGTCTTTCTTGGCTTCACTTTCCTCCTCAGTGAGGTAGGGGCTTATTGTTCCTCTCTGAGGTCGCTTCCTACTGTGTTTTCTCTGAGTCTCTGAGGAACTGAGATGGTTTTTAT
AAGCAAATACGAAAGTCATTCTGTCTCAGCAAGCCCGGGCCTTTCTCTGGACTGAGGTTTTCCACTTGCAAAACAAGGGTGTGAATTGGTGGCTGGTCTCAGCCTGGCCTTGGGTTTGGCGGGTAGAGGTTGCAGCTCGCCGCCAGAGGGCGCCAGGCTCCAACCCTAGTTAAAAGGATCTGAGCTCCCACAGGACCATGGCCTTGGAGGGACCTGTTCTGGCTGCTACTCATGTGGGGACCCAGCCCCACCCAACAGACAATGGATCTAGGGA
AAAGTTTAGGGAAAAAAAACAGGAGGAGTATGACACACACAGCAACTTGATTCTAGATTATTTGGTTTGATCCGTAAATGATGGGATGGGGCGTCGCGCTCCGAGCGTGTCCCGCGGCGGGCCCCTGGCGCCACACTGTGGCCGCATGTGCATATTGCAGCCTCCGCCTGTATCTGGGGGCCGCAGCCGCCAGCGCCCGGGGACCCAGCTGCGGCGAAAGCTGTTGGGCGCGCGCTTCTCCGCAGCTCCGCGCCCCCGCCAAAACCCAGTGAGAAATTATTTGCATTCCTGGAGGCTGCAGGAGCGAGAAATGAGCTGTAGGA
AGCACTCCACTCTCTATTTTTCCAAGAATCTTGAAGATTTGTACAATCAAAAAGGAGCCTACGGGATCACTTCTGAGCAAGAGCGCTGCTGTCTGCTCTTCAGCTTCCGATCTTGCTGGCAAAGCTTTTCCCTGCCACACGGTGCCGCTGTAGAGCACTGGCCCACTTCCCTGCTGCTGGCAGGGCTGGTGCACGCAGAACAATGTTTGGCTTGTCTCAGTCTCTGGCACAGGCCAATATGATCCTCTGAGGGAGGGTGAACCCTGCTTGACTCCACACCCACAGGGTCACACTTG
TCTTCCCAGGGCAGTAGGGCGGCTTCATGGAACTAGAGGCTGTAGTCCCAGTCCCAGTCCCCAGGCCCTTCCCCTCGCCAAGTCTGCATAGCCACATCAAATTGTGGTGGTTCCTTTACCAGGCTCCCCTCTGCCTTCCTGCCTGGGGCAAAAGAGGGCGCTCCAGAGCCACAGAAAGTCCACTGGGACAAATGACCTCATCCTTCCACCCCAGCCCTCCACTCCCTAAAACCTCCCCTCCTTCCCTCACCTGTGCCTTTCTCCAACCCTATCATGTCACTAGCACTTCTCTAGAAGTGCCATGCCTTTG
TAAGAAGGGGAACCTTTGAGGACCCTTGAAATCCCTCCCCTCTGATGCCTTGGAGGAAGGCGGACTGGCCCAGATTCCCGGACCGGCAACCGCCACCTGCCTCTCTGGTCTCCTCCCACCCCGAGGGGATCGCGCTCGCGCCGCGCCACTCGCGCGGCCACCGCTAGAGGGAGCCGGGAGCGTCTCCGAAGTCTCCCGCTTGCGGCTTCGCTCAGGCGCTGCCTTTCACCCGCCTCGCAGGGGCTGCGAGGCTCCGACAAGACTGGTCCCTTCTTGTCATTAGGCCCTAGGCCCGCAGCCCTCCGCGGCCCCGACCTCTAGGAGGTGCCCAGCACCAA
AGACTTTATGTGTGTGCAATAGAAGGGTTCCAAGACATGTAAAGGCAAGGGAGTTTTGACTGGCTAGTCCGCACCCTCTGATGGTAATCAAATAGCCCCTATCCTGTAATAGGGAAGGGGAGATTGGGCTACAGCCCCATCTAGAGGCTTGCCTGGGAATGGCTGGTTCCCTAGCTCCACAGAGGAATGGGAAGGTGAATAGAGCAACGTGGATCATTGAAGCCACAGAACGAGGAGGAAAGGCAAAGCCCTCCCACTAGCAGTCAGATTCCTCTTTATTCTGGGGTT
GCCTTGGCCCAGGTACTTGGGTTTCTCTCTCTTTTCCCATTAGAGAAATAAGGTTTTCCAATGAAGAGTAGATTCTGGGGTTTGCCTTTCTGTCAAAGGGCCGTCACCAGAGCATGGCCCCGACCTGCCCATGATGCCACATCTGGTCAGTAGAGGGCGCTGGCTCCATAGTGGCTCTGGGTCCAGGCAAGTACCAAAAGGTTACTGGGATGTGCAAGAGAGAAAAGTCTGTTAATGCTGGAGTTTGAGAGGCTCCTGGTCTGAGTTTGGCATTCTGGTGTCCAGCATTTGGG
CCATCTCTTCTAGCTCCTCTAACCTTCTCACCTGTCACGTGGTAATCGTGATACCTTTCTCCCAAGTCTGCAATGAGGTTACAAGCAGCACCTGGCACGTAGTATCGGGATCCGTCATGTATTTTCATGACAGCGTTCCCCTTCGGAGCCCTTAGGCTGCTTCTATCTTCTGCGCCTCTAGCCTCTGAGGAGTTTTTCATTCCCTCTTGCTGGTTGGAGGTGGCTCTGATTCGTGTTTGTTTGCCCAATATCTGGTGTGCAGGGGAGGTGGGGTTGGGGGTCTTCTATGCGGACAGCTCAGGTTTGATCGTTGTGCCTGCAGTTCTGGAGGCGACCTGCAGATGGCGTGCGCGTCCTTGGGAGGCGTTCCGTCCTCCCAGAGATGGAACGAAGCTGGGCTGTCACCAGGTGTCTGGAATGCAGAGCTTTGGTTTTCAACTGATGCCGTTAGCTGCTTCTCTTGGCTGGGTCCTGGGTGTGGGGGCTGAGATGAGCATTTCTTCATGAGCCTA
GTGTCTCACACCCCATGGCCCTCACTAACTCAGGCTGCTGCCTAGCCCCTGTAAGCCTTCCGGCTTTCCACAAGGGTCGGTTTTTTTTCCTGTTTTGCTTTCTGTGGTCTTTCTGGCCAGAGGAGAAGCCATGGGGAAGTGCTGCCCCCACGTGGCCATCTCCATGATAGCAGCTAAGGCTGGAAGAAAAAGGCTTTTTGTTGTTGTTGTTTGAGATGGAGTCACTAGGCTGGATTGCAGTGGTACGATCTTGGCTCACTGCTATCTCTGGCTCCCAGGTTCAAGCGATTCTCCTGCCTC
AGAGGATCGTGACAGGCAGCAGCCCTGGAGTTCCACTCTCCCCTGCAGGGAAGGCTAAGGGGCCTGCCTTGCGCTACGGTTTCATAGAACTGGAGTCCGTCAAACCTTCCTGAGCCCTAGCGGTAGCCTGGGAGTCAGGAGGGGCAGGTGTGTGGGGAGCTGCGCTGACTGCCCACTGCGTCCACTAGATGGCGCGCTGGCTGCACAGGTAAGCGCGTCGCACCTTCCCTGAGTGGGTCCAGCTTTCGGGAATCACCTGCCGGTATAGCCAGCACCTGTTAGCTGATCCCCGCCCCAGGTCTGCTGCATAGACGAGGAGACTGAGGCACGAACAGGTGAAATGACTC
TAACACAAATAAGAATAAATACTCAAACATTCTTAAAAAGTGCATGTAGCACTTAAGACTATCTTGGTACTCCATTTGGGAAACCATGTAGCCAAGGCTGTTGGGGCGAACCAAGGTGGTGGGAGTCCGACGGGCCAGCAGGGGGCGCACTTGCAGGTCACCTGAAGTCCTTATTTACGGGATAAGGTGGAGGCTGAGGAAAGTCTTTCAGAGGCCGGACGCTGGCACTGGACGGAGTAGGGAACCCTAGCCGTTATCCCACCAAAGGGTCCCAGCGCCTAGAGGGGCTGCG
TAGCAACGGGGAGCCTTTCTTGGCTCTCTGCTGCCAACAGCCATGAAAGAAAAGGCAGTGTGGCAGCTGTAAGGGTAGCTGGGGTGGAAGCCTCGAGTCTCGGTTCCCATCCCGGCAGAGGGCCGAGTTACCCCAGCAAGATATGGGTCAGGCTGCCACCTAGTGTTCAAGTCAACGTGTAGCAGGAAGGCCTAGCATGCCACTAACTGAGCAGCAAATAGGTGACAGAGGGATAACCGAAAGCCTGCAAAGAAGCCAGAATTCAGAGAGGAGCGCACCGTCCTGAACCAGAGAGAGAATGTGTTTCAGGTGGTGAAGACAGACAGCGAAGCTAC
GGGTTTTGATAGAAGGCATTGAGAGAGAGGAAGCCGAGGTCTGGACCCAAAAGACTTGCTGACTGGCTGTGCCCATAAGCTTCCCTGCGCTGACTGCTGTCAGCCAACAATTAGGATTTCCGTGGTGCTCTGGCTCCCTCTTCAGGGAAACTCCTGAAATGCATCGCCATGTCTCAAGAAGATGGAGCTCCAGCGAAGTTTCAGAGATGGAAGACGGAACGGTAAGGGAACTAGTATTTCTCAAATTCACACTGTGTGTAGGCAGTCTGCTGAAAAGTGGCCA
GGTTCAGAGTAGCTCAGAGTATAAGGTGTGGGATGTGTGTGGGGGTGAGGGTTGGCCCAGGTGGACATCAGCATTTGACTCCTTCCTGGTTGCTGTAATTTGGGAGGGACTAACCAGGCTGCTAGATGTGCAGAAGGGTGGGCGCCACCTGCTGGTTGTGTGCATAAACCGCCTTTTCACCCAGTCAATCTTCATTCTTCTTTACTTGGAAATGGCAAATGAAGCCTTTCTATACGTGACTCTAGCAAATTAATTATTTCAGTCTTCCCGAAA
TTTATGTAGGCAAGAGGGATGATGCTTACCTACATCATAAAGGAAGTAGCACTGTCCTATTTAAACCCCCGCCCCAGGAATCCAAATCCTGTGCTCCTTCCTCTGTCCCATGCTGCCCTCTACAGACACCTCGGGGAATTTCAAGGAGAGGCAGCTGTCAGTTCTTCCTGAGGTTAGATGTCCAAATTAAGCAGACTCTTTGTGCTTCAGTGATACTACCTTCTACTCTAGAATTTTGTAAAAATACGT
TGCAGAGTCTTCTTTGGGGACCAAAGTTGGCTTAAATGAAAACAGAGCAACAATTACTAGAGCTAAACCCTCTGCAGGGCTTGGGGCCAACAACATGGTTTGCATAGTATGAGGTGTTGTTACACACCAGACCACAAGAGGGCAATCGCGGGAAGACCACAGGATCCACGGGGAGATGAGGCCCTCCAATCTACAAGCCAGCAGTGTGGCTTGGAACACCTCTACGAGCCTCATCTTAGACATTTGAAAATGGAAACAACAT
AGAAAATAAGTGGCCAGCTGGCAGGGCCTTCTCAACTCAACCTCCCTCATCACCCGGTTCCCAAGCCAGCCTCATAACCTGTCTTTCCTCCTTTAGAAGCCGCTGGGGACCGTTTCTCTTCTCTTCCCAACAGCACCACCTGCTGGCCATAGAGGCACTTGGCCTTCTACTAATCACACCCAGTCTGGCCTGAGTTGGAGATGGCCGCACACACTCCGGCCGTCAGTGCTCCATGTGGAGAAGACAAGAGTACAGAGATGCAGCATCTAACAGAGTCAGAGGAAGGCTATATGTGCAAGACAG
CTATCTTCCCTTCCAATAGGCTGACTCGGTGAATAAAACCAATCAATCATCAATTAATAAGATGAAGTTGCAATTAGCAAGAACTTTCTCGTGTTTACAGCACTGGTGAAAAACATTGGCCCAGCAGAGGGAGCTAAAATACCACAGCTAAGACCCCAGGTTTGTGACACACTGTGTTGGACACTTGGGGGCAGTGTGGGTGAAGATGGCTCCCTTAGACCTGGGCCCTCTGTTTCAGAGCAACGATTGGCAAACTTTTTCCGTAAAAGGCCAGATAGTAAATATTTTAGAATTTGTAGGC
ATTGTGAGTGAACTTTTGCTCTTTTTTAATTCTCAAAAATACCCTAAACATCATGTTTCACGGTCTTTACAAAAACACCACCACAGAAACAACAGAAGCCTCCGGGCCTGAGGTGTCATACTGGGTATGGCCACATGGTGTCCCTCCAGCTCAGTCTAAACCTTCCAGACTACAGTCTTCCAACAGTCTCCGCTTCGCCCAGCAGCCGGGGCTAGTCCGAGCCGAGCGAACCCTAAGCTACGGGAACCAGCTTCTTGGTGCTGTCCCAAGAGTGGAGAGGAGACAGATGAACGTTTCTC
TTATCATTCCTGTTCGGTGAGATTGTAAATCTTGACATAGGTTAGTCTCTGAATGGGTGGGAGTCAGGTGTCAGGAAGCATTTGGGGGTCAAAGAGGGTGGAGAAGATTGGTGCAGTGATCCCTGCAACTCTCTGGGTGAGCAGCAGGGGGCGCCCTAACCATGGCAGAGACTGTTGAGTTGGTTGCACAGACATAACCAAGTGTCATGGGGCAGTGGGAAGTCCATGGACTCTGTCTCAGAAGGAGAATTACTTGATCTCTGTGTGCCTCAGTGTCCTTATCTGCAAAGTGGACA
CCTGCGGACATCCAAAGCAGTGACTCTGCCCCGGCCCAGCCTCAGGAAGCTGGGTCCTCACATTCCGTCCACCCCATCTCCGGGCTCCAGGTGCCAGAAATTTTCCACCAGCGGCCCCGCGGGATTTTGCCCAGCTGCTTCGTGCCCTCTGGTGGCTAAGGCGTGTCATTGCAGTGCCGGCCTCCTGTCATCCTCCCTTTCTTGTCCGCCAGACCCTCTGGCGCCCTGCTTACGACTCAAACAGGAGACAGTGCTGATTCATTTCCAAGCGGCCTTCCTACACCCACACCTGCTTCACATAGATGAGGTTTCCCGGACAGTCCCTGCC
CTACTTGGCAACTACCAATTGCTACTTAAATAATTTGCTTAACCTCCAAAATAGGTTAACCAAAACCGGGCCCGAACAGTATTTTGAGGGGAGCAGTGTTTGACTGCCCCCTAGTGGCCAGACTCAAGGCATGCCTGGCATGGTCCTTTCTTACGGATGTCAGTTTCACTTGGCCACTCTGACTTGAGAAAAGGTTTTCCATCTGAATTTTAATTTCACAACTTTATATTCATGCTGTGGATAGTTGTGAA
AAAATAATAAACACCTGTTACTTCACCATTTGTGTGGGTTAAGCATTCAGGAGCAGCTTAGCTGGGAGGCCCTGACTTATGGTCTCTCATGAAGTTGTGGTGGAGCTGTCAGCTAGAGCTGCAGTGACCTCAAGGCTCAGCAGGGGGAGATATATTCCCATGCTCATTCATAGTTGCTGGTGTGGGTCCTCAGTTCCTCGCTGTATAGACATAGGCTAAGTGTTCTCACAACGTGGTAAATGGGTTCACTCTCCCTAAGTTTCCCTATGACATGGCAACTGGATCCCCCACAGCA
CTCAAAACGCATAAAATAGGTTTAATATTTGCCTCTCGCCTGCGCGGGTGACACCAGTCTGTACCTCAGAGCCCAGCTCCGGGTGCCGCGGATCCCTGGACGGCTGAGCGGGGGCGGAGCGCCATCTACTGGTTATCAGTGCGACGGGCGCCCGGCAGGTTTCCGGAGCAGAGCCTGCGCGCTAACTGTGCATCATTTAGTCAAGAGGGCGTCTGGAGTCCAGCTGCTCCGAAGTTAGGCTCCAGAGAGAAATGACAACGTACATACACTTTTCCACCCCTTCCCTTAC
GTCTGAAACTAAAATTCAACATCCCCATCTTGCCTAGACCTGGGGCCCTCCCCTGTGCATCCCCCAGCCATGGATGGGCACTCCTGTGAAAAGATCTCTCCAGGGTCTTGCAGGTAGAGGTGCAAAAGTCAGGGTCACACGCCCCTGTGACCACGAGAGGGCGCGCAGGGCCTAGACTTGCCCTGAGCGTGTAAGTGGATTGGGAAGGTTACCTGGGGTGAGGTGGGTCCAGGCAGCCAGGAAAGGGCTGGCTGAGGCAGAGGCTGAGGCTGGGCTCTGTCGAAGGTGCAGTTAGAAAGATCCAGCT
CCAGGAGACGATTTTTTTTTTCTTTTTAAATTTCAAAATACTGCACCTGGGGCTCTGGATTGAGGCCTCGCAGTCGTCTCTGGGTGCAGGACGAGCAGGAGAACAATGGGCCTCTGCTGACCCCTGCTGGCCAGAGCGCCTCCCACCCACCCAGGTCTCCACAGGACTGGGATCTTGCGCCACTGCCTCCATCCCCAGAAACAGCCGTCCTTCCTCCCCTGCCCCCAGAAGGCCTCCGGCAGCCACCACAGTGTGCTCTGGACATCGAGTCTG
TGGGCTTTGGAGCCCCGGAGCCGGCCTGCCGAAGCTCAGCGAGGATCGTGCTGGTTTCAGGAGGAAGCCTGCGCTGGGCGCCGCCAACAGGGCTCTGGCGCGCTGGCTGCCCGCGGAGTACGAGGACGGGCTCTCCCTGCCCTTCGGCTGGACGCCGGGGAAGACGCGCAACGGCTTCCCTCTCCCGCTGGTGAGGGCAGGCCGGGCCGGGGTGAAGGATGGGAGCCAGAGGGGACGGGATGCACTACCCAAACACGCAGTGAAAGGAGGAGGAGGGATCGGTGGGGGCAGCAGGGGTGCGCGATGGAGATCTGCACAGACCCCCACCTTCCGCTAGAGGGCAGCAGAGCTCGGAGCCCGGAGCCCGGCCACGTGGCGGTCACGTTCTGGCCGCCGCAGGCCAGATACCCTGGGGTCTCCCGGGCAGATGGCCTCCCTGCCCCATCCCGCTCGCACTTACCCCAGCCCC
GGGTCTGGACGAGGTTGGGGGAAGGACAGCATGGGCTTCCTCCACAGAGTCATGGAAGGAGTGCTGACTCGGGTGGTCCCCATTCCCTTTCCTAGGCCTAAATGGCTAACACCTTGTCGCAGTGGTCTTGGCAGCTGCCAGGAGTAGGTAGTGCCTCCGGACCCTCGCTAGGTGGCACTATCACAAAGGACAAAGCTGGTTGAAGCTACAGAAATCCCGAGCTGGCGTTCGTTTTGCCAAGGGCAAGTGTTATTAGCCTGTGGTAAGGCCTAGTCAATTCTGCTGGGCCAACTCAGCCCTTAAACCA
TGCAAGCTCATCTCCGCTATCCTGTAGCGAGCACCTCGGGGTATGGCCTTTATACCTGCCTGGACCCCTCTTTGGGCCTGGTGTGCTCCAGATGCCTGGTAAGTGCTAATTGGACAGACTGGGTGGCCATGCACTGTGTCTCACTTCTGCCCACAGGATGGCAGCATTTGCTCAGAGCTCTGGCCCCACTAGGTGCTTGACTCTGGGAGTTCGTAAGACCTGGTTTCTTCCTGAAATGAAAACAGTGCTTTAGGTCTCTTCCTATGAAGGAACCCTCCATAAACT
GTGGTGGTAACAGCAGCTAACGGTGTTAACGTTCACTTTGCTCTGTGGCGATGCCTGGGCAGAGCTGGGCATTTCCTGGATGAGCCCGGGTTAGGACAGTCATCCCTGGATCCCATGTCCCCCACCTACTCACCCTTGTGTTACTCCAGGAGCCATGGGCTATCATTTGCTGCCACCTTGCGACAGGGATGGGAACTTTGTGTCCCATTTCCGCCCTTGATTACCTAAGCCAAGAGTCTGCTGGGCACCTGCTGCCTGCCTGCCAGGTCCCCAGTAAGATCCTTCCCAACATGCGGGCAGCTGAATAAGGCAGCCACTGCCCCTGCCCTC
GCTAGTCAGTTCCTGGGTTCCTTTTTAGAGACACAGGGCACAGACAGGAAAGCAGAGCTTACTTAGTGTTTGCTTTCCTGGCTCTCATTCTTAGCCTTGGGGCAGCTTGGTCTCAGGTTTTCCTGTGGGCTGTAGTTGCAGTCTGTGTCCAGTAGGTGGCAGTGTGGCCCTGCCTACAGGAGGGAGCTCAGAACCTGGGGGCATCAGCTGCATCTCCAGGGAGGCCCAGTTGGGCTATTACTGTTTGGATCACCTTGCATCTGGGAGCGATAGGGCCCTTAGGGTTTATGTAGGTCTGAAATGGCAGTTGGGCCTGCCCACAT
CTCCTCCCCGCCCAGGTGCGAGCCGGAGCCGCCGCCACCGCTGCCGCCCCTGACTCACGCCGCCCCCGGGCTGGCGCAGCGAAGGGTGTGGGACAGGGTAAGGGGTTGGAAGAGCCTTGTGGAGAGCGGGCGAGCCGGCGCCATCTGGCGGCCATGCTCTGAGTGGGCGAGCGCCCCCCGCGGCCACTGGAGCGAGCTGTCTTCACGCTCCTCATCCACCCCAGCTGGTGAGCGGCGCCCCCTTGCCAAGGCAGTGGGCACAGAACTTCTCGCTTGGCCGCAGGGGAAGGGGCTGCGGACCTGTGGGAAAGTGATCCCCTTCCCAGATCCTTGCCAGCCGGGCTTCCTGTCAGGCAGGGGAGAATAATCC
ATGGGAGAGTCTGTCATGATTCCCTTTGACATCCGTTTCTGATACAGGAAAAGCCTGCTTTGAAATTTAGGGGGTGGGGGGGAACACCTGTCACCCCCACACAGCACTTCCGGCAGATCCTGGGAGGGGCATTGCAGTAGCAAATGATGAACAGCAGAGGGCGCGAGGGTTCCTTTGCCTCCTATGTACCACTTTTTTCATCGTAAAGGGAGTAGGTGTGCCTTAAAGAAAACTGCGGAAAGCCCAAAAAAGCAGAACAAAGAAACCTACATTGCCCA
CTCACTCTTGGCCTAAGCCCGGCGTTCCAGCCGGTTGGGTTTTGTTGCTCGTGGAGTTTGGAAGCCGAACAGTTGGGGTGTGCTGCGATGGACAGGGCCACTGAGCACACAGAGCCTGGTGCTATGCTGCCACCTTCTGTCTAATGTGTCATAGCAAGAGGTGGCTGAGCTCTGGACTGCCTAGAAAACTCGGTGACTTTCTGCCTTTGAGAGTCAGGTCCTCTATAATCTGCACATTCCGGAGCAGCAGTGCCCTCTCTTCCTGTACACCTGTGGGTTCAAGG
TACATCACTGTACTCCAAGCTGGGCAACAGAGTAAACCCTGTCTCAAAAAAAGAAAACGAAACAGAAAAAAAAACAAATCCACACACGGTACTGGTAGCACAGGCGTACACCTGGTGGGCATTGTGTTCTACGTCAATGCCACACTGTAACCACTAGAGGGAGCTCCAAGCTCCCTCTCCACCACCTCCATTTGCTGCCAGAGGACGGGACAGTTGGTTTGTAAGGTTATTTGACTGGGCCAGGGGACTGCACATTAAAGCCTTTCTCTTTGCATCATCCCTTAGGATTCTCTCTTCTCCAAA
AAAATATATCTAACTCTGCGATGACGGGGAGAAATCAGGGAGAGCACAAATTCTCTTTGCAGACATAATTTCCGGCATTCACTGCTTTGCTAAGCCCGGGACCAGGCATCCTTTTACGAGCAAGGTGGTGCTGCAATACTCCACATGACCACTGGGTGGCACCACTGTCTCTCGAATAGACACCTGATGGCGCCCTCAATGTTCCTCCCCCTTTTCTGTCCTCCAGAGTCTGTGTTTTGCGTTCTCAAGTAGAAGGTACTTACAGACTGGACCTGCAATTGGAGGTCATTCTTCTCC
CAATTCACTCAGCCCAGCCTCCTTTCCATGATTCTTCAACGAGAACTCATCTCAGCTCCCAGTGTGGGAAAGCAAGCCAAAGTGGCCCTGGCAGAAGGACTGATAGTGAGACATGGTCTTGGTCCTCCACCCTGCCACCTGGTGGTAAGACCTTGGAAAGTCACTCTGCTTCCTGAGCCTGTTTCCACATTCCTGAGGGAATCTACTGCCCAGGTTTGTTGTGAGGATGAGCTCTTAGCTTGTAGACATGCTTTGAGAATGCTAAAGTATTC
ATATCCTGGATCCGCTTGTGAACTCGTTGCAGGTCTGGAGCCTGGGCATGTGGGCCTGTTAAGGAACTGTGTCATGATGTCCTAAGGCCTGGAAATCCCTCTCCCAACCACCTTCCTCCTAACTCTTCACTCTGCCCTGCAAGGATATCCTGCTCCATCTCCCCAGCAGGGGGCAGCACAAATGGTTCCTCATCCACATTGATCTGCAGGCCCCCATCTGCCTCTTCCACCTTTGGGGGGCCTGACTCAGGGGTCACTTCTTTCTCTTCCTCCTCGTCCTCGGTCTCCTCTTCACTCCACTGGATCCTAGAAACAGGTCCAGGAACAGAGTGATTCACAGACCAAAACAGATACCTCCTCCTTCCTCACAGCTTCCCCACCCCAGTGGCTTCCTATGCTCCA
GGACGGACAGTCCCTGACCTCCCCTGGGCCTCAGTTTCCCCATTGTGAACTGGGAGGAGTGGGCTTCCTAGTCCCTTAGGCGCTGGAGTCCGGGAGGTCCTAACCAGAACCCACGAGCGTGCAGTGCGCACAGAGCAGAGCGTTTTGGAGCCTGGCCTCCAGGTGGCGCTGTTGGACCTTGGACGCTCAGTCTTTGCGCCTCAAACCCGACGGTTGTTAAAACTGGCAGCTGGAGAAAGGGAATCGTTATTCCCGTCTTGCCAAAGAGCCATTTATAGCACCTTTACAAGC
TGACACAACCATGTCCCTGAAAGAGACGAGCACAGAACCAGGAGGCCCTCAGACAACAGACGCCAGAGCCACCAAGTCCCCCACTAACGGTGCCACCCACTTCCCCTCCTGGCCACGCAGGACGGCCCCAGGGTTGGCCTGTGCTGATGGTGCCACCTGGTGGTAGACATGGGAACGCCCTCACCTGAGATTTCCTCTCCGTGACCCTTCTTCCCCCTCTAGGGGTCCTGGGCTGCCCTGAGGCCACCGCCTAGCAAGATCAAGATAGGGCTTGAGCGGCAGTGGGATAGGGCAGTGGGGGTTCCGGGGGGGTCCGGTGCAGGCAGAACCAAGAGTGTGCCGGCGGAGGGCTGTCGGTACAGGGTGCAGGGCGTGGCGGCTGCAGGACCTCAGCTTGCCTCTTTAAATCCCTTCCTGGGCACCGCGGTGGCCCGGCCCTTTCCCCTCGTGCTGTTTCTGCTGGAAACGCCGCACAG
TAAACTTTTAATATCCCCCTGCTGGAGAGTCACAACACATATTTACGTATTAAAGAAACACAGGAAATCCTCCGTATAAACCTGCACCACGCCTACCTCCCCCAACTCCAATTTGTTCCTTTGCTGCCCCCTAGAGGGCCTTGGCCAGAGTGCACACGCCATCACTGCCTTCTCTCCTAGTTTCTCTTTCTATTGCAGACTACGCTGCCTAAACTCGGGTCTCAAAGTAAACAGGGAGCTCAAAGTAAACAGGGTTTGAACACCAATTTGTGGTCTTTACATCAT
ATCACTTTCCTCGATGCCAAGAAGAGCCTGAACCTCAACATCTTCCTGAAGCAATTTAAGTGGTGAGTGAGGGAGGTAGCCCCCATCCCAGGCCACGGAGCCTCGCCTCCACCTGAGCCTTCTGACTTGGGCCCAGCAGTGCCCTCTGCAGGCCGCCATGGGAAGTGCACACTGCATCCCCTAGGCAGGATTGTAGGCGGGTAATAGCCCCATGCTGCCCCAGCTAGGGGCTGTCCAGGCTCCCAGGGACAGAGCGCTGGGACCTCCCCCCACAAGGCCACAGACAAGTAGTGGCTAAACCAGTGGGCCCTGACTCTCAGCCCCCGAGTCCTTTCCTG
CGGTCACTCATGCAGAGGCGGGACTCAGAGCCCTTCCTCAAGTCTCATTGGTCAAGTTGAACGAACAAGTGTCGCTGGCGAGCCGGAGAGAGAGAGAGAGCGAGAGCGAGAGAGCGAGCGAGAGAGAGCGAGAGAGCGAGAGAGCGAGCGAGAGAGAGAGAGAGAGAGAGAGGAGCCGGCGCGAGAACTACGCATGCGTGTCGGCGTTTTCCCGCCAGCACACTGTTGGTGGATGGGGGCGATTGAATTCCCACAGTGAGTCCAGCCCACCG
CTCGCCACTCCCCTGCGCCTCTCCCCTTGCCCCCTGCCCCCACAGGTAACGCCCAGAACGAGTGCTTCTCCCGGTGGGGTACTGAGGAGCCTGGGCTGCAGCTGCCGAGCCGCCACAGCCACGCTGAGCCCGGCCTGGCCTGCACACTGGCGCCACCGCCTGGCGGGGAGCGGGACTGACGCGCTCCTCTCCCTCTCCTCCAGCCCAGATCACGGAGGCGCGGAGCTCCATCTCCTGCCCTGGGCGAGGGGAGTGAGGGAGACAAAGACTTTGGGCACAACACCCACCACATAGAACCTATTCTCTAGTTGGGAAACAAGT
GAGTGTGTCGGGGGTGCAGGTGTCGGGGGTCACTCGTGCTGGGTGCTGCGCTGTGGCCTCGTGTGCGTTGCCCAGTGCCCCTCTCCCAGCGGTGCTGTCCACTCATGCCTCGCTCTACTGTATAGGTGAGAAGACTGAGGCACAGAAAGGCGTGGCCAGAGCTGTGCAGCGCAGGAGTTGGAGCTGGGATTGCGCCCAAGCGGCCGGCAGGGGCTCCCTCGCGTTCGTACCCACAGGCGCAGAGCCGTTCTCCGCCGCCAGGTGGGGCTAAGTCCCCGCTCCCGAGCAGCGGCTTGGGGATCCCCGGCGGGGCCGCCAGGTGGCAGCAGCGCTCTGGCCGCGCGGCTCCAGCTCCCGGGCGCCCCGCGTCCCCAGCCTCCCCACCGCGCAGTCGGCTCCTCTGTCACCTCGCCCTCCCAACCATGGGGTCACGGGGCTCCCGCCCCTCCACT
GGTCCCCACTTGCGACCCCACCGGGCTGCTCCTGGGACGGGCTGTGCAGGCCAGGAGACTGGCGGACCTAAGAAACTGAGACGTGTTTCTCAGCTCCCCCAACCACGTCCCCAGCCCCGCCGGTCCCGGAGCTGCCCTGCCGCCTGGTGGCTGCGGCTGCGCTGCGCCCGACCGGCCCGCGCTCCAGGGCATCCGACCTCCAGTTCCCCCGCCCGCGCCCGGGAGTGCGCCGAGAGCAGCAGAGGTCGAGACAGCAGCCCGGAGGTGGTGTTACCCGCAACCTCGGCTCCTGCGCT
GGATTGCAAACTCTCGAGGTCTCCGCCCATTTCATGGCAGGAAATCAGCGTTTTCCAAGAACGCCCAGTGGCGCGGGCACGGGCCTGAGTCCCGCCGCCCACTGCTCTCGAGAGGCCGGAGCAGCAGCTCCGTGGCGCCCCCTGGAGGCCGCCCCTGCTGGCGCCGTCCCCCGGGTGTCAATAGGCCATGGCGCGCCTCCCTCTCGGTTGAGAGCTGTGGGAGCCCAGGACGTGCCTATTAAAGGTATCTTTTGAAGTGAGAGGGACAAGAAAACGCCTTCTCTTTATGTGACTCTCTGTTCCCCAGCAAAGTTGCCAGGGTCCCCAACAATCGTAGTTTCTCCTTCACGGGAGGTTCCCCTGACGTCCTCTAGAGGGCGCGCGCGCACGGCCAGGGCGATTTCGGGGTCCGCAGCCCACGTGCTGCGCGGTCTCTTCTCCAGGCCACCCCGCTTGTCTAGCTATGCGCTGGGGGCAGGGAAAGATCTCCCTGTAAGATCTCCCTTACATGTGGACATCTGAGAGCTGAGATC
TGAGCTGAGGGTGACATTTGGTCCTTCAGTTGCATGGTCTATACCCCCAAGGAAAGCTGACTGGCAGAAAGCTGGAGGTGGGTAAACAGAAGAGGCCCACCACTTCTTGCAGTGTGTGCACGGCAGGGGGCGTCTGCAGGTACAGAGTGGGGTGCTGGGGCAGGCCCGCACTGGGCTTCATCCCCACTCGGGACAGGCAGTGGCTCCATTGACCCGGATGAGCTGCGCACTGTGCTGCAGTCGTGTCTGCGCGAGAGCGCCATCTCGCTGCCTGACGAGAAGCTGGACCAGCTGACGCTGGCGCTCTTCGAATCGGCCGACGCGGACGGCAACGGGGCCATCACCTTCGAGGAGCTCCGGGACGAGCTGCAGCGCTTCCCCGGAGTCATGGAGAACCTGACCATCAGGTACGGCCGGGTCTCGGGCATTG
TCGCCGGCTCCGTCCGCCCTGCCCCGGCCCCGCCCCGCCGCCATCTTGGAAGTGGGCGCCGGGCGGAAGCGGCGTTCTTGGGCTTCCGTCTTCCGGGTCGGGGGCGCGCTGCGCTATGCCGCCCCCTGGCGGCCTGAGGGGGCCCTGCGTCCACGTGCAGCTCGCACCCCGAGGACACCGCGGGCCGCAGCGAGGAGGGACGGCCGCGGGGCTGCGCGCGAGTGTCCGAGCGGGAATGCGGGTCACCCGTGCTGTTTATTTACGCAGCTGTGTTTTCTAACACTAATACA
ATGCTGAGAGGTGAACTGGCTGCATTCCCTAGGAGAGATTTTACAAGTACATTAACACGCAAGGGATAAAGGCAGCAAAGACTGGCATGAATTCCTGATGCTTGCAGCTCACAGCTGCTCCCTGCTGGCTGCGTGTGGCCACAAGACCTCTCTCCAAGAGGGTGCAGGAGGAACCTCCTTGGCTGGACTGAACCTGGGGCTTCCTCCAGCTGCTCCCGACAAGGACAGGGCAAGAGAGGGTACTCGAGCTGGCTGTTTTCCTGCCCATGGCAAGAGTCCTCTGGTGGGCATCTTTG
TGATGAATTAAAATTCACTGTGATGTAAATTGTTCTGGGTTAAAGGAAAAATCGACAGGATTTTCTCTAAAATGATTGAAAAATCTCTGGATGCTGCAGGTCAGGCCAGTAGACAGCAGGGGGCATGAGAGACATTTCTCCCGTTCTCAGTCCTGTCCCCGAGCTTGTGAAGGCAGCGCACACTTGCTTCCAATGCGATCCTTGCAGCTTTTCCACCCATGATATCTGTATTTGTTTTTTCAAATTTTATGTATTTTTCTATCACGAACTTTGATTTTTTCCCCCTGCACTGTGTAAGAATTTATGCATTAGCTGAAAATAAAACATCTGGGCCAAAAGAATAGTAGTTTTCTGTTCCTCATAACTTGCTCCCAAAACAGTGGCTGAGCACCAGATGGCAGCATCCTTCTGTTTCAGAATATTAGGGTAGCATTAAACATTTTT
CCAGGAGGGGCCTGAACAGCCTGGAGTCAGGAGAACAGCCAGGCTGGAGAGTTTCCTGTCTGTGCCTTGGGTGCAGACAGCTGTGAGCCCAACTGGCTCTGTTTCTCCCCACCCCTGTTGCCAGCTTCCTTTGCTGCAGTGCCCCTACCTGACGGCAGGGGGCGCTCTGAGCAAGGCACCGACGGTCCCCTGGCTCCAGAAAGAATGGCTGCGGGGCTGCGGCTACCTGGGGCTACCCTAAGATTATCCCATCTTGTGATTCGGGTTAGAACGACTTTCACGCCAACCCCTCGGGCCAGGTGTGTGGCTCT
CGATAGCAAGACAGACACATAAACTAATCAATGGCTAAAGAAACTCAGTTTTCGAGTGTATTCCAAATAGCTGCATTCAGGTGCCGCGGCCGCTCAAGCTGGGTTTGCAGTTGGTTAGATACCGCCCCCTTGTGGGCAGCGGGTGTCACTGGCTCCTGTCGGGAGCAGGGGCGCCTGCAGCTTGATCAGCTCAAATTTCCTCAGGGTCATTGATTAAATGTCCGTGCCTTGTCTTTCTATTCTTTCTCCTGCCCTGGTCTTCTATCACCATTTGAATTTC
TATGGGCTCAGGGGAGCAGCTACTGGCTGAGATTTTTAAAGCAGGGTCTCAGTCAGTGAAAGCCTGGCTTGCTTTCCCTGAAGAGAGCTATGCGCGTGCCTGGCCATGGGGCTCACAGCTGCCCCCTGGTGGTCAGCCACAGCCCCCTGCCAACCCTTGGGCGTGGTATTTTTCCAGCCTTAAGTCAGGCAGCAACGGCACATCCTAACGCAGGGTCCGTCTGGTTCCCGGGCCCCAGGTGGCGAGGGAACAGGAATGAGGGCTCTCCGGCACTCTCCGCTTTGCCCTTGGCCTCCTTTTTTCATCAGG
ATGTTCAGTGAGGAAAAGAGGTTCAGAGAAACTAAGTAGCTCACTTTGGTGGCATGGCCCATCGGTGTCAGAGCCTGGGGAGCCAGCATTCAGCAGTGTCTGGCAGCTGCTCCTTGAGGCCACAGCCTTCCCTCACAGACCTGGCATCCTTTAACCCTCTCTCACCTCAGGGAGAGTTTCTCATATGTTCAGAATACTATTTCAAAGGACAGCCACTACCCGCCTCACTTTGCACAATGCCTGCTTGCCTGTGTGCATGGAGACAGGTATCCAAGTATCAGGATGCCTGGACCCGGGGACTTCGTGCAGACAGGACCCCTAGTGGCCTGCTCTGGTATTACAGGATTCCCGAGGCGTGCATCCACATTAGAATTCACTTCTACACCTGGCTGCAAACCAAGACCCTTAAGCTTGGAGAGAACTTGTTCTGGGGGACGGTTCTGAGCATGGCAGGATGGAGAGGAACTTGGG
GTGCAGCCGCGATGGCATATTTCTGAAGCCCTCTTTTCTTCGACTTCCAATCCCTTCCTTAAGCTCTTCCACATCCAGACAATCGGCACTGTGAGGGTTAGGGGGCATAGGTAGTGGGGAGAGGGGTTGACCCCACTGCTGCCCTGCAGGCGTGTGCAAATGCAGGCATGCCTGTGTGCTCTGTGTGAGTGTGCAGGTCTCAGAGCCAGGGCTTGCGTGGAGTCTCTCTACCCTTTCACCCTCCTGGAGGCCTCTCAGAGACCCAGCAACAGAAGGCAGGGAAGCCCAAACTCCCCAACTTTTTCCCTTAGCTGCGGTTCTGCTGGTAACCATTAGGGGTCACTGTTGCTTCAGTCACCAATGCAGGGCAGGGGAGGGGTGGGGCTCCACACAGGTGGTCCTTGCTGCCCACCCTGGCCCTGTGGGGATAACAGGGTAGTTGTTGTCATAGAGACGGCCTCACGCAGACTCGTGCCCACTCCACTCTGGTGTGAGGGAGCTGTGGTTTGCAGGACAACTGCTGGCGGGCGTGAGCAAGGGTGCACAGAAAGTCTCATCTCGCCAGACCCAGAGTGTGTGGCATGTGTGTGGCATGGCAGCTATGCCCCAAGCCCCTGGGGGCAGGAAGCTAAAGAGTTCTGAGCCTTGGGCAG
GCTGTGTGACCCTGTGTTTGAGTGTGGGTGCGCATGCACGTGTGTGCACGCATCCGAGTGTGCATGTGCCTGAGTGTGCGAGTTGCCGCATGTGCGTGTGCGTGTGAATATGCACGTCTGTGTGTTCACGTCTGAGTGTGCACACAACCTCAGGACCTGGCCGTGGCGGTCATTCGCTGTCGGGCCGACAGAGGGTGCCGTCGGACAGGGCTGTGCCGGCTCTCTGAGCTCCCAGCAAAGCTGTCTCCTGCTTGGGACTCAGCGTGGGGGAGGAGCCGGCCGCTCTGCTGTGAGAGAAGGGAACGGGTTGCGAGGGAGACCTACGAGGTGGAGGAACAGCGTGGGGGATGGCAGGGGG
AAAAAAAAAAAAGAAAAAGAAAAGAAAGAAACAGGCCCGCAGAGTGTTGTAAACAGAGGGCGTTCATGATCCCTCGACCACTGGACAGATGTCCGGGGAACCCAAGACGGCGGCACCGCAGAGCCCGACTGGGCACCAGGGGGCGGTGCTGAGCTCAGCCCAGGCGCCCAAGTTTTGAGTCTGCGGCAAAGCAGTCCGAGTCCCATTTGCCCGGGGCTGGAGTCACTCGGGGTTGGAGTCAGGCGCCTGGAAGACCCTCAGCCTGGACGACAGCTCCCCGCAGGCCATTTTCACCCG
AAATGCTTTTATTCTGCAACTCTCTTCCTCCTCTCAGAGGATTCCAAGGTGGGCATCACCCCTTCACCTCAGAGTCGGCTGTGGGCTCTGCACCCAGCCTAGGCCGGGGCTCTGAGCTCCTCTCGACCGCCGGTACTGACTCTGGCCACCAGAGGGCACTCTTGCCTTGTGGAGACCAACAGTCTTCTGAGTCCGAGGAACCTGGTTCCCATCTTTGCCAGAACATCTGGATTTGCTGAAGCCTTTCTCTACTTAAGTGGTTCTCCACTGGGAGCAGTTTCTCCCCTCTC
CGGGTGGGAAACACTGACTGGGCTGGAGTCAGGGTCCGAGTCCGGTGGGGGCCGCAAGCACTCCAGAGCCGAGGACCGGGAGTTTCTGGGGAGGGAGAAGCTGTGCAAGGGGCCAGCGCCCCCTGGTGGAAAGTATTGTAGCGACAGCCACCGCAAGCTGGGTCGCCGAGGCTGGCTGTTGGGGTCACGGGGGCTGTCTTTCCCCTTACCACTTGGGGGTGGTATTAGTAGAGTCCAGAGGAAGAAGGAGCACAGCCCTGCACAGAGTCCAGGCAATATCCGCTTTAGCAAGAGCTGGATTTAAGAAGGACTGTCCAGGAGTCCTTTTCTATTCTGGTGCCCCTTGGGGGAAGTTCCTCCACCCTGTCCATCTCATTTTCTTATCTGTCCAGCGAGTGGTAGGTTATCATGCCATCTCCAAGGCCCTTCTGGCTCTGGCATCTGGAGGTTCTAGGTCAGGAAGGAGCTGAT
AAAAACAGCAGACCCCAGGCCCAGCTGCCCAACCATTTCCCGGAGGGAGCAGCCCTCTCAGCCCAGGAGTTGGAACCTGCTCTTCATTTTTCCCTCTTGCCTTGGCTGTGTAGCAAGGCCTTGGTGAATCGCAGTGCACTGCCTGGCGTGGAGCAGCAGATGGCAGCAAAACCAAGGCTCTTGGAGCAGAAGCAGCACAGTTCACGGCCTTCAATCCAGAGCAGCTTTAATATTGCAGCAATTTGGATGTCTGCATAAAAGCAGACTTGTTTTTTTTTCTCTCCACTTCTG
GCAGTCCCTGTCCCTTCAGAAGTGGGAACACAGTGCCTTCGATGCATCCCTTCTAGTGTTTTGACACCCTGACGACTCATGAGTGCAGAACGGGGGAACAGGCAATTCAGTCTGAAAACACAGGGTAGTCAGAGCCCAGCCTGCTATTCTCACACTTGACCACAGGAGGGAACCAAAGCATCAAGAAGGAAACTTCCAGGGGCCTGAACATCTTTCAGGATGCATAAAACCCTACTGAAATTGGTGGTCTCTAAAAGTAAATTACCTGTAATA
ATCATTTAATTATCTCACATACCAAGAAGCCGGGAGGTAGATGGCCCCAAGTTAGGTTGCCACAAACAACCCTGGTTCATTTGCTTTGCATGTTGAGTTTCAATCTCACCGTTACTGCCTCCTAGTGGCGGATACGGCGGCAATAGTGGCGCACATTCAAGGCAGGAAGCAAGAGGAACAGAGCCACCAGCAGGTTTGGCCCAGTGGATTGCAAAGTAGAAGCTTTTCCAGAAACAGCCCTTATGCCTCCTTTGCCATAACTGAGTCACGTGGCCATCCATAGTTAGACGTTTATCTG
GAATCAACGTTGAAGAATGTCCCTCAAGTGGTAAATGTGCAGGAATTGAAGAATAACCCTGCAACCCCTTCTACAGCCATGGGGTATGTTCTGACTGCAGTGTGTTTCAGCCCCTGGCTGCTTCTGTAGTAGCGGTGGACTGCCTGCAGGGAGCAGCAGTGCCACTGTCACAGTCTGGTTTTCCTGCACCGCCTTAGGTTATAAGGGGGGTGGCGGCTAAGCCTGCCTACACAATGCATTTTCAGGAGACTGTCCTTTTTAACTGGCCGGTGACAGTTGCCTCACAAACTTTTAAA
TTAGTAAGCGAAAATATCTGTCATCGTCACTTTACAGAAAATGGAAAAGGATGAGGATTGCACAAAAACTAGAAATTCCATCCCGGGTGTTTTTCCTCCTCAGCAACGGGCACAGGTCGTTCCAGTTTTGGCCAGGCGGTGGCGCTCGAGGCAAACGGTGTCATGAAACGGTCACTGGATGCACTGACCCTGAAGATGCTCTCAAAGCACGAGTCCGTTCATCAGAGAGTGGACTTGACACCCATCAGAAACATTCCCGGAGTGCGTTGGTGTGAAGGTG
TGGAAAAGTCCTCTAGATACAGGCTTTCCAATTATTCTGTATTGCCTGTCTCCTGGGTTCTCTTTCTCTGTGCATTCCAGAACAGCCACGCCTTGGATGCTATGCTTCTGGCGTGCAGAGTCACCCTGCCACCTTGTGGCCATGTTTGGGAACTGTACTTCCTCAGATGTCGGCTTCCTTCCTATGTCTTTCTCAGTATCCAGCAAAGCTGAAATTGGTCACCCTGGATTGCTTCTGCCTTTAGCTTTTTGAACTAATAGGAT
TTCTCTGGGTCTGTGCATATGGGGCTTCTGCATATGAGCTTGGGTGTTTTCCTGCCTTTCTCTGTCTTCTAATTGTGTGTGGATGCGTCTGGACCACAGGCTGGTGTTAGTATCTGCGGAGGAAAGAGGAGCTGTGGCCGCTACACATCAACAGAGGGCACCAGAGAGCCACGCACCTACTTTCAGGGGCAGAAATTGAGAAAACTTGGCGGGGAGTGTTAGAGACCCAGGAGATCTGGGATCTGGGAGGAAAGAAGTGGAGACCTCTTTGGACCAACACATTACTGTAAAATTGTGCAATTCCAGC
CGTCCCCAGAAGGCGCAGCTCGGGGATTCCCGGTCCCGGCGCCCGCTCCTCTATCCGCGCAGAGCCCTGGCCCATTGAGCATGCGCGGCCTCGCGAGGCCTGCTGGGAAATGTAGTTCTCCCACCCAGCCTCGCCACGCGGGGGCGCTGGGACAACTGCAGATGTTGGAGGGGAGTTCGAATCCCAGGCTTCCCGGCCCGCAGACTGCCCCGGCTGGCCCCAGGACCTGTTTGTTCTCCTGCAAAATAGGGTTAATAATCACTGCCTGGCTCTGGGGGCTGTGT
GCAGAGGGATCCAGGAATCCCCCCGGCAGCACGGCCCGCTTTCCTTCTCCTCCATGCTGGGCCAGCCAGATAAGTCAGGGTCCTGGTGGAGAAAGAAAGGCTAGGACCATGTCCTCATTGACCCAGATACTGCTGTGTGCTGCACAGCAGTGAACCAACACTAGAGGGAGCCACACAAGCCTCCTCTCCCCAGTCTGCCCCACTTCCTGGCTTTAACTCTTGAGCTGGTTTGGGGAGTGGTGAGGTAGGGGTGGGGGTGCTGTAGGCTCTTTTTCAAAGAAAACAA
AATGAAATCAGCGGATATAGACTTCAAACGCCGTCAGACAGACACCCACTAGATCAAACAGGGACATTCCTAAACATCACACAGACACATCGCCAGGCAGTCCCACCGCAGACAGCCACAAATTAAAGCCGCGCTTGCCCCCTGATGGACAGCAGCAGTAGTGCGCCACCTCGATAGCGCAATCTCCCAGAGCGCTGGCATTGCAGGCGTGAGCCAACGTCCGCAGCCAAACACGTTCATATTGTTGAGAAGGCAGAGAAATACAAAGTAGGTGGAAGGGTCTCCACCTACAGCTG
GAGGGTGGGGAATGTAAGAGAGACCAGTTAGAAGACACTCGAAATAATCTGAGGGAAGACCAGAATGGGAACCATGGCTGAAGGATGGTGAGACCAGCAGGGCTCGGCAGCCTGCTGAGCAGATGTCTGGCCTGAGCCGTGCCAGTAGGTGGCCCCCTTCACTAAGGAAGGGAATCCAAGAAGACTAGGTTTGGGGAGTGTGAGACGGTTTGGTTTTGAACATAAAAGTTTCAAGTGCAGATGAAAGGAGGAATCAGGTCCCAAAGGCTGC
TGTGGCTGCCGCACTGCTGGAGTCCAACCTGGAGTCACAATGCTAGGGGGCCACAGGTGCAGATGGGCTCACGAGGGAGAACAGGGAAGACCGTCCCAGAGGGAGGGTTGGAGATGCTAGGCAGAGCAGGGGCAACATGTTGCCAGCAGAGGGTGATGGTGCCTCACTTTAGACCCTGCTACGCCCTTTCCACCTCACTGGGCGGCTTGGAAGCTGGATTTTGTGTTCTCTTTCAGGTGACTGGCAGCCACCTGTCCATCCCCCAAGACCGG
CATCTTTCTGGACTGCTTTCCCATCTCAGCTCCCTCCTTGCACCTTAGTTCCCTCCATCTGAACTCACACTTAGTCCAAGGCCAGCCCTGATCTCTCAACTCTCTTGGCCCCTTTTTGCTCCTTAGCAGGAGGGAACCACTAGAGGGCACCCTCACCATTCCTGGAGCTCATGCCCTCCCTTTCAATTTTGAGACAAATATGGCTGCTTTTACTGTCACAACTCCAGCCCTCCGCATTCTTTAGCTTTACTCAGGCAGCAGCACCTGGACA
CAGGAAAGCCCAAGGCTGGGTGCTGTTTTCCATGTGGGGTGAAACTGGCAGTGGCCTGAACCCCTGGACATCCGTCCAGTCCAAGACCCTGATTGCCCCCAGCACGGTCACTACCTTCCTCCGGCCTTGAGCAAGCAGCCGCCACTGCACTTCACCTCTCGGCCACCAGGGGTCAGAACGACTGCATCCACAGCCACGTCAAGGCCCAAACCTTGATTCAAAAAGCCTTTATCAAAAGGTGGTAATTTGCTTTCAATGCTGTCTCATTTCACACTTGTATTTCCTTTGAATGCTA
GCAGGGCCCACATCCGGAGCTGCCCACTGGTCCTCGTGCTGCACAGCCTTGGAGGATCTGAGGCTGGCTCAGGGTCCCTGGCAGCAACTGCCCTGCTAGGTGGGGGCTGCTGGGTTCCACAGCTGGGCCCTCCCTGCCGGCTGCCACCAGGCGGCGCTGCACGCCCACGCTGAGTGGGGCAGGCCCTGGAGCCCCTCTGCCCGGGCAGCCTGACGGCCCCTCCTCCTCGGCTGAGACCGCAGAGTCCCAGGCATCACCCACTGAAAGTGTGCTCAGTGACCTGTGAATAGGGATGCCACGTCTGCGTGCAGACATTGATTAGGCGCCTGTGGTATACCTGGAGCTGGAGGGTGTGCGTGGACAACAGGCAGAAAGGTCCAGTGGGATGGAGGCTGCCAACAGGACGATGGGGAAGGGGCGCGTTGGGGACATCGCCGGGCACGCGGC
GAGTAAACATCCACAACCACCTGCCCCATACCCTTTTCAGCTCTGGGGAGATGGTGGCTCCTGTGGGGTCGGGGATTGGGGGTCTCCGTTCCTTTCATCCTCCAGCCTCGTGGGGGAGTCAAGTCTCCGTAGGCGGAGAGCCCGGATGCAGGCGCGGCTAGGCTGCCCTCTCTATGGTGAGCCCCCCGGTCCCTCCTCCGCAGCACCCGGAGTGCCTCTATGGTTCTTCCTGTCGTTAGTCGGGAGGGGGCGCTGTACGCGCGCTGTACGCTTGCGCGAGGTGACGCCGGGGCAGGGCCGGAAGGAATGCAGCGGCTGCCACGGAGCTCGTAGCTGCAGCTTTGGAGGAGTAAGCGGCGTGGTAGCGAAGGTCGCCGAACCCGCCTGGCTAGCCGGCGAGT
CCTCTTTTTGTGTGTGTGCCTCTAAAAGCCAGGGACTACTCAGGCAGTGGACAGTTCCATGGCTTCTTCTAAGAGAACAAGGCAGTCAAGAAGAGTCAGGTCCATTTGGGAAGAGAGACGTCCATGGCCTCGGCCACCAGGTGGCATCACTGTCCCTTCTGGAAGAGCAGCGTGTCTGGGAAGCCACATCCGTCTACAGCTCCCGTTCCTCCCTAGCCTCCACTCTAGGGCAAGGGCCCAGCCTTTCACTAGGAGGCCTCACTCCCTGAACCCGAGGCACCGGCTCCGCCTCCTCCCCTCACAGTCCTCATGTGTCGTCAGTCCCGCTCCGAGGAGCACCTC
CCTGGGATGTACCCGTGATCATGTTCTTGATGAAGTCGCGGTGGCCGGGGGCATCGATGATGGTGATGTAGTACTTGGTGGTCTCGAACTTCCAGAGGGAGATGTCGATGGTGATGCCGCGCTCACGCTCCGCCTTCAGCTTGTCCAGCACCCAGGCATACTTGAAGGATCCCTTCCCCATCTGGAGCGGGTGAGGGTCACGGCTGAGGGCGGGACCCGGGACCCAGGAGTCCCTGGTGGTGCGAGCTGCTTGTTACAGCAGAGTGGCCGCGAGAGGCGGGAGATGGGCTCCAGCACCCCCTTGCTCTCCGTCGGGGTCCTGGGACGCCGGCCCCCTCCGTCGGGACCCCACACCCAGACCCTGCCCCCCAGGGCCGGCCTCCGCACCTGCTCCGAAATGGGCGCGGCTACGCAGGTCCACCAGCAGGTGGCGCAAGGGCCTGGGAGTCGCTCGCTCTACGAGCGAAGCCGCCAGATGGGATAAACCCCTCCCGGGCGAGGGCTCCCCTTTATCTGAAGCTGCGGACGCCCCCAGATCCCTTCCTCAACCAGAGGCCAATAATACCACCGTGTT
AAGATTATTTAAAACTTCCCTGCTCTACACTAACTCAGCCCCCACCTCCTAAAGTGTCCATGCACCCCCCACCTAAGCCCAGAGACTGGGAGACAAAGGCTCTGCGGTTCCCTGGGAAAGGACTGAATGACCAATTGGCGCCACCTAGTGGTCTGCAGTGCATGGGGAGCGGGAGGGCCCGGCTGCTCCGGGATTGGGGGTTAAGTAAGATCATTAGCCCAGTGCGGATGGGAAAAATATACCAGGACGTCAGAAAGGATGGGGTCAGGCCTAGTTGGCACCCCACTGAAGACAGGGTGAAGGA
TCTAAGCATTATTAAGAGCTTTCTGGGTATAGCCAAGCCCTCTTAACCGTCAGAGGCAGACTACTTTTCAACCAGGTCAGTTTCACTTTTGCGATCTGGAAGTATATGGCGCCACCTGCTGGCCAAAGCACACCTCGCCAACAAAGTGCAGGTTAGTTCAGGATTGCCCATTCTAGTAGGATCCCCCCTCGACCCCTACCCTCCCCTGTCTTCACTTCCACCCAGGGGGAAATCTGAAGCACAGGATGGGTCAGCAATCGACTCTTTCTGAAGCTGGGT
CACCCCAGACCTACTGATTCAAAGTCTGCATTTTCACAAGATCCCCAGGTGATTTGCTGGCAAGTTAGAGTTTGAGAAGCACTGACCTAATCCAAGGCTTTAAGTTTTACTTAAACTTGCTGCGCTGGAGCCAGCAGAGGGCAGTGCAGGAGCTTGCCTGAGCCGCCTGAAGGCCAAGGGGAAGCAACTTATCCTGACACCTCAGTTCACAAGAGTATACTCATGACTGGAAATTGAGGCTAATTCTGGAGTATCCTCTTTGCACAAAGACAAAT
TTTTTTAATGGCGAGTTCTGTGTTATGAGTATTTTACCACAATTTTTAAAGGACGGAGGAGATGGAGGGGTGCGGAGATGGAGGGGTGCAGGGACGGTGTGGGGAACGGTGGCGCCACCTGCGGGTACCACGCTCCGTGCCCACTTCCTTTAGGTGATGCCAGCACCCGGCTAGGAGCGAGTCACCTCCCCACTCCCCCTTGTGGCTGCCTTATGTTTTTTGTGGTGGCCTTGGAGAGAACCGGGGTGCCAGGACAGCCTGCATACGCTTGAGAGATGCTCTGGCTTTTGGCCATGGACTCTCAATTTAGGTTCGGTAACATTTCACCAGGGCCCTTGCCAGCCC
CGAGTCCTGTGGACACTCTGGAGTGAATAGGGCTGCGCGGAGAAGGACACGTGGACGAGGAGGTACCGGATGCCTGGGGCCCACCCAGGGCCTGGGCTACAGGGACCCGCTCTGCCATGCGCCGAGCCTGCTCGGGTGCGGCGGTGCCACAGCGCCCTCTGTTGGCCAGAGGCGGAGGCCGCCTGTTCAGGGCCTCTGATGGAAACGGGGACTGGAGCTGCCTACAAGACAGGCAGGTGCTCCAGCGTTCTGCCCGGAGTCAGCGGCCACGGAGGTGGCCATCCCAGCTGGGAGAACCTTGGAGACTCCTGTGCCAAGCCCTGTTC
GCCCCTAGGTTGGGCGCTGAGGGGCATCGCTGATGCGATCCACGTGCCTCCCCGTCCTCAGGCCGCTTCCTTTCCTGGTTTCCAGGTCCTCGTTTCTCCCAGCGCTGCCCTCCCCATCTAAGCCCAAGTCGCCGTGAGCCCGCGCTGCCCCCTTGTGGCCAAAGCCCTCCCCAGCTCAGGAAACGGGAACGCTTGGCGGCCAGGCTGAGAGTCGGTGCGCGTGACCCGGCTTCTGCTCGCAGCATCCAAGAAGTTGCAATAACGTGGAAGGATGGGGAACGGCGCCTCCCTGGCTAGCGTGAAACTCAGCCACAGCACAAAATT
ACACTAATTCCCAGCACGTTCTATGAAGATGTTTGAGTTCTACGAGCGAGTGTCTGGAGCCCGAATGCATGCTGCTTATATCCGGCCAGGAGGAGTGCACCAGGTGAGCAGGTCCCCGGCTTCCCCAAATGTCCAGCCCAGGCCTATTTTCCCTGTGGCCACTGGAGGGCAGTGCTGGATGATGGAAACTCCAAACCTGTATCGCTGGGGGAGGGGGTGCTGAGAGGGCTCTCCTTAGTGAAGGCTATGCCACATTCAGTAGCACTTCCGTTTGGCTTCTAGGACCTACCCCTTGGGCTTATGGATGACATTTATCAG
CCAGAACCACCAGCAGTCTCTCTGGCACCTCCAGCTGCTCACCCTGAGTTCCCGCTGGATACTGGGGGGCTCCGGGCCCCTTGCTCTGATGGTACAGCTTCCCCCGCCCGATGTCCCAGCCCCACGACTCGCTGTTGCTGCCCAGCAGCGCCGCGTAGTGGTCAGTCTGCAGCGGGGCGAGGGCCGTGGCCACGCCCACCACGGCATGCGTGCCCCTCTGCTCTAGGGGCCAGCTGATCTCCCAGGCGTGCAGGCCCCTTGAATAGCCCCTCTTACCCCGGGCCCCATCAGTGCTCTGGGCCACGGGCCGCCGCTCA
CTACTCTCACAGGGTTCTCTCCCACCCTGTCCACAGGGTTTCAAGGTGATGACCCAGCCCCCTGCAGTTTTATGATTTCTTACGTGCCTTCAAGGCTGCTGGGTGCGTCGGCCTTGTCTGGCTATGACTGGCCACCAGGTGGTGGCCGTGGGCCGTCTGTCCTCCTGAAAGCTTCGAGGGCAGAACCTGCATAATGAACATTTTGGGATGAGGTGTGAGGGACAGTGTCTTCAAAAATGCCTAGGGGGCTGCTCCAGGGATGCTCTAGGCAGTCT
GCGCCTCCTGAGAAACTGGAGGTCTTTCCCCCAGGCCCCCAGGATTCACGTAGCTCTTCATCCCCAGCCAGTCCCTGGCCTCTGGCCCTTCACCCTGTCCTTAACCTTGGGGTCGGCTCTGGTTCCTCCGCCTCATCCCTGACAATGCCCAGCATGCCCACCAGAGGGCGCTCAAGGGCAGGGAAAGGACCTGGTTTGTGCCAGGCCTTGGCATGGGAGCCGAGACTCCTGGGACAAGGGGAGTCTGTCCCGCCCGTGGGAGACACAGGGCAGGAGAGTGCGGGATCTGGATTCCCAAAGACCCAGCTTCCAAGCCACTAG
GGGGAAGTGGAGACTCCATGGAGTGCTGGGTGGGTGGGAGGCTCGGGCACGTCCAGATTTAGGGGGCAGTGGGAGCCAGTTGGGACGGTGCTCGGCTCGGGTGGGATCGCGCCGGCTCCGGGTCCTGCTGGAGTGAGGTGACTGGGCTCCCGCCAGGGGGCGCACTGCCCCGGCCCTCGCCAGCAGGAAGCGCGTTCTGGCTCCTGCGAGGCAACCGCGCCGACATCCAGGACGCAGGGACCACAGACACCCAACTTACGCGGGGTCCCGCCCCGAGGAGCCCGCCCTACACTAGCCAGACGGG
AAGGGCACCCTTTCCTCTGAGTCTATTTGAAGTTCATTTCTCAAACTACTCTTTTTGTTTTCAATTTTTAAAGTCCCTTCCCTCTCAGTCCTCCTGGAAGCGGCTTTCTCCGGGATGTGATGCCCCTGAGCGGACAGCAGAGGGCGCCCATGCCTAACAATCTTCCCGCACAAAGTGTGCAGCCGGGAGGGGCAGGTTGCAAGAGTCCCTCGCAGCTGCACAACCCAAGATGCCTCCCCTGGGGAGGCTGGGCGGGGCCAGTTCCTCTGTGGTCTGTGGTCTGTGG
CCAGGGCCTCTTCTCAGGCCTCTGTGATGGGGGAGATGGCATCAGAGGCCAGCACCACCCTCCTAGGCGGAGTCCTTAACAAGGGACTGGCTCTCCAGTGAGAAGCCACCTTCTCTGCGCCGCCACCTTCAGGCCACGAGCTCTGCCTGTACCTTCTGATCACCACCGGAGGGCAGCAGAGAGCTACCTGCCGTGTTCAGCCAGGCGCTCAGCCTGTCCCGCTGGTTCTGGAGTTGGGTCTGGAGAGGGTTGAGTGGCTCTCTAAGGAAAATGAGCAACCCGAGAAGCCTGCGTGGAAGGGGATACTGAGGGCTAGTCCAGCGCTA
GGCCCGAGATGCACATGTATTTTTAAAGAGTTCCATTGATAACTGAGTTTCTCCTGACCAGAAGGTGGACTGTGGCCTAGGCATGGCAGTGCCTCCTGATTGGCTTTGGAAGCTCAGCTCCATCTGTGGTCCGTTATTCTTAAAAGTGGCCACTAGAGGGTGAGAATGAGCCACAGCACAGCAAAGTCCTGTTTTAACCTTCAGAACAGCTGGAGGACGGTCAATTCAAACACACTAGAGAGCACCTATCATGTGCCAGGTACTGTGCCAAGCCCTCCCTGCCTTCCAGGACCTCATAAATGGCCAGTGGCCC
GAAGGCTCAGGGACATTGAGTCATTTTCCCCAGTGTCTCTTGGCTTGTAAGGATCAGAAGTAGGAAACAAACTAGTCCATCCATTTTCCACCTACCCCCCTGCTCCATCATCACCTTCTGCATCCTGGTCAGTAAGTCAGAGCCCTCGCACTGCCCTCTAGTGACCAGCAGGGCTGCAGTAGACGCTCAGATGCCTTCAGGGGTCATTACTATGGCCTCTTCATTAGCAACTTTGAGGAATGTTAAATTTAACACTTTTTAAAAATCATTTATATGCATTCC
CAGCCTTGCCCTCGCCTCCTGCTCCTCTGGCCGAGGCCAGGGCGGCCCCTTCCTGTCCCCCCTGCCCGTCGTTCGCTCCCCGAGGGCGCAGCAGAAGCACGGGGAACTCCGGACCCCACGAGGCGCTCTGGACGAGGTCGAGCCGCCGCTTCCCCCGGGCGCCGCTAGGTGGCGCCGCGCTAACGAGGATCGGGATAGACCGGAGGGGCCGCGCTGCCACCAACCGGGTCTCCACTCCCCAGGTCCTCACTCCCCGGGCCCCAGCCTCGCCCCAAAGCTCAAACACGCACCCGGGAACCCTTCCACCAC
CTAGGTAAACGTGCAGCAACTCAACCTGTAAAACAGGGTGTGGTACCCATCTCACTCCACCCCTGCCTGGTAACTAGAGCAGAGGTCCCAGGCCAGCCCCGCTAGTGTCTGTCTCCCAAGGCCTGGGCGCCCTCTGGTGGCCTTTGGACCCAGATGAGGGCAGAGGGAGTGGAGGCCATATGTGGGAGTGCTGTCATTCTTTCTGGCTGTGTGATTTGGGGCAGGTTATGTATGCTCTGTCAGCTGCCTCTTCTGTTGAACAGGGTGAAAACTAACATTTCTTCAGACACTGCCTTAAATGTAATCATCG
AATAATTCTATCCAGGATGCCCCGAGGATGTCATGCTGGAAGCTTCCTGTAGGTAACGAGGGGCGCCGCAGTGGTGCTAAGTGCTGAGGCTGCAGGTCTGAAGACAAAAGCCTCCAGAGCGTGACCAGGAATGGTTCGTTTGGCTGCAGCCACAGTAAGGAGCCAGTGCTGCCACCTGCTGGCCAAGAGCAGGTTCGCCCACACCCATTCTGTTGTTAGGAGGCTGAATCACAGCCAGATGGAGGAGGGAAGGGATTTTATCACAACTCGCTTAGTTTAGAGATGAGGAAACTGATGAAAAAGGGACTTGCCCAAGGTCACGT
GAGAAGAGGCAGAATTCCATGGTTAAGAGTTTTAAAGAACAAAATTAAAGCCACAGGAAGCATCCATGTGGCTTTCTCTAGTGTGTCCAAAGCAGTTCTCTCTGCTCCCTGGAGCTGTGGTCCCCCCTAGTGGTTCCACAGTGATTTCTCCTCCTAGTGCCTTATTCAGTGGGGCTGCACTGCCTGCCAGCTGGTAGCTCCAGTTTGTCACAGCAAGTTCTGCATCTCTTTAAAATCAGTTGAATTCAGGGCTTTTTGTTCCAT
AAATGAAACACCTAGTACCTGCCCTTCCTCTTGTCTTTTATAGTGGTTTCTCCCTTTTGAAATACCAAAGAACTTGTCAGTAGGGAAGTAGGCAGGGTGGGCCAGTCTGCAAGAGGCCTGTGGCTGTCCCTATTAGCACCAGCAGGTGGCGCCACTGAGGACCGCTCCGAAGCGCTCTGCTCCTGGGTGCTTTCTCTGCGGACCAGTCCTAGAACTGAGGGTCCCACACTGCCCGCATCAACCATGTAGAGGCACCAGGACGGTCGCGTGTCATTAGGAAGAAGTGCTGTGTCATCCTTCACAGTACAC
TTTTCCCCTGGTTTATTTGAGAATTTTCTTTTGAAACTACCCATGAGACTCATTTCTACTAGGAACGTTAGAAAAGTAAAAAGACATTCTTTTCCTCTCCCCTTAGGCCGGGGAGGCAGAGGGCCCCTAGTGGCCAATGGTGGAACTGCAGCAGCCCAGTCCCAAGACCAGGTGGACCTGGCTGCTGGTTGGTGAACAAGAGCCTCTCAGAGAGCGAAAGGGCCTCCACCGACTCTGACAGCCTCGGTGAGGGGTGGGAAGGGGTGGGAAGGGGTGGGGAA
AGGGAGAACTGAATATGCAGGTGGGCATATGACCCAGGCAGAGCTGAAATTGGAGTGTGTGGTTAAGATATATCCCAGGTGAGCTCACAAATGTTCTGCTCTTCCACTCCTGGCCCCCTGCTGATGCTTACTGTCCAAACAGCCGCTTGAGGGCAGCACCTCCCCACTACTACAGATGCTGGCACCTGGCATGGTGATGCTGGCTTGCCTCCCTAGGCTAGGTCTCCTTATCTTCCCAAAGCTGCAGACCCTCAGGTTGCCAAGGCACATCATCCGTCTGTGCTGAACCCAACC
CCACCCCCTATGTTTCCTGCGGTCTCTAGGGGTTGGATTTCTGGCCCTCTTGCCCCTGACCCCAGGGGCTCCTCAGCGGCATCTCCCAGTGAAGGCCTGGAGATGCTCACCTTCCACCGCAGCCTCGCTTCGTTGCCTTTGGCGCCCTCTGCCGGCCGCGCCGTGCTGCTGCGTGGTTCTCCCGCCCGTCTGAAGCAGCACCCACTCGCTTACAGGGTCACACCTTTCCCTGCCTGTCCGGAGAGAATGTCCTCAGACCTAGCCACCGTCCCCCCCGCACCCCCGCACCCCCGCCCCGCAAAGACCGGCTGGCGCAGAAAG
CATGGAGAGGAACGCGGAAGGTACGCGGTAGAGACGGGGAGGTGGCGCGAGGCGGGACATGGTGAGCGACCCGAGGGGCGCGCGGACTGGGCTCGCGGACGGGGCTCGCGGACGTAGAGCAGTCGAGGCGCGGAGGGGGAGCGCGCCCCCGTGTGGCCAGGCGGGGAGGCGCCACGGCCGGGGCCGTGGGGGCGGTGGGAAGCGCTCCGCGTCCGGGCTCTCAGCGTTCCCTGGCCTGCCCCGGCTCGCTAGGCTTTGATGGCTGCTTCCGCTCCCCATAAAGGCCTGTTTCATGGCCGACGCCGGCATGGGCTTTACGTCT
GTCAAGTCTTCCAGGAGATCCGGTCTGGAAACCTCTCTGGGCAGCCGGCTGGGGCTCCTACCTCTGCCCCACCCCCCACGTTCCTCAGCCCTTGGAGGCTTTTCTGGTCCCAGGCATGAGAACACACTGCCACCCAGTGGTCACTGCTTGTCACACCCCAACGGAGGTCACTGGGCCGGCTGCGGCAGGCCTGAGGAGTTGAGCAGTGCAGTGGACAAGGCAGGGCACAGACTGCTGTGAATGCAGGCACCGCCTTTGTATTATGCACGTTCTATGTGCAGCATATGAGT
GATAAAGCCTTTAGACATTTAAAATCCAAATTTCTATGTCCAGAAATTATGTGTTACTGGGAATGAGAAATTACACTGCAGGCTCCGCTAGGATCCTTCTGAACGTGCCCTGCTTTAAATGGCCAACAGGGGGCAGCATGTTCTAGGGCAATGTCTCGAATCCTGCAACAGTCTTTGTGACGAAAAACAGTCGCCGAACTGCCACCAGAACTCTTGGACTGTGGAATGCAGGGTAAACAAAAATCTATTTACTGGCTCCAGTCAAAC
TTGCCGGCCCGGTTGACCCCTGTGTTGTCTCTGTGGCTGCTCTGGCCTCACCCAGCTCCCGGGCTCACACCCCCTTGCTCCCACCATAGAGACCGCCAGCTTCCAAATCGTCCAAGTCCTCTCAGCCCGTCTAACCCCAGCTGCCCAGCAGAGGGCGCGTGTGTCCGGATCCTGCCCTCCCCTCCCTTCTCATCACCCCGTCTCTTTCTCTCTCCTGAGCAGAGAGGGAGTGGTTTCACTGGTAATTAATTAATTAATTAATTCCTTTGTACCATAACCCACCC
AAGAAATTCCAAGTCATTACCTCAAGCGCTTCGCTAGGGTGGTGGAGGGGATCAGGAGGGAGTTCATGTCAATACGGAGCTGATCAATACGGTTGGGACCGCAGCTTAGTGCAAGAGGTTTGCTATATTCAGCCTGGCCAGGAGATGGCAGTGTTGTCCTGTCGGGAGCCTCTCATTTCAGCGCCACTTCTCTCTTCTATAAAGGGGAGTTCTGGGGGCTAGGTCCCCACTTTTCTCTTTTCCTGGGTGATGCTATCTGGAGAGTCAGTCGGTGAGGCCC
CTTGGGCCATCACCCCAGAGAGTTTGATCAAGGTCTGTCTTACCACACCCCCTCCCAAATTCTTGCAGCTCCCAAAGCTGCTGGAGGCAGCACCTGAGCCTGTCTCTCCGCTGAGCTTCTTCACCCCAAGGACTGCCTGCTGGCTGCCCACTTCTCATCAGGCAAGGCCACAGTGCCATCTGCTGGCTATTGGGAGCCATGCTGGTCAGGTTGGGAGGGCACAGGAGCATGCTAGGCTGACAAGGAGCACTGAGCTCTCCCCACCTCAGCTCAGGAATAACAGAAGTGGCCTTTCCCTTAAGCCCCCACTGACCAGAGCCCCTCATTCAGGCTTCAGTCACCAGA
GCAGCCCCGACCCCCGCCCGGGCTCAGCGCCTCACCTGCCGGCAGCCGGGGCTGTCGGGGAGGGCAGGGCCAGGGCGGAAATGCAGGGCCGGGCCCGCGCCTCTGCTCCCAGGCCGCCCCCGGCGGCGCCCCCTGCAGGCGGAACGCGAGGCCCGCCAGCCCCTGCGGCGCCCTCGCACACACGTGGCCGCTCGCACAACTGGCCGCCTAACAGCCAGACCCACCCACGCCGATGCCCGCCGGAGACGCCCCGCCGCAGACACAGCGCAACCAGCTTCACACACCTGGGGACGCCCCAC
GGAGAGATGTTTGCTGGCTTATTTGTTGGCTAAGCAAGGATGTCTTCATTTAGAACGTGGCGTTCACCCCCATGGGAGAAGGGACTGTGACTCCACGTGGTCCTCCCAGCCCAGGCTGGGGCCTCCTGGGGCTGCTTGGTTAACAGTCCCTTCCGCCACTAGGTGGCAGCACATGAAGCCGGGCCTGCCCATGCCAATGCTGCCAGCCCAGCTCCCAGGGATTGGGCCCCTCAGACCCCTTCCCACACAAAGGCAGGGAAAAGCCCAGGCTTTTTTGGCGTGGTAAGCAGACATTCTGCAGG
CGTGCCCCCAGCTGGAGTCCCCGCGCCGCCGCCGGGTATTTTATGATCTGGGGGTGGTGGTGTGTCCGTCTCCTCATGTCACCCTGATCCCAACTCCTGGGCGGACTGGAGTTTGCAGACCTCGCTGCCAGCAGCCAGGGGGCGGCGGGGAGCCGAGCGAGAGGAAAAATCCACCCATTTCCTGGGCGGATTGCGTCGGTCCCGCCCGGCCGAGCCCCGCCTCCCGGCCGCGGCCCCCGCGCGCAGCCCGCGCAGCGCTC
GCGGTACTTGAACTACTGATGTTCTGCTAAGGCGCATGGGGTATTTCTCAGGCTTCTGTTGTCAGTGATAGAAGCCCGACTCCAATTAAAGCAAGGCCACAGGCCCCGCAGGTCCAAGGACTCCCTTCGTGTTGTGTGCAGCGCCCCCGGAGGCACACAGCGGTACTGCACACCCAGGATTGGGAGGTAGAGGTGCCCACGCCTCTAGCAAAGTGAGCCCGGGGTCAGATGATGATGTCCCTTGGGTCTTCTCTCTTTGGTGGCTCCTGTTTCAAGCAGGTTTTTACGTTTCCCTGCATCTT
TCCAGTTTTGCCTGGGTAGGCTCTCAGAACAGGCCCAGGGCTGCCTAACACGGACCCACAAGCCTCCACATGTAAAATGTTGTTTTTTTAAAGGAACAAAGTTAGCTTGTGGAGCCAGGGTGCCACCCAGTGGCCAAAGGGCACAATACCACACAAAGGCATCAGCCCACCTCTTTGCAGAGGAGGACCTGTGGCCTGAGGCCCCCGCCAATGCTGTAATGTGGGGCCCACGGGGCATCTCCTTGCACAGACCTGCACAGATAACAATCCC
CACTGCAGATTCGCGGCGGGTCACACACTGACCCTGCGGGTGCCCGCCGCAAGGTCCCAGCCGGCAGCGGCCTTCGTGGCGGCCGAGTTCCCTGGGGCGGAGCTGCGCGAGGCACATGGAGGCCGCCTGCGCTTCCAGCTGCCGCCGGGAGGGCGCTGCGCCCTGGCGCGCGTCTTTGGAGAGCTGGCGGTGCACGGCGCAGAGCACGGCGTGGAGGACTTTTCCGTGAGCCAGACGATGCTGGAGGAGGTGATCACGGCGCCGGGGTCGGGCTGGGGGAGGCAGGCTG
CCTGTGCCTCGTGGGGCCATTTCTGCCCAAGGGAAAAGTTCTGCTCTAAATCCCTATGCAGGCAGGGAAAGCAGGGGAGCAGCTGGGGCAGGTCACTGGGGTACTTCTGGAACACTTGGATCCCTTGGCGAGAGCCTCTGTTCTTGGGCGCCCCCTAGGGGCAAACACTCAGTACTGGGCAGCCAGACCGGCTTCCTTCAACCTGAAGAGCCCTTTTTGCTGGTGGGGGAGAGGAAGGGTGAACCCTTGCATTCTAAGCTACTGCTGCTTGTATCTTTCATTTATTCCACC
GGGCATGGGGGGGCTGGGCCACCGTCCTCATCTCGCGTGGGCGGGCTCCGAGGGGGGTCCCTTCAGCCCTGGGGGAAAGGGGGCGGGCACCCCGGCTCCGCCCCGCAAACAGGGTGCTGCCTCCTGGCGGCCAAGCGCCACCAAAGCGGGTGATCCAGATGCGCTGTGGCTTTGCGGGCGGTGTGGGTCACCAGAGAAAGAGGACCAGGCGGAGAAGGCTTAATCCGGGGGATGAGACACAGGGGAGCCGACCAGAGGAGGGGGACCCAGAACGGAAGGAGAGTCAGGCT
TGTTAAGGTAGTGGTCTGGACTTGTTCACGCCTACACCTGAAGCAGAGGGACGGCCTGTCGGAGCTCAGTCAAGTAGGCGAGTGCTCTTTGTTCCCCCGTGGCCTCTGAAGTTACTCTAGAGCTATGCAGCTCAAGGCCAGCAGATGGCGCGTGGCGTCAGGCTGCGAGATAGCGCCGAGACAGCATGGACGCCGGGAGCCTGGGAAAGCCAACTGTACCACAGGAGTCTAAACTGTAGCTAGGAATAGAAGTACGCTCATTTTAGCTATTAGAAGGTTTGCCT
CCTGACCTTGGGTCATTCTGGCGTAAAAGATTACTTTGCTCCCAGCCTCGGGGAAGTTTTTGTACAATTAGCTACAACTCGGCAGAAAGACCCTGCAGAGAGAGCCCTGGGGTCACCAACTCAAGCATGAAAGGACACTGACCCCGTGTGGTCATGTTTGGAGGTGCAGCACGGGGAGAGAGGAAAGGCCCCGGCACGGTCCTTTGGCCAAACGACCCCTGCAGGCCCTCCCTGACCGACCTTGCTCTGTCCCTGCTCACTTCACAAGACCCTGGGGAGAGGACCTGGCCCTATCAGGGCCTGCTGACTCGTTCTCCCCTGGCGAAATGTCCCCACCAGGTGCTCTCAACTCTGGGGTATGACTTCACAGGCCATTTGAGTTCAGATGGGTAAGGCGTGTAGGAAATGAGCTCAAAGGGTAGGATGGATTTTGATGGGGTAAGAAGAGAGTGTTTCTCACTCACCCAAAGCACTGAGCACAGTGTCCCAAACATAATGTGGAGTAAACACGCGCATGCACACGTGCACTTCAGGTGCAGGAGACA
CCGCCTCCAGATGCCCCAAGAAACCCCTGAAGCATGGCCCGCCATGCACCTGGGCAAAATCAAAGTGGTCTCGAACAGTGACGCTCAAGTCTGCAGATGGGATTGAGCTGAGAGGTACAGCTTGCTGCCCCCTGGTGGTCTGTCAGAGTCATAACTGCCAGGGCTGTGACAAGCTAAACAGTGAGCTTTTATTAAGTACCCGGTATGTGTCAGGCATGGTGTATAAGGCTGCAGGGGATAGGAGACCGTGTAAGACACAACCCTTGATCCCAGAGGACTTATAATATAGT
CGGCCTTCGGATTACACAAACCCTTTCCTTGGCGGGGGTCTCCCAGGGTGGTCAGGTCCGGACCAGGCAGAGGCCTTGCACCTGTGCTTCCCAGCCCCCCAGTTTTGCGCGGGAACTGCAGGTGCCAAACCCGGAGGCAGCAAAAGTGCTGCCCAAACGGGGATGGAGCCACCCGGGGCGGGAGAGGCCGGGGGCATCTAAGGCCGTGTAGCTCCCATGTTTAGAGGCTCCCAGTTATTTACAAATGAATAAAGGCCAGAGGACACGCGTTTGGGTCAACTTAAAGGTGCGCGTGCAGTGTTCTGTGACCTCCGTGGGATGCGAGGCTGGCGGGCCGGAGCGCCCCTGCCGGGGATTGGCCGGCCGCGCTCCGCCGCAGACTCCGCGCCGCCGGGCGCTCACTTCGCCACCTGACGGCAACGGCGGGAACCGCAGGAGCGCGCGGACCACCCCCCACCCACTTCCCCCGAGCCCCGCCGGCCCCAGCTCCCGCTCCCCAGGAAG
ACCTGGGCAGATTAGCAGACAGGACACCCCCAGGCTCAGCCCAAGGTGGTTAGAATTGAGGCAGCCTCCACCGCAGCTACCCTGGTGGGCCTGCATTTGACAGACCATAAAGTGATTCCCCTCATAAGTGACCCAACCCTGCCTTCTGGTGGTCATTTCCATCAACTGCACCTGGGTTTAAAAGGACTGGTGTGGGAGCTCCTTTTCCTCACCACTCTCCTCAGCTCTCCTCAGCACTGGGGCTTTAGGACTAATTTTACTAACTCACATGAACCCAGTTCTGCTGTGATGTG
CCACCACTCAGGCGGGGGCCTTACCAAGACTATGACGTCGACGCCCGCCTGGGTGAGCAGGTCCAGACGGTATTTGTCATCCTCACGGGTGCCCACAGCTGCCCCACAGAGCAGCTGCTTCTGGGAATCCTTGGAGGCCAGAGGGTAGTCTCGGTTCTTCTTCAGGTCGGTGCGGGCGATGATGGCCACCAGCTCATCGCAATCATTGACGATAGGCAGCTTCCCTGACAAGGAATGCAGGGGTGAAATGAAGCAGGCTTGGTGGGGAGAAGTTTGGGAGATGTTTAGGAGGGTGAAGATGAAAGTGGACCACTCCAGAGATTCCACTGAAGTACCCCAGTCAGCCACTAGGTGACAGCACCGCCCCCAGGAAGTGTTCCTAGGGACCTAGCCCTCTTCCCAAGGAACAGGGAGCAAAGAAATCTTTCAGCCCAGCAGGTTCCTGGGGGTCTGTGGATGGGCATCCCCGTGGCCTGGGATGGG
ATGGCATTTAAATGCTCTTATGAGAAATGAGTATGACCTCTTCTTAGATTGTTTCCTTTTTTCATTATAGTCACCCTGGCGGGGTCATCCCTCCCCACCGCTTTCAAGGCATCATGCCCAAGTCGCCACTTGGGGGCAGTCTAATGCCTCTGTCCCTTCCCATCGCCATTTTCCCGCCTGCCTTCTCTCTTAGGTGTTTGACCTGGTTTCTGGTCTCTCTTATAATAGAATGGTCATTACCAATCTCTGCAGTTTATTTAA
GAGGAAAAAACAGTGCAAACCTCCTTTGTGCAACTTCCAGAATCTCGTCTTTGGAGGGCTGTTCCCGTGACACGAGTGGGGCGCCTCCCCCACCACTAAAACAGAAGTGAATGAAATTGGTGCTTGTGCGCCCCCTCCTGGCAAAATGCGGCTGTGCGTCCAGGATGCCTGGATCTTCCCTGTGGCCCAGGACTGCAGGAGGCGTTCTGAGCTGTGGCCCTCTTACCAGGGGTGGAGCCTCTGGGGCTGCTGAACCAGCTGTAGGGATGGTGCTGCTGTTCTTCCTGGCATCCATCCTAGGCATCTTCATACCTCCCACTTTATCCCTGCTG
GTCTAGGAAGTATATACTCCTAGCAATAATATGTAGGGGTTCTATGACTAGGAAATTTGGGGAACTGTCCCCCTGACCGCTCCATCCGTAACTTCTGCACACCTTTTGGGGTACGCCGCCGACCTGGAAAGCGTTGCAGGGCGCTCATGCTGCCCGCAGGTGGCGCCACGTGATCGCGAGCCGCAGAGAGCCCGTACCCTAGGAGTCTCGAGGCGCGAGGACTGCTGGTCCGCAGCTGTGCCGGGGCCACCGACGCCGCTTACCCCGGCGGAGCGCCGCGCAGGTGGAGTTGGGGACAG
TGTTCCTGGACTGAATGAATTGCTCTATGACCTACAGACTAGCAGTCCCTTCGGTGTTACGCCCTTCCTTCCACCTTCTCTCCCTTTTGTCACCCCGGGTGCCCTCTGGGCCTCCAGGCTCTTGTAGGCCGCCTCCGCCGCCGATTCCGCAGATGGCCACTGGGTGGCGCCCGCGGCGTGCGGGCCGGGCCTTGGCGCTGACTGGGGCGGTGCGTCCAGCCTGCAGCTTCCCGGACCCCCAGCCCGCAGCGGGGCTGCTGGGGCCCCTTCCGCGAGCCTGGGGGCCTGGCGGAGCTGGACGAGGCTCAGGGTC
TGAGATGGGCTGGCTGCATTGTGGTGAAATTTAGTACCTCAACAAAGTCCCATAGGGGAGTAGAGGGCTGTTGACAAGAGGTCAGAGCCTAGGAATATCTAAGCTCTGAGGCATGGTGCATGGGGTGCTGGGCTGCCAAGCACTCGTGCTCAGTGACCAGTAGATGGTGCTCTGACAACAGGAAAATACAGTTACTGTCCCTCTGAGACTGGAAAGGGATTTTCAGATGGTCTTCAGACTGGTTTCCAATCAGAGTTATGACTAATTGCTAATTTTCCACATTT
GGAGCTCTGGTGACCTGCTGTGTGGCCTGGAGGAAGTCACTGCCCATTCTGAGCCTCGGATTCCTTGTTGGTAAACAGCGTCTTAGGACGCGGCTCTGTGATGCTGTGGCCTGTGCGTCGCATCGGCATGTCTCAGCCGGCACCGGGCAGCAGAGGGCAGCAGAGATCAGGAAATGGCGTCCCGGCAGGCGGCTTCTCCCACTGCTGAAATGAGTTCTCTCAACTGTCGCTCAGCACTCCGAAACCATTAGCCAAAGAAGAAAGACATTTCCTCATCCCTTTGCTCTCCAATGA
GTAATGATAACGCAGAAATCAGAGGTGAAGTAAAAGCACAAGTGAACCTTCACAAAGCTGGGCTAAGTGATATTAACGTAGCTGCTATTAACCAGAAATTCCCAGTCAAGTCAACCAGGCTTGGCAGTGGTGGCCACCAGAGGGCGCTAGAGTAGAGTCCGTGGGAGAACTTCAGCGGTGGCCCTGCAGGTTTGAGAGGCACCTTCCCGGAGGATGGATTTGAAGGGCTGAGGGTCCAGCAGTTCTGTGGGTTGGCGGCTCACAGGAGAAAGCATGAAGACATACTTCCAT
CCAAGCGCGCTCCTCATCCTTGTCTTCAGCCCTGTTGGCACTACCCGGTGTCAGGGATGCCTCCCTGCCCTCGCTATGAGAACATCATTTTCCTTCTTTTTCAGGCCCACGAAGGAGCTCCTCGCGGTGCCGGGAGCGCCCCCTCGTGGCGAAGCCGCGCAGGCACAGTGTCTGGGACACCTGGGGTCCAGGTGCCTTCCCAACACCTGAAAGGCGGGATGGGAGGCGGGGGCAGATGTTCACCCGCTTCTGTCCCTACTGATCTTCCTCCCCCCGGAGTCCCGGGTGTTGAGGGAAGAAACCTGCACTTGGATGCTTTTCACCGAGCTGAGCCCTTGGATACCTGGAAACACAATACCTCCCTGGGACTAATGCCATCCTCAGGGCTCACTCTGGATCCGGCTATACCTGTTGCAGCAGCAATTCTCTGGGAACACTTCAGAGCCCTCTTTACAGATTGTTTAGATTGGGTGG
ACTACTGTAGATTAAGTCATGATTTGTCTTTTAAAATTGGAAAGCGAGTTAACTTTTGCCCATTGGTTCTCTTTGCAGTGAGTGACCGCCTGGGTACCTGTGGGCATCTGCATTCCACATTGTGTCTGCAGTGCCCTCTTGTGGCCATGCATCTTTATGCAGATAGAGTCTTCCTCTACTACTATCTTTTGGGGCTTCTTCCATTTCGCTTTGCATTGGTGAGGCTACTGGAATAGGACTTACTTGAGCCCGGTTCATTATCTACAAGTAGGATAT
AGAGGCACAGCTGAGACTTGCACAGAGGTACCTGGCTGCAAAGTCCGGCTCCTCTACACTCTGCAGAGCTGTTTTCCCCCTTCAGAGCTCCTCTCCTCCGGGAGGGCTTGCCTCGCCCCGGTCCAGGATCTCTGCCTTCGGTTGAAGCGCAGCGCCCCCAGCCGTCCGCAGGAGGGATCGACGCCTCTGTCTCCCCGAAGTGAGGGCGCTCGCTGCGGAGCTGGGGGTGGTCTCCTCTTCCCCCCATCGCGGCCCAGCAACCTGGGGGTCCGCGTGACTTCTCCCTGGCCGGGGGATGGAGGATGCGCTCTCCTCTGTCCCTTCAAGGCCTCTTCCTCGTCCCAGGTCGAGTCTCCT
GACCAGAGTGGGACAGGGGGACATCTCCTCACTTCTGGCAGGGGCTCAGCAGGTGAGGACACCAGGTGCCTTGGCTTGCTATTTGGAGCTCAGAGAGAGAGTGTCCCCAGGCATGCATCCTGTCTGGGCAGGTCCCTTTGGTCACAGTGTCACAGTCACAGTGGGGAGGCGCCCTCAAGTGGCTTCACAGCAGCAGACCTGGATGGGGATGGAGCGCAAGAAGGCAAGTCTCTGTGATACCCCAACTCTCCTCCCAGAAGTAACTCGATGAGGAGGTTTTGAGGGAACCAGGAAGAATAGCTCAGCAAACGGTTTCAG
CCGCGGCTGGGGGATGGTTGGGGGTGCTATCCGCTATCTGGGACGGCACTGCCCATCGTGGGGAGCGGGTTGGGGGCCTTAAGGATCCTTGGCTGCACTATTCACACGGCGGGGATCAGGTTGCAGTGCTTTCTGGGGCGTCACTGCCCGCGGCGGGGGGGTTGGTTGGGGGTCCAATCCGTGGCTGCATGGCCCACGGCAGGGGGCAGGTTGGGGGAGTTATCTGGTGCTGCAACGTCTGAGGCGGGGACGGGTTGGGGGCGCTATTGGGTTTCTACACTGCAGCTGTGAGGGGAGGGTGTTAGGGGCGCTATCCCGGGTCCAACAGCTGGCGGCGGGTTAGGGGCGCTATCAGGGGGTGCCCTGCAGGTGGCGGCAGAGGTTTCAGCAACACCAGTGGCCTACAAAGAAGGAGCCTTCCTCCTCTCCCCAGACTCCAGACTCTAGAGGGCGACCTCCTCCTGCTCCTGCTCCTGGAGCGCAGCGAGCGCACAGCGTTTCCGCAGGAATCCTGAGAATGGCAAGGCCCCCATACCCGCGGTGGTTCCCAGGCCCGCCCCCTCTCGCAGCTGCAGCCCCACCTGCCAGCG
CCCCAGCCTCTAGTGATAAGGGCTTCCTGCAGATGGATGGGGAGTTGCTTTGAGGGAAGCCAGAGCAGCGAAGGCCATTTGCCATCCACAATCGAGGGCTGGGTGTGGAGTGTCCCTTCTGGGCCCTGCAGCGCCACCTGCCGATCTCTCCTGTGTTCCTCACTGTCTGCCATCAGCTGCCTGTCTGCCTGCCTCTCCCAGGCTGACCATTGATGCTCTTGGGAAATGGGCCCACATCTAAAACTTGGTGATAGCTCCCTGAGCACCAGGCACAAAGTGGAACAGTGGCTCA
GTCCTAGAAGGTCCCAGACATTCCCATGACTGTGGGTGGGGCTGGACTGGGAGCCAGGACAGGACGCTGGACCCCGCGGGAAGCCAGACGTCCCCTTCCTGGCTCTTCTTTTCTCGGCTCACAGCTGCCCCCCGGTGGCTCTGGTGGGACCCGCAGGCTGGGACAAGGGGCATAGCCGGAGGAAGCGCCCTCCCCTGCAGGTCCTGTTCAGGGTCGGGAGGGGGCGGTGCTGCCTGCAGTGGACCCGAGCCACCTGCTGTGCCCTCACCTCCAGGTATTTCAGAGCCTTGTCCGCCACGCCAGGGTCAGAGAAACACCCGGCCCAGAGTGGAGTGAGGTTGGATGGGTAAAACTCCCGGTTTTTCTTCTTCTTCTCAAGGTCGTAATCGAACCAGGCTCCGGTCTGCTCATCCCAC
TAAGAACATGCTTTGAACAGAATAAACTCTCTACCACCATTGGGGGCTCTCATTTTTGGGGAGAGGGAAGCCAGGGGCATCTTCTAGTCCCTGCAGTGCGGTCCAACCTTTTTTCCCCATCCCTGTGCAGTGCCACTCAGACCACTAGATGGCGGTAGCTGTCACTTGCCAATTCTGGAAAAAAGGGTGTGGGAGAGCCAGGGGGCCGTCTGCTTTAGGAAAACTAGGCCAAAGCCAGCCCGTTACATCACTTCTGATCCAAGCAGCCAGTTCAGTCTAGATTTTTC
GTTCTGGTCAAGTGAACGCCTGCAGTCCTCGTGGGAATTAGAGTGCTCTGCAAGGAACCAGCAGAAATCTAGTTCTTTGAGGGATCAATGTGGAGGACGAGGAGATGGGGAGGAAGGATACAGCAATGTCGCATGAAAGCCGCTTCCAGTTCCCATCCCTGTTCCCTGGTTTCTTGGGCATCAAGACTCATTGCAGTCCCCTGCCAGAGGGTGAAGCTAGAGAGCCTTGCACATTTGCCAGTCCTGTCAGTTGGCTCAGGATTGAGGCAGGGCTGACTCAGCCCTTAGAGATGACACAGCAGTGCAGCTGACTATGACAATGACAATAACAGCTACTATTTATTAAATAATTGGC
TTTTGTGGTATGTGCTACCACCGAAGATCCTCTCCTAACCTATCATGTGTTCAATACGTCTCAGCTCCTAGACTTGCTGAAGCCGACGGAATAAAAGAACCTCTCAACACTGGGGCCAATACTGACATGATGTGAGGCTTCCCCCTGCTGGCCAAAGAAGCCTCTGCCATCGAGGTCGGCCTCTTACATTAAGGTTCAGGATGGATTGGGGCACAAAGGCAAGCAAAAGACACCCTACAAATTTGGGGTACCCTCTTCCAATCCAACCTGGAACCTGCTGACATTGTCCTCCCAGTACCTCTACACCCAGGGATGGCAGTGGCCGCCACTACCTGGAAAACACATGGCTGTTGCTATGGTTGCTGTTGCCATAGGCGACATTGGCGTTGGCATTGTTGGTATTGGCACGAGCCAGGGGGTTGGTGCGTGGATCTTGTGGGAAGTCCTCCAAGAAGACAGGTGACTCCATCTCTTCCATCTCTATCTCAGCAAACTGGAGGGGTCTCTGA
GGATGAGTCACTGAGGGCCTGAATTCCTACAGCTATCACAGATGAGGGTAAAGAGGAGAATAAACAGCAGAGAAAACAGATGACAAAGGGTGAGACTGGGCAGCTGGACAAAAGGCTGCACACGTTGTTAGGACCCCGGGAAGCCACAGGAGGGCAGCAGAAGCAAGTGGCACAGACGTAAGTTACAGAGCGTCCTTTCAGGAAGGGTGCATTTTAAAACATATCAATCTGTCACAGAATCTAGACTTCAAACCGCTGGAAGTTAGTGGAGTATTTCTTAA
ACAGCAACTAAAAAGCAAGCCACAGTGCAAAAAATATACTGAGGGAATTCCTACCCAGCACCTGCAGCAAAAGTCAACAAAATCTGGCACAAAGCCACAAAACCCATTCCTGCCGGATATGATGTTGCCACACTTCACCACTAGGGGACGACGAAGGTCACCCAGCGAATTTGGGCCGCGATGCTCAGAATTCCTGGCCCCGTCTGCTTTCCCAGACAACGGATGGCCTCTTTGGCACCTGTAAGGTCCCCCAAACTGCAAGATGCTAGAAAGCAATCTCAAGGGACCAGC
TGGAGATAATAGTAGACCCTCCCCCAGAGCACTGTGCGGGTTCAAGGTCACTCCGCATCATGGTGCTGCTGTTATTTCCAGATCTCTTCTCACACCCCTGGTGGAGGTTAGCATGGCGTGGCTCTCCAGCACACCCAAGGAGCAGCTGTGAACACTGTGGCTGAATCAGTGAGGGCCAGCAACATAATGGCCAGAAGCCCCAGGGAGAGCAAAGCAGGGGTTGAGTGGGTGAACAGAGCTGGAGGGAGCAGGAGAGGCCTGGACCCCTTCCCAAGTCCCTGGGGTCAGCCTGCCATCCCAGACATGACCACCAGGTGGCACCACAGGCTTTGCGGCGGGGCCGGAGCCTGGGAGAGGACAGTGGGCCCTTTGAGACCTCTGGGGACAACCTGGGGCAGGGAACAGGTGAGTGGGGTGGAAAGTGGGCTGGAGCTGGAGTGGTGGGCGCC
AGCCTGGCACTGCCGGGGTTATTTCCACTCCTCCCTTTCCCAATCCGAGAATTGCACAGTCCCACGCTCGAATTACACACATGGTCCAAGACTTCTCTCTCTTCCTACGAATGTGACATCCAAGGGGGCCCCGGTTGCGCCGCCCTAGCCCAGGGACGCCTTCGCCCTCGGCTGCCATCTATCGGCCACCGAGCGCCCGCTTCGCCCCGGGCCCATCATGTCTGCTGCAGCTTGGCTCGCACCAGAGGCGCGACAATAAACAAGTGCACTGGACTGGGCCCTGCACCCGCTCCGGAGCAGCTGTCTCAGAGACCCGGTGTTGCTTACCGCGT
CCAGCCACCACTTGGGGTTGTCTCTGCAACCCACGCTCCGCGCCGCCCTGACCCGGTACCGGCCCGCGCGGCGGTATAGGCGGGCGCTGGGTGCTGGTCGCTGGGCGCGGAGGCTTTCTTTGCCAAGGGCAGCGCGCCCCCTGCTGTCCGAGCGGAAGAACTGCGCAGCACGCGAGGCCGCAGACGCCCTCTGGTCAGGGCCCTGCAGAATGGCTTGGGCTTGGGACTCGTCCTGCGCCCTTGGGCGAGGCCATTTGTCCCTGGGTCGGGAGGAGCTTAACCGTGGGGCTCGGCTGTATCCGCGAATGGCAGGGG
GTAGTCAGGTTCAGAATTAACAGTTACTCTGTAACCCAAGAAGCTGTAGCCACAGGAGAGAGGACCTCTGCAGGATCTGTGGCTTCCCACAGCCACAAGGTGCAGCCTCCAGGGTGAGCCACCTCCTCTTTCCTGTGGAGCCTGCACTTGCGTGTGCCAGCCTACAGAGGGCGCTCCTCCTCCTCCACAAGCCCAGGACTCCATGGGGAGGCCTGGCTGCCCCAGGGACCAGGCACCCTGCCCAGGTTGCAAGAGTCCTGGGCAATCCCTGTGCTCTGGGGCAGAGGTGTTGCCGAGAGGGAGGAAGCCTAACTGGCTGGCCCAGAGCTGCTTTGGGTCTGAAAGGGGGACAGGGA
GGCTCAGCCGCCAGACACCCCAGGCTTTTGAGGCCCAGATAGGGCCGGCCCAGAACAGGCCCAGCATGGCTGCTCCCAGCCTCAGTCTTAGCTGTTGGCGCCTGGGAGGGCCCAGAGGAGCCAGGACTTCCTGCAGGCACCACAAGGGGGCCGCAGAGAGCGAGCAGCCCGGCTGGCTGTGGTCCCATCTGGGGACCTTGGGCTCAGAGAGCCGGCAGGGCGCTGAGCGGGATGAGTGGCCCACTGGCGGCCGGTGCTGAGCGTGCGAGGGGCGGTGGGGAGCACCACTGCACGC
TCTTGCGCAGGAGCTGAGTCCTCAGGGTCCACAGAGAGAGGAGGAGGGCGTGGGGTGCGCGGAAACGCAGCGCCTGCCTTTTGCCCTGACCCCACAGCACCACCTGGTGTCTCCCGGGACGGCGCAAGCGCCGCGCTTGCAGATGCTGGGCCCCCTCCCCGTCAGCCGACCCTCCTTCCCCAAGTGCCTCCCCTGCCTGGTGTTCCTCCTTCCTTGATGCGCCCCTCTGGCTGGCCCTTCACCGTCCAGTGAGTGCTTCCTGGCCTGGCCGCAGCTGGCTTACAGCCTACTGCCTTTACCCAGGTCTTATTCCCAGGAGGTGCGTCAGGGCCCCTTGCCCACCGTGGGGCTGCACTGAAAAACAGTGGCCCGGGAGCAAGACAGCTAGTGGTGCAAGGCACAGGACGGTCGCCGACAGGCCCTCCCGATCAGCCAGCAGAGGGCAGCCTCTCTCCAGCTTTGGGCCCCAAAGGCTCCCATCCGGGCCACTCCTGTAGGCCCCTCCCAGACAGAAGGGTCCACCTGGGTGTGTGGAACCAGCCGTCCTCCTGGCTGCGGAAACTTGTCCGGAGCACCT
ACCTGGAAGGTCTTGGAGGGCAGGAATTGTAGCTTACCCTCCTTTGTAGCCACACAGAGCCTTACATGGAGTAGGTGCTCAGTATTTTATGAATGTGTGCGTGGATAAATCCATAGTTTGCAAGAAACCACGAATAAGCTTGCCACCTGCTGGTGAACTTGTGAAAGACACCTCGCCGCACCTCGGCTCCCCCAAGTGGCCATACACTGTAATCCTAAGAAAACCCTCAGCTTGGACAATCCTTTCTTTCCAAGGAGCCCTTTGTTACAGGAAGTCCCAATCCAGACCCCAAGAGAGGGTTCTTGGATCTCACGCAAGAAGGA
CAGGCACAGCATAGGGGGTGCTGGGAGGTGGACCCCCAGGAGAGGGGGGAAGGGGAGGAGACAGAGGTTACAGGAGGAGCCCAGGGAGGGCAGCGTGGAGAGAGCATAGGCTCAGGGGGCACAGCCGGTGTCCCTGCACCTGACTCGCAGTGCGCGCTCGGGGAACAGCTGCTGGGTGGCGAGTCAGGGGCAGCAGGCCCGCTCGGCAACCACAGCTTTGGCTTCATTCTCAGGACCTGCGTGTAGCGAGCGACTCCGCACGAGCTTGCCCTCCGCAAGGGCCTGCAGAGAGAGCCGCTCCCCCGCACGCTTCTTGCCACCGGCTGAGAATATGCTGAGCACCCACCAGAGGGCGTCCGCACTCACTGTGCCCCCGGCCTGCGCTCTCACAGTTGACAAGGGACACGCGGGCACGCGCGCAGCCTCATGCTCACGCACTCACACGCATCCAGTCCCTCACACACTGAAACACATATTCACACACATGCTTGCTCACACACAGACCCCTGCACATTCACTCACACACACACTCATACAGATGCACGCTCCAACATGCAGGCTCGTGCACACACACACTCAGAAACACTGTCACACACACCCCTTTCCACACAGCCAGCATGCCAGGACAGGCCTGTCATCCCCCTGAGAGTTGCCTGTGCCCTACCCAAGGTGCC
CATTTAGCAGCCCTTAAGAACAGTGCAGTGTCCATCCACTTCTCTTTGGACAGAACCCCGTGCCATCCGCCAATAGGTGCTTAATAAAGGCGGTGTAGAGGGATTCTGGGAAGGAGGAAGAATCTGGTTCGGCCTTTGTCTGCATGGCCTTGCATCTTCCTGTTGCCGCCACCAGAGGGTGCAGTTGCCCAGCAGAACCCAGCCCGATCCCCACGCCCTCCTCTCCTATGCAGGCAGCTCGCAGCTCTGCATCTTGTGGGCTAAGGAAGCAGGTCCCACAGGCACGTGTCCCCTCCTTCTCAGACTGGAAGAAAGTTGGGGTGAGAGGCTCAGGCTGGGGCAGTCCTGCACTGTGCGGGA
ACAAGGGAGGGTGGCGGTTGCTCGCACAGGCACAGGTCTGGGCGTCTGATGGCCCTAGCTTCAGTCCTAGTCCGGCCACAGAGGGAGGCAGGGTGAGCTCCTGACACGGACGCCTGCAGAATCTCTCAGAACCGGTCTCTGGAGCATGTGCTACCCTCCTTGTCCACGAGGTGGCAGCAGCGGGCCTAGCCGCTCGTCTCCGCGGCCACCTCTTTCTGGCCAGGCCGGGACACCGCGGCCAAGGCTAAAAGAGAAACCTAGCCCCAAGCTGAGAGTGGGACCCCAGAGCCAGGGTCCCAGGCCTAGAGGCGTCCAGGACTGGGGGCCAAGGTTCTGAAATGCCAGACATATAGGAGGTGGGGGACCGTCATGCTCTTCCCTGGTGTCTCCAGCAGGTGGGATAAACACCGGGTTCAATGGGACCAGGCGCGGTGGCCTCAC
GGGAGAAGCCATAAGGGGTTCTCAGCCAAGAGCAGAAGGGTACAGGGGGCACGTAGGCTGCCTTAACCCAGCAACTTGGCCAGGTTGGTTGGGAGCAACTTGGGGGCTTGTGGGTGTGTTATTCCCGAGTCGGCCAGCAGGGGGCGCAAGGAGCCAGGCCCCTCGTGGCTTTGAGGTTGCTGGCCCAGGTCACAGAGCAACCTGCTGGCCCCAGGAGGGGACTACGCCTCACTTCACAGAGGAGGCCCAAAGCAGGGAGGGTGCTGCTCCAGGTTCCCGCATAAGGCAGG
ATTACATGTAAAAGAGGAGCAAAAAAAACCCAAATCAAATTCTCAATCCTATTTCTGAAACAGGCCTTGTGTAAGGTGCCCACAGTGGTGCAAAGCACTGTTTCATGAGAAAGGGCAGCCCTGTGTGGCCAAACAGATGAACTGCAATGTTCCACATCGCCTGCCACCGCATCGACCACGTTCCTCTTCCTCACGCCGCCAGGGAAAATAGTCTGCGGCCCCTGTTTTAGAAGTTCCTGCCCTATTTAGGCTAATATTCAGAATCTACAACGAACT
TGCGTGGCGCAGCAGAAACACAGCCTCCAGAGTTTGGGCCCCTTTTCCGAAGCTCACCAGGCTATCTGCCCATCTTTTCCTCCCCCTCCCTCTAACTGCCTCCCTCCCCTGGTCCCTAGCACAGCTCCAGGGCACCCCTGGAGCAGCTGGAGAATCTGGGTTGCGGTCCACCCCCAGGTGGCGCTGTGCTCCCGCACCAGGTTCAAGTGCACTAGAGGAGTGATGACATCATCCAGGACGGAAACAGCATCCCCACCGCGGGAGCACCGAGGAAGAGGGCAGCTCACTTGTTGCTCAGGACAGTAGGGAGTGGTTTTTCTCTCTGGCTAAATCATGTTTGAAGTTTGGTAG
AGGTGGAAGTGGCTCCTGGGACTGGAGACGGAAGCTGGAGACGGCCCTGAACAGTGTGGCCAGAACACTGCCCCCCATGCTCCCCAACTCCTGTGGGCCACAGCGCAGCCCCCTCCGCCCAGCCCGCAGCGCCCAGCCCGCTGCCGTGCCCACCTCCACCAGCAGAGGGCACCCCGCCCACGTGAGCAGGTGCCCGACGCCCCGCGCCCTGTACCACAGCCCTGTGCCCTGAGCCCCACGCCCCATGGGAGCCTGCCTCTCCGCACGCATTCCCATTCCCCCTGGAAACCACCCTGGAGCCAACAGCACCAAATGC
GAGTAGAGTCCGCTGAGGCTACGAACGTCCAGGGGGCCTGGGGCTAGGGGACAGCGGGGCCTTTTTCTTACCTAAGAGGCTACAAAGGGGAGGGTGAGGTGCCTGAAAAGGTCGGCTCTGCTGCCACCGTGTGGCTAATACTAAGAACAGCAGCAAGCCTAGGCTGTTGGTCTGGTGGTTGGGGAATTGGGAGAGCAGAAAGTAATATAGAGTCACCCAACTCACATTTTCTCAATCAGCTCCTTCTCATCCAATGCTCCCGGAAGGTCTCGCTTGTTACCCAGGACTAAGACCTACGGAGAAGGGAGGGTGAGGATGAGGTCTAGGGCAGCCGTGCCCAGGTTGTCTGGGTGGTGAGCTGGCCTCCTGGGTCCCGTTTCCTCTCTGCGCCCCTACCATGCCTGGCTTTTACCTGCTCCCAGTGACTTCCCAGCCGAGCTCCCTCCCCATCCCGCTCCCTCAGGTCTGCTGACCGGGATGCCCT
CAGGAATTCATTGCCTCTCAGGCGCCTCTCAAGAAAACGCTGGAGAACTTCTGGCGGCTGGTGCGGGAGTAGCAGGTCCGCATCATCATCATGCTGACCGTCGGCATGGAGAACAGGAGGGTGATGCGCCTTACAGGCTCCTGGAAAGGCCACCAGGTGGCGCACGTTCTCCTTGTGGGAATGGCCCCGTTGGCATCTTCCCGCAGGGAAGGCGGGGCAGACTGGAGTGAGGCCAATCAGGCCTGGAGGGTGGTGGAACCACCTCCCACCCAGACCCAGGATGGGGTGGTCCCTGGGATGGGGAGGCAGTGGGAGGAACCAGGT
TCAAAAAAGTGTCATACCCTACGCTGTAATGTTAACAGAATGAGTATTTATAAATATACATGCCAGAAATGCAAACAGCCACATTTGCAAAGGCAACTGTCATCTGGTTACCACACAGTGCCATCTGCTGGACAGCTGCTGATGTGCAGCAGAAAAAAATGCAAGATGCTCTCCAGGAATAATAAAACATTTCCTGCAGCTTTTCAATGAGATTTACACAAACGAAGGCAACTTACACAGTTCTGCACTGGCTTGTT
GCTCAGCATGGGAGAGACCAGAGAGAGCAAGAGGCTGCATGAAGGAAGCACAGCCAGCTCACTATGGTCTAAGGAGAGAACAGGGATTGACCTCAGTTTTAACCACCATGCCCTTTGCTCTCCAGGGCTCTGGGGCCGGCCCAGGTCAGCCACTTGGTGGGATTCCAGCCTCAGGGTGGCTGAGCTGCAGGTGCAGCACCCGGCCTCCAGGTGGCACCAATCCGCTTACTTTGAGGTGGGCTCTGACAACCAGCTGAGCTGCCCACAGTCCCTCAGACTCCCGAGGTCCTGGGAGCAGGGATCAAGGTGGTCCCCAGGCCGTAAACCTGACAGAGGCTGCAGGAGTGCATTTCCACCCAGGGTGCACTCAG
TCCCTGGAAATTTGCTCAAGCTCTTGGGAATGGAGGGCTAAAGGAAAGAGCCTGGCCACTCATTTGGGAGGGGAAAAATAGTTGCTAACACAGACGGAGGGAGAGACATCCCTATCCCATTGAAGGTGGCTGTCCTGTGGGAAGCCTGCAATTGCTGACTGTGACCACTAGATGGAAGCATGGAGAACAGTGCCGGTTACAGTCTGGGTGGAATTTGACCTGTGCTCCCCAAGCAGGAGCTGTGCCTGGGCTTCCATGGATGCTCCAGAGAAAAAGCCCCAAGCTGGCCTGGCCTCGCAGCGTGTGGGCTGCTG
GTTTTCCAGTTTTCCAGCTTTCTCTGGCCCAGGACCCTTGCCTTCTCCCTTTACCCTCTCTAAAGCCTATAGAGTGATTGCCTGGCCTTGCCCAGCCCGAGTTTTCAGTGCTTGGTGACAACAGCACGCCCTCTAGTGCCAGCTTGGGGCCAGAGCACTAACCCAACCTGGAGGAAGCAGGTGCTGCTTCTGACTTGGAAAAACACACATGCTGCATTCACAATGCCATGGAAATTTCACCTCTGAAAACCAGTAATCAGCAGGGATGAGGTAAAAGAGG
CAAACATGTGTTGAGTGCTTATTATGTACCCAGCTCCATTTTCCGTACTAGCCACAGAGCAGCGAGAGCATGGCCTTTGCCCTCCAATCCTGTTCTGGTGGACAGACACTCTCTCCCTTGACAGGGTCCTCACCACTGTGTGCACCGTCCCGCCACCTGGTGGCCGTGCCTATCTGTGCATTCCCTATTTGGTTAACTCATTCACTTAACAAATATTTACTGGGGGAAGACAATATCTCAAGCACAATTCTCAGCATTGAGGGAGGCAGCAGTGATTAAGAAAGA
AACGGCACAGGGAAAATGAATCGGAAATGCAGCCTGTGGGGTAACACTGCTGCAGAAGGAAACAAACGAGGAGAGCCAGCGCCTCCACGGTGCCTTCTCCTCCTGGAAGCAGGAGTTGAAGCCTATGACCCCTAGGACTGATCCCATACTGACATCTTGTGGTTACAAGTGTCATGACACTTACGTTGTCCTACGGCAGGCATGGACATGCATATTCGTACAACAACCATGTCTTCATTTCTCAGCATTTCAAAAGCATCAAACGTTTTCTCAACCCCAAGCTCCCTGTTCTCAGTAGAGGTAGA
AAGGGCCGGGTGTTGGGACTGTGGAGGAGCTGCCTTGTCTTGGCGCCAGGGCCAGGCCTGGGGTTCAGCAGGCGTTCCCCCGACCCAGAATGAAGCTCTGGCCCCATCCAGAATGCTGGTTTGCAGTTCCTCAGATAGCCACTAGATGGCGGGGCCGCCCAGGCAGTTGGGGGCCTGCTGGCCAGGGAGGAACCGCAGGGATGCCGGGATATCTTTCCCAGGGACTGTCAGCCCCATCCTGGCCACTGACCTCCAGTGCCCCGGAGAAGTCAGCTGAACGAGGCCTGCTGT
CTACAAAATAAAATACAACAACAACAACAATAACAGCAGCAGCAACAACAACAACAGCAACAAAAGGGGAAGAAACAAATCTGGCCACTGCACATTCCTCCTTGCCAACAAAAAGCCGCGGATGCAAAAAGCTGCCCTTCACTGCATAGACAGAAGAGGGCGCGCTCGAGCTATGAATCTCGGAAATTACTCAAACCATCAGCCTCTGCAAGAAGCAAAGTGGACGGCCGGGCGCGGTGGCTCACTCCTGGAATCCCAGCACTTTGGGAGCCCGAGGTGGGCGGATCACGAGGTCAGGAGATCGAGACTGTTCTG
TCACAGGCCTTCCTCTCTGGGCCTCATTTTTCTCCTCTCTGTCAAGGAAGGATGGCTGGGAGGATTTCCAAGGTCCTTTCCCGGGACGGGGAGTCCTCATTTAGCATGCGCTTGTTGCCCTCTGCTGGCAGAATTTGCTCAGGACCGTTCTGTCCCTGCTATTCCTGAAAGCTGCAGACAAAGCCAGCAACTGCTGGGTGGACCAGCCAGTGAGTGGGATAGGGACTTGAGTTTTGTTGTCTCGCTGGTTCGACTAAGACATGGAGGTGTGTGCGTCCTTCTGCCTCATC
CCAGGCAGGTAGGGAACGCTGTGGGAGGATCTGTCAATGTCCAGGCAGAGAAATCACACAGTTGCTGGATAGGAGCTGTCTGTCTCCTGGGATTTTTTTTCCCTCCTGGGAGTCAAGATGTCTCCACCCTATCTGGGCCTTTGCTGGCCCCTTCAGGCAAGGGAAGGAACTTCAGCTTTGTCCGCAATCACAGAGCTCATTCCCATCTCCCCAGGCTCCCACACCTCCTTCACCTGGTCCTTTGCATTAGAAAGACAGAGTCCCCAGATGCTAAACTATATGGAGGAAACCTGGC
GCCTTAAGATGTCAGATTCCGTGAATGGACTTGGTTTTCTAGAGCCAGGAGCTGGGTCTGGCTATGTTTTCTGCCCCATGTCACTTTTCCTAAATTGGCCATTACCAACCACACTTAGAATAGATTCACCTGGATTTGAAGGGTTAATTGCAGTGACAGGCTACCACCAGAAGAGGGTAGCAGAGGGTTGCAGAGTAAGAGCTGCTGCTGGCCTAGGTCTTCCCCTACTGAAGAATGAAGTTGTCTTCAAACAAATGGCTAATATAGTCAGTCAAGAGGTGAGTTCACTGGCTAAAGCAATGG
ATCTGTTCTCCATCAGTGTGCGCGGCCCAGCCATTTCCACCCTCGGGAGGCGGCTCCTGAGAAACAGGGAGGAAGGGGCGGAGCACCTGGACGTCTCCCAGAAGCCCCTCCACGTTTGAAAATGCGCCTCCTCCTCGGAGACAGACGCATCGGTGCCACCTAGTGGCTGGTGGGAGTAACAGCTGGTCCCAGTCTTGCGCCTGGCCCTCTTCCTGGGGTGATTTTCCTCGGTGGAGGAGGCCCGTGGGGTCCCAACACGGAAGAGCCATGGGCCGTGTGCATGGTGTCGCTCTCCTCTAGGGTCTAGCGGGCACAAACGTCCCCAG
TTTTTTGTTTTCTGATGACATAATAAAGACAGATCATTTCAGAATCTGGCCCTTGTGCAGGGGAGGAGGGAGGCTGGCCTAAGTCCAGAATTCCCAAATATGCCACCAGCCTGGGCACCACTGTCCCCTGGTGGCAGCCTGCAGGAGCTTCAGGCCTGGGGCCTCAGAGGAATTGGCTTAATGCAAGGGAATCCCAGGCCAAGCTTGTGAGTGACACATGCCCTCCACAGAGCCCACGCTGAATGCCCCTACCTTGACGAGGTGAGGCCACCCGGATCCTAAGAAAGAAG
CGCTTCTCAGAACCCCAGAGGATTCTGTCTGCCCCCAGCCTGAGCAGCCCTGAGTACCAGCAGAGGGCTTTGGCCCCAGGGACCCAGCTTGCAGGGGCCGGGACTCTGATTCTTCCTGCCCAGGAGCCAGTTCCCAGGGAAAGAATGCTCTGCTGCCCCCTAGTGGGCCTGCTGGGTGCTGGGGGAGGGGACTAGCTCCTTAGGCCTCTGGATAGTCTAATAACTATCTGGTTGTGTTTGTTGCGGGCCCCCTTCGCCCATTATCCAGCTCTGCCTGCCTCTTCTGGCCCTGCGATTGCCTGATCTCC
CTTTCCCTCCCCACTCCCCATCACCCTCCCCTTTTGCTCCCTGTCCCCAGAATCCTTGGGAGCAAAGGGAGGCGGACAGGGACAGTCCACTCTGTGCTCTGCCCTGGCTGTTTAGTCTACGAAGGGCCCCAGGTTGGTTGGTGCTGCTCTGCTTCCCCCTGGTGGCCAAAGCTGGCAGCAGTGGCAGGAAACGGGGGCTGGGATCCAGACCTTCGCCTATGGGGTGATAAGAAAATGATCCGGCTGCAGCCAGGCTGTTGAGTGTGAGGGTCCGGGGGGAGAGCTGACAATTGAAACAGAGAACACAATTTGCATACAGT
CAGCCAGAGGTTACTCCTAAAGTTCTTTTCAGGCAGCAACCATGGCAGAAAGAGTGGAGGGGTGGGGATGTCATACAGATGCCCCCAGGAGTGACAGGTGTGCCTGCCCGGCACGGTCCCCGTGATCCAGACAGATTGGGCAGCGCGCCCTCTGCTGGAGGCGGCCAGGGCTGTCACGCCTACACCCAGCCGAAAAAAGCTGGGAGGCCAAGGTAACTTCAGGGAGGCCCGGCTCTCCAGGCGCCACCTAGAAGTGGAGACCTCCCCAGACCTCAGAGACCAGCTTTAGATCTCCCTGGCAAGGTACACTGATGGCTGCACTGGTGCCCTTGTTTAGCTCCTTGCTCTGCAACTCCCGAGTTGC
ACTTAGTAGATGGCATGAAGGGAGAGCGTCTGGTGCCCTGTGTGTTAACCTCATTGCAGGGAGGAGAAGAAAGTGGGCAGAGACCATCCCAGCCCCACTAAATCCACGCTACCGCCCGGGAGGATCCCAGAAAAGGCAGGGGAAGGGGCTTGGAGAGGGAGGCTGGCCACACGGTGGTGCTATTGCCCACGGCGGTCTAGTTGGCCTCCGAACTGGGGGTGGAGGGTGGGAAGTGGTTAGAACCATCCCCAGCAAAGAGAGAAGAGAGTGCTGACTTCAACTCAGTGGCAACCAGGGGGCATAGATGAAAAAAACAAATTGCAA
GTGAGGGGTCCCCTCACTGTAGTGAGAGAGTAGTCAATGCCGCATGCTCTGGGCACATGCCGAGGGGCCCAGCCTCTCTCACTCTGAAGCCTGGCACCTTCCAAGACCTTGCAGCTGCAAGTGGTGCAGCGGCTTGCCCATGGCCCCACCTGCTGTCAGAGCTGTGCTACTGCAGCCACTCCTTTCATGAAACAAGAGGCCCAGGCAACCCTCACTGCTGGCTGGAGTTCCATCTTTCCTTGCTTGGAACACCGCACCCTCTGCAGGGCCCCAGTGGCACGGCTCTCACATGCTGTTCCTCCCAGCTTGCCCTTCTCAGAACGAGACTTTGCATCTTTACAGGACCCTCGGGCGA
CTGCAGGGCTGAGGGGAGCATCAGATGTCTGGATGTGAAGGACGCTCAGCTCTGGCTCTCTGGCGAGTTGGCGGGGGGACGGAGGAGCAAAGACCACCGGATGCTGGGAGAGGGACTGGCCGGCAGGGAAAGGAGGCCGGACCGCAGATTTACTCCCTGCTGCTGCCCAGTGGCAATAATTGGGTACTGCAGAGGGTGGGTCTGGAGGACCTTCTTCAGCTTGCAACAAGGCCAGAGCAGAAAGGTGCCTCTAGGGAGTGTTGTCTAGTCCTCCCGGCCCCATTTTGCTGATGCCCAGAGAAAGGAGGGACTCCTCCTCAGGTCATCCAGGGCA
TCTTTCCATCCACGTTCGAACCTCGGACTTCATTTCTTCCCCACCTCCCCGGCCCTCACCTGGTCCAGCCCAGCATCCCTCACCTGGACTGTGCAGTTCCCTCTACCCTTGCTCAGGTCTCCAGCCTGGCCCTGAAGCCTGTTCCCTCCGCAGCCTCCAGAGGGCGCGAGCGAACACCTGATCAGGCCACGCCCCCTCCTCCCGCTCAGAACCCAGAAGGCTCCCAACTTGTGTTAATTTCCCATGGTTGCCGTCACAAGCTAGCGTTTTTTTAACGACGCAAATTATCCTACAGCTCTAGAGGTCAG
CAGCCAAGGTCAAGAACAACGGGGGCTGGGTTAGCTCTTACTCATCCACCTAAATGCCACTGCCCACGCTCTCCGCTCTCGCCCCTCCCGCTGAGCAGTGGCTGCCAGGGCGGCAGGAAGTCCTTCTTCCTGGGCCTGGCGCCCTCCAGCGGTGGGCGCAGAGCACTAGGCTCCAAAACTAGGAAGCCGGCTCAGCCTGCAGCAGGGCAGCTTGGGCAGCTTCACACCTAAACCAGCCTCTAAACGGGCGCACCTGGACAAAACCCAGTAATTTAGAAAAGCCTGTGTTTCTAGACATCTCG
GAGGAGACGAAGGCAAGTGGGTGATGAGAAACGCAAAGCCCTGACGGAGGGTTTCACAGGCATTTAGGAAGTGGAGGCCAAGGATGTTCAAGCAGCCTGGAATTGCTCTTTTTCCTAGGTCAGCACTGCCCTCTAGTGGGGCAGAGTCACAGCCAACCCGCGTTTCCTCCTCACTCCTCCCACTTGCGAGAACCATCTAGGGTTAAAATTACTCCAAGTCCAGCCAAAGAAACAGCCTAGGGAGACCAGCCATGCACGCCCCCATTCTTGGACTCATTGTTC
GAGAGAATGGGAGGGTGGGAGTAGGGGCCATGTGCAGCTGAGGCACTCAGGAAATGCCGTGTGGAGGAGGTCACATGAGCAGGGTATTAAAGGATGGGTGGGTGTCAGTGAGCCCAGCCCAAGAAGACTGTTACCATCTCCTTGCCATCCCACTAGGTGGCACCAGTCACTCACCCTCCCCTTGGCCGTACTTGGCACTGTGGGCCCAGGTCAAGGCAGCTTCGAAGCCCAGCTGGCGGCAAGCCACTGTGGCCTCCTGGATAGCAAAGTTGTCATCACACACGGTGCCCCACTGG
GTTTTGCCCAAACTTGGATCAGGCTTGGAAGGTAAGAGGTGACCAGCTAAGGCATGGGGTTTGGTGTGGGCTTCCCACCGCCCCGAGGCTCCTAAGTCCAAAGGCATGGGAAGGTGCTGCCCCCTGGTGACGACATGAGGTAATCAGCTCAGCACAGTGAAAACTAGAGCTTCACATCCTCTCAGAGTTTGGTAACATCGGTAGAGTTTTATACACCGGCAGATACGGTAGGGCAGATTCTAAGCAATCACTCAGTGTAACAATCACAATCC
CAGTCAGGGGTGCAGAAAGCACACAGGAGGCTCCAGAATGATTTAAGTTGCAAAAGCAGCCACTGGCACAGCCACAGAGTGCCAGCTTTCTTGTGCCTCCTTCTTCCGGCCCCCTCCTCTTTGTCCTCTCCATCTCAGAATGCTCATGGCGCCCTCTGCTGTCTGGCACAGGTGCTGCTGCCCTGATTTTCTGTTCCTTTTAATGAGCTGGAAGCTCCTCCTAGCTCATGCCAGGTTTTCTTTTCCGGGCTCCCACAGCTCAGCCTGAGTGGCTAAAAGTGATCTCGGACACAGAGGCTGA
CAGGAAAAAAGACGAGAAAGAGAAAAGCGTCAGGAAAAGCGAGAGCAAACCGCTGCTCCTCCTCCTCCTTCCGCGCCCAGGGCGCAAAGCAGGGGGCGGGGCCTGCGGCCGGTTCCCGGGAGCCCCAGCGCCACCTGCTGGGCCTTGGGCGCAGCTGCAAAGGCCAGAGCTGCAGGGCTGACACTGACCCCTAGGCCCACACAGGTGCCCTGGGCTGGAAAGCCCAGGGAAGGCCGGTCAGACCCTGTCTGCAGGTCAGCTGGGACCTGCGGCTCGGGCCACACTGCCGTGACCGGGGCCGGCGTGGAGCCAGGCA
AAGTGGGTGCAGAATCCATGTCTTTCTGAACGACAGTTCTGCTGTGAGAAGCTGCCATTAGAGAGATCCAGCAGGCCCCAGGACTCAGCTGGCCAGCCGGTGACACTGCTCACTGCTCATTGTCCTCAGCTGTGGACCTCTGTCCCCCTCTGCTGGCCACTCACAGAATTTCCTGCTGGCACTGTCAAGATGAAGTCCAAGGAGGAAGAGACTGCTGTGAGTTTCCCATCTGTGCTTTATCTTGGGTGTTTTTGCCAGGGCAATGCTGGCAGAGACTGGGAAGCAGAAGCTAGTGC
GTGGGCCCCACTCTCGTCCCCCGGGAGGTCTCACAGCCAAGGCCTGTGAGAGGGCAGCCCACGCTGGCTCCATGCCTTGCAGTGGTTGGATAAGGAGTAGAGAGCGTCTCCTAATCGTCTACTGCCTGTATGGTAAAAAGCACACCCAGCACCCTCACAACTGTGTGAGCCTCAGCCTGGAAACAATGCTTCATTGGGCACCTCCCAAAAACACCCTATGAGGAAAGGAAGTGGCCAGTGTGGCAATGCCTGCAGGTGCAAAGGTCCAGCAGGGGGCGCCTGTTCTCCTGGCATGCTGAGCTGTGGAGTCCAAACAGCTGCTTCCACGGCCTGCCGGGGACAGGTGGGTATCTCAGGCTGCTGGGAAGTAGCCATGGGTGGAGCATGCATGGCCTGGGGCCATGGCAGGGATGCCACTAGATTGTG
TCCTCCACTCCCAAAGAGCAGGCCCGACACGGGTGGGGGTCCCTGGCTGTGCCCCCACCCCCTGCCATCACCATCTGGGGGTTGTTTATCAGGGACGCGTCCTCCTCCCCCACCCTCAGGGCTCAGGCTTGGCGAGGAAGGACCAAAGCCACTCGCTGCCCTCTGCTGGCCACAGCGGGCACTGAGGGCTGGGCGGGGGTGGCGATGCTGGGGGGATGCTGGCTGGAAGCCGGGGCCTGGAGCCTGGGACAGCAGCTGGGTCTCCCGGGCAACCTCGGGGACAACTTCACTGGAGGTTGAGCTCACAGTGCCTTTACAGGGGATGAGACTCAACACATGGAGACCCGC
CGGCTCCAGCCGCCCTCCCTCCGCAGTGGGGCGCCCCGCCCCCGCGCCGCTCAGTTTTAAACTCGCAGCAGACGGAACTCGACTTAAAAATAACTATTTTGACAGTTCAGATGTAAATATGTGAGTGACGCGTGGGGCTGTTTTTCCTTCACACTTCCCCTCACCCCTCGCTCCCTACCCCAGCTCAATTCGGCTGAGGCTGAGATGATGGGAGAGCGCCGTCTGCAGGATGCTCCCTAAAATGCAGCAGGAGGAAGAGACTTGTCCTAGAGAGCCCAGCGAGCTTGGGGGTGGGGCGGAGGACCCCCAGCTCACTTTCACTGCACAGGTCACACGCCTTTTGGGGATAAGCAGATTTACACACTATTTCTTGTCTATT
TCAGCAGGCCATGGGGAGAACAGAAGCTGATCAAAGGCCAGGGTTGTAAACAGCAGGGGAGGGCACCTCTCCCCAGGAAGGGGGACCTGCGGACCAGCTCCATCTGACACCCTCCTGGCCGCCAGCAGGGACTTCCTGCCCTCTAGTGGACATAGTTAGGAGGTGCACCCACTTCTGAAGCCTGCGGGCTTCAGAAGCTGGCTGCGGGCTGCCTGGCCTAACAGCAGCAAGATCTACAGATTGCAGAACGCCATCTGGCACCAACAACTGTGGCATGAACTTTGTTATCTTTT
TCCAGAGCCTAGCGGGGGCCCAGGACACAGCAGCGGAGCAGGGAGAGTCGTTCAGAGGAGGGAGCGAGCCTCACTTCCCTCCCACAGGCTGGCTTCCGTTGGTCTTCCCCTGACCCACAGCTCGGGTCGGCCGCACCGCCTCGCTACTGCCACCTAGGGGCGCCAGCCGGGCGCTGCGCTTCTCTCGCCATTCAGCCTTGAATTCGATTCAATAAACTGAATGGGATGGGAACACTAAGGAGGGAACAGTTGATTCCGGTGCGGGTGGAGGAAGAGTGGCAGTCAGACGAGGCTTCAAACGGCCAGTGAGCT
CTCCCTGGTGAGTCCCAAGAGGGTCAGAGGACACAAGGTGGGGTGATATGCCCTCCCCAGCATGGGCATATCAGTCCCAGCTGAGGCCTAGATGGGATTTCGAGGAAGATTCCTGGGCCTCTGGTGCCACCTGCTGGCTTGAGTGCATTCAACTAGCTCGTCCTCCTACATCAACATCCATTTCCTAGATGGGTCTCACTTGGGCTGGAATGGGACTCTAAGCCCACAGTGGGTCCCACGGTCTCCACATGGTTAAGATCAATAGGCCAGCTGGCATGTGCCTTC
AGGAAGGGCGGCCGCCCCTGCCTGATGCCGACCCTACCCCTTGCTCCTCGCAGGGGCGTGGGCTGCATCCACTACGAGATGGCCACAGGGAGGCCCCTCTTCCCGGGCTCCACAGTCAAGGAGGAGCTGCACCTCATCTTTCGCCTCCTCGGTCAGTCTCCCGCTGCTCCGTCCCTCTCACCACCAGGGGGCGCCGGAACTCCTCCAGCCCAGGCGCGGAGCGGGACGGGGAGGAGCGGCTCGGCCGCCTCTCTCCCGGGCGGGGACCCCCTGTGGCCTCGGCCATCTTTGCTCCCACCTCATACATTGCATCCCTTTCAAGTCGGCCTTGGC
CACTGACCCTCTCCCTGGGTGGCTGGCTAGGATTCCCAGAGGATGGGACCCTGCTGCCACCACCCCTCTTCCCCTGCTATCTGATGGCTTCCTGTCTGTGCACTCTTGGCTTTCAGGAGAAGAGAAGCAGCTTCTCACAAAGAAACAGAGACTCTCCTACCCCCAGGGCTGGCAGGGCAGAGAGAGCTGATGAAATTGGCTTGGGTGGAGTTCCCGCGGTTACAGATAAGACCTTGGGGACAGGTAGTCCTCAGTCCCCAAATGCTTACGCAGCGTGTACCGTAGCTGTTAGGGGAGATGTCTAGGTGGGAAGATGTCTAGGCGGGGGTCTCCTTTCCACGCTTCCTTCCAGATGTCAGAACGGTCCCCGGAACACTGCGGTTCCCGCCTGGTCCACGGGGTGGCGCGCGGGTCACACAGCTGGGCTCCTTGGGCTAGAGAGGAAACGCCAAGCCAGGAGACGCCGACTCCTGGCGGTTCCTCACCACCGATGCTCAGCTTTTCGCAATTCCTAACCGCCTCCACCTCTGCCGCGACAGGTTGGCGTGGTGGTGACGTTCCTGGTGCTGCTTATTTTCTCCTACAACGTCGTCTTCCTGTTCGTGGGGACGGCAAGC
GAGGCCTTTGAGGCCCCTCCCTGTGCCCTGTCGCCTTCTGTCCATTTAGAGGAGTGTGTATGTGAGGAAGATGAGGCAGAAGAAGCCAAGTATGGGCCCCGACTCCCCTATCAGGTGGGAGAGCTGGGGACATAACTCCCAGTGGGCACCAGGAGGCAGTGCAGCCCCAGCATCAGGCCCTTCCCACAGGGGAGCCCTGGCTTCAGCAGCTGCAGAGGCAGTAAACTCCTGGGGCTAGATCAACGTTTTTGGATTTTAAGAAGTAAAAGACGTTTTGAGGGTCA
CCTGGTTGTCCTGGGCACAGGCTTCAGGTGACTGCAGAAGATTCCTCTCTAGCAATCCTGAACTGAGCAGAGATGTGAAAACTTACTTCTTTCCGCTTTCTCGAAGCGCTCCAGGACGCAGGTGGCACGCTCAACGCGGGGAGGCGCCACCTACAGGACAGAGGAAGACCTGCAGCTTGGGCTTGAGATTTCAACAGTCTGTGGCGGGGGCTGATGAGGGCGGCCCCTCCTCCTCCTGGAGTAATAATAGTCCCTGACATTTATCGAATGCTCTTCTCGTGCCAGACACTGTCCTGAGCA
AGATCACCTTCAGAAAGATAACAGCCATTGTGGATTGGAGCTGGGGGTGGGGAAGATAGTGAGACCAGAGCAGGGATGGGAGAGGCCTGAGGTCCCAGCTCTTGCTGTATCTGAGGGCCATGGCATTGGCAGTGCAATATCAGTTTTGGACGGCAGAGGGCAACATGAACTTGAGGATGCTGAAGTTTCAACCCAGAGCAGAAGGAAGCAGTTTGATTTAGGGAGTCAGTACTTTGTGGTGATTCGAGTGGAAAAGCCTAAGCCATCCTTGAAGAGGCCGCTGCCAGT
TTCTAGGGACAATGATAATTGGATGTGCAAGATAAAATTAAAGTGTGTTTGTCTTGAGTGAAGGGGTGAGGTTGCTGGGGAAAGGGGCCACCCTGCATCCAGTTTAAGTGGGAAAAGCAGTGTCTTCGAGTTTGCCATAGGACCACAAGGTGGCAGTGTGGAGCCAAAAGTGGGCCTGGCCTCCGCTGGGCTTGACTTGGCAGCTCCTGCCTAAGAATCAGGGTAAGGCCCTTTCTCTAGCCAAATATTGCTGAGATCCAGTGCACATTCTTTAACTCTCCT
GTTTGCTGTCTGGTTCACATTTTAGACTTTTCTACTCCTTGTATTACGGACTTCCTTCATTTCACAAAGCTTAACTTCATTCTCCGTAAATGTGTGCATTGCCTCCTTGTGTCTCCTTGAGTGAAACTCCCCACTAACCTCTGTTTTGGGCTTTCTCCCCACTCCTGTGAGGCTCTGCTGCCCTCTAGGGGGCCTTGTTCATCACACACTTCTCAGGGCCCAGTTGGATCTGCACTTGGCAATACAGTCCTAGTGTAGGAGTGTCATGACAGTGCTGCAAAGCCTCAGTGCTCCTTTTCCTGCTCCTACAGTCCCCAGTATAAAATGTGTGGCTAT
GACTGCACACATGCTCTTAGCTGGCCGAGTGCAGGGCCCAGGAGGGGGACTCTGCTATGAGAGGAGTGGGATGGGGAGGCCCTCGAAGTGAACCGCCATCATCATTTCATCTTGGGGCTGCCGCCACCCTGGAGGCCCATTCCTGCGAAGACCAGGAGGGGGCAGCATCTCCCTAGTGCATGAGCCTTAGGGCCCTTCAGGAGGCAGCCAAGGCCATGAAAGCTTCAGCCTTTCTGGCAAAAGTGGCTGGGCAGAGCGGGGAGGTAGAAGGTGGTGGCCTGATTTCTCCAGCTCGTTGCAGGTAGCGCCCA
CTGAGAGAACTAGAGGACTCTAACTCGCTGAGGGCAAGGAGATTCTTCCGGGAATTTTTCGTTGGCTTCTCCCAAATAATAACAGCCTGGACACAGGATGTGCAGGCCAGCCCTGGCTGGGGACGTCTTCCAGGCTGGCGCCAGAGGGCGCTGTCCCCAGGGACCACACGGGATGCCAGGCCACATAACTCTGCAATGTGTTGGCTGAACTTTTCAGGAAACTTGGATGCCGCACATACTTTTCCTTTCTTTGTGGGCAGGCAAGATGAGTCACGTTTTTCTG
GCATGAAGGTAGAGGGGAGGTTCCAAGAAGTGGGTTGGGGAATAAGCACTGGATGGCTGATGACAGAGGGCAGGGTGGAGGATGCGGGGCCAGGGAGGGCTGCACAGAGTCCTGGGAGGGTGAGCGGTGGCCCTGGCTGGCTAGGAGGCGCCACCTTGAGGTGCTACTGGAGGATACGCCGCAGGGAAGGTGGATGGTCTCTTCTGATGACAACCTTCTTGCTGGCATTAGACTGAAAGGGGAGGTGATTTGTAGGGATGAGGCCAGAGGGGTTGTCCCCAGGGAAGGGCACCAGATG
CTGCCTTGGATATCGGGTCAAGTGTTAGGGAAACAAAGAGGGGGGCACAGTGGACAATGTTTTCTGGTGGTCTTGGCAGGGGTTGCAACTGCCAGCTCCCGGGGCAGTGGGGCTGCAGTAGCTGCGGGGGGCGTCTTGAGCTTCAGTCCCCCGGGATGTTGTAGATCCCGTGCTGTGGCCTCTGCTGCCCCCTGCTGGCAGCTTCTGTGTGTTTACCAGGCCGGTTGCTGGTGTGATTTTGACTGTTGCGCTCCTCTGGAATTCTGAGCCTGGGTTCTCCATCCTTTCTGTGGATTCTGAGAGCTAACCAATAAATACGTTTATTTTCTGCTTAAGGTCAGAACTGCGTCAGAACTGCA
TCTGTGCGACTCCCAGCTTGGAGCAGAGGCGTCCCCAACACGTGCACACCCTGCCTTCTGCCTCCACCCAAGCTGACACACAGCCTCCTCCCAGGCCTTGCCCTTGGAGCAGCTCAGGCGTAATGTCTGATTAAATAGCTCCCCCAAGTGGAAGGCCCTTGAGCACCTCAAGCTCCGTGTTTCCACCCCAACTCACCAACTTCCCAAACATGTCTGTTTCCTCTCCACTCTTTAGTCCTTCCTCCCTCCAGGCGTCTGCTCAGGCCCTTCCCTCACTAGGGAATGCATTTTTCTCCT
CACGAGACATGATGATCTCCAGCTGGGAAATGTCTGCCCAGTCTTGGTTTCCGCAGTCATTCATAAAAAGAGCTAGATTTTGTGAGTGGAGCACAAACATCATTGCTTGTGGTGCCACCTGGTGGTAATATGTAAGTTCTGCAGCTAGGACCAGGGGACCTGACTGTCGGACAGGCTTGAAGGATATGGACCGCAGATCTCAGGGAGGTATGTGCCCTCTCTAAAGGCAGGGAATACACACCTAAGACTCAGCTCAGCTCTGCCAGCCACTCTATGAACTGAACATAGACCCCCTCCTCCATT
AGGCTTGTGCAAGATCACAAGCAGAGGTGCAATTTGAAGCTAGATTCTCCCACTCTTAAACTAGTGCCGGACAGACGAAGGCCTAGCACATGGGCTACGGAGCCCTAGTAGATTCCAGTCCCCACACTGAGCCAGGAGGGGTCGCTGCCCAGGGATACCTACAGCCATACTCGAGCTGGACAAGGCGCACGCTCTTTGTGGAAGCAAACACGTCCACCACCGCGTAGAGGGGCTGCGCAGCTGGCAGTCCCCGGGCGCTCGGGCCCATGTCCTCGCC
AGTGAGGCTCCTCCCTGGGGTCCCTGAGGTCTGTCCAGGAGCTGCTCCCTGAGCAAATCTAGAGTGTGGAGGGCTGGGGTTGTGGCAGTAAAAGCAGCCACATTTGTCTCAGGGTGGAAAGGGAGACGGTGAGCTCCAGTAAGGGCAAGGGCGCCATCTAGTGGGCGCCTCCTGCTAAGGAGCAAGGAGACCAGGAGAGCGGAGATCAGGGCTGGCCTTGGACTAAGGGGTGAGTTCAGGTGGAGGGGACTGAGGTGTAAGGAGGCGGGTGAAGTGGGGAAGTGGTGGGGAGACATGGGAGGAGCAGGTGAGGGGAAGCTTCAGGGAAGCTGCGGGAGGGCACA
GTGACGTTCTATAGTTATATGAGCTTTGTGTACAAGAGAAATTGGACTAGAGGGTGGGGCAGCCAGGGAGAGAAGCCCAACATGGAGGCGATTGAGCTGAGGCTGAGCAGTAGGACCTCAATAAGGCCAGCAGGTGGCGCCATTGCTGTACCAGGACGCTCAGGCCCACGGTGGGAAAGTTGGATTTTTCCAGAAAGCAGGCAAATTCTTCAGGGCAAGCTGTCCAGCTGTCAGAGGGAACCAGCTGCCCCACCCCACCCCGCAATACA
CTTTATGCTTTTCCCATGGCTGTGCTGTGGGCTTCTGGAGAAGAGCCTCGCTCAGCAGCCCTGCCTTTGACTCCTCTGCAGCTGTATGCAGTCAACCGGCGTCTGCGCGCCCTGGAGGAACAGGGCGCCACCTGGCGCCACAGGGAGACCCTGATCATCGCCGTGCTGGTGTCGGCCAGCATTGCCAACCTGTGGCTGTGGATGAACCAGTGATCGCCCCAGCGCGGCCTCCGTATTGGAGCCCTCCCTGCTTCCCCTTCTTTCTTTCCTCTTTCCCCAGGCCGCCACTGCC
GATGAAGAGTGAGAGCCCCTCCCCACTTGCAGAATATAAATGCAACCAGAAGGGATTTGTCTTCACCTTTCAGCTTCTGGAGGAGGGAAGCAGCTGGCTGGTGGCCTCCTCCACAGGGACCATTCTCAACTGTGGGGCAGGAGTGGCCTCTAGTGGTCATGGGGATCACAGCCATCATCACCCCAGCTCGCAGGCAGAGCCCAGGGGCCAAGCACCTACTTTGTTCATGATCCAGTCAGCATCTTCAATGGCTCTTTTAATAATCTGCTGGATTCTCTCAGGGTTGTCTTCATCTGAATGAACC
ATCAAGGCGCCCTGAACACTAGGGATCTCCCTGGATTTCCTCAGCCCATTTTCATCCCCTCAGACTCCTCCCCTGCTTGCTCCAAATTCCCCGGGTTGCATGACTAGAATTAATGTCACCAACTCTGAATGTGCTGCCATCTCTCTCCTTAGCAGCAGGGGTCGCCACTGAGCAGTGAATGGCTGCACATCCTGGTCAGACTCGAGGGGGCTCATAAGGTGGCAATCTCACTCAGGGGTCTGCGGAAGCCCTCAGTTCCACAGAGATTGATGGAAAATGGTAAGTGTCACAGAAGGCACCGATTTGG
GGAGTCTCCGACTTCCACGCCCCCAGCCTCCCGCAGTGAATGCCACAGCTGCTTACCTAACTCCTTTCCTGGAAGTTGATCAGATTTGCCTGGAAGTCACACAGCCAAAGCCCATCAAAAAGTCCCTGGCCCCTGACCACCTCCCGACCACATTCCTCTCACGTTGCAGTACCAACAGGGTCCACCAGGGGGCAGGGCGTGCATACAAAATGGGACTTGAACCTGGGTCAGACTAGGCTCCAGAGGAGGCGGTCACGGCAGCGGAGGCTCAGGGACTTTAGAGCCCAGCCCTCTCTGATGACAGACAGGGAAACCGAGGCATCGAGCTGGAAGGGATTGTTCACCTACTCCCGTGCTCTCTAACTTCACTCTCCTGCCACCATGGACAGCGCCCGAGGGAGCGTCTGACTCCAGCGCAGCTACAATCTCCTGCAGCTGGGCAGCGAGGCAGCTGGGCCGCTTCA
AATCTCCTTGAAGGTGTCAAATGAGGAGTTACTGAGTCTGTGCTGGCCTCCTGGAGCCCAGAAAGCCGCCTCTGAACCCTTTTCCTAACTGGGAGCCGGGTGTGGGGAGAGCAGGAGGGGAGGAGCCTTCTGCAGCCACAGGGCAGCCAGGGGGCGCTGTCTCAGGAAGCTGAAGAGGTGTGGATTTGGCTTCAGAGGTGTGGGGTGGAGTCCCAGCCCTGCTGTTGGACAGCTTGGTGGCCCTGGGCAAATTACTTAGTCAGTTTGAATTTCAGTTTTGTTATCTGT
GGGATCTGGGAAAACCAGAGGAAAGGTCTTGAGATGGATCCCCATCTCAAGGCGCGTAGACACCTTCCATCCGATCCCCAGGACCACGAGGGCTGGCTGCCCCTCCACCTTGTCGGGCATGACAGCGCCTCCTACCAGAATCTTCAGGACCGCATAGATTCCTCCCACCAGTGCTACCCTCTCCCGCCTGGCTCCAACTCTCAAGGCTCTCCCCACCACGCTAGACGTTGACCCCTCCCTTACCTTGGTTCTCGCCTCGAGCCAGGCCCGCATAGACATCTCTGCACACCTCCAAGAGGAGCGCCACCTTGCGGCGCGGGGCGCAGGCAGCGTGGAGGTGCGCAAGGCGCTCGTGGATGCGGCTCCGCAAGGCGGGGGCGGGGCTCTGCCCTTCCGGTCCCGGCCCCTGTGCCCCCGGAGGCCCCGCCCCCGCCCGCAGGGCTGTCTGTCGCC
TGTACCTTTTTTCTCAATTCAGAGTTTTCTGGCACAATCCCTCCCTTCCTTGGGACTCCCTGTCCTCAAGGGACCCCGCTTTCCGGAGTCTGCTGGGAATAAGGGTACTCTGGAAACGGACGTATGCCCCCTGGTGGTCAGAAATTAGAGGCTAGGCGCTACAGCCAGCAGGGTCCCGTCAACCGCACAAATTTGTGAACTTTTCTAGAATTTCGTTCAGCCAGTATTACTGAGGTGCCACTATGGGCCAGCACTGAGCCATTGTAATACACAGCACATTGGAGAGAAAGAAGACTTCTGGGGACAGAATTTTTCAAGGTGACTGCTCACCTATTTTCATCCGTGGATACAA
AACTGAACACATTTAGACTTCTTGCATTTCCGAGTACTCTAAGGAAATCATTGAAAAGCATATTCTTCTTCATCTAGGTTTGTCCTACGTCGGGACCCTCCTGGGCTAGCGCGCTTTAAGGTGATGGCCAGAAGGTGGCGCTCTGCATCAGTTCATGGGGGCGGCCTGACTCCGGGGAAGGCAAACACACAAACCAAGGTGCCTGCTTTAAATCCGCAAAGTAAAGGTCCTCTTAACCACTTGTCATAAAACACCCTGAGAC
GAAATCCCTCACACACACCCCAAGGAACCCCAGGATTGCCATTTCTCCTTGCAGGGAGAATCTTTCAGTTTGACATCTGGCTGGCTTTATTGACGGATTTCTCATGCACTTCCCTTTGCTGCAATATGCACACTATCCAGCAGAGGGCAGGATTATACAACACATTCTCCCCGTTAGACCTAAACGAGAGGATGGCACAGACCCACCAGCGTCAGAGGAGGTTAAAAAGCACAGGACACATTTTTGCCTGTGCGCTAAGAGATGACAGCATGAGAAATAT
ATGTAAAAGACTATGCTGTATTGGAAAGTTGAACCAAAGGAGCAGCTGTGGAAGAACAGTTGCTAGGTTGTGTAAGGAAAAATAGTGGGCTCGGGAGCCATAGCCAGCAGTGCAGGGAATGGGGTCATGCGCCCCCATGTGGCAGCAGAACTGCCTCCCCAGCCAGGCCTTGGTTCTGTCCAGATTGCTGTCTATCTGTCTGTTACTCAGATGCAGATGCCCTCTCTCGTGGCACCCACTTATCCCCAATTTTCTCAGACATTTCTGATCTCAGACATGCACATCCATCCTAGAATTTCTTACCATATGAG
AATTGAGAAATGAAATATATATATATATGAGATAGAAAAATCCCACCTGGACTCACTGGATTAGGTGAATTTGTTTTCCTCATTGGTGGATGCGTAGGATTTAGCTGCAAAGAGCCTCTGGCCAGCAGAGGGCGATAGTCTCATAGCTTCAAATGTAAGCTACAGGTCCGCCCTCAAAGGTATCTCTCGGGGAATGTTTCCCTCATCAAGAAGAATCTGTTTAATCCGAAACACAGGACGCTCGATGGTTCTTG
CGCTGGCCACCGCTCCTCTTCTCTGCAGCTGTCATCCTCTCTCTTGCTGCCTGGGGTGCACACTTCTTGGTGGGTGGCAGGTGGCAGGCATGCTGGGCCATCTCTGTCCTTGCAGACTGAGGCCCAGCCCCTTCCCTGGTGTTCCCTGAGGCTGGCACCCCCTTGCGGCCATCTGCGGCATAACCTCGCTCCCGGCCGCCTGTGCCGGAAAGAGGCTGGGGGTCCACAAAGCCCCCTCCCTGCCCGGGGAGGGGCCTGGCAGGCAAACCTGACAGGGCAGTCTGTGGGGACATTTGTGGGCACCTCAGGGGCCCCCGGGCCAGCTGGCATCGGGTGCACTGAAGGTGGGTGCCCATGGGCCCCAATTTCCCAGATGCCTCTGGGCTCCCCAAGTCCCTGACATGGTCAGTCAGGGGTAGAATTTTCTAGGGACACTTCCACACAGCTCCCAGACACCCAGGTAGGAGCAGGGGGCTTCTCGAAAGGTCTCTGGAGGCCTGAGAGGACCTCTGC
CAGGGAGCTCAGGGGATGCAAGGCAAGGGATTCCAGGTACACGGTGCTTCTGAGGCCCTGAGACGCCCCAAACCTCTTCCATTCTCAGCTGTCTTCCCAGCCAGGTCCCAAACCTCCAGGCTGCATTGCAGGGTGCTGGCGCCCTCTAGTGGAAAAAATGGCAGGTGCCCCCGGCTCCTTTACTGAGGAAGGAGGATTCAAGTTCCCAGGCAGGCACAAGCTCAGGGCAAGACTGTGCAGTGCAGGACACTTGCTTCCAGCCCCAGCATCCCTCCCCTTGTCCCTTCTCAGCATTTCCCCCTTCTTCCCACAGATCTCAG
CCCCGGGGCCACTCTGCTTCTGCTGTGAGCCCCCTCCTCGCCCACCCCGCCACGTGGTGAGGGTTATTTTAAGTTCTCAGAGACCCACCGCGTCTGCCTCGTGCTCTTCTTGCCCCTGGAGCGCTGGGGGCATCCTGAGTCAGGCTGTGAGAAGATTCGCCACCAGAGGGCGCCCCGGGCCCTGGGTCGTCCAAGGGGACAAGGACGTTCCCGTCTGTGCTTCGGGGTTCCCTGACCCCCCCATCCTGCAGCCCACCTTCCTGCAGTGTCGTGGCAGGTACTTGGAGAGTGGGACCAAGACCCTTGGCCCCTG
CAGCCTGAACAAAGGCTTAGGGCAGAGGGCAGGATGGCTGGAAAGATGCGTGGTGTTGATATAGTATTGACGTCATTACTGTCATGCAGTGGTGGCTATCGTGATCCCCGCCGCACAGGCGGTTCCTTGGGACCTCTGGGGGCCAGTCATGCCAGATCTGGCCACTAGGTGGCACCCGTGTTCCACGAGCGCTAGTCGGAGAGCAACCCGCGGGCTTGGGCTCAGGCTCAGTGCAGGATCTGGCTTGCTGACGCTTGCCTGGCCAGATTGGTGTTCAGCCCTGCCCCACGTTGGCACCCTAGAACGTTGG
GTGGTGTCGTTACTATTTCGAGGCCACAGGTGATAACTATCATGCTGAGGAGGACGAGGGGAGGGGATCAGGGAGGATGGGCTGACACAGGAAATCGGCCTTTGTCAAGGGTGTGTGGTGCTTGGGTTGGGAGGAACTGGGACCTTCAGAGATACAGAGGAGGGTGTGACCAGCAGAGGGCACAGATGAGCAAAGGCCCAGAGGCAGGCGAGCACGCGTGTGCCACGCTACAGAGGGCACAGTGGGGTTTGACCTCCTCTCCCCTTCCCCTGCCCTGGCTTTCCAGTCATACCCACCTGGGTTTGAGCCCATCCTGGACGCCGCCCAGGTTGA
GAAATTGCAGACAGCAAGGAAAGAAGAAATAAAACTTGCTTGGAAGGAAGTAGTGTTGTCTGGTCCGCTGTGGACACCTGGACATGTGAAGAGAAGACTCTGATCTGTGCTCAGAGTCGGGTTGTTTCTCGAACGGCCGCCTGGTGGCGCTGTGGCACAGGGGCGCTGGCGAGGGAAAGGCTCCTGCAATGCACCAAGCTGCGCCCGGGCGCGGGGAGCCGTCGACTGGGGACTTGGAGGTGTGGGCCTCTCGTGCTGTGTCTGAGGGACAGCTGTCATGTGTGAAGCTCCTGCTATATAAAAGGGT
CTGGAGTCACATGCAACAGGAATCCAGCTCCTAAGGCTCCGCTCAGGCCCTTTCCCCATCTGCCAGGCCGCCATCTGTCCACCCATGCCTCCCTGCGTGTCACCTCCCACCTGTGGCCCCAACAGGCCCTCAATGCCCTCCAAGTCAAGAAACACAGGAATCAAGGTGGCATTCCACCATACCCACCACCAGGGGGCACCAAGGGGCCAGAGGACCCCCAGCGCCTTCCTTCAGGCAATGGCAGTGCAAGATGAGCCTCAGCACAGGGCATTTGGAGGACATGGAGAGCACCTGCATGTCCCAGCTCACCTTTCAGAGTTGGAATCGG
CGGGGCCCGCACGCAGTCCCGGCTCGAAGCGCCCCATGCGCCCGGCGGGGATCCGCAGGCAGGGCTGGCGGCTCCCTCTGGCTGCTACCCTCGCGCCCTCTTCGCGCCTCCCTCCCTGCGGCCCGCCTCGCAGTGCACTCGCGCCGGCCTCGGCTAGCGGCAGCCGCCTCCGGGTGGGCGGAGGGAGCAGCGGCGCCTGGGCCGGCGGCGCCCCCTACCGGGCTCGTGCCCCACCGCCGGCCTGCGGGAGACCAAGCTGGGGGGCTCCCGCAGAGGCAGGGAAGTGGCGGGCGGCCGTGGACCAAGGCTGGGACGGCAGCGCCACCCTCTGGGTTCAGCCGGGAAATGTGTTCAGGATGTGCCATGGGCTGGGTGGAGAGGAGGGCATTGTGAGCAGCTTTCAGGGCGGATTCACCCCCAACAAGTCTTAGGGGAGCGTGCTGATGTAACTCTCTTCCTTTGCTCTGTTTCAGGCCG
TCTTAGGAAATCTTCGCTGCTTTGGAGACTAAAAGAGCCCAAAGGCAGGTAGGTGAGCCGCGGATACAAGCCTCCCTGTCTCCCTGTTGTTGCATACAGGTCTCACAGGAAACTAAGTGAGGAGTAGGGAGGGCAGTGGGTTAGGAACAGCGATGGCCAGCAGATGGCGCCAGGCCCCAAGGCATGACCCGCTGGCCGCAGGCGCGCCTAGGAGTGGCCGCGAAGCTAGTCCCCAAACAAAGCTGGAGCCAATGCGCTCTCTGGGGTCCTTCACATCCTGCTACTCAACGACCTGAAGGTAATCAGCTACTTCCTGGC
AGAGAACAATTTGCTTGCAGATAGTAGGGGTATGTTATATGTGATTGATAAATGAGCTTATTTACGGCAATTTGGGCATCCCCTGTATGTGCCGTAGTTTTCAGAAGCACGAGCAGGTGTTATCAGGGCTTGGGATGCACCTTCATGGCCACCAGATGTCACTGTTGAGTCACAGAAGCACAGCCATAGGGGCTGAGAATCTTTGGTGGGGAGGACGTTTAGGAAAACTTTACCTTGCCAAACAGCTCATTCTTTATTTTAAATATCTGCCAAGCCCAGGATCCCAGGGCAAG
CTTCCTGATTCAGGGTCTGTGGTGAGGGTCCAGGTTTCTGTAATTTGGGGATGTCCCCGGGTGGTTCTGAGGGGCACCCAGGGACAAGGCCACCAGGAGAGGATCCTGCGCCGCGTTCAGCCCTGGCCTCTCGCTGCCATGCTGCCTGTAACCAGGTGGGGGCGCCCTCTCCCTCCTGGAGCTGAAGGGACAGCGCCGCCGCTCACCTACCTGGACCCGCACGCTCTTTTTTGCAGAGGGAGGGAGGTGTGGTTTATGAGTCTGGACTCCGGAGAACTCAAACCCTCGGGAGGCCTAGAGACTGCGCAGT
TATTGCCCTATGTTGGGAAGAGCTGCCTCAACAAAGATCCCACCCCTCCCAGCTGGCATCCAAAGACAGGCTACCATGGGTGCAGTCCAGTCACCTTGTCCCAACTCAGGACAGCTGTGTAGGGCCACCACAGCTCTAGAGTGACCCCATGTGGTTAGCTGAGCCCCGTGGTGACAGCATCGTAGCCCAACTTCTCCTCTGTCCAGTCCTGCTTTCTTCCTTCAGGGTATTAATCCTATTAATCCTCCTGAACCTTGATCTCCAATTCAGGGTCTGCCACCT
AAAAATTTAAAAGAGAAACACCCATGTATCGTGTACATTGAACGGTGCCTGGCACCTGCTCAGCTTTGAATCATTTCTCCCGTGATGTTGCCATCAAATCTCCAGGGAAGGGGAAGCAGGCACCATCACGGCCACCAGGGGGCGCCGCTGCCACAGCTCTGAGTCTCGGCTGGGCCGGGCTGGCATCTCCACCGCCCATCACCTCCCACCATTGTCCCCCTCCGTTTTCAGGCCGGGCCTCCACTTTCTCATGTCACCCACTCTGCTATTACTCCATGCTCCCATCCTTCCT
GAAGATTGTGAATTGATGTACTTAAGCTTCTGAATCACAACCTCCATTTAGCAGCATTCAAGAAATGCGGGCTGTTGTCCCTGCCCGAAGCACAGCCTAAGCAACCCTAAGGCTCTGTTGTTTCAAGCTTTCCCACGAGGGGGCGCCAGAAGCCTTCCCTGGACCTGGATGCCTCAACCACATCGCAAACTAGCAGAACAAAGCTATTCTCTTTTTTTTTCTTTTTGCTCCAACTGACTTCCTACCTTGCCAATACTTG
ATGTATTTCTATTAATATAAGTAAAATAATTTTAAGAAAAAGAAGGGAAGGGCATGCCCACCTGCTCTGTCATGCTGTTTGTCTCTGGCAGAGAGGCAGGTGCTCTGGAAGGAGCTGGCAGCCTGTGATGACCTAGAATGGCCACTTGGTGGCAGTGTTTCACTTTAATTGGCCCAAGGCAACCCGACCTGGTTTTATGAACTTCTAGCTGCGGATTTCTGGGACCCGCCCTCAAGGTTCAATTTATAGGCCTCGAGTGAAGATGCAAAA
TTGGAAGCTCAGAGTGGTTTTGCCTCAACCCTTTTGACAAATGGTGTTCAGTGGAGATTCAAAAGGGAGACAAAAGGTGGACTGGTGGTGCAATCCGCCGGCAAGGCTCAGAGATGAGCGGCCTTGGCCTGACACGCCTCTAGAGGGCAGCAGAGGCACGAGCGGCTCTCTGGCTCCCTTGCAAGTGAACCCGCCTGTCACTCCTGTCCACAAACCCGTAACCGGGAAAGGAGGTCAGCTTGACTCAATGGGCTAAATAGGTGTGGGACTGTTCACTTGAGGAGCT
AGTCTGGACCAGAATCTAAATTCTAGTAGCAAAGCAGGTAGGGTGGTTATTGCATAAGGAGGTATCACAACCTGTCATTTGGGGAGGGTGAGGGAAGGACTGGCTGTCACAGCTTAGCCTCACCAAGGACGTATGTGTAGTGCCCTCTGGTGGCCTGCAATGGCACGCAAGCCAGCCAAATCAGAATCCCCCATCTCTCACCCCCCACACCCCCACCCTCCTCCCAGCCACCCCCATCTCAGGCAAGACAAAGCCAGAGTCCTAACTGGTCTCCCTGCTTCCACTCCTGTCCACCAGAATGATTTGTTAAGATCATCAGATCATGTCACTCCTCTGCTCAAAATTCAGGGTAATTTCCCTTCTCCCTGAGTTATTTAGCCACAGTACTCACAGTGGTCTCCATGGCTGTACTCGGTATGGCGCCTCCCAGCAACCTTTCTGTCTCCACTTCCTGCCCCTCTTCCGGCTGCTCACCCTGCTGTAGCCACACCGGGCTGCCTGCTCTTCCTCTGCCAGC
CTTTCTGTAAGTTACTTTTTCATGGGGTAAGGGTGAGAGTGGAGTGGACGAAATAACTCCTTGAACCCAGCCTGGGGAAGCCTCCAGGCAGCTTGGGCCCGGTGGCCCTTTCCTTGACTCCACAGCACCCCCTAGTGAGCTGCTGGAGATCTGCGAGCTCAGCCAGGAGAAGATGAGCTCTGTGTTTGAGGACAGTAACGTGTACATGTTGCACATGATGTACCAGGCCATGGGTGTCTGCTTGTACATGCAGGACTGGGAAGGAGCCCTGCAATATGGACAGAAAATCAT
GGGTGCTGAAGGGCTCAGTGCATTGGGAGACAGTAAGTGGAAGGAGCCGAAAGAGAAGGGGAAGGCCGACAGGGAGGCCACTGAGGAGAGCAGAGGCGGCGACAGTTTGGAGGCGGAGGTGACCACAGGGAGCACCGGTCCGAGGCTGCCGCTAGGGGGCGCTCGCAAAGCAGGCGCCTCCGGATGTGCCGAGCCCAGCCTGCCCTGGTGGTGCGGTTCCGTGGGTGAGGCCGTGGTGCCCGCGTTCCCGTGGCCGTTCTGGGGCAGCAACAGCGGGTGCGCGATGTGCGGGTGATGTCCGAAGA
GCCACCGTTATGTGTCTTGGAAATCTTAAATTCTTTAGCTCTCACACACAAAAAATTGAACGGAAGATACTTGGAGAGCCAGGGTCCATTCAGCACAGCGCGGCTGGGTCGGCTTCCATTCCTGGGTCCGCAGCGCCCTCGTGTGGTAGGTGCCCAGCCTTCCTGGCTGCATCTCAGGCCAGGGTACCCATTGATCCTTACTTCCCAGTACAGTAGCTGCCTTCCTGGGTCACACCCCATCGGAGGTCACGATCTACCAGGAGGTTAGCCACCCGCTGTGGTTGTCTTGTAGTTCTTCGCAATAAGTTACTGGCTA
ATATATGAAAAGTCACATATTTAAAAAATCGTAGAAGACCCATGTATGAAAGAATACTGTTTCAGAGTGTTGAACTTAGTGTGCGCACGAATTCATAGACTGCTTGCAATACCTCTTAGTGCCACAAGGCGCCGCTAGTGACCTCGTTGAGTCTTCCCACAGCCTGGAGGCGGGCTTCCGCAGCAGTAGCAAGAGGAGGTGGTGCAGGAGGCGGTGAGAGCCCGCAGCAAAACCAGGCAGCTGTAGGAAAGCCCTGGCAGGCCGGCCCACCGAGAACCCCTTTTCCAC
CAGGGAAGAATTTAAATGATAGGTATAGAATGTTGCTTCTTCAGTCTACAGCAAGAGCTTAGTATTTAGGCAAAGACCCCGTGAGGGAGAAGCTACACGGCCGTTACTCAATAGCGACATCTGCTGTTATCACAGGAGTATGCTTTCCCATATTAGGAAGCTCTGCTCTTTGGCAATGGGGTAGCTGGAATGACAGTCAACTCTCAGGCATAAAGAGGCTTATTCTCTAATTTGTGGGTTTTCTCGGTCTTTAGTGAC
GTGATCCTCTGAAGGGTGGAGGCAAAGAAGGAAACTAATAAGGACTTCTTTTTATTGCATAGCTGTGCTTCCCTTAGAATGGGGATCACAGTGGGACTGCACAAGGCCATCGCTCCTGCTCTCTGAAGGCTGGGGCTGCAACTGCACAGAAGAGGGTGCTCTTGTGCAAAGCTGCAGCCAGCTTCCTGGGAGGAGGTGAAGTTTACTCGTTCCTTGCTGAGCGGATGATTCATTGCTCATGATATTTGGTAGATGTAGTCTGCATTAGTGCACACATATTCTGCAACAA
CCTGGGCCAGGTACAGCATGAGGCTCCACCTCCAGGAAATGGGGTGGATGGGGTGGGGGACCAGGGAAGCGGAGTTGCCCACAGGTCCACCTACCGCGCTCCCTGCAGCCCTCAGTGTGCCTAATGGCTGCCGCGCAACGCATGCAGAGCGTGGTGTCGGTCGACCCCTGCTGGAGATGCCGGGACTTGCGTGCGTCAGTCCACTCAAACCTTCGGGCCAGAAGACATGGGATCTAGATTTTTTGTGAGGCTCTTAGTAGCCAGGGCAATAGAAATAAAGTAGCAAGAGGCCGGGCATGGTGGCTCACGCCTGTAACCCCAACACT
GCCAGGACCCAGTTTCCCTGAGGTTGAGTCTCTGTGATTTCTCCTCCAGCAGAGAGAAGGGCCTGGGCCTCGGCACCTGCACCCCTGGCACAGGGACAGTTCTGGGAAGGGCGTGGTGCCCGTCCTGGTGGCTGGAGGACGGGACTGACCCTCTGGCCACTAGGGGTCTCTCTTGCTCCGCTCTGTGCCAGAGCCGTCGCCAGGAGCCCTGGGATCCGGAACTGGGGCAGAATCCAGGAGCAGGGTGGGCCCCGAGCTCTCAGGCAGCGCTGCGGCTCCGCCCACGGCCCCTGGCAGAGTCACTCAGC
CTAAAAGCCTTTGAGTCTATTGATTGAGAAGGCTCCAGAAGGTTTTGGAGCGCTGGAAGAAGGCCAGGCCTGGAATTTACGCGTCGGCCTCTTGGTGTCTCCTCCCGCTGAAGGGAGTAAATCCAGGCAGGTCTGGGGCTGCCGGGCGGGCACCTGGGGCGGAGGAGCCTCGAGGCTGTGGTCCTGCAGCACCACCTGGGGGCGGCGAGAAGAGTAGCCGCAGAGGCTCGGGAGGACGCGCCCTCGGGTCCAGCCGCAGCCAGCACACCGGGAGGTGGTCAGGGGTCATCTCTTCTGCGCCGGCCCCAAAGTAGACTGTCCAGTTCCCTGGGAGATACTGCGAAAT
GAGATTGCCAGAAAAATGATGAACAGAAAATTATACACAACCGAACAGGCCCAACTTTCAAATGGACTGAGAATGACCCACACAAGTTCCACCGAGGCCAAGGGTGACCTGCAGCCAGCGACAGGGAAAGACTGCCACTTACTGGCGGCCTCCGGAACTGGAAGGAGTGTACTGACAATTGTATCTTTCGCAAGCTCTTAACCTTTATACCGTCAATAAAAACCCCATTAACATTTAAAAGGGATGTTTCTGGGTGTCCACTTGGAATA
GGCATGAGAAAGCCCTCGCCACAGGGCAGGAGGAGCCCCACATAGAACCCCCAACCCCTGTCCTCGGGCCTGAGCCTGGCAGGACTGGACGCCGGACACCGGCGCTGCTGGGAGCCTTGAGAACTGCACGTGTGCCCCCCAGTGGCCAGCGCCGGCCGTGCTCCGCCTGATTCTTCAGGCCCTGATGCGGGGTCCTGGGGCTCAGGGAGCCGAGGCCCGGGGTGGGGGCTGCACGGTGGTGTGGTCCTCTCAGATTGCAGGATCAGAGGGCAGTTCTGA
TGCAGAGTGAGCCCACCGGTTCACCACGTTGCTCTTGCCCCTAGCCCACCAGGCCCTGGCCCTCAGCAGCGGACCTGCCGCGGTTTCTGGACTAGGAAGGCCCTGCTCCCGACCGACCCGGAGCGCGCTGCTGCCCTCTACCGGTCATCCGTGCGGCCGGACACCGTGTCAGGCCCGCGAGGAGGGCTCTGCCGCAGTCCCGGGGAACAGCACCCAGCAGCGCCACTGGGAGAGGAAACTGGGGTCAGGGAGGTGTGACTGGGCCCCAGGCAGTCACACTCAGGCCAACAAGGTCAGGGAGGGAGGGCAGCTCACTCGTGCAAACGTGAGTGCAAAATGCACTCCACGGCCAGGAACAGGCAGTCCGTTCATGCGGGCAAAATGGAAAGCGAGCTCCTACCCAGGTTTCTCCTCAGAGCCATCACACGCCTGAGCAGCAACAGTCATTAGCATCAGGGATT
TCAAAGACCTCTGGGTTTTATTTGTCTCCTGACCTGCCCGTGTTCATCCAGGTGTTAATCTGCCACCATGCCCTGCCTTGCAGCGCAGGGAAGACCGCAAGGCCGCAGCACCCTACGCCCCGGACGACCCGCCGCACAGGTGTGAGGCCATCGCACCGCGAGGGAACGGTCACTAGGTGTCGCCGTCTTCCTCGGAATGGAAGCCACGTTTCTCCTGCACCGTTGAAATGGACTGGAACAAAATTTTCTAGACTTCAAGGAAACCATCCTTTCTAATAACAATGAGATGGTAATTAGTAGGGGAAGTGGC
AGTTGTGTTTTGTTCACCGGTGTGTTCCAAGGACTAGAAAAGTGCCTGACACCTTGTGGGTGCTCAAACATCTATGTGGAATGACTGACTGCAGCCTACGGGATGATGCCACCTTCTATGTGGGCTGTGATGAGTTGCCCCTCATTCCATGCCAGGGTCTGCCAGTAGATGGCGCGAGCAGCAGTTGAATCCACTTTGCAGTTTCTCCTGTGTTTGTAGAATCAGCCTTCTCCTCATGGCATAGCTTCGTCCTCCCCAAGACACCAACTCATCAGAGGTCTG
GGGATCCTTGGAGCTCTGCTTTCTGCCCCAGAAGTTGGCAGCTGAGCACAGAAGCTGGGGGAGGAGGAGCAGGCCCCTCCCCAGATCCATCCACCTCCCTCCATCAACCAAGTCCCCATTGTTTATGAGCTGCTCCCGTCAGCGGCCACCAGAGGGAGCAGCAGTGCCACCTGCCGGCCAATCCCTGGCAGGGGCAGAGCTGCCCGGTAGGGGTGGCGAACTGGAGGCTGAAGATGCCAAGGGTCAGAGGCTGGATGGGACCACAGACCTTGAAGTTGGCTTCCATCTCAGAGAAGACGCCCAGCTTTCCCCGGAGAGCAGTGCAC
CCTCATTGGTTTTGAAAATGAGAAGAGGACCTTTGCTTTACTACCCCCGCATTCAAAACCAGCCAGAGGACAAGAGCCTCTGGCTGGGTTGGGAAACCACCCAGCGCGGGCCATGCTGCATTCGCAGAGCAAGGCTGCCACCCTGCGGCCTGGCCGGGCCTTTGGGGAAGCAGAGCGGAAAGGCGGTGTTTCGTGGAGCAACGCTGCCACCTTGTGGTCCCGCTGGGGATGGCCCCGGCACCATGGATGCTGCCCAGATCCCCGGCCCCGGACACGCTCATAGAGTGGTGGGAGCACTGCCTGGGCCAGCCTGGCAGGCGGGAAGGGAGGGCAACGGCAAGCCTTACATCTGGCTCATGCAGGACTCGTGAATGTTCTTGG
GTGAGCGATGGGGGCGGGGTCGGCGGCCTGCCTAGGCTGGACAGTGCAGATTGCAGAAGTCCGCGGACGAGAAGAGCCGCAGCACGTTGACCAGAGGGAACATGAGCAGCGCTCCGAGCAGCGAGCCCAGCTGCACCGCCGCCCCGCACCACAAGAGGGCGCTGCGGCTGAGGTCGCGCAGGACCACGCCCAGCATCACCTTGACGTAACTGAGGCAGCCGCTGAAAAGCACCCACGAGGCCACCTGCGGGGCCGGGAGGGAAGAGGTGCAGAGTCACGGGGCTTGCGGGGCGAGCGCCGGAGCAAAGAA
GGCCTGCAGTTCCAAAAATAAAAGGACAATGTTTACACATTGTAAACGGCTGCTTGTACCAGTTTAGCTACAGCTTTTGGGACTGTACTAACACATATCTGAGACTGCAAAGTTGGACATTACCACAAGGTGTCACTACAGGAAGTGCGGGAAGTGCTTCCCCTTGCTGTGCCCTGTCCCAAACTTGATCCAGGTTAGGGCTAGGGGTTAATGATTGAAGAGAATACATAAGAAAATACAGGAAGAAATGAAAC
TTGGGTGCCACCGAGCCGCTGACCTCAGGCCAGCTCCTCATGAAGCACTACGGCCTCACAGAGGCTGGTAACATCAGCCCCAGTCAGGTGAGGACTTCTGGGGTCACCTGACGGGCCCTGGTGCCTGCCAGGCGTGTGAGCTCGCAGACAAAGGCCATTCTCCTCAGGACCCCAAGGGGGAGCTGCAGGGCCAGAATGTGCTGACCGTCCGGTACTCGCTGGAGCTGACTGCTGCCCGCTTTGGCTTGGATGTGGAGGCCGTGCGGACCTTGCTCAATTCAGGGCTGGAGAAGCTCTTCCAGGCCCGGAAGCATCGGCCCAAGC
AAGTCCACCAACATGATTTCAGCTAAGCTGGGTGTATGTACTGATGTACTGAATGGGCGACCATTTCCTTCCAGAAAGGCTGGAGTCAGCCCTCCGGGATGGCTGTCTCTGTGTGACTGTCTGCACACCACTGCCCTCCACTGGACACTGAATCAAAGCTGCCCCAGACCCACGTTGGTGTCAGGACTCCCTCAGGTTTCCTTCCCTCCCTATCTGGGACACAACCTCCTGGGCAAACCGGTTTCTTGGTTGGCTTCTCTTACCAGGTTTGTTTTACCCTGTCTGCCTTGCATT
CGTGCGATGGCGAAGGACGGCGAGGGACGGCGAAGGACTGAGGCCACACGACAAGGAAGCTACGCTCGTTTCGCGCCGGCGGAAATACAGACGAGAGCGCGAGCTGCGGCCTAGAGCGGTAGGAACCGACGCGAGCAGTCCTGCAGCGTCCCCTGGCGGAGCGGAGGCTCAACGCCAGACTCTGGAGGACTTGGGATAATTTTCGAAAACTATCTGGAAGTTTAGAAGTAAACTTCTCCCACTTGCTTTGCTTTTCTGTTTGTTCTGAAGATGTTCCTTGGTCACTGATTCATTATTAA
AGAGTCTTGATCTCTCGGGGGCTCTGAACGGCCTCCTGGTGAGGGATGGGGGTCCCTGAGCCCTGAGGCTTATTATCCCCCATGGGAACACACAGAACTCCCTGGAACCCCCTCCTCTGTCCACAGGGAATGCGCGAGCCACCTCTGCCCTCTACTGGCTGAATTAAAAACTGCAGCCAATTGAAGGATGGGCAAATAAATGTCACACATCACTCTCCCTGTTCATTCATTCCTCATTCACGGAGAGCTGCTTTGTATCAGGTGCCAAGATAGGACGGGAGGCATAATTTTAATTCTCTGTGT
AGACCTTTGATCTACTTGCAGATCATCACAAAAGCCAGGCTCTTTCCCTTCCCTGAGCATGTCTACATGGTGTTCCCCAGGTCTCATGTTAGATGTCATGTGCGGTCCTCAAAAAGGCCTCCTAGATCTTTGTGCCCATCCCCTTGGCCCAATGCAGTTCTTAACACTGCCAGCAGAGGGCAGAACTGTTACATGCTTTTCCTACTGGTTGTTGAAGGGGCTGCCTCTCAGGGGCTTCTGCTTATCCTACAGGGTCCCTGAGGGTTCAGCATTTCCCATGCCTCACGTTGGCTCCAAGAGGCCATT
CCTCGCCCCTTAGTTCGGGGCCTTGGGTCCCGCACCCTCCCCCCACGGCCAGCAGGTCTTCGCGCAGCGCGGGGCTGGGACAAGCCGAAGGAGAGGCTGTGGACCCCGACTTGGGACGCCGCGAGAGCAGGGCTGATGCGGGGCCTGGGCCGCAGCGCCCTCTGCTGGCTACCCCCAGGGGCGGGCCCGGGCTTCGAGGAGCCTAGAGAAGGGGGACTCGGTGGGTCCATGGCTGCTGGGGGCTTTTTCCAGTCGGTAGCCTGGCCCCCACCTCCCACCGTCCGGAGGGCCCCTGGCTTGGAGCCCCCAGAACTGAAGAG
ATGTCAATTCCTTTAATGGGCTGGGAAGCTCCTGATTTCGAATTTAAGAAAGATACAGCCGCAGTCCGGCCTTGCCTAGAAAGGCATTGCTGGCAGCTCCCGCCCTGGTTAGAGAGCGCCCCCTACTGTTTCTCCTCTTTGTCGGCTCCAAGCATGCCAACACCCAGGCCGACTCACAGTTACAAAGCACCAATTGGACAAGTGTATCCTGGACTGTGAAATAAATTGAGAGGAAGAAAGCGCCAGCCTTGGAGCTGGGCAG
AGTGGATCAGGCGCTATTGGAAATTCAAGTCAGAGTGCATTTGATATGACTAGCTTTGGGAAACACTGTTCACAGGCCCCCGTCGGCAAGAAAAAAGGAGGCGCTCTGCTCCGGCCGTGCCCTGGATCACACTGAGGCAGGACCGCGCCTCCTCGCGGCCTCCCCGATGACATTGAGCCCGCGCCATCTAGCGTCCACTGGTCAGCACTGCTGGACCCGCCGGGCTCCAGGCAGGAGCTCTGCCACTTTTTCAGGACAGGATAAATCTCCTTTTAATTATTTCAAGATTTCTAATTTGCAAGTTAAAATGTCCTACTCTTTA
CGCTATTCCCTGATTCAGCGGGGTCTCCAGGTCTGAACGCCCAAGGCCAACACAGAGGCCTAAAAATAGAGCCCGGGAGGCCCAGTCAAACCGGAAGAGAGCCAGAGGCCTCCCTGGAGTCCCGAAGACGATCTGAACCAAGGAGCCCAGCGCCCTCTAGCGGGAGACAAGCTGCTTCGCGGCCCTGGTCTCCGGTCAGAGGCACTGGGCTGGGGCTGAGCACTCCGAGGCGGAAACCAAAGGGTGTGCCCCTGGGGACACCGCCTCAAGACCCCTGACTGAGGCTCCAAAAGGAAAAATTGTGCCACTTGTG
GGTGTGAGATGGAAAAGTCAAGGCATGTGCTTCTCACTCGGCGTCTGCAAGACCCCAGAGCAGAGCTGGCAGGAACTCCTCGCTACTTTCCCGGTCGAGCGCCGGTGCTGACGCTCGTCCGTGACTTCCACGGAGCCACAGCGCCCACTAGCGGCCAGCTTTGCTTCTCCGCATCTCGAGCGCTCTGCGGTCCACCGACCCGGATCCAGCATACTGCAGCATCTAATCAAGTCACAGTTCCAAGGAAAATCTTTTTATATGTCCAACAGTAGGAAGAACACGGTAGAAATAAGGCACA
GCCCGGACAGCCGCTTCCGCCCCTGCGCCGCCCTCCCGGCCCAGGTGACCGGTCGCCCTACCCGGGGAGCAGCGCCCTCCTCCTCCTGGGCCGGAGCCGGGCGTGGGGGTCGCAGGCTGGTGCCACAGCCTGAGGACACCGCGGCCTCTGCCCCGGGGAGCACGCCAAATGCCGGACGGAGCGGCTGTTGCAGACGGTGAGGCCGCAGCCCCGCTTGAGGGTAGGGTCGGGCGGGGTGTCGGGGTCCTGGCAGAGGCCGCGGCGAGGGCAGGAGCCGGTGCGCTGGCCGCTGCACATGCGCCGCCCGGCACCGGGACCCTGCGGGCGCGCCCCCTGGTGGCAGCCAGCGGGAGGTGGCGTCCCTGTCCCCAGCCAGGCGGCAGCGCGAAGCTGCCTCCCCGCGGGGGGAGCGGAAGTGGCCCAGCTGCTCGAGTGACTTACTAGTTAAAAAGCTGGGGTTGGAGCTGCCACGCGGGGAAGTGTGGAGGCCTGCGGGGCTCCGCCTA
GGCAGATAAACCACAAAGCTAAAGGGCAATTCCTGCTCCCACAGCCACCTGCCCTGTAAATTCTGCTCAGTTCATGAGTTTGCAGAGAACCTCTGCAAGGTGGAGCGTGCATCCTCCACTTCACCATAGTTACCACCAGAGGGAAGCATTCACCCACGGATGACCAGCCTCTCGGGCACCAGCTACTCCAACCTCATGCTAGAGAGCAGGCTCTGAAGGTAGTCCTGGGGTTGACATAGGGTCTGCCTTGGAGGAACAAGCTTTGCAAACTAAATACT
ACAGAGACAGACAGAGACAGAGACAGACAGACAGACACAGAACAGCTCCTCGGCTCACAAGGCCAGGCCTGGGAGGCTGAGCCCAGCCCAGGGGCGTCTGCTGAGCCCAGATCCCTGCAAGGCGGGGCTGCCCCCTGCAGGCCAGCTAGAGAAGGTGCCTGCATCCCCGCCGGCACACACACACCCCTCAGGCGGCATCCAGCACAGGACCTGTCCTGCTTATTCTCATGGATAGCACCATGTCCTCTGTCAGATGCATGCTGGACACTTGC
GGTTTCAGCAGGGGTTGTGGTCACCACTATTCCCATGAGAGAGGTCATACCCACAATGTAAAATCCCACTTGGGCTGCAGGACAGCCAAGGGCTAGGGAGGAGGCGCCGCTCATGTCACCCACAACCTTGCCCAGAAGGGGCACTGCCTCTAGGGGAAGATTGGACCCAGGCACCCCTTCAGTGCCGCCCTCCTCTGGCATCTCCACTTGGTGGCAGTATTGGCCCAGAAGCGGAACTCCAGCAAGCAGCCACCAACCGGTCCCTAAGAGCTGCTGTGGCAGCAAAACTTAGCTCTTTCCCAACAGGAAAGTCTGGGGAGTCTATTGCCCTCATTTCACAGG
AAATATATATATATATATATTTGGGTAGGAAGCACAAGTAGGGACCGTGCTTGCTGCCAGAACAACCAATAGAAACTCCTTGAAGGCCTTCCTGGCACAAACGTAGTCTCCAGCACCCTCTGCCGACCAGGCCCCGCGCCCTCAGTGCTGAGACAGCCTCCAGCCCTCGGTGCCTTAGGGGTTGCGCGTCACCTTGGAGACCGCGTGAGAGGAGGGCGTGCCTCTGCAAAGGCGGAAGTCGGCTGTGGAAGTGTGGGCGGCCATTTTGAGACCGGGCAAGAG
TGGCATTCTTCGGGGGCAGCCTCAGCTGGCACCTCGGGGGGCACCAGGCAGTGGCCAGAGCAGGGGGTCTCCAGGTGCCGGGGACTGAGGCTACCCCTGCTGTGGGCTGCAGCTTGCTCTCTTCTCAACTTCCCAGCTCCCACCTGGGGGCGCCAGAGGGCACATATACTGCTGTACTCGTTTGTGCCACCAGAGGGCAGCCTCCGCACATCGATCTCTACTGCTTCCGAGAACTGTCCAAACCGGCGGGACTGAGAGAGAGAAACCTGGTCCAGGGCAGAGAAAGAGAGGAGCCCACTGCAGTGCGTGCAAGCGATCTTCCACGCGTCCATCCTGAATGTGTTAA
TCCCAGCGGTAGCCTTCGCCTTCTTCCCACCACCCCCCTGCGCCTCCCTTTCACTCCGTCTCGCCCCGCTAGCCTCCTCATCCCTAGTCCTTCTCCCACTCCGCCGTTCCCGAACCCTAGCGCGCCCCGCACGGCTTCTCGGTGCGGAGCCTTCCCAACGTAGCCACAAGATGGCGAGGGCGAGACGCACCCAGGGCAGGTGGGGGATGTGACCGTGAAAGTAGCTGAAGCCCCCCGCCCCGGTCCGAGGGAAAGGTAGGCTGAGGCCCCCACTTGACTTCCTGTGATCTGGGCCCCCTCACAGGAAATTGTGGG
CAAGTGAGCACATGCTGCTGCGAAAATGCCACAGGTCAGCTTGCTCAACGCATGGTTGCCACCCACCTTCAATTTTTAACAAATGCAGTATGCGAAGCGCAGTAACATGAGGTATAGGCTGTATATGAAAGGCAGTTAGACCAACCGGACGCTAGGGGGAGCCAGTCCCCAACACCGGGCTTGTTTCTCACACCAGCGGCATGTCTGTCGGGTGAGTTGTTCCCAAAACCACCTCCGGTTCTATAACTCACTAGAAAAGCCCCCAGAACCCACTGAAAGCTGCTACGCTT
TTTCACTCAGTTACCACCTGACCTAGGAAGCCAACCCAGGTTCCTTCAGGCAGGTCAGCTGCCCCTTCCACAGGCCTCAAGGCTATAAACACTCAGTTCCCAGGCCTGCTGCTAGAGTTCCAGGTTTGCCAGAGCTGGTGGAACACTTCTCTCGCTGACCAGCAGGTGTCTCCACTGAGGCATCCACCTCATCGGCGGGCCTCCCTGTCCTCCTAGAACAGGGACTGGACCGTCCAGCATCCAGGGAGCCCTAGGGTTCATTAGCGACACTGAGGGCAGCCATGGGGTTCTGCCTCCTCGCCTCC
ATGGGGGAAAAAGAGGAAAGAAAGCAAGAGTCTTTGCCTGGTAAACTAGGGATTATACTTTATTTTACCCAAGCCCATCAAGGCAGTGCTTCTAGGAGTCTGCAGCAGTTGCAGCGTTACTGGGCTTAAGGCGCCTCCTAGTGCTGATATGGCTTCAGTGACCACAGGCTTAGATCACAATACTAAATTCCTTTTCAGTACAGCCTTCCCAAGAACAGGCACAGACAAGCCCAGGCTGCTAAGATTGGAATAAATACCTAACTCTTCAATGGCC
CCAGTGCCCACGGCACAAGCTTTCTTTGGAAGGCGAAGATCTCCCCTTCCTGCTGGCCAGGGTTAGGGTTGGAGGAACTTGAGGGGGACCAGGGGAGGTGGCCTCAGGGAAGCCCAGGGTTGCTGGTGCCATCGCCAAAGAGGAGACTTTCGGTCTGTCCAGCAGGTGGCGCCGCGCAGCTGAGTATCCGAGGAGAGCAGGCTGAGGCTGGAGAAACCGTCTGCCCTAGGCTTCTTCCCAAATTGCATGTCCCCAGCAGGGGACTCTGCACTGCTAGGGCTCCTGTCCAGCACGGCATCTTCTCTCCGGGGGACTG
AGAGAACCTGCCCCTGTCTGCATGTCCTCCCACCCTCGGATGTGGATCGGGTAGGGTAAGCGCTATCTGGGAGGAAGCCGAGGCAGCCGGGAAGTTGGACCCCAGAGCTGACTGGGGGCCTGAGGCTTTGCTTAGGTTGGACTCATTCCTGCACCTCCCATGGGTCACTACCGCCACCCGGTGGTCGGTGTCCAAATAGCATCAACAGTGCGGTTTTAGTTTCCTTCTCCCACCTGCCGGATCCCGCCCCGGGCACCCTCGGGGGAAACCCTGCCTTCTCCGGAAACACCTGTCTGGGCCGCCCACCAAGTCCTCCTCGGGACTTCCTG
TTCAGGTCTGGTGGAGTGCATGGGTGGGTGGGTGAGTATGGGTGGGTCGGCTCTGGCTCAGGCAGTTCCCGGGTCCATGCGGAGACCCCCACCCCGGACCAGCCCACATTTAGCCTGCAACAGCCTCCCGCAGCCGTGTGCGCCCCTCCTCCATGTGGCCACCAGAGGGCGCCAGAGGCTTGGGTTTGAGGCCTTGGGGGCCGACAAAGGCGGGAGGAGGTGGCGGCACCACCGGGGTCCTCTGTTCCCCATCCTGGACCTGCAGGGCGTGGTTCTGAGGAGAACGCCCCCC
CCTTCGAGTCCTGTGACCTAGTTCTTTTCCAGTTCACTCAGTATTTTTGCAGAACAGGTGCCAAGATGGATGCATGCTATGTCCTCCCCAGTCAAATTGTGAGCATCTTCGAAGATGCCAAGTGCTGAGAACAGGGTATGTTAGCTAACTTGTGCTCCCTCTAGTGGCACTGCAGGAGCATAACACAGATGTTCAGATAATGCCATAGGGGATGACAGCTATTCCGCATCCTAGTGAGTAAGGATGGACATGCTTTAAATGGCCAGTTATTTAAGATTTCAGAGTCAATGGTAGGAAAACCATACC
TTATTCATACACACTTTCCACTTCAAATATACCCAAATATGGCTTTCCTCACTTCTCAGGCTTTATTGGGCTTTATTTGTGGGAGAAGGGGGCTGGTCCCCAGTTTTTGCAGTGCAAAGCCAGAGCGCCACCTGCTGGTAGCCCTCAGGTGTAGGTTCGAAGCTGCTGGGGCCCCCTGGGGTTTGGGACACAGGAGAATTTCAGGCTGTGAGTGGAGACAGTTACTGCCACGATTCCACAGGCAAGTTGTTCACCTCAAAGATCTCCTGCACCGACTGGTGAAAGTGGTCGTAGGTGAGGCGCAGCTTTAGCCGCAGGGGGGCCTAGGAATAGGAGAGCAGGGACCAGGGTTAGCACCCACGGCTTCTTCTATCCCTGGGTCTTGTCTTGGGGGAACTCCTGAAGCTCACCTTGTTAGGATTGAGGATTCTGAAGAGCTGGGTGATAGGA
CCCTTGGGTCAGGGGTCCTGGTTGCACTCCGTGCTTTGCACAAAGCAGGCTCTCCATTTTTGTTAAATGCACGAATAGTGCTAAGCTGGGAAGTTCTTCCTGAGGTCTAACCTCTAGCTGCTCCCCCACAGAAGAGTGCCTGCGGCCAGTGGCCACCAGGGGTCGCCGCAGCACCCAGCGCTGGAGGGCGGAGCGGGCGGCAGACCCGGAGCAGCATGTGGACTCTCGGGCGCCGCGCAGTAGCCGGCCTCCTGGCGTCACCCAGCCCAGCCCAGGCCCAGACCCTCACCCGGGTCCCGCGGCCGGCA
TTCACCTTGATCCCCGGCGGGACGTCCCCACCCCTTCCCAGCAAGGCAGCCCTCAGGAGCTGCAGCCCAAGTGTCTCGCCTGGAGCTTCCAAGTGCAGAGCCTGATTTTTGAAGAACCACTGCCACACTCTGGCAAATGCAAGGAAGTCATTCTCGGTGCTGTGGCCTGGGGACCATCACGAACTGTCCTAGAGCGCAATCCGAATGCAAGCAGGGGAGAGGAGGCCCCAGCAGGCTGGATGCTGCTACGGGGAGTGACGGTCACCCCTGTGTGTCCAGAGCCCACTCCACGCCTGGAACGCAGTAAACACTGCATCGACAGTGGCCCTCCCCGCAGTCCCCCTTGCTCACCCCCTTAGCTCCTGAGCTCTTTATCATGCTTTCCGCGTGGCCCTGCTCTCACCTGACTGTAATCTGCATTTATTCCCTGTCTCCAGCTGATCTGTGAGTTCCACAAAGGGGAGAAGCCACCTGCTGGGCGGTCTTGCATCTGTGGCAATGCCTTGTGCATAAACAAACCTTCGCTAAATGTTTGTTGAGCGAACAGAAGAGCGAATGATGCACACGAATATGGAGGTCTACTAATATGTGCTTAAGGAATTAAACCGGTGATGATAGAGATGAAAGAGGCGGGTAGGTCATCGCAGTGCCTGCGGTAGGCACTAGATGGCGCCCAAGCACACCAAGAAGGCGCTGAGAGGCGGGCCGAGCAGCATGAGTTTTTGGTATAGGGGTTTCCTGGAAGATTGAAGCAGTTTATCTATGAGGGCCCCTTGACTGAAAGTCTAAGATCTGG
TGGGCGGGGCTGGGCGGGCTGGGAGGCACTGGGCAGGGCGGGCGGGCTGGGAGGGCCTGGGAAGCACTGGGCGGGGCCAGCGAGGGCCAGCGGTCACGCCCTCCGTCTCCCTCTAGTGGACAGTTTCCGCAGCCGCTGCTCGTCTGCCAGCTCCTGCAGCGATTTGGAGGATTTCTCTGAGTCGCTCTCCAGAGGGTAAAACTTGAACTTGGGAAAAGGATCGCCTCCAAAGGGTTTCTGGGGAGACTAGAAACAGTCTTTTGCAGGGAAAT
CAACAATTTGTTTATTTTTTTTAAAAAGTAATGGAAATGGCAACAGACCCCACTGGCACTACTTAAGTACAGGTTGGAAACCATGGCTGGACTGCAGACTGGATGGAAACACATGCCATCTTGTGGTGGCATGTGTGAATTGCAGGAGCAGCAGACAGGCTGCCACCTTAGTTAACTGAGAAATAAAGGGTAAAATGACAGCAAGTATCAGGTACCTTAAAAGGATGCAGATGCAGTTTTATTTTCCTTTTTAAATTT
AGTTTTATAAGCAACGCGTGGTGTCTCGTTTGGGTTTAAGGATTCTTTAATTATGAATGAGGCTGTCTGAGCATTTCACTGCGGAGCCTGAGCGCGCCTGCCTGGGAAAACACTGCAGCGGTGCTCGGACTCCTCCTGTCCAGCAGGAGGCGCGGCCCGGCAGCTCCCGCATGCGCAGTGCGCTCGGTGTCAGACGGCCCGGATCCCGGTTACCGGCCCCTCGCTCGCTGCTCGCCAGCCCAGACTCGGCCCTGGCAGTGGCGGCTGGCGATTCGGACCGATCCGACCT
TTAAATATAGGTGTGGATTATGCAATCTACAAGGCAGTACTTTCCCACGTCCCAGCCCAAATCAGATCCTCCCCCTGTAGCCACATGCAGTTTGGGCAGGTCGAGTAATGAGATCGATGTGGCTAACTGGTACCCTCTAGTGGCCAGAAGTCAGAATGTGCAAAAGATGGGCAATCTTGGCAGTTACTGCAAGGCCAAAGTAATTGGTAGTATATGTTTTGGAGAATCAAAATGTATTTCTGGGACAAGATTTTTTGAAATGCA
AGAAAAAAACAAATTCTCGAAGTTTATAAAACATTTATTTTCTCAAGAAGGCTCACTTGCAAACATTTTGAAGTAAACAATGTCATAGCAGTCATGCACTGCCCTCTGGTGGTCACATGAGAGCCCTGCATGACAAATGCTGCAGGGCTCTGCATTTGGCGTCAGCAAAAGACAACATTCAAATTTAGACATTGCTATGGGCTTGCAGTTAGATCATATCCCAATTTTGTAAGAATCAATGTTTGGAA
GAACAAGAGATGGAGGACGGGGGACTCTTAACAAATCCACATCCATCTTTGCCTCCATTCAACCTGCCTTGTGCTGGCTTGAAAACAGTTGCTGACCAAGGTTTGGAAAATGCAGCAGCTGCTTGCTGCCATCTGCTGTACTTTCTGTTGCTAGCAAGCATGGGACCATGGCTGGCTGCAAAAGAGGAAAAAATGGAAAAGTGGGGGAAGCAAGAGACCGGCAGCCTCCTCTTTACCCAGGAAACCCCCATGATAATGCAGCTACGGATTCATG
AGAACGTTTCTCCTTTCCTGGGTCCTTCGGGGTTGGCAGCCCCCAGGTGGGGAAGGGGTGAGTGGAGAATGGGTCCTGGCTCTAGTGAGGCACCAGGTCTAGCTCTGGATCAATCGATGCTTTGGCTGCCACCTTGTGGCAGATACGGAGAACTGCAGGATTGGGGTCCCTGCGCTGAAAGTGGGATCTTCTGGAGAGGGAGGAGGAGATGATGGCAGAGGTGTACATTATGAGGGTAGCAAACCTCAGATTTCCAAATTGACATTGGGGTCTCCTAATTCCTG
TACGTAACTGGTCCAGAAACCGCCTCTGAGCCCTGGGCACAGTCTCACTGAGAGTTCCAGCCCTTGCCCCGAGCTGCAAACTGGGGCCTAAAGCTGCAGCACCGAGAGGCCACGTGGGGCGAGGCCTCCCCGGAAGGCCTGCGGCGCCGCCGTTGTCCACCAGGGGGCGCCAGGAAACGGCGCGGCGAGGCCCCAGCTCAACCCGCCCGCGCGGGCACACCCGGGCTTTGACCCCTTTGTGATCGAGGACACGGACGGGTTTCTCTCCAACAAAAGGGGGCCATAAATTACAAACGGAA
CCGCTGCGCTCAGCCCACTATGGTCGTTCTTAAAACAAATTGCAAGGTCATGCGTTTTCCTCCCAGAAGAGTGATAGACCCATCCCTGGCACTGCCAAATTTAGCTGGAGCTGAATTGTTCCGCAAGTTGTACTTGGCTGTGACCACCAGAGGGCGCCGAGGACAGTACGGACGCCGTCAGCGTCTCGGTCACATCCTTCCGTGTCCAGCTAGAAAATGAATGGGAAACCCGGGCACTGAGGCTCACGCCTGTAATCCAGCACTGCAGGGGGCGAGGCGGGCGGGTCACTCGAATTTAGG
TCCTGGAAACTTCGGGGACGCCAATCATGTACTCTTTTTTACAGCAATTAGCTTTCTCCATCCGCTGGTGCTGCTCCGCAGTCCTCCGCTCTCCCTCCTTCCTCTTCTTAACCTGGGGAGGGCAGAGGGATGATTGTCACTAACACCCAGGACCAGCAGAGGGCAGAAGAGAGTAGCAGGAACCTCCAGTGGAGCAAAATGAGGGACTCTCCTCTCAGTTAAGCAGGTGAGCCAAGGCCAGGCCTCTGGGCTACATATACAGTCCCAGGGGGAGAGAGCGAGGTCAGGTCTAAGACGCGGGGATGCCCCAGCTCAAGATGTGCTGC
GGTGGACAGAACCCCTGATGGCCCCAGCAGGGCAGCAAGTGTGGGACCCGGTGGGCAGGGCTGCCCAGCTGGGACCGTGGTGCCAGCTCCGGGGGTGAGAAAGGAGAGGTTGTGAGAGTCCAGCTGGTGACAACAGTGACCCCTGGTGGCCTGGAAGGTGCCGGCCCCGGGCTCTGCTGCACAGGCCGTGCCTCCACCTAAACCTCATTGCACCGAGGGGCCCTGCCAGGGTTCCCGAATGTTACAGTTACAGATGCCGAAACTGAGGCTGGGGCAGGCCAGTCGCTTGCCCGAGGCCACAGTGCCAG
CTGCAAAGGTCTAGAACGTGTCTGGTGTCTCTGATGAGACAAAGAACTCGGCTCTTGCTGGTTTCTTCCCAGCGATGGCAGAGTTCACTTTTCACTGGCTAAGGCAAGTCAAATGCCCCGGCACAACCTCAAGGGGGCAGAAGAGTGCAGTTTTAACAGGTGCCCAGAAGAAGGAGAACCGGAAGCATCGCTGGACATCAAGGATTCTGCAAAGCAGAGAATAAACCCCAGATTGCTTAGGGGAAACCAGCTGGGTAGCGGTTTAA
TCATAGGTATCTCACTAAGGATGTAATTTCTGAGTGAATTGACCTTTCCTTCGTGAAAAAGAAAGAGGGAAATTGTATCCTAGCAAATGCGGGTTTCCATGAGCAGACACCCCCACCTGCTGGGTGACTTGGGAAACAGCAGAATCACCATTTTTCCTGACCTGCATCTTCCTTCCGCTCAAAGAGCACACGTGTCTGTTTCGTTCCAGGGCGCTGGATACATGCGTTGCACATGGAAACCTTATTATTGTACTTTTT
TGATACTTGTGGGCATGTGACAAGTCTGTGTGTCGAAAGACTAGGTATTTATTCCAGTCTTCAAAGACTGACGTTGTCCCCGTCCTTCCAGAGCCTCTAAGCCTTCTGTTACCGTCTCTGAACCTCTTTCACTGCTGCTGTTTCAGCACTAGATGGCACCCTAAGCCCACGTTTGCCACAAGTCCGTGGTTTGTGTGTTGCCACATTTTCAGCACTAGAGGGCGCGCTGAGCCCAGGTGTGCCTGTGACCTTGTTTCCGAGGGACCTAAAAAGCTTCGGTGAGTTTCCGCCTTAGGCTGGGGCAGGTCCAGATGCTCCATTCCGGCGCTGCAGAGTTCTGCCTAGCTCTGGGCTTCACTTTGGTGGGTCCAGCACTGGGCTCCAAGGCAACGTCTTGAGGCTACTTCTCTCTCCTTTCCCTAAGCAGACGCTGCCTCTCTTTGTGCCCGGCGGCCTGGGGTTGGGGGAGGGATGGGACGGCAGCGCCGTGGCCACCACAGCTGACCGACGCTGGGCCACACCCGGAG
GGTCCCAATGCCCACCTTGTCTCAGGGGTGACGTCATCACCTTTTGAAGAAGCCCCAGATGGTGTTGAATAGCGATCGCCACCCCCAGTGTGCACCAGGGAAGGAGCATCGTAGACCTAGCAGATGAGGGCAGGCATGACTGAGCCCGTCCCAGCTGGGCCTGGGTACCGGAGGCTTGTAACCTACAAGATGCCCTCAGAGCATAATTTGCATACAGGTGAGGGCCTGCGACAGAGGCCCTGCATGTCCAGAGGCATGGCCAGGTAGAGTAGGTAGGCAGGCTAGACACACCTGGAGATGCTGCCCTGGGCACACGCAGTTCCTGGGTAAGCCAGCGGAGGGCAGCAGAGCCTAGCGGCAGGCGACCCAGTGCCCAGGCCCTGGTACCCTCCTTGCCTCGCTCAGCACCAGGCCTGGGAAGGCAGGGGGAGTCCCCTCCTGGCAGGAGCTCCTCCTCCTCCTGGCAGCCTTCCTGGGCCTGTGCTGGGAACCTTACAACCCTTGCC
GGTGTCTGAGCTGGGACTGGGACCCAGAGTCCTCAGTCAGGCTCTTCCCTCCGAGGTGGGGAGGCGAGCCCGGGGATCCGCACCTGCCCAGGTGGACTCCGCTGCTGCGTGGCGCCTGCCCTGGGACCCACGTGCGGCTAGGCGGCACCTCCCCGGGCGCCCAGCAGGTGGCGGTGCGCGGCCTCGAATGGCGGCTGGCAGGGCCGGGACGCGGCGGCTCCTCGCCGGGCGCGTTTCCTCCTCCAGCACTGTCTCACCCTGCTCCATGCTAACCTGCTGAACGGCCCCTGG
AGGAAGACTACTCCAAAGATAAGGAGCAGCCACAAACCCGCCAGACGCCGGCAACCTGACTTCTGAGTGTTTCCCGGCACCGTGAACACAATAGACGACACGTGATACGGTGCGGCCTCTGCGCCCGGGAAGCTTCGCCCTCTGCTGGCAGACGGCGGGATCCATCGGGTGCTGGGAGGACCGGGAATCACAGCAGGCTGACCAGCCATAACAGACAGAGTATAACCCCAAAGAGTCAATCGCTGTCAAAGGAAGACTGTTAAAAATCTTATACAGTCATATAATTT
GATAAAGTCGTCGCCGCTGCTGCGCGCGGCCCCACGCAGGGCCCGCCTCCCGGTGCTCTCCGCAGGCGGCGCCCGCCCAGCCCTGTCTCTGCCGCCGCTGCTCCCTGACTGCCCCTGCCCTGCGCCGCCCGCAGTTGCGTCAACGCCTTTAGCGCCCGGCCGGTCCGCACTGTATCCTGGGAGCCGGCGCGGCCGACGAAGGCACATGAGGCTTCCTGGAGGCAGGCAGCCGCACAGCCCCACCTGCAGCTCCGGAGGCGAACTGCAGGCGCGACCCCGCCTGGCCCGCGCCCGGGAGCTGACCCCGCGACCCCTGGCCGACCCCTCGCCCCTTCCCCGACTGCCGCGTGTGCGCGCGCAGTCACTGCGCTGGCCCCGCGACCCAGGCCGAGGGACTCGGTTAC
AGGTGCTGCATTGAGGCATGACCGGAGAGCTGGCACGCGTGTATTTCTCAGAGCCCTCTGAAGCGTGGGCTGAGATGGATGAGCGCAGACACACAGCCTGGGGCTGCCCGGCGGTGGCGGCGGATCCGTGGCTCCATACTGCCATCTAGTGGGAAAAGAGGACGAGGACGGCGGCGCCCACACAGGCGCGGGGAGGTTTGCAGAGCCACGGAGGGCGCTCAGGCCGCCGATGCTTGCGGGAATTCTTTTTGGGTGGGTGGGTGGGTGGGGGGGGTGTGTGTGTGTGTGTGTG
GCTGCAGAGGGAGATTCCATAGAAGAGGTAAATTCATTAAGAAACTCATCACCGAGCACACCTTAGAAATCCCACCTTTTGTGCTCAACGTGGCCGGGTCCCCGGGGACGCCGTTGGCAGCTCTCCATGGAGCAACAGTGCCACCCAGTGGTCAGTCCTCGCGATGCCGCCGCCCGCTCCCCTGTGCGGTCCTCAGCGGCCTGGGAGAAGACAGAGAAAATGAGTTGGTACAAACGCTTGCCCCGAATATCACATCTTTAAATAGTTACCCACATGAAAGAAGGCCTGCAACTGATTCAA
CCGTAAAGATCTTTTACTTCATTTGTTTATTTTATAGATGAGAAAACAGACCCAGGGAGAAGTGAAGGCTGAGTTGGAATGAGAACCATGTGCTGGTGCTTGCATTTACTGGCCACACTGAACACTAGGTGGCGGTCTAGCCCTGTCCTCGCTCTCATTTCTGCAGGCTGCCTGCCTGGGTTGGGACTCTGTGAATGGCGAGGCCGGCTGGAAAGCAGGCTCTGTGCCTCTTTGACCAGCCATGCCGCCTGACTCAGATGATGGCATGTCTGCATTTGAG
GGAGTTGGGATTCGAACTCATTTCACAGGCAGAGGGAGGAGAGCAGCCATAGCCACCTCCACTGGTTCCGACTCCAGCTCCCGGGCTCGCAGGAGTAAACGCGCATGCTCAGGGAGCTCGGTCGCGCATGCTCAGCGCAACGGCGGGGAAGACTCCAGCCGCCAGGGGGAGCGCGTGCCGTTCTTGCCTCTCTGGCCTGCGCCTCCTGAGCCGAGTAGATATCCCGGAGTTCCGCGCGGCGCCAGCCCTTCCGCCACGGCCGTCTCTGGAGAGCAGCAGGTAAGTGGTTTCCCGCACTGCCGGTATCCGCCGCCATCCGGACTCCCGGGTCCTC
TTAAATTTCTATGATTTAGAAAGACTTTCTGGCAACTGGATTGGACTTGGAGGATCCTGAGTGCCGCCAGATTGGTTGGGGATGCTGAAGTGCGCAGGACGCCGAGGCTAAGGGGCAGGAAGGGACGGCCAGCATGCAGCGCCACGATTCGGTCAGCAGGTGGCGCGCGAGCACCGCGTTTAACCAGTTTCTAGGTGCGCGTGCTTTGCTGTCTTTTGTTACCATTTTGTTTGTTGTTTGTTTTGGTTTGGGTCTTTTTGTTTTGCGTGTGAGTGATGGATTTTTGTGTCTGCCTTGAG
ATCTTTCTTATAGTTGGTTTCTCATCTGCTTTTTCTCTCTGCCGGGAGTGTTCTTTCTCTTAGAGCTCCATGCAGTTCACATCACTGCCTCCCCGTCTCAGGTCACCGCCTGAGTAGAGCTCCCCCTACTGACTGTTCCTGAAGATAGCATCCTGTCCTCACACCCTTCACTGTCCGCCATTCCCTGCATTATTTTGCTTCATCCTACTTAATATTTTATATATTAAATTGTTAATTT
ACCGCCTTCCGTCACACCAGGCTCTCTCCAGACTGGCTGAGAGGGTGGAGCTGGGAGCCTCTGAGGCTGGTAAGCCGCGTGCCTTTGGAGGGTGGGGTAACAAGCAGGGCCTCTCCTAAGGAGGGCTTCCCCGGCCTTCCTTCCTCGGGGCGCAGCATCGACATTCGCCACCAGGGGGTGCTGCCGCACCGTTCCCGGCGCCGCCTCTGCCCCGCGAGGGACTGGGGCGTTTTCCACCGGGCGCGTGTCTGGGGCTGTGACTCAGAATCCTCAAACTCAGAGTTCGCAGACGGAGGAACTCATGCTCAAA
TGTCTGTCTTGTCCCCTAAACTTTGCACTCTCAGAAACGGGGCTGTGTTCCCTCCTCCCTAGGTCTCCAGCTCAGTGTCTTGCACACAGTGGGTGGTGAACTGACTTGCTCCTAGTTTCCCCTCTAGAGGTGCTGGGATGCAGTGACAACGCGCTTCCAGATCTTGCCACCAGAGGGCAGGAGCGCACAGCAGCCGAGTGTGAGCAGCGCGGCAGAGAGCAGGTCGGGCTGGGTGGGTCCCTGGACATCCAGCCGGCAGGGCAGGGAAGGGCCAGGCGCAGAGGGTAAATGAGGACAGGGCCTTGGGGGAGTCTCTTCATT
ACTTCATCCTGGGGGACAGAGTGAGACCCTGTCCAAAAAAAAAAGGGAGCTTCACAGGGGGAGGTCCACATGCATAGGTTGGGGAGTTCCTGCTCCCTGGTGTCCCACAAGGCACCCTTCTACCCTACCTGACCTGGGCTTATGCTGACCATGAGGTGAATCATCCTGCACTGTGCACTGTGACTGGCAGGGGGCGCTGAAACCGCCTTTTCTGCCCCACATGGTGCGCATGCGTGTTCTCACCGTAGACGCTGCGTGGCGTGCGTGGCGTGCGTGGCGTGCGTGGCGTGGAGTCCAGAATGAGAAGAAGGAAAGCGGGGCCGGTTCCTTCAG
TCTTAACATTTTGGCTTCCGGTTGCCGAAATATTTAATACCACATCAGATTGTGAAGGGATAGAAAAGAAATGTAATGTTACCACATTACGTCACTAGGTGGTAGTCAAGGATCATTGCTTTGTTAGTATGCGGTAACCCTTGACTGGCCAGCAGGGGGCCCATGTCAATGACATTGCTGGAAAAAGTTTGGGATCTCAAGCCGATGTGTGTTTGTGCGTGGTGTGTGTGCCTGCGCGCAAGAGGGAATAGGGAGGGAGGGTGAGGACAGAGGGAGGGAACAGGAAGATGAATCCAAGTGAGACGAATG
GCATTCTACCTTTGTGGCCCTGGGCATGTGTCTTCCCCTCTCTGGGCCACAAAAGAGTGGAGGAGGCCACCTCTCTAAGGAAAGAGAGCTCCCCGCCCAGCGCTAAAACTGTGGTTTCTCTGACGCTCAATTTCCTGGCGTGTAACATGGCCACAAGGGGCCGCTGCAGCCACAGCTGTGAAGGAAACAGTTCACACCGTGCTATATCGTTCATGGATAGTTCATGGGGTTTTATAGGCTCTTGTTCATTTCCATAAAGTCTTCCTTGGACTTGGCAAACTTTTCCT
GAAGAAAGAAAAAAACACATAGGTTTGAAAAAGCAATTTAATACATCAGATTTCCTCCCTCATACACGTACAATAATGTCATGAAAGCAGCAATTTCGGGGCTGGTAGGGGAAAGATATGACCACCAGGTGGCAGCAGTACACAAAGTGCTTTGTGTGGTGCTTGGACAGGCTGGCATGTAGGAGTGTAGGTGGGGGTGAAGCCCAGGGCTCTTGGAGACCTTCCAGAGACCATGGCGTGGGGCCACCACCCAAAGGGGAAGAGAGCAAGG
CCCAGGAGTAGCCTTTGCTGTCCCAGGACTGAGCTCCAACATGGGAGCCCCTCTCAATACCTCCTCTTGAGCCTGCCCCTTTCCTTCCCTGCCATTCCCATGCAAGGCCACTGGGCAGGGCAGGTCCGCACCACCGAGTTGCCATTCTCCGTGTGTCCACCAGGGGCCGCCCCACTCCTGCCTGAGCTTCCTCCAAGAACCTGCATTTTTAATTCAGTCCCTCCCTGGTCTCCCATCTCTCCCAGCACCACCTTTGGGTGTAAAGCCGCAGAGCAGTATTCCTGGTTATCCAAGGAGTCCATAAACTGTCCTGTGGGAAATCAGC
CCCAAAATGAAAGGAGATGCCCAGTGGCAGGATCCCTGGTCCCAGATGCAGAGGCTAGGACTGGCTGGGAGGGCTGTGGCCGGCAATCAGGACGCTGGAGGCTCCGATGGTTTCTTCCCTTTCTGGGGCACTGCTGCCTCCTGCTGTCCTGCCTATTAAATCTCAGGTTTCTCCCTCCACCCGGCTAATCAATCACCACCACCCTCTCCCTGGAGACTTTTCCTTGTGTCACCCAGGGTGCCATCACACATCAGGTCCCTCTTCAAGTCTGATCTTAGGTTC
AGCCCGCCTTCTTGACCAGGCCGCTGGCAGTGAGCCAGCCGGGTTCCGTTTCCATCGCGGGCCTTATCCGGGGCGTATTCCTTCCAGGTGCGGCCTCCGGGGAAGCCCAGTCCCCAGCCTGGAGGTGACGAGGCCGGCGCACCCACCAGGGGTCGCTGCAGGCAAGAGCTGGAGGCCTGAAGGCAGGTGGGGCCCAGGGAGCCGGCCCGGCACACTCGGATACACAGCTTTAGGTGTGCCAGATCGGGACGATGTTTTAATAAAAGTAAAGCAGACA
ACACCGTATCCGGACAATCCATTTGTTCTGTCTTTAATCAGAAATGGCCATAGCGAACTACCGTGCGTCCAACCTGAGACACCTGGGGATGGTGGAGCCAGGGGAGATGCCGCGGGCCTGAAGGAGGATGCGAAGCTCCAGGGTGCCCCCTGCTGCCTCCGGAGCGTGCTGCAGTCATGGCCGACGTGGACCTGGCAACCTGCTCCGATCTTCAGAAATATTATCCACGAGACCTGCTTTCTCCCATAATGCATTCGGCTGGCCACCCATGGGAAGCTACAGAATAAAGAACATAAAGACATGCTCCAGAATAT
ACTTACATCTTAGGGAACTTCCGGCGCAGGAAGGGTGCTCGGGCTGTGGGGGGACTTTTTGCATTTAATTAAAGAGTATGGATTGTCATTGCTGGTTAGCAGGAGGGTGCAAGGTTTAGCGAGGGTGTGACTGACAACCCAGGAGCGCCATGCTCCATCCGTCCTGCAGGTGGCGCGCCTGAGCCCGTGCACGGCAGCCTCTCCGGAAGGTGAAGCACGCTGCCGCACTGGGGGCCTGCCTGGGGCTCTGAAAGCCCATTACGCTGTTCTCCTTGGGGTCCTCTTGGTGGCATGGACCCACCTCCCCCAACCCCCACCCA
TGTCTAGAGTGGGCGGGGATGACTCATTGGAGTGGATGCGCTGCTCTGTACTTGATTTTTTTGAGTCTGAAATTAGCTTTCCAGGCTGGGGCAGGGAGGGGAGCACAGGTGGATCAGTACTGCCCCCAAGCGGTGGAGCTGTGGTGGTGGATCAAATACTGCTGCCGCCTGTCTGCACAAACATATTTCTCTCTTCCAGCCCTTCAGAAGTGTATTGGAATATGTCGATAACAATAATGATGGTAGTGAAGATGATGATGATGTGGGTAATTCTGGCTAC
GAACTGGCGAAATCCAGAATCCGAATGAGGGGAAGGGCAGGGTGAGGAAGGCGGGTTCTGCCACCCTCAGCTCAGCCTGCCCCGCCTGGGAAACGCGGAAGGTGAAAGTGGCCTGAGGCTGGGGTGGCCGGGAAGTGGCGGGCGCCCCCCAGTGGCCGGCTAGGAGGACGGCACAGGTGCTTGGGAAGAGTGACGTTGTCATTTGTCCGAACAATTCCAAATTCTACGTTTATTTATCAGCCTCATTTATTTTTATCCTCCACCACATTCTTTTACATGAG
AAAAAGTAGAAGTAGTCCTCGATTTTCCCGCGTGCGTTACACAAACTACACTTTGACATATCACAAAGACAACTCAAGCCACCATTTCATAGGCTGCATGTGACCTTCCTTCCCTCAGGTTTCCAGGGGACACTTGAAGCTACCACAAGGTGGCGCTGCCTGCCATCCAATAGTTTATCAATGCCCTTTTTTACCGATTACTGAAATTATTTACATATTTTATTGCCTTTTTTCCTTATTATCTTATA
CACAGGAGTGGAGGGGTTGGCCAGGCTACCACTCTGTCAGTGTTGTGGGCAGCCCAGGCCCATCATTAACAGTCCTGCTCTGAGTGTGGCCCCAGTGTTGAGGACTGCTGGAGTGGAGGCCTCGCCAGGATCGGTGGCTGTATGGTGGTGTGCTCCCACTAGAGGGCACCAGCGCACCACTCTGCAGGCTCCAGCCTGGTGCTTGCTGTGGGAAGTCCCCTGGTCCCAGCGCCAGCAGCCAAAGGCGTCTTCACCGGCCATGCCTCCTGGTCAGCGCTGCACATGCACACTGTCCTGAAAATGACCCCACTCAATGCCCAGG
CCGCCGCTCCCCCGGCCCGCGAGCCGGCCGCAGCGCAGCGACGCCGCCCGCCCGCCCGCCGGGCCTCGGCCGCGGCCACGGCCACAGCGCCACCTGCCGGGCGCCCGCCGCGCCGCCACAGCGCCCCCTGTGGGCCCGGAGCCGCCCGAGCCTCCCGCGCGACGCGCGAGACGCAGCGCCCCCTGCCGAGCCGGAGTCCCCACGCCGGGGCCTGGGGCCTGGGGTGTGGGGCCGACCCCGCCTGGGACTCCGCATTCCTCTGCTGTGGGACCAGAGTCACCAGCTCCAGACCTGGGACTGACAGCTCCAACCCAGGGTCCTCGGTTGCCCAAGAGCCTGGCCTGCC
TCCCTTTTTAGTATTGTTACTAAGTAAGTAAGATAATGCAGGTAGAAGTTCTTAGTGTAGCATCTGGCATGCAGTAGGTCCTAACAAATAAGTATCTGCGCCCCCTGCCTTGCATTTCAAAAATTGCAACCACAGCGCAAACAAGTCATTGCCCTTTTAGCAATAAATCCTGCACTGTTGCTTTGGAGCTGGAGAAGAAAGCCGACTCAGACCACCACGTCAGTGAAGAGGTGAAGCTGGGTCCTGAACTGCTGCTGCGATGGGATCATTCACATGGCTATTAATCATACAAGAGCCCATTTATGACAAACGCAGGTCACTCCCTTTGCATGACAAGGCACATGGGTCCACAGAGCCCCATTATCCAAAAAAAAACACAGAGCATTGTGGGCGATGCAGGCGAAGGCGAGTGCACACACACAAGCGGACATTGTAAGGCTGTTTGCACAACCCCGCCGTGCTCCTCGCGGATTTCCTGCCAAGGAGACATTTAGATCTCACAGAGGCGGCTGCAGACATTTGCTCATTCAACATGGCTTCAGGCAGTGGCTGCGGAAACCCGGTGCATGGTACCCTCTGCTGGTCATCTCTGGAACTGCGGGCCAGGGATACCGGGGATAAAGCACACAAGGGGGACCCCTGGGGCCCCAGGCTCTTCTCTCCCTCCCTTGTCTAAAGAGTACAGTACAATAGGCATGAGCTTTTTTGTCTGAAAAGTCTGACATTAA
CATAATATACATTTGGGGGAAGAGGGCTAAAGATAGAAACGTCTCTGAGCTGGATATCACTGTCCTTTCCCCAGCAGAGGAGGTCATCAAACTCCTTAGCCTCTCCCATTTCTGAAGCTCTCTGCTGCCCCCTGCTGACAGCTGCTTGATACTATCGGTGTAACTTGGTTCTCTCCTCTGCCGACTGTAGTTATCTCTACTCCTCTTCGACAAGTACCCTATTCTACAACCAGGCTAAAATCCCTATCATTCCTCTAAAATTCCATGCTTCTGTGC
GCAAGCACAGAGGGACTGTTGAGGAATATTACAGGGTGGGGCAGTTACTGGGGGTAGGAGGTGAGGGAGAATTGTTTGTGACCCACATTGCACAGTCACCTTAGAGTTTTCCAGAAGTGAGTCCTGAGAGGAGGCACATGCAATGACCAGCCATAGCCACTAGGGGGAAGCATTTGCTTGTGAAACCAACGACCTAACCGACCAGTAGCCAACTCAGATTCCTGTCACTATACCCTTGAACTATCCCAAGAAGTGGGGATTGACATTTTCTAATGAATTATAAACTAAGAGACACT
AAAAGCATGCTCTTACACAGTCGGGATACATCCTGCTGTTGTCTGCAAACAGCTTGCGTTTACAGGGAGCAACAGCACCATCTCTGGCTGAGTCAGGCCCATCTGCCTTCAGAACAGAGCCTGGCCAAGGGGCCACCTCCCCGCGCGGGACAGGCCAGCACACAGTAGGCGCTCAAGGAGCCGGGGACAGAGGCGAGGGCGGCCCACTCGTGGAGCGAGGGCGACACCCAGTGGCCATGTGGAAAATGACCTGCTCGAGCCCAAAGGCGGGTGGCAGCAGCGTCTGATCCGCCAGCCTCAGGCCAGGAGGCGGTGGCCGAGTCCGATTTGAGTCCCATGTCCTCTGGACTGCAAGTTGAGACTCCCGGTCCCAGGAGGGACAGCAAGGC
ACAGGCAGCAAGTGGCTTTCTTTTGGGATGCTATGATGGGCTCTGACCTGGGATTCAGGACCCACTGCATTTGACTCTGAATCCCAGCTCTTCGCGAATCATGAACGCATGTTGGCACCAGATCCTCTTTGAGCCCTCCAGTGAAGCCTCGGACTCACCACTAGATGGCGTCCGAGCTCGCGCTCTCCACCGCGGGGCAGCAAGGCGGCAGGAAGCGGTCCAGAGGTGCCTCAGTGGCCAGGGACAGGGAGGTGACAAGAGTCGCCTCCATCAGACACGGCCACTCCCACCCCTGGTTTTGC
GAACTCCTGACCTCAAGTGTTTCTCCCACCTCAGCCTCCCCAAGTGCTGGGATTACAGACGAGAGCCACCGCGCCTGGCCTGAGAAAGGCTTTTTCTATGCCACAGAGAAGTTGGGCTCCCAGTCACGGGAGCAGCTGCGGCCGGTTCCAGCAGGGGGCAGCTCTCAATGACAGCTGAAGGGCATTGCATAGCCAGATGCGCACATGGCTTTTAGGAACTGGGCTCTGCCTCCCCTGAAGTCTGTCTGAACCTGGGGCATCACCGTCTCACCGGGCTGGGGCTTTGATGCATCAGGCC
GTGTGCCCTTGCAGGTGAGAAAAGGTGATGAGCCCACTCTAAAGCCAACTCTATGGCCCATGACCGTGGTCTGGGACACTTTGAGCAGAAAGCGTCCTGTTCTCCTTGGAGTCAAAGGATTGGTGACAGTGTCTGCCATGCTGTAGTTTCCACAAAATACCACCAGGTGACGACTCTGGGTCACGCTTCTAACTTGTGGGTTCTTGATTCCTGGAGGGCTTTTGCTAAAACACAGACTGCTCCTGGCCCCAGCCTTCCAAAGCGCTGGATTACAGGTGTGAGCCACCACACCT
GGCATGGGGCCCCCAACCCTGCCCAGTCTCACCTTCATGTGCAGGCTCGAGCCCAGGTACACGGTGAAGATGGCCACAGCCTGCCACCAGTGGTAGATGGTGAAGATGAAGTCCTGTCTCTCCTTGTCTTCGTACAAGATTCCCAGGAGTGCTGCAGGCAGGCAGTACAGGGCAGGCAGGGGAGAGGTGTCACCTGGGGCCTGGGGCTACCGAGCTACCATCTACGAACTTTACTAAGCCCTGTATGGGTCCCAGCCCCGGACCAGAGAGCGCCTAGAAAGTGCTGTGAGGCGGTCCTGGCCTGCCCCCTGGTGGAGACCCTGGTCACCACACTGCTCACACGCTAAGCAGAAGTAGGAGCAGGTGCCTCGGGCTGTGTGGATGCAGGTGTTCCCGCTCCGCACCACATGCGTGGCCTCAAAAGAAGAAAGCTCTGTGCTTAGTCATGTCCTGTCCCCAACCCAGGTGTGCAGTGC
GAGCAGGGCTGTCTTAATCCCATGCTGTTGACAGCTCTTCTGACTGATCTATATAATACTCACCACCTCCCCATTTCCCATCCTCTCTGCATTTTGCCTTCGGTCTTCTGTGGCTCCCCTCATCCTATCTCGCCTTACACCTGTAGGTGGCGCCCATGCACCGGTGAGGGCAGATGGCGCCTGTTCTGTCCCTCCTGTCTCCCCCTGGCTGGGCTCAGACAGTAGGGAAGATCGGCCCTTCTTCCTCACAGAGACTCTCCATCAACATAAAGACATCACTTCTGGGTCCTTGTTCT
CAGTGAGTATTGGTTGGACGTGTAAGCGGTTTAATAAATTGATACATTCTGTGCACACACAGAGGAGGGTGCACTCACACGGCGAAATTAAAAATGCAAAGGCATAAGCAGCTTTGCTGGTGTTGTCGCGCCATCGTGTGGCCTTTTTGACTATTGCAGCTACAGGCTCATGGCTGTATTTATACCATGAGGATAATAACCTGTTTGCCTCGATTGCTGGTGGGATGAAGTCAGAGGCTGATAGGACTTACTGCACTCACCTGCTTCTCCTGTACCTATCTTGC
AACTCCCCTGGAGAAAGGGAGACTCCCTCTCCGGGTTTGGGAAGGTAAGGGGGTCCTTCCCAGGCACTGGCGCTACCGCTGTGCTAAGTGACGGGTGCCTTCCCCCTGGTGTTACCGCTGGACCAGGGAGCCCTCTAGTGGCCGTGTCCGGGCATGACAGAGGGCTCACGCTCTTGTCTTCTGGTCGCTTCTCACCGTGTCCCTTCAGCTCCTATCTCTGTATGGCCTGGTTTTCCCTAGGTTATGATTGTAGAACAAAGATTATTATAATATTGG
AAGGAAGAAAAGGAGCCAGTGTGAAGCTGTCTGGGGAAGAGCATTCCAGGTGGTGGGAACAGGCTTGGCAGGTGTGAAGATGAGGAAGGAGGCCCCTGAAGAGCCGGCGGGAAGAGCGGGTGGATGGGAACACAGTTTCCCCGTCCGCCAGCAGGTGGCACTGTTGGCCCAGGACTGCCCGGGCATGGCTGGGAGAGCAGGTGGGGCCGCGGGTTCTTTGACCTCAGGTTTGTGATTCTGGCTGTGGGCTCATCACAGGCTCTACCTCCACCCTCTGGGGAGATAAGCCCTGGCC
TGCTTCTCCGTGGGGTCCAAATGGCAGGCACACTTCCTTCAAAGGTTTAAAACCGCGATGGGGGAAACTCTGGCTTAGTCAGAGTCCACCCAGCCCGACATATTCTCGCTGAAGTCTGTGCCTGTCAGAAGGCAAGTATCCCTGCAGCCGGTCGTGTTCAGAAACAACTGCCGCTGGATGGCAGTGTGGCTCCAGAAATGGCAGTCACTTATTTCCCTTGCTTTTCTCTTTCTCCTTTTGCTTCCAACAAAACAAAACAAAACAAAAAGAAAAGAAAGAAA
CGTAACTAACTTAACAAACTCCTAGAAAAGAATTTCTGGAGGTTTCCACTGTAGTTGAGAGGAATTTTCTGAACAATTGAAGAAAAAGAACATCTGGGTCCTGAGTCCAGCTGCAGTGATGACAGACGGCCACTAGATGGCGGTGCTGCCCCATCAGAAGTCCGCCCCGCGGCTCCAGCACACAGGGTCGCGCTTGGAGGCCAGTTCCTTTAACCCCCAGGGGTCAGGTAAATAGGAAGGGGGTGGAGGTTCGATTTCTTCACAAAGGTTAAAGTC
TCTTCTGAGAAATCTCAAAATGGAGAGGACAAAGGCAAAGACAGTGAGTTTCCCAGGAAGCCCCAAAGCCCTGGCTTCCGCCCAAACTCGTTTGCGGCCCTGGGAGTCCGTGGTGGGGACGGAGAACGACGTGGCACTCCCTCTAGCGGCAAACGTCTCGCACAGAGCCCGGCATCTCTGCGGCCGGAGGCTCGCCTGCCGCATGCTCTCCTGCCAGGGCCACGCAGCCTGCCCTCCTCTCCCGGGGAGGGGAGATCTGCTCAGCAACTCCCCTGTGGCCATGGAAGAGGGGCTGTCGGGTGTCGGG
ACGGCCCTTGGAAAGATGCCCTTTCATATTTGACACTGAATTCATCTGGTGCAAATAGAAAACCTTGAGGAAATGTGAGCCTGCCTTCCCCAGAGGTCAGCGCTTGTTATGTGAGCGCTGAGGGCCCTGCTGCCCCCTGCTGGGTCTGTACCCCGCAGAGACGCTGGCCACACCCAGCAGAGCCAGCTGCTCTCGGACCAGCTCTTCAGCCGGATCTGTGGTCGCCTCTGAAACCGCAGGCTCCCTCTGTGATGGGCTCGCCAGGCCCTGCTGCTCCTCCGGCTCACGGAAGTGCCCTGTGGTGCACG
CGTAGAGGTTTTCCGGTCCTCCCGGCTTGTCAAAGTGCACGGCTAACATATTGTCTGAGGACACAGGGCAGGGCAGGGCAGGACAGGACAGGGCAGGGCAGGGCAGGACAGGACAGGGCAGGGCAGGACAGGACAGGGCAGGGGCCGCTGTATCCTCGCGGAGCAGCCCAGCCTCAGGCTGGCACCGCAGCGCCCCCTGCCGGCCAGCGCCTCGCTGCCCTGGTCTGCCGCGGACCCGGCCTCCGCCCCGAGCTCCTGCCTGGGAAGTCCTCGGCCGCCTCCAGACCGATCCCACCCGGAACACAGATGGGAACGGCGGGAAGTGGGATGGCGGTACAGGGCTGGATGCGGCAGAGCAGGACAACGCCGAAGAGGATCAGGCAAATCACACTCCCTCTGAGTTGGAAGCCCCCAGCCCGACCCGGGTCCCCGGCGCCCGTATGAGTTACTTACTCCTGGCCCGGCTCCCCTCCCATGCACCAGGCGGCGCCGAGTGGTTCTGGCTCCTGCGGGTCCCGGTGACAAAGCCCGAGCCCCAGAGCCCCAGGACTGCCTCTGCCTCCACCGGAATGGACGGCTGGACCTGGGGTAGC
AAGTGAAGGCCATGGCTTGGCTCCCCAAACTCCTGCCCCTTGTGCCACAGCAGAGCAGGGCCCCCATTCTGCAGAGGTGGAAGTTGAGGCCCAGACGTGGGATGGAACTTCTCCATGGTTGCAAAAGTAGTTCTGGTGGAACAGAAAGGGCATGGCTTTACAAAGCCCACATGGCAGGGCTTTGAACCCCAGCTTCTGGGGTGTGTCCTCCCTGGTCAGCAGGAGCCACTGAAGGTTCCACAGGAGGGCTGACTTGGGCTGTCTCTGACCTGGGGCACCGAGGGAACTTTGGTGGTCTAGGACGTGCCCATAGAGGGTGGCCTCATGGTGCAGAGGCCACAGAATAGTGGGACACAGCACCCTAGAACCACAGGCCAGGACGGCTGTGTGGCAGCATGGCCACCAGGTGGTGCCATCCACCCGTGTTTGCTCCGGGAGCCCAGTGCTGGGGTCCTGCCCCCCACATTATGGCCCCTCCTGCCAGGGCTGGGCCTGAGGGCTCCCTGGGGCCGGGGGAGGAAGCCCAGGAATGCCAGAAGGCTCTGTTTTCCAG
TTTTGTATGAATCGACTTTGGATAAGAAAAAAATCTACTTTTTAAAGAGCTGGGTTTGTGTGGTGGGACACCTATTGGGTGCAACAATGTGGAGAACACTGCCCTCTGGCGGTCACTCCCAGTATAGTACCAGAGAGGTGGGGAAGCTTCCCTTGCTATTCTAGGACTGACCATGAGACGGCAGAAGAATACAGTATTTGCTTCTTTTCTATTTCTATTATACTTGCTTTTCTTTTTCTTTTCTATTTC
GGATTGAGTCTTGTCACCGTGAAGGTCCCCAGGTGGGAGGCTCTGTGACCTGTACCTAAAGCCCTGCATTATTTAAGACTTTAGAAGACTCGGTCTGGTGGTTACAATCCCTGACAGTAGGGCAGCCCTGCCCTCTGGTGGCCACCCGGTGCAGTACCATCACGGGAAACGGAATTTTTTTTCATTTTACAAGTTCCTTAATTCCCTTAAAGACATCCTGGGAGACATATAATACAGGAATACAAAGTAATCCCGTTACCTTGATAC
CAGGTGGGAACTGAGCTGCCAGCACCAGAGGCCAATGGCTTCCAGCACTCCCCAAATCCACCTGCTTTTGGAAGGGGCCTGTCTCCGAAGCAGGCCGGGTCCTCCTGTTGGGGGAAGCTTTCATGGAGGCATCTGTGTCACTTCTGCAGGGGAGACAGCCGCTAGAGGGCACTGTCCTTCTGGCCTTTCCCACATCCCCGTTTCCATGGCAGGTGCATAGTAAAGCCTTTCTTTTTCTAACGACTTAATGATTTAATCTTCTTATTTTCTCAGCAGACAACGCTTTGGACTTCCCTGG
ACAACCACTCTCCACCTTCCGCTCTGTTCTCCCCCTCGGGTCCACTCTCTCTCAGGGTCCTGGTCTCCTTCCTTTCCACCTGGGTGGTGGCATCCAGGACCTGCCTGAGTTCATTCTCCGCCCCCAGCCCGGCCTGCCCCAGGTGCCGCCGGCAGCCACTGGGAGGCAGTACGAGGCAAGTGCGATGCCGCCCGCGGGCCGTCCCCACAACGCGTCTCCTGCCGGGGCAGGTCCCGCGACAGCTCTGGTGGAAGCAGCTTCCGGCTTCTGCGGTGCGGGCGGAGGTGGCGGGGTCCGGCCCTCGCCGTCCAGTCCGCGCGAGGC
GTTTCTATCTCCTCAGTGCAAAAGGGCAGCGTGCTTCCTCTCTGCTGGTTCCGTGGGATCGGAGCCAGGCCCCAGTGTGCAATGTCTTTGCACACAGATAATAGCGTGCGTGACAGAGGACTCTGTGCTTAGCTGTCACCTGCTGCCTTCCTGCTGCCCGGTCCCCGGCAGAACCCGCATGCCTCCCTCCCTCTCTGGACCCTGGCAGTCTCTGCGCCCTGGCTCCGAGGGAAGGGGCAGGGGGCCCGCTGGTCGGCGAGGGCTGGGAGCCCCCGACACCTTGGCTCCAAGGGAAGGGGCAGGGGTCCGCTGGTCGGCGAGGGCCGGGGGCCCCCTGGTGTCGGGCCTGGGAACAGCCGGGCTAGGCCCTCCTGGGTGTGTTGGCCCAAGGCTCTGGCCCTGACTCCTCCCCGGCTGCCTCCTCCCAACAGGCCGGCCTCGGCCGCGCTGGCGACTCGGCGGTGCTGGTGCTGCCGCCTTCCCCGGGCCCTCGTTCCTCCAGGCCCAGGTACCAGCAGGCCCC
GCAAATAATCTCCAGGAAGGTGCATTGGTGTCCAGCCTCCTAAGCACCTCTCTCTATATATTTGCAATTAAGGGCCCATGGTTCAGCCGGGCAAGGCCTCACTCTGTTGGGATGTTCTTCATGGCCACCAGCAGAGGGAGCCACACACCCAGCCAATGGCCGCAGCTGCACCCAAGGACTAGGACATGGAAACAGGTGGAAATGCTGAAATCACCCGGATGAGCGAGCGCACTGAGATTGGATCACAGCTCTATCACATCATGATCTGATTACTT
ATCTCCAAGACGGTGGTGCTGGGGCTGGCGCTGCGCCGCGAGGGCCCGGCGCCGCTGCACTTCCTGCTGCTCACGGACACGCCGCGCTTCGCGCTGCCGCAGGGCCTGCTGGCCGGGGACCCGCGCGTCGAGCGCCTGGTGCGCGACAGCGCCTCCTACTGCCGCGAGCGCTTCGACCCCGACGAGTACTCCACGGCCGTGCGCGAGGCGCCAGCGGAGCTCGCCGAAGACTGCGCCAGCCCGCGCCGCGCGCGCCTCTGCCTGCCCGCGCCGCGCGCCCCCGGGCTCGCCCGCGCCCCCGGCC
ATGTAGTTCATTTCAATCATTAAGAGTGAGGCTGAGTCATTCACTAAAAATTGATCTGAGCATGGCTCTCCTGGGATTGCAGACAGGGCTGCGAGCCCAGAGTGGCCCAGTGAGTTGGGTGCCCCCTAATGACAGGCCCTGGAACAGCTGACTCATGGCCTCAGGTTTCCAGGACATTCCTGGCAGAATTTGCTGCATGATTTGCTGGGGCCAGCGCCAAATGGAAATGCAGGGTCACTTGTCATAAAGAATTTCAAGATGGCAACATAGGA
CACTGGGAGTTTGGGAGAAGCTCCGTAAGCTTAGTGGGCCTGAATCTGCGGACTGATGCCCCGCCTGCAAAGGCAGCCTGGCAGCTACACTAGTCCTAACGTGGGCGCCGATGCAGAGCGCAGTAAGGAGCTGCTGCCCTCTGGTGGATACAGAGGGCACTACACCGAGCAGGAATCTCCCCCGGTCCCGTTCACATTTGGAAAATGTTCTCCTAAGGACTTTCTGTCCATCTAACTAAATAGGAAAGTTCCTTGCCTCCTGCCCCTCTCTGCTTTTATCTAGGAGAGCTCCTT
GGACCGGCCGGGCGGGGTTCATCCGGGAGAGGAGGGGGTTACGGTCGGTGGGCGGGATGCCCGGGTTCGTTCGCAGCCTCGGCTGCGTCTCAGTGCCTCGGTTTCCCCGGGAGAGCGGGAGGCGGAGCCGCGCCTCGGAGCGCAGAGGGACCGCGGCGTGGTGCTGCCCCCTGTCGGCCGCGGGGAGAGCCGGCGTGCGGAGAAGGGCGCGGAGAAGGGCGGGGCTGAGCGGGGTCCGGGCTGCTCTCAACCCAGCGAGTCGCTCCCACCACGGGGTCCGGTTTCTCCGTCGTGGTCTCCGAAGGTCTTTGAATGGCTCCAAGGTTGGGGAAATGTGGGGTGGGAGGAGCTCACAGCCCACGCGCACACAGCACACATACACCACACTCAAACAACACACATACACCACACACAAACACAACACACACCACACACACACACACGACACACACACGCACACACGACACAAAACACACATACACCACACACAACACACTCCACTCAAAAACACACCACACACCACACACAACACACACACATACACCACACACAAACACAACACAGACCACGCACACCACACACACACAAAACACACGACACAAAACACACATACACCACACACAACACACTCCACACAAAAACACACCACACACA
GCTCACATTCCAGTGAGGTGAAAAGACCCAGAGGGTCCCTCCTCAGTCCAGGAGTTCTGGTGCGCTCCCCGGAGCTTCCCTGGCCCCCCTGACTGCTATCCTTGTCCCCAGGCGTGTTCACAGCGCCACTGGCTGGACGCTACTTGCTGAGCGCGGTGCTGACTGGGCACCGGCACGAGAAAGTGGAGGCCGTGCTGTCCCGCTCCAACCAGGGCGTGGCCCGCGTAGACTCCGGTGGCTACGAGCCTGAGGGCCTGGAGAATAAGCCGGTGGC
TCACTCAATTTGTAATAGGCAGATGGTCACTCCGTGATGCTCACATGCCAGGAGGTGTGAGGGAAGAGGGAACGTGGGCTTCCGGACCGGCAGCACAGCTTTCGACTTGGAGCGTCTGGGACGTGTATACGTTTGTGTGTGGCGCCTCCCTGTGGACACCACAGGTATTGCCTGGGACCGACCCTGATTGCCAACATCTATCTCAGCCTCTGGCAGTCCCCACCAGGATTGTGGAGGCAACTTTCTTATGTTGTCAGTGAAAAACCCGAAGCCCACATGGGGGTGGATAACTTGTTCAAGATCAAACAGT
AACAAGATTTCCTCTCAGATTAAAAAAAAAAAAAGGCACGCATAACAGTGAATGCAAAACATCCGCAATTTCAGGGGGTCGGAGACCCCTGCGCACCCACCTAAGGGGTCCATGCACCTGGGCTATGAGGCTGGAAGCAGAAAGGGGGCGCCAGAAAGCGCACGCCGCGAGGGCCGGCGGGAAATGTAGTCTCACGCCGGTAAAGCCACAGAGCGACGATGAGGCGAGACGTCTGCGTTCTTCTCAGGCCTGAGACCCAACCGGCCCGGGCACCAGCTCCTGCTGGACCCCAGAGCGCCTGGAAAGCTCCGGAACCTCTCACCTGCCGCCTCCTCGGGTCCAAGTGCCACCGCGGCCGCGCCCCCGGCAGCCCAGGGCGCGCTTCCACCACGGTACCGGTGGATTCGCCGTGCGCAGCCGGAAGATGGCGCAGACGCACAAAGCACACCGATGCTGCGCCATGATAGGGCCGGCGCCGCAGTGTCTTCCGGGAAACATAGTCTTTAGGCGTAAAGGCAGCAGCCCGGCCTTGAAGCCGGATCTCG
CGTCGGCTCCGCGTACCAGTAGGCAGGCCCGGCTCTTCACTCACCCTCGCGAACAGCCACGGCCACAGCAGCCATCGCCCTCAGTCCTAGGCTCCGCCCGCCGTGGTCACGGAGCCGCCCCGCTGCCTCGCTCCGCGGCTGCAGGGTCCACAGCGCCACCTGGGCTGGAGGCTGAGCCGCAGAAGCGAAGCGCGCAGCCCCAATCGGACTACAATTTCCGACGGGCCCCGAGGCCCCGCCCCGCACTACGGGTTGCAATGAGGGCCAACTCCACTTTGGGCTCCCTATCCGGACAGGTGGCTCTTGCCCTTTAGACTACAGTTCC
ACTCGAATCCAGTGTTACTGTTGAAGACTGGGTGGGGCTGCACTGACACTCACACCATGGTAAACAAGGGGTGGAGTCCCTGCACACAGCTGGCTAGGAACATGTGACTGAGGCGCCACTGCCATCTGGCGGTCAGATTCTCTCCTGAGCAGTGACCCAGCTTCCCACAGGCTGACCCCCATAGGTTCCGGGCTAACTGTTCTTGCTCACTGTACTCTCCAGGACCAAGACGCCTACCTTCCCCACCTCCGCCCATCTCCCCAGTTACCAGCTTTTTCTTTGATGTTCTCTGAACCTTCCTCCTG
GCCCCTGTACAGTTAATAACCTGCACAGCTGCATGAGATGGCTCTGCACAGATGGTTGGGCAGAATGGTTGGGAATGACTGCAGAGATCTCTGTGCTAAGATCCCCATGGCTCACCAAGAGCCCGGCCTTCAGAGAGGGCTGAGGCCACTAAAAGTACCTGGAGGGGAAGCTCGCCATCTAGTGGTTGAAATGGGGACACCAGCATCATAAGCTGCTCTTCCGCCTCCTCCTGGCTGCCCTCTCCAGAATCTCATAGCCATGGGCTTACAGCTGGAAGAGATCTTAGAATCTTCAAGATCAACTCTCATCTCTTATCATATTTTGGCATGGAGAGACTGGTAGCAGA
GGTTAGCCCTGAGTCTTAGGCCGCGCGGGCCCCTCGGAGAAGCAGGGATCCGGAGCCCTTCCACCCACTTTAAGGCAGGAGAGAATTGGGAGGTGTGGAAGCAGCCCCTGGAGGCTGCCCTGCAGTGCCTCTGGAGCGACACAAGGGGGCGACAGCTGCCGTTGTGGGAGGCCGGTGGGCGAGGAGCTTCTCCTTCCGCCAGTCCACAGGCCCACGGGGACCCACAGGCACTCGCTGGAAGTTACCTGCAGCTCTAGCTGCCGGGCGGAGCCAATCAGTGCGGCCCAGGGCAGGC
TGGGAGCCTCGCTCCGGACGCCACGCCTGCCTCAGCTGAGTTGGTCTCCCTCATCCTGTTCCCGCTGTCCACAGCCCCACCCTAAGCTGATGAGGAAGCCTCACGGGCCACCCGGGGAATCCAGGGCCTGTGCTCAGCTGCTGCTGCTCTGCCCCCTGGCGGCCCCTCCGTGTCCCTGCGAGGGAGGCAGCTGGCAGGCAGCCCCGTGAGCCGGGTTGGGTCCCACGAGTCTCAGTTCAGTGTCGTTTCTGACTTTTCTTGACTTTCTTTCAGGCTAAGTCCTATCAGCCATGGAAACACCATTGCTCT
TCAGGCCCCGCAAGATGCTCCAGTCTCCTCTTGTGGTTTCCTGCCCCAGCCCTGGAATCAGCCATTTCTCCAGGGAACCCTGGTTCCTTTCATGGGAGAATGATGTTTACAGACCATGGGCGCCCATATGCCCATTGCTAGTAGGTGCCGGTGCTTCTATGCCCTCTAGTGGTCAGAGCTGGGAAATAACACACCCACACTAGTGTACTGTTACCCACATTTCACAAATTAGGTAAATGAGGCACAGAAAAGTTAGGCAACTTGACCAACATCACAGAGAAAATAGGTAGTGGAACTGGGAAATGAAAATAA
GTTTTTTCCTAATGAAGCAGAAATGGAAAAAGAGGGGGAAAGCAATCGTGTGGACTCTATCCTGCAGGTCAGACAGGCAGCCCCGGAGAAGACCTGCTAGGTGCACGGCTGGCTTGTTTCTAACATCACCTGTGGTCAGCAGCGCCACCAAGAGCCACCACCAGGGGGCAGAGGTAGGGCCATGTAGTAGACGCCTGTAGTTTTCGCCTGTCCAGGACGCCTTCACCCCTGCTTCCTTTGAGAAAAGTCCCTCTCCCACTCCAAGTGGTACTGACGGGGATCACCCACACAAA
AAAAAAGAAGGCAGGGGACACATACTGGAAATTGAGACTGTCCACGCTCACTGCCGAGAAGCAAGGCTGAGGAAAGGAAATCTACAGAGCTGGAGGTACCACACAATTTTGAGTCCAAGAGCGACACCCAGTGGTGATTGAGATCACTCCAGGCTCTCCACAACCGTTTTGTATTCAGGGCACTGAAGAGGGATGGACTCCTTGGTATCACACAGCCAGGGCAGCGTTTGGGCTTCCCAGGTCAGGAGGGCAAGCTAGGCTGCAGAATGGAGTAAGGTGACCATGGGAGAAATAG
ATTTGTAGGAATCACACACACAGGCAGCTGGGATTTTGTGAAGCTGAGCACGTCAGATTTTAACATTGGTAGTCTTCAGACACGTTTTCCCAAAAGCGGCACCACCTTCTCAGGCAAGGTCTGGCCCAGCCCACCCAGCTAACCCTCCTGCCCAGCTTGTCCCTGGAGGGGCAGTGTCAGGGCACGGCCAGCAGGGGGCGGCGCGAGCACACATTCAGAGCCGGCTCGCGGGATTCCCAACCCCTATGGCTTCTTCCTCAGAAAGCCACTTGGTTTTCTTATCAGACGGGGTCCCTGGGCTAAGGCCCCAGCCCTGCTGACCTTAGGGAC
ACCTGGGTGGAATGCGTGTGTGGAAACAGGTGACGGGTTAAGCCCTTAGGAAGGTTTCTGGTCCGTGGCCTCTGTCCCCCACCAGCTCACGAGGCCATTCTGGGCATAACGCATCCACTCTATCCGCCTCCTCCTCATTACCCCTGTCTCATTGCTTACTCCCAGCTGTAGTTCCCCACATGTCCTCAAGAGTTTGGGAGGCGCTGCTGAGCAGCTGCACGCAAGTCCCATGGTCACCAGGAAACATCTTTCACAATGTCAGACTTAAAAGGCCTCAGTAGTCCCTGGAGAGACATAGAGCTAAAAATTCCAGAACATTTGGCAGGAGGCATCCAGCCG
TAAGTCAACCAGTCTCAGCCTAAGGTCCCTCATCTGCAGAAAGGAGCATGGGCCTCCCTGGATTGTACGGATGCTCAAACAAGATAAACCATGCTCAAGGGTCCAGCACGGCTTTAGTACAGCATCAGCCAGACGCTGGGAGCTGTAATATCCGATATGGCCATGGGGTGGAGCCAGATACACATGTATCTCATGAACCGAGGGCTTCAAAGTGACCCAAAGTTACAGACGTGCCCAAACTCCAACCACCCTCAAGATCCAACTTACAGAGCCTGTGAAGGGGAAGGAGTCACAAGGTCTCTGGATGCTTGTCCCTTTC
ACATGTGGTGGTTACAGGCAAACCCACAATGCCACACAGGACACCGACCAACAACTGAAAACGGTGACAGCTGCCCTTACCCGCAGCTCCCCAGCGTAGCCCTCCCCCATCGCAGCCAGACCGGCTTGCCCACTGCGCAGCAAGGCGGAGCCCCGCACAGCTAAGCCCGGGCGTGGTGCTCGCGGCGCCCTCTGCTGGCCGGGCCCACGGCCTCCTCCTGCGCACGCGCGCCGCCACCCCGGGACCAGACCTAAAGGGAGAAGGCGCGATCTGGGGCCCTCCCTCCGCACCCCCTCGCCCCGAGAAGCCCCAAACCCAGGTCTTTGACCCTCATGA
GGGGCTGGGGATGCCCACAACTGCCAACAATTGCTTCTCCTTTCAGCTCTGCCCTCCCTGGAACCACCTATCCACCCAATGGTGCCCAAGACAGCCAATGGTAAACGCTATTAAAGTGCTAACTCATACAGCATCAGGGCTTGTGGAGGCGTCCTCGCCATCTAGTGGTAAAAAGGCTAACTGCAACAGAGAGCAATTTTCCCATTTCCAGGACCAAAGGAAAAATGTAGCTAGTACAATTGAGGGACTGAATTTTTTATTCTATTTCATTGAAATTTAAATAG
CTGGCCTTTTGGGCTGAGTCTGGCTGGCAAGGTATTCCATTAGCCAGGGTTTCCCAGAAGAGCTTGTGCTGAAACTGTCATCTGTGGTCCTGTAGCTGGAAGATGTCCTGGTGTGGGGATCGTGCACCACCTAGCGTTGACATAAGCCACTGCACATACCACAAAAGTGGGAAGGAAGGTGCCCTCCCCACAAAGAAGTCTGTGGAGTTCACCGTTTTTAAGTGCACTGCCAAATGCCATAAATGCTCACATATGTTACTTCATCTAGCCTGCATTAGAGCCCTATGA
AGGTGCACAGCAGGTCAGGGTACTGCTGTGTGAGACAAAAGGTCCAGGTAGAGGCAATTCTCCGGATGCAGGCAGGGCAGGTGCTCACTGGGCAGAGTGCTTCTCATACACCTTCAGGAACTCGAGCACGTCGTCGGGGGATCCCAAGATCACCGGCGCCCTCTGGTGAATGTCTGTGGGAATGACGTCTAACACGGCCTCCTTCCCAGTGGTGGCCATTCCCCCAGCCTTCTCCATGACGTAGGCCATGGGGTTGCATTCGTACAGCAGTCTCAGCTGGAAAACAAGACCGGGTAGCGGCCTC
TTTATTAAAAACAATAATGGCTTAGGGTTTTCAGGGATCCTGAACTCTAGTCCTACCCTAAAGGCCCAGGGACAGGGCTGTCTCTGCGGTTGTCCCTGGGCGGTTCTCCCCGTCCCACGCGGGCGCCCTCTGCTGCCCGCCCTGCACTCCCATCCCTGCCAAGCGAGAAGTAGGGTACCAGAGGCTGCACACCGAGAAGCAGCCACGGGGACTTTACAGCCCCACAGGGAGCCACCTAAACGGTTTCCGATGGAGACCTCAGCGCGCCCCGACAGCCCTT
GAGGGAAAAGGAGGGAGAGATCCTTGGAAAAATCAGCATAAAACTTGGATCAGCTCAGGAGTAAGGGTCAAAACCCCCCAAATCAACTTGTGGGGCTAGGGGAAGGCCTGGTCTGTCACAGCCCTGGACATGAATGGAGAGTGCAGGTCTGCCCTCTGGTGGACAGCTGCCGTGCAGCTGGTTCTACAGAGGAAGGGCTGTCTGCGTGGGGAAAGCAGGGGAGACACAAAGCCACAAGCTCTGAAATAGAGCAGGTACAGGCCCCCAGACAGGACCTGGCCCACTCTTCAATGTGTGTGCCCAGGCCCAGT
TCCGGCCTGTGGTTCCCATTCTGTTGACGGGGTAACCGCATTGGGAGATGGGAGGATACTCCACTGACTTACGGTTGGCAGAGTTTAGGCTGCCACGCCGGCTGTGAAGAGGACCGGAGGGTAGACAACAGGGTGGACCGGCCCCGTCTTCCCGCCTGCTCGCCACTGGGCAGCCAGAGGGCGATCTTACAACGTGATTACAATTGGGCTCTGGCTCCCCTTCCCTCTTAGAATACAACCCGTTCTCCCCTCCCCTTCCTTCCTCCTACTCTCCCTCCTCCCCCTCCTCCCTCCTCTTCCTGTTTCTCCTTCTCTATC
CTAGGCGCATAGTAACTTCTTAATAACTATTAGCTATTAATACTGTTATTACAGCGCAGAGGGAGGGAGCGAGGCAACCAAGCCCCCACTGACAAACTGGAGTTTCAGGAATAGGCGGTGAGCGCCATCTAGTGGCCCCCACGCGCAGCAAATAGCACAGCCAAAGGAACCTGACTTAATTTTTTACTTAATCTTCCCAAGTAAGATTTTCTAGCCCCCAACTCAAAGTTGTGTCTAGTCTATAGAGGCTGATACAGGAGT
CTCGGGCAGTGCACCTTCTGGCCATTCCTGGGTCCTTGCAACACTGGTATCTCCCCAGTTCACCAGTCGTTTAAAAATGCTTAAGGGAGTTCAATTCTGCCCCAACACCAGGCAAACAGTGCCACCTGGCGGATGACAAGGACAGTACAGGAATTACCATGTGCCCTTGGGAAACTGTCCCCAGGCAGTTGTGATTCTAGGCCAAGGGCAGAGTTGTTTTCTTTGACTTCATAAGAGGGGCAGGAGAGGAGGCCCACTGTTACCACAGCTGAAAATC
AAAATTCACCTATGAACATCAGAGGTTGCTAGTTATGGCCTGAACTAAGAAAAGGGTCTATTTTCTTGAGCCTTAATTTGTGGAATTACAAGACATGCTTTTGCTTCATTCGGTAGCGCAGGCTCCGACCACTAGAGGGAACTGCTCCATCAGTTGTATGAGACTCCAGGCTTCCGCATTCCTCTGGCTGTGACTGTGGAGTATTGTTTCGTAGCAATTTCCTCAGAAACGTAATTGGTCATTGACCCAATCATCTCTCCT
TGTGTGTGTGATGGGCCGGAGCCCGGGGGAGTCAGGAGCTCAGACTCAAGTGAAGCTCAGAGTGAACAGGAAGGGTCACAGCCGCACCGTCCCCCAACCCCCAGGCGGTCAGAATCCAGAGCGTGGGCCCAGGGCTGCCCCTGCCCGTCGGTCCCCGGAGAAAACGCCCGGTGTGTGCGGAGCTTCACCACCAGGGGGAGTCCGAGGCCGTGTCCAACGTGGGTGTGCGGGAGGGCGGGGGGAGGGTGTGAGCCAGCGTGTCTGTGTGTCCATGAGTGTGAGGGTGTGTGCAGGCGTGTCTTACTGTGTATGTGTGGGTGTGAGGGTGTCTGTGAGCCTGTGTGCGTGTGCGGGTGTGTGCAGGCATGTCTTA
ACCTAGGTAGAGCCACAGCCTCAGGATCACAGTTCTGTCTGAACACTTATGGAGGGAGCAGTGATCAGCTCAGCAGGATTGTCAATTAGCCTTGTAAGCTAAACTCCAGTGCTGTGTCCACCAAGAGCTCAACAAGCTTCGTGCTACAGATCACCACCAGGTGGCACACGTTTAATGATCATGCCCATCCAGGGTGGCGGGAACCTGCTACTGCCAAGCTCAGGAGTTATTTTGGCCTCATTCTGGGCTGACAAAAGCTACATTATTAACCTCAAACTATAACT
TTTCTTTTCTCCAATTAAGTTGGAGCCTGGTTCAGGGGTGTGATAACTGGCTACAGACTACTGCATCAACTGCTACTCCAAATGTGTCCATGCAAGGCACCACTGCATCTGCTCCTGGCTCTCTGCTGTCCTCCAGTGGTTACATGTTATATTCCCCCACCCAGAATGTTACAAATAAGAGAATAGAGCCCATACGAAGATCTGAAATGTTCTGTCCCCACTGTCTCCACAAACTGGATTAGCATTGGC
TCTCTATTCAGTGATGCTGCCATTGGTGTTTGTTGGACAATATTTCATTGAACCTAATTTGGAGGAAAAGATGTTTAGCTGTAGATACAATGAAGGGAATGTCAGCTCTTTCCAGCCTCATGTACTCCTGCTGCCGCGTCATGGGCAGCAGGGGTATTGCCTGTGTTGGCTGAGTTCATCGGTTTTCTCCTTACTGTTGCCTTTGATTTTGTCCTTTGGCATAGGTTCCTCTCTCCACTCCAAAAACATATTCCAGAACTGAATTCCTGCAAAATTCT
ATCAAAAGCTCACAATATTGTGGGGAGCACTGAAGAGGGCCTAAGCCCCAAGCAGGATGAGTCAAGAGGATTCTGGCTCCTGAGCACTGTAAGCAGATGCCAAAGAGGCATCTCTGGCCCCTTCATGAGGTGGGCCTGTGATGCCAGGTGGCCAAGCCCACTAGGTGGCAGCAGAGAACCAGTCAGTGGCCAGCAAGGTCTAGCAGGTACAAATCCTAACCCTGGGGCTGGTGTGGGGGCTGAGCTGCCTCACAGTAACAGTTCACACTATTGTTGCTAGGCGTATTCTGTGCCACGTGCTGTACCA
AAGGCTAGTAGGGAAGGGGGAGTGGGGTCTCTGGGGAGAAGAGAATCCTCAACCTGGGAAGAAGGGGAGGCTTGAAAGCAGAGGGGAAAGCTATGGAGGTCTGGAGGGCAGAGGAAATCCCAGATGTGGTGGCCAGCAGGGGTCGCTGATGCCCCACCAACAGCCTTAGGGCTGGGGAAGACTCAAAGGGAGGAAGATTTTCAAAAGCTCAAGTGGGCTTCACTCCCTCCCCTACCCTCCACCGTCCCCTCTGCCCCAGACTCTTCCTTATGGCATTGAGGTCTCTCTT
TGTGTTCTCCTTTCACAGTGACAGAAGAAGCAGATGTCACCGTGGGGCCACTGATCTTCCTGGACAGGAGGGGTGACCATGAAGTAGAGCAGTGGGCTTTGCCTTCTGACACCTCAGTGGTGCTGCTGGGCGTAGGCCTGGCTGTGGTGGTGTCCCTGACTCTGACTGCTGTTATCCTGGTTCTCACCAGGAGGTGTCGCACTGCCTCCCACCCTGTGTCTGCTTCCGAATAAAAGAAGAAAGCAATATCTGGTCGTGGTGTGGTGGTCAGATGGAAGGTCAGAATTAGTACTGACTGTGTCGGGTGGGGACGACTGTATACCACCCGCCCCGTGCAC
TCCCTGCAAGGGGCTCTGTTTCCTTGGCATGCAGGGCAACACTTGATGGGAACTGTGGCAAAAGCAACTTCCCCAGAGGTCAGGATGCTTGTGAAACCTCATCACAACGGAATATCCTCAGCTTGCTCCCCCAGAGAGGCCATGGGAGCTGTATGCAGGGTCAGCCCTACTTGGGTATCTTTAGTATACACAGAGCGAGGGGAAAACATCCTAAGGTGCCTCCATCGGCTCAGGACATAGCGGTCCCTGGTGCCGTGGCTGTCAGCATCCCTATCCACCACCTGAGGGCAGTGTCATCCTGCAGAGTGCACCCGGCAACCAAACTGGTGGCCCCTGCTGACTGGCTAAGCTCTGATGTTTCCCTGGCAACCACCTCCCGGCTCCTCCCTCTCCCATTTGCCCAGCCCTGGAACATGCTGCTTAGTTTGATTTGCAGATGCT
CCTCGTTTTCTGAGACACCTCATCTGAGCACTGACGAGGGGACACAACTCTTGGCTGGGAAGCAGGAGACTGAGCATTGCCTTCAAGCCATCCCCACACATGTGACCTCAGTCAGCATTCTGCCCTTTCATGGGTGTCAGTTGTCTCGTCCATAAAATGGGATGATGTTCTTGTTCCAGCCGGCATACTGGATGACTAAATGAGGGAACAGGTAAGAAGCTGCATTGGAAAAAGGTACCATTCAGCTGCAAGACATCCTTGTGCAGTTCCCCCAGGGCTAATGGGGTTTGGTTGCCCACCTTTGCTGTGTCTCTTCGTGGCGCCAGCAGGTGGCAGCATTGCCTTTGCATGTGCCGGCTCCACCTCTGGCCTCTCCCAGACATGCAGCGTGTAGGGCAGGGGACCATTCTTCACCCAATTCATTTCAGGGGTCATGGGAAGGAGGGATCTGAAATGCCCTGAA
AGGAGAGGAGGCAGGGGGCTGGGGGAGTGAGCCAGTAGGGAGCCGGGCAGCACACTGGCCACCTGAGAGGTGTGATGGGGGAGACAAGAGGCGGTGATTCCTGGGGTGGGAGTTACCCCCTCCCCCAATTCTCAAACCCCCGACAGGAGTGAGCTGCGCTGCCCACTCCCCGCAGCAGGTGGCGCCGTCTTGCTGGGATTGGACTTGCGGGCCTGGCTGGGAAGCGCTCTGTGGAGAGGGACGCGACTGGAGCGGCTGGGGGGCAGCCGTCCTGCGCCTGGGACCCTCACGGGGCCTCCCTGCTCCAGTCACTCCCGCCCGCCTGCCA
TCCTGGAGAATGTCCTGCAGCCTTTTCACTTTAGGGTAAGAGGAAGCCTCCCCTGAAAAAAACACCTTTCCCCAGTTGTCCCCTGTTCCTGTAGCATCCTAATGTGTCAGGCACGTTAGGGACAGGTTCCTCTAGCCGTAACGTCACCGCTCTGACCACTAGAGGGCACTCTGTATACCCGTCAGCTCCTGGAGCCATTCATTCTATGCTGGGCAGACAGGCTGTGAGAGGACATGGGGGACGGTGGAAAGGATCCAAAGACGAAGTCTGTGTTTATCCTTGTTGGTTTTACACAGG
ACACACCCAGACTCCAGGCCACCTCCCAGATCTGAGGCCGCTCCTCTGGAGTCAAGTCTGTGCCTGGGAGAAGCAGGAAGGACCACTGGACCTGCTGTCAGTGGGGCAGGCACAGGCTTTTTCCAGTCCCAGGCTGCCCCCTACTGGCAGCAGGACAAACAGCAGGTGCCTGGGCCCAGCTAGGATAGGAAGGGTGAGGATGGGCCTAAGCAGGCTGACACAGGGCTGAGTCCTCCTCTCCCCGCTCCAGTTCTCTGTGGACATTGACTCGGAGCTGGTGGAGGAGCTGCCGGCCGAAATCGAGCTGTGGCTGGTGCTGGTGGCC
GCAGCAGATGGGGCCCTGGGGAGGGATTCCGGAGCACCTGGTCCCATGCTGGGGCTCAGCATCGCTGTCTGTCCAGGGATGAGCATGCAAAGGCCACATCCTGCTGGGTCTAAGCTCTGGATCCTGTTGAGGACAGAACTCAGCAAATACAGCTCAGTGCTGCCGCCTACTGCTCACCTCTTGCCATTACACACTCAGTGCGGGGATCATCCCCGCTGCCCGGGAGAAGCTGGAGGGGCAGGGTCCTGACCCAGAATGGACATCATCCTGCCCCAGAACGGCTAAAGGACCTCACGAGGCTTCCCTACAACTCACTGTCTGATTTGAAGGCAGCGAGATGGCGCTTAGGA
TGGTGGATTGTGCCAATGTAGGCAACTTACTCTTGGTCTTGCCCCAGCCTGTGATGTAGCAGGGACTGTTGTTAGCCAGGATGGCTCCCTCCTGGGGCAGAACACCCAGCTGGACATAGCTATTGAGGGTAACGCTCTGGGCCAGGCGCAGCAGGGCGATGTCATAGCTGCAGGAGAAAAGGAGACTGCTCACTCATGGGATCAGCTCTTCCCTGAGGTCAGCATATACACTGGCCCTCTCTAAGCATTTGTATCCCCGTGGAATTGGAAAGTGACGACTTTGAAGAAGGACGGGGCTCACTTGCTAAGCCTCAAACTAGAGCAATTACAATTTAACATGTAAACATTCTATGTTTAACAGCAGCATCTGCTGGTGGGACATTGGTATTGCAGCCTAGCTCTGACCTTTGCAACCCCGGGAAGTAGAGAATGGGGGAATCTGAAAGGAGCAGAGTGGCATGATCTTGGTGGCAGAGTTCTCAAACAAGAAAAATGTAAAAGGCTGAGTGGCTCTACAAGCTC
GGAGTCTTCCCATAGGACGAAGGCTAAGACAGAGGCATACAAGGGGGCCCTGTGGGACAGGAGAACCTTTCCTGGCTGGAGGGTCAGGGAAGGCTCGCGGGAGGGACACGGCCACGTCTGTGCTTGAGAGCGCGCCCTCTGGTGGTAGATAGAGGAGACTGCAGGCTGGGAGGGCAGGAGGGGCCGAGGTTCAGGACCACCATGGGAGGGGCGTCAGGACACGGACTTGCAGGCACGGTGCCTAATTGGCCGTAAGGAGGCAGGGAAGGGAGGGAGGAAAGGAGAAGGTGGAGTCTGGGTGATTTGCTCCTGGTAAGGAAACGGGGAACTTAGAGGTGCTGGCCTCCAAGCTGGAGGAGCAAGTCGGGGTTGAATAGTGATGGATTCAGTTGGATTGGACAGGTTGGCATTGTGTGTACTGCAGTGTCCTGTGGGACATGACGGTGTGTGACCACTGTCTAGGCAAGCAGGCAGGCACAGTGGTGACTCAACAGGGGGCCAGGACAGAGCTCAGGATGAGGAAGTGGGGA
GACCCCGAAGCCTGGCAGCAGTGCTCAGCCTTGGACCCCGCGGTTCCGCGGCCGGACGCCCCTCGCGCTGGCTGTGCGCACCCTGGCGCAAAGCACTGCAGGTTGGAGGCGGAAAGCAGCGCGCTCTGGGGCCACTGGCGGGTTTTTGCTGCCACCTCGCGGCGATGGTGCATAGCATGCGAACCCTCCGCACCGCGGGCCTTGGTAGTGCACGTGGGTGGTGTGGGGGGCCTTGCCCTGCCGCGCTGTCCTTTTCTGCTCGAGTTTTCGCAACACCTCTTCCACCGGGATAGCCTGCTTCTCCTCTTGAGGGACTGCGCGCTGTCTTATACCAAAGTCCACCATTTTGCGTGGGTAGGACCCTCCACCCTGGCCTGTGGGATTTGGAGTCACCT
AGGATCCCACACGGTGACAGGCAGCCTCCCGGGCAGTGGTCACCAGGCCGGGGGCTGAGTAGCACCAGCCCCGCCCCCAGGGCCTAGCCTCCCTCCCTGGGCTGGGCGGGGCAGCTGCCTCCTGCTGGGAGCCTCAGGGAAGTAGCGTCCCCTAGTGGTAAGAAAGCAGTGCTGCTTCTGACCCTACCCTCTGCAGCTGCCTTTGTGTGTGTGTGCACGTGTGTTGAGTGAGCATGTGGGTGCATTTGTGAGAATGTGTGGGTGTACATGCGTGTGAATGTACACATGCGTGTGCGGCCCAATAGCAGACAGCACAG
AGCCGACGACAGAGAAACTAGACCGGCCAGGACGTAGAAGGGTCGCTTCCCCCAGGCTGGTCCGGGGCTGAGCGGGGCACCACAGGGAGCGGAGACAGCGGAGGCGGTGAGAGCCTCGGGAGCCACTGGGGCGAGCGCGCCAGCGTCCACCAGAGGGCGCTGTCGGCTCGCGGAGTGGGGCGCGGGCGGCCTGGAGCCCCCCGGTGCGGCCCGGCATCAGAGCGCGCAGCGACTTTGTCACTGCAGGCTTGCCGGGTGGGTTGCAGAAGAGAGAAG
GCTGTTCCTTCTGCCTGGAGTGCGTGCCCCCACATCTCCTCAGCCTCGCTCTGTTCTCAGTGCCTGGCCTGCCCATGCGCAGCAGCAGTAGCTGCTCCCCAAATATCTGCTGACCTGGCTGTGGGGAGGATAACACCAGAGCTGGGTGTGACAGCGGTGTTGTATCACCACCAGGTGGAGCTGTAGACACGTCCTGGGCGGTGACCTCGGGTCCAGCCTCCAGATCTGTCCTCTCAGCAAAGCCTCCAGGGCCCTCCGTGCCAGGCAGTGCTGTGGGCACCAGCTGACTCAGCCGCCGCCCCTCCTGCCCTCCAATGGCTACTGGCATACGTGGTC
ACTATATATATATATATATTTTATCCAGTATTTTGGGAACCTGGCAGTGGTCGCCGTTTCGAGCCAGGCGCAATGCGGAGCCGCACACAGAACTGCGGGTCGGCAGAGGGCGCGGGGCGGACGCGCTGCACCTCGCCGTAGCGCACACCAGGGGGCAGCGTGGAGCTGCACGAGGCCCAGGGCCTGGGACAGACCCAGGACACCGATCTGGGGACCCCGCACAGACCTCTGTCCCAGTGAGAGGTGCATCTGCAACTGATGCCGGGACCCTCTTCCCCAGGGTTTCTCTGTTGCTATCAAAGATGACCCTGGGCCACCAGTTCCACCACAGCCAGGAGGGCGCGGAAGCCACCCACACCCAGTTGGTGGAGCTGCTGAGGATGCCCAGCGACCCACGCTGTCACCCCGAGGCAGCAAGTGCCCTGCCCTGGTCCTGCGCATGGTCAGCCAGCTGGTGGAGAGGGACGCTGGCCTCCTGCCCGGGTTAG
GGCCAGGGACGGCAGCAGATGATGGTTGAGGAGTGGCCTAGGAAGGCCTCCCTGACGGCGCCCACACACGCCCCGCGGCACCGCGAACACGGCTGACAGGGCAGTTGGGCAGCGAGGTAGTCGGGAAAGAGCAGGGGGAGCCCAGCGGCTCCGTTGCGCCCTCTGTCGGCCGCCAGCCTCCATTGCACGCGGCGCCGCCCACCTGCGCACTGGGACCCCGGCCCTGGGCCGACCAGGAACCCCTTGCGCCCGCGCCAGCTCGAGCCCTGTTGCACCTGTCGTGGTCACCGCAAGCCTCTCTGGGAGAAGGCAGGTGGGA
AGGGACCCCGGCGACCTAGCAAACAGCCGATCCGCCGGGCGCTGACGAGGCTCGGGGGAAGAGGGCGGCAGTCCAGATGGCGCGCAAGTGAGTGCCAGGCCGCGAGGATTTGCCGCCGGGACCCAGGGCGCACTAGCTAGGTGCGCCGCCCACCCGCGGCCTCACGGGGGCGCCCGAGTCCACTGAATGAGCCCGGCGGGGCCGACAGCAGCAGTCGAGCGCGGGTGCGCCACTCTGACCGCCGCTCGCTGGTCTCATTGCCGGGGCCTGAGCGGGGGCTGGGGTGGGTGCCAACGAGGAAAGCACAGTTGATCTGCAAGTTAGTGGGCGGGGAGCCAGTAGGGA
GCCACTGCACTCTAGCCTGGATGGCAGAGCGAGGCTCCGTCTCAAAAAAATAAAAAATAAAAATAAAAATGACCATCTTGAGCCCAGGCCCAGGCTCCTGGTCCGCTCTCGTGCTGCCCTCTAGTGACTGCACAGGGAACTGCAGCTCCAAACTCCAGCTGAAGGAGGTGCTCCTCCCACTCAGGACCCTGCTCACCTCAGTGAGGTACTCGGCGTGGTGCTTCGTGGCCACAAACACCACGGTCTGGTCCTGGGGCCGCACCACGTTGTGCAGCAGGTGGAGCAGCACGGC
GCGTCTCCGGGAATCTACTCCGGGACGGGTCCGCGGTCCTCAGTCGGGATGGAGCGGGGGCGGAGGCAGCCGGAGGGAACTGGAGTCCCCATTGCAGAACTGCGGGGCCGGGCTCTGGGCTGGGCGCCTGCCCCGCGCGGCCGGCAGAGGGCGCTGCCGCACACGCCTTGGATCTCACTGTCACTGGGACCTCGGGGCAGGCTGACGTCGGCCTGCAGACGCCTGGACTCAGAACCCCGAAGCAAGAAGCTTCCCTTCCTGGTGGCTGCCATCCCTCAGG
CATTTGCTGAGAGGTGCAGTTTGGGGAGAGAGGTCTCTTAATTTAAGGCTCAGGTTGCTTGAGATAAGTGAGAGATGCCTGGGAGATGTTCAGGTGGGTGTGGCAAGTAGGGGTTGGATGTGCAGGGCTGAAATGCCACTAGAGGGCAATTGTGCCTTTCCCTACCAGGGGAATTGGGGCTGCATATTCCATGTCAGGGCTGAAGATCTAAGCAGTGCTTGCTGTTTACTCTGTTGAAAGGTCTGTTGTCTCAGGGCTTTTAAGCATTTCACAGGTCACAAGC
AAGGGATACCAAAATTATGGGAAAACTTGTCTTGGATATTGCCAAGGGTTAGTCCGGAAAGAAGCCCTAAATACTACTATTCACAAAAACTTCATTTCTGTGGTGGAGTGGCTGAGGGACACCATGGGCCACTAGATGGCACCAGTTCAGCGTCGGAAGAAGCTTTCCCCCATCATTTTTGTGGGCAAAGGGTGCGTGGAGCACCCTGTCCCTGCTCCCCAGGGTGGCACAAGAGAATGAGTACCAGCAGGTGAATGCCGCAGGGGCCATCT
AAAAAAAAAAAAAAAATGTAGGTTGTCTTATTATTCAGGTAATGCCGAGGACAGCAGATCAGGAGACAACTACCATTGAAAAAAGAGTTTGCTACTCACAGTTCCGGAGTGGAAGGGACATGCCATGCCACACAGGGCCACACGGGGGAGCCCAGGGTTGGGCAAGAGGCAGAAGGAACAAGAGGAAATCAGGGCAGGGGCCTTAACTATGGTTTCGGAGGGAAAGGCAGGCAAGGCAAGGTTTAGGATTGGCAAGTGTGAGTAATTTTGGCGGGCTCCAAGGTATAGGGGA
CCTCTTTGCTTGTCCTTTAGCACAAGGGCGAGCAGCGTAGGACAAAGACTCGGGCGGCAGCTGCCTGGTTCGGCGCGCAGGGGCGGCCTCGGCCACCCGGGGCGCCCGCCGCCTCCACCGCCCCGCGGGGGAGGCCCGATGCCCGTCTTTGTCTGTGCCGCCGCCGTGGGCCGGGTCCGCAGGAAGCGGGCGCCATCGTGCGGCCTGAGCTGGACACTGCGCCCCCGGAGGCGCGGAGGCGCGAACCACCAAGCGTGGCTCCAAGCTCCACGGGGACGCTGGTGTCATCGTGGCCACGACTGCTTGTACTGTTGTGGTGCGTTCTCTTTTGTATACTAAGTGCTGTGTGAACACAGAACCACTTCCAGTAAAT
TTTTACAGACATGGGTAAGACAGGTTTGCCCCCAAGGTGCCAGGGTCTAGAAGTTCTTCCTGTTGTCTGACCCTCCTACTCTGTGTTGGTCACTGCTGTCCTCTGCTATGGCAGCTGCTGACTGCCCCCTTCTGGCCAGTGGCTCCTGCCCTTGGATCTCCAGTTCCCCTCAGCCTCCAGGTGGGCCAACAGGAGGTCTAGGAATAGTAGGAGCAGGAGACATGGCCATCGCAGGGTCTGGAGGGAGCTCAAGGCACCTCCATGTCCCAAGGGTGTTGCCTCTGCTCTGGAGGCAGCACAGAGCC
AGTTATATCATGAGCGATAATCATTAGAAATCTTGAATTGATTTCCAATCTGTAGTGGATATGCTAGCTAAGAATTTTCCAAAGCTTTGTTGACTCTCAACACTCAGGCTTCTCAAGCCTCAGAGGCCTTCCCACCAGCAGAGGATGCTGTTTTTCCATGCATGGCATAACAACCCCCAACCACCTCCAATCCCAGTTCCACCAGGAAACAGTTCACACAGAGAAAAGATTCCTATTGGGCCATTTTGCAAGTGTGGTTTTGCACTTGAAACAAAG
GCCCCTCATAGAGGAGAGCTGACCTCTCTGCTCAGCCCTGGCTCAGGAAATGCTCTGAAAGCCAGGGCTGACAGTGCACTTCTCACCAGGCTAGCGCCACACGCCCGGCTCCCGCCCTGGGAAGCCATCAGCCCAGGACCGTCTCGTGCGCCACACTGCCCTCTGGTGGCCACCAGGAGTGTAGCCGCAGAGGGAAGCCAAAATCTTTTAAGGTCTGTTTACAGAGACCTCAGACACGATGTGCACAGAACACAGAAGAGACGCACTTGTGCCTGTGCCAAGACTCCCCCAGATACACGCACGCAGCCCTGTTTCCCGCGGCAG
CAGAAGAAGCCTTCTCTTCCTCCTGCCTGTAGGTGTCCCAGAAGTGAGAAGGCAGCCTTCGAAGTCCTGGGCATTGGGTGAGAAAGTGATGCTAGTTGGGGCATGCTTTTGTGCACACTCTCTGGGGCTCCAGTGTGAAGGGTGCCCTGGGGCTGAGGGCCTTGTGGAGGATGGTCGGTGGTGGTGATGGAGGTGGAGAGCATTAAACTGTCTGCACTGCACTGGTGGCTTTGTGTCGATGCTGGGCCGAGCGGTGTGTGAGTGATCTCCAGGCGGGGCTGGAGTGTCACAGGGAGGCTGCCAGGCCCTACATGCCCCCACACCTTGGCACGCAGTCCTTCACCTTGTCCGCCAACTCTGCCTCTCCAGGGCTCATTGGGGATTGCAGCCAACCAACCTGAATTGTGAAGCAGGGGCTGTTCTTCCCTTTGGCCAGCAGATGGTGCTGCTCCCCACAGAATCCTTGGCTTTCCGGCAGCTGGGAGCAGTGATTTCTGTCACTCTATTAGTGCTTGCTTCCTCCCTACTTGTCGCAAGAATTTTCTTGGAGTCGCCCGGGCATGGTAGCTCACGCCTATA
ACAGCTGCTCTGCATGAGCCTGGCTCCAGGCTGAAGCAATAGTCGGTCAACACAAAATCGTTCTCCCAAGTTAGGGAAGCAGAAGCCAGACAGGGAGACTGGGTAGGTGCGCGCTGGTACCGCCGCGGCGTTCGCTCCGGCTTCAGTGCACGGCCGGAGGAGGACGCCAGGGGGCAGCAGCGCCACGCTCACCCGCCCAGGACGCGCTTCCGAACGCGCAAGCGCAGTAGGCCCAGTGCGTGCTGGCCCGGGGTGGCAGGAGCCGCAGAGGCTTGGGCTGCAGGTAGGTGCTGCGGCGAGGGGTGAGAGGGCGAAGGGGCGAGGG
ACACATTTACTGCAAATCCAATAGACTAGTTTCCCCATCTAACATAATTTATCTTGAAACACCACAGGTGGCCTATATTAAGAACAGCACTGGCCCTGCCACAGGACTGGCAACGCCACGGTCTCACACTGCCCTCTGCAGCCTGGCTGCAGTCTTCACAATGCTCCCTCAACCTGCCCAACTGTCACAGCTTGGGATGTCGTACACATACCTCCAGTCCTTCAGGTAGAATCACTACCTACCTTTAGTCTAGAGACCAAAAATAAAATACCACTTAACTTGGTGCTTAC
TTATTAAATACCTACCCTAGGTGCTATGTGCTTACATGAGAAGCCAAAGGTATCTGTTAAGCTAGGTAGGAACTGCAGTCGGCTGGTTGCTTCTCATCTGGAGAAAGCAGGCAACTGGGCAGTGATTGAAGTGTCCAGCAGGGGGCTGGCATTCTCTGTCTATAAGTAACACTGGTTCCTCTTCAGAGCCTCAGCTCAGCGGAGCTGCCGTTTGCTGGTGAAGCCCGTGACGTGCAAAGCATCCTGCCTATAGGATTTGAGGATTTCTCAGT
ACGTCTCTCCACCACATGGGAAGCTTGACAACTGTCTCATACAGATGGAGCTTGATGTGTGCTTCAAAAGTAATCTACAGGCAACAGCGTAGCTGAAAATCCTTGGCAGGGGAAGAGGTAAGTTTGGGAAGTGCCTGTGCGCCCTCTAGTGGCAGATCTAAGGGGAGCGTATTCTATGGGCCAGATGTGGCCACGCAGAGCCCACCTGGGGTTTTCTTAAATCCTTTGGGGCCAGGAGATCTTATCAGAGGGAGGCTAAATCTGTCCTCCCAGAATCAGAGACATAAGATGCAATTCTGCATGAATCTAGAGAACAGCTTGTGAGAGAGGGCTCTGAAGAACCCACAAATTACCCCCACAGAATGGGCATGAGCAGATGGTGTGGGGCATGGGAGAATGAAAGTGTTTGCAGATCACACCCCAGGAATCTTGCTTGTTCA
CGACACAAGATACCGCAAGGCCGGAGCCCCTCTGCGACCCCTACTTCCGAAGGCCGGGCCCCGGGCGCCTGCAGCCTCTTCCGCACCCGGCTCGGCCGGCGGGTCTGGGGCTCCCGGCACAGGTGGAGGTGGTGGCAGGTAGGAGGCGCTGCGGGGACACTACTGTCCCTGCCCTCCAGACGGCGCCCCGGGACGGCTGTGCCCCCAGGGCCTAGAAAAGTGCCTGAAGCTCAAGGGCCGCTCTCTGAGGGAGAGGGGACCGATCTGAGTGAGATCAGGGAGCGGGCAGAGGGGCTTGGAGGGGACCAGCCCAGAGCACCCCCACAGGGTGTCCCTTGGGTCCTGCCCTAGACTGCGCTGGATGGATTCTGCACACCCCACATTCCAGCCTCCCAAGACCATTGATGCCCTGTGTTTGCAGGCATGGCGCGCCCCGCAGAGCGAGAAATGTAAGGAAGGGCACAGGGCCGAGACGCGTGGCCGCCCCTTAACTGCGCTTCCTCTCGACTCTCGGGGGCTTCGCGGCGTCTGTGCTCATTCAGGCTGGGAAGGCGCTGCCCCCGTGTGGCCGCTGCCCGTCTCCGCAAGGCTGTCGTGTGGGGCGCTCCTCTGCTGTGACCAGCGCGGTTTGTGTGATTCCGCTCCCCCGCTCACACCCACCTGTTTCAGCACTGTTTTAAATAGCCAGAACCAACTTCCTAATCAATGCACCTGGGGTGGATACGGCG
CATCTCCTCACCAGCTCTTCAGCCGTGCAGGGCAGGGACTCGGAGGTGCCGAGGCGCACCGAGTGGCCACTGGCCAGAGACGTGGATGACAGGCGCCGTTTGCGGGCCCCACTACAGTTGTTGGGGATGCTGAAGGCACAGCGCTTGTGGTAGTTCAGCCCGCAGCCTGCAGGGGGCGCCAGAGAGTAAGAGACATGGCGTCTGCCCCTCCTAGGTCTCTTCTTGAGAAGTTGTGCCCTTTCCACCCAATCTCTCACCTGGTCCTGTCCCATCACCCCCCGCCAGCACGATCTCCTCCAAAAGGCACTACTA
GCACTCAATGCAAGCTTACAACACACATGACACATGCATGCACACCACACACACGTGCAATACACAAAATTCACAATACGTGTTCACTCAACACATGTATATACACACCACACAGGACATACCATACATGTGCACACAACACAAGTTCACACAACCCACATAGCACATGCATATGCTTCACACACACATGCAACACACAGGACACACAGCACATGTGCACTCAGTGCAAGCTCACACAACACACACAACACATGCATATACACCGTACACACATGCAACACAAGCAACACAGTACATGTGTACTCAGCATACACCCAAGCCGGCTTCTTAGGGACCTCACTGAGCACTTCCAATAACCAGCCAGCAGGGGACAGCATTGCAAAGGCTTTGCAGGACAGGCGAGCTCCCTCAGGAGGCAACAAGTGTCAAAGATTCATCAACTTTACAATCTACATCCAGTGCCTACTATGTGCCAGTCATTTTGCTAGGTGCTTCCAGCCATGATAAAAACGGAAATGT
AAGATGGGTGCATGCCAGGAAATGCCAGTCAAACAGGTGCCTGTTGGGGAAAGACCATAACCAGAAACCCTGGCAAATATTTCCCAAACCAAAGCTCCCTGGACTCCAGAATGCAGTTCCTGGGAGGAGCCTGGCTGGGCATGAGGAGGGTGCCACCTGCTGGCACCAGGGTGTATTTTCTGTGATTTGCAAGCCCACGTGCAAGTGTCTGCAGGAACAGAATTTAAGACAATTGGCCAGGTGCGGTGGCTCACGCCTGTAACCCCAGAACTCTAGGAGGCTGAGGTGGGCGGATCACCTGAG
ATCTCTGCTGGAAAATCAATATTACAACTTCACACTTAAGGTATTTTGCAGCAACGTAAACTGCCGCCGCTGCTGATGGAAGCCCGTTCCTAGCCCATTGTAGCGGAGGCGCCAAGCCATGACACGGGCACCGAGCTCCCCCTAGCTGCCAAGTGGCGCTAGGCGCGGCTCGGCGTTTCAGCTTGCCATCAACCAAAAGCCAATTCAACTGAAAGTTTATTTTGGAAAGTATTTTATCACAACAAGCAACAGAGAATGCAAAGCAATCGAGATAGGAGATGAAAAGGGGATAA
CTGATATCTGTATGGGTATTTAAGAAGGAATATTTTACCAGACTTCTGGTTGGGGAGATAATTTCAGTCGTAGACATCACACTGTGGCGACAAGCGTGTGCTGGCTCACCACTGCCACCATCTGCCCAAGGCCCTTCCTCTTCATTCTTCAAGCCGAAAGCACAGCTGATATGTTGGGTGATGTTTCTTGACAGCTGTCTTGCCGAGGATGTATGTGATTCAGAACTGTTGTTACTATAGCTCTGCTCATCTGGGTCTT
TACAGTGGGACACGTTCCTAGGGCGACAGAACTGGTGGTCCTGTACCTGCAGGCGAGGGTGTCAGATGAGTGGCCTGGGGAGGAGTTCTGGAAACCATTCCCACGACAGGCTTGCTCCCTGCAAAGCTGTGCGGGGAACTAGGGGAAGTCCATCGTCACTGCTGAAGGATTTCTGCCTGCAGGGGGCAGTGCAGGCCATTGGCTGTGGCTGTGCCAGGCTTTGACTTTACCCAGGAAAGGCTGCAGAGGGATGGGTGACTGGAAAATCCTCTTTCACGTGTAAGTTTTTTTCACCTCTCCTGAGCTGGTTCAAA
GATTTTTTCCCCAAGCCCCAGGAAGACAGGACGCTTCCAGAGAAATCCTGGGACTCTTCCTTGTCTGTACCCTGCTCTGGCACGTCCTGCAGGGATACTGAGAAACTGGGAGTGCACGGCACCAGGCTTGAGAGAAGCAGGCCCTATGTGCATGCAGTTCCCACCCTGTCCAGCTCAGATCCTCAGCTTGCTCACCCATAAAAAGGAAACATCTAGGTTATCTGCTGGGCCCATGGTGGGCCTGGCTGTCCCCCATGCAGGGCTGACCCCATGGTGCTATCCCAACATGACCCAGCAGGTGGCGCTACCCATCTTTGGAAAGTGAAAGACAGCGGTACCTGTCAGGGGGCACCTGGGAAGATGCTGAAACCAGGACCTGCCCCACAGAGGCCTGTGAACACTTAGGGAGCCTCGATTCCCAGCCTTGGGGTCTGAGTCCCAGCCAGGGAG
CCCAAACAAGAGTTATTTATTTATCAGGGGGGCCAGCAACCACTATCTTCACCTGTGGTTGAGAGCAAAACCACCATAAAGACAGTGTCAAAGCCAAGAGCCACTTGGGCTAGGCACAGGATGACAGAGTGTGGCAAAGTGGCCAGTAGGTGGCACCGTCATGCTTACTCTATGCCAGGGAATCTTTTTCTCTGGTTGGGTCTGCCCAAATAGCTGCAGTGCTACCTGACAAACTCTTTACTAAACAAATAACTTAGCGGTGGACTTTGCTGAAGAGG
AACACTCCCTCCCGCTCTGTCCCTAGGCCCCTACGAGAACCGCTCGGTGTTCGAGTCGCTGGACCTGGGCTGGAAGCTGCTGCGCATCTTCCCCAAGGAGATGCTGAAGCGCATTCCGCAGGCCGTGATCGACGAGTTCTATTCCCGCGAGGGGGCGCTGCAGGACCTCGCGCCTGACACTGCGCTCTAGCCCCGCGCGCCGTGGCACCCCAACACCGGCAGGGAACCTACCCTCGGCTCCCGGGTCTCCCCTCCCTCGCCACCCCAACCAGCGGCTTCTGCGCCGCCCTCCGCCCTCCGCTGGCTCCGAG
TGTTAGCAACAACCCCGCCAGACCCCCCACCACCCAGATCAGCCACTCGCAGGGCATCCGCCTGGGCGTGCATCCAGACCCCACTCCGGAGCACGACTTCAGCAGCTTCCTGGAGGTGAGGCCTGATGGGCACGGCGGTGCGCGGCTGCACACAGTGGACGGCCACTGGGTGGCGCCCGTGCCGCGGCTGCCTTTTGAGGTGCTGCTGCGCATGCTGTACCCACGTGTATGGCCATACAGAATGAAGGTGCCCCAGGGCTTTTACCCCATCAGCATGAGGGAAGTGCCCAGGAAGCGGCACCTG
CCACCGCCGCCGCCGCCGCCGCGTCCCCGCCCCGCGGACGACAGGACGACGGTGCGCCGCCGCCGAGAGGAGCCCGGCCCTAGCGCTGCCCGGGGCCAGGCTCGCGCTAGCGCCGCCCGCCGGAGAGGAGGGCCAACCGCCGCTGCCCCGCCAGGATCCCCCGCTCCACTGAGGGGAATGAATGCAGACCGCTGCAGCCAGAGGGAGGCGGGACGGTGCCCAGGGGCGGAGACGACCAAGCGCCCATACTGGGGCTCGGAGTGCAGCCTCCAGTCCCTCC
TCCTGGGACTTCCGGGGCCTCCCTTCCAGCTGCCACATGCCAACCCAGCCGGCTCCGGCTCAGCTCTGTGGTGCCAAGGTCACGGGTGTGATGCCCAACTCCAGACCCACAGTGCCTGCAGCAGCCACCCAAACCCTGGCCGACTCCGCCACCTGCCGGCTCTTTCTGGAAGCGCATCCCGAGAGCTCTAAGCGGGAACCTCGGTCAAGGGCTATCAGGAACCCTGCCCTGGCGGGGGCTTTATTTTTCTTCCTATTGAATAGTCACAGCCACCATGTGAGGTGGGCTCTGAAG
GAGAACCATCTCAAAAACAAAACAAAACAACAAAAAAAAAAACTCACAAAAATTCAGTTTACCATCTTCTGTTCATTTCACTAATCCCTGACTGTTTACAGTCAAGGGCAAGGCCAAGTGCGTAGATCTGCCACCAGGGGGCAGCCGTGGGCAGTGCCCCACAGGCCTCTGAATTAGCAGGAGAAGCTAAGTCCATTTGTGACCGTAGGGCCTGGTTTAGTGCCTTAGCGCAACGGGCTGTCAAGAGCAGCAGGTTAGCGGTGGGGACATGGGTTTTCAAAC
GGCACACCCAAGTGTGTAGCGTGTTCAGCTTGTGGACAGTGTCTGGCTCTGTGATTCCCTGGAAGCGGCCTGTGTCAGAAGCCAGATGCCAGTGCCTGCTGTTGTGAAAACGCAACGTGGAGCCTTCAGGGGGGTGATCCTGGACACGGCCACTAGGTGGAGATGTTGTGCCTTGAAATGTCCCTGCTCGGCGCGCCTGGTCCCAAGCACGACCTGCCTGCGGGCTTGGAGTGTGGGGTGTGCCTTGCTGCCTAGCTCTGGCCCTTTTGTGTCTCCCCACCCTCCCGTTGTGTCTGTACTTTG
TTCTCTGGTCCAGCCCCATCATCTCCTGGCTGGACCCCACTTCCCCACCTCACTGTCTACACCTCGTCTCCCTATCTATCTGCCACCCCTGTCCCATCCAATCTCTACCTCGAGGCGAGAACAATCTTTGCAAAATGAAACTGTCTACAGTATGTTTCCCCCAGGGCCACCAGAGGGCGCGTGTGAGCATCTAAGTCAGCCGCTTCCCTCCTCTGCTCAGAACCCTCCGTGGCTCCCACCTCACTCGACCAAAAGCCAAAGTCTGTATCATACAAAGGCTCTGCACTGGGCCGGATGTGGCGGCGCACACCTGTAATCCCAGCAC
GTGGGGGGAGATGTACTGGGGAGGGTGTCATTCCTTCTGGATACTGTCTGAGGTGACAAACAAGCTCTAAAGGTCCCATATGTCCTAGTGGCTGCCTCCTTCTCACGTTACATTCACATTCCCAGCCCATCCCGAGCGCGGGAGAGGGAGAGGCAATGGTGCAGTGACGTCCCGGCCCACTAGGCGGCCGCGGGCTCCTCTGAATTCCAGGCTCAGCACAGAATTCAGCCCCTTGTAACCAGAGACCCATTTCCTATTTCCTCTGTTCCCTGGAGAAGATGGGATGGACTTGTGATGAAAGGGATTCTAAATAG
CATGGCTCACCTCAGAGCTGTGAATGGAGCTCAGGTCTGTCTGACTCCAAAGCGCAGGTTCTCTCTGCGCTTGGAGAGGCTTCTGGTGAGTGGAGCTGCTGGTGACAGGGGTCCCCGGTGCTAGGAAAGCCTGGTGTAGGGATGCGGGGCTCCAGGAGGGCTCCAGGAGGGGTGGCGCCATCCCGACTTCCACCACTAGAGGGAATGCGAGGCGCTGTCCTGTGATGGCTGGCAACTGCCCCGAGCAGACAGTGCTCTCCCAACTTCGTGGTTCCCAGGCCAGTTACCTCCAGAGACCCCTCTCATTTCCATCCCAAATCAAGAACAGTCTGCCCCATAGGCCTTTGCCTGGG
AATGTGTGTGAGCGTCTAAGGTGCGCACAGATGTGTTGTCCCTCCCTGTGTGAGCGCTTCCGAGGCTGGTGTGGCAGGAGATCTAAACGCTGGTCTAGCTCCTAGCGCTGGGTCACCTCGGCTTCACTCTCTGCCCTGGAACCCCACCTGGTGGGCAGTTATAGTACTACAGATTCGGGGAAACAATTCCCTCTGCTCCCTTTCCGCACTCGCCCTTCATAGTGGGAGATCAGCTCCAAAGGGCCGGGTTGTAGGCTCCCAAAGCACCCCGCTCCTGTGTCAGTGACCTCAGACGTCCACCCCAGGATGCTTGGGG
TATAAATCACCAGGTGGCACCATTACATATTTTATTGGTGTGATTCTGTGTCTGTGGACTTGGTCCCTTCAAGCTTTTGCCACTGCCCATTTGGCTAGGCCCGAACTGCTGCGAGAATGGTGTACTACCAGTAGTGATCTGAAGATGGCAGCATTGGGCGACCTATCTCATTTTCCTAAGCACACTCACTGCAGCTCGGGTCGACAGCGTGTTTGGATTTCAGATTGTCACTCAGACTTTCTTCTGCTTAATGACTGCATGTATGTAAATGC
CCTTCTGAGGAGGAGCGGGGCGGGCTGCAAGGCCAGACAGGCCCTCCTTCTCAGGCCGGGCTGGCTGCGCGCCTGCGATCCTGGGGCTGCCCGGGCGATCCCAGGAGAACCGGCGAGCCCATCGGCGCACGCCCAGAGCTGCAGCCCCACCTGCTGGCGCGCGCCGCCAGGGAGCGTCTTCTGGGAGCCCGGCAGCAACTGCCGTGCAGGCGCGCGCCCAACGGCTTTGCGAGGCTCACTCGGTCTGAGAGGTCGGAGGCTGCGAGTGTCGCTGCTGAAGGCTGTGGTGGACCGGGCTGGATCGCGGATTGTGTAGAT
TCGGGCTTGGGTTCCAATTCTGGCTCCATATCTCTCCCGCCTCAGCCCCAGGCGCCCAGGGCTCAGGGCCCAGAAGGGTCCCCCAGGGTAGCCTTGGGAAGCAGCCACCTGGCCTCTGTGTTAGTGACATGCCCTCTAGTGGCCTTAGGGAGGCTATGCATCCCCCATGCCCTTGGAGCTGCCAGGCTTTCGGTTCCCAGGAGACCTAAGAAAACCGTTGAGAGGACAGTGGGGTTTTCTGCCCTGAAAGGCATCAATCCTAGCCCTCTGATGACGCTGTCCACCATACCACCACCACCGCCACTCCCAGAAAGGCAAAGTTACAGGAATGTGGTCCAGGAGACGAGCATCCTGCTAAAGTCAGGAGCTACCAGCTCACTCTGGGGACTTGAGCCATTGCCACCCAACCCCACCTTGGCTTC
GATATTGTCTTGTCAAAAAAAATTCTCAGCTGTCTATGATATACAAACATGTAAAAACAGTGTTCCAGTAGAACCTCAGGTGGAACCAATAGCACTGAGACCCACCTAGTCATGCTAACCACTAGAGGGCAATATTGGCCATGTACTTTGGGCTCTAACTCCACCGAGGAGAGCAGTGTAGCTACAGAACTCAATACATACAAATAGTCTTTGTTGAACATCTTATATGTGCTGAAATATTGGCTTG
TTTGTACAACACTGATTGCCTCCTACCAGGTCTCATGCTCCAGCCTCCTGCCTGGTCTCCTGACTGGGGCTTGCAGTCTTCTGGCGCTACCCCTCTGTTCCGCTGCCACTGGAACGTGCGCCCCCAAGTCCCCACCAGGCAACTTCCGCAGGGCGCAGTGATGAACCGAGGGCGCCCTCTGCTGCTGTCCCAGAACTCCCACTCCAGTGAGCAGCTCGGCTCCCGGAGGCGCTGCCAGATCAGGGTTCTGACTTCCTTCTCTCCAAGAAATCAGGTCGCTTGGCTCCAGCCAGGAAGGCCGCCCCCATTGCGGGCTGCGAGCAGTGAGAAAGTCGGTCATCATTCCTTTCCC
TACTACACTGAACCACTTGGGTTTTCAAACCTTGTCAAGGAATTTATTTTGCATATCATTTGTAACCAGAAGAGGGCAAGCTTGGAGAGAAAAAGAAATTGGTGAGAAACGGAAACAAGTCCTAAATGCAGGACGCTGCCTGTTTTGAATGTCTACAGCCACCAGGTGGCAGTATGAGCATGCTGGAAATTTAAGGTCGGTGATCCAGGCTACAGAGGTCTCCAGATGCAGATGGGTGCCCCAAACTTACACATTTTCCACTTTATTTCTCCTTTTGGCCAACTTG
AGTCTGTGATGGCCAGTGGTGGTCAGTGAGGGCTGGGCCGCGAGGCTCACAGCTCAGGCCGCACCCGCCGGTTTCACAGACCGGCCAGGAAGCTCCCAGGGCGAGGGCCTAGTCGTGTCCTCCCCATGGGCGAGCAACCCTAGGCAGGCACCAGAGGGCGCTCGCGGTCTGCAGAAAACGCTGGCTAAGGGGGGAGCGCGGAAAGAGGTGGGCACTGTGGGTGCAGACAGCTGGGGTCCGCGGAGAAACGAAGGCCTGGAGCGGGGGCGCTGGGTTGTCCAGGCTGGCGGCGAGCTGCACC
TTACGTATCGCAACGTGTGCGTTACGTTCATCATAAAAACGTCCGACGAAACCAAGAGCAAAGTGAACTTATTGGTGAAAGTTGCCATTGGGACTTCGGTGCCTGCTGAGAAATGCCTGGGCCTCTGGCTCCCCCTGGCGGCCGGTCCCTGGCTTGACGGAAGCGCGTCGCGCGGGCTCCAGACGTCCTGGGCCAAGTCCTGTGCGCGGGGCCTCCGGGTCTGCGAGCTGCGGCCGTGTTCAGAGCGTGTTTTGCCCGGAGCTGCTGCCAGCCTGGGCGGCTTTGGGCG
GACCTCGGGCCTTTTCTGGACTCCCTGTGGGACTTCAGGCCACTCCCTCCTCTGTCTCTGAGCCTCAGTCTCCCCAGTCCATATCACAAAGGGCCAGTGTTGGCTTCCAAGACCGTCAGTGGGTACAAGTGTCGTAGTGTCTCTAGCCACAAGGGGGCAGTGTGGGCCTGTCTGAGGCCAAGGAGGGTGGTGACCCGCGCAGGTAGGAAAGAGCTCGGTGCCCTGGTGACTGTCTCCAGGGCAACGGAGGAACCCAGGCTCTCTCTGGGGTGGCCACACCATTTAATCTGTTCCCA
TCATTCATCGCCCAAGGCTTGTGCAGGGAAAGGCAGGGCTGAGCCCCGAGGAAGAGATCCTGAAAGTCAGAGGTCAGTGGCGGCAAATCCTCCACCGCCATCTCTGGGACCTTGGAGCCTGGAAGCTCCAGGGCTTATAAATACTGTCACCTAGTGTTCACTTAGGCAACTGCAGACACTCTCCCTGTCCAGCCTGGTTTCTTGCCAACATAGAGCAAAACACCTACTGAGTGCCAGGCACTGCTCAAGGAGTTGGCGATATGTAATGAACAAAAATGGACAAAATTCTTGCTCTTGTGGAGTTTC
GGTATGACAAGACCAGTGGGGGTCTAGGAGGGCAGAGGCAGCCCCTCTTGGGTCCACCTGTGGTCTGAACGTTTCGAGTAGGATTTTATGCAGAGGGCGGAGAGTCGAGGGTAGAGTGGGGAGGACTCTAGCCCATCTGTCCCGAGCCCGCTGACGAGGCTCCGCCTTCCTTTCCTGTAGACTGCTCTCTACGGCCCAGCTGCCCACTGGAGGTCGCTGCTGCACCCAAACTTTGCAAGGAATTCGGTCCAGAGGATTACGGCGAAGAGGTAAAAGCGACCCTCAGTTTCCCCCAGTCCTGCTCATTTTGGTCACGCCTCTTTGAAGTCAGCTGTGCAGAAACCCGCGACGGA
ACGCAATTTCTAGTTATCACAGACTTCTGGTAGGGGACAGATTCCCGAGGGGATATGGGGGCAGATCAGAGAGGGAAGGACTGGGGATGGGCTTTCGGCTGCACCTGGAAGAAAACCGTGGGCTCCTCTGGCCACCAGGGGGCAGCAGATTCACACAGAGTCATTCACGAGTCCTTGACACGCCGCGTCTCCTCCAGCAGGGGGTGCTATTTACTGCTCCTTGTAGAAAAAGTTGGGTGGAAGTAAAATTTGGCAAATTCTGGGTCTTATTTCAGATACCCTTGAATGGGGGGGCTTTCCTTTTAAAGAATTCTCA
TTATCATTACTTTAACGGTGTATTTAATAAATACAACGTTTTCAGCTAGAGGGAAAAAGGAATTAACCCAAGTCATTGGTTGAGTATGAAGGCATGGAGCCCCCACGGCCCTCCTCGCTGCAATTAAGCAAATGGCCAGCAGATGGCGGGGCATGCTCACAGCAGGGCCTTGCTCTCCGGACCATCTCTTTTACGGGCCGCCGAGCAAAGGTCTTTCTTTTCTCTTCTTCAAAACCCACTCTACAAGGAAATCTTCAGAAACAT
ACTCCGGAAGCACCGATTTCCAGCGCTGACGGCCGCGCCTGGTTTCCCAGCGAGTCCTCTTGGCAGCTCCCGCAGCTCCCCGCCGGGAGCACGAGTGGGAGCGAACCCAGAGCCCGCCCAGGCCTCGGGCCTCGGCAACTCCTCACAGGTCCACGAGATGGCGCTGCAGGCCAGGGCCCGGGCCGCGGCCTCACAGCCCGCCTCGGGCGAGAGCGGGAGATAGACTGCGGACCCCGGCAAGCGGGGCACGGAGGCACAGCCACCGACACAGGCAGAGCCGGGTCCGGA
CCGACCCCGCCTCCGGGAGTGGGTCGTGGGGCGCGGAGCCCGTCCTCCGGGGACGCCGCGGGGCTCCAGGCCCAGGCGGCCGGCGCGGGGCCGCAGTGGCGGAAGGCGGAGGGCCGGCGCGCTGCCGCTGACTGCCGGGAGAGGGCGCCCGCACCGCGCCCGCGCGGCCCTGCCCGCCCCTTCCGTCTCCTCCGCGCCTGGCCCGCGGCTCCGGCCCCATCTTGGGCAGCCCCGGCCGCCACCTCCCTCCCGCCCGCCCGC
AAAATATATACTATGATGTCCCAATTTTTAAAAGAAAGGAAAGAGAGAGACTTTTTAATAAGGGAAAAAAGAGAAAAGCTAGAGGGGACCTAGACCGTCCAGCGTTGCTGTGTGGTGCTGTGGCCACCAGAGGACAGCCTAACCACACATGCTGTGGAACTCTGCCTTCCAGAGCCCTGAGGGTGCAATGTTTTCCACACAGCTGAGAAACAATTTTTTTTCTTCCAGCCACGTGGAGGAAAATCATTGTCAAATATATTACATTAT
CCAGAACTTCTTACTCACTCTCGGCGCCGCCCCCGCGCTTCCAGGCCCCGGACCCGCCGCAAACACCGCTGGGCTTGGACTCAAACCGCGGTCCGGTCCCACCCGGTCTGGTCCAGTCCCGTTGGAGGCGGCGGTTGGGCTCAGCGCCAGGCGCGCGCCCTCTGCTGGCCGTTGGGAAGCGGCGAGGGAAGCGCTGAGCTCGCGGCCGAGCGGTGGTCGCTCGCCCCCTCGCGGGCTCTCCCGGAATCGCTGACATTCTCCGTCCCTTGCTCTCTGCTCCTGGCTGGGGACGCTCTGCTCCAGCCTTGCCTGCTCCCTTTCCTGGGATACGCCTTGGAGCCATGGCTTAAAAGTAAGGACATCTTCATGCATTTGAGATACCTGAATAGTAGATAT
GCAAATTTTTGCAAACCCAGGTGTGGCCCTTGGGAGAACCTTAGGGAAGTTGCTTCCTCCTTTCCGGCTGGGGATCCAGCTGGGGGCCAGGGGTGCCCAGCGGTTTCAAGGCTCACGGCGCACTCTAGTGGCAGAAGCTAGGCGCCTCTTCTACGTCTTCCCTCCGCCCTCGCCTCCTGCTGGGAGTGTTCATCCCTTATTCTGGAGCTTCTGTGCCCTCCGCACAGGCTCCCTGGGTCAGGGACCCCCAAACTCACAGAGCAGCCTCAGTGGAGAGCCTTGGTAAACATGCAACGAGGCCAGGC
CTGTTCCTATTGATCTCTTAGTCCTCTAAAATGTTGGTTCACTTGCTTTCCAACCCGCTCTGTGGTAAGGAAACTCCATTTCCCCACCCCCATAGAGCCTCCCGACTCCACTAGCAAGTGGGTAATCCTCTGCTGCCACCTTGTGGCCTTCCTTCGCCTCACGCATTGCAGGCTAACCTTGTCAAGGTGGCGTTTCTGGGACTGCAATCCAGTAGCTGAGCATAAGCAAAGGAGCCAGACGTGGTGCCCGCTCAGTCTGCTCAGTCGATGTGAGGACTGTGAGGAAGGGTTCCC
TGTTCCACTTTTGCTGGCACACCCCTGGTCTGCCTAGAAGTTCCACAAGGACACCCCCGCCCCATCTGATTTGTCACTGCTGTGTCTCTAGGGTCCAGAGCAGTACTGCTCTGGGACTGGGATCTGGGGATGCAAGGCTCTGCCAGCCGTGACCACCAGGGGGCATCCACGGGTCAGAAACCACGGCTTGGAGACCCACCCGGCCAGGCCACAGAGAGAGGTGTGCGGGACAGGCCTGGGAAGAGGGAGACTCCAGCCCTCTCTGAACACAGCGACCCCAACACCACTGCTATCCTTCCTGAGGGTCCTCCCTGCA
CGCGGAAAGCCGCCGGGCATTTTCCGGGGTTCCATAGATGTCCCCAGTGTCCTAGTCCGTGCATCAGCTCGCGCACTCGGAGGGACTCTAGGCAGGGGGAGGGCCCCGCGGCCAGTATGTGCGTCCGAGGCTTTCCCGCAGGGGGCAGTGCCGCCCGCCCGCGCGCCGATACGGTGGGAGGGGGTGGGAACCTGCGCGGAGTTCTGGAGGTTCTTTGGGAGAAAGTTAGGGGATGCGGAGGGGTGGGCGCAAGACTTCCAGGACTCCAGGG
AAAGGAGGACTCTGATGCCTCAGCCATGCGCCTGTGTGCCGATTCCCATTAAGCCTGCACCAATTTGATTTCCAAGACTCCAGTCAATCCTCAGAGCTCCAGGAGGGGAGGGGCAGCTTTTCCTGGTAGCTGCTGATCACCAGCAGAGGGAGCCCTAGGACTGCAGGGCCTCTTTCCTTACCGTTGGTGAAGCCCTTCACTGTGGCTTCAAAACTGTGGAAGACCCGGGATTTGTGGATCACTTGCCTTTAGAATAGAATCAAGAAATAAAGCTGCAGAAGA
AGAAGTGTGTTCATTCTGGTGGACAGGCACGGGTACAAATCCTGGACGAAACAGGATTATTATAGGAAGGGGCAGTGGTTTCCCAAAGAAGAGGTACGGACCATATCGAAACTGTATATCCCCACCATACAGGAATGGCAGGTAGTTCCTGCCATGGCCAGCAGGGGGAGAAAGTGGGGATTTTAGGCTGTCCTCTCATTGAGCTTGAATGGGTTCATCTTGGCTGTACCACATTGCAGAAGCCTCTGTTTGCAGGGTAAACATTCTCCACAAAAAGTTT
GGTAAGCTAAGGGCGGGCTGGATCGGGGGCTGAGAGTGGGAATGGGGCAGGCAGAAGATGGCCTGCGGGGAGGACAGCTAGGGGAGGTGGGGGCCAGACCTGGCCTCAGGCAGGGCCGTGGGTCCAAGCTCTCTGCTTCCCTCTGGTGGTGGTTGGAGTATAGACATGCACCCTCCACCCTGCAGTGAAGGTGGCCGGTCCCCCATCCCCAGCCCACCCCAGAGGCCCCTTCAGCACCCACCCTCATGCCCTCGAATCGGGACAGTGCCCTCAGGGGACGCAGGGCCCGCAGTGTCCGCAGGGATTTGATGGGTCCCAGCTCCGAGTAGCCCAGCCAGTTGGCCACCAAGCTGATGATGGAGACCTGCAGGGGAGGGGTGAGGGGATCAGTGCGTGCAAGGCCCCCAGCCTCCCCTCAAGCCCAGGCCACGGGGGTCTTCCTGGACTCACAGCTCCTGGTTGTCTCCCTTAGATCCCCTCCCTAGTGGGTGGTCCTGTCCGGTGGGAAGA
TTTGCACAATTCATAACACCCCTCTTAGCCCCCATCCTGCCCGGGCCGCATCTTCCGCCCGATCATCCGGCCCTCGACCCGCGCAGCCGCCTCCGCCCTCCTCTCCCGGCACCGCCCACGGCCTGTTCTCCCCGCAGCCGCCAGCGGGCGCCCGCGAGCCTGGAGCCGGGCGCGGCCCTGCTCTGTCCACAGCCCGCGGTGGCTCCCACCTCCCGCTGGGCCTGCGCGACCTGCCCCCCGGGGCCTCCCAGCCCTCACTGCCCTCGCGGGCTGCACTCTCCCCC
TGCAAAGCTGTGAATGGAAAACCCCCTAAGGCCCTGCTCTTAGCTCCTCTTGGTTCCCTGTTGCAAAGAGGCATTCCCCAGGCAGCTGTGAGGTGGAAATCTCTGTCTTCAGGCTTGCGGCTGAGAAGTTTCCCAGAGACGAGAAGCTGGAGCCTTTGGAGACCCCACTCGGCTGAGGTCCCGGGACCACGAGGGGGCAGCAGAGGTCTGCTGCGCTGGCGGGAGGCTCTGTCCCCGGCTGACTGCAGGCTCCGGGCAGCTGTCCTGAGTTAAAACCTGAACCTCGGGTGGCCGAGAATAGCAAGGGGCTGTCATTCACGTGGGCATCTTCC
GCTGGGGCAAGTATTTTTGGGTGAGAGATGGCTTTGAAAACAGTTTGAAAAACAAAAGAAAAAGCGTAGAAATAAACTTTATGCCAGCCTGCCTGGTCCTAAGGCCTCAGAAGCTGTGGGTGCTGCCTCCTGGTGGTAAGGCCTACAAACTGCACCTCTGGGACCCTTCCCCCAGGCTTGATTTTCAGACAAGGCTAGAGAATGAGCTTTTTTTTTTTTTTTTTTTTTTTTGACAAAAGCTTGTGACTAGGCCCCTTTGTTCCCAGGAAA
CTCAGTGCCAAGCCAGCCAGTATCCTCTCCTCTCCAAACACCGAAAGCCCTGGGAATTCCCTGGAGGAGAGGAAGGAACCAGATGCCTGAAATGAGCTTGCCCCAGGCCGGGAAGCTGTGCGCGGCCCTGCGAGCACCTGGTGCCCTCTAGTGGCCACAGGCGGCCCTGCAGGGCCACATTTTCTGGGGAGGGCGCAGAGACCCCACTCACTCTTCAATTGAACTTGCTAACAGGTTTAAACTGCAGGATCTGCCTTTGACAACAAGATAAGGAGGGGACAGGGGAGGGAGGGTGCCAGGATGTTCTT
AAGCTCTGGCCCTCCGGTTGTTTTCCCATTGCGGGAGCCTAAGCCAGGGTGCCCAGGACTCCTGTGTGGCTGGTGGGCCTGATGCCCACAGCTGATGATTCAGGAAGGAGGGGCCTGGAGTCTGCTGCAGACTCTCCCGCCCCCTACAGCCCAAACCGGGCACTGCAGCAATGAGGTGGTCAGTCCAGGGAGAGGTCCGACAAGTTCTCGGCACAATGCTGCAGGAAGTCAAAGTCAGGCACGGAGAAGGGCACGCGGGACCACTTTTTGGCCTGGATCCGCCCCTGAGGGGTCTCCAGCAGCATGCTGCGGACTTTGAGCACTGGC
GGTCACTGTAAAGGATAAAGAGACGTCCGGCTCAGAGGAGCGCCCCAGACCCGGTTCTGTGAATGGCATGCAGGTAGCAGCTGCCCGGTGGTCCCACCGGTGTGGCCAGAGGACCTGGCAGTGGGCAGGGATGTGGTGTGGAGGGGCAGTGCCGGCAGAGGGCAGGGTTGGGCTGTGCCAGGGTTCTGGCCTGGGAGTGAGACACCTGCCTGGGGCCGGCGGGTCAACACTGCCCCCTACCTGACACCTGTCCTTGCAGCAGGGCTGGGATCCTGTGGTGAGGGAGCAGCAGGTAGGGTGGGTGGGTGAGGGGAGGTCAGCCTTTGGCGGGGAGAGGGGATTCG
AGGAATTCAAACTAGAGGGCATGCGGTGGTGACTCCAAGGAGACTGAGAAGATAAACCCCAAGATCCCTGAGCCCGGAGTCCCACCTGCGGCTCGGTTGGGGCCTGGATGCTGTTCCCGCCACAACACTGCCATCCAGTGGTTCGGGGTCAAACTGCAAGGGCGGGACTCGCTCGCTTAGTAACCTGAGCCTTTCCCTATGTATCACCCAGGTCTTTAAGTGGACTGGAAGCAACTCTTTCTTTGTGAAGGGAGACTTGGATTCACTGATGATGGGCAGTGGCAGGTGAGTGTCTCAGTCTTCCCGAGTC
AAGCCCCTGCACGGTGTGGGAGCAACTCCTGGGGTTGGTGGGAGGCCTGGCTGATGCATGATGGGTCTGAAAACCGCTCAGGCTTTGCCAGGTATGTGTCAGGCACTGATGGCGGCGATCGGACCGGCCTAGGTTGGCTTAGCGCGCCCTCTAGTGGGAGAAGGTCTAAAGAGCAAAATGTGAGCATCCTTGCCACAGGGCAGAAATGATGCTGAACGTGCACGCCACATCAAAGGACATACGTGCTTAAGGGACTTGTGCTTAACAATTACTGTGATTAGTCCGTTCTCACGCTGCTCTAAGGACACACCCGAGACTGGGTAATTT
AGACCTGGAGGTCGGTTCCAGTGTGGGACAGTTGGTCATATTTCCCACTCACCCTCTGCCATGCAAAGTGGGTGAGGCAGTGGCTCTGGCCAGTTCATTGGCAGGTGGCAAAACCTTGTCTAGTCTTTGGCATTGGGCATGTGATACCATCGATGGCCAGTAGGTGGCACAAGTTGTCCATCACTGCCGCCAGCTTTGCTCCATTGGGTGCTTTCTCAGAAGGGGAAGATCTATTTCTAATCCAGTCCTGGCTTTATGGCAATGCTTAATCACATGGAAGGGAACATGCAATAACTACTGGTATTT
CCCGTATGCTGCACGCTTCTGAGCACTCCCGCCCCCTCCCGCACCCCAGCACCCCACGCATCCCTCCCTCACCTCACCCTCCTGCACCCGCTCCCGCAACCCGCGTGCCCCTCGGCATCCCCGAGTCCGGAGCATCCCCGCATCCTCCCGCAGTGGAGGACGCCAGGTGGCGCCTGGAGCCATCGGAGGACGTAGGGAGGAGGGGCCCTAGGGCCGGGTGAAGTCTGCCGGTGACCCATGACGTCTCGAGGCTCTGTGCCTTTCCATTGGTCGGCTCCTCGAGGGGCGGGGCGGGACGCGTGGTGGGCG
TGCTCAGATAATGGGAGAAAAGAGTTTGCGTGTCTGATCAGGTGGGAAGTGTGATATTTTAAGAATCTTCCATATTTCCCTGCTGGGGAGCTAGGACTCAGTTCATTGCTTGTTCTTGCCTGGACGCCGCACACCAGGTTAGCAGCCACCAGGGGGCACCAAAGCAGCCCATCCCAGAGGAAAGCGTGGGCCTCTGAGCCATTGAAATTCACTCCTGAGCACACTTCCCTTTGAGCCCGCATAACCTGATGATGGTGCAGATTCAGCAGTGCAACACGTGGTTGGGGCGTGT
GACGGTGTCTTCGAGTGCTAGGTCCTCCTGCCTCCTCAATCCCTCCTTCACACCTGCCCTCTGGCCCTTTCCCACGAGACCCACTGGAGGCCCAGTAAACAACTTACTGTACAGACAGCGGGTGGAGGGATGGAGGGGAGGGGCTCAGCTCCCTTCAGCCAGCCCCGTCCCTGCTCCAGCACTGCTCTCAGACACCACCTAGTGGCTTCTGGGGACAGTGCTGGTGGCCCCAAGCCTCCTGACAGGTAAGCAGTGCCACCTCCTCTGCAGGCCCCTGGAGGCTCTCCTGATGGAGCGACCCAGACGGCTTCCCTCGGGAGGACACTCCCCTCTCTGTTTTGGGGGTCTGCGATTTTGTACAGAAGGTTTTCTTAAAGAAGTGCTCATCCAGATTTCGTGGGCTCA
CTCATCCCTGCCTCCCACACCCCATTTTGCCCTTCGCCTTTCTCTGGGGGAGAGAATCCAAATCTCAGTTCCCAGCCTGCCCGGCTCGCTCCGTCGACCCCACGTCCACTCGCCCTGCCTCGCCGGGCGAACGCAGTGCTAGCGCGCCACCTCGTGGTTCCTTCGAGCTCTGCAGCTCCCCGAGCCCGGCGCCCGGCCAAGCCTCGGGGAGGGGTTTCCTCCGAAGACCCTGCCTGGCAGAGCAGTGTACAGGGGGCTGTATGCCCCTTTCCAAAGTCAGACTCGCGCAGCAGGCTTCCGGCAGTCCAAAGGGCTTTGAGAGCTGCAGTTG
AAGAATACCATCTCCAGTAAAAAATAATTTCTACATATTTATATATTAACCGCCAGATACAGCTGGTCAACTCCACCAACCCTGCCCCAGCTGGCCAGGCCAGGCCACAATCCCCAGCTGCCCCCTGGTGGCGACCCAGCGCCCTGGGGCTCCCTGGCTTGCGATGCCTCTCCTCTAGGCCTCTGCAGGGAGGGCGGTGGGGCCCCTGGCTGTGCCCACTTTCTCGGTTTGCCTGGTGCGAGTTCCTTGGTGGTGAGCGTGGCTACCTGCCGGCCATTTCAGAGGAT
AGAGGGAAGAGTGTAGGGGGACTTTACTTGAGAACCCAGGGAACTCTCCCTGATCTTCCTCAAGTTCATTAGGACTGGAGACTAGGAGTCTGCAAGAGCTGCAGCGTACGTGGGCTTAGGGTGCCCTCTACTGCTGAGTGGTTACAGTGACCACAGGCTTAGGGAACTCAACAGGCAGTCCTCTTTGAATTTCTGGAAGGCCCTCTGAAGGAGGACAGGTACAAACAGGGCCAGACTGCAAAGACTAGAATAAATACCTAACTCTCTAATGCCCAGA
GTGCAAGGAGACCTGAGGTCATGTCACTCATATCTTGTCAACCCCACACAGCCAAGCAGAGCATCTGAAACTCATTCTGTCCCTAGAGACTGCTGGTTGGGTCTGGAGATGTCACAAGCACTGACATGCTGAGCAGAAGGCCCAGCAGGGTCTACACCAGCAGGGGGCGCAGTGGGGATGGAGACCAGTGTCCATGATTCAGACATGTATTCGGGATGCTCTGTGTAGCCTTGGGGATTGGGGGAGCACGCTGAATCTGTGGAAGTTTTATGTCCTTGTAGCCCAGCACCTCCATCCCTGCCTGCTGACTCAGACCTCAACAT
CGGGCTACTCAGCAAAGCAAAATACCCTCTTCGCTCTTCACCTCCCCGGACGGCGTTGCGTGTGTTGAAAGTCACAGGCGTAATTCAAGCAGGAGGCTCAGGACAGAAAGCCTGGAAATCCTGCAGACCAGGCCTCGCCCACCGGGCAGGAGCCGCACAGCCTGAAATGCGGACCAAGCCCGCCACCTAGTGGCCACAGCGATTGTCGCGGCTGCGGCGTTTGGGGATGTTGATCTGAGTCCTTTCTCTTTTTGTTCCTCGTCTCCTCTTTTCTTTCCCTGTCTCCAAGATTTTTTTTTAATCAAATATATGTGAAGAGGTCGGGCGTGGTGGCTCAAGCCTATAATC
CATTTGTGAGTGCACTGCAGGCCCATGGCTGGATGAAGCATGGGAAATGGGGGAATCCACAGGGCGCACGTAGCCCGCCAGTCCTGGCTCTCAGCGCTCTCCTTCTGGGCCAGGCCTGGGCCATGCTTGTGTTGAGAGGCTTTGGCGCCCTCTGCTGACTGCGGTCCTCCCTGCAGCCCTCTCCAACCTAGCCAGAGCAGGTGCAGCAGGCCCAGGGAAGCCAGGCGTCTAGGAAGGGGGAAAACCAGAAGGGAAGAGACTGAAAGGAGGTAAAGAATGGAGGGAGAAGAGAACCAGAGCCTATACTGTCCCCAAAGCC
AAGAGGTAATTGAGGCTGTTAGGGTGGACCCGTCTGTGGTGCTTTGTTCTGGAAGCCCTAGCAAACGAATACACTGCTCTAACACTCTGACTCTGCACCTTTTACCATCCGTCCTTTACCCAGAACATGCAAATGTCTGCCACAAGAGGGCCACCCTATACTAAAATTGAATGCCCTGCCACATGGTCCCACCAGGGTGCAGCTTGAAGCCTTTCCACCAAACTGGACCAACTCAAAAGGTAAGTCAGCCATGGAAAGTGACAGCCCAGGAGTAAAAGGGCAGGCAGACCCCTGGCT
AAAGAAACGGGCAGAAAGCCATCCTGGGATGGGGGAACTGCCCACGAGAGTTAGGGAGACGTCAGGAGCCAGATGCCCACAGAGGGGCTGGCTTGCTAACTGAACAAAACAAAACAAAAAACCTTTCATCCACCAGTCTCCCAGGCTCCCTCTGGCGCCCTCTATTGGCAGAGCCTAGCATAGAGAGGCTGGCAAAGGAGAGCTGTAGCTTACAGAGACCACCAGGATCACAAAGTAAGGCAAGAAGGACACGGGTGAATGTGGAAGCCCCAGATTAGTAACTGACACACCTCAAAGGACATATTGG
TTGCTCTCCTGCCTCCCTCCCTAAGTTCATCTGCTGAGAAAAATGCTTTGAGATAAACCTGGAGCCACAGCTCTCTGCACAGTCAGATCGCAGGAACGCGGCCTAGCTGCTTCAGCCACGTTCTCGCGGCGCCACCTGGTGGCCATGGACCGCCATCGCCGCTGGACGTCAGGGCCGCCAGGCCCAGCGAGATGTCACCTCCTCTGAGGAGCCTTCCAGGATCGCACCCGGCACGCGCTCCACGCCTCGTTGTCTGTTCTTCGGAGCACCGACCATGATCACAAATCAGCTCGCTCGCTGTGTTTCCTGCCGGG
CCAGAGGCATCTGCTATAAAACCGGCGAGGAGGGTGCTGCTGACCAGGGCAGGGGACAGGCGTCGGGGAAGCCCGGGGCCGCCAGCCGCAGGGCCAAGCCCTTTTCTCCTGCAACGTCTCTGGCGCCCTCTACCGACAAAGCCTAACAGCGCCAGCTGGCAAAAGAGAAATACCGAATATTTGAGCCGCCCAGATACGCTTTCGCAGAGAGCATCGGTGAATCCTGGGCAATACACTGACAACTGGAAAAAACGTTTAGAGATCCCTTAAGTGCTCCATGT
CTAGTTGGGAAAGTTATAGTTCATCCGCACAACGGGGGCAGCTGGGTAAAGAAAGAAGCAGATTTGTCCATACCGCAGTTTCAGCACTGCATTCGCTAACCTAGGTCAGCAGTCTACTCTGGGCAATTGGCGCCCTCTGCTGTAAACAGCCAGCAACGTATTGCTGTGGAAAGACCTGCAACTGGCCAGGTCAGAAGAGCAAGGTGCAGGAGAGCATGTACACTATCCTACTCTTCATGTTAAAAAACAAGGAGTGGGTGTGAATGCATTTTATAGA
TCTATGGCGTGGAGGCACCGTGATGGGGGAGGTGCTGGCAGCACCAGGGCAGGCCAGAGGGAAGGTCACACCCAGAGTGACCATCACTCCCATGAGGATAATGGGAGCCCCAGAGTGATGGCAGGGATGCAGAGTGGCTGACCTGCCACCTGGTGGCTGGCTGGGCACTGAACTGCAGCTGCAGCCTGATCGGCCCAGGGAGAAGTTCTTTTATTGAATCTACGGTGTTTCGTTCTCAAGCAAATGCCAGAGGAGCCAGGAACAGAGGCTGTGAGGTGCACAGAGGGGACCACTGGCCCACCTGATCG
GGAAAACACAACTGGCTATGGGAAAGCTCTCTCGCCAGAGAGTAAGGCAGCTGGAACAGAGAGAACCGGCAAGGCGGGAGGGCAGCGTGGGGAGGACCAGTCAGCATAGGTCAAATCCTCATCCCAATGCAGACTGTCCCACAGGCTGGCTCAGTGAGGCACTTCTACCACAAGATGGCGATGTTGCCCATTTGGTTCTTGGTTCTTCCACAATTGGTTAAGACCCCAAGGAGGCTTGCCTTGTGAAATCAATCCATCACCATTAAGTTAGCTGTTAAGGAATAATGATGAGCATTTGATGTCATT
AGACGGTGGCCAGCGTGCCCACACCCTCCCCGTTGTGCCCTGTAGCACAGCTTTCCAGAGAATTGGCCGCTCGGGTTTAGAAGGTCCCAGGCTTCTCGGCTGCAGGAGAGATTTCGCAGGAGACAGGAGTGAGGCGTTCGAGTGCTGCGTCCCCCACTGACCGCCAGGGGGCGACTGGGCCCCACCGCGGCCTCCAGCTCCTTCAGTCCTTCGGCCCGAGGAAGCTCCTTGGAGGGAGCTTGTCATTTCCTTCACAGCCCCAAATACACGTTCCTATTTCTGCCTCACTCTCCACATGGTTTGCCCCCA
GGAACAGTGGCCACAAGCCCCTCACATCCCCATCGACCAAAACCCCAGTGTCAGCAAGCAAGTCCCATGGTGGGAGAGCAGCGGTCCACTAGGCCAGAGAGACCCAAGGGAAGCTGCTGTGGGAAGGATCACCAAGGCGGGGGCACCACCTAGTGGCAGCAGCTCCTCCACACCCACGGGGCCTCGGGCCTCGGCAAGCCCCAAATCCCAGCAAAGCCTGGGCCCGAAGGCAAGCAGACGCCAGCCCACCCGGCACAGGCCCAGGGCACTCCCAGCCACAGAGCCCTCTGCTTCCAGGACATCTGATGTCACCTCAGGTCCCCACGGCTGAGAGGAG
CGGGGAAGCTTCCAGGCCTTCGCGAGCCCAGCGCAGCCTCCCGGGCCGGGCGAGGGGTTTGCGGCTGATTCTCCGCGCGTCTCAGCCTGACCCACCGGCTCCCCGCCGCTCCGGGAAGCGCGCGCTCGCCCCCTGCTGGACGCTCGCGGCCCTGCGCCCAGCGCGTTCGGTGGAGGGACCCTGGCACCCAGCGGGCGGAGCCGGCATTTCTGCAGGAAGGAGCCAGGTGGACGCCGGAAAACCCAGGCACCAAGATGAAAACACGTAATACACCTGGTGTTCAGATCCGAAGTAATGCAGGAATATCCGCGGGGCACAAAGTGTCAGATGCTAAAAGCAGCTCTGA
GGGAAATCAGCGCGCCTGGGACCCTGCTCTGTCAACAAGAGGCGAGGCCGCAGCGCTGGCCCACTGTCGGTCCCGCAGGCTGGCCAAAGAAGACATGCAGTTCCAGCGGCTGGACGGCTTGGATGGACCGATGGGAGAGGCGCCCGGCGACTTCCTGCAGCGCCTCCTGCCGGCGGGCGCGGGCATGGTCGCGGGAGGCCCGCTGGGCCGGCGCCTGTCCTTTCTACTCCGCAAGAACAGCTGCGTGTCGGAGGCGTCTACTGGGGCCAGCTGCTCATGCGCGGTTGTCCCCGAAGGCGCGGCCCCGGAGTGCAGCTGCGGG
AACCAATAAGATCTGAGGAATGAGCAACCGTCACAGTTGTCTGAATAACACATTGCACGGTAGTGGTGGCTGTTTCATAACGGACTTGGCACAGCAGTGCCCTCTTAGAGACAAAGGTGGACCATTGCGCCGCCGTGTGGTATTGAGGGGTATGGCGCCTTCTTCCTTTTATAATTACGCTTTTTCTAGTTAAGAACTAGAATAACCTTCGCGGTCGCTGGGTGGAGCCCTTTCAATTTGTTGTGTGGGCTAACTAAGTGTGGAAACTAAGACTCAGGCAAGTGATGTTACTGGGGCTTGAACCCAAATCTTCACCCTTTGTGCTCCCA
ATAGGTTCCCCGGGTGTGGGGGCTGAGCCTCTTCCCCTCCCGGCAGTCCTGGTGCCAGGCTCCACAAGGCAAAGATGCTCCGCGTGCCTGTGGGTGGTCCCGCAATGAGCTCTGTGGCTGCCAGATGCACCTCCCCTCCAAGGCCTCTGCTGCCTCCCAGTGGCTCACTTTGTTTGTGGCACTGCAAACCGAATCCTGTTAAAAAGCATAGTTAGAAGGCAGCACCATGCTCCTCACTCTTGAAAGCCGGCGGGTGGACCAAGTCTCTACCTTGAAATCCCAGTCACCGTGCTC
GGTTCCGTGTCCTGTCTCCTGACTGCGCCCATCACTGACCTTCTCTTTTGCTCCAGTGCCTTCAGTCCAGGTCGGGTGTCCGCCTGGCAAGCGGAACTCCCTGCTCTGCTGGCTCACAGGTAACGTGGCACAGCTGAGGGTCACGCTGCCACCTGCTGCCTGTGCCTGCACACTGCAGCTGCATTAACCTCCCCACATGGACCCGGACCCCCGCCTGCTCAATGTGGGCCGCCAGACCTCAGTGGCTCTGCTTGGCTGGGGCCCAATTTCTAGGCAGCTTTGCTGCCTCAGCTCTAGAAGGGGCCCCCAAAGATCTCTTGGT
TCAGGCTCAGCCTCGGCGGGAGGGGCGGACGCAGGGCCCGCCCCGCGTCCCTGATCTGGCCGCTCGGCGTCCGCGGCTGTCGCCCTAGTCCCGCCTTCTCGCCAAAGCTGACCAATCAAACGCCTAGGCCTTAGCTCGAGAACCAATTGCAACGGTAGGGCGGGGCTTGTTGCGCCCGGCCGTGCCCCGAGGCCTCCGCGCGAGGGCGTCCAAGGCCAAGCGAGGACTGAGGCGCTGGGTTCCGGGAGCCGCGCGCCGCTGGAGGGCCGCCGGGCCGCCTGGCCTTGCAGGGTGTGGGGATGAGGCAGCTGGGTCCGGTCGGGAGCTTTCCCGTTACCTTCGCCATGACCCAGCCGTCCAGCGACCTCGCAGCCTCCTCTCTTTACCGCCCCTAGTC
TTCTTAGCACCATTGTGGGGATCGATGCCCAATCAGCTCTCCTCCCTCCTCCCAGCCTGAGCCCAGCCAAGCAGCACCTAAGGCAAGAAGAGGTGAAGTGCCCACCCCTCAGCCTGTGGGCCTGCCGGGCCACCAGACTGCAGCGCTCCCGCCACCTAGTGGCAGGCCTGCGGTCCTCACCTGGAACAGCCACTGGAGCAGGGATACCGGGCAGTCAGGCATGTGCAGGTAGAGGATGTTCAGGAGGCCACTGCGCAGGAAGGAGAGCTGTTGGGCTGGCGGGGAGCTGGGAGGCAGAGGGCTGAGGTTAGGGGAGGCCTCTGTGCCAGCACACTTGTCTCGGTGACACCGCGGGAGGCTGTCACTACCCAGCTTCACTGGCTGTTGGGAAGCATATCTGTAACGCTAGAGACAAATGTGCTTTT
GCATCCTGGCAAGGCAAGGGGCAGGAGGGCCGGGCATCAGCAGATGCACCTCGGCCTGAGGCATGGCCATTAGCCCAGGGAAGGATAGAGGGGGGCCACGGGCTCCCTGCCTTGCAGTCCTTGCGGCAAACCAAGGGGACAGCGCCACCTGCTGATGGAGGAAGAGCCCACCTAGGCACGCAGGAGCCCTTCAGTCTCCCATCAATAAGGCCTATCCCTTGCTCAGGGCACCAGTCCAGCAGCCAGAAGACCCAACCCCACCCACTGGATCTGTCAGGTCAGACTTCCACTGCACACCTACAATGCCAGGTACGGAGGGTGAGTCAGGAATGGACCACCCAGGAAGGGCATAAACAAATCACGGCAATCCCCTCTGGCGAGTGGACAGAGAGGCCTACAGGGCGGCTCCATAAGGGCCCAGGAGAGGAGCGCTGGGTGCGGCCAGTGTCGGGGACGGCATCCTGGGAGGGGCAGGAAGGCTGGCAAGCAGGTGGCATGGGCGTGG
CGGCCTCTCCGGCTATAGAGCTGCAGCCACGGAGGATTTGTAGCGACTTGTAAAGGCTTAAAGGAGTCCAGGAGCCCGGAGGCGGAGGCAGCGGCCCAGCTGAGTGGCGCTCTTGTGGCGAAGGGCGACCTCTGCTGGCCACCAGGTGCGTGTCACCTCCCAAAGGTGGCCGGTGTGCAGGGAGCCCAGTGATGTAAGTGACTGGATTTGGGCAGGTTGGGTGGAACAAGAAGGTCATCTCCTGGGGCCCAGTCACAGCCGGAGGTGGGGACTACCAGGAAGCTCTGACTGCCAGTCATGGGGAGTGCAAAGAACAGCACATTAACAGCTGGAAAGGTAGAGGGTTTGAATCTCAGCCCAGCAGCTTTCCGGCTGTGTCACCTTGGGCAATTTGCTTCACCTCTCTGAGCCTTTTAAGGATGAAGAAAATTAGCACTGCATAGGGCCTGGCCTGGTGCCTGAACATAGCAGGTGTAGAACAAATGGAAGATCCCAGCCTGCCCCTCAACAAGCTGTCTCTTGCATGCCTCCCTCAGCGCA
CGATCCCCATCACGGGCTGAGGGTGACCGTGTTTGTTTATGACCGCCCCCTCCACCCACACACCTCACTGAGGTGGTGGAAGTCTCCTGAGCCAGGCTCAGAGGCGGACAGTCACGGCAGGGGATGGGTTCAGCGGCAGCGCATTACGCTGCCACGAGAGGGCGCCAGCGTCCCGCAGACGACGCAGAGGCAACTCCCGCTGGAGAAACTCCATGCGACTTTTCTTTGGGGAAACTGAAGCCCAGAGAGAGGTCACGCCGTCCCGTGGCCACACCGCAGCTGTGGACCTGGGGGTGCCCGAGCGTCCCCTGCATTCAGCTCTGTGGCGGGACGGGGGCTGAGGATGACTGGAGCAGGCACAAGGGCTGCGGGGAAGG
TGTGTGTGTGTGTAAACGGATCCAGATCTAAAATTGTCACTGAAAGGACGAACTCATCAAAGAAGTCCATGTGTAGCTGCAAGTAGCTTTCTGGAACTATTGGTGTTGTTTGCGCGCCCCCTGGCGGCCAATGGCCTTCCTTGTCAAGGAGGTTGGCACAGATCATCAGTTTCTTAACCGTGGTGGCACGTGAGGAATTACCTGGAAATTCTGATTTAAAAGCTCTACTGATAGCTCACGCCTGTAATCTCAGC
GGAGAGGATATGGATCCACGGAAGGGATAGAGAAAGAACGATAGTGGAGAAGAGCTACCCCAAAGAATCATGAAATGAGCACCGTGTGTGGGCCCAGCTGAGTGGCCTTCTCTTTGGCTCCCCCTTGAGGGCACCTCCTGGTACTGCACCTAGCCCCGGACCCCCAGCCTAGGCCACAAGTAACCCTGGCACCCCTACGAGACAAACATACACAAACACACATACACGCACACACATTCCTGCCTGGTCCTCCAAACACTCATTTCCAACCTCCTTCTCCCTTCTCTGAGAA
TTTCAGCGTCCTGAAGCTTGTTCCGTGGCTCCCACTGCCTGAAATCAGCCCATCGCCCCCATCGAAGTCCTTCATGCTCCATTCCCCTTTCTTGGTTCCCTCCGCCTTGGGAGCTGGGGACGTCTAGGTCCGGTTCCGTGTCCCACGCTTTGGAGCAGTAGAACCAACGCGCGGCCAGCGCATCTTCTGCCACCAGAGGGCGCCCGCGCCTCGGGCTTTGGCTCCCACACCGCGGCCCGCCAGGCCTCGATTCAACCCGCGCGTCGCACGGTGAAACTGAGGGCATCCCCAGCTCAAGGCTGCAGACGCTACTCGGGGGTACGGGGTGGGAGGGTGG
CTTTTGTCCAAAAATAGAATTCAAAATTCCAAGAAGGTATTCCATAAATACATTTATCACTAGATAATTTTACAGCATTAGGTGAATCACTCTGTTGGGTCACAGGGGCCGGCCGCTTCCTTCTTCCACCACGAGAGGGCGCTGTCTCTCCACGAGAGGCGCGAGGTAGCTCTAGTACGCAGCCTTCACTGCTTCGCGGGCGAGCCCCGCTCTGCGGAAAGGACGACGCTGCCACCTGATGTTACTGAACTATAAGCAGCTCCACTAAAGTCACAAACATGAATGTACTTTA
AAGCACTGTGTGAGGTTTCCTCACCCCCAAAGGACAGGCCTGGCTTGGGCTCTCTGGAAGACACTGGCTGAAGGCCGGAGGGGGTGGCCTGGCTGTTTCAAAGCAGGAGAAGCAGGATGTGGCCTCAGAGTGCCACCTGGAGGCAGAGGCGGTGTAAACATGCAGAGAGATGCAGGCACAGGTGCCCCAGGGACAGAACATTCCTATCTGGACAGGGTCTGTCCTGCCCTCTGTCCCCACCTTCATTCATCTGCTCTGAGGAGGCCTGGGAGACCCCAACCTCACACCTTCAGCCTTGGACAGGCTCCAGCGGGGCCAGGGCC
CGAAAAAGCCAATGCGGCTGCAGCCCATAAGTGATGGGGAGAGGTCTGGAGGTGAGGTCCGAGGGGGAACAAAGGGCACCTCATCGTGCGGGACCGTGTCCTCCATGGGGATGATTTCGCTGTTACACTGAGACGGGAGCTTCAGGAGGGCCCTGAGCGAACTTAGGTTCCCCAGCACCCTCTGGTGGCTGTTTGCGGGAATAGACGAGGGGTAAGGGTGGAAACCAAGCGCAGCGAGGAGGCAACTGCTGTGAGTCCAGGTGGGTGGTTGTGGCGGCTGGACCGGGGTGATGCACCCTGTTTCTCTGCAGGCCCCTGGAAGTGTTTTGTTTGTTTATTTTTTGG
TGAGACAGTAATGCCCAGGTTTTGCACACCATGCTGTCCACTTTGCCAGCAGGACTGGGTGGCATGGCACTTCTGATAGAACGTCTGCTGTCTTTCTCCAGATTCCATTCTGTGCCCTTCTGCGAGGTCGAAGCTGGTGCTTCCTTGATCATACCAGCAGGTGTCAGCAGAATGTTCTGGACACCATCCCAGACGCTGGCTTCTTCCTCGTGGTCCTTCAGTGGTTTGTTGGAAACACTGAGGGCTGGGGTCGTCCAGTCAGGTTCCAGGTGAAAGTGTGCAGAATCACCTGCCGCCCGCCCAGCTCCTGACTCTGAAGTG
GAAGAAGTCCTGAAGGGCTGTTGGTGTTTGCACCTGGATGGGGTCATGAAAATGGGGCTACCTGGACAAGAGCTGTTGTGCTGAAAGGCCCATCGCCCCCTCCAAGGCTGCCTCTTGCTCTTTTTGAGAGCATGCGCGCCCTCTGCTGGCTGCTCAAAGGAATGCCTAGAAGGACACCTGTAGCAATGGCAAATGACGTGTTCCTCAACTGGTTCATCCATCCATCTATCCATCCTTCCTTCCATCCAGCCATCATCTATCCATCCTTCCATCCGTCCTTCCTTCCTTCCATCCAGCCATCATCTATCCATCCTTCCATCCAGCCATCATCTGTCCATCCTTCCATCCGTCCTTCCATCCAGCCGCCATCTGTCCATCCTTTCTTCTGGCCACCCTCCCTTCTATACATCCTTCTGCCCGTCCTTTCTTCCTTCCATCCATCCTTTAGTCCATCCATCCATCTGACAGACACCCTT
AACCACCACCAGCCTTACAGGTGACTTCACATCCCCTCTTCCTCACCCACCAGCCCCGATGTGGGTGGCATTAGGACCAGCTCTTCCTCCCCAGGGCCCTGCTGCAGTACAGTGAGGTCTTACTGAGTGCTGTGATGTCAGCTTTTGCTGTCACATGGTGGCGCTGTGGAGCCCTGCGTGGCTTTCGGCTCCCCACCTCCTCGCTCCGGCTGCTGTGAATGAACTGCAGGTGCTGTGTGTTTTCTGCTTCTCCCTTCCTCCTGGAGATTCTTTCCTGGGCTTTTTTTCCTGCTCCTATGCCACTGGCAC
TCAAGAGGAAAAGAAAGCAGCTCACTGGGTGAAGGACCTTGAGAAAGAGATGAACATTTCCTCTCTTGAGACACAGGACAAACAAGGTCACGCCTGAGCTCGGCAAACAAGGACTTCGGTGCCTGCCTACGGCGCCATTGCGCCCTCTAGTGGCTGCTGAGGAACCGCTGTCCAGCCCGAAGCTCACAGAGCCCCGTTCAGGCTGCCGCAACCTACCTAGGCGGCCAGAATGGAGACTTACAGGTGGGCGGGCATCCCGGGGTGCACACATTACCTTCTCGGGGCTCTCCAACTTAA
TCGCCCTCCCTCCCTAGGCCTCCTGCTCCACGACGTGACCATGGCCGGGCTGCAGGAGCTGCGATTCCCTGAGGAGAAGCCGCTGCTCCGGGGCCAGGACGCCACCGAGCTGGTGAGTTGGAGTCGCGCCTTTGAGGTCTTAGGGCCGAGCGCGCCACCTCGTGGCCAAGAGGGAGACCGCGTGCCTTTCCTGCAGCCGACCCTCCCTAGGGCCAGCCACACCGAGAAGCCCTGTCCCTGCCTGTGGGGGGAGTTCCGGCAGGCCTGAGTGCCACCCAGACCCAGCCAGCCTCACGGTGGCTTCAGCCGTCTTTGAGGCTAAAGGCGCCACAGGA
AAGGCGGTTGGCTTGACTGGACACTCAAAGAAGAAATTGTCCTCAATACGAACGAGCTTGAGCCTGGATTCACCTTCTGTTCTTGGCAAAACATTTTGTCATGGGACTGTGGGGTGACTGGTGCCACCTCGTGGAGAGTTCCAGAAAGACACTGGGAGATGCATTGGAGGTCATCATTCCCTTACTCCTCTGAAATCTCAGGACTGGAAGACACCACAGCGAGTTTATTCTTTTGCCTCTTGGCCTGTCCTGAAATAGCCCAGTC
AGCTGTTTTCTGCAGGTACTTGCAGTAGCAGCTGGCCTGGGACCCACCCCCGGGCAAAGTCCGCTCCGGAGTCTGTCACTTCCCGGCGCGGGCCACCCAGCCCCTGGCGCCCTGGCGCTCAGCGCTCCGCGGGCGCGCCCTCTGGCGGCAAGAGCCCTGAACATTTCGCAAGCGGCGAAGGCTGGCGCGTGTTATCCTGGGCACCCACCGGACCGAATCGCTGGGCAGGGCTGCAAGGTGACTTGCTAACGCAATCAGACCAGAAAGGAGCGCGCGTCTAACTAAGCGGGGGAG
GACTGGTAGGTGAAGTAAACGGAGGGCCTATCAACCACTCTGTGCCCGCGCTGGTACCCACTTTCCTCTAGGCCCTCCACTGTCCTGTTCCACCCCGCTCCCCGACTCTTCTGGGGCCACGGAAGAGCCCTGACTGCTGTTCCCCGACACCGGCCGCTGGGTGGCGCTGTGGCTCCTCCTACCCAGGCTGGAGGCACCAGGGAGGCGGAGGCGCAGCCGCGGAACTGGGCCTGGCGCTAGGGTCCGTGGGCGCCTGCAGAGCGGGTTCTTCCTCGTCGGTTCCTTTCTCCCACTTCGCGCGCTTCTCCCGCGTTCAGGCCCGTTCCCATCCCTAACCCGGCCCGCGG
AGGGTGAATAAATGAGAATGAGAAGGGGAGGAGTAAGGTCCCTGGGTCCCCGGAGCCCTGTTACACGTACTGCAAGTGTAATTCTCAAAACACCGAAGTCTGGTCCTGTCGCTGGCGGCTGTGGGACCTCCTTCCTCCTGAGTGTGAAGAACGCTCCCTCTGCTGGACAATTTGGAGATCCATTCTCTATTCGTTCAATTTTGTGTCCGTGCACGTTTGAGCGTGCATGTGTGACCGCGTATGTGTTTGGGTGCATTTGGGTAACAGTGTGTGCATGTGTTGTAGTGTGCACACGAGTGTGTGTAAACGTGTATGTGTCGGTGTGACTG
TGCTAACACACGCACGTGCTCACACATACACATGCACAAATGATCACACACACACCTGCATGCATGATCACACATGCACACATATGCACCCATGCTTGCACACATGCTGACACACATACGCACGCAGGCATGGTCACACGCATACACACGCACACATGCTCTCTCACACACACACATACATGCACACACATACATGCTCACACACACGCACACATACACACACACCCATGCTCGCACACACACACGCATGCTCACACACGCACACACGCACCCATGCTCACACACACACCACACAAGCATGCTCCCACACATACACACATACATGCTCTCACACACTCTATCACACATACGACTGTTCCTGGGGCTGTGCTGCCCTCCTGTGGCTGCTGACAACTCCATGTCCAGCCCACTCAGCTGCCGGATCCCCAGGAGGGCCACCATGGATGTCTGGGGCCGAGGAGGCACACAGCCACCCGGGGCCAGGGAGCACCGAGGCCTGGGTAAGGGCAGAAGCCGCCAAGCCCCCGGTTTGCTCCACCC
TACAGTATGATTTTTAATAATGGTTGAGTATGACAATGGCTCTCAAAATTCCTAAATAATTCCAGCAGCAACTCTTCTTGCCAGTCACTGGGCACAGCCCCAGGCCCAGCCCCAGCCCAGGACTCTGACCCCCGACCCACAGGCTCCTGTACTTGCCCACATGGCCACCAGGGGGCAGGGCAGCCTTGTGGTCCCATCGGGGACGAGGCGCCAGGGTGGCCTCACCTTGTGGGGGTCAGGCGACGTGAAGCTGTTGCACTCCAGGAAGAAAGGGGACTCGGGGAGCAGCTCGTACAGGAATACACGGGTGTCGCCCT
AGAGAGTTAATCAGTGAAGCAACCCCATTAACCTGTCTATAAACCCCAGGGCTCATTCTTGAGCTGCTCCTGCATAGATCTCGTCCTGTTCAACACACCAAAGATTGACAGCTGAACTGAGAGACCATCACCCACAGACACAACTGGCCACTGGGTGGTGCACAAGTCAGACAGAACTGAATAGTCCTGTGAAGACTTTGGACACTGAACTGACTTTGGAACCAGACTGCAGAATGGAGGGGTGGGAACTTGTGGCTTGAACCTAATCAGGTAGATTGCCTGG
CACAAGGACAGGCTGGCCGATAGGCAGGCCCCCCACGACTCTTCTGATGTTAGCCCTGACTGAACTCGCTGTGCAGCGTCCAACCAATCCTGGTTTGTGCTGGGCCCTGGACTGGAACCCAGCCCTTCCCGACGGGAACGCAAAGCGGCCACGAGGGGGCAGCGCACGGCAGGGAATCTTCGCCGCCGACCCCAGCCCACCGCCAAACTTCCCTGCTGCTCTCGGTCCTCCTGTACGTACTTCCGTTGCTCTGACGCTCCCAGAAGCCGGGGCGTCGGGAAGGAGAGCGCGAATTCACCC
GAATTGGCTAAGGAGGAAAAGACAAGGAAGGCAGTAGTTGCCGTGGCAACATTATGGTTTACTGGATGAAGGAAAGGTGGTTTTTATGGGTGACTGGGTAATTGACTATCGCCCGGAGCCAGCAGGCAGCGTTAGCAGGGGACAGAGCTCCCTCTAGTGGGCCTGGATGGCAAAGATGGTTCAGAGTGGATGGTGCTGCGGGCACTGGGAGCACAGGTATGCCTAGCAATTGGGGAACAGGCAGAGGAAGAGAAGCCAGCAGGGCAGAGGGGAGGGGGCAGAGGAGGAGGGGGAAGAGGGGGCGTCGACCTAG
CCACCTGGGAGGCTGCACCTCCAGCCGCCGCCGCCGCCGCCGCCGCCGCTGCCGCCGGGACTGCAGCACGCCCTCCTCCCTCGGGGCTGCGCCGGGTAATTGCAAGCCGGGTCTGTGCTGCCCCCTGCCGGCCCGAGCGCCCCCTGCTGCTGTAGGTGTGCTCACGTGTGTACACGTAGGTGAGCACACACGTGTTTCCGGCGCCCAGAGCCCTGGAGGCGCCGAGTGCCCCTTTGCACCGATAGGAAAACAAGGCCGCGTGCCCTCTGGGAAGCGTTGCCCCGGAGACCAGGCAGAATAGCACTACGTTT
CAATTATTTCTTCTTCCAAAAGTCTTCTCTTTTCTTCAAGCTTCATTCTCTCTTCTTGGTGAAGTCTCTTAAGGTGCTCAAATTTGGCCTGTAGCTGGAAACAAAAGTGCAATCCCCACTACTGACACAGCGCGGCAGCAGAGGCACGCTCTCCAGCTCAGCAACACAAAGGCGGACCCCATAGCGCAACACAGAATAACCTACACAGTCAAAATCTTTCTGAAGTCTCAGAAGTTCATAGTTCAAGGAAAAGTTTACATA
ATTAAACATGGTCAAACGCTTCCTCATATTCCATGTCCCCCTTCCCACCACATACCATGGCAGTTTTTTCAGATGAATAAAAACAAAAGCTATGGACATGAATGCATTACCGAATGTCAAACTTGCGATGACCTGGCTCAAGCAGCAGAGGGTGCTCAAGATATTTCTGGATCACGTGCACTGGGCCCTGGTTGTCTATGAAATGGAGAAGCTCTGAAGCCTCTGAGGAGATGAGAATGCCTTCACCTAACAGGGAAAAAGCAAAAGAGAA
AAATGATATTTGAAGGAAGGCTACTGAATTGCCAAATATTTTCTTCTGAAGAACATGAAGGAGCCCCCTTGTGGGTCCCTGGACCCTTAATCAGAGCTGAGACCAACCCAAGCCGCAAGGTGGCAGTGCTGTTCGCTGAGGCTGCCCTTGGGCTGAGCACTCTTGGGCCACACCCGTGAGAGTGCCCCCTCCCCCAGTTTCCCTTTTACCCCAACACACATGGGCACCCCCTGAAAGAAGAGACAACTTGGTGTGCACAGCTGCTCT
CCTCCCTGGCCTCGGGATAGGCAGCTCAGCAGCAGAGGCGACGCTGGGGAGGGAGGCAGGCTGGGCCAAGGCCTAGAAGACTGTTGGTGCCGCAGCCAGTTTAGCGGCCTGCTGTTCCTCTGAGCCCATCCTGCAAGCCCAGGTTAGAATTAGATGGCTCACAGACAGGCCCACACGCCGACATCCCGCCAGCCCGGCAGGTGGCAGGAACGCAGCACCTCCCGAGCAGGCTGAGGACCAGACGCCCCCTCGTGGCATCCTGTGGCCTTGCATGCCATTGCTCTCAGTCCAGGACCAGGCAAACGTAGGCTCCAATAGGAAAACGGCTAAGAAAGAAAGCGGAAGAGCGGGAGAGGGAAGGTAAATACTCCCAGGGCCAGCCCTGGGGCGAGCGGGCAAGGGAGGGCTGACATCCAGACGGATGGGGC
TGAGTAAATGAGAGGATCTGGAGCCCCTCACTCCCACATCCTACCACGGACCAGCTCGGACTGTGGAGATGGATGCTGACAATAGGAAATGCAGGTCAGGTTGGAGGCAGGGGAATGGCCTGAATGACCCCTGGCTCTTCCCTGGCTCAGGTGCTCCCGCAGAACACAGTGGGCACATGTCTCCCCCTGGTGGCCAGAGCTTGCACTGCATCCAAAGAAGGAAAACCACAACACAGAACTTGCAAGGCAAATCCACGCTCCCACATCCCAGGGGGCAAAAATCCAAGAGGATTGAGAGAAATATCAGAAAACCCTCTTATTCCTACTGCCAGCACTGGCCTGGGGTCCAGAC
GTCGGGCTGGACAGGGGTCTCGGTGGGACAGCCTTCGGGGACAGCGCCATCCTTGTCGTGCCAAGCGGTTACATAGCTGTCTGGAAATACGTCCTCAGCTGCCCCAGATCCCGGAAGAAAATCTCTCCCACACCACTGTAGTCAGAGAGGCCAGTGGGTGCATGGAACTCCTCGCACGCGCTGTCAGCAGCAGCAGTGAGGAAGCCGGCAGCACAGTCTGGGAAGGAAGGAGGTGCTTGGCTCTCTCCCGGGCCGCCACCTTCGCCGTCCTCGCCATCGGTCTCATCGTCAGTTTCCTCGTCATCGTTGTCACCTCGGTCGTCAGGGGCCGCGGACAGTGAGGGGTAGGCACCAAGCCCCTCGGCTTTGGCAGGTGTCGGGGGCGCAGGCAGCTGCAAACTCGCGGGCCGGCGCTGCTTACCGCTGTGCGCGGCACCGGGGTGCCCCGGGGGTGCGCAGCCAGCAGGTGGCGCAGGCGGTGACGCAGCTGCTCAGGTGCGAGTGGCGGGGGCACAGGGGTGGGCAGGGGCGCGGGTGCAGAGGTGCTCGCGGGTGCAGAGGAGCGCGTGCGATAATCTGCGTGCATTCGTCGATAACTGTCTATGCGAAG
CTACTTCCTGGATGACTTAGTTACTCCCTTTTCTCATTGTAAAATGGGAACGTGGGTCCCCCCAGCAGAGCCTGGCCCAGGTACGTGTCAGCCTATGAGCTGGTCTTTGGGACACCAGCCAACCACCTGAGGCTCCTCTTGACATGTGAGGAAATGGCAGTTCTAATAGGTTGTTACTTCCCCACACCACCCAGCAAGGAGGTGGCCGAGGCAGGACCCGACCCTGGGAGACCCTGGGGGACCCATGTTCAGATCTATCTTTGGTCCAGGGCGATAAACCCGCATCCCCCTTGAAGATGTTAATATGCAGCGCCCCTAGTGGCCACAGCTGGGAAGGAGCCCGTCTCTGCTGGAATCTCCTGAGCGAGTTTGCAGAATTGACGGGCTTGGGGCATGCAATTCTCAGCAATGTCTCCAGGCACTCAAGAGTGAATATGAATGGGTAAGAGGACCCCACTTTGTTGGGGGCCATCAG
TTCGCTGCGTGCGCACCGCTGCGGGCTGGCAATCGGCTCGCCCTCCTTCCAAGACAAGCTGCTGCTCGGCCCCTCTGAGATCCGTGTGCCTTCGGTGGTGCCTGTGCAGACGGTGCGACAGCTAGTCGAGCTCCTGTACAGCGGTTCGCTCGTTGTGGCACAGAGTGAAGCCCCGCAGGTACTCATGGCTGCGTCGGTGCTTCGCATAGACAGTTATCGACGAATGCACGCAGATTATCGCACGCGCTCCTCTGCACCCGCGAGCACCTCTGCACCCGCGCCCCTGCCCACCCCTGTGCCCCCGCCACTCGCACCTGAGCAGCTGCGTCACCGCCTGCGCCACCTGCTGGCTGCGCACCCCCGGGGCACCCCGGTGCCGCGCACAGCGGTAAGCAGCGCCGGCCCGCGAGTTTGCAGCTGCCTGCGCCCCCGACACCTGCCAAAGCCGAGGGGCTTGGTGCCTACCCCTCACTGTCCGCGGCCCCTGACGACCGAGGTGACAACGATGACGAGGAAACTGACGATGA
GGAAGCCAAATTTTACTACGGATGCAGGCAACCAGGGAATGGTTGCCAAGGGCCGGACTTTGAAAGGAAGGGCTGCTTGTTGCCTAGGAAACTGCCCCACTCCGGGTTCCCTGGGGTCCCAACGGTCGATGGGTCTTGGCGCCATCTGCCGGACACAGTACCACACTGCTTCTGAAGCTCCTAGACCCGGAGTCCCACAGCCTGTAGCAGGGAACACTCCTCTTCCCCTGCCCATTCTCCCCCACGACATCTCCACATAAAAGCTCTTTGCTCCTTTTGCCGCCAGGCTTTCCCAGAGATT
TAGTAAGGCACCTGCTCCTTGATTGGTCCTCCTTGCTTACCCTAGCTCAGCTAGTTCTCCAAGAACAGTCTTCTAGGCCAGTTGAGAATGTGTCTGGGCCAGCTCCCCATCCTGAGGATCTGGCACCCTCCGGTGGCCATGGGTGGGTGCACCTAGCCTAGCAGTGAGTTTCAGTGCTAGAGCCTGCTAAAATGTCCCCAGGCGTATTAGCACCCTCCAGTGACAGTTTAATGGAGCTACTTCAGAGAGCTGCTATCAGATCCTGGCATGCCTTACTTCTGCAGGGTCCCTTGTAATTCAATTCACCTCCTGCAACTTG
GAGACGTTCCGGGCTCCAGATGGCTGTGGGCGGGGCTGACTGGTGTCAGGCCTTCCACAAGAGGTGGTACAGCAGTCTTCTCTAACTCCCCCAAGGAAAGGGAGACTCCATAGTGCCTTCCATTGGCACTGACGCTACCGCTAGACCGAGGTCCGCTACGTAAGGGGCGTCTTCCCAGGTGCTGGCGTTACCGCTAGACTAGGGAGCCCTCTAGTGGCCTTTTCCAGGCGTAACAGAGGGCTCACGCTCTTGTCTTCCAGTCACTTCTCACCGTGTCCCTTCAGCTCCTATCTCTGTATGGCCTGGTTTTTCCTAAGTTATAATTGTAGAACAAAGATTATTATAATATTGGAATAAAGAGTA
CTGCACCTCACACAGTGATTATCCTAGGGTGTGGCATCCAGCAGGCGCTCAGTAAATGCTTGAGGCAATCTCCTGAATTGAGCCAGAAGCCGAGAGCCTGGGTTTGCATTCAGAAAGAACAACACTGCATGGCCACTAGAGGGCGAGAAATACCAAAAAATGGCAGAGGTGGCCGCATCGGTGAACTGTTCCCCTTTCTCCCTCTGGGGGCACCCGTGAGTCAGAAAACAGGCATAGACCAGGACCATTTACTGAACAGGATTTGGGGGCACCTGGACCTAGTTTTCTCGGCAGCTCGCTCCGTCCTGGCAAGTCTTAGGGGTAGCATCTTCCCTCATCAGACACATTTGTTCACAGCTGGAGCAACGGAGGGGCAGGGCAGGGCTGCAGGG
CTTCAAAGAACAAGACCCAGGAGAGGAAGGGCCTCGCAGACCTCCTGACTCAAGGCGACCTCCTCCTGATTCAGGGCACCCTCCTGACTTAGGGCACATTTAGGCTCCTGCAAAGGGAGCGCAGCCTGAGGCCGTGAACAGCGCCACCCCCTAGTGGCTTAGAAGGGCCATGCTAGTCTCTCCAGGAAGCCAGGTATCATTCGTTTCTTTAAAAATAAAACCAAACAGGCCGGGCGCGGTGGCTCATGCCAATAATCCCAGCACCTTGGGAGGTCGA
GAGTGACAGGATCTGAACCACCTCCAAAGGCCGTTTGATTTATCACCAGCCCGGCTTCCCTGCCGCCTCTTGCTATTTATAAAGAGGTTTCCATTCCTGATGACCGCCTGCCGGCCTGCCAGCCTTCAGGGCGAGCGGTTCCCCACACTTGCCGCTAGGTGGCGCCCTCTCCCCACCAAACAGCACGGTCCCCGGTCCCGCCCCGCCATGGGTGGTCTGGCCAGATTGCGGTGTTATTAGGATGGAGGGTGGGCAGGTCCCACCACCTACCCCATTATTCAGACATAGCAACCCCACTGCCTGGCATT
ATACCAGTAGTTATTGCATGTTCCCTTCCATGTGATTAAGCATTGCCATAAAGCCAGGACTGGATTAGAAATAGATCTTCCCCTTCTGAGAAAGCACCCAATGGAGCAAAGCTGGCGGCAGTGATGGACAACTTGTGCCACCTACTGGCCATCGATGGTATCACATGCCCAATGCCAAAGACTAGACAAGGTTTTGCCACCTGCCAATGAACTGGCCAGAGCCACTGCCTCACCCACTTTGCATGGCAGAGGGTGACTGGGAAATATGACCAACTGTCCCACACTGGAACCGACCTCCAGGTCTGTGCTCCCTAGCCAAGGT
ACCGCGGCCGCTCCCGGGCGGGTCCTGAAGAGACCGTGGCTCCGTCTTCCCGGTCGACGCCCCGGGGCGACGAGTGCGGATCCGCCGCGGTTCCCGCGCGTGCTCCAGGTTGGGCGGGAGCCGGGCGCCCCCTCGCGGCAGTCCTGGGGAGTCTCTGAAAATCAGCGTTCGGATGACTGCAGGCCGTGATTTCGGAAATGTCAACTGAAATCGAGGCCACCATCCCGTGCCTTGATCGGAACGGATGGAGATTTTAAAAACTAAAAAAGATGGC
CTCTCTGTATTATTCCTAGTGATGCCCTAGAATAATGTTTGCTGCCTATCTCCACAACTTTGGGCTCTGCTGGTTTAGAGCAGACTTTTTCAACCGTAACATTATTGTCATTTCGGCCTGGATAATTGGGGACGGTCTTGCGCATTGTAGGAAGCTTGGCAGCATCCCTGGCCTCTGCCGCTAGGTGTCAGTAGCAGCTGTTCCCCAGTTGTGGCAACCCAAAATGTCTCCAGACATTGCCAAATGTCCTCTGCGGGGAGCAAAATCGTCCTCACTTGAGAACCACCGGTGTAGCGTTAATCCCAAAAGTAGGAATGTTTGCATCAAGGG
CCAACCTGGCTCCCGAGACGCGTGCGAGCACCGCTCAGCCCCGCAGCAGTCGCCACTTCCAAGAGGAAAGTGCCTGCAAGCCACTGAAGCAGCGGCGTAGCCGGCGGAGGCCCACTGTGACGAGCGTGCGGCGCCGCCCACGGAGGCCCACTGTGACGAACCTGCGTTCTGCCTCAGCACTGTGTATCCTCGGGGACGTCGGCGCTCCAGCTGCACTCGGCCGGGCTGGTGGCGCCGCCCTGTGGTCTGAGGGTGTCTTGACATGATCTTATCTATAGAAAACCTTAATGAAAGCTCAAAAAAAAAAAAAAAAAGACAAACCATCAGTGATAATAAATGAGTTC
GGGCCAAGTACCTGCGACTCGAACGAGCAGCAGCGACAGCGGCAGCTTCAAGGAGGCGGTGACGGGCGGAGGGGAGGGGCCAGACAGGGGTAGTCGGAGTCCCCGCTGGGCCAGAGCGGTCTCGCGCTGCAGCCCCCGGCGCGCCCCCTGCAGGTGGGCGGTCCTCACGGTGGCTCGGGCTGCTCTGAGTCAGAGACTCCGGGAAAGCCTGCTCTGAATTAGGGAAAGCATCAAAACTGTGGCTTCAGAAGAGAAAGACAGCCTAGAAGAGGTTTATCCGATCT
TCCTTCTAGATAACTGGCTCAAATACCTATTGTTTTCCCTTGATCTTAAGGCAGCATTTTCAGGACAAGCAGGAGAGTCTCTACTTGCCTTCACCTCGGGCCATAAACCAGGGGACAGCACCACCTCCTGGCCGGCAGAGATGTGGCGCCCGCTTGGTGTCCGGCTTGCAGAACCCAGCAGCCGCCTCGGACGTCCTGAGCTGCCAGCCTCTCCAGTCCCAGTTAGCAGAGGAAGTCAATAGGGCACGAGTACCTCGTGCTCGTAAGGAAAGCAGGGTGGGCTGGCCTCACTGGGCTCGGGCAGC
GAGGGAAGGGACAGGCCCAGCAGGGGCGGAGCCGGGTTCACTTCCCCACTGCTTGCCTGTCGGCTTTGTCCTCGGTGCCAAAGGCCCAGTTACCCCATTCTCCTCAGCCTCGCCTGGGCTCCACCTGCCTTGTCAGCCAGCGCCCTCTGCTGGCCGACATTCCAAAGGGCAGCGGTACCCTCTTGAAGGGCTGAGTTGAGCCTGATTTGCAGGCTTTGCCTCCAGTCCCACAGTCTTTGCCAATCACCCTGCCCGGGAAGTGCCTGCGTGCTAGCTGGGCCCTTATTGACTGACTAGCCAGTTCTGATA
GTCTGTGTATGGGGTAGGGGGTTAAAGCTAAGAGTCTCTCATAAGGCTAAGAGTGCCTGGGGAAGAGGACTGCGTCTCCCCTGTCAAACTGTGCAAGCCTCCTTCCTCTAGCTGTACCTCCTTCTGCTGGGGCAGGCTCTGCCCATAGGGGGCGCGCAAACAGTGTTGTTAAGCCCAGGCATCCTTGCTACTTACTGAACCACCTGCAGGGATATGGATCTGGGTGACCTGTCAAATGCACCTCCAGAGCTCCAGCCTATGTTTCAATTGGCCTTGGCTCAGCCTTACTTTTCAACTGGACTGATGGGAGG
GTTGGCCAGGCTGGTCTCGACCAGGTGATCCACCCGCCTTAGCCTCGCATAGTTGCAGGTGCTATTCTGAGCTCAGGGCTCTGGCAGCTACAAGCCCAAGATGCGGTCTCCAACATGTGGCCATTCAATGTCATGGCGCCCTCTACTGGTCCTGGGAAGCGCAGCTCTGCCAGTAGCTCCAGCAGGGCACAGCTGTTAAGTCGTGATGTTCTACAGGTGACCAAAGGGCAATCTCTGGACTCCTTAGCCGCTAGGTCCTCTCTGTAGCAGGACCCAGGAGAAGGCAGGGGCTGAG
ACACAGGGAAGTCCTTCTCAGAGGCTGAGGCCTGGGCCTGGTACAGTGGGTTCCATCAGGCTGGGCCGGCGCTCACCGCCCCACACAGCCACTCCAACGCCTCTCGGCAGAGCCAGCACCAACACCATGGCCAACACTGCCCCCCAGTGGACCCAGGGATGTAACACATCCCCCAACTCAGCCCTGGCGGCCAGTGACTGGGGGAAGTTTTGTATTTTAAGGGCTAGAGGCAGCTGATGTGGGTGGTGCAGTCAGGGAAGCCCAAAGCCAGGCTGTGCGGCTCAGCCCAGTGGGACCTGCCTGGGAGCAGAGTGCCCCACTGTTGTCCAC
AGAACACAACGGCCTTGCTCCTGCCTGGGTGCTGTACCATGATGGCACCACAATGGTCCAAGTGACCACCACCTTTGCTGGAACGGCTGCATGCACACAGCACTGGGCACAACCACGTCTGCAAGTGCCCATGACTGTTCACCATGTCAGCCCTCAGCACGGCAGCAGGGGGCAGCAGCACCATGAATATCCTCCAGCCAACTGACCCTGCCGCACCCCCAGAGGGCACGATGCCCATTCCCAGCCTCCCTGAGCACAACCGCTGTCCTGATGCTCTGAAAGGGATGATATTTGGCTTTTTACTACTGGCCTGGGGGCCAGAAGCAGGG
CAGATGGTGGGCAGAGGGGCCTTTGCCCAGTCCTAAGCCCATTCCTCTGGTCCTCACTGGCCAGAGTGCCATTTGTGAATTGCTGTAGCCATTTGCCCTCACTGCATCATTGTTGCCTTCCGGCTCTTTTGGGTCCAGGCACTGAACACAAGGGGGCGCCAGACAGCCACCCAAACACAGACAAGACCTTCAGCAGTCCAGCTTTGTCCTCATTTTCCAGAAGTTTCCGGGCCGTATCCACCCAAACCTAGGTGTTTAGGCTGGGACCTCTATATCT
GAATCCACAGACAGGGAATTCAGGTACAGGGAGGGCCAACTCTAGTTCTGCACCCACAGAGGATAGGAACATAAAAATGCGGACTCCCTAAGGCCTCCTTCCCCTCCACGTTCTTTCTTCAGTCTTCCTCTAGGGGGAGCTCAAGTTAGCTTTAGCACAGTGTGAAGCCAGTGCAGCGTCTCGCTTCCACTTCTCCAGGGGGCGCTGCAAAGATTTTGGTCGCCAAAGATATCACGGTGCGCGCGTCTGGAAGCATTTCCGCTCTGGAGCATTTTCGTTCCGCCGGGTGCCAGCGTTCCTGTGACGCGTTTCCTGTTGGCCGAGCTGCGCACGTGCGGCCGGAAGGGAAGTAAC
CTGCCTCGGCCTCCCAAAGTGCTGGGATTACAGGCGTGAGCCACCGCGCCCAGCACAATTTTAATTTTTCTTAAACACTTTTCCTGCCTTAGCAAAGTCTTGGAGGGGCGGCCGCCCAGGCGCCGCGAGCGCAAGACCACGAGGGGGCGCTGCTTCACCACGCTAGAGGAGCGCTCCCGGCAACCACGTGGCCCCACAGGTGCGGGAGGTCGGCGAGCGCGCCTGGAGGGTGGACGGGGTAGGTTACGGCCAGGCAGCCCGGGGTGGCGCGTGGCCCTGCGCAGGGCAGTGGAAGCA
GGGCACCAAGAGGAGAGGGTGGGAAGGGCTGCAGAGTCAGGGCTGCACCCAAGAGGAGCCACGGAGCCGGAGCCGGAGCGGAGGCCCCCACCGAGGGCCCCAGGGCCTGGCAGGTTCCGGAAGAGACAGGGCCAGCGGGAGTCATTCCCTGCAGCCACTAGGGGGCAGCCGCCACCCGCTCAGCAGCCCTGGGAGGCGGCACGGGCAGGTGCGCCTTGGGAGGGCTGAGGCAAAGACCCCGGGTAGAAAGGCGGCCCCCAGCTCTGCGAGACCCCTGCCCTCTTGTCCAGTCCCTTCCGAGGGTCCGCAGGTGAGAGCAGCCTGCCCTGCATCCCAGGCTCTGGTTCCAGGGTCCAGGGC
CAATTCAAACTCTGGGTTCTCCTTTCCTGAGCTTAGAAACCAATTTGTTCGGAGATAGGAGAAGGCTCTGTTGGCAGAAGACCTAAGAGACGGGAGGAGGCGCCTGGCGTCAGCGGGTCGCTTCTCAGCCGTGACCACGAGCGGCCAGCAGGTGTCAGTGCGTCCTCGCTTTGCCCTGGCGCTCGGCTCCTGGACCCCTCCCCACCTCGGTCTAAGGGGGCGCGGTCCAGACCCCGGGTCTTGCGTTTCCCGCAGACAGCATCGCGGCTGGGAGGACACGTAGCCGCTTCTTCCCTAAGCGGAGGT
GAGTGGGGGGCACGGGGCCCGAGGAAGAAGGGGCCAGCGGGCTGTTCCCCACGCTGCACCCCCACTCTGGCGCAGCGAAGTCTGCAGATCTCTGGGCCCCGGCGCTGCCGAAGCCTCCCCCACGCGCCGCGCTCACTCGCTGCACAACAGCGCCACCACGAGGCCGCGGGCGGAACTGCCGGCAGCACAGCGGTCGCACCCCCCGGGCCCCCCGCCGGCTGTGCGGATCCCGAATCCCTGCTTGGCTCGGAGCTGCCAGGTCTAAGCCGACCCTCAGAGACGCACGCCCCTGACCCACTGGGCAGCTGTGGTGTCTTTGTATACAA
AGAGTCCAATTAAAGAACGAAAAGCGGGCCGGCTCGGCTTCTGACCTGGCACCGCTGCTACGGCGGCCTAGCAAATTCCGCCCCAGAAGCGCCCCAGGAAGGGCGCCGAGTGCCCTCTCCTGGACGATCGCGGGTCGCAGAAGCCCAGGCCAGCGAGCCCTACAGAGTGAGGACACTGAAGTGTGCAGGAGCGAAGGTTAACAGTAGGGGAGATTGTCGATCTCATCACCATAATAAAGAGTTTCCTGTGCCCTCCCTTCAGGACTAGAAAGCCGAGTTTAGTCTGTGCACACCCCCGCCCACGCCCCTTGTCCTGTAGCGGCCCCTGGTGGCCCTGCGTCCGCTGTCCAGCGGGATGGACACTTCTTCCACCCCCGAGGCGCCCCGTCCTCCCCAGGAGGCAGCCGGCCCCGAGGACTCGGTGTCCGGGCACACCTTGCGGCATGCCGGTCCTGGACTGGTGGGGGCTGTGCGACCGCAAGTCAC
ACAGTGCCTACTGACTTCTGACTGCTGCCCCATGGTCCAGGGCTCCAGGTACACCACTGCAATGTCACTTTGTGCTTGGGGTTCCAACTAGACAAAAGCCCCACGTTGCACAGCCCTTGAGCCGTCCCGGGTAGCATGCCCCCTGGTGGCCGTGGGCAGTTATTACCGTTAATCCTTTCTTGCCCAGATGCCTCTAGCGTAGGCCACAGCAGCCGGCCGGGTTCGTTGTGTCTGGAAAGACCAGAGAAGGGTTCCCGGAGAAAGAGGCCGTCTGATCGGAGTTTT
GGGGATTAAAACTCTTGTGTATGCATTTAGAAAAGCAGATTATAAATACAGTTGTGGTTTGGAATAGTTGCAGGATTAGGGCTGACAGTTCTGGCCTTGTGCTGCCCTCCTGTGCTGTTTAAACAGCACAGCAGGTCAATTACATTCCTGCTTCATGAATGTTCCGAATTGGGGGAGGGTAGTCTATCTCATTACTAATCCTCTTCTGTCCTCCTGTGGCCACAGAGCGCCTAACTATTTTGGATGTTTCTGTTTCTTCAGTAAAGGAAGGGAAGGAAAACTACTTGGAAACATTCTAGGTCAAACAATCTTATCCTGAGTTAT
GCCAGACAGCTGTTGACCTGTGCTCTTGGGCCACCCACCCCCAGGCTGGGTATGAACAACGTGGCCCCCACCACCCTGGAGGGAGCCCAGAGCCCAATAGGCAGGCCTTTGGTGTGGCCCTGCAGGCCCACAGCGACACCATGTGGCGGCGAGAAGAAACTGCAGCAGAGTCGGCACAGGACCCCAGCTTCCATCCTCACGTTGTGTGGACATGGTCCAGCTTCCTGCCGCGGACCATGAGCAATCCAAGGGTAGGGGAGCCTCAAGAGGGAGACACTGAGCCTTTACGTAATGAGGCAGGGAGGGGTTCAAGCAATTAATTGAGAAAGGATGTGACAGGACTGGCACCTGGTCACTTTGTGGCCGTGAGCACCAGCTCCGCCTATCCCCTCTGCAGGGCAGAAGGGACAGTGCTGCGGGAGGCGGAGGTGCTGTGGCTCTGGGAAGGCTGAAAAGGGACGGC
CATTTGTTCTGTCACCATTTCCCCAGTAAACAGGAATAAAAAACGAGCCACATTTGACAAGGAAAACACTGCTTGGCCGAGAGACAAACATTGTCAGGATGTTGGCCACGCTCCCGCGCCTTTGTGTGGTGGCGTAGCTGTCACAGTGGCGTCTGCCAGGAGGTGGCAGGCGACACCTCCAAAACCACCCCAGTGCTGAAGGGCGGGGCTGCGATTTTTTCCTGGATTTAAATCGTTGAAAAGGGAGGAAAAGAGGATGGAGTGAAGTCTCCCTCCACCAGAGAGCATTTTGCAAGCT
CCATTGGATTATTTTAACTAGATTTTCCTTGGATAAACTGTGGGGTTTGTAGCCTGGGCCTTCTGTGAAGTCAGCAGATGACAGGAGGGCCAGGCTCTGGCCTCTGAAACTGCAGCCGCCCTGCCTTTCCCGTCCACCAGGTGGCACAAGGACCCCAGGCTGTCATTCCGCAGGCTGTTCTCGGGCCTGACATTGACAGAGCCATCCACCCAGACCATCCACTAAGGCCACAGCTGGCCCAACTGTAGCTGGAGCAGGAAGGGCTGATGGCAGCAGGATAGA
CTTAAGAGTCCACTTTGGGTAGCACTGGCTTCCATCTGATTCCCCACGCTACCCCATGCCATCACCACCCTTTTCCCACTGGGCCAGTTGCACTCAGCACCCCAGGATCCTGGGGATAGCAATAGGCTGACATCCTCTCACTGGTCACAAGAGGGCGCCAGGGACCAAGCCCACGACGGTCCATCATGACGTCTGGGGCTTCTTGTTTTTACAAAATCCTGTTTGTTATAAATTATAAAGTTTTACAATAAGATGTT
ATAGCTCCCACTCCATTTCACTTTTATGTGTAAAGGGTAGTTGCATATAAAAATGACATTTTAATATCGTAAGTCCCCAGCGGCACCAAAGCTCAAGCTGCCCTTTTTGGTAAACACCTAGCTCCGCCTAGTGGCCACGGGAAAGTGCGTTTTCCCGAGAAAACGCTGCGTGGCTGGCCTGCCCCGCTCTCGGCGGAGGGAGCTCTGGTAACGCTTTGTAAACTGACTCGGCGAGGAGAGCACCTGCCTGAATCACTCCCTTGAAAAAGGCCCAAGTGCAGTTGTTTCCTTTAATGACCT
CGGCTCGGAACGCAAGGGGCCGGCGAGCCGACGCTGCTGCAGGAGGCTGCGGCGTGGGGCGAGGTTCTCGCTACGGCTTCGTTCCCGTCCTCCCGCGGCCGCTCTCCCCCGGAAGCCCTCGGAGGCAGCACGATGGACGTGGCCACACTGCCCTCCAGTGGCCAGCTCGCCGAACAACACGTCTGGGCCCCTTTTGGGGGTCTGGGTGACGTGTCCACCCTCTCTCTGCCCTTTGCTACATTTGAAGGTGGGGTTTGCTCATCCATGGTTCCTCTTACAGGTCACCAAAGCTGCCACAGTGCACACTCACCCAACAGCAGGGGATTTGCCGCCTTCGGTGGT
CCTGGGGCTTTCCCTGCGAGGAGGGCACTTTGGGAGCAGCCTTCTCATTAGAGGGCAATTAGCCGGGCTCCCGCACCCGGTGCCCTGAGCGGGGCTCCTGAGTAGGCAGGGCAGACGCGCCATCTAGTGGCAGCTCTCAGGACGTCCACACGCCTGCTCCTGCGGGCTCCCGCGCCCTGGGGTGGCAGGCACCGGCATGCTAGAGGTTAACGAGGAGGTTCCCTCCTTCCAGCGTGGATGAGCCTTTCCGTGAGGGTGACCGGAAAGGCGCCTGGGCTGGTGACGGTGTCAAGTGTAGG
CTGGCGTTCCTGGATTGGGCTCTGCGGGCTCTCGGTAGGCGCTTTAGGAAGCCTTTGCCCGCTCCAAGGTGGCTGGAGGTAGGCCCAGTTCTGAGTCCTGAGCACGGTCTACGGCCCCTGCTCAGGGTCAGTGTTTCAAGGCGACCACGAGATGGCAGTAGCACTGCATGTACAGGGCTTGCCGGGGCACTAGGGTGGAGTCCACCGCGGCCAAATCAGCCCCTCCCGGGTACAGACACCGGGAGAAAGGGGCGGGTGCTGCCGGCTCCTGCCCGCTCCTGCCCC
TTTGCCGACTTTCCTCCACCTCCACCAAATGGCAGCAGCCAGGCACCGCAGCTTTGCACAGCTCCAGTTACCTGGCCTCTCCTTGAGTTTCCCCTCTTCACCTGGGTCCCTGGACAGCTCCCTTTCTGTCAGCACCGCCGGTAGAGGGCAGCTCCAGCATCGTCCCTGCTGCACCCTCTAGTGGCCGTTAGGATGTTGCATAACTTGAGAAACAGCTTTCCAGCTATCACATTCTCACTTTCGTTAAGTTCTCACTCATAAGTGGGAGCTAAGCTATGAGGACAGAAAGGCATAAGAATGATATAATGGACT
CAGACAGCCTGAGGGTCCCGGAAATTTTCTGGAAGTTGCGGCTCCACCCTCAGCTCTCAGCAACCCCTGCTCGCCTGCACTACCTAGGGGATGCGTGGTCTTGCCCTCCTCCTGGTGGTAAATGTCTCTGTGTGCTCTTGCCCGCCCCCTGGTGGTAAATGCCGTTGCTGCTACTCTTGGTTGGGCTAGTAGTGGAGGCAGTTTGTGGACGTGTGTTAAAGGGTTTCCGGACGGTGGGATGTTGCTCCATTCTCCTGGCCCAGCCTCCGCAGAGCCTGTGTACTAGGGTCTCAGAAGGTGGAGTCTTCGAAGTGCTCCTGTCCCTCCTGTCGTGCCTTCTATCTCCTGTGGGTTTAACACAGGAGAGTGCGTCCTGCGCCTCCCACAGGGGCAAGTGGTGTTTACTTTGATCCTGCCCCAGAAGCAGTGGATCTTCGTTTCTGCCTCTCCCGCAGCAGCCCTGGGGCCAGAGAGTGCAGCCTCCCACGTGGTTTTGCCCAGAGAGAATCGTCCTGGGGAAGCAGGTGGGGG
AGCAAGAGGAAGGGAAGGAGGGGTCGGAGGACGAGGACGAGGACAACCAGAGGCCGCTGGAGGACAGCGCGACGGAGGGCGAGGAGCCGCCGCGGGTAGCGGAGGAGGGCGAAGGCCGCGAGCGGCGCTCAGTGTCCTACTGCCCGCTGCGCCAGGAGTCCAGCACCCAGCAGGTGGCGCTGCTGCGGCGCGCGGACAGCGGCTTCTGGGGCTGGCTCGGCCCCTTAGCGCTGCTGGGCGGCCTAACAGCTCCCACCGACAGGTGCCTGCGCGCTCCTCGACCGGGGCACGAGGGAGGCGGTGCCCGGGCCCCAGGGAGGAGGGGCTGCCC
CAGCGCAGGTCGGGGCCTGGGAGCCCTGCAGGGATCAGATGGGGGCTAGGGGAATCTGGTCAGGCCCAGAGCCGGGTTCCCGACCCCAGCTCCGAAGCAGCTTTCTGGCTACGGCCGCGCAAGCCGCGGAGCCAACTGCGGGGCTCTATCTCCCCCTGGCGGAGCAGAGCTGGTACTTCAGAGCGCTGCCTGACAAGCCCGCTCCCCCGCGCCACCTGCTCGCCCTATTTCTGGACCCGGAGCCGGCCCCTGGCCCCGGAGGCCTCCAGCTGCCAGGATAGCTCGGCTGTGAGGCCGGGCC
GCCACTGGCTGCCTCTCAGGCTCACCAGCCCTAAGGCAGAAAGCTTTCCCCTTTCTGCTGAATTCCACTGCCAAGCTGTGCTTGAAACTTCAGCTGGGGAGAAGGCTGGGGAGGAATGGACCCTGGATGGACTCCACCGCACCCTGCCACCACACACACGCAGGAATGGGCACCAGGGGGCACCAGTGAGCCATGGCAGTCCAGCCTGCGAGCATAAGAGAGCAGTGCTTTGGGCCACCTGGACAGCCTGAGCACTCCCTCAAAGCTAGAGGGGCAGGATGTGGCTGTGTAGAGCCCCAGCTCTAGGCCAATTCAGAGGATGGAGGCGCTGGGTCTAAAGGCAGGCACTT
TGGGCTCAGATGCCAGCCCTGCATTCCACCGCAGGGCGAGAGGACAGGACGACAGACCGGAAGGCGCCAGCACGTGCAAGGTTAGAAGCCAGTGTCACCTGATTTCGGAGCAGGTTAGTTTGAGCTACGAGATGAGCCTGCAGTTTGCCTTGGCACCACTGGGGGGCGGCTTTCTCAAGCAGCGAGACAGGCTGGGGTGGGGAGGTCAAGGCAAAGGAAGGTGGAGAGACCAGGGAGGTGGGGAGAGAGAAACAGAGACACACAGATTAAATGCAGGTCCACACGCCCCACG
AAAGGAACTTGGCTCCTTATTCCCCCCGGACCATGCCACCCCCAGCCAGCCAAAAACCCATGTTAACTATCTAGTGTGTTCCCTCCACGCGCTGCTCTGTGTTCGCACAGTCACGGACAGATGTGCAGATGCACACAGCCGGGAGGGGGCGGTGCCGCTGCATCTTACTCACAGGACACAGTATACATGCTGGTCTGCCTCTTCCTTTCCCATCGGATAGCCTGTGGGTTCCCCCCAGGTTAATGGGCAGTGCTCTGTCTCATTCTGATATGAACCCTCC
GGGGCCATGCGGGAGGCTGAGCAGCCGGGCAGTGTGGCTGCAGAGGAGCCTGAGAGGCAACAGGGACAAGATGGAGTGTGGCCTTGAAGTGCCGGGAGTGAGCGGGGCCAGGCGGGGTTGTGAATGGGACGCGCACCGTGGCAGGCTCCCTCTGGCGGCCGTGTGGAGAACAGGCTGCAGGGCGCCGCGGAAGAGGCCACCCCGTGAGGAGCCCAGAGCGCTGGGCCCCGGGCAGGGAGCGTGGAGCTGGAGAGAAACGGCTGACTCTAGACATCTAAACTTTTTATGATGGAGAACGGT
CGTGACTTGGGGGTGGGTGGGCTCCAGCTGTGAGTTAGAGCTATCATTCCGTTTCCAGAGCCGGAAGCGGGAGCTCCGAGAGGTGATGCTCCTCGTTCAAGGACTGCCAGGGTTGCAGCGCCTCCCTAGCCCATAGCGCCCCCTCGTGGTGGAGGCGGGCACGTGCCGGGCACAGCGGCTGCGGAGACAGCGGGTCCGGCCTCGGGACCCCTCCCGTAGGGTAGGGAGGCAGCCAATGAGCAGAAATAAATGCAGAATCACAAACTGCGCCGGTGAAATGAAAAGACAGCCATGTGTGCCACCTTATCAATAGGAAGACTTGGAGGCGT
TCTAAATTCCTGCCGGCCTCGGGGTTCGGGTGACAGGGCCCGGGGACTGGGTGGCGAGGAGAGAGGACAGGTTTCCTCCGGTCGGGCGGGGTGGCGCGGCTGCGCGAGGGGTTCTGTTTGGAGGGCAGCGCGGAGCCCTCTGCTGGCCGCGGTGGGGACCGCTGGCTCCCCTGAAGTCACCAGGCCGGCGACGCTGCAGCCAGTCCTTCCTCGTCCTCCTTCCTCCCTGTGCAAAGGTGGGCTCAGTACCACGTGGAAATCACCGTGGCACAGGCACCAGGTGGGTGGGTTTGAGAAGCTGTGCAGTGTCCAACATCCTGT
TCTTCAGCCTCAGACCTGAGTGATGAGGGTCTTGGCCAGCACCTAGACCCTCAGAGTAAGGACTCCTAAGGATCAAACTGCAGTGGGCACCTCTTGTACCCATCTGTGGTACCCATGGTCAAGTCCACTGCAGGACCAAGTTCTGACCACCAGAGGGCACTTGCCTACTGTGTTCATCCCAGAATTAGGCTGTAGAATTCTTGGGAAGCTACATCTTTCCAGAGGCTGAGACTATGTCACGGAACTGGCAAAGAAGGGCTCACCCAGATCCTTGAGGCACTTCAA
AGAGCTCAGCCAGAGGAGCGGGCTGGTCTAGCCACAGGAAGTCTGTGCAAGCACAGCCAGCAGCTCCTGGAAAATAGGCGCTGCTCTCAGCCTCCCCAGGGCACCCTGCACCCAAGCTGGGCCAAATGATGGTCTGGGGCGCCCTCTGGTGGCTCCTCTGGGCAGTGGTGGATGCTGAAGCCACTGTGAATTTAAGGGTGGGTGGGGCAGAGATGGTCAGAGTTGGAAGATTTCAAGGTGGACCACTCTTTCCACTACACAGATGGGAAAACCAAGGCCCAGAGGGAAGTGACCTGCCT
GGATGAGACCAAGTCCAAACCTGAGCTTCCTGCTAAGTCAAAGTGACTTTTTCCTTTCAGTCAGGGAAGCCTGACTAAAGCGTCTGGTCCCACGGTGAGGTCTTGGTGTCTCCAACAGCGCAGCCATGGACGGCCACCCTACAGTGATACCTGCCTTTGCCAGCAGGGGGCATCTTATCTCCAAGACAGGGAAAGCCTCAGAGAAGACGGGAACAGTCTTAAACGTTAACTGCTTGTAGGGTCACAGGCCTCAGGGTGCATGAGCTCCAGGCTGGGTGTCCCTTGGAGCCTCCCTCTCTGCATGTGGACAGGTGGGGGCAGCCGAGGGCCTGGCTTTTACTGTTGTT
GTCTGGGAAAAACACCTGAAACAGCTGTTGGGAGAAACTTGTGGGGAGGAGGATGTCGCGCCCCCGGCGGGAGCCCGGGACACATTGCCCAGGGCTGCAGACCGCTGTGCCCGTCTCAGTCTGGAAGGACCAAGGAGATGAGTGGGCACCAGCGTGCACTTCTCGCTTGCGTCCAGCAGGTGGCGCCCGCCGGCCAGTGGGGCCTGCAAGGAGGGCGGCTAGGCGGGAGGGCTCTGGGTGTTGTCAAGGTCGCCCCATCCCAGTGCATTCGTGTTTGGGGGTGTGTCTGCTCACAGCTCCCTGAAAGGAGCAGCGCACTTTTGTTC
GAATTCTGCTCGTGATTTTTAAAAGGAAAAGCCCAGGACTGACACAGCCTTTCAGAGATTTTTGTCAGCATCCCAGCACAAGCAAAGGCAAAGTCACCATCCCACTGTCTACAGCAACACCTGCAGGTCAAGAGCCTGAACTGCAGGTGCTATGAAAGTTGACACTGACGGCCCATGCCCAGGAAACCAACACCAAACCCTACCGTGAGGTCATCCAAGAGGCAAACCCTAACAGGCAGCTCTTGAGAAATGCCTGATTAGTGACTACGTCATAAGAT
GGTACTACCCTACTGGTGCATGACAGAAGCCCTAACACATTTCCTGTTATCTGGTGGACATCTGTGATTTTAGCTTAGGGATACAGCGTTAGAATAATGCATTTGCTCTGTGTGCCCTCTGCTGGTACTGCATGAGCAGACCACACATGGAATGCCTGCATGGGTGAGAATCTGGTCTCACCTCCCAGGGCAAGCCCCTTGCAGACTTAACAGAGTGGTGATTCTCCAAAGGCAGCGATGGTCAACCATGTTAGAATCACCCAGGG
TCTTCGTGCTACATAAGCCGGGCAGGGTGGATAGAAGTGGGTCTCTTGCTGCCTGTGGCCCTGAAACCCAGCCACGGGGCGGGGCCTGACTTCTTAGCGCAGTCCCCCTGCCGCGTGGAGGACCCTGCTCTCCGGCCCAGCATAGAGCGACTCCCTCCTGCCAGCAGGGGGCGCGCGGAGCTGTCTCTCCGGAGGCTCCCGGCGGCTCAGTCTCGGAACCCGCAGCCGGGAGCGCAGGGCGGGCCACACAGGGCGCCAGCACCTCCCACGAGCTCCGCGGGCCTCGCATCCGGAAGACGCCCCGGCTGACCGCGCGAATGGCTCGCGCTGCCGCGGACACCCGCCTGCCAGGGACGGGGCCTC
GGGGCCAGGCGTGGGGCGGACACCGCGCTCACAGCAGGAAGCCTCCTCCGATGGCCCCGATGAGCCCTCCCCTCCAGCAGTCACTTCCCTGTCTCTGGGGGAAGTTCAGGGGCTGCAGATCTGAGTGCCTTGTGGTTTCAGAGCAGAAGCCAAGCCTGCCTGTGGGCTCAGCATCGCCGGCCCCAGGAAGAGCCAAGTCTGCACAGCGCCACTCTGTGGCAGACCGGGGTCCTGCACCTCTGAGCTAGAGATTCCCCCCTTCCAACCCCTGGAGTCCCAAATTCCCCTTGAGCCCCTGGAGCAGGTACTGTCTGTCCTCCCCTGCTCTGAAGGAGGCGGACTGGGGGGCCTTTGGGCTCGGAGC
CGCAAAGCCTTCTGCGGCAGCCGTAAAGCAACCTGGAGGCGCGGTGCTGGCTTTTACGTTCTGAGCCGCTCGCCCTGCCGCTTCCCTGCGCGCCCTCTGCCTCCTACTTCCCGCCAGCTTCCCTCGGTCCGCGGCCGTCGGATCTCTGCTGCCCCCTGGTGGGCCTGGCGGTTTCGTCAGGCCTTCAGCGGCTAGTTAGGCCCGGGTGGTTCACACTTCACATGCCCAGTGCCCATTAGGATGCGGGGCCCGCCCACCCATGCACAATTGGGAAAATCTGAGGATGAATGGTTGTCAGAGACCTTCCCAGATTCCGCCCGGGCCGAGGCAGCGGTGGACCTGGTGGTTCTCGCGGCCTCTCACCACCGCCGCGCACATCCAGTCGTCACCGGATGGCGCCTTCGGTTAGCGACGACCGCAGGGAAATGGAGAAGTGCGGCTTGGGGGGCGAAGTCCCCTCTAGAATG
AGCCCTCAGGGTGATGCCATTACAGGTTCAAATTTGAGGACCACTGGTCTAGAATGGACTCCCTCTCTCCCACTCCCCCTTTCTCTCTCCCCCTTCCTGCGCTCACTCCTGCTCAACGGCACTTCCTCTGTGCAGCTGCTAGTTCTGAGGGCTGCCACCAGGTGTCAGGGCAGCCTCAGGAATGTTCCGGCTGCCACACCTCCCTCGCCAGCCTGGCCCCTGCTACATCTCAGGAGAGGTCCTGAGAGGGTAAAGGGCTTCTGAGCTTCTCACAGGATGAATGCTTCCCTGTGCTTTTCTGACTGCTCAGGG
AACTTCACATCCTTTACATTTTCTAAGATGGGAAGAAAATAAACTCTACAAACTGCATATTGGGGAACTCAGTCTTCGTTCCCAAGAATGTACGAACCTGGAAAGAGACGCTGATCCCAGTAGGTGGCGCCAGCAAGCAGTCACCAAGGACAAGTCCCAGCACAGTCACTCCACTCTTTTTCTGGAGCTTACTAGACTGGAGTGGCGTATTAAGAGGATGTGTGAGTCCCCTGAAAGGTGTCTGAGGATCTTGC
TGTGCAGCTGCCCAGAATAGGCTGTGCGGCTGGTTCCCGCCCTGGCAAGGCATCCAGCTATGGAATCTGCACTGCTGTTGGGGGCAGGTAAGGTCGGAGGAGGGGGGTGTGGTTTCCACCATTGCTAACGGGCGCCACCTGGCGATGGTAGCTGCAGCTGAGAGCATGGCAGAGGCTGGCAGGGCTGGTCCCAGACACCCTGAGGGTCGCTGAGTGCACCGCCCTACCCCCTAGGGTCTGCTGTTCCTTAGACTGCTCCCAGGACGTGGTGTGCGAGCGCTAGACACAGAGCAGCCTCCAGGATGGGGCTGAGCGGCCGATTCCCGCCTTGCTGCAGCTACAGTCTGAATTAGGCTCCACCGCAGTATCTGGCCCTAGGGTTCGTGCTACTGGTGGCATGGACAGAGATGGGGGCTGCCACAGCTGCTATGGGGCTGAGCAGCCGATTCCCGCCCTCTTGCAGCTATGGGACCGAC
TGAGCCCACCGCTGAGGCCGCAGGGCTGGTCCTGTCCCAGACGGCCTGAGGGTCACTTGCCCGCGCCCAGAGCACCGGGTGGCGGGAGCTGGGCACTGTGCAGCCTCCGGGAATCCGCTGAAGGGCGCGTTGCAGCTCTCCTGCAGCTGTGGGCCGACTGCCTGACTTTGGCCACTAGGTGGCCTCTGGCGCTAGGGTTTCCGGGCCGCTGGTGTCGGCGGGCGGAGTCCGGGTTTGCCACCGCTGCCCACAGGCTCACCATGGCCTGAGTAAATGCTCGCACTGCTCATACATCCATTT
TTACCCATGACCATACTTTCTGCCTGTTTTAAAAGCCAATAAAATACAAGTCTTCTTTAGTGATGAGCAGTTGATTTTATTCTGGAAGCCTGGAACTCCTCGCTGTGTCAGCATCACCGACCAGCAGAGGGCGGTGCAGATGCAGAGGCACACATCTCCCTGCAAGTGAGAAACGCTGTGAGGAGTGTAATTTGCTGGCAGCGCCCAGGGGCTGCCCACGTGGGATGGCACTTGGGCCAAGTCTGTACTCTCCCCATGCTTCCTCTAGGGGACTGAA
GCCTACTGAGCAAGGTTGGGTGCTTCATTTGTGTTCAGTCTGAATTATGGGAAAGTTAGCTCTTCCCAGACCTAAGCTGCCTTCTCTCCCTACTTTCAGAAGATCCTAGTTCCTTCCTTCCCGAGTGATACCCATGAACTGCCAGTAGAGGCTGCTATCGTTCCATGTGTAAGGAATGAACTGGTTCAAGGCGCGTCCTACCCAGTCATTTTCTTTACCTTATACTAATTCTTCCTGAATAATGTCTTCAGTTTCTTGAGGAGACTCC
TTATTAACTGTGCCCAGGTCGAGACAGCATCAGGGTTGTGGTTCTACCAGGCCGTCTCTTTGCAGTCCTCGGCTTCTGTCAAAGTTGAACGCCATCCACCTCCCTTTTGGTTCCAGCCACAGAGGCGTGCCTTCCACAGAGGCGTGCTCCGCAGCGCCGCCCTCCAGCACTCCGCGCATCGGCCCAGGGTGCTGCCTGGCTCCCAGGCGCCGCCCTGCGGCCCCGCGCGTCCGCCTTTCCCTTCAGCCAGCCCCTGTGCTTCCCAGGACTCTGCTCTGGGCTCTGTCCTCCGCTCAGGATTGAGAGTCAGGGAATACAGAGAGTCTCTAGCCACTGTTGTTGGAGAGACC
TAGGCAGGCAGGCATGGGCCCAGCCTGAGCGCCACCCCTGCCTGGCTCCCGCAGACAGTCACCCCAGGAGAAGCAAGCCCAAGCCAGGTGCTGCTCAGAAAAGAGGCAAAAGCGTGAGGTTCCCCAGACAGCCACTAGATGTCTGCTCAGCTCCACCAAGTCACCCGCTCTGCCAGCCAGCACCAAGGCCGGCCCAGCTTGCTATTCCTGACAGCAGGTCCACCAGGTGTTCCCCGACACCCCACAGCTGAGAGGCTGGTGGCAGGGGCACATGT
CCACGGGCCAGGACCCACCTCTTCCAAGCACCCAGGAGAAGGAGGGGAGGCCAGGGAAGCAGGGCCGGGCCAGGCTGCAGCCCAGGCCCGGAAGAGCCTGCAACCCCGGCGGGCATGGGCTCCACGGCCCCACCTGCAGGCCAGGGAGGGCAGCGCAGCCCAACAGCCGCAGTCGTCGTTAAGGGAGAGTTGATTGTCACGTGATACCGCAACGGCCAAAGTCAGCAAGGCAGGGACTGGAGGCCCAAGCCCGGTGCCAGCCTCCCCTGCAGCCTCTCTCACCCACCCACCC
AGAAATGTAAAATTACTACTGTTATCCTAGTGTTCAGAAACACCAACTAGTTGCTAAAATATTCTGACTATAGCATCCTAAATTCTGATTTTCAGCTGGACCACCACCGCCACCTGGTGGGGGGATGGTGATGATGCAGCTCAGTGTACCAAACAATCCACAATCTTGTGCCCACTCACCCCCGCAGTGGAAACAAAACAAATATTACTGTGATCACCAGAGAGGACAGAAGTGTGTAGAATTTAGCAGTGTAGACAATA
CGTATTTAAATAGAAATAAAGATACCAACAGAAGATGGGTAAACGTTGGCTGCTAATGTTGCTACTCCTTCCTTGACAAGAAGGGGCGGGCGGGTAAGGAAGGACGCTTTGGTGCAGACCATCGCCACCTGCTGGCCAAGTGATGCAAAGCACACGCCTGACTGTCAGCCACTGCCACCCACATTCACACGTGCGGTGATGAAATAGGATAGGATGAGCTGGGATTTGTCTGTGGAGTGGCATAGTGGGGTTGCTCAGAGGTGGATAGCCTTGGAACAGATTTCCTGGCTGTTCCA
AAATCCTCCTCACGAGCTAATTTTGCCGAACGAATCCGCTTCTCACCTGCATTCGCGCCTCTCGCCGCCTTTCTTTCAGGCGCACAGAGATAAGGTGGGCAGAGGGCACTGGAGCCAGCCCACCGGCGGTTTTACTCCTGGTGTCCACAAGGTGGCAGGCCAGGCACTTGGATTTGCGCAGCCAAGGGCGTGCGCAGCCCGCGGCCGGAAGCGTCCCGGCAGATCGCAGACGGGGTGTTGAGGGACCCCGCGCTTTTGCTTTCTTATGATTTGGGGGCTGGTACCTGGGCTAGAGCTGAAGCCGGCAGGTC
AGACGGTAGAACACAGTTCTCAACACGGGCCTCCTGCTCGGAGGTGATGTGATTCAGACCGCGGCTCCAGGGTCTCGAAAATTTCCGCGTAACCAGGAACCGCAGGTCGAAGGCCAGTACCGCATCCAACACCGCCATCTGCTGGTGAGCGGGAAACATGACGCCTCGGGGCCAAATGGGAAGAGCACGTTCAGGATATTGGATTAGAGAAATATCAAACTACTTTAAATTCCATCACAGCTGTCAAAACCAAACTGGGGATGTAAAGAATTTTTCAGCTCATT
CAAAGTCCAAGGGAAGGCAGGATTCTCTGGTGGGCAGAGCCTGTTCTCAGAGACAAATGCCATCCCACCCCAGCCCTTTGCCCGCTGCCAGAGCACACAGTAGCATCAGCACCAAAGTAATTGGGGGTTGTGTTGACGCGGTCTGCCCTCCGCAGCCACCAGGGGGCACCATGATCACACCCACCCAGGCTCTGGGGACCAGAACATCTTTCCCCAGAGCCTCCATCCAAAAGAGGGAAATCCCTGACACGGCATCCCTGGGCCTCCGTGTTCTGGCTCAAACAGAAGGTGGCTGCCCAGGTCAGGGA
CAGCTGCCAGGCCTGCAAGCTCTTTCCTACTTCCCTTAGGTGCCCAGACCCAAAGTCAAGAGGACCTTGACCCGTGGGGGTCGTGGGGAATGAAAACCGTCCTGCGAACTTGAACTTCACTAGGGAGGCGGCGCTCTCTCTGCCCCGGTTCTATCACGCGCATCCGTTAGGAACTAAGCGGCACCTGCGCGAGGCTAGGCTTGTTGACATATTTCTTGCTGGCGGCGTCCTCTCGCGTGGAGCACGACTGCGCAAAGCGCCGACAGTCCCCCGAGCGAGGACGGCAGCGAGACTCCGAAGCCCCCTTAGCAACCAAGCCGGTGCCGCTGCCCTTGCGCCGGGACTGCAGCCGGGTCTTCCGAAGTGAGGATATGCTGCCCTCTAGAGGCCGCGGGGTGACATGGCCCATGAGGCTGTCTGGGCAGGGTGGGTTCGGGTGGGAGGAACCAAGGTGGACAAGCCTCGAAGTAAGAGATCTGTTCAAGGTCACAGGGAGTCGGGACTCATGC
GAAGGAGGAGCTCTTACGTCACTGGCAATATCCCTGGAAGCCTTGGCATGCTGGATCCCAATGGCATCTGCTCGCAGGTCATAACCAGTCATCTTGACATCTTCCCAAGCTTGCTGATAGCGTTTCTGCAAACAGAGAGTGCAATGCCACAGTCAGTCTGAAGAGGGAGCTACTGAGTCAGCATTACTGATGTATTTAAAAATAGATATTTACAGTTACACTGAACATTAATGTCTCCTTAAGATTTATG
TTTGGGGAAGGCCTGAGGCAAGATGCCACTGGATGGTTTACCCTCACTGGCTCTGGGGTCATTCGTACTCAGGAAACAGGTCCCAAGAGGTCCTAGCCCAGAGGTGGCAGTGGGTGGGAGGGAGCCTAGTCTACCTGGAATACCCTTGGTCCTCAGTGTGACCCCTGCTGCCCCCATGTGGCCTGGGCCTGCACTGCAACTGGGCTTGAAGGAACCTCCCCTGGGTGACACCCCTCCTGCTCAGCATGTGGACACAGTGCCCACCTGAGGTGACAAGATACCTACACCCTGTGTGGAGGGATGACAACTAGGAGTGGGAGGGTCAGGACACCTCCACAGAAGTGGCATCTAAGCTAGAGATGGAGCACCAGG
TAGTAGAGTCGGGGTTTCATTCACCATGTTGCCCAGGCTGGTCTTGAACTCCTGGCCTCAAGTAATCCGCCCGCCTCGGCCTCCCAAAGTTCTGGGTTTACAGGCGTGAGCCACCGCGCCTGAGCCCTCTAAGAGCCCCCGCCTGGCGTCGCTGTAGGCAAATCCCAAAGAACGTGTCCCTTCAGCAGCCGGCTGGGGCGCCACAAACACTATCTGTTGTCTTCGCTTTAGTTTGTGTCAAAGTGACTCAAAGTTACACAACACTGGCGGGCGACTGCCGCCTTTTTACCCTGTGGCCTTTCCCATCCAGGCGTCCAGAGGGTGAGCCCCTGCCCTCCA
CTGCAGGCCTGGCATCCTGGCCCTTCAGCCCCATGCTCAGGCGGGGCTCAGGTGGTGGCCAGGAGGCCAGTCTCCGCTGCAGCGGGCGCCTCCACGGACACAGTGTCTCCCAAGCCACCTGTAGCAGGTCCATTCACACACATGTCCCCTAGGGGGCGATAAAAGACAAACGAGAACTCTGGCCACAGGGCAGCTTGTTCTGGCCTGCAGGCTTGCAATTTTGCAAGGTGAGGAGGACGGGTAAGCAAGCACCTGCTCGCTGGTTTTCAGACTTTATTAATT
CGTCCGCTCCAGCCCTGGTGGTGCTCGTTCCCGGCGCTCGCTCGAGGGGGGGCTGTTGGAACTTGGCGGGGCTGGACCAGCCCGGCCGTGGGAGGTGCGGGCCGCGGCGGCTGCAGCGGCGGGGTGGCTGCGCTGAGCAAACAGCGGCCCCTTCCGGCCGCACCGCCGCGCTGCGCGCTGCTCTTGGGAGGTGGAGGAAGCAAAGGGGCGAACCTGGTCTTGCTTTTTATTGCTTGCTTCTTTTGCAAACTCCAAAGGCCAGGCAGAGGTCACTGTACTCTTCTAGCTTGATGGATGATTAAAGAGTTTGTCGGGGGAGGGTGCG
AGTTCAGCTAGTAAGGTCACAGAGCCAGCAAGCCTACTGATGAGAGTTTGCAGCACAGATGAAGCTAAGCGCCATCCCTGGCCTGTGTGCAGATGTTTCCTTGGACCAGAGATCCCACAGGGGTTCGGCATTAGCACCTTGGCAGTAGAGACAGTTGTGGCCAGGAGAGGGCAGCAGAGAGCCTAAGGCAGTCTCAAGACCTGCCCCAGAGACACCCTGCAGCTGCTGAGGATGATGTTCTGGGAGCGTCCTCCCAAGAAATTCAACTACAAGCTTACTGTTGAGAAGATATTGAGTGGAATC
ATATGTGTGTTACCTGAAACCTTAAGGAGAAAGCATTTTTGGCCGGCCTGGAAAGGACACAAGCAAATGTAGCCTTGATGGTGGAGAAACGTCTCTAGCAGGGCTGTGCATCTGAATCAGCATTGAAGCAGCGCCACCTTGTGGTTGATGCTGAATGAGCTGTGTATTCGGCCAGGTTCTGTGATTCTTACCCTGTCTGCATGCTGTTCGAGTAGCTAAAGTACTTTAGAAAAGAAGAAACACTTTAAACTCTTAAAGAAAAAGAGAAGCTACCTC
TTTGGGCAATTGTGAAGATCTGTAACACACACTGCCTTGATGTAACTTTTTAGGTGCCTGCATGAGACCTAGCAAGTAGCAAGGGAACATGGCATAGTTTTGAGTGGGGAGAGTGATTCCCATGGAAAGTGACCATTGGTGCTGCAATGAGAGTCCTGGCCGCCAGAGGGCAGTACATGAGCACCAGGCCCCTGGGTGATCGGGAACATGTTGAAAGGGATGCAAGAGCCCAGTTAAAAGATTGACCCAGGCCTGGCCGGCTCGCTCACGCCAGTAATCCCAGCACTTTGGGCGGCGGAT
TACATAGTACCAACAAAACAAGAGATCCCCAGTATTGCTACTATGATCTTGGAAATCCCAGCCACAGAGCCCAGAATCATCCCTACCAATCTACCAATATTTAACCTGGAATGAACAGTTGCCACTAGGTGGCGCCAGGCTGAAGCCAGCACGCAGACCCTGACTGGCAGGAATTTGGACAGCTCTTCTGGACTCCCATAACTCACAACCTGTTGTTCTTGTAGGCTCATCCAGGTCACTTAGTTAACCTCACCATAACCAAACACTACA
CCCAAATTCACATAGTGCCCGGGATGGCTGTTCGCCTCACACTCATTTTTGTTCCCACTTGAGAAGGCTTCTTTCCCTAGAGAATGCTGCTTCTCCCGGCCTAGCCAGGGCCAGGCACCAGTGAGGATAGAGCGCAGCCTGGCTGCCTTGCCTTGACATTGCAGTGGCGTCCGCTGCAGCTCTTTTCTGTTTGTGACACCTTGGAAGAGTGGTAATAATCTTCCTATGACAAGGTTAAGTGTGAGTACTAGTGGGTGGGGACAGTTCTGGGATCAGGCTCTGGA
CGGCTAACCCAAGCCGCCCCAGGAGACGGCGGCGGCGCACTGCTGGAGCAGCCTCAGGATCCCTCGCGCCACGACCACGCACCTCTGGAGGCGACCCGCACCTCGGCCGGTGCCGGAAGCGCCAGGCCGCACGCGCGCACGCGTTCGCCGCCCAGCGGCCCGGCGCCGAGCTGCAGCGTTTATCTTGAGCCGGGGTTCCGCTGGCCACCTGGGGGCCTCATTGCCCCATCCCCTCCGCCTGCAAAGCCTGCGCTACTTGCTGACCCACCGCCAGTCCTCGCCGCCTGTCGCGTGCTCATTACCCTCTAGTTTGCCATGAGTACCTGCGGGCCCTCAAAGGATGGGGAAAGACAGAGTGAAA
ATCAGAGTGGTGGGAGAGAGGCAGGGATGTGGGGGAGATGGATGCACCGCTGAGTCCTGCAAACAGGAGCCCTGGGAAGGAGTCTGCAGGGCCAGCTGAGCCTCTGGAGCACCACGCAGGGCACCACTGCCCCCTAGTGTTCCCAGGGAAAAAGGACCTAACAACCAGGTGAGGCAGGGAACCCCAAGTCTTGGTGCTTCCTTCTGCTCTCCTCTTTTTAGCCCCCAGGGTGGAAGCGCTAGATCCAGAAAGGAGGGAGCAGAGAGTGCTCGAAGCCCACAATGCTCTGTTCCCAC
GATAAAGTGCGTCCAGCCACAGATCAAGCAGCCCAGAAAATTCCAGGCAGCATCAACAAATAAATAGCCCCACATGCACCCGTGAAAATGCAGAAGACCAAAGAAAAAAGTCCTGTCAACAGCCAGAGAAAAAGATCAGCCACCAGGGGTCGGTAGTGAGAAGGACAACTGTGGAAGCCAGGAGAGATGACAGCCCTGAGTTCCACAGGCAATGGAAGAAAGACTGTCAGACAGAAAGGTTGTCCCCAATATACTTGCACTAAAAGAAAATCTT
AATCGGAAATGGTGACTTCCTCTGTCTCTATAACCTTGTAGTTGGAAACCTTGGCCCGACGGTGATGGACTGCACGACTTGCTGGACTCCCAAGTCCGAAGTTCCTGCGGCAGCGCTTGCTTTGTGGCGCCACCTGGTGGGCAGTGTGCGAGGTTGCGGGGGGCGGGGTAGACGGTCTAATCACGCCCAGGCGCCAGCCTCTGAAACCCCCCAAAAGAACAAAATAGTAATTAAAAGCCACAAAATTGTGCTAGTGCGCACCATCTGAAGCACCC
GGCTGCTAGGGCCTATACAATGGAGGGCACCTCCTGTCACCCCCCTCCCGGAGTAGCCACGACTCCAGCCACCACCCACTGACGTTATTTTTATACTAGATGAAGAGGTCAACAGCAGGCATGGGGAGCCGAGTCTTCTGTGCTCAGGTCCTCACGCTGCAGACGCCCCCTAGAGGAACTTTCCTTCCTTTCCAGCATTCCCCACAGCACTGCCGGCCAGGGGAGAGGCGGCAGCCCAGCAGAGGGCTCTATGCACGGGTTTCAAACCTGTTTTCCACACTCTGTCTTTGCAGTTTTGGTAATTCTGTGGTCTATTTATACAGATATTAAAATCTTGTTTATAGACAG
ATCACTCTCACATACTACAAGGCAAAAAAAAAAAAAAAAAGTTACTTGTTCAAGGGCATTTTAATATTTTGGGCAGGACAATGCTTGGTTGTGGCTCTGTCCTGTGCGTTGCAGGATGTTTAGCTGCATCCCTGGCCTCTGCCCACTAGATGTCAGCAACACTCCCCGTCCCCAGTAGGTTGTGACAACCAAATCGCTCCTAGTGGAGGACCTCTGGTCTAGGGGTTGGTCACAGCAGACTTTGAAGCTCAATGATGGCTCCAAAAGGCTCCAACATCTCCCAGTTAATCTC
GAGGACTGCTTGAGCCCGCGAGGGTCAAGGCTGGCCGAGAATGCACCACTGCACTCCAGCCTGGGCGCTGGGCTACAGCAAGCACCACCCTGTCTCCAAAAAAACAGCTGAGAAATGTGACATTTGTGCAGAGACTCTGTGGCCACTAGGGGGCAATGTGAGCCCACCTTTGTGAATGCAGATGTCCAGCACCATGGACACTCCCACAACCAAGAAATCTTCCAGTAGTATCCCTACGGGAGCATCAATCTCAGGACTGAACAACAGTAACCACCCTTCTACCAAAA
TTCCTGAATTCTGAAATTCATGGGTTTTTGCTCGAGCTAAAGACGTCCCCGGCCTAGGGCAGCCCAGCCTGGCCTTGCCTGGATTCCAGACAGCATCCAGGGCCGACGTCTGGATCTGTAGGGAGCGCTGTTCTCTGCCGCCCTCCTGTGGCCGCTGAGCCCTTCGCAGATCGCTGCTGAGAAGATTCCGCTCCTCCGCAGAGCCGCGTTCCTCGCCCCCTGGTGGAAATTGCGTATATTACAAGAAGCGATCTTGGGTTTCTAGCCGCAGCTTTCCCCCAACAGTTTCCCTAGTTTTGGAGGCATTCACAACCTCTTCAAAGCTGGGAAGGTCTTCCGGAGATTTAACACTCTATAC
TCCTCAGGGAGTCTGTATGTTGGGGTTGGGGTGGGGGCGGGGAAGAATAGACAATGAAAAAATACTTAAGGAAAATATGTAGACACCAATTGTCCTGATGGCCACCCCTGATGGCCACCAGAGGGCACTGCAACCACGCGGCCCTCCGTTCGTCTCTAATTCCAGCTCCCTTTCCGGATTCCGAAGGCAATAGCCAAGGAGGCTATGAATACGCAGCATAGCATCTGCTCAAGAATCAACGCGAGGAGGCATTGGCAGCAGTTTTTTCTCCACCCACTTT
AGCTTAAAACTGTTTTTTTTCTTTCTGTTTCCATCTATTTTTTAAAACTGCATCTAAACGTAGCAAGCTTGTGTGCCCACCACCCAAGGCAAGCCGAACCCGAGATACCATTTTCCGTTTGCAGGGGCCTGGAGATCCACACGAGGGCGCGCTCACGTTCCAGAAGCCGCGTTTGACCAAGAGGCCGCGGTACCTTGTCTGTCCAACACTGGATTCTAATAGGCGACCTCAACCCCTTAGAAACAGGCGGCAGCTAAGGTGTTTGCTAGTTTATTTGTT
ATGAGAGGTGGCCTCAGGTCCCTCTTGCTCCTTCCAGCCGCCCCAGGGGACACTGTAGAACCAGCCTCTGGTGCGGGGAGACCTCCGCCTGCCGGAGGAAGTCCCAGCCTCAGGTTTCCGGGGCTGGTGGTCTCCCTGCTCTGCTGTCTGGCGCCTCGTCCAGGAGGAGGCGCTGTAGGACAAGCGTCTCGCCGGCTGCGGCGGGCCGGGGAGGGCGGGAGCGGAGGGATCGGTACCCGCTCCTCCCTTCCCGCGCACTCTACCTCCGCGCGCCAAGTGTGTGGGGCCTCGAACAAGGGTCGACGGTGCTGCGCCCCGTCCCCCAAGGGGTTCCTTTCCCCAGACTGGCAGTGGAAGCAGCTCCGAGGCCTGGGAGCCTAGGGCCGTTCCGGGTTGGCGGGCCACCTCGCTTTCTCCGCGCTCCCGGAGGGGGCGCGATTTCCTCGTGCTGCGCTTGTAGGAGCAGCAACTTGAATCCTGTGTGGGGCAAGCTGGGCCCAATCCGCGGATCCCAACCAGCCCCTCCCGCTGGGCCGTGGGTCTCGTCATTTACC
GCTCCTCTCTGGCCACACTGCAATGATTCCCCCATTATGCTGATGGAAAAAAAAAATGAGGAGGATGAGGGATAAGGGGACGCGAGAAGACCGACGCCTTCCCAGATTTGAGAGCGACAGGGCGGCTCCCCTCTCCTACCACTAGCTGGCGCCAGAGCCCTAAAGATGCAGTGATATATTGCGTCATCTCTTACTAATTAACAAAGCTGTTTTCAAACTGATCGTAGTTATTCAAGGGAAACATGAAATAATTTTGAC
TTTAAGTCTGAAATTTGAGCCTGAGTGTGTGGGGATCTGAGTTCTGGGTTGAGCTCCTGCCCCAGCTGTCTTCTCTCCTCCCCTCCCTAGGGGAGAGCCAGCAGGGCTTACTCAGGCTCCGAAGAAGCACTGTCTTGTCACGGCCAGCAGAGGGCAGAGGTTGCTGTGGTGCAGGCTGGCAGGGCAGGAGCTGACCTTTCCGGAATGGAATGCTGCCTGAGCAGTCAGCTCCAGAAGGGAAGGGGGCGTTGGGCCACTTCCCTCACCCTCTCCAGTCCTCAGCTCCCCTGAGACAGGTCTCGGAGCCCTGGCCTCTCTTGTGGGGAAGGGGGCAGGTGAGGCTGGCTGAC
AACACGTGGCTCAGCCCTCGGAACACATTTTCCTGTTCTCAACTGATGAACACTCCAAAAACAGAACAGATTTGAGCTTTTCCAGGCCCAGAAAAGCTCGCGAGGGGATTTGCTGTGTGTGTGACAACACTGCCACCCTGTGGCAGCACAGCTCCACACATGCTTTGGGCCGCATTTGCAAGTTCTCTGTAATCCCCCTGGAGACCCGGATCAGCTGGGTGGAAATGCAGGCTCTCTGTAAGCATAGGACTCAGGGCAGCTGAAATTATGGAGTTTCCTTTAAAAT
CAGTCACAGAAAGAGTTGATGAGGATGGAGGGAGGTCACGAGGGGAAAGCGCCCAGTGTGGCATCCCGTGCACCAGCGCTGCCCTGGGAGATGCCTTAACTAGGCCCAGGGAAGGATTGGGTGTGTGGGGCAGGAGCTGCCTGCAGAGGGGGCGGCCTCATGTTGCCGGCTGCCTGGCTGCAGGGAGGAGCTGACAGAGTCCGTATGGGGAGCTTGGAGGGTAAGGAGGACGTGGGCCGAGGTGCCCTGGTGAGGGTGGACCCTGCTGGGCTGTGGGTTCCGCTGAGGGAGGTCAGCAGCCCCTGGGAAGGCTCCAGGCTGGAGGGACTCTGTCGCCCTCTGGTGGACTGGAAGGGAAGTGTGGGTGGCCGCAGTCCCAGGTCCGGCTGCGTGTTTTATTCCACATGGATCTGCACATTTCACACGAGGTCACCCACATGTTATGTCGAGCTCCATCACATTCCACATCCGTGTTTTTCTCTGTGGCTGATTCTCTGGTGTGATCTCTGAGCCTGTGTTAGTCCTCCTCACAATGGTCACAGCTGTGTGTGGAGATCTAATGGGGTGTGTGTGGCTCATGTGCTCACACAGAGTGTCCTGGGGTCAGGCTTTATGACCTACCCTGCCCCAACTCCACAACAAGATCTGAATAATGCGCCAAGTAAGATAAAGTCAGAATCCATGGGGG
GGCCCCAGGACTCGTGTTGCGGAAGAGCCAAGGGCACCCAATGATGCTCCCCACCAGGGCCCGGATGAGGTGCACTGTGGGGCCGCGGAGCTCTCCTGCGCAGACCAAAAGCCCAGAGCCGCAGCGGTGGAAGGCTTCGCGTCCGAACGTAGCAGTGCTTCCTTGTTGTCACTAGAGGGCGACCGCGCGTAACAGGAAAGCAAAGCGAAGGGGGACCTCGCTCGCACCCAGGCTTGCAGAGGCAGCGTGGGGACGCGGACTTTTTCCAAGGCGGGGGCCTTGAGGCCAGAAAGGCAACGCAAGGCTGGAGAGAGCAGGAGACT
CCCATTTCCAGACAGCCTGGCATTTCTCATGGCTATAAAGTCTCCTTTGATCGTGAGGGTCTTACCCAAGGTCTGAGGGGGGAGGGCGCTGTGCCTCCTGGCATCGGGAGCTGGCTCATTTTGGAGACAACAAGGTCGGCCATCAGCTGTCTGTCCTCTTCCACATGCTCTCCAATCAGCGGCATTGAGCTGTCCATTACCTGTGGGGAGGAAGGGAGAGCTGAGGGACCCCCATGCCAGGAGAGATGGCGGTTGGGCATCACATCCCAGAAGTGGGGGCTCAGGGCTCAGGACAGAAGTGACCACCAGATGGCGATGTCCTCCATGCAAATCACCTCCAGCTGGGACTGGCCGGCAGCGACATCAGTTCCCTTCGGTTCAGTCTAAACCACTCCCTGGAGGTAGTTCAATTCGGCCCACGTTTGCTGGATGACAGCA
GCCCACCCTGTGAGCTGTCACACCTGGTATCACACCCTGGGGTGTGATGTCAGCCTGCTCTGAGGCATGGGGTTCATCACACTTGGCCTCCATGCCAGCTCATAATTAATCCGCCTCCTACACGACCCCTGGTGGCCACAGTGCCACAGTGAGAGTTGCTGGTGGCTAATTAGGCAGCAGTGCGTTTTAGTTTCTGCTGACAATTCCAGGCAGGCCATGGTGGGCGTCCCAGAGACAAGGGCCCAGCTCCCCGGCCCTTTCCCCTGGGAGGCCAGCGGGTGACGCTCTTGGGGTTTCTCCTGCA
CTAATGTGCTCCTGAAACTGCAGTTCCATGGCTTGTCTCACACTGGTGGCGCCCACTCTTTGTGACTGCCTTTCACCCCCACCCACTGTCCCACCCCTTATAGCTGGCAGAGCTCTCTCCCTGCCTGGACCCCACCGGGGTGCACTCCTGGCCTGGCCAGTAGGTGGAGCACACACCTCGGTTTTTGGTTTTCCTGGTGCCTTCCAAGAAATCATTTAGGATAAACTTGAAATGAGTTCCATAGGGCACTGGAGATGCAGAGGTGAACAAGATCCCACCTGTGAGAACGC
TGCCATCACGCTGGGCGGGCTCGTCCTTCCCGTGGGGAACCTGCCCTGCACCCCGCAGCCCTGGCCTCCTGCCAGCCATAAGGAGAGCGGAAGCCCCGGCGGGCCTCGCCGACCCGGGAGTCCGCGCGGCCCCTCCCTGCCCGTGCGGAGGCTCCCGGCCCGCAGCGCCACCTCGTGCTCACGCATGGCCAGACACCCCAGATCCCAGCGGGGCCAAGAGCCAGGACCGGGGCGGCTGGAGGCCAAAGTGGGCTGCGCTGTTTGCTTTATGCGGCCAGTCCCTTCCCGCCCACCAGACTACCCTCGCCCTGCCGGACTCCGCCC
CAGTCCACAGCTGAGGCCGGGGCTTGTGAGGCCCCCATAGGCCGAGCTCAGACCACCTGCATAGCTGCTGATGGTCTTTGTATGGATACTCATGCTCTGCATCCCAGACTCCAGCCAGCTCTCCTCGCCCTCCAGCAGCTGCCTGTAGGTGGCGATCTCAATGTCCAGGGCCAGCTTGTCGTTCATCAGCTCCTGGTACTAATGCAGCTGCAGCACCACGTCCTGCTTGGTTTGCTGCAGGGCGGCCTCCAGCTCAGACAGCTTGGCGCTGGCATCCTTAACGGCCAACTCCCCGCGCT
ATTCCAACTCGGGACTGCCTCAACGCCCGGCGCTGTCTCCTCTGCTACTCTGTTTCGGTGTTTTAGCAGAGGCAGATAGTGAGGGCGGCACAGTGCCCACGGCATGCCGCTGGACTAAGCGCTAAGCGGGCTTGGGATGATGCGCACGCGGGGGGTCTGAGCCAGCCAAGGGGCCGGGCGCCGCCTGGGGGCGCTGCGGCTGCTGCGGGACGCACCAGGCCTAGTCGCCCGCAGGCTCCGCCCGAGGAGCAGCCCAGCCACCCCAGGGCCCGGAGGACCAACCGCTTCGACCCGCGCCCGGGCGGCGGCAGTGTTGGCCGGCGAGGCGAGGAGGGCCGGGCCGCCACGGTGGGGCGAAAAGCCCTGAAAGTTCCTCTCAGTTCCTTCCGGTGCGCCTCCCGCTCGCCCTTGCGGAGGCCCTGAGG
GGCGGGGCAAGAACGACGCCTGGAGGAAATAGTTGAGGGAGAGGAAGGGATCGGGGACCGGGCCAGGGAGAAGGCGGAGAGCGAGCTGAGGCGGAGCGGGAAGAGGGAGGATAGAACGGACTAGGGCGGATTCGCAGGAAAGGAGATTGCCCTCTAGAGGCTGTCTTAGCCCAAAGCGCAACCTGTTGTCTAGGCTTGGCCTGCCAATTTGACCAGCAGGGACTGATGTGAAAGACTTTTCTGGAATTTTAGTAATTTTTTATTAAAACGTAAACTTAGTATTCTTTG
ACGCCCCACTGGTGTCCTCATTCTTTGTTCCCATTTTACAGATGCGGAAACTGAAGCTCAGAGAGCCCAAGTCATTTGCCCAAGGTGACCCAGCACTGAAGGGAGAAGCTAGCCATTAAGCTGTCCCCAAACCCGTGTACTCAACGTTGATGGCTACTCGATGGTGGCTGAGAGGCATCCAACCTGGAGCCTGGGAAGCTTCCAGGAAGGCTTGGGGGGAATCCAAGAGGAAGGTTCTTTGCGGGAGAAAGAGTGAGGCAGGGGAGTTTAGGAGGCCGCTTCCCAGCCCTCGATCGCCCCACAGCCACCAGGGGGCGCCAGAGCCCCGCGCAAAGCGGCTGCCACCAAGTGGCTGCCACCGCGCGTTACCACCCTCAGGGCCTGATGCCTGGGACTGCGGCCAAGTCCCGGCCCCAGGAGCTCGCGTGCCCCACGTTGATCCCGGGTCACGGGTGGGGACGGCTGGGGTAACTGGGTTG
GTTGTCAGCCCTACGTGTTGCCATCAACCACAGGGTAATTAGTGAGGGAAAGGATCAAGCGGCTTCTGTTGTGACAAAGAGTGCAGCATTTGTAGGTGATCCTTACCTAGGCTGGAAAATCGGGTACTTCCCTTGGTTGCCATTAGATGTCACTCGAGACAGGCAGGCATTTCCTCAGAGGTGGTTGTAGAACTAACTAACTGTAAAGGAATGCAGTCCTTTGGCTCCAAAAATGGATTCGACCTTGCTGCCCGGACTCGCCGCACTAGAAGTGCCAGGAAACGTT
CCTCGACGCTCTTTACCGTTCTCACCTACCTGGTGGACATGCGGCGCTTCAGCTACCCAGAGCGGCCCATCATCTTCCTGTCGGGCTGCTACTTCATGGTGGCCGTGGCGCACGTGGCCGGCTTCCTTCTAGAGGACCGCGCCGTGTGCGTGGAGCGCTTCTCGGACGATGGCTACCGCACGGTGGCGCAGGGCACCAAGAAGGAGGGCTGCACCATCCTCTTCATGGTGCTCTACTTCTTCGGCATGGCCAGCTCCATCTGGTGGGTCATTCTGTCTCTCACTTGGTTCCTGGCGGCCGGCATGAAGTGGGGCCACGAGGCCATCGAGGCCAACTCGCAGTACTTCCACCTGGCCGCGTGGGCCGTGCCCGCCG
AACAACACAGTGTTTTAAAATGCAGGTCATCTTATTCAGGTGTGGTGAGGCCAACAGATCAGGAGACAGTTGGCACTGAAAAGATAGTTTGTTACTCACAGTTCCAAGAGGAGGAGGCACACCACACCATGCAGGGCCACACGGGGGCGCACCAGCCTCCAGGAGGCAGAAGGCAGGGAGCACAGGCAAGAGGCTGTATTGTGGTTTTCACAGAAGGAATATGGGCAAGGCAGAGCAAGCAGCCTAAGCAGATTTAGAATTGTCTAGTTTGAATA
ACCCATCAGGTTATGTATCAAAAGGGAAACTAGCAAAGGCTTGTGTCCAAGGCAGCTGGCTTCAGGGCCCACCTGGATCCCACAGACAGAGCTAGATTAAGTGCTGGACACCCTTGACTCCAGTCCCCTGTGCTTTGGTGCCCTCTGCTGGTCTGAAAACTCCGCTGTTGGGAATTGGTGTGTGCATGGGGGCAGGAAGGAGAATGAACCAGTGTCCATCTGCTTTTTGCAATAAAACTGCCCTATACCTAGGTCCATCCAAGCCTTGTTTTCTTACTTTGTATATAAAGGAAC
AGTGGCTAATAAAAATAAGTTAAATCTGTAAACAGTCACATAAACTTTTTCAAAGCAAATTGGCTTGGATGGCTGCACCTGAATCCATGTCGGGGGGTGCTGAGACAAGACTGCCCCCTTCTGGGACTCTCCAGTACTGCAGTGACTCCTTGCTCAGGCAGGCTCTTTGCCTTCATTCACTGGAATGGGGCCCTGGTAGAACCGGGGCCATCCCTTTCTGTCTTCACAGCTGTGGGCCTCTCCATGGTGTTCAGACTGCTAGAGGACAATGGTC
CTGTAAGGAAGAGGTGGTGAGGGAGTCCCTGAGGGAAAGGAGAGGCTCTGCAAGGAAGGAGAATGACGGGGAAGGCAAACGTCTCCTCCTCCCTCCCACACCCTCTGCCGGTTTTCCCGCTCTGCCTCCTGGCGCCCTTTTCCGCCCAGAAAGCAGGAGCCCGCCTAGTCCTTCATGGCGGGAGAACAGCGCCCTCGTGTGGACTGCCGGGTTCTTGGTGCTAGAGGCAGTTTGGGTCCGTTGCCTTTTCACTACTCCGGACACACATTGTTTTTCAGCAAATGAGAAAGCCGCATAAGCAGCATCCCAGGCAGTTTCTTTGCAGAAAACTTGGT
GTAGCCCGAGAGACACCCAGAGGGCTGTGTGGGCTACGCGACTTCCCGCGTGGGTGGAGGGGTCGGGCAGGGTCCCTCCCGGTCCGGGGCCGCTTCTCGAGACAGCCGGGCATCCTCCCTCCCGTGAGCGAGCCTGGAGCGCCACCTAGTGCCCGCCAGCAACATGAACACACGCCAAGGAGCGCTGCCAGCGACAGGAGCTGGGCTCCCGGTGTTTGCTCCGTGGTGCTTCTGTCCGAGAGACCCTGGAACATTCTCAAGTTGTGCGTCTCTCAAATCTTCAGTCTAGTGTGGCCAGTTCCGAT
GACCGAGATGTTTTCCTCCAGCCTGTTGCCCAGTCCCCATTCCTCGGACCCTCAGCTTCACCTCCAGTGTCATCGGCAGGGTGAGCTGGACGCCTACGGGTCTGAGAAGGCGCCCGGGTTCCCAGCATCGGCTGGCCACCCTCTGCCTAAGAAAGCGCCAGGGTCGTGACACCCCCTGGTGGCTGATCCTAGGTAGTGTCACTGCCCAGCCCCAGTAAGGGAGGGCCTGGCCCCAAAGTCTGAGGGATCAGGGTGGGAAGGGGCAGGGTTTGGTGTGAACCTTCCCCTGGCCCCCAGCCATGTGCCTTGCTCTCCCCATGCTGAAGATGCTGAGGCTAGTTCCAGTGTCCGCATTGTG
TTGCAGGCGGGGAGAAGGCGGCGGGAAGTACTGGACTAGCTGCGGGCAGGGGCCGGCTGAGGCGCGCGCCCGCGTGCTAGGGGCCCCGGGGGAGGGCGGCGGGGACGCGGCGCTACTCCCCTCTGCCACCCGGCGGCCGCAGACAGCGCTGCGCCGGCCTCGCGTTTTTCGTTTTCCGCCAGACCCGGCCTCGTAACTGAGAGCATCTGGCTGAAGCCGTTGCTCTCCTTCTCTTTCCCCTGGGCCTCCTTCTCTCCCCACTAGCCGGTCCAAGGAGCGAGGGCACAGGTGCA
GTAGCTCATCCTGAATTATCGAGTTGATCCTTAAATCCAATCAGAAGTGTCTTGCTGGGAGAGGAACAGATGGAGATTTGATGTACACAGAAGGCGGCGGTGTCTGGGCAAACCCATCACCTCAAATGCATCTCACCACCAGGGGGAGCCATAGAGTTGTGCGATGCATCCACCCTAATCTTTGTACAACCTCCTGTGGATAGGAGTAAGAAGTGGATAGAGAGGGTGAGAGGCAGGAGCCTCCAGTCAGCTTCCAAAGATGGGAGTG
TCTTGGCTAAGTTCACAGAGCTAAAAAGTGACAGAGCTAGGACTTGAAATCAGGACCTTTGAGTCACGTCTCTGCCTGACCTCAGCCCTGCGGGCCCCGTTCCCGCCATTCCTTCCTGCCTCTCACGTTGACTGGGCTCCCCCTGTCGGTCGGCACTGGCTGAACAGCCATGGAGTGGCGCTTTGGGGAAACCACGGGCGACCAGGAAAGATCTCAGGCAAGCCTCGGGTAAGTGAGCTGTAAACTGAGACCTGAACCCAGACACAGCCCATGCCAGGCCGAGCGAAGAGCCTGTGCAG
ATGAGAGCCCCTCACCCCCAACTCTCCACTTTCAGGAGGCCCCCAGTGAAGAGCCCCACCTCGGGGTCACAATAAAGTTGCCTGGTCAGGACTTTCCTTCTCTTCCCTGGAGCCAGCCTCCTTGTCCGCTGCACCAGCCCCAGTGCCCGGCAGAGGGCAGCCTTGAACCGGTGCACCCGGGCCCTGAGGTCATACCTGCCTCCCTGCACCCAGCCCCCGCGGCCTGAGCCTGCTGTGTCCCTCGTCCTCGGCACCCCCAATTCTCCCCCAGTGGCGAGGGAAGAGCCTAGAGTCTGCCTTCTGCTGAGCTGTGTGTCAGGTGGATTTCCA
CTATTTCATCAAGAGAAAATGAACTGAGGTTGCAGAAGGGATCTAGGCAGGATACCCGGGAGGACTTCCTGGTGAAGATTGTTCTGCACGTGAACAGCAAAAGAACTCAACAGTCTGCTCTGGAACCTGTTTGACAAACAGGTCAATATCTCCATGTGGCCAGCAGAGGGCGTGGGAGACTGACACCCACACAGCATGGGCACACTTCTAGGGACTGGAAGCGTTTTTTGTTTTTTTTTTTTGAGACAGAGTCTCCTTCTGTCGCCCAGGCTGGAGTGCAGTGGCGCGA
ATTGGGCCAGGGTTTGAGGCCCCAGGAATCCCAGTGCGCCAGTTCCCAATATTGCTAGGACATCTCTATTCTCGGGAGGAAAGGAGAATTTCAAGAGGTAAAATTAGGTACACTCAAGGTCACTGCTGCAGTGTAACCCCAGTACCGCTAGAGGGCAGGGCACACACAGACTTGCAGACAGAAAAAGTAGTACCTGCTCAATCTAGGTAAACTGAGACCAGCGCAAAGAACAGGTGGACCCAGCCAGCTCTATTGGTACTAAGAAGCAAGCACTACCTTCTAACCATCAAAACATATCCTCTG
CACAGTATCTCCGGAGAAAGCCATCCCTCTGCCTCCTGTGTCCCCGGCTCAGGGACATCGCTCACCAAGGGAGCCTGATACGTGAAAGAAGTTCAAATGTTCTATCAACTGGGAAGGCCTGCGGCAGCAATGGGCACTTCCTCTGCACCACAGCCATCCGACCACAAGAGGGCGACATCCCCCTTCCAATGCCTCTACAGCCGCCATCCCTAAAACCAACAGCTCGACCCAGGACCAGAGCGGACATACGAAGGAGGTGGACCCCCTACTCCCCTTTCTAAAGGAAGGAGGGGGCCCTGCACTAGGTGATTGGCCTCATGGGCCAC
GTGTTATTTTAAAGGTCTCAGCACAGGCCGAGAATCCAGCCGGAAGTAGCGGGTGGTGCTGCGCCGCAGAAGGGCAAGGTGAAGGCGAAGCGGGCTCGGAAGACTAGGGCTCCTCAGGTAGTAGAATGCAGCGGCCGGCAGATGGCGTCACAGCGGCGGAGGCCATGGCCCTGCGCAAGCGCATTCGGCGATGCCAGGGAGGGCGAAGAAACCCAGCAGCGGGAAGCCGCCTACCGGTGGGCTAGTGCGGCGGGGGAAGGGAATCGGCCTGCATCCGAGACTCCGCCGCTGTGGCGTGGGACCTCCCCTAAGGAGAAGTGGTGCAGGAGGAAGTGCGTGGGCCAGCGCAGGCAGAGGCTGCCAGGGCGAGGACGACGATCAGGGAGTTGTCCAGCAGGGTCAC
GCAAGACAAGCTCCTGTGATTTCAGCCTCTCCCTCAGCACAGGAAGGGGAGCAAGAGGGGCCGTGCTGGTGAGGGCCATGAGTCAGACGTGGCCCATCTGGGGCACTGACCCGCCCCTGTCTACAGGCTGGATCCCAGGAAGGACGCAAATGCAGAACAGTGCCACCAGCCGGACAGCCTCAGCATCACACTCTGCATCCACCTGCCCAGGTCTAAGGGAAGGAGGGGATCCTCTAAGGAGCCACCTCCAGTCTGTGGACAGCTGGCAGCTGGGCCAGAAACTTCCAGGGGCTTCAACTCTACTGCAGGGCTGGCATCCCCAATCATCTCAGGAGCCTCAGTGGGTGAAGGTGAGGCAGAGAGGGCAAAACAAACTCTCTGGATCGCCAGGACACAAAGTCCCTTGTGCATCCCCTTC
ACCCCCAAGGCCATTGCTTTTAAGTCCTCCTCTTGACAGCCTCCTGGCCCCTATCTGAGGCTCAGCTGAGTGGTGACTGTTCCATGTTTGAGGCTGGGGAGGAGATCAGCTCGCAGTTCAGCTTCCTGTCCCCCAGGTGGCAGGGGCGGTCCTGGCTGGGAAGGCTAATTTGTCCGGGCTGCATCTCTGTCCTACTCTCGCCAGCTCTGCCACAGGGCCTCTGTCTTTCCCTTGCGCTTTGAGGTTTCTCTGGGTGCCT
TGACTGAGGTGGAGAAGGAAGGAGGAGCGTGGTGGGACCCTCGCCCTGCCCTCCCCACTCTGGAGCGCTGCCTCTCAGCCCAACCAAGTGACAGAGACGAGACAACCACAGGAATAGCAGCTGCGGAGCTCCATGGCCTCCCTCTGCCCCCTGGTGGTGAGAAGGAGAAAAGCAAGAGCAGGTGCTGAAAACGAAAAGGAAACTAGCAGCAGTCCCAGCTACCACAATGGATCAGCCCCCATTTGGCCAACAGGTGACTCTACCCCAGGTGGGCCTGAGAGGACCCATCCCCCATCTCACCATTCTGCCCCAGCGCCCTGGATCCTGCCTCTACCACTTCTTCCCTGCAGCGTCTGCGGTTCCCCCACCGCTGTGAGCCAGGTTCCCCCTCCAGGCTGCTGGGCTGGGACTGAGTTACTTCTTCCCAGGCTGTAAATCCTGGGACTGCTGTGCAAGGCAGAGTCACTAGGGACGGACTCTGGCAGCAGAGCTGCGCTCTCGTGCCCCAGCCAGCCAGGCTCTCCTGGGTGAGTAGCAGGGAGACCCCTGGAACTTACGGGGATAGAAGGAGTGTGATGCCAGGAGCCAG
CTTTAGTTCTAAATTCCTGACCACACCGGACCCTGGCTTCTATCCGTTGCAGGCAACCACCTCCTCCTAGAGCTCAAGGAGAATCAGCGGGAGAGGAGTGACGGGCCCAGAAATGCGGAAAAGGACCACACCGCCCCCTGGCGGCCACAGCGCAAGCCCGGTCTCTCCTCCTGCTGGAAGGACACCGGGGACCGCACCTCCAGCTGTGGGAGTTCCGAGAGACCCCGCCCTGCCCGCTCCTCCCTGGAGGCCGCCTCCACAGCCCCCCGTGGCGTCCTCGGGGATGGATCTCCTC
CAAGGGGAAGCCGTTCGAAGGAAAATGGTTCCCAAATGCCAATGGTCTCCCCACGCCCTGGATGTGGGGACCCTATCCAGAGTCCCCTTCTTCTCTTTGGGGTGTCACAGGCCCATCCAGAGTGGAACTGGGGGCTAAGACCACGGCCACAGACTGTGGGGGCCTGGCGCCACCTGGCGGTAGTTCTGGGAATGTCAGGCCCAGGCTCGTGGACCCCCAGGATTGGAGGCTTTGTCACCAGCTGGGTCTTGTATCAATACCAGGACCAGCGTGGGGATGAGAGGGCTTAAGCAGGGATCAGCCTGAAATCTGCCGTCTCCAAGGGGAAGCCAGTTTTAGTCTCATCAGTGGCCGAGGCAGAGAAACCACAGCTTCTTTGTGTGTGGCAACCTCAGAACTCACAGAATCCTGGTCTTTTCCCTGCCTCCTTTCCCTGCACTGTGAGTGAGTCGGGCAGAAGGAGCTGCTCCCGGGGACCAGGGAGTGGGGAAGGGTGAGAAGACAGTCCTGGAGAAGGTCAGGTGATGGACGATCAGAGACCACGCACGATGAGACGGAATGAATGGAAGGTCTACAAGCAT
GTAAAGTGGAAAAGCAGTTTTATGATCCTGCAGCCAGCCACGGAAGGAGAAAGCTGGTTGTCTTTCCCAGTCACACATGATGTACTTACTGGGAGCCTAGGAGAGCCTGGTCCTCGGGCACACACAGGCTGGGAGGGGGCAGGGTCCAGGCCAGAAGATGGCGCCCTCTACTAAGATGTGTAAGTTTGGGGTTCTCCACTTTCTCAGGAAGAAGTCCATTTATTTGGGAAATGTATTTGCCTTGCTCCAGGAAATCTGGACAGACGTGGAAATCA
TCAAATGAGAAAACGTATGCAAGACCCTTTGTAGCCAGTATCACCACCATCATTATTACAACATTATTTTAAGGATGGAAACCATCCTACCCGTATGTAGAAGCATGTGTCGGATGAGCACCCTCTTGTGGGCAGTGGCAAAGTTGCACTCAGGACACTGGTGGATCTTTTCATGAGCATGCATCTTGCCTACATGATCCTGGTAAGCCACTGGGTTGAAGGTGGCAAAGGGGCAGAAGGTGCAGCGCAGCTCTTCACTGCCAGGGTGGCCCTGCTTCTTGTGTTTACGGAATAGGTGCTTATTGGAACAAGCAAAATC
CAGGTGTCTATTCAAATGTACCTTCCTTCCAGAAGCCTTTCGTGAGCACACTAGGTATTCCCAGATTGCCCTCCCGGCAGTTATACCAGCCTTCACCTCCCTGAAAAGCACGTGCCCCCTGCACCCCGCGACGATTGCAGGGAGGCGCCTTGGCCAGCAGAGGGCGCCAGAGGACCGCGCCCCAGGCCTGGGGCGGGACCCCCTCGTGCGGGGAGCTGGGGAGGGCCTGGCCCTGCCGGGTCCCAGGCCACCTGGGCCGCAGATGTCGCCCATTTCCGGGAGGACCTGACCCCACAGTATCAAAAGTGTCACCTCACCTTCCCCTG
CCAGGCTAAGCGCTGGGAGGGGAGTGGGGCTGCGCGCCGTGTCACCCCTCACGGTGCCTCCCTCCGCAGGCAGTGATGGAGAACATGCGGCGGAAGTGCAAGTGCCACGGCACGTCAGGCAGCTGCCAGCTCAAGACGTGCTGGCAGGTGACGCCCGAGTTCCGCACCGTGGGGGCGCTGCTGCGCAGCCGCTTCCACCGCGCCACGCTCATCCGGCCGCACAACCGCAACGGCGGCCAGCTGGAGCCGGGCCCAGCGGGGGCACCCTCGCCGGCTCCGGGCGCTCCCGGGCCGCGCCGACGGGCCA
CTCTGCCACCACCCTTGCCCCCTGCCGTCCCTTCTTCGCCCATCCCTCCTCCGCCTGCGGGTCTGCAGGGGCTCGGGTAGGGCTTCGCGCCTCCCGCGGTCCAGCTGTCTACATCTGGCCAGCAGCTGGGAGCCGCCCACCGCGAACTGCTGAGGACACAGCGCCCTCTGTTGGTGAGAGGCGGCGGCGCATCAGCTTTCGGGCCTTGGGGCGCGTAGCCCCAGTTAATTGGGTGGGTCTCGGGTTCAACTCATCCGCTGCCCTTTGACTTGGGAACCACCCGCCCTCTGCCTCGCACGGCGCCCAAATCCGACTTCACGGGCCCATTGCTTTCCGCCGGCCGCGGCCTTGCTGGCCCTCTTTCCTCCGTCCCTGTGTGCTTAAAACCCAGCTCAGCGACCTAGCTAGCTGTCCACCAACCTCCCATTTTTCCAGTTGTCTCAGCTTCGTCCCGCAGGTTCTGCGGCACTATCTCTCCGCGCCCAACGTAAAA
TTGAGCAGGCGAGCCAGCACCGGTGTTTCCTGGGAAGGGATCTGGAAGCGACCCTCAGAGAAATCCTGGCCTGTGCCCCCGAACCTTTTGTCCAAGGCATACTGGCCAAGTGTGCCCAGGTCAAAACTGTCAGGAGCTTCCTGGGCTTGGCTGGCTGTGGGTTGTACACAGCACCAGCAGGTGGAGCCATTGACCCTTGGCTTCTTCCTGCCTGGGCCCAGGCTCCTGGGTCCTGCTCCCATTCTGTCCATCATCTGTCATGGGGCCTCTCAGTGGTCCTTGGACAACCACCAAGCAGGGGTCAGAGTTGGAAGCTGAGACTCAAATGGGGCATGTGGCTAAG
CTAAGGCCCTCACAATTGAGGGAGAAAGCAGTGGGGGCTTCCTTTACTAGGTTCACCACCCCTCTCCATGTCCCTTGCCCTCATCCTACATTGTCCTGGACTGGGTGTGGCCTGCAGCCTAGCAACACACTGCCCCCTGGTGTCCACTAAAGCCAGCAACCAGAAGACGTATCTGATCTGGAAGAAGCTCAAGGCTGAGGAGCACTGGACCCTGGGGTCAGAAAACTGCCATCTCTACAGCAATCACTAGTTCCTTGTTTGTTTGTTTGTTTGTTTGTTTGTTGAAACA
ACGAGCGGGCGCCAGCTGCAGGCAAATTGCAGGCTTTCCCAGCCCTTGTCTGCAGAGAGAATCATTACCTGTGGATGGCGCGGGGAATCCCTTGCCCTCAGTAGCCCCGCCTGGAGAGACAGGACCGCGTTGTGGGGGGTGGGGTGTAGGAGTGGGCGGAGGCCAGGGCGCCCCTGGTGGCCTGTGTACAACCCTGCGGCCAGAGAGGCCCGCCCTGATAGGTTTGTGGTAGAAGCTGCAGGAACTTCCTGTCCCTAGGGGTGTTCAACCTGGCCTGCTTCTGGGGCCCCTTTCCTCCCAACCTTAGGGGAGGAACAGGACTGCGG
ACAAAATGAGTGACTTGCTTCAGATTCCGGCGACCCCCTGACAGGCAGCCCAAGCTGCACATCGGCTTCAGGCTCCCCGAGAGCCCAGCCCAGGAAGTCTCGGCTTTCTTTTTGTTTGGTTTCCCTCCGAGCGCCAGCTCCTAGGAAGGGCACGTCTGCCACCTGCTGGCTGTAGGCAGCATGGCACCCGGCTGTCCCTCAGGCTCCAGCTGGAGCCAGGATGCGCAATGCTGGCCCAGGTGCAGGTCCTGGAGGGCCCTTCCTTGCTGGACCCCGAGGAAGGATGTCCCTCAAAGTCTTCTGCCCACTTCTTAGGACATGGCCCAC
TAGCTTTGATCCTCTCTATAGCTTAGACCAGTGGTTCTCAACTGGAGGGTGACTATGCCCCCACAGGGAACAGCCATGGTTGTTGAAAGTGAGTTTGGGTTGACACACCTGGGGGTGGGGGAAGAGGCGGCAGCTACTATCGCCATCTAGTGGGGAGAAGCCAGGGATGCGGCTAGACACTCTACAAAGCACAGCATCACCCCTCCCATGAAAAGAATTACCTGACCCAAAACAGCAATAGGGCCACTGCTGAGAAACTCTGACCTGACTGAGGCTGTGCTCTTCAGCCCCATCA
CTGTCCAGTATTGCCTCCCCGACATCATTTGCAGAAAAGGATATGCCAGGACATGGTCATTAAGGAAGCATTAAAGCTTGCCATTTGGCCTGTGATCTTTCCCAAAAAGCTTTGGTCATGTATGAATGTTGCTGTCCCTGGGCACCTTGTTTTGTTTTTGGCATATCTGGGCCCTCGAGCTCTGGGTGGAGACGAAAAGGGTCGCCCACATTTTGCTGCTGTTACCCGAGATGGCCAGCAGAGGGCAGGCTGGCTCCTTTCCCTGATCCAGTACCTGGGACGACTCTTCCTGCCCTGTTTGTCTCTGATCCCCACCAATTTTGTTTCTTTCTTTCTTTCTTTCTTTTTATTATTATA
CTGCAAGTATAGATCTATAACCTGTATAAGCAAAAACTCTTTAGGGTACTCAGTCATTTTGCGGAGAGTGACTGGGTCCTGAGGCAGAACAGGTTGGGAGCCGCCACCCCCGACCATGGTTCCCCCAGCCCAGCAGGGCCGGTGGGGGACGAGGCACCGCCAGGGGGCGCCCCTGAGCAAGCCTGGCCCTCTTGCTCTTGTAAAACCCAGGAAACGCAGGTTTTGGTGTCTGTTTGTCTATAAAGTTATCATGGATTGTTTTCCTCACAGAAGGACCTCAGGAAGTAGACAGGGGAGC
GCACACAGAAAGACATTTTCCAGTTATCTTGCACACAAGTGGGCGGCGGGACCCGTTTTGGCCGGGAACGTTGTCAGGAACGCTGTACACCACTTCCAGGCGGTCACGTCCGAGCTGCCCAGGCAGTCCTTCTGCGCCCTCTGCTGGCCAGATGGAGGCTGCAGACCCTGCGGGGCCATCAGGAGAGAACCACCAAGCACCCTCTGCACACCGCATTGCCTGTGTTGGGCACAAAGAATAAACTTTTATTGCATCTTAACCCACTAGAAATGTAGGCTTGTCCATCACAGTGGGGCGTTA
TGGGCCAGACTCATCAATGTGGGTCCACATGCACACACACACGCGCACACCCCCACCCTGAATCGTGCAGAGGGCACAGGATACTGACCCGCCGGATCCCTGAGTAAGCATCAGCATCTCTCTCCTGACAGAAGACGCGAAGAAACCAGCACGGAATGGCTCCAGGCAGCCAGCAGGGGGCGAGCAGAGACAAGACAGGACAAGTTCCCTGCAGGTGCCGGAGAAGGCCAACCGGGTTGGGCCGGGCCCTGGGGCCCAGCTGCATGGTGTCTGGTGCTTTTTTTCGGCAGCTGCCTGGGTGTGGCACTCGGCCACACGTGG
TCTGTGCTTGTCAGTTCCCAGCACATAGTAGGTGCTTAGTAGAAACTGTCTGCTGAATGAATGAGTGACTTGAACAAGAAGAAACGCAGAAAGGTGGCTAGGGTGCCAGCTCGGTTGGATGCATTCTCAGTCATGACCACTAGAGGGCAGAAAAGGCCTGCCAAAAGCACACAACGGAGTCCAGGAAAGAGGAGATCCCAATGCCAGAGCCAGGGGTCCTTGCCTGGCTCTTGGGGCTGCGGTGACAGGGCCACAGTCTCTCCTGCTAGTTCCTTG
TCGGCTTTGCATTCCCAGTGCCTGGCCGAAACTGAGGCTGGAATGGTCTCCTATTCCATAAGCTCTCAATAACCCTTGAAAAATGACTGGAATCCTGGACAGCGCCAAGGCAGCAACTGGGATGGGAGAGTGATCTGCTGCCCTCTCCTGGCAATGTGAGGAATTGTCCTAAGCACAGACAACTCCCTCCCTGCCTTGCACAAGTGCAGGATGGGGGAAACTGGAAAAGGAGCTGATGGAGGATTGGGGAGGTGGATGCTGTCTAAGGAGACAAACTGAATTGAGGGGTTGCTGGGACTCGGCCGGC
TGGAAAAACTGTCTTCTACGGAGCCGGTCCCTAGTGCCAAAGAGATTGGGGACCGCCGGCTTAAACAAAGAGGTCTTTTTCTCAAGCAGGTTCCAATCAGCGCTAGGCCGGATTCGCTATGGCTTTTGCCTGCCCCCTAGTGGTCAAGGAAATAGTTGCAGCCAAGTGTTAGGATCCAGTCCTTGAGAATTTGGCTCAAAGCCTGGATGCAAAGGCCATGAGATAACGGTCATCCGGTCTTCCTCGCACAACTCACACAATTCTCGCCGTCTTTTT
CAGATCTTCCACAAGAGATGGTGGAGCAGAGTCTTTTCTAACGCGCCCCCGGGGAAAGGGAGATTCCCTTTCCGGCTCTGCTAAGTAACGGGTGCCTTCCCCAGGCACTGACGTGACCGCTAGACCAAGGAGCCCTCTAGTGGCCCTGTCCGGGCGTAACGGGGGCTCACGCTCATCTTGTGGTCGCTTCTCACGGTGCCCCTTCAGCTCCTGTCTCTGTATGGCCTGGTTTGTCCTAGGTTATAATTGTAGAGCAAGGATTATTATAATATT
CAGACCTGTATCTCCAACATCCCTTTGCCTCTCAGAGGGATTTGAACATGACAAGGAGGTATCAGTGGGATAGCTTATCATCCCACCTCGTGGTCACCAGTGCAGCCCACCCCGGTGGCATCGAGAATGCAGCGACCCAGCCACTCGTCAGGGCGCGCACTGACGATGTCGTTGCGGCAGCCTTCCAGGTGGGGGCGCAGTTGTTGCAGCAGCATGCGCGACAGCAGCACCCCAAAGCCTCCGTGGCAGTAGCGGCCGGGGGTGGGCTCTCCGCCGATGAAGTCCTGGGGCCGGCCCAGGTACAGGTGGGCGGCGGAGGCCAGGCTGAGGTGGCCAGTTAGGCGTGCCAGGCCGTGCGCCTCGGTGTAGGTGGTGTCAGGCACCAGGAAGAACCAGTCAAAGTCGTCGCCGTGCTGCTCCAGCAGGTGGCGCAGCGCCAGGTGCAGGTGTCCAATGGGTCGCTCCTCGCCTAGCGTCACCACTGCCATGCCAGGTGGGGCCCGGCGGCCCCGTGCGCCCGTCAGGAACACCACACGCTCCAGCCGGTGCCCCAGCGTGCGGTTCACGGCCACGCCCAGC
GCCACTCCTTGTGCAACAGTCTCAGTTTTGCCAGAAATAACCTGGGGGACTTGAGGGGAGCGGGAGCCCATTGCGTCATAGTTGCTAGGCAACCCCCAGCCTGAAGGAGCGCATCGTCCCCCGTTGCCCTCCGGTGGCCGCTCTCGCATGCTGCAGGCTCTGTCCCGACTGAGGAATAGCAGCACTGCCACCTGGTGGATCCGCGGCGCTCAGAGAGCCCATTCAAGCGCATCCAGTTCCTCCCGCGGAGACCAAGCCCGGTCAGGCAAGTTCCGTGTTCTGCAGCTCTGGGCAGCTCAGAGCTTCTGAGGCTGGGGATCCCTCAGCTCCACGTTAGCGGTTTCCTCCGGAGCTGGTG
CCCCTCCTCTGACTCCCTCCAGAGCAGGGCCGAGTTTTCCTGGGGAGCCTGGGTCCCGGCGGCCGGGCGGCCGCTGGGAGGTGGAGGAGCCTCTCCAGCCCCGGCCGCAGCTCATCGTGAGCCAACCGCGCCACCTGCCGGCCAGATGCGGGAGTGTGCGGCCCCGGAGGAAGGGCGAGCGGACAAAGACCGCAACCCGCAATCCGCAACCCCGCAGAGAGGTGGTGCGTGCGTTTGGGCGAGCTTTTCAGCCACCGCCAAGTCTCGTGCACTAGGGCTACTCCTACCGTGGGGCTGCGGACAGCGCTCAAGAGGTCCTGGAGTCTGTCG
TTATTACGTCCTATTAATCTCTCAAGTCACTACTGTCATTATATACCTGGTAGCATATCACTAAGCACCCAGGTACCAGAATTCACCGCTGAGTTTTCAGGTTGTTTTCAAAGTCCAGCCTGGTCCCGAGGGCACACTAGAGGGCGCACTAAACCCTCCAAGCTACCGGAAGATCCGGCATCTGGCCTGCAGAGGGTGCACTATCCCCCTCTTAACCACCGAAAGTGGGGTTGGGGGGGAATTACTTCTCTTCCTTGTTTTGTATACATTGTGTTAGAGTTTTATAAAAGGAAGACAATTACAGAGAAAA
CGGAGTCAATGCACCATCTCCAGGACCTCGAAAGCCTCAGTTTCCACGTATGCAAAACGGTCCATGGTGCCCTCGTACCCTGGTCGCTGCTGCACCATCGAGGTCAGCGCGCGGCAAGTCCCAGGTAGGCCACGTCGGCTGCAGACCTCGGCGGCGGGCGGTGGCGGCGCGTGTCCACGCGAGGGCGCTGCGCACCGCGCTTCAGCCCGACCTCGCCTTCTGCAGGGGCGGTCTCCTGGCGCCAGGGGGCGTGCGAGGACCGAGGAGAGCGCAAGAGTAAGCCCGCGGGTGCCGGAGCGCGCGCCCCGCCGTGTGCTGGGTCCAGGGCGCGCGGCCGGCCTGTCCGGGCCTCCTTCGCAGACGAAGCGGCTGGAACGTCTCGGGGGCGCGCCAAGCCGGGGGCGCATGCCTGCACACGTGTGCGGGGCTCACCTGGTGCTGCGGCCGGCTCGGGCGTTGCCTGCACGCACCGTGCTCTACCTGCGGGAGCGGAGTGGAGTCCGCGGTGCCTGCGTGGCCGGGGCA
GAGGAGGTATTCATTTTGGTGTGGGGAGGAGACATCAGTAAGCTTTTCTTTCTCGTGTACACACACACACACACACACACACACACACACACGCTGGGACGTAAAAGACGTTTCAGTAGGTGTCATTCCCAAGCTGTCCACAAGATGGTGCAGAAACCCTGCTCACAGTCTGTCCTCCAAAGGCACCACCTCTGGAGTGATTTGCAGCCTCTGCAGGCTGCTGGTAAATTGAGGTTTGGAGAGCAGCATGAAGCTTTCACCGCGGTGAAGATACCTTTG
CACTATCAGCTAGTTTCTTCCATTGGTTGCATCATCGACATCTTTGAACCCCAGGATTTAAGATGGAGCAACTTCCAAAAACTCTTGTCCTTTCAAGCCATTTCTGCGGTGACACTGAGGCTACTGGGGAATCTGTTTGGCCAGTGGAGGGCACTTCAGCCTCTTGCTCTGGGTGTAATCACTTTGCTTTTCACACATGACCTGGCAGAGCTGATGCAACTCTAGTGCCTCACACAAACATTTCCATTTGCAACCTACTGGATTGTGTCATTCATCTCTTTTTGCTCT
ATGCCGCCCCGCCAGGGGTCCGTGTCGTGGGGCTGCGCCCGGAACGCGCCGGGGAGACGCGCAGACCCCGAGGTGCGGCGCCAGCCCGGGCCCAGCTGCACGTGGGTCTCCCGGATGGGGGTGTGTGAGGTGGCGGGGGGAATACCAGGGCTCGTACCGCGTCCCTGAGACGCAGGGCATGTCGTCTTGGCTGCCCCCTGGAAGAGACAGAGGGCGCCCTGAGACAGCGCTCAGTCCTCCGGGTGATGGGGAAACGGTGCCAGGACGCGGCCGGGAAGGGGCAGATAACCCCTCGAGGCGTTTTGCAGGGTGTCCTAGAGCTGACTTCTCCCTGCCTAGGGGACAGAGGAACGGCGGCAAGTCGC
CTGTGCTTCTTCAGCGTCCTGTGCTGGCACTCAATTACTTTAGGGGTTTCATGACACGGTTCTCTCCCTCCCACTCCTTTTCATCCTTAGGGTCTTAGCTTGCTCCCCGAGGCCTCCCCACCCAGTAGTTCTCAGTCCCCGTGTGCCCACAGCGCCCTCTACTGCCCCTTCCCAAACACGCAGCATGGGTGTGTTTGCCCAGCGCCTCTCTGCACACCCAGACTTCAAGCTGCAAGATGGCAAGCACTGCCTCCTCCACTGCTAAGTACCTGGCAAAGCAATTGTAGTCAGTAAATT
TGTTTGGGCATGTCTCCTATACACACTTACCTCTGGGCCTGGAGAACTTGGTGAGTTGTTTTTGTACAGCGTTTGACCCACTGATGAAGAGAGCCAACACCAGCCCAGAGGTGCTGCGGCTGCCCTCTGCTGGCTCTGAGGTGCAGTGATGACTGAGAAGGCAACGGTTGGACTCCTGGGCTCAGCTTACATTAACCCTGCCTGCCCCCTCCCCCTCACCAGCCCATTGTAAGATTTTCAGCCACAGAGGCCCTACCTGGAGGGTGAGGAGTTTGTCACCGCTGTATCCTGG
GAAGGCCTGGAAATCGCAGGTCCTGAGGACGCGGCGAGTTCACGGAGAGGACCTGCCGGGCAGGGGCTCTGGGAGCCTCCGCGGGGAGGGGAGGGCGCGCGGCCGGCGCGGCCACAACCCGGTCTGCGGCGCCATCTAGCGGGCGCGCCGGGACCGTCGCCCACTAGGCCCTTTTCCGGAGGAGAAGCTGATGCCAATCAAAACGCCATCTCTACTCCTTGTCAAAGTCAAGTCATTTAGCGAAAGGCCTAATGAGCTCTGCAATCAGCTACGCAAGAAAAAGGAGTGTTTAGGAACATTCCCTAGCTGTTTCTCTCAGGCGGGGATGATGTGCATCTGGAGTGC
ACTTAAAATTTTTTTCAGGTGTTTACTTCATTTCTGTGGCAGAGGCGACTATTTTCTGAATGTTCCCTACTGTATTCCTGCTGTCTCTGTAGGAGTTACGTAGAGAGGGTGGCCACAAGGGGGCGCCAGCCTGCCATGAGCACCGTCCAGATCCAGCTTGGCCTCCGCTCTACATTTGTGTTTGTGTTCAAAGCACGGCGAGGCCTTCAGCCTTCCTGCCTGGGCGTTAACAGCCTTTGGAGGTCTGGGTTGGGTAGCAGTGCTCA
AGTGAGACTTGATCTAGAGCCTCTGTCTGCTGGGCACTTTCCTTGGGGCTGAACATACAACAGTGAACCAAACCAAGCCTTTGTCTTCCTGATTTCTAGACATTGAGGCAGATGGTCAGCAAGCCATTACCCAGGACTGCAGAAGAAACCGGTTGCAGCTGATGCATAGGTGACATGGCCACAAGAGGGAGTTTCTGACAGGCAGCCATTTTTCACAGGCCTAAGCAAGGGAATAAAAATAACATGATAGAATAAACGAAATCAACTGAGTAACAAGGTGTTCTACCTCTCAGAGAGAATGTAC
TTCTTATCTTAATGCTGACGACCGCCCGTTTATATTAGATGATCCCCTGAGCGTCTCTCCTTTTGTCTCCTTGAGTTTGAACCCTTAAGACCACGTGGACGGTGGGGAAATCCTCCCTCAACGTGCATGGCTCATCTCGCCACGAGGGGGCGCTCCCAGATCAGAGACACGCGGCTGCCGCCCACCCACCTCGCGGCCGCCACCTCCTGTGCGTGCATCATCTTCGCGCACCTGCCCAGAGGGCGGGGCCGGGGGGTCTCCTGCCCCATTAAGACTCCCTGAAGTCCAGGTGCAGCCCTGAAGGCTAGAGCAAGGTCACTACCGAGGAACAAGATGTCCTGTGAGACGTCCCGGGATCTCTGTGAAAACTCTGGACCTCTGGGAAGTCAATGGGGACTGCACTGAGGGCCTACTGTGTGCC
GTGCGATTCCCGCAGTAAGAGCGCTCAGGCGGAGGAGAAAGGGCTGAGCCCCGCCTTGGAAGCTGCGGCGGAGGAAGAGGAACTGCGGGGCTTGGCTTCTGCTTTTCTCTGCGGCCCCTCCCGCTCGGGCCTCGCGCCTACTTGCGGCGCCCTGAGTCCGCCGGCCGCTCGGGGGCGCCCGAGGCGGAAGGGGGCGTTGCGGCACCGCCCGACGTCGCGTCCTCGGCGGCTGCGCAGTGCGCACGTCAAAGCCGGGCTCGGGCCGCAAGCGGGGCGAGGGGTTCGGGGAGCGGCGCGGCCT
CCCTATGGGTCTTTTAGGCAGAAGACTTGCCCCCAAATTACTCAAAGACCCCAGGGACCTCCTTTGCTTCCACACCTGAGGGAGGAGAGCCAGGGTTCCATCAGCCCCTGCTGCTGTTTCTCCAAGCTGTCACAAGGTGACACTGTTGCAGCTTGGTGTCTCAAGGAGGGACGCTGCTGCCCCAGACGCTGGGATGCCCTTGGTGGTTGAGGTTCAGGCTTAAGACTCTTCTTAGTTATCATTTCACACTCGGCCATCCCTTCCCAAAGCATAGCTCC
CTAGCACCCCCACCTCTCTCTTCAGCTCTGGTCCACCACCCTCACTTGTGCCAGACCACCCGGGATGTCCATGGCCGTCACTACCCTGGTTTCTTTTGCCCTCGTCTGTCTGATTCTCCAGAGGAAGCCTACTGCTGCCACCTGCAGGCTGCAGGGGGCTCCTGCTGCACCCGGGCTGAATTTGAGGCCCTGTACCAAGTCAATCTGTCCGCTCTTCCGCCCCCGCCCATCCTCAGGTGAGATCTCCAACCCCAGAGCCACTGGAACATCGACAGGGTGTTCCAGTATCTGGGGCTCTGTTCCTAAATTATGGGGTGGTAGGCTT
ACAATTGGGTATCAATCTCATCTCTAACTCTGGGTTATTGGGGCTTCTGCCGTTGCTGGGCTTGGCAGACTATCACGTAGGAAAATGTCCCAAGACTATCTCAACAGGCCGCCGCAGGGCGCCATCTCGTGTTCTCAAATGGAACTGCAGCGGAGGAACCTTTGTAGTCCTGAGCCCCTTCCTCTCTCTCTACTTAATATCAAACTGCAAAGTGCTGCAGGCACCATTACCAAAGGCTTAGCCTGAATTGAGAAAACCAGAGACCTCTGGCAACT
GAGCACATTCTCTATCTCCAAGCCTTAACTACAAATAGATACTGACAGCTTCTCACCAGGCTGGGCAGGGACAAGTGAGGTCCCTGAGGTGCATGTCAGGTGGGCTCGGCAGCTGTCATGATCAAAGGGTGGCACTGGGGCCTGTGCGGTGTTTGGGATCAGCTCCCACTCTCTGAAGCCTAGACTGAGGGCCCCTGAGCGAATGTGGTTCTAGAACCATCCTGCAGAGGGCAGCAGATTTCCACAAACAGCCTGCCCGGCACCCAACACCTAAACCCAACCCAGGGAAGGTTCCGGGCTCTTCCCTTGCCCGGGTGGGTCTCTCCCCCTTGGAGCCCACAACAAAGCCCCCCACACCCCAGGAGATGTGGA
CTCCCCCTGAGGATATTTGGAATTCAGGAATCAGACTCTGCCTGATGCTTCCTCAGGTCTCTGGGACCCTCCCAGGTGATTTCCCACTCTCAAATGCCCCCCACGAGTTGATTCTAAGTATCTGGGAGAGGGCTGCCACCCAGTGGCTGCCCGGGGGCATAGCAACCCTCCAGCACTGCCTGGTACCGCTGAACAGCTCCCCAAGACCTGAATGGAAGATCCTCCCTTCCTTTTGGCAGCTCCGTGTCCAGTCCCCTAGTAAATGGATCTCGACCTCCCTCCTCCACAATCTTAAGTCCACTCTCCC
TCGCTCCCTGGCACGGCCCCTCCCCAGCGCCTTAGCGGCTGAGCCCAGCCCGGGAGTGGGACCTGGGCTATAGGAGTCGAGGCTGCGTGCGCGCGTGCCCCGCGCCATAAGCGCTTTGCACGGGGGCCGTGTGCCCTCTAGCGGGAAACGCTGGAATGGGCCGCCTGGAGGGAGAGCCGGTCCCCTCGGTGTGCCTGGCAGCGCAGAAGTGGGTGGTCGAGCAAGAGGCCGCGTGGGAAGTTAGCTTCGGCGTTTTGGGGCACAGGGCAAGCGATGTAGAGTGCGCGCCGGTTCATCTTGATTCAGTCCTGT
CTGCCATTGTTTTCATTTCCCAGTTCCACTACCTATGTGCTCTGTGATTTTGATCAAGTTGCCTAACTTTTCCTCATTTACCTAATTTGTAAAATGTGGGGTTTACCAGTACACTAGTGTGAGTGTTATTTCCCAGCTCTGACCACTAGAGGGCGTAGGAGCATCGGCACCCACTGGCAATGGATGTGTCGGTGCCCATGGTTTACCAACATCATTCTCCCATGAAAGGAACCAGGGCTCCCTGGAGAAATAGCTGATCCAGGGCTGGGGCAGGAAAGCACAAGAGAAGCC
ATTATCTAGAGTATAATTTAAAGTATCCGGGAGGCCGTGCGTAGTTCATATGCAAATACTGCGCCATGTTACATCAGGGACTTGGGCAACCTCAGATTTGGGTATCCGCATGGAGTGCCCTCTGGCGCTTGACTTCTACCGCGGCCATCGCGCTTCCATCCGCCAGGTGGCGACACAGCCGGCGCGGAGCGCCGATCTGGGCCTGCGCATGCGCGCCACGGACGAGGCAGGCCGGGTGCCTGGGCCTGGGAGCCATAAGCCGGAGAGTCTGGCGGGCTAAGCTCAGCGGCATCCGGGTTCCTTGTG
GCAATGTATTTAGTGGCCTTAGCAAGGAGGGAAAGAGTCACCTTAAACATTTTTCCCCGGCGAATCTGACACATTTTGGCAGCCCAGGAGGTTCCAGAAGGGAAAGGGGAAGCCATGCGCAGCTGGCGCCCTCTGGTGGTCAGTGTCTTCCCACTCAGCGCTTGTTCTGGGGAGGCGGCACCAGAACAGCCCTATTCAAATCAACATAAGTCCCTATGCCCCGGGTCACATGCGGTGGAAGGAACCAGGATGAGAAGGATGCCATCCTGGCCCTCGAGGTGCTCATAGTCTCTCAAATCACTGTGTCTTCTAGCCTGGGATTGTTCTCCCGCCCTGGTATCATGACGTTAGTAAGTCGCGCTCATGGAGCTCCGACTGCTGAATCCCCGCTAAGTCCACGTCCTGCGCAAGGCACTTAGTATCCACTAGCTGTCACCTTTACAGCAACACTGTGCCTT
AAATAAAATAAAATAATAGAAAAGTAAAATCCTGCTAGGAGGGGCACAGTGGATGAATTCGAAAGAGGAAACACTTCTCCTTACAGTGTCCCTCCAGCGCCCTCTACTGATAAAGTTTAGCATCGTGCCAGCTGCAAAGGAGAGATGCTGGTAGAGACTGGCTCCAGAACAGTGGGTTTCCAGCTGAACAGGCAACCAGGAGTGGATTTGGAGCTGAGAGACAACAAATTGATAACTGGAACACTGCCAAATCATTTCC
GGTGGACAGTGGCCCAGGCTGAGGGGTGCCGGGCCCGCGCGGAACCATAGCAACGCGGAGCTGCAGCCTGGGCGCGGGGCAGACACTACCAAGTGACCGGGCGTGGGGAGGCCCAGGATGGCGCTGCCAAGGAGCGACATAGGGGGCTTCGGAGAGTGATACCTAGGAGTGGCGTGCGGAGCGGGTGCTACTCAGTGGAGAGACTGAGGAGGGCGCCACCAATTGTGGGGCGAGAGGGGGACTGGAATGAGGGCGCTACCAAACGTGAGGCCTGTAGAGGGCGCTACCAGGCAGTGACATGTGGTGGGGGAGTGATTGATGGCGCTACCAAATGGGGAGTCCTGGGGTGGGTGCCGCCAAGTGGGGGGTAGAGGGGGCACAGCCCCAATAGAGAAGGCAATCGTGGGGGTGGGGAATGGATCATTAGATGGGGGGAACAAG
CTTGACTCTCACCTTCTCCATTCATCAGAGTGGTGACCACGTTGTCCCAGGATCTGGCACAGAGACTGGCTCAGCTATCTACGGCCACAGCCAGATCACCAGAGCTCTGGGGTTGTAGCTAGGTGACGCCACCGATCCTCTGCTACCACCTTGTGGCCACTTCCCAAATGGCACCAGTCAGTGGCTGAAGCCTTTCCCTGGTTCTTGTCCCAGCTAAGCTACCGGGCCCAATCCACAGGGCTCCTGGGAAACGTGTAGTCATCCCTGAGCCTTGTGCCCCACCCTAGGACAAGTGGATGGCTTT
AAGCAAAAACGAGTGGAAAGCTATGTATGCTCAGTTAACTATGTCTAGATGTTAACCTTTTTTCAAAAAACACAGATGGAGGCCTCCCTCCGAGGATGCCTGGCATTCTCCTCTTTCTGTGGGCGGCAGCGACCCCCTGCGGCTCCAGCCTCCACTACGGGATCTGCGGGAAGACACGGGGAAGACGAACTCCGCACACTGCATTTGATTAATGATTTATTTTGATTAACGCCGTCACAGTGACGCCTTAGAGCAGTCCCTGTTCACCCGGGTCCCAGCCTCGACCCCGCACGGACAGCGAGGGTGGGTAGCTGG
AGGGCAATGAGCCTCCGTGCGCACGCGCGCTGGTGACACCTCCTCCCTCTCCCAGGGAAGCGCGGCCAGGGGAGGGGCGTTTCTTGCCGCAGGACGGTTGCTGGTGACCCGGCCGGATTACTGTCATCTGTGGACTGCCTGCGCTGTGCGGGCAGTGGCTCCCTCCTACCACTAGGTGGGGATCTGGAGTCGTTCAAACCAGGAGTCCGGGGCTTGGGTTCAGGCCTGGAGCCCCTCGCCCTCCTGCCGCCAGCCAGGGTTTCCCAGCCTGCCTGACTGCCGCCTCCCGGGCACTGGGCCCGCGCTCTGTGCCTCCA
CTCAGAACAGCTTCTGGGTGTCCAGGGACAGCTCACCTGGGGCGTGGTCGTGCGAATGCACCGCACAGAAGCTGGCCCCAGTGGCCCTGCTGGCTCAAGGAGCAGCCGGCGAGAGCACGGACTTCCCTTCTGCCGTCCACGCCCATTCTGACCGCCAGGCGGCGCCTTGGTGCCTGGTGCCAGAGGCCGCAGGACCAGCAGTGGCCAAGGCCGGCGCTTACAGTCCCAGGGATCAGAGGGGACGGTAGAGTCGCGGTTGGTGGGGACCCAAGCAGCTGTCTGTCGCGGTTGGTGGGGACCCAAGCAGCA
TGCCCTCCTGTGTGACCTCAGCCTGAGCCCCTGAAAGGAGAAGGCTCTCCCATTTTCTGCCCTGGGGAGACTGCCCTTTCCTTGTTGGGATGAAAGCCTTGCCTCTAACTGAACCCTTTTGAAGGCTTCCGCCCTCTGCTGGTGGAAGCTGACAGAGCAACCTTGTTGTTGCCTCTTGGGTCCTTCACTTCCTTCCCTCTTCACTCAATACCAGGACCGTTGTGCAGTTGGAAACTGTCCACCCAGGGAAGCCTGTTCCTGGGGAAAGGATTGGGTAGTGGTGAGCTCTCCTGCTTGACATGGCAGCTGCCTCTGGAGAGAGAAAGACCTTGTGAAGTCTGAGTGGCTGCCATTCTTGCAGGCTGACTTCCCAAGCTGAGCTGCTCTGTGGGTGGTCCCTGCAGGTGGTGATTAGGGCCAGAGCGCTGCTGCTGCCTGGTTCCTTGCCGTGCCTGATAGCTAGGAAGTATCTAGTGAGCATTGTTGAGGGAAGGAGCTTGTGCCTCTTGAGGGTGCTGACAAGATGGCAAC
GACCTCTGAGCCATCTGTGGGAGGGTGCAGGGAGGAGGGAAGCTCCTTAGCAGAGGACAGAGGCAGGCGGCCTGGGGTTCTAGCTCCTCCTCACCCTCAGGGAACAAGCCCAGGACCATTTCCAGTCTGTGGCCAGCCAGAGCTACCGCCCCCTGGAGGTGCCTGACGGCAAGCATCCCCTGCCCTGGAGCATGCGCCAGACCAGCTCAGGCTATGGGCGGGAGAAGCCCAGTGCGGGTCCCCCCACCAAGGAGGTCAGTGCTGGGCCAGGGCCAGGAGAGGGAAGCCTCAGGGTGGGGT
TACAAATTATTCATGACTTTTGGTAGCACTCAGTTCCTGGATTCAGGGCCGACCAAGGCGCGGTGCCGGGAGCAGACATCCGCAGCTGCCGCTCCAGGGAGTTTCACATGGAGCAAGGGTGCCATCTAGCGGCTGCTCTGCGAAAAGGCGCCGCAGCCACCGGCTCCACCAGTTTTCTGGGAGAGCAGCCGCAGAGGTGGCCAGCAGGAGAAACTTTCATAACTAGCAGTAAAAGGGGAGGGATAGGGAGTGGGCATCGGAATCAGGAA
GACCTAGGAGGCAGAGAGGTGTGGGCAAGGATCCGATGCTGCGGGGAGGGGTGAGGTTGGGCGCTGCCCGACTCCTGGCATCCAGGTTCTGGCTCTGGGGACCGCTTGGTGGAGGGTGCAGCTTCTGCAGCCCAAGCCTGCCACCTGGTGGTCATACTGGCACAGGCCTGGCTGTTCTGCCCAGGGTTCACAGAGTGGAAAGGGAGATGGCTCCAATGGGACCGGGCCAGATCTGTTGGCCAGGAGGGGTCAGTCCCCATCGGAGCTCCCTCCTGCCTCCCATCAGACTTCAACATCTCAAGCC
AGGAGCCTGGCTCAGCCCTGAGAGGCCCCCAGATATTCAGTTCCTAAACCCATAGAGGGTGGGGCATGGGCACAGAGGAGTAACCAGGGGCCACCTCACACAGCCCTGCTCTTTCACCCTGCCCGCCTGGTGGCCTCCTTAGCCTGCAGCCTCAGTGCTGCCCGATCTGGGGCCATGCTGCGTCCTGCTGGCCACACTGCAAAATGCAGCTTAAGGTCGGCCTGGAAGCTCCAGGTGTCCTTCTTCCCCTAGGCCTACAGCTGGGCTGGAGGGGGAAGGGGCACCAGGAAACAGCCTGGATGCTCCTGCCCAGGAGGATTGTCCGACTCCATGGGGAGA
CTAGCACTGCTCCCCAGGAGAGGGAGGGAGGAGGTCAGAGTAGAGGGCCCTGCTGACCAGGTCACTGTCACAGCCTCCATCTCTGGCCCTGGGTTCCCATAGGAGCGCCTAGGCTCTAAGCTGGAGCCTCCCCATCCCAGGACCTTGGGGAGGAAGAGGCTGGGCGCCACCTGCTGGCCCACCAGGGAATTGACAGGGTGGGGGACTGTGGAGCCTGTGCTGGCCGCAGATGAGAGCCCTGACTCCCACCTTCCCTACCCCACCCACCCTGCACCGTCCAGCTCAGTTCTCTGACCCGTGGTGCCAGGTCCCATTTGCAATGGCGAATACTGAACTCGGTGCAACTCTGGCTGCTGGCAGCTGGGCTTGGCCTGCACCTTCCTGTCCCCAGACTCCACTGGGGACCTCCCTTCCAGCCATCCCAGGGCGTCACCACCACAGCCAGGGGCCAGCCCCACCTTCATTCACTCTTGCTCATAGCTCACCTCTTCTCTCCACCCCCATCTGCTACCTGCAGCATCAGAAGGACATGAGGGCACCAGACAGCCC
GCCTGGCTCAGCCCTGAGAGGCCCCCAGATATTCAATTCCTAAACCCATAGGGTGGGGCATGGGCACAGAGGAGAAACCGGGGCCGCCCGGCACAGCCCTGCTCTTTCACCCTGCCCGCCTGGTGGCCTCCTTAGCCTGCAGCCTCGGAGCGACCCAGTATGGGGGCATGCTGCCACCTGCTGGCCACACTTCAAAATGCAACCCAGGGTCGGCCTGGAGGCTACAGGTGTCCCTCTTCCCCCAGGCCTGCAACTGGGCTGGGGAAGGGGCACCAGGGAACAGCCCAGGTGCTCCTGCCCAGGAGGATTGTCCGACTGCGTGGGGAGAAAGTCCAGAACCGTGCT
TTGGAGCCCACTGAATGAGTGTGGCTTCCAATCTTTGCAGACAGACCCCCATCCTCACTAGAGAGCACTGCTTCCGACCTGCCTCATCGCCCTTCCTATAGTCACTCTCCACAGCTGAAGCACTGCTGCCACCCTGTGGTCACAGCTCCTCATTGCCAGCTCCGGCCATTTCCTTTTCCTAGAATAGACCTCTGCAGAGGAAGTGAGGAGGGTGAGGCTGAGTGGAGGTGCTAGGGTCCAGTCTCCAGGGAGTCCCAGAAGGACAGGAGCAGGCTACTGTGGGGCTGGACTATCATTCTGAC
TGTCCAGCCCGTTGTGTGCAGTAAACGTGGTGTTCATAACCGGGAGCTGGGCAGAAGAGGAATGACAGAGTCCCCCTGCGGACCCTGGGGGCTCTGTATCCTGAAGTTCAAGCCTAGCTCACCCTGCTGTGGGCCCAGCCCTGCCTGCACTGACAGATGGCACCAGCAGGGGGCGCAGCGCTCCGCCGCCACAGTTCTCTGTCCCCACCTCAGTGCAGTCAGCCCTGGACGCCCCACCACTTGCCCCCAATAGCACACAGAGCCATGGGCCTTCCCAGCCCCCACCCCTGGCCCTTGGTCACTCTCACCTGCTGCCTCAGCCGAAGGTGGCC
TGTGTCCATGTGCAAGGGTATACATTGGCCCATTGTCATACGTGCGCCCTGAGCAGGTGACTAGGCCTGCAAGCGTCCCCTCCAGCGTGGGCCACCCAGAGCCAGCGAGACCCTGGCCACGCGCGGAGCAGCCATCACGGCCGTGGGCCACGTCCCTGGGTCCGGCTCCGCGGACTCGCGCGCCCCCCTGCGGCCGCTCTCAGGCACCGCTGCGCGCGCCCCGCCCACACGCCTGGCCCGTCGAGCGCCTGCGCACGCAGCGCCTTTTACGGCGCCGTAAAGCAGCTCGGCCGAGCAGACTGCTGCGGTTCCTGGTGAGACCCTACCCACCCCCCTGC
AATCTGATACCCCTAAGGCAAGAACAGTTCCAGCCCTATTCTGCCAACAGGAAGCCTTTGCCCACGCCCAAGAGAGAGGGCAAGTGAGAGGCCCCCGCCCCAGGGTTCCCACCAACCTTCCAGGGGACACCAGGAGCCATCTGCCATGTGGTTCCCGCAGCAGCCAGCAGGGGGCAGCCTGTCAAAGACTTCCTGGGACCATGTTGCCCCCGACTTGTGCAGGTTCCCACAGGCCAGCACCCAGTGTGGAAAACAGCATGTGGTAGCAGGGGGTTAGGTGTCCGGCATGAACCAGCCTGGCCTTTACCTTTTGGGTGTTTTTCCTGTCTAGC
CTTCTTCATGAACGTGGCCACAGATGTCCCCAAGTGCCCTGAAACCACGGCCTCTCTCGAGTGTCCTGAGAAGGAAGCTCTGTCCGAGGCACTGTGAAGATAACCTGCTTCTCAGAGAGTTGGTTTGCAGGCTCAGTGCATCAGCTCCGTGCACCCTCTGGTGGTAGCCTTGGAAAATCTCTGAAATTTGGGGTGGGTTAATCCAGGCGGTCATCTCACGAAGTGGAAGTGAGATACAGCCAACCTTCCCATATCTAGAATGGAGATAAAAGGAAGCAAAGAAGACGGTCAA
AGACAGGCCAAGAAAAAAAACACGAAAAGGGTTGAAAAGCAGCAAAAGAAAAGTAAGCAGTCAGGCGGAAACGGCCCCTTTCCTGCCTCCTTCCCGCCCGGCGCTGGGCCTTGCGCAGGGCCCGGACGCCCCCAAGCGGCCACCTCTCTGCAGCTGACGCTTCCGGCTACAGGCTGGCGTCACTAGCGAGCGCCCTGCGTAGGCACCGGCTCCTGAGCCCGTGCTTCGGGTGAGGGGGCGGGTCTTCCGGCCCTCTCGAAAATCATTTCCGGCATGAGCCGGAAGACC
AGTTCAGAGGCTGAGATGTTGCACCCACAGCTGAGAATCCCTTTCTAGCGCTCTGTGTCCTCACAACTCCCCGGGAATCATCCTCCCCTGGAGAGTTCCCAAAGCCCTTGCAGGCCTGCCTTCTCTGTGCCTTCCTGCCTGCGCCCTCTGGTGGACAGCTCCATTCGCTGCCTGTCCCATGGGTTCTGTCCAAAGGTGGAATCTATTATCAATGTGGATTTCTAATGGGGGTAACTTCCTCCCTAAGGGAAGCCTCAGCTTCACCAGCAATGGCAGACACGGCCAGGCATGTAGACACAGAGGAAGTGAGATAGAAAGTGTGCACAGCCCAGAGAGCCTGC
TTCTGCATTCTTCAGACTCTCCAAGAGTGGAAGGTGCCAACTGCATCCCTAGCCAGGGCAGGAGAACAAAGAGAGGAACCCACATCGTGACCACAACCATCTCAGCCCCGAACGACGCTGCTCTCATAGCGAAGGTGTTCAGTTTCACCACTAGAGGGAGCGCAGAGCCCACAGCATCATCATAAGGTTAGGGAGAAAGAAGAAATTGGGTCCAGAAACTTCCTTCGGCATCCCCCACCCACCACAGATAAACGTTACAGCGATCTCATGGGAGAATTGAGAATGCACA
CAGGCATGTGCCATTCCAGACCAGGTCACCCCAGGAACCCCTCCCTCCAACCACAGACACTGGCCCCTCTCTGGAGGAGGCCTGGGGAGAAGTCCGGGGCCCAGGCTGTCAGGAGGGTGTCTGGGGCTGACCCTCACGCCGCCACCAGAGGGCGCCTGGAGCCCACCGTGCTGACCCGGGGACCGCCAAGCGGCAGCAGCCCTGGACGGCTGGGTGGCTGCAGCGGCCGACCCGTGTGCCTCTCCCCACCTCTGCGAGCACCTCATGTGCTCAGCCCCAGGCCGAGTCT
TAGAGCTGCCACAAACCTTCAATTTGTAAAAAAAAAAAAAAAAAAATGCAATTATGTTCAAAGCACAACAAAATGATGTATGCATGTATGCCATTTCCAAAGGAATCCCTTGGCAGTCACATTCCCCTTGGCCAGCAGGTGGCAGTGCTTGCTCATCGAGGTACAGAATATTGACCCTGCCTTAGCATCAGGGCCCAGCAGGAGTTTTAGCTTGCTGTTTTACGCTGCATGTGTTCTAATTTTCTCCCTTTTATATTTCTTATTCT
AAGCGGTTGGAGGGAGAAGGCTCAATCCGAATGGCTGGGGCCTCACTGCGGATCGCCTTCAGCCGCCATCTTGTTTCTTCCGTTACCGGAGCGCGGTCACGTGAGCTGAGCAGCCTACGAGCCTGGGACGGGGCGAGGTGGCGCGGCGGCCGCTAGGGGGAGCGCGGGAGCATTGAGTCGGGGGCGGAGAGCCTGGGGCGCCGGGGCTGGGCGCAGCGCGGCGCGGCTGGACTCCGGGCGCGGTGGCGCCGTTGAGAGAGACGCGCAGCTCGCGAAATGCCCCGCGGCTAAGGCCTTCGGAGACCATAGTCTCCGCG
GTATGACTTCTTGATGCACATACAACAACAGCAATAACACTGTAAGTCAAGTTGTTTGAAGACGCCCACAAGGTACCTGGGAGAGGTCTACCAAGCTGGCAGATGCTCCAGGCAGTTTGGGGGCTGTTCCTCCAGTCGACCTAAAGAGGGAGCTGTTTCCTTAGAATGCCTGAGCGAGAGGCCCTGCCCGCCAGCCCGGGGGTTTGGGGATCACAGCAGCCACCTGCTTGTGCACCAGGCTGTCACTGAACAAATGCAAGTTGCACTTTTC
GAATGCCATATTTGGCTATGTGAGAATTTGTCAGAGCTCAGCTCAGCACTCAGAACCCGCTGGCTCTCCGGGTTCTGCCCTTCAGCTCTGCGAGTCCAGAGCCCAAGCTGCTCCTTGGAAAAGCGGAGGCCACTAGATGGCAGTACCGCCCTGGCTAGAGGTGCCCTTGGGGCTGAGGCTCAGACATCCCTGCCCCTGGTTTCCTTCAGGTGAGATCATCAGTAACCTACAGGCTTTGCAGACTGAAGGTGAAAACCAGTTAATGTGC
GGGAAACAGGTGCGCCCGTTTGTGCGCGGGGGAAGCTCGCAGCCACGAGCGAAGGGACCTGTGTCTCCACTTTGGACAAATCTCCCGGGAATTTCCCGGGGGTTCAGAGCTCCGATGTCGGGGCGGGGAGGGGCAGGGTGTCATGTGCGGCGCTGGCCACACGGTGGCGACAGAGAACGTGCCGTTCTGGTCCAGCCTGGCGGCTGTGGGGTCGAAATGGGGAAGGAGTTGGGGTCGCGATGGAGTCGGGGAGGCAGTGGGGTAGGAGCGAGGGCCCCCTTTTTTTTGGAGACAGAGTTTCTCGTTGCTCAGG
GCCATGACAATTCAGCCAAACCAGGGAACTTGTTTCTTTACCAGGCCTGAACCGGGGTTAAAGGGTCCCAAAGCAGCTCATCTGTCTACACCTCGGTCTAAGACAACTCAAGCTGCAACAGGAAGCAGGGCCTTTTCCTGCCACACGGTGGCAGGCCAGCCACTAACCAGTCAAAGTGGGGAGGATGCAATGCTTCCTGCTGCCACCTTCTCACCCAAGGACCCAGGCTCCTTCCTCACCTCCTTCGCTAACACCCCCTCCCATTTCCCCCAGTAACGGTAAGACTAAA
TCTCCGTGGCTTGGCATTATAACATCACAGCCAAAAGTAATGCTTTTGTCGTGCTGTCCTCAAATTTTGTCTCTTTTTCCTCCCCCCAGAAATGAAGATGGACTGAAAACGAAGCGTATTGCCTTTTTCACCACCAGAGGTCGCCAGCGCTCCGGGACTGAGGCAGGTGTGTGTGGGTTGGGAGACGGTGTTCCCAGATGAGACAGCCGGGGTAGCCTGGTTCCTGCTCCACCAAAGTGGGGATCGCCCTTATCTTGGGCCTTCCCCTT
TTATGAAGGGGGAGGGAGGAAGGGGGAAAGGAAGGGAGGAAGCGGGGGAGGGGTCTTGACTCATCTTAACAAGGCTTTGGGGCAATTCTGTGCTATGGAGGCCCTGCCAGCCCCTCCTAGTAGTCCAATAGGGAGGCCACCGGGAACAAGGCACAGGATGGCCACAAGGGGGTGCTGCTGGCCCAGGGCTTGGCAGCTGGGGTGGAGGGTACCCTGGAGATCCAGCCACCCAGAACAGTCCCTTTCTGAAGACAAGCCAGCAACAAGGCACCTGCAGGCAGTTCTGGGGACTGGGGAGGGGGCGCTGGCTGCCTCAGGTGTCCCCTC
AGTATCCTTATAGAGGGAGGTGGGAGATTTGGCGCAGAGAAGAAGGTAATAACGTTACCATGGAGATAGAGATTGGAATGAGGTGGCCACAAATCAAAGAATGCTGCAGTCACCAGAAGCTGAAGGGAGCAAGGAACAGATTCCCCAATAGCACCTCTAGAGGGAGCACAGCCCTGTTGATGCCTTGGTTTGGAGCTAGTGAAACTGATTTGGGATTTTTGGCTTCCAGGGCTGTGAGATAATACATTTCTGTTGTTTAAAAACCACCGTGTGTGGTAATTTGTTATAGC
GATCACTGCCACGCCAAGCCAAGCGACCACCGCCAAGCCAAGCAGCCACCGCAAAGCCTCGCGGGTAAGGCCAAGCCAATCCGTTACAGACCAGTGCGCCTGCCCACCTGTGACGTCACGGAACCTGTGACTTCACTGCAACTGCAGCTCCAGCCTCCCAGAAAAAGACTCCTTGGCCTGCAGGTGGCGCTGCAGCTCCAGCCTCCCAGAAAAAGACTCCTTGGCCTGCAGGTGGCGCTGTAGCTCCAGCCTCCCAGAAAAAGACTCCTTGGCCTGCAGGTGGTGCTGCAGCTCCAGCGCCAACCTGGGCTGGCTGGTCCTCCCTCGGAGGTTTCGGGGTGGCGGCGCCTAGCCTGCCTGTCATGAGTGCTGTTTCACAGACTCTATCTCAAAAACA
TCAGAAGTACAGTCACTACATTTGTTCAGCTCCCAAATGCACAGCCTCATTTTCCTTTCTCCTCCCACCAGAGAAACAACATTCTTCCCCACAGACCTCAGTCAGGGTGCACCACCTTGACTCAGGGCTGTGCAGGCTGGCTGGCGCTCAGCGAACGCCAGAGGGCAGCAGAACCAGCATATTTCTAGCTCTGGGTGACTTTTTCCTTCTCCAGAGGAAAATTCTTATCGGGCCACCTGGCTTCATTCAGCCCTCTTGGTAGGAG
GAAGGCGCCAAGGCCTGCCTCGCCGCCGGCGACTCACAGCACCCGCCTGGCTTGCTGGGTGCCCCTCTGCCCCAGTCCTGCCCTGGAGTCTGCAACCCCGCTTGCTTGGGGCCTGGGCTGTGCTGGGCCTCCTGGGTGGTGGGGCACTGTGCCCGCTGCCCGCTAGGTGTCGCTGTCCCCTGCCAGATCCTGCAGAGCTGCAGCCTGTGTGGCCCTGGAAATGGGGTGGGGTCTCCAGGGGGAACAGAGCTGCTGCTGCAGCCACCTCTGCTGTCTCCACCTGGGACCCCTTTGTTCCTCTGCCTCCTCTTTCTGGAGTCCC
GGATCTGGAATCTGCGATTTTTTTCAAAGCCCCGTAGAGGAATTCCTTCCAGCCCAGGGCCAGGTTTAGAAACCAGGACCCTCGCCCTTTGACACAGCTCTCTAGGCTCTTTGGTGGGTGCTCTCTGCTGCCGCCTTGTGGGCACTGCACTGGCCCAGGGTAACCTCCTCCCCACCCCAGCCAGGGATTCCAAGAGCTGGGGCTGGATCTCACCTCTGAACACCTTCTGGTCAACCCTCACCTTTCCCTTAGGTTTTTGGGAAATTCCTCCCAAAGGGGATTGAGGGGCAGGTGAGGAAGGTTGCTCTGGGAAAAGGGGGCTGCACAGGACACCAGCCTGGATTGCCGTTATCAAATAGTACACCCGGCAGACAAGGCGTGGGTGTGCCAGGTGAGGACTGCACACAGTCTTGGGCATCTGCAAGCTTTGGTCCCCCCGCCCTTCACCAGGTCTCCTGCCCTCCACATGTCCTTCTGAGCCATGAGCAGGCATGGACAATGGACCAAGGACCTGCTGCCC
GGACACCTCTGCCTGACTCAAGAAAAGAGACTGTCATAGACGGCGGGCAAAACCTATAAGGCTTCTCTCCTTCAACCGAGAGCCAAACACACAAACCTGCCAGGTGGCGCTGACAGAAGCCTTGGTGCCATCTTCTGGCCATGTTGAGGATGGCGCTCTGGGAGGCTGAGCTGCCCTAGAAGAGGAGGTGGCTGGATCCACACACGCTCCAGGGGGTCACCTGCTCCATGCAAGATGCTGTGTGGACTCGGGATCAGCAGAGGACAAGACAAGGACCCTGCCTCACAGACCATCTGGAACATC
GGCTTCAGGACCAAATGGCTCAGGAGGGAAGATCAGTTACTGACTTTCCCCTGGAATGGGCATCTCATAAGGTGAAGACCAGTGCCTCTCATCTCCCTCTCGTGGCTAGCATAGCAGTGGACGTTAAGTGCATGTCATCAACTGTTGAAGAGATGAATTTCATCGCCAGTTGAACAGAAGTTAGAAGAGAAAGGGGGAAGTGGAAGGGAATGAATGATAAAATGTGGGGAAGCACTTGCCAGAGGTGAAAAACGAAGCTATGTGCATTTAGGGGAATTACGGACATTTTTCATGCTGTAGCCTCTGGTGAGCCCCATGCTAACACCAGGGGGTGCTTTAAGCCCATCACGAGGCCTCTGAGTGCTAGGGAGCGGGCATAGTTCTCTTGTAATGTGGTTTTCTGCCACAATTTGGACATTTGTCGTTTGGACAGTAATATAGATTTCTGAGTAAA
CAAGTTACATAACCTCTTTGAGCTTCACTTTCTCACTTGTAAAGTGGGGTTTCATCCCACTCCATCACCTTCAAGAATGTTCAAAATCCAGAGATTCTAGGATTCTGTTTCCCAGGACTTGGACGACTCCGTGTCTCCATAGCTCCACCAGGTGGCGCTGCCGGGCCTCGTGACCACTTGGAAAAAGCAGTGTCACCAGAACGCTGCGGAGACCTGCCAGCAGGGGTCACACTGAGGTTGCCTCGTGGTGTCCCTGCCTCTGCAGGTGACCTATGAAATTCCTGGCAGGCCCAGCACAGTGGCTCACGCCTGTAATCCCAGCACTTTGGGTGGCCGAGGCGGGTGGATCACCTGAGGTCAGG
GAAGAAGAGGGGGAGAAGGACAGGACCGAGGAAGAGAGGCAGGAAGGAAGACCAGCAGAGCAGCCGGCAGGAAGAGCCATTATTCCTTCTGATGCTCCATTCGTAGCCAATGGCAACTCAAATTGGTTGGCAGCAGTGTCCTCCTGACAAACGCTGTGGTCATGTCTCAGATTTACCTCCAGAGGGAGCACTTCAGTCCATAGTCTTGGTGCCAGCTGCAATGGCATTAGCATTGCTTTGAAGGCTTTTCAGGGGACAGAGAAAGCAAATGGGTATTTTTTAGAAAGAGAAAAAT
GAATTCTCCAGGAAGAACAATTTTCTGCCAAGCACTAGAGCAAAATCTGGATTTCACCTAAGATTTTATAGGGAAGGGCAGAGGACTCCTGCAGCCTACCCAGAGGATACCCTCCAGCCTGCCTTGCTCTCTGGTGCCACCAGCAGGCAGGCCCCACTCTGCACTTCCCTCCTTGGCCGTGGTTCACTGCTTGTCCCTGTAACAGGGCTGTGGCCTCAGCCCTGCAAAACCCAAGCAGCAACACACGAGCCTTGGAGGAAACCCTGCTGGCCTCTGCTAAACCAGCAGCTTATTATTGCCAGTTA
ATGTATGTAAATGTTCTTGTGATGCAGAAAACCCAAGTCCACAGGTCCACCAAAGTGTGGCTGCTGCTTGGGCTCCGTCTGTCAACAGGTGGTTTCCTAATCCACAGTTATCAAAGTACGGCTGCCACCTTGTGGGGATGTGAGGAACGGGCCGCTAACTAAGAGAAGAGCAACGGGCTGCTGCATGCCACACATCCTGCTGCTCCGAACTGGCCCAAACTCAGGAGTGGGCCGTGGACTGGGGCTGGGGCCGGGGAGCCGCGCTCACCTTGACCTGCTCATTCGAGGTGAC
AATGTGAGTCACTCTCTTCCCGCACCCCAGGGGTTTCTTTGCTGAGCAGGGCTGCAAACTGTTCAGCTAATTAGGCTGCATCCTGACCTTAGCCTCCATCCGCAGCAGGCCTCCCTTGAGGGGAGCCGAGGTGCTGCTGCCACCTAGGGTCAGGAGAGTGCACTGCAGGGGGACCGCAGGGCCAGGAAGGAAAAGTCAGGACCCTGAATAAAAGGGCAAGTGGTCCCAGCATGGTTCCGTTTACAAAGAACTTCCCATCTACCACTGCTGGGCTCTTAAAAGAATCCCATGAATTCAGCAGGGCA
AGGTTATGGAGCTCTGGAAGCCTCAGGAGGCCTTGGGCAGTCCCCAGAAGGGGCAGCAGGACAGCTGTCTGGTCCTGTGGAGGGAAGGGACGTGGGGAAGGAGTTTCCTGCAGCCAGTGTCTGCTGGGCAATGCTGCCCTCCAGTGGCACAGCCGTCCTGACCAGATCCCTGAAGCAGGTGCCAAGAGCCTCTACAGTGGCTCCTCCCCGCCTTCCTCCTCCCTCCTCCCAGAGGGCACTGCAGGAGAGGGTCCTGGGCCTGACTTTTAGAGAATTCCC
GGCAGGCGCTGAGGCCTCCATGTGGGGCAGGTGCAGCGCTCGTGGTCTGCAGGGCGTTGCGTGCATGGGCTCCCTTGTTTGCAGCCCCGAGGCCTCCCTGTGGGACAGGCCGGTTGCAGTGCTCGCGGTCGCCCCCTTGTGTCCGTCTTTGCCCTGGCTTCCTCACGACACCTGCCTGCTTTCTTGTTCTTTTCCCTCATTTCTTGTTCTTCCTCAGTCCTTTCCTCCTCATTTTCCCTAGAGTATTCCAGGCCCTGACACGGTCATCAGGGAGGTTCATTCTTGTGTTGCTGTGACTGCCGCCAGTGCCACCACCTTGCGAGGTGTGTTGGCCGATGGACTCGGTGTCCTCAGTGTCTTCTCTGTCCTCCAGCTCCACTGACCACCTGGCTTCACCCCTCCCTGGGCCCCAGGAGTCCGGCTGGCATGGACCACAGCCACAGCACCCCCGTGCCCCTCACTTGGTGGTTGGCTTTGGCCAGCGGGGGCCCCCA
TTAGTAGAGTCTTCAGATTTAAAATCAGGCATGTGTCTGACTTACGGAACAAAGGCCATTTCATAACACAAGCGGTCTCTGTCCTCCGTGACAGAGGAAGGCGGATTTCCCCGAGGCATCCTGGCAGCCCGCGCAATGCATGGAAGCTACCACTAGATGGCACCTGCGCCCAAGCTATAGCCCGACTCCCTCCTGGTGCTGGTGCTACGCGTGTGGTCCCCGTACATGGAAGAGCCATCCACTTTTCAACAACAGGCATTTATCTGCAAAAGACTTACACCAAGAGCTTGCCT
CCGGCCAGAGGTGGTCAGAGTGGCTGGAGCAGAGGAAAGGAGGAGAAAGAGGAGGGAGACCATTGGAGAAGGGATGGATGGAGGGGTCTGATAGGCAGAGGTTCGTCTGAGATTCTTCGGGGAGCCTGACGTGGCGGGGACCGACCAGCAGAGGGCGCGTCGCGCTAAGTGAGGCGGTCCCCAGCAATCCTCCCATCAGCGCTCCCGGTGCCCCACCCTCAGCGGATCTAGGCCTTCCGCATTCACCTGGTGGCATGTGAATGGTTAACTTCCCCTGACTGGGGTGGAAACTGAGTCT
TGCTTCACTGGTTCTCACACTCACCACTCTATAGCCAGGTACAGAAGAGCAAGTTGTGTCTGAATTACCCAGGCCACTTCTCGGTAACTCCCAGCACACTGCTGTTGGGAGCTGCTCTCTGGCACCCCCTTTTGGACATTTGCATGTATTGCCCCCTTTGAGTTCTGGGACTTTTCAGCTTGCTGATCTGGTTCCCTGATCTAGGCTCCTACTAGGTGTATAAATAGATTCATCAAATAGACGAAAAGGG
AGCAGAGGCATGCAGTGAGAGGACAGAAAAGAGAATATAATGCAGGCATCGCCTGATGTTGGGGAGGCCGGTGCTGCAGGCAACAATCTACTGACCCCAGAGGGACGCAGACCCAAGCAGGCAAGTGGAGAATGGGCAGCCCGCTGCTCCATGGTAACCACAGCCCAGGCCACCAGGAGGCGCACGGGGCCGTGCATCTACAACAGTCAGCCGGAGGCCACACCCTCCTTACATGTTATGTCACCCCTAAAACAGCAGCAGCAACAGCAATAACTGAGCTAATAACAGAACCAACCCAGCTGAGGGGTGAATCAGGAAATGATTAAG
GTGGAAGTTCCAGGCAGCCCCTTCTCATCTCTAGCAAAAGGAAACCCTGCAGCAGCGAGTGGCTGACAGGACCCAAAACACCGGGGTGTGGCCGTGCTGGCTGAGACCGCCTGGACCCCACAGGGCTCTGGCTGTGCCCCGGTGTCTCCCGCGACCTCACGGTGCGCTCATTAGCACACTCGTCACACCCCCACCAGCGCGTGATGGCTCCAGAACACCCAGATTTGGTGTAAGAAGTGGGCGGCGCCGCAGCTCTGAGACATCTCCACGTTTTCCAGGAATCCTGTGGATTCCTCCAGCCCCAGCGCCCCTGCCCGGGACGGGACTCTAGAGGGCGCCACACTCCCTTTCTCCAGTGGGAGCTTTGGGCTTCGCAGGAAATCTCTGGTCTTTCACTATTTGCCAACTCGCCCCTGAATTCCTTCTCACGATGGTGTCAAGAGCCTGGACGCTGGCCGGGGTGGAGGTCTCACTGG
AGCTGCCGGAAGGGCTGGCCACGGCTGGGGGGCTCTGCCTGCACCTGGAGAAGAGGAAGGATACGGCGCGAGCGGCCTCTCGGCGGAGCTGGGGCGTCTGAGCGCGGGCTCGGTGGGTCCGCCCGGCGAGGGGCTGGGCATAGCGGCCGGCGCGGGCTCCTACGCGGGCCGCTCCTGGCTCTCGCGCCCTCTGCTGGCCGCTCGCGCGCACCGCGGACAAGCCGGGCCCTGGCCTGCGCTGCACTCACCTGCCCCCGCCCAGGCAGTCGCTGTCCCCTGCCTGTGGCCAGACCCGCTCTGGCCAGGCCCTGCACCTCCTCCCCACCCCAGCCAGGTTGCACCCCGATGGTCTCCCTGCCCAAGGAGGAGAGAAGAGAAGGGAAGCCCCGAGAGGGTGGACATCGGCCACAGCCACCTTGTCTTTGCTCTTACCGTGTGTCTTCCATGATTTGGAGGTGGTGGGAAACCCGAGGCTGCTCAAAACTCGTGGAGAATTCCGCCTGCAGGATGACATGAATGCACCTTCCCATTGCCTACCAACAGACCTTTTTTGAGCATCACTGTGGACCAGG
TATAAATTACCCAGTCTTTGGCATTCTGTTACAGCAGCAAAAATGGACTAAGACACCTACCCTCCCACAACTCCTCCTCAGCCCAGCCTCATGGGAGGAGAGGGGCACTGACCTGCTTCTAGGATGCAGCAATGAGCCTCGGTAACCAGCAGGGGGCAGGGCTGGCCTTTGATGTTGGGGCAATAGATGTGAGCTCAACATCTTTCTCTCTCATTGCCACTTTCCATGTAAATGGTATGTGATGAAGCTTAGGTTGAGAGTTCTCATTATCTGCAG
CACAGAGTGATTACTCTTAATGAAAAATTAACTATGGTCTCCTAATAAAGATAGCACACAAAACAAGTTGTACAGAGTGGTGTGACCTGACCTAGGATATCGCGTGTAAGTGCGACAGCTCCTGTAGATGGCAGTGGAGCACTTCCGCAAATGCTTTGGCCTGGCGTTCTGGGCCTGGGGTTGAGGGATGCAAAGGATAAAAGCTGCAGCAAGAGCAGGCGTGCCCTCCAGCCAGCAAGTTAACTAAGCTGCTGGTTCACTACTGCACT
TGCATAGGCAGATAGAAACAAGAACAAGATAGACAGAGCACATGGATGAACAGACACACGGACAGACACGTGGGACACACCGATGGGCAGATAGAGTGCACAGAGAAACAGACGGGGCAAGTGGATGGGCAGGTGGAAAGAGAGGCAGGGCCCACGGACAAACAGACTGGGATGGATGCATAGACAGACGGATCGATCGGGTGGATGGGCTCACTTGCAAGTGCGCTCGCGGCCACCGGCGTGGCAGTCGAAGTTGTCGTAGAGGCAGGCGGGCGAGCTGCAGGCGGGGTCGCAGCGGCTGTTGTTGAAGAGGCGCCAGCACTGCAGCGCCTCGCATTGCCGCCAGGGGTCGCCCACGCTCAGCGAGCAGTCGCCGCCGTCCCAGCCGCAGCCTGGGCTGTTGCACTCGCGGTCGCAGCGCTGGTCCCCGCGCTTGGCCTGGCAGGCGGCGCGCGGGCACCGCGGCTCCTCCGAGACCTCGGGTGCCGCGGCGGGCGCCTCGCAGCGCGGC
TGCACCTGGACTCCAGCAGAAGCGCCCGGAGAGTCCCAGGAAGCCAGGATCAAGCCCAGCGCCTCGGCCCCGTTCCGCGCGATGGAAGAGGCGCCAACCGAGCGTACTGCACAGGAAATCACTGCCCCCTTCAGGCCGCGTCTCAGACGCTGCGGTCGGAGCACAGGGGCTCGCTCGGTCCGGAAAAACTCGCAAACCCGACCTTGCGCGGCCAGCGATCGCTCCTCCAGACCCGCTCCGCGCGCTCCAGCCCCGGCCTGGCGGTGAAGGTCCGCTCTGGGGC
GACCCTGTGGACAGGTTTGACTCTTGGGTTTGAAGAACCACGGTGACGTCTTCCTGATGCCGCTGCCTCCTCTTGTCAGTGAAGGGAGTGGGACTCGCCGGAGAAAGAAGCGAAGGCTCCAGCCCCGGCTGGATGAACCCTGCAGCTGGTCCTCACCGTCTCGGGAGGCAGCTCCGGCTTCTGTCCACTAGGTGGAGCGCTTGCTGTTTGCGATGAAATCGTGGAGCCTTGAAAATTCCCAGGCTGGCGAAAGGCTAAGGGGCATTGGGGGTCAGCAGGCGGGGCCCGTGCTGGTTGGAGCTGCTGGGGCTGAGATGGAATGGCGATGCC
GGAGGGTCTAGAGGCTCAGTTGCCCGAGGCTGTCTTGAGGAGCTGCCTTTGGGACTCCGCGAAACCTCGAAGTCTTGGGCTGCGCCTCCCCTTGCGCGGTCGGAGCCTTGGCAGAGCCTGCGGCGCCACCTCGTGGGCGAGGCCGCCTGGTGCAAGGTCATCCGGTGCCGGGACCCGCTCCTCGCCCCGCCAGGACCCCCGCTCACCTCCAAGCTGGACGCCCGCGGAGCCCTGATCCCCTAACGCCCGCTTCCGAGGCCGAGCTCTGCAGCCCCCTGCAACCATCAGATCCAGATTGCCTTCCTGCACGAGCGCGCAACTCTCAGCCTCGGAGCGTGCTGGAAATGCTGATGGGAACCGTTTGAATGACCGGGCACGGGTCTGCAAGAAACTCAGCTCCCAGGCCAGCCGTGGCTCAGGAAGCCTCCCACGTCGGGTAGAATCCCAGGAATCCACCCTTGCCCCCATCCTCCCTTAACTTCCCCAA
TACACAGCAGCATACTCGCATTTGAATTTCAGAGATGAGGTGTGTGTGCTCCAATGTGCCCATGCCCCAAAAGAGGGGCTTGTCTGTGAGCTAAGTCCAAGCCCCTCCTGCTTTCTGACCTGTGTCTAACAACCCTGATTCAGTGCAGCCACTCCCGGCTGTACCTCTGCTTTCCCAGCAGAGGGTGCTCCAACCCCACAAGTACCCCATCTCCATAGCCTTTCCCAGCTCCCTAAGGCTCAGTTGAGATGCACAGAAGAAAATAGGACCCCACACTGGCTCAGGGAAATCAAATTCTTATTAGGTGCCCTCAG
AAAAGTGGCAATCCATTGTTTCTAGAAAACAAATACTAAGAAATAGAGGAAAAATCCAGAAATTAAAGAAAAACAGATTGTTTCTGGCTTAGTAGCATCATCTAATGGCGAGCAGGGGCACTGCAGCCCCTGGACGCACCTTCCTGGCGATGATGGTCACGTCCTTTTTCTTTTGTATGAGATGGGGATCATGGGCTGAGCAGATGCCCCAAAGGTGTCTGCCATGCTGTATGCAGGAATGCTGAGGTTTCATGCAAAAACGTATGTTGGG
GCCTGCCTAGGTTTGAATCCCACCCAGCTCCTCAGTCTAGAGGCTGTGTGATTTGGAACTATTTATCTGGGAGCCTAGTGCCCCCATTCAGTGTGCTGGTCACCCTCCCTGCACCACACCCCTTCCTCAAGTGCAGAGCCCAGCCTTGCCATGGACCCACAGCGGCCCCTGGTGGCCACCCTGGCCCCATTCCTCGCCCCAAAAGATCATCTGATTCAAGGGTGGGCCCATTTTTATAAAGTTTTGCTGGAACACAGCTATGCCCTTTTGTTTTCATATTGTCTGTGACTACAATGACAGAGTTGAGTAATTGT
AACTCTAGATTGAACATGGCTGTGAGGAAAGGAAGTCAGAGCTCTATTTTTAAGGTAGTTTGATGCAAGGTGAGCTCCGCTTCCCTTGCCACGGTGCAGATTACGTGGTCACGACACACTTCCACCACCTGGTGGCCAAACACTTAAATTGCAAGGCCTGCTCTTTAAGAAGTCCTCAACAATAGGGAGGACCTAATAGCATCTTCTTCTCCTGGCTCTGCAAAAACTTTTGAAACAGCCCTCAGAAGAAAGAAG
ACACGACCCTCCCCTGTTCCATCCCACACTCCAACCCCCAAAATCCCCCAGGGTCCCCGTCCAGCTCAGTCCTGGGGGCAGAAATGCAGAGTTCTCCAGGAACGTGGTCCCAGCTGTTTCAGTGCAGGCCGCCCCCTCCTGGCCACCAGCGGAATGTCAGCCTTCCCAGAGGGGCCGGGAGAACAGCAGTCGAGAAGCTCCCAGACTGGTGTGGGCGCTAGCTGTGCTCAGCGTGGGGATGGGAGGTGACCCAGTGATAATGGGAAGCTGGGCTGCCTGTCAGTCTGCGGGGGGCTCCCACCTCCCTGTTCCCCCACAGGGCACCTGGGGATCCAGCCTGATTTTTACCA
TGCCAAACTTAATCTGATGGCAAGACAAGGTGCGGATGAGAGGGATTCTGGTGAAAGCCTAGGAAAAGACAGGAAGGCAGGGAAGACGGGCTGGGATAGAACCCAGTAGGCCCCGTGGGTACCCAGCCCCATGCTGCCCTAGCACTAACCACTAGAGGGCAGGAGTGACCAGACCAGACAGAAAAAGAGACTTTATAAGGCAAGTTTGCAAGCTTACTTCTTGGAGGCTGTGGCATGAAGAAAAACTTCACTGGGAAAGGTTAAATAAAGGATGA
CAAGGTTCCTGTCCCGGCTGCTGTCCCACTTCATGCAGCTCCAGCAAAGCACATTATCAGGCCAACCTCCCACGTTAGGGTCCCCTGGCTGGCTGCAGCAGCAGCAGAAGGGGCTACTCAGGGCTGCTCCTGGGGATGTAGCAGCCACCACCGCCACCTTGTGGCCATCAGGATACAGCGGCCAAAACCACAGAGGCCAGGAGAAGACAGGGCTGGGGGTTGGGAAGTGCCAGGGGCCTCAGGGGCAAGACACTGGGCTCCAGCCAGGCCTGTGACGTTCAATCCCCACCTTTTTCTTCCCCTATCTGAACACCAGGGAGTCA
CTCGCAGACCCTAGAGGTCCCCGACGTGGCCCCTTCCTCCTCTGAGCCTTGCTGGCTGCAACCGCCCAGTCGTTCTCAGCAGGGATGGAAGAAGCCTCAGTGCGAAGCCCGGCGATGGCCGGGGCGCTGCTGCCCTCGTGTGGCCGACATGGAGAGGTGCCGGTTATGATGAGCAGGGAGTGATTTTCTGGCGAAACGCGGCCGCACGGCTCAGGCTGTTCCACTGACAAACTGCAGCTGACTCTCCCTGTTGACCGGGGTTTGATTCCAGCACTGCCCAGCTGGAACCCAGCACTGCGTGACACTGG
TTAATTTTTTTTTTTAATGTTAGGCAGGAAATGTTGCAAACTGTCAAGAGCTGTCAGCGGGCGCCTGCCCCAATCAGGTAAGCGGCGCGCGGGCGCCTGCGGCGGAGACACACTGACCCCTAGTGGCCGACCGGGCCCTCGCAGCCCCCGCGCCCGCCCTCGCTCCGGGCGGCCAGAGTCGCAGTCAAGTCGCTCTTTGCACAGAGCAGCTCTGTGTGGACTGGCGGGGGTGTGGCCGGTGCTGTGTCTCCACCGCCCGCCCCAACGCAAGCACGCGCGC
CGATCTCCCTAAGACTCCAAAAAACCCCCTTCTTGCTGATTTCATCCTCTGTGTATGCCAGTTCCACCAAGATCACATCCAAATAACTCAATGGACCAGAATATGTGCCATATTGATGCGTTCTCGACATCTAGTGGCCAAAAGGGGTGACTGCAGACTTGCAGATAATCAAAGCAGGCGCCTATTTTGATGATCTTCATGCCTTGGTTAAAAGGACACTGGGGCCTGTCAGGGGAGGCGGCGGGAGGGAGAGCATCAGGATAAATAGCTAACGCATGTGGGGCTTA
GCGCTCCTTTTGCTCATCACCTGTAACTTCAGTCAAATAAGTAGCCGTGCCAAACCTGGTTTCTTTGGGGCATGGCTTCCAGGTCAGTGCGTCTCTGACACTTGCCCCAGGTGCAGCAAAGTTGCGAAATGGACACGGCTCCGTGTGCCCACCAGATGGCGGCATTCTAGCATATTCCCTAACAGCTGGGGTCATTGAGAAACAGCACCCTGTGTTGGTGGAGGGAAGAGACCACTTCCTCTCTAATCCAGGGCCCATTCATACTGATCTTCTGGAAAGTTCTGGGGT
TCAGGTCCAAGTCCTGTGGAAATGAACACAAGGTTGGCAAACACATGGCGCTCAAGCGACCCTCTCCCCTCCGCCGAGGCCCGAGGCGGCTTCCCCTGGCATCCTGCAGGGCACCGCCCCTTCCCTGCAGGTCCAGGCCGCCAGGAGGGGGCGCTGGACGAAGCCGGTCTGCACCAGCAACTAGTGCTGAGGGAGCTGTCCAGGCCCCAGGGCAGGGAGGCTCCCCGGGAGAGATGGCTCTGCCGCCAGACCCACAGGGGAATGACGGGTGTTCAAAAAATACCAG
TGATTTTTAACACTGAGTTGTTAGGGGGCTTTGGGAAGGGAGGAGAAGGACACCGAGGGGGCCCACTTCACATCAGTCACATCCCCACACCCCTTCTTGAGAAAGGCCAGATCTCAGTCTGTCTTGCACTTCTGAAAGCTGCCGCCAGAGGGCAGGCCTTGACTTCACACCAAAACCACAGTAATCCCGGGGTCTGAGGGACTGCATCAGGTATTTAGAACCTGCCTCTGAGTACAGGTTAGCAGATCAGCATCCCAGGAGAGCTCCCAAAGCCGTGCAG
CCCCTGTCAGAAGTTGAACAGGGTGGGACTGACTGGGGGAGCGGGTGGAATCATGTGCCTCCCATCACGTGCCTCTTTCCAAGCCCCTATGGGCCTCACTTCCTTCTGCCACCCCAACTGCCTTTTCCAAAGTGCCAGGGCTGCCTATTCTGTCCCACAGGTGACGCTGCTCTCCTTCTCTGTGGACTCTGAATTCACTTTTGTTGATTACATCAAGGGAGGGTGAGTCACAGGCCAAGCTCTGGGCTGAAAGCCCGGCAATAAATTACTCCCAGTTCTGAGCCCCAGG
CTTCCACTACGTGCTGTGGGACCGGCCCGCGCACGCGCACGTCGCTGAGCGACCTGCAGCGGCCGCGGAGGAGCGAGGAGCCAGCGTCGTCGAGCTCGGCTTTGGGATGGCTGCCCCGGCGCGGCCGCAGAGCGCCTCCAGGCGGCGGGGAGGCCAGGCCGCGGAGGCCGCAGCGCTGGAACACACTGTCTCGCACTAGGTGCTCGCGGAAGAGCGCGGCGTCGATGCTGCGGCTCAGGTTGATGGGCGATGGCGGCCGCAGATCCAGCTCGCTCAGCGATGGCGCCGGTCCCACACCGTTGCGGGACAGTCCCGGGCCACCCTGGGGTCCGCGACCCAACGACGCAGCCGAGCCCCAGGCGCCTGAACTGGGCGTGGCCA
CTCTACACACACTTTGGCGTTTGCTCGTTCTCACACCTCCTGCAGAACAGGAAAGAGGAGATGACCTCGGGAACTTTCTTAAAATGGCCTGTGCCTAGACTTGACGCAAGCCTGAAGAAGTCCCTGCAGTTCCAGGACTCAGCCAGCAGGGGGCAGCCTCTCATGACACACTGGGTTTCCCCCAAAGAATAAGCAGGCTTGGAGAAGAAAGAGAGGCCGACTGCAAAGAAAGGGAAACATATAAGAAGTTTCCAGAGTGTCCGGCCATCAA
AAAGGAAAGGACTTTCTGAAGAGGGTCGAAGGCCCCCTTTTCCCTCTCAGGCCGGTGAAACTCCTGGGGACTCCTCGCACAACAGACAGAGGACAGCGCCAGCGCCCCCAGAGGTGGTCGGGAAAGGGCCTGGGGTGGACTCTAGAGACCTGCAGCCACGCGCAGCTCGCCGCCGCTGTTGCAAGCTGATTGTCGTCGTCAGCAAGTTCTTCCTTCTGGAATCCACCACTTGGGCCTAAGGGGAGGCTGGTTTGTGTCCTGGAAGAACCGGGTCCCTCCGCCCTAACCATCAGGTCGGCGTTACTTGAGGCGTTCTGATCCCTTCAGCCTTCCGATCCCTTCAGCCTTCCGGTGCCAGCTCTGCAGTGATGGCGCCCCCTGGTGTCCAATGAAAGAGGCGCAACTGCCGTTAAGTGCAGATCTTCCAGGGGAGAGACAAGTATTTCTGCCCGCCCGATTCCGATTCCCAAATTTACTCCTCCTTGGACCAGCCAGCCCACCTACTTCCATTCATTTGGGCATGTGT
AAGAGGCTGGACAGAAGAGGAAAGGAAATCAGGAAGATACAATGTATTGAGGTGATAAGGGAAGAAAAGCAGGTAAAAGGAAGCCAAGGTGGAAGGCAAAATTGAGCAGTAATGCGAAAGCACAAGGCCTGGCCCATGTTGGCCATAAGGTGGCACCGTTAGTCCAGTGTGGCGGGCAAACCTCTTGTTGGCTGGTAGGTGCAGTGAGGGCAGAACCCTGCTGCTATGTCCCCCAAGTCTAGCCTAGCATCTGATACTGTGGACAAAAAAAGTCAGGTATCTAGAAGAG
TAGTACACCTGGCTCAGCAGGAGGTCAGAGATGAAAGGTCAGGCATTAGGTTCAGGGCTCCATGGTATTGCATGGACCTTGCTTTCCGGGGACTGCCTGGGACAACCACGCACTCCAAAGACACTGCTGCCACCTGCTGTTCACATATTCTCCACCCAATGGCTTCTCCCCAGCACCTGCATGCGTGAGCCTCTCAACAGCATTACCGTCTTTCCCAGACCCATTCTGCAGCCTGGGTAAAAGAATTTAAACTTTTGCTCAATTTCAAATGCAAGAAG
CCTGGTCTCCTTTCCAAAGCCAGCTGTTCTCCAGACAATGGGGTGGGCGGGGGCGGGTGTCCTCCTCCTTCTCAGGGAAAATCCGACGCTGAGCCCATCTCCAGAGATCTTGGCTTCCCGTGGGGCTGCAGATCCACCTAGAGCCACCAGAGGGCGGGCCAGCACTGCGGCCAAGGCTTGAAGACCCAGCACACCAAAGCCCGGCCAAGCCTCCAGCCCAGTGTCCAAGAGTCCAGCCAGAGGCCGAGTCCTCGATCTCAAAATGTCTAACTGCAGAAGCCCAACTCATGTTCAGGCAT
GTGCTATAAAAGAAAAAAAAGGCAAAGCGAAAGGATGGAGAATGGCTTGGAGGAAGGTGGGAGAGCTCCTTCTGATGGGCGTCATTTCAGTTTCACAGATGAGGCATGGGAGGCTCGAGTGCTCCCCAAGGGTCACACATCTAGGAAGTGGTCCAGGCAGGAACTGAAGCCAGGTCTGTCAGAGCCCAGCCCTGGAGCTCCTAACCACGCCGTGACCACACCAGGGAACGGTGTTGTCTCTTGGCTCACACCCTGAGGCACGCACTTCAACCCTCTGAGGGCCTCAAAGCTGAGTCCCAGGGTAGGAGCGGGGTCTTCCTTTCCCACAGGCCGCCGGCTTCTGGAGGCGCAGATGGATCGTGTGTCCAGCAGGTGGCGCCGCGGCCCGACTCGGGCGCCCCAGCAGAACCAGCCTGCCAGTTGAGTCTGTGCCAGGCTGGAGAGCGGGGCGCGGGCAGTAGGTACCTGAAGCGAGGCTCGGCCGGAGGCTTCGGGCAGAGATGTGCTGCTGTCAGTCGGGCAGGCCAGCTTTAGCGGCTCAGCCCTGCAGGTC
CATTTATAAGACATCAGATTGATTGTGAGCTGTGCAAAGCAAAAAGATTACATTTCCTATAAATCTGTTTCCACTCAGTCCCGGCCAGGCCAAGCCAGCAGCTCACATTTTGTGGCCATTCCCACCGCCCTGTGGCGGAGGCCTGGTACTGCACACATGGCATGAAACAACCCCCAACAAGCAGCAGGCTGCAACTGGCTTGAAGGTATTTATGCAAGTCGATCTTGACCCACGTTTTTTTCTATGTCCATGAATGGAGCCATATCGGCCTGACTTGAGCATTAT
ACGAAGAGCAGCGGCGAGAAGACGCAGCCCAGATAGGCTCGGGTGGGCGGCGGTCGCACAGGCAGAGCTTCCGTCCCTTGCTACGCCCCACGCACGCACAGGCGCTTCCAAGACGCAAGAGGCGGTGCTCGCCTTAGTGTGGGGAACGCGAGGCTTTGCATTGTCCCCTCGTGGTCGGAGGAGTGCCCTACAGGCTGGCGGCTAGGTTGCGACTTGGACAAATCGGCGGAGGCGAGCGTCACCCGACTCCGCGGGCCCTGAGCCTTGATAGCCTCTGTACTTCTCTCTTCAAACTACGGTTTAAAGAATGACTAT
CAGGATGTGTGCGTGTTCGAGTCCGGCCTGCTCCCTCGGGCTCAACATAAACGTCAAAGTAAGGAAGAGCGGGAGCTGGACCCGGCTGGCCACTTCCTGACCCACAGCCCTATTCCTAGAGAAGCTGACCTTGAGCCTCAAGATTGGCCACCAGGGAGCGCCAGCGTGCAGGTGGCTCGGTCTCCCTCTCGGTGGCTCCCGGTTCACGCGAGTTCCTCGCTCGCTCTCCGTCTTCTCCCTCTGGCTGACGCTGTCTCTCCATCTCCTCCTCATCTTGCCCCCTTTCCTCTCCCTCTCTTTCAAT
TCTCGGCTCTGGAAGGGCCATAGCTACAAGGAAAAGGATACAGAAAGCTGACAACCAGGGAGGGAGTCAGGGGAAGTTCATGGCAAATAAACGGACTTTGCTCCTGCTCTGGGGAACCACGCTTGTGCAGCCTTGGCTAAGGAATGGGTCACTTATCAGGGTGTGCATGCATGTGTGTATGTGTGCAGGCGTGTGTGTATGTGTGTAAGTGCGTGTGCACGCTCGTGCATGTAGGCACGTGGTCTCCTGTCTCTAAATCTGTAGCCCACCTGCAATGCTACAATTATCTACTCTTAACGCTCCTTGTTCCCACTCAGCCTGGGCACACGCAATACCCTGGTCGGCCACAAGGGGGCTCTCAGCGTTCCCCTTCCCCCTCCCTCCACCCATTAACGCACTGGGCCGCGGTTTGTGGTGGTGGTACACAAAGGGTTAAAAGCGCCACCTTAGAGGCAGGAGGGTCGCTTGAGGCCAGGACTTCCAGACCAGCCTGGCCAACACAGCA
GGCAGCTAGCATGGGCCTAAGGGTAGAAGTGCCTACAGAGACCATAATTAGGGATTTTATCATCTTGTTTTAGCTCCTCTGGAGCGGAAAGTCTGGAAGTCAGCGGGACCCCAAGCAGCTTGGCAGAGCCTGGCAGTGTCCTCCTGACAGTTGGTGGCAGCACAGGCCACCCTTTGAGTCACAGGCATGTTCCTCTGGGCTTCCCCAGAGGGATCAGGTGGAAACTGAGCACAGGAGGCCCTTTAAGCTGGCCTTGTGGAAGCCACAGGCAGCAGGTTTGCTTGTGCT
CCCTGCAGAGACGCCTCCAGGGTGCGAAGTGGACTCTGGCCGACCTGTCAGGGGCAGCAGCCAGAATCCATCAGTTAACCACTCTGAAGGAAGTTTCTGCTTCAACGTTTTCCCCGTTGCTAGGAAACACTGCTTTGCCGCTGCTCATTGGTTAGCGCCCCCTCTTGTGTCTATGCCCTGTAATAGCACCCACAGTTGAGCAAACAGTAAAGACTAACACATGATTTAAATCGTCTTTATTGTGAAATATAACATACAGAAAAGTATCTAGGATATACATACAG
TCTGCTGCAGGGCGGCGTCGAGACTTGGGGTGGGAGCCCCCGGAGGAGGAAGAGACGAACCGGGAGCCAGAGGGAGCCGGGTACACCGCGGGACTCACGGGGCGCCCCGGGGCCGGGAATCTAGCTACGGAATCCGGTCGGTAGGTGGCGCCGCGAGGCTGCAGTTGGGTTTCCGTCGCCCAGGCCGAGGGTGGTGCGGAGCCGGGACCCGCGGGGCTTCAGCGTCCCCCGTGGCCGTTCCCACCGCCGTCGGTCCGCGGAGATCCCAGGTGTTTTTAGGGCACCCAGGT
TCTGCAAGGCTGGCAACATTATTCCCCATTTTAGTTGAGAAAACAGTCTCCAAGAGTGGAAGTGACTTGCTCAAGGTCATACAGATAGTCAGGCCTGGCTCTGAGCCTGAGGACTCCCAGTCCCCGACTCTGCTGCAAGCTCCATGGCATTGCCAACATTGACCACCAGGTGGCAATCTCCCCCAACTCCCTGCAGGCCACAAGCACCCTGGAATTTTAAGCAGTAATGCCTATGGTTGGTGGCAGAACAGCAGTCTCTGCCTGGATTTTCAAAACTGCCCTGAGGCAGTTTTATAACTCTTTTGTCCCAAGGGGA
CCGCTCAGCTAATAGAGAGCTTAGGGGGTCAGATTTGCTCCATCCTTGCCAGGGCGGGGCAATACCGAGTCCTTGTCCCCAGCAGAAACCGTGGTCCCTTTGCTGTTCCAGATGCTCTGGACCCTGGGTACTGGCTCCCCCTGGCGGTCATGATAGGAAGCGCCCTTCCCCTCTGGCTCCTGTAGAGGGCGTCGCGGATGCATTGATCCTTTAGTTCCTTCACTGTCCATCCCCACAGCCTTTATCCAGCAACCTCTGTACAGCCAGGGCCTGCCCACAGAGATGGATCAGGTGCTCCCTGGCTGACCAAGGAGGAGGGAATGCACGTCTCCCACTACCTGGAGGAGGCTACTGGGGGTGGGGAGGGGCTTTGGCCAGTGGTG
GGAGAAGAACCTTACAGATTTTTCTTTTATCTTTAAACGTTTTAAGAAGACGGAGCTCCTGACAGCTGGCTTTGCTGTCATGCATAGACTGGGTGGTAAAAGGGAGCGCCACCTAGTGGCCTGCAAGTCATTTGGTCGGTGCTGCCCTCCAAGGGAGAGCAGGGCTAAGGAAAAGCAAATAGGATTTAAACTTCTCAGCCTTCTACGACCTGCCACAAACCAGCACAGTACCTGGTTTTATAGAACAGAGTGATGGTTCCGGCTCCTTCCATGCCAGCCC
CTGACCTCAGGCGATCCACCCGCCTCGGCCTCCCAAAGTGCTGGGATTACAGGTGTGAGCCACCGCGTCCGGCCTAGCCTGGACTTTCTTAGCATTTTTCATTTACGCTGATCACAGAGCTGACCTTTCCCAGCTGAGGGCGCTGAAGAAACATTGCTGGAGAAAGAGGCTTCTCTTAACTGGTTCCAGCTGCTGCACCACTGGTCAGCGCTAAGGGTGTGAGGTGTCATAGGCCAGGTAATGGGATTCTCAGACACTGGGGGAGGCTTTGGGACCCAGGTAAATTTTCCTATTCTGGCCACAGGGAGAGTGCAACTCTTCCCAAGCTGATCTTAGGTGATGGTGCCCCTAGTGGTGAGTGTTCCAACTGCAGCAGGGTGCAATCCCTGGTCCCATGGAATTCAGGGTTCCAATGTCACCTGCTCAGTGGGGCCTCCCTCAACCACTCTGTTTCATAATAAAATCCCCATCTGTCTGGGCCCTCCCTGTCTCCCCTGCCT
ACCCACCTGGTACCCAGTAAGGCCTAGGTAATAAACAACGGCGGAAATCAGTGTACTTCTGCCTCACCTGCCACTAGACATTTGGGTTGTTTCTAATCTTTGGGAAGTAAACGCATTGCTCAACGTATTGCTTTTTCTTTTATGTGACTACTGCCTGAAGTCACTTTCCTAGGAAGAATGGATCGATTAGAGAGGCGGGGCAATACCTTTTACCTGCTGGCAGGTGAAATTTCGCCTCCTGGCGGCGTCACCTAAAGTCCTCTCCCTCCAAGGCGCGCCCTCCGCGGCCGGCAGGGGGCGCCGCGGCCGCCTGGGCCCGCCGGATGCTAACAAGCCTGGCGGCCTCGCCCCCTGCCGGAAGTGGCTGCGGCGGGGGCGGGGCCTACGAACTGGGCCGGGCGGCCGTGC
[truncated: 1,000,217 more chars]
