# Supplementary material for: On the Value of Intra-Motif Dependencies of Human Insulator Protein CTCF
Source: PLoS One. 2014 Jan 22;9(1):e85629. doi: 10.1371/journal.pone.0085629 (PMC3899044; doi:10.1371/journal.pone.0085629)
Supplement: File S4 — Data sets for HepG2, ProgFib, and K562 cell lines. (ZIP) [file pone.0085629.s013.zip › K562_bg_test.txt]

GTCGGGTTCATGAATCGAAGGAACACCCTGAACATCTCAATCTCTCCTCCAGAGCCCTCATAGATCCAACTTAGGCTTTTCTTAAATTCCTTTTGAACTTAAAGCTCTCTCCTCAAATTCTCCACAACAGAAAGTGCCACCTGCCTTCCGCCATCTGAATGGAGCCACCTAAATGCTGGGAATGTTAAGCCATTTATTGTAACCACCTCTACTGCTTGGCTACCTGTATTGCTCAATGACTTGAAGTGGGCAACTTTACAGGCTTTTATCAGGTTGCTGT
TGTCCGTTATATGTCAGGTACTGCTGTCCCTTACAGCTGTTATATTTGTTTTCTCAATCCATGTGCCTTATGCAGTGCTTGGCCATGAAAAGTTCTAATAGCTATTTCAATTAAATGAATTAAAAACACTTTAGGCCGGGCGGGGTGGCTCACGCCTGTAATCACAGCACTTTGGGAGGCCGAAGCGGGGTGGATCACGAGGTCAAGAGATCGAGACCATCCTGGCCAACATGGTGAAACCTTGTCTCTACTAAAAATACAAAAATTAGCCGAGCGTGGTGGCGCGCGCCTGTAGTCCCAG
ATAATTTTTCTCAAAACTTTCATAGAATTTAGTAAGTATTTAAACTGACTATAATTCACTTCTAAAATATAATTTCATTGTCTAAAAGTTATCATAAAATACATCAGATCATTCCACACCAAAATTACTCTGTGGAAGAATTTTTCTGATAATATTTTCTGAAAACAATTTCAAATATATGATAATTATATACTTATCCAGTAACCTTAACAAGAATGCTTCAAGTTAGACTGACACGGGATTACGATTTCCTGGAACTCT
GTGGACTTGGATAGGAAATCTACCTCATGTATTCCTGAGCTGTGTCTGCACCGTTCATTCATTCGTAGGCGACTCATGTATTCAAGCACTCATTTATTTATTAGATGCTTGCTGTGTGCTTAGCACTGTGCCAAGCCCTGTCCTTAGCTACCAAGAGTTTAAAACGTAATTTGGAAGACAGGATATAAGATTATGTCTCCCCTTTGTATTGCGACTCACTCATCAAGTTCTCCCAGCATCTAGCATTCATATCTGGCACTCAGTAGGTGCTCAACAAATATTTGTTGCATAAATGAATGAAAAGAT
CCCCAGGAAGTGTGCATTGCCCACACTACTTTTCCCCTCTGTGCCGTGATTTCCTCCCGTGTATAAGGGAGGCAAGAGTACCTGCCTCTGGGCTGGGCTTGGTGGCTCACGCCTGTAATCCCAACACTTTGGGAGGCCGAGGCAGGCGGATCATCCGAGTTCAGGAGTTCAAGACCAGCCTGGCCAACATGGTGAAACCCCATCTCTACTAAAAGTACAAAAATCAGCCGAACAGTGATGGTGCGCGCCTGTAATCCCACTCCAGGAGGCTGAGGCAGGAGAATCGCTTG
GGGGAGGTTCTTAAGATTCAGAGCGAGGTCTCTGACAGTCACTGGGGATTCTGCCCTCAGTGAAAAACCCAAAGTCCCTATCAAGCTTCCCTACCAAGCTTCAGAATTAGTGATTCTCAACTATGGCTGCCCTTGGGTGGGGGGCATTAAACATCTTCCAGTTCTCCCACCCCTACCCAGAACGCATAACATCAGAAACTCAGGACTAATTTCATTTTAGCCGCTCCTTTGCAAACTCCCTCCTCACTATCCAATAATAATGAACTATTATTATTATTATTATTTTGACTCAGAGTCTCGCCCTGTCGCCCAGGC
TCATCCCTGGATGTAGTGCTGCTGTGGATGTGGTTCTGTGCTGGGGGCTGTGGAGAGCAGGGGGCTTGTGCCAGGACCCCAGTGAGGGTGGCGCCCTCGCCATGAGGCCGACTGTTGGTATGGGGCGGCCATCCACTGGGGTGTGGGGAGGAACAGCTTTCCTGAGGAGGAGGTGGCGGGAGGAACAGCTTCCCTGAGGAGGAGGTGGCGGTGCTGTGTGACCTGGGCCTTGAAGGACAGGTCCATTGTCAACAGAACATTTTGGGAGTGGAGCCTAGAGGGAGAAAATTTGTTGAAATTCAGATTCCCCTCCCCCTACCAATA
TCTGACCTCTCCCACACTCCCATACTGTCCTCATTTTAAATTATTACTGCTAAAGTTTCCTTCCTGGGCTCCAAACATGATTTACATTAAAACGTTGGTTGTTAGATCAACCCACAACACCACGATTGTCAAGGTGGCTTTGTTTCTAATGACAAAAATTATCAGAATGTAACCAATGTCGACAGATGCCTCATCTCTCCTTAATCATTCGTGACGCTACCAACGAAATTTGAGCATAAAGGGAATTCAAGGCCTCTGTGATTCATTG
AAGCAGTCTCCCTACATCACCCTCCCAAGTAGCAGGGATTACAGGTTAAACATTTACTATTTTTTAAATCTATTTTTTTCTTTTTTTCTCATGTGTTTCTAAACATTATACTGTAAGAAAATTCTACTTTTTTTTCTTTTTTCTTTTTCTTTTTGAGACAGAGTCTTGCTCTGTCGCCCAGGCTGGAGTGCAGTGTGGCGCGATCTCGGCTCACTGCAAGCTCCGCCTCCTGGGTTCACGCCGTTCTCCTGCCTCAGCCT
CATTTTTTAGGGGAAAAATAGCCCTCTCTATCTAGGCTGCCAAGACTGTGGCTTATGTGTTCTTAGGCCCTCAAGCTATCAATCTGCATTTCACTGCAGGCATTGCCCAGATGTCTTGGTCAGTGCACATTAAAGGCTTAGTTGCTGGCTTCTTAGGAAAGAGATTTAACATTAGCACATGTTCGATGTAAAGGAACATCCTTCTCCATTGAAAGAGAAATTTTATTTCTCTGGGAGAAAAAATTACAACGTGTAGTCACTAGGATGC
TGGCTATAAATTTAGACTGTTGCTTGAAAGAAGCGAAAAACCTCCCCTTCATAGACTTCCTTCTTCCCATCCCCCCTGGCAGCCGCTTTGTTCCTCTAGCCTTGTAAAATTTTCTCTGTATAAAACAGGAACATCAGCCAAACATGTGGACTTCCCCACTTTCCATTCATTAGAAGAATGCATTATTTCAAAATCTCCTGGGAGCATTTAAATGCAAATTTTGTCAAGAAAGCAATTTGAGTCTTAGAGAAGCTCTCTAGCCACAACCTAAAG
AGAGGATTATTGGTATCAAGAATAACAGTATCTACCTTATCTAACTGGGTGAGGATTACACAGTTAATACTGTAAAAAGGCTCAGAACACATTACACATATAATCAGTGTTAGCTCTTATGAGAGTTACTCTTACATACTAAATTACTTTTCAGGCTTAATAAAATAGTCCTCAAAGAGGGAAGAGAGAACCCCTCCTAAATATTAAATATCTTGACATCGAAGCACTCCTTATTCTCATGTTTTAAACTGCAAAACGAAGTTACTGGTAAAGG
ATGGAAGTTTATTGAGAAGCTTGAGGAGTGGCAGGAGAGTCCAGGAATAAAAAAATGTAATAATACTTGCTGTGCATTTACCAGGTCTATGTCTTCATGTTCAACCACAGGGAGCCTCTCGTTGGCCCCATTAGAGGACCCATTCTTATTTATTTATTTTTGAGACAGGTTCTCATTCTGTCTACCAGGCTGGAGTGTAGTGGCGTGGTCTTGGCTCACTGCAGCCTCGACCTCCCTGGGCTCAGGTGATCCTCCCACCTCAGCCTCCTGAGTAGGTGGAACTATAGGCACCTACCACCATACCCGGCTAATTGTTGTATTTTTTTATAGAGACGGGGTTTCACCATATTGCCCAGGCTGGTCTCAAACTCCTGGGCTCAAGCAATCTGCCCACCTCAGCCTCCCAAAGTTCTAGGATT
TTCAGGCATCAGATGCCAGCTCTGAAAAACTCTTCAACACTGTTATTGTAAACAAAGGTAAGACCCATTCATTCTCCTGAGTAATGGCTTATTTTTATGTTAGTTTCATTGTCATTGCCTAGGAAGAAAGAAGAGCTAGAGTGATCTTTCTCTTATAATTCTGAAGCTACTGTTGATGTTTCATGTTTTTGCTTGAGATGGAAGTCTGCATACTTTGTGATGCATTAACATTAACAACCAGTTTATTTTAAAAGAATACATTG
CCTGGAGCAGGGAGTGTCCGCGGCCCTCTGGGACTCAAGTCCCTGCCCTGCACACCCGCGTGGCTTCATGCAGATCAAGCAGCCTCTTTTTGAGTCCAGGTGAGGGGCCTCAGGGAAGTCTGAGTCATGGCTGACAACACCCCTACTGCCCTGAGAGGGGACCCTGCTGGGATAGGGACCCCCCCACCTGACTGAGCAGCCGCTGTAGGACCCAGCCCGGGCCATCCAGCCACTGCACCATGTGCGGGAGGAGCCTGGGGCTCTGAGGTCTGCCTGGCTCCTGCTCCCACTCCTTGGGGTCCCCTCTCTCCCGTCGACAGCTGTTCAGGAGCCTCGAGGCCTCTATGGAGACCCACTCCCTGTCTAGCTCTGGCCACCGGCACCAATGACCATGCATAGGAGGCCGCTGGGCCCAAGACAGAGCTGCCAGGCCAGGCGGAGAGCTCTGGGTCACTGTGGGGCTTGTCACTTGGAGAGGCCACCGGCTCTTCCT
ATAGTGAAACCCTGTCTCTGCTAAAAATACAAAAATTAGCTGGGCGTAGTGGCGCGTGCCTGTAATCCCAGCTACTTGGGAGGCTGGGGCAGGAGAATCGCTTGAACCTGGGAGGTGGAGGTTGGTTGCAGTGAGCCAAGATCGCACCACTGCATTCCAGCCTGGGTGACAGAGCGAGACTCTTGTCTCAAAAAAAAAAAAAGAAAAAAGAAAAGAAAAAGTTCTTGGATAATTTAAGTTGTGAGCTGAAGTAGCATTTATTTTGTGGAATTCTTTTA
AAGGTATTTTGTGTCTAGTGTCAAATTGGAGCTATTCTTCACTGGTCCTTAACCTTGGGTTTTAAAAAGAAGGCTTCTCTGTTTGGGTAGCGTAAGAGCTGAGTATAGTAAGTCCTCTTCCAAAGAGATGGCAATATGCTGGGCATCTACTTTAAAACAAAGTTGTCTGATTTTTGCAAGAGAGGTTAGGATTTTATTGTTCTTATTTCCCTTTACAGTTCTGCAGTTCCATCACAGTATTTTTTTAAATAACTCAGGTGTATGAGAAGAAATTAGAAAA
ATCAGCATTGTTACCATTGGTTTCATTAGTAATTGTATTTATTTAATTAATTGTTACATTCACTAGTAAAAATGGGAGCTAAGGCAATGCGTGCACTCACCGCTGTGAAGGCAAATGCGGTACTGTGAGTGCTGAATGCACCGCCATGGTCGCGGGAAAGCCCAGGCACAGACACTAGCTCAAAAGCCAAGGGTAGGCCTGGGGTTCACATGCCAAGCAGCAAGCTGAACTCTCACCCTGAGCCCACACCTGAGCCCTCATCTGAGGCTGCACCTGAGCCCACACCTGAGCTCTCATCTGAGGCTGCACCTGAGCCCACACCTGAG
TCCATAAGGGACTTCATCCACAGACTTGCAGGGAATGATGGTGGGCTGGGGGAGGGGGTCATCCCCTTTTCTTGGTTTTTCCAAGGCTGGGGTGGTAGAAAGGAAAATGATTCCTGGCAAACCCGTGCTGCTGTCCCGTGCCTGCCTCCCAGGGCTGCTGAGAGGGTGGGAGATGCCTTCTATTGAGAACTCCCCACCCCCATCCCCAACCACTTTGCATTCTGGGGCAGGGGAGTGGGAGCCACTTGTCATTGTTCCTGTACGTTGGCTGGCAGGAGGCCCAGGGAGGGGGCTCCCCAATAGAAA
ACTTGCCCTTGGGGAGTCTGGACGGCTCCCCAATTTTGGGATGCAGCTAGTGCTGTACTGGCCGCCTCATAACCACCCAGGGAGCGTGTGAAAAGGCAAATTCCTGGACATGATCCCAGTGGGACCAGGACAGAGTCCATGAGGCCTCCAGGTGATTCTCATGCCCAGGCTTGGGACTCCACACGGCCCTCCTTCAAGTTCACGATCTGCAGACATCAGGCTTCTGCCTTCTACGCTGCACCGTCTTGCTTGCGGGCTCATCTCTCCTTTTAATCAATCCATTCAGGTGAACCAACCACAGAGAAA
CCACCTCACCTTCGAGCAGGTCCCATCCTCCGAGGCGTATCCGTAATGGCTGCGCCCAGAGCTTGGAGCCACAGAGCCTCCTGATGGGATAAGGTTGGAGTGTCCCACACTGTGGTTTTGAGAGGGACTGTGAAGGGTGGAGAGAGTGGTAGGGGGAGGATGTGGCTGGAGATGGCTCATGGTTAAAAAGAAAGGTGGGGCCGGGCTTGGTGGCTGGCGCCTGTAATCCCAACACTTTGGGAGGCCGAGACGGGCGGATCACGAGGTCAGGAGATGGAAACCATCCTGGCCAACATGGTGAAAC
AATGTAAAAAATTACCATTTAGAGCTTGTAGCTTTCTTGTTTCACCATGACTTGGCCCAGAGAAAAGGCAAAGCAGTGACATAAAGATAATGCATATAAAAGAGATCTGGCCAGGCGAGGTGGCTCACGCCTGTGATCCCAGCATTTTGGGAGGCCGGGGTGGGTGGATCACCTGAGGTCGGGAGTTCAAGACCAGCCTGACCAACATGGAGAAACCCCGTCTCTACTAAAAATACAAAATTAGCCAGGCGTGCTGGACTATGCCTCTAATCCCAACTACTCGGGAGGCTGAGGCAGGAGAAT
TCATCCTGCATTTGGTCTCCAGGTGTCACCTTTCTGCCATGTTCCTAACACTTTGATTCCTGTCTTGAGAAAAGCACCTGCTGCACCACAAGCCCAGGGATGTGGCAGCTGCAGCGGGCTTGGCTTTGTGAGGAACCGAGTGTGTCCAGGGATGTGGCAGCTGCCGCGGGCTTGGCTTTGTGAGGAACCGAATGTGTCCAGGGATGTGGCAGCTGCAGCGAGCTTGGCTTTGTGAGGAACCGAGTGTGTCCAGGGATGTGGCAGCTGCAGCGGGCTTGGCTTTGTGAGGAACCGAGTGTGTCCACGTTGGGGGAACGTCATACTTGATACACACG
TTTTTTGTATTTTTAGTAGAGATGGGGTTTCACCATGTTAGCCAGAATGGTCTTGATCTCCTGACCTCGTGATCCTCCCGCCTCGGCCTCCCAAAGTGCTGGGATTACAGGCGTGAGCCACCACGCCCAGCCTAGATTTTTAAATCTAGTCACCCAGGCTAGAGTGCAATGGCGCAATCATAGCTCACTGCAGCCTCAACCTCCCGGGCTCAAGCAATCCTCCCACCTCAGCCTCCCCAGTAGCTGGGACCACAGGCATGTGCCACCACATCCAGCTAATTTTTAAAATTTTTTTTTGT
TCTCACAAAAGTTACAACTTATTTATTTATTTTTGATACAGGGTCTCAGTTTGTTGCCCAGGCTGGAGTGCAGTGGCGCAATTGTAGCTCACTGCAGCCTCGACCACCCCGGCTCAAGAGATTCTTCCACATCAGCCTCCTGAGTAGCTGGGACTACAGGCGTGCACCACCATGCCTAGCCAATTTTTCTGTTTTTTGTAGAGATGGGGTTTTGACACATTACTCAGGCTGGTCTCAAACTCCTGGGATCAAGCAATCTGCCTGCCTCAGCCTCCCAATGTTCTCGGAGTACAGGTGTGAGCCA
AGGTGTGCACACGGGGAGGAAAAGGGGATAGAGAAGAAATACAGAAATAAATCGTTGTTGTTATCAAAACGCCTTCTCTTTGTCGTAAACGTGTTTTTCCACTTGGTGTTCTGTCCTGGCCAATTCCAACCGCGCGCCTGCTCAGGCCGAGGTGAGATCCCTGCAGCCCCAACCTGGGGTGCTGACACCCTTGCACACCACCCTTGTGCGCAGCCCCCAGTGCTCGCATGCTTTTTGCATAGAGTTGCTCACCGGCTCGCTCCGACCAGGGCTTCCCCGGAAAAGGTGGGGAGGG
GACTGATGAAAGTTTTTATATATGCTATTTGGAGTCTTTTATCACCTGAAATGGCCTTAAGGTTAGGTTACTGAGATAGGAGGGTTCCAAAAGGGAGTGGCATCAACCTGTACCAATGAGCAGAAGACTGGGCCGGGAACTGCCAAGGCTTAACTTGAGGCTTTTCCTACTGAAATTGAGCTTCTCTCCTTTCCCCTTTCCTCTTGGAGCCTATGCCCAGCCGTAAACTGTACGGGAAAAATTTGTACAGCCCTTTGGGGTAAAAGACCTGGCCAGAATATAGAGAGCAAAGGGTAGGTGCAGTCTCATCTCTAAGCC
TCTGGCTGGGGGGTTGGTGGCCTTTTCCTGAGCCCCAGGCTCTGTTGGAGCCTGCCCCCAGTATCTTCAGGATCCAGGCTGGTGCCCTCAGGACTCGCCAACCTATAGCCTGACCTGCCTCAGAGCCAGTGCATCTTGTAGAAGAAAGCATATAATGCAATCATTAAATAAGAAAAGGAAGACAAAATTATATGAGAATTTTCCTTTAGCCATGGAAATGAGCTTCTGGTACAAGGAGAAGAAGTAGGAAGGAGTGAAAAGCCATCTGCAGATGACCCCAACAGCACTAAAACCTGGCCCTAGGCTG
AATGCCAGAAGGCTCTGTTTTCCAGGCATGTGAGTCCCAATGCAGCTCTGCCCGCAAGTAATTGACCCAGCAAGACTGGTACCAGGACCTCAGGAACAGGCGCACCTGCTCTGCTTGCAAGTGGGAGGCCTGAAAAGGGGTCCCCTTTGCCCAACATGAGGAGGGCCCCTAACTGCTCTGGAAGCACCTGGGCCCATCCCACACTGATTCTGTGCTGCAGAATAGTGCCAACCATCAGCCCCCCACTCTCTGCGCCATGCATCCCTCCCTCAGCTGGAAGGAGGGCCCATT
ACATAGTGAAACCCCCATCTCTACTAAAAATACAAAAATGTGGTGGTGCTCGCCTGTAATCCCAGCTACTAGGGAGGCTGAGGCAGGAGAATCGCTTGAACCTGGGAGGCAGAGGTGGCAGTGGGCCGAGATCGCACCACTGCACTCCAGCCTGAGTGACACAGAGTGAGACCCTGTCTCAAAAAAATAAGAAGTTATTCTTACTGGAAGTGAAAATTGCCTCGTGATGATAAGAGCTCCTGCAGAAATGTCAGCATAGCAAAAGCCTTTTGAAGGTTTAGTAAGAAGCAGAGAAAG
TTATATTTTTATTTAGGTAAATTTAGTCTCACCCTGAAATGATAAATATACATAACAAGAAAATGAAATTGTGATTCCTTAGATACTATTATTTAGTGTTAGACTAAATGTGGCCAAGTAAAAATATATAGGTTATATAGTATAAAATTCATATATAATGTAAATGTATAAATATTTACATAAATAATGTAAATATATAAAGTAATTGTATATTTTGTATACCTATATTTAAGTAAAATATATTTTAAGTAAATGTGCATATATATTTCTAATAGAAGTTTTACATAGAACTATTCAAACAAGGATTTGAAATTTTTTCATGTCTCCTTCTAAAATCATGTAGTTTATGAT
TTCCATTCCTCCCAAGCACCTTCTCCCACTGCTATTTTCTTCTTTCTTCTAGAAAACAAGTCATGTGGCCAGAAGGATGTCAGGCACTTCTGCTTTCTCTTTTAGATTCCCGGGTTCTTATAAGGTTTTCCTGGCCTTCTCTCTGCCTGCAAAGCCCCTGGCACCGCAGAGGCCCCCAAAACACACAGGATGATAAAGCTCTAGAGAGACAGGATGGAAGCCTGGGTGCATGAGTGCGGGAAAGAGGGCACAGGGGCTACTAAATCTTTGCCCAGATGGCGGGGCGGGGCTGGGGGAGCAGA
GGGAAGCAGGGAAATGTCATCTCCTTCACTCTACTGATCAAACATTGCTACAAGTGCCAGGTCCACTACCAGATTCCACTAGATAGACAACCAAAAGGCAAGAAGAGAGCCACGCTGGCTGCCTGGGCAGAAGGGGCCTGGCCTTAGACATGACCAGGGAACACAAAGGAGGCAGGAGCAGCCAGTCGCCCCTGCCAAATCAGCAGGAGAAGCAGAAAGTCAATGCAGGCATGCCTGCTGCTGGTGGAACCAGGGCCTGGCCCAAACCTTCTGAAGCACAAACAGCATTGGGCCCAGGCAGTTACTAAAACTCCCCATC
CCCATCGCATAGAGCCGTAGTGAGGAATGGGGATTTTATTCCAGGGCTAATGAGAAGCTGGTGGTAGGTTCCGAGCAGGGGCTCCTTCTAGGGCGTTGTGGAAGAACGGGATCTAAAGAATAAGATGGAAGTTGGGGATTCAGGAGGTCACTGGAGGAGCCCTGAAGGGAGAAAGGGGTACCCACCCTTCACTGGAGGGCCCCTCATGCCAGGGGACCTTAGCCTGCCTCGGGTGTCACTCTAAGCTTTCAAGAGCCGCTTTCAGCTCTTTGGGCCAAGAACATCTCACGAGCCAAGAACCGTGTTGCTCAC
GTTCTCTTGCCTGAACATTAATGACGGGAGACAGGACAGGGAGGGCTGGGGAGCAAACGAAGGCATCCCGAGCTTCACCGTGCACCAGGCACTGCGCAGCCGTTCCCACATACCCAGCCCTGTCTCCACTGCACAGTCGATCTTTAAGGAAGGCAGAATAAACAAGATTAAAAACAATGAGATGGGGAGTTTAGGTAGCTTGTCGGCGTCACGCAGGAGGTGATGGGGCTTGGATTTGAAGCTCGTTTTGAGCGATTCCAAA
TAAAAGTACAGTAATCTAGTATGTAGTGAGCATTCACTGTGTGCTGAGCGCTGTGTCGTTATTCGCTGGCTCAGACAGTTAAGGACCTTGGGCAAGGCCACACAGCCAGTGAGTGACAGCAGGGATTTGCACCCAGATCTGCAGAGAGGACGCTTCCCCTGTGGAAGGGAAAGGGAACGTGTCCTGGGGACTCACCATGCCCCTCGGCTCGCAGGGATGCGGCCCTTCATCCCGGACCAGGACATCGGCTACTTCGAGGGCTTCCTGGAGGGCGTGGGCATCCGCGAGGGCGGCATCCTCACTGACAGCTTCGGCCGCATCAAGCGCAGCATGAGCTCCACGTCGGCCTCCGCAGTGCGCAGCTACGATGGCGCGGCGCAGCGGCCCGAGGCACAGGCCTTCCACCGGCTGCTGGCTGACATCACGCACGACATCGAGGCGCTGGCCCCCGATGACGACGACGACGACGAGGATGAGCCCCGGGGCTCCAGGGGCGGGAGCGACGCCGCAGAAGACAACTACCTGTAGCCACCGCCC
CACGAACGTTAAACCTGTGCTGGGCACAGCTCTCCCTCGGGTGGGAGTGTAGCTGTGGTGTATCTCTGGAGGGGGGTCACGGCTTTCTCTGGCAGGCAGCATGGGGCCCTGGTGTCCCGTGGCCTCCACGGTAGCCGCCCCACCCGAGCGTGAGCGTGGCCTCCACGGTAGCCGCCCCACCCGAGCGTGAGCGTGGCCTCCACGGTAGCCGCCCCACCCGAGCGTGAGCATGGCCTCCACGGTAGCTGCGCCACCGGAGCGTGAGCGTGGCCTCCACGG
ATGCCTATTTTATAATAAAGTGTTGAACATCTTATTGAATTTGGATAGTGTATGAGGGTGAAGTAGAAACAGTATTGAATGAGAAGTCAGGAAATCTGACCCTGCCACTAACTTACTAGATGGCTGTCCAGTTTTTCCTGACCCAAAGGTTATTCTGGGCCTGAATGTTTATTTTTTATTTGTTTGTTTATTTATTTCTCATTAAATAAATGAAGGCTTATTTGTTTATTTTTTATTTATTTCCCATTAATGGATAATAACACGAAGGTGAAGCAAAACTTTAAAAAGA
CAGCTTGTCACTCCAAATAAAAGCAACAGTCACAACATATCCTTACTATGTAGGGTTTTACCCTTTGCAAATGCATTCTCAGACACTCATTTTAGCCTCGTGACAGCCCTGTCTGGTGGGTACTACTATCCCCATTTTGCAATTGAGAAAACTGAAGCTCTGAGATCCCAGGTCCTGCCCCAGTTGGGCACTGGGGTGGGACTCCAGGTGGGTAACAGATTGAGTTGCCCTGACCACCTAGCAGAAGGGGTAGACGTCAGAGGCAGTGAGACCTGCAGGATGACTTTTACCAGTGGTTCTCAAATTT
CCCCACACACCCCTGCACACTCGTGAGGGCATGCTCTCACACACAAACATGCACTCGCAATAGGCCTCCAGGGCTGGGGCCGGCCGTGGAGCTGGACCGAGGGAGGGAGCTTGCTGGGGTGGCCCAGGTATAGCCCCTGGCCCGGCCTCAGCCCACCCGGCAGACTCTCAGCTGAAGGAGGACGCGGGTTGCCGTCGGGATGCCGTGTGCAACATCCCAACTCCACAGATCAGAAGATGGAGGCAGAGCCGATTGGAGGAGGAGGGTCGGGAGGCCTCA
TCTGGGCAATATAGCAAGACCAAGTTTCTACAAAACATTAAAAGATTAGCAGATTAGCGGGGTGCGGTGGCGTGCACCTGTGGTCCCAGCTACTTGGGAGGCTGAGGCAGGAGGCTCTCTTGAGCCTAGGAGGTCAAGGCTGCAGTGAACTGTAATTGCACCGCTGCAATCCAGCCTGGGTGGTGACAGCGAGGACCTGTGTCAAAAAAGTATGCGTGCATGTCTAGTTGAGTCTGTGTGTGATTGTACATTGAGTGTGACTGTGGGTCTGTGTGTGTGTGTGTGCATGTGTGAG
CAGAGGTGAGTAATTTTCCCTTTCCAAAATGTCGAAGGAAAGCAATGTATTCCCCCTCCCCCCAGATAAAGTAACATCTGTTAACAAAATTTTTAATTTTCTTTAATTTTGTACTCATTAATAAGATGCGACAGTGGTTATCTTGTGGTCATCAGAAGCTCAGATTGGCAGTTACAAGTGTATCTAATAAAATGGAAAATCATATAATGATGATTTTATATATAAAGTGCCTGGTAAAGACGCTTTTTTAAACAGGGGTGGGAGAATAACAAAAGGAATCC
TAGGTCTTGGGTGGGGAGGGCAGCATTGAGTCAGCAAGGAGGAGGGAGTATGAATGGGATGTGGCAGCCCAGCCCTGTGGTGGAGGCTGAGCACCTCTGGGAGGAGTGAAGGTGAAGTTTCCCTCTGTCTTGATGGTGGCTCTTGCTTTGTGACCTTGGTCAAGGGACTGTGCCTCTTTTTTTTTTAGACGAAGTCTCGCTCTGTCGCCCAGGCTGGAGTGCAGTCGCGCGATCTCGGCTCACTGCACGCTCCACCTCCCGGGTTTATGCCATTCTCCTGCCTCAGCCTCCAGAGTAGCTGGGACTACAGGCGCCCGCCACCATG
AAATTAATGTATTTTCAATGAGTTTGATCTGCATCAAGTCAAGAGTGTAGACCCTGATCATGAAAGAATGAATCCTGTTGTTGTTGCAACCTTCTGCCTTCTCCACTCCAGTTACTATGGACTGACAGTTTGGTTTCCTGATATGATCCGCTATTTTCAAGATGAAGAATACAAGTCTAAAATGAAGGTGTTTTTTGGTGAGCATGTGTACGGCGCCACAATCAACTTCACGATGGAAAATCAGATCCACCAACATGGGAAACTTGTGAATGATAAGTAAGTGAGTGATCACG
CCACTGGGTGTGGAGGAAGGAAGCCCGGCTCAGCGTCAGACAGACCTGTGTTTAAACCCCAGCTCTGTGGCTGTGTGCCCTTGGACCAGTTATTCAACGTCTCTGAACCTCAGTTTCCTCATCTGGCAAACTTTGTTAAGACTGCACTAGTTGGCCAGGCACGCTGGCCCACGCCTGTAATCCCAGCACTTTGGGAGGCCGAGGTGGGTGGATGACCTAAGGTCAGGAGTTCGAGACCAGCCCGGGCAACATGGCGAAACCCCGTCTCTACTAAA
CAGGTAACTGCAGTGCAAGCGGGATCCCCTCGACCGAACAATTCAAATTAAGGGCAACTTCCTACCTCTTGCCTTCAGATGAAATCTGCTAAACGATGGCTGCATTTTCCAAAACTGATAGATCAGTTACTTTCCCACAATATTTTTAGTGCAAAGAATGGTTAAACACTGCTCCTCATCAGTCTCAGTGGATCTTGATGCCAGAGGTAGGGTGGGCAGCATGGCCCCCAGAATTCCTGGCCTCAGCAAAATGAGCCCCAGCCCAGTCCT
CGCAGACACTCCCTGAAGTGAGTGCTTGTGCCCCATTGTGATAAGCTCACAGGCTCAGGCAAGTTCAGCAATCTGTCCAGGGTTACTCAGGTAATATAGTGGAAAATGAGATTCAGACCCAATTCTGTGCAGTTCTAAAGACCCGGCTCTCTCAGACCAGCTGACTAAGGCTCATCTAGGGAGGGCTTGATACTTGGAAGGTGCTGGTCAGCGCGGAAGCGAGGTTGGTGGGCGCCCGTGTCCTCGGGGCAGGGTCACAGGCATCTGCCCACAAGGGAGA
TAGAGATAATTAGTGGTAGAGCTAGGACTAGAGCCTAAGACCCTGATGAGGCCTGCAGTGAGGTCCTTCTGTGTTCTCTCACTCAACCATTCAATCAACTTTCGCTATCTGCCTTACATGCAGAGTCCAAGGCTGTGCACTGCACTGCAGACGAAAGGCCCTGTCGCTATCCTTAGGAGCTTCCTGAGAGGAAGGTGGGCATGCAGAAAGACCATTACATAAAATATATCTTATTTTACATTGCATACAATGATTGCTCTATAGGAGGTAAAAATGAGGGCCAAGAGAAGCTGCCGCCAGCCTGC
ATACTCAGGGGCCACTATGCATTAGCCCTAATTGCCCTGAGGCCAGGTACCAGGCACTAGGGACAGCCCCTTTGCTCTGAACACACAAAATTATTCAAAATAGCCAATGGGCAGAAAGCCCTTGAAACCTAAGTAACCTCACATGCTTGCCACACATAAACTGCTAAGTAACCTCACATGCTTGCCATACATTAACTGCCCCTACAGCTCCGGCTCATTGTTACCTTGTCCCTGTTACTCCTGGTGTGGCCCTGCCTGGCAGGCTTCTCATTTTGAGCTGTAAATAACAGGTTT
AAAACAAATATCCAAAAATATGCTCTATGGTCACAATTTTTGTATCTGAACATTTACCTACGACTCTGTATATGAACAGTGATACTTGTTTTTCAATCATTTCTTATTTGACTTGTAAAACAGAATTTTTCTATTTTTGGAAAATATCTTAAAAATTAAGAACAAGCCCTTCTCCTCAGTGCTACACATAAAGGACCTTATTTGTCACCTTCTGTCCTGGAATGACAGGACAGGTCGACCCTAATTTCACTCCTCTAAACAAGGTAATGATGGCTTGTGC
GACAGCACTATTTACTGGGGAGGAAAACTCCAGGAATGTGGACCCTGGGGCCACGCAGGGGTTGGGAAGTGAAGGGCAGGGAACGCGGGCGGCGCCCGGGGTCTGCGGGTAGGCAGGCGGCCTGGCCGCGGAGGCTTCCCCGAGTCCTGCGCCTTCCTAGAGAGGGAGGGGCTCATATCGGCTGGCACAGCCACCACGGGTACCGAAACTTGGGGACGTGCCCGACCATGCCTCCTCCGGTGGCCCGGGGGCCACCCCGCATTGCTTAGAAGTCTCGCTTCCCGTTCCTCCTCTCTGGTTCAGCTCATTACTCTTCCGGTGACCCTG
AAAGGAAAAAAGAATAAGCCAAAAGCCGAGTCACGCAAGAAGCTGCCTTTTCTTTTGTTCCTAAGCAGATGCTACAGATAAAAGGCCAGATATCTCCAGCTGCTGGTTGTCCACCTTATCTTATCAAGTGCCGATTTACTGAGCATGAGACAAATACATAACTGACTATTCCCCTACCTGTTCCTTGTCTCTTGCAACATGTGGATTCTGTGATGTGACTGGACCTTCCCTCTTTCCAGCCTGCTTTTCCCCTTTAGATATTGAAGCCCACAAAATCATCT
GTCAACCGCAGTCCCTGAGGGGCTGGCCCTGTGCAGAGCCCGAGGCTGGGTGGGCTTGGACCGCTGCCTTCAGAGAGCCCGCCAGGCCCAGCCTTGCCCGGACGCTCCCAGCACCTGGATTCTGCGGAGTCTGGATCTTCACTGTGAGGCTGCCGGGCCCTCCAGGAGACATCCTGTTGTGTCCAGAATTGGTGGGTTCTTGGTCTCACTGACTTCAAGAATGAAGCCGCGGACCCTCGTGGTGAGTGTTACAGTTCT
AATAGTCTGGGAACAGCATACAGGGAGTGCTCAGGGCTCTGACATAGGGCAGCGTGGTGGACTACATTGCTAAGGAAGGCATCCTGGAGGAGGTAATGCAGGCAAAGTTAGCCAGAGTGTTGTACTCGGCAGACAGTCTGGGGAGAGGAATCCAGGCAAAGAGCTTAGCCTGAGAAAAAGTACAGAGAACATTCAAGAAGGGTGTTTAGAACACAAATATAAAAGCTTTCTTTTTTTCCCTCTCAGTGTCTCTCTCTGTCACCCAGGCTGGAGTGCAGTGGTTCAATCTTGGCTCACTGCAACCTCCG
ATTAAATTGGTAATCTTCCCTTGTCTTAGCAATAGAAACCCAATTTTCCAAAGCCAGCTCACCTGCGTTTGATGATCTATAGGTTATATTTTTTCTGTATTTAAAGTGTGACCTTACTGGATTTGCAAATGATATTGCATTTATTTTCATTAAATGTTTGAGTGAAAGTTTCTATATCTGACTTGTCTTCATTTTTCCTCCTAATAAACTTGATATTGTTTGAAATCTTGTTTGGCA
ATCCTGAGGCTTCTATTTTTGACCAATAGCTCTAAAGACCACGGGTTCCCATAACAACCTGATATCCCTTTCTCATCCCTGCCATCCCTGAATAAGGCTTCTAATTTATTATGCTTTAACAAGTTTTCAAATAGCAAGCGAGACACGCTGGAATAGTGGAGAGAGCCCCAAACCAGCTTTGGTTCTATGGAAAATCACTCCACCTCTCTGTGTTTCTGTCTTCACATCCATGACATGAGGATACAAATCTTTTCCTCACAAAGCTGTTGTTTGATTTCTCCTGGTCCCATAGTGGA
CAGTGAGCTATGATCGTGCCACTGTACCCCAGCCTGGGTGAGAGAGTCCCTATCTCAAAAAAATAAAACCAAAAAACTACTGGGGCCACGTCAGAACTGAAAGAGTTCTGCAGGCCCTTCAGAGAAAGGAGAAGTGAGAGTCAATTAACCTCAAGATTACATTTAAAAGCATTTTCCTCTTTAGTATAGAGGTGTGTTAAAAAAAAAAAAAGCATTTATACGAGGTATGTGAGGTATGTTAGTGAAACAGCAAAAACCTAATTATATCCTAAATAACTGGCACGCTCTAGGTTACAAATAG
AACTATAGACACTTTCATGCGTTTCAAACCATTTTGGGGGCTCAAAGAGAGGCAGGATATAAATAAACACCTACTGCTAAGGAAAACAAGAAGGGAAAATGTTAAAAGGGCAAGAAAAAAGAAGCACATCAGTGAAATATCAGGCAGTGATGGGTGGGCCAGGACCAGAAAGGGCACACTAGGGCTCTGAGGAGCTCTGGAAGGGAGTTCCAGATGCAGGGCAAACACTCACATGATCGTCTCTAGTCCTATGATTGCGTAGGAGAAAAATACTGGATTGTGCTCCACATCTGATCCTCGGAGATTAAATAGCCCTAGAAAAGAAATCAAAATCCCTGTCACCTGTCTGACTTAAGATGTTAAGG
AGAAAGTGCTGGCAGATGCAGAGATCATTTTTGCCCCTCCTCTTCTCCTTGATTGTTGACAAAGAGGCCAGGGGATACAGACACCCTCGGGGTGTAATTTCTGGCTGAGACCTTTGCAAGAGGATCCCCATGTAACAGGGCCCCAAACCCTTTAAAAGTGCCAGGATGGATTTTCAACGGGCTTTATGGCAATATCAATAGGATTAAAGTTACTTGTAATTCAGTGATAAATGAGATGTCTCTAGTAAGTAAGATTAAGTGCAGTGCTATAAAGTTGTTTATCTGGAAAGTA
GCACCATTGCCCCTGAGGATTAGTCAGTCAAGGACACTTAAGAGTCTTCTCTAAGTCAAGGACATTTAGAGAGATGGGGGCAGAATCGGAAATTAGAAAAGAGACATGTGGCATGGAGACTTATGTCCCCCCTCCCCCGCCGCCTCCGCTCAGTAATCACTGTAATAGCAAATATCGATTCAATGTCTGCCCCCTGGATAATGTAGGTTGAGCCCATTTCCTCAATTAATCCTGGAAATAACCGATGGCATTAGTTTTACCATCCCCCATTTGCAGATGAAAGTGAGGCTCGGAAATGGGCCCAAGTTTCTTACATAGCAAACCCCTGGAAGTGCTAGGATT
TTGAAATAGTTTGTATTCTGTTTTTTAAAGTTTTACATTAGGGAGCCATTTCCAGATTTTCCAGCTTGTGTTGTCAGGGGAAGATGTGATTTATTTCAGGTTGGAAATTTAGACCATATTTAAAGTATTGCCATGAAATATAGTTGAGTAGTTTTTTGTTAAAACAGATAAATTATCCCAGTTTACAATTCCATTTTTTTCAGTGGTTTCTTCTTTGCACGAGCAAAGAAGAAAGGAAGCTGTAAAATACAATAGCAGATA
CTAAAAATACAAAATTAGCCAGGCGTGGTGGTGCATGCCTGTAATCCCAGATACTTGGGAGGCTGAGGCAGGAAAATCTCTTGAACCGGGGATGTGGAGGTTGCAGTGAACCGAGATCCGAGATCGCGCCATTGCATCCAGCCTGGGCAACAAGAGAGAAACTCTGACTCAAAAAAAAAAAAAAAGGGCGGGGGGCACTTCCTTTTGAAGTTTCAGATGTATATTGGAGGGAGCAGAATTCCTTTGTGATTTCTTCCTTAATACATTGTGTCCCTGAGGTGGTCCCTGTTCTTCCT
ATACGAACATTCTCAGGCCGGGTGCGGTGGCTCACGCCTGTACTCCCAGCACTCTGGGGGGAGGCCGAGGCGGGCGGATCACTTGAGGTCAGGAGTTTGAGACCATCCTGGCCAACATGGTGACACCCCGTCTCTTCCAAAAATACAAAAATTAGCCGGGCGTGGTGGTGCGCGCCTGTATCCTAGCTAGTCGGGAGGCTGAGGCAGGAGAATCGCTTGAATCCGGGAGGAGGAGGTTGCAGTGAGCCGAGATCGGGCCCCTGCACTCCAGCCTGGGCGACAGAGTGAGACTCTGTCTCAAAAAACAAAAAAAAA
AAGTCTGGCAGCAGGAGGGCACCAGCCAGGGGCCCCGCGCCCCCGCCTCTGTACAGCAGGGTCACCGTGGGGTGACATGAGAACACCGACCCAGGGAATGGGCTCCTGCCACACCTGCCTGGGAACCTGGGCTGTGAGTCCTGCTCGCTGCACCCTCTAGCCTGACGTTGAAGTAACCTCGCCAGCGGGGCCCTCTGTGGCACTGGGCACTCAGGGAGAGCACGTGGCATTGGAGAAGGTATTCTGAGTCCTACAGAGAGGGACCTGCGGGGCCTGCCCCACAGGCACGTGGGGCTCCTGCTGGGGCTGTCAAGGACCCCCGGGCACTGAGAGGACATCTGGGCCCTTGGGCAGCCAGGCTGACGGGTTCCCTGCACACACGATCCAGCAGCCCGGGAAGGAACTGCCTGACCAGAGACCCCTGGGCAGGGAGGGGCTCTCAGGCCACCTGGCTCCCGCCCACCCGCCTTGCCCTGCACGAC
GTAGAATAGGAAGTGGATACATGTTCTGACTTGGCTCTCCTCACTGGGGCCAGCCCAGTCGGAACCTGTTTTCCTTTGTAGGAATCTTGTTTCCCTTTGCCACTCCCTTGAGGCAAGCAACAGGTCCTGCTTCTGGTCCATCACAGGTCTGATGACCCTGGAATGATCACTTACCATTCTGGGGCATTTATTAAATGACCCACTGGGGCTGCAGGATTGCTTAAGTGCAAGAGCTCTGTTGATGTATTCCACAGGAATGGCACCCCTTAGGGTTGTGTAATGTGCCCATGTTGCATTAGATGTTC
GAGGCCGCATCAGGGAGCCCTAGGCCCAAGGGCGGGCTAGGACTCCCCAGTGACTCCCAGGCAGCCCGGGGACAGCTGCTTCTCCCCTCCCCTGCCCTCCCTTCCTCTTTCCCTGGGCTCCTCCCCAGCCGGGCCAGCCAGTCCTGGGCCACTGCGCTCCCACAGCACAACTGAAGCAGGATCGCAACTCGCAGACTTAACGACTGCACAACTAAACATCAAAAATGAACTCTTCGTTAGAAGACATCCCTCTGCTTGAAAACGTAGCCGTCGAAGTTCCCTCTATGTGTCAAAAA
AAGACATTAGAAAGAGTTGTTCACCAGTGGCTCATGCCTGTAATCCCAGCACTCTGGGAGGCCGAGGTGGGGCGGATCACTTGAGGCCAGGAGTTCCAGACCAAGCTGATCAACATGGCGAAACCCCATCTCTACTAAAAATACAAAAAATTAGCTGGGTATGGTGGTGCACACCTGTAATCCCAGCTACTTGGGAGGCTGAGGCATGAGAATCGCTTGGACCCAGGAGGCAGAGGTTGCAGTGAGCTGAGATTGTGCCACTGCACTCCAGCCTGGGAGATAGAGCGTGACTGTGTCT
TGCTCAGGAGCTAAGGTAACCAAGGCCAAGAAGCCCTGCAATAGACGCAGTTGAGAATGGAGGCAGGGCTTGAACTGTTCAGGACAGGGTGAAACTGCGGGAACCTCCCCTTGCTTTGGCCACCAGGGAGGCCATGGAGGTCACCCTCTTGCCCCTTCCCTTCATCTCATCCCTGGCTTGGATCATCGTTTTCCTCCCACCATCCCTTATCCAAGGTTCCCTCCAAACAGGGACAGTGCTTGCTTGTAAAATTGGCTCAATTCAGGCCATGAG
CCCAGTGCTTCCACTTCCCTCCCAACAATTTCTTCCATCCACAAATGCACAGAACTGTAGACAGGTCCCTTGAGCCTCACCGGCCCTTGGTTTCCTTGTCTAAGGATTTCAAGACTTCAGGGTAGGGTTGACTCCGGCAGGGGACCTTGGAAGTACCCTATGCCTACTCTGTACCCATCTATGCTTGCTCAATAACAAAGAGGCACAATCTTTACACACCCTTTATATTTTTATTGAGGAGAGAAAGCTTTAGCATACAGAGCAGCTTCTTATCTTCACAACACAGT
ATAATTTTTAAATAAAATATACCTCATCTTGGGATTTTAAAAAAATAGTATTATCCATCAACCACTAGAGAATATAGGAAAGAAAACTTTCAGCACGGTTTTTATTTATTTATTTTATATTTTTCCATCCGGAAAATAACAGGACTGAGTTGAAAGCAATTTTTTCTAAAAGTAGCAATAGCAACATTCTCAGATAAAATCTTTTTTGCTGAATATCAACGTTTAAATTATAGTGAATTTGAAGTTATTTATTTTCAGCAAAAGCTTTTCTT
GAGGATTGCTTGAGCCCAGGAGTTCGAGACCAGCCTGGGCAACACAGCGAGACCCTACCTCTAAAAAGTTCAATTTTTTTTTTAAAGATTAATTTTGGAAAGCAAGGTAGAGTCGCTTTCCACTGCAATCTACATCTCCTGGATCTGGGGGAACAGTTTATGAGCAACTTGCCTTTCCCAACTATTGTGCTGCTACCCATAAAACACTTATAAATTATTAAACTCAGCTGTGTGATTTCTAGACTGGATATTAGAGGTTTCTCAAATTCATGGGGAAGCATTTAGGTTTAAATTCATCCTTGCAGATTTCTAGGAGTTTCATTCATGAAGGGTATTTCTGAGTAGACGGTGAGG
TCTCTGGCAATGGAGCTCAGTAGTCTGAGTTACTGACTCAAAGAGTGTCTTAGGTGATTCTAAGGCACACTCAAGTATATAGTCCCTACTAGTCAAAAGCCACTGTCTTGTCAGGCATGGTGGCTTGTTTCTGTTATCTCAGCTACTCTGGAGACTGAGGAAGGATCACTTGAGGCCAGGAGCTGGAGATCAGCCGGGGCAACATAGCAAGACCCCATTTCTAAAAAAAATTTAAAAAGCTAACCAGGCATGGTGGCATTTGCTACTCATAAGGTCCCAGCTACTCATAAGGCTAA
ACAATTCTCACAGATCCCCAGAGTTGATTTAAATTATTTTATTATAATACAATTTGCACATTGTAAACAGTATACATTCCCTACTTACAGATCTTATACAACTGTCAAGTCAAAACAAATTTAGAAATTAAATCGAAATAAAACCACAAATAAAAAGTCCAAACCACCAAACTTCACATAATTTAATGAAAGAAGGGCTTTTTCTGAAAATAAAGAGCTAGGTGCAATGCGACCCCGGAGTGCGTTGCTTCTTGTAGAGTTTGGGATGCCTGTTTTTTGTGTGTCGTGGTG
GGCTGCAAAGCCACTCTGCTCGTGCTGGCCTGGCCTCTGAACCTATCACAACATAAGACAGAAGAGGACTGAATGGGGTGCGGCCCAGCGTACGCTGCTCAGCCTGGTCTTCGTGAATGGGCTCCATCCAGCCTCTGTCCTCAGAGACGGCAGGTGGTGCCTCATCTTCCTGGCAGACCTGGAGGGAGTGTGGGTAGAGTGGGACCCAGCCAGGAGTCCAGGCCCTGAAGCCAAGGGCAGGCCCATGTCTCCACCACCCCACAGTCTAGCATCCTCAGACCAGGCCCAAGAGAAGCC
TGATTTGAGCAGGACCTGCAGCCTTGTCAGTGTCTGAGCTCATGGGTAAGGTTGGGAGTAACCATTCACTGGCCAAGTGGTACCCCCCACCCCTGGGGAGGAGGAGAACAATTTCTTTCAAGGACTTTTCTGGGTACCCGGCGTGGGGAGTAAAGAGGGAGTCTCTGGAAGCAAAAGGAATCCTGAGAGGCCTGGGCAAATGACACTGGCTTTGCTTGAACCTGGAAGGCCAGATGGAGGAAAAAGAACTTCTGTTGCTGGGCGCGGTGCCTCATGCCTGTAATCCCAGCACTTTGGAGGCCG
GAGGCATGGGGGGCATTGGAAATGAAGGAACTAATTCATATCTTTTTTATTTTGCTTTGGTTTTATTTATTATTTATCTATTTATTTATTTTTGAGACAGTTTCGCTCTTGTTGCCCAGGCTGGAGTGCAATGGCGCGATCTCGGCCCACCGCAACCTCCGCCGCCTGGGTTCAAGCGATTCTCGTGTCTTAGCCTCCCGAGTAGCTGGGATTACAGGCATGCGCCACCACGCCCGGTTAATTTTGTATTTTTAGTAGAGACAAGGTTTCTCCATGTTGGTCAGGCTGCTGTCGAACTCCCGACTTCAGGTGATCCGCCCACCTTGGCCTCCCAAAGTGCTGGAATTACAGGCGTGAGCCACCGTACCCGGCCTGTTTTATTTTTTCTTTAAATCATATCTTGATCATAGTGGTGGGTAGGAAAC
TCTTGATGGTTATTTCTGATTGATTTGACACCCTGGTGAATTCCTGCAGCAGATCTTTTTTGAAGTTTATTTTTTATTTTATATTTTAAGTTCCTAGGGTACATATACAGGCTGTACAGGTTTGTTACATAGGTAAACATGTGCCATGATGATTTTCCCTGCAGCAGATCTTGGAAAAAAAGAATTGCCATGTTAGAATTCAATGATGTTAGCCTGAAACAAGCAAGAAAGCAGACAGGCATATAACCAATCAACGCAGCCTCCTCCCTGCTATCGCACGTTCTTTTCTTTTTTTTTTTTT
TGCCCTTTCCTAGATCCTACCAAAAACTAACTCAAGATGAAAAACAAAACCTGAATTATCCTATAACTATATTTTTTTAAAAAAAGAGACAGGGAATTGCTCTGTTGCCCTGGCTAGAGTCCAGTGATGTGATCATGGGGTCACTGTAGTCTTGAACTCCTGGGCTCAAGTGATCCTCCCACTTCAGCCTCCCGAGTAGCTGAAACCACAGGTGCACACCACCCTACCCAGCTAATTTTTAGATTTTTTTGTAGAGGC
CTTACCGCATCAGCAGTACATTTTGACTACATGTTAATTTGGGTTGAAGGTAGAAGATTTTCTATTTTCTCAATCACAGGCTGGCTAAAACACATTTCAAGCTTCATTCTGGGGGGAACATAAATTGGCCTTCAACAGGGGGTGTCAAATTGGGGTAAAATTCTTGCAAATCTTGGGGAAACCAAATAAGTTTTTGTTTTCTCTTCACATAACTATGAAATCCCTAGCCACAACAGCAAATCTCAACATGCTTGATATTCAGCCCAGTTCTCTCCA
GGCCTCTGAATGTCCCCAATGTGGGCCCCTCCCTGGCTGCCCCTCTTGCTCTCCAAGTCCGAGCCCACCCAGAGCCCAAGCCCTCGGAGGCCCCTGCCACCTGGAAAGATGACACTGGGGCAGGGTTCTCTTCTGATGTCTGTGTTTTGTCTTGTGGGCCTTGGGGTGCCCCTGCCCCTGATAAGAAGGGGTTTCAGAGCAGAAATAAAGCCTCAGACAGGTGAGCCTCTGTGGCACATGGCCCCTCGAGCCAGCCATGCATCTGGGTTCAGCCCCTGCCAGGACACTTGACCAG
GGCGGTTTCCCCCATGCTGTTCTCATGATAGTGAGTGAATTCTTACATCTGGTGGTTCTAAAAAGTGTTTAGCAGTTTCCCCCACACTCTTCTGTCTCTCTCCCGACACCATGTAAGATGTGCCTTGCTTCCCCTTTACCTTTCGCCATGAGTGTAAGTTTCCTGAGGCCTCCTCAGCCATGCAGAAGTGTGAGTCAATTAAATCTCTTTTCTTCATCAATTACCTGGTCTCATGTAGTATCTTTATAGCAGTGTGAGAATGGACTGATACAGAGGACATGACATTCGAACTTCTTGGT
AAGCCACTGTGTTTCTTTAAGACAATTATTTTGAATTATTAATCCGATAGTTTATAGATCTCCATCTCTTCGGAGGCAGTTTCTAGAGATTTATTTTGTTCCTTTGATTTGGTTATATTTCCCTGCTTTATTGTGTGGCTTGTGATATTTTTTTTGTTGAGTTGTACGCATTTGAAAAAAAATAGCCTTCTCTCTCAGTCTTTATGGATTGGGTTTGTACGGGGGAATTCTGTTCACCAATCAGCCACACCTAGAGATTCTG
CCTTGCTTTTCACGATAATAAAATACCGTCTAAAATGAATGTTGATAAACTACTCTAGAGCAGTGGATCTTTTAAGTGCCCACTTTGCAGACCAACCCTTAGCGCAGTGTCCAACAGCCAGTATAGGCACTCCACAAAATGTCAATGCAACTGAATGGCTTGTCTCCACCACACGCTGACGGTTCTCTGTAGCTGAATGGAGGGTGAGGGGACCTAAGGAAGAACATACAATGAAAGCCACAGGTACATGCCTTTTACATTTTCTCTCCTCCTTTTCCTCCTCTTTCTCCTCCCTCTCCCTCCTTCTCTCTT
GGTGCGCTCCACCACATTTGGCTAATTACCCAGGCTGGTCTCAAACTCTTGTCCTCAAGCGATCCTCCCACCTCGGCCTCCCAAAGTGTTAGGATTACAGGTGTAAGCCCCACACCTCAAAAGTTTTTATAAGAAAACACTGAAGGGAAATTCTGAAGCTGAGACTCTACACTTACATCTGTTAATGAGATCTTTCCTCAATTAAATATTCTACAATTGGGGGTTGGTACATTTCTCTGTCAAAGGCAACAGTTTTTAAGCCATTCATGTACACATGTTCCTGGGAAAAGTGACACTGTGGGAGATTGTTGGTTTTTTTT
TCTTTCCCATGGCAGGCTTTCTGGTAAAATCCAAAAAACCTGCTAGACAAACTAAAAGAGCTATAACACTCCACCTTGAAATTCTTAATAATATTTGAACAAGGAGCCTATATTTTCATTTTACACTCTAGCCCACAAATTATGAAGCCCATCTTGAGGGCAGCACGTCCTTCTGGAGAGAAGCGTATAAGTAGTCCCTACTCTTTGGTGGTGTTGGCAGGAGGGATGGACAAAACAAGATAGCTCACCTGGGTCTGGCACAGGGGGACAGAGAGAAGACGATGCCTGGTGGTGTGCTGGGAGCG
AAGTCACAGGCTCCTTTGAGAAACCGATGAAAACTACTGACCCTCTCCCTGGAAGAATGCCTCGGCACAGCCGCTCACTATGGTCACACAGATTCAGAACACCCTTGGACCCCCCAGACACACCGCCCAAGGATGCCCTAGGATTTCTTGTAATCCCGCCCAGGAAGCTTGCCCCATCAGCTACCCCCTCAAGGCCTAGAGGCTAAATCAGGCCCAGCACCTCTGCTCCCTGTGGTCAGCCCACGCCTGTGTTTATCCTGGTGATACC
TTTTCTTTTCTTTTCTTTTCTTTTCTTTTCTTTTCTTTTCTTTTCTTTTCTTTTCTTTTCTTTTCTCTCTCTTCTCCTTTTTTTCCCTTTCCTTTCCTTTTTCTCCTTTTCTTTTAAACAAAAAGCATAGTCACATGTACAGCACAGAACAGCCAAAGAACATCTAATGCCTAGCACGTGGTACTGAAAAAAACTATTCATTGGCGTCATTAATTGTAAATAAATGTGACATACACTTCATCAGCCAATCCTCTATTGTTAGACATGAA
TCGAACTCCTGACCTCAAGTGATCCACCTGCCTTGGCCTCCCAAATTGCTGGGATTACAGGCGTGAGACACCGTGCCTAGCCGAAAGCAAGCATATATTCTTATCCCTACTTTGCAGATGATAAAAATAAAAGCTGAGAGAGCTTGAGACTCCCTGAGGGTCATCTTGTTCGGTAATGTCAAGGATTAGACTAGAAAACAAATCTTGTCTATGCTCTACCACTGCCTAATAACAGTCCCCAAGATTTCATCAGTGTTTGAATGCCCAGCAAGATTCTA
AGATTTTTGTCACCTTCTGTGAGTTTGTGTTTGTGTGCAGTAGGCGGCACTGTGTATACCCTGGGGGCAGTGATGTCTGGGGCTGAGCACTGCAGTTGGGCTTGGGAGCAGCAGGGTGGGAAGATCAATGTCAGGGGGGCAGGGACAAGTCATTTTCATTTTCTCACTCCCAGGGACCAGAACCCAGGATTCTGACTCCAGGGCAGAGTACCACACCCTGCTGGTGTCCCTGGATGTCATGATGCTCATAGTGTCATGTTGCCTTGGCATTCATTTTTTAAGGTGTAAGTTTATTTGCCTCAAATCAGAGGCAGGGCTTGGTCACCATGGCAGTTTT
CTGGTTACATGTTCAGTTTGTGAAAATTTATCAAGTTGTATACACTTTTATGTGTGATTTCCTGTATATATATTATAATTCAATTAAAAGTTTAAAAAAAAGAAAGGGCTAGGGATCCTGTTTATTCCATTGGTTCACCCTGTTACAGAAGCCAAGCCACCCACAGCTGAATGCTGCCTGCTGTCCTCTGCTGGGCAGCCGTTACCAAAGGTAAGAGCTCTTCAGGAACACTGCAAATCTGGAGAGGAAGAACACTCTCCAGCTGGGTTATCAACCCCCAT
CTCGTGTTACAGCCTTAGTGAATTGTATTTATTAAGTACCTTCTGAATGGCAATTCAAATAAACATCAAATAATCGTCAGAGAGTTTATATTATCGGGGATTAAGATATGAACCTCTAAAAAGATATGAGAAAAAAGATATGGCAAAATGGTGTATTTTGGGTCCCTTCACTGAAATTTTTTTTTTAACATTTTAAAAAATTCTTATGGGTACATAATAGGTATATATATTTATGGGTTACATGTGATGTTTTGATACAGGCATACAATGTATA
ACAAAGAGCAGCCGTAGCAACAATAATGCCCTTTTCATAACCCTTCCTATTTTATAAAGCACATGCAGTTTATCTTATTCCAGCCTCCAAATAACTTATGAGGTCTGTAGGACGAGTCTTACTGTCCTCACCAAGTCATACCTTGGCAGAACTTTGGTAGTAGAGCTCAGCTCACCTGGCACCTGGCTCCAAGACATGTCCACTTTGCCATGTGTGTCTTCACTAATAGCCTTTCTTTCTCTGCAGCCGCTGAGGGTCAACAGCCAGCCCGGCCCCCAGAAGCGA
GCATTATAGAACGTGGGGAGCATGAGAAATACACGGAGGTGGAAACGCCGGAGTGGCTGGCGGGTAAAGGCAGCGGGCGCAGATGAAGCGGGCTGGGCGTCCCACGCGCAGAACCGTCCCGGACAGAAGCCGCAGGGCTGCGCTGGCTGGAAAAAGGAACGCGAGTACAGCGCGCGTGGCGCGGGGTCTGCTCCAGGACGGAATCTTTTGGGTGGCCCGCATGAGGGGTTTGCAGGACCCCGGGCCTTTGGGAAGTTATCTGCTAAACTCCAGTAGACCCTGAGGAGCAGCGGCTCATGAAT
AGAGGGCTCTTTTTCTGAGAACTCTCACCTCTAGATGGCCTTTGAGGAGGTGCTAGTTTGGGAGCTAAGTCTGGAATGTTACAGTCCTCTCTGCCATTAGCTTGCTGTGTGACCTTGAGCTTCAGATTCTGCATCTGTAAAATGACTGTTTGAACTAGATGAATTCAAGTCCTAATGTACAGCCCAACATTGTATGATTGATATAAAAGCCAGATTACCTATGGCTTTGGAATGCCCCAGAACTAAGAGAAAGATAGCAGGGGAACTGGAGAGGACAGGAGTCTGAGGTTTCTGAAAAAC
GGGTTCCCAGGAGAGAGGCCTAGAACTCTTTCAAACTGTCAATGACTTCAAGAAACTCTCTTCTTTTTCATGATCTTTATTTATCCTCGAGACGCTTGGATCCAGTAAGCGAGTGACAATTTCAAGACTGCCAGCCATGCACCTCTGTATGTTTTTGGCCCAAGCAGCAGCCGTGGGCCTAGTGCCAACCCTCACACGCTAGCTACCTCCTCCTGTGCTTGGAGTGGAAAGTCTGTGGGGTTCTCTGTCTGGTTCTGCAAGCTTTTCACACCATCTCTTCGCTGTCT
AGAAGCTCCTCCGAGCTGTGCGCGCCGCACCCTCCCGGCGCGGGGAACCCGAGGGGTAGCGTGGGTGCCACGGGGCTCACCTGGCAGCGCTGTGGGCTCGGCGTCCGGGGGATCCTCGTACACCGACACCGGGCTCCCGCCTGTGCATCCGGGGAAGAACTTCCGCGGAGGAGCGAACTGGCCGGGCACACAAACGTTGAACGCGGGTCAGCCCTCGGGGCACCGAGCGCGCAGACCCCGCCCGGCCCGAATCAACCGCCCCACCTTCCTCTCCGGCTTCCCCGGCTTGCAGAGCAGCGCCCGGCCCGGCAGTGCCAGCATTCTGT
TCCACCTCCTGCTTCCGGCCCGCCCCACACCTACCCCCTGGAGGGCCGTGGAGTTTCTTTGATGCACGGCCTGGCTGTTTTTCCAGAACGTGGTTCATTTGCAGTCCCAGCCCATCGGGAGAGCGGCCTGAGAGTCTGAGGGCTCCAGCCCAGGGGAGAGGCTTGCTGGGGCCTGGCTGGGCTGAAGTGGTGGAGAGGGGAGAGGCCAGGCCCAGAACCTCTTTTTCCCTCTTGTGTTCCCAGGCCGGTCAGGCTCCTGCTGGGCGATTGATGGAGGTGAGAGGATGTGGGCTAGGGCTGGGTCTGGG
GAAATGGATCCTGTATTAATATCACATCTGTCCCAGATCTCCAACACTGTTCACTTTCCTTCCACGGTGCCAACACCAAGCTAGCTGATAGGTGGGAACAGGGCAGCTCTGCGGTTGGCCCCCAAGAGCCAGGGAGTCCCCCAAGCTGACCCCCTGGGGTGGCAGTGGCACCTAACAAGAACTTCCACCTTGTTTTCCCTCTCTCCGTTTTGTCCTTTTGGACTCTGCTCACGCATCACATCCAGAAAGTTCCCTAAGCTCTCCAGTGGGATGAGAACTCTGCTCTGTG
CTGCTGATACAGTCATCATTCATTCTAACCACGTATTTAAACCGAGAAGATTGCATGTATGTTCTGCCTGTCAAGGAAACCATGGCATAAATTGTGTAAAATTTGTGTGCAGCATATTTTTGTCAGAAGTGGGGCAGAGAGGAGAGTGTTTAGGGGCTGGAGGTTAAAGTGCTGGAATCCAGGTCACCTCTACCCCAGTATACTCAAATGGTTGACTCAGGGCTTCAATGAAACACTCAACAATCGGAACGGGGAGTTTCAATCCTG
TTGGACTTTCACACATTCTACATTTTCCTAAAATGTCTCATCACCCTTGGTTGTCTGCCTATAAGGTTCCTATTATATCTCCATTTCACCTATGAGAAAATTAATTCTTACAGAGGTTAAGTAAGATGCTCAAGACTATGCTGTTAGTAAGTAGCAAATTTGAGATTCTAATTCAAGGTAGTCTAATTCCAGAGACTGATCTATCAACAATTCTCTCTCTAGTTGTACCAGTTGCTTTAGCTCTCCCAGAGGATTCATTTAAGTTATTTAGAGAAGGAACC
TCTTTTGGACTGCGACCTCCTTCCCTCCTGGGAGAGCCCTGTGACCTGCATGCTACTCTTAACTGTTCTATTCAAGACTGAATAGAAGTATTTCAGTCTTGCAGAGGAGGAAATGCTCAGAGCTCCGAGGTGCGGCTGTGGTCGAGAACCGGGTGCTGGGCCGGGCGCGGGGGCTCACGCCTGTAATCCCAGCACTTTGGGAGGCCGAGGTGGGAGGATCGCTTGAGCCCAGGAGTCTGAGACCAGCCTCGGCAACATGCCAAGACCCCGTCTCTATTTTTAAAAAAGAAAAAGAACCGACTTCTGAATCGCAGCTCCACTCATG
ATCATTTCTATTTAATTCAGACATAGCTCATTACAGTACTTTCTTTCTGTGGTTATTTTGTTATTCATATATATTCTGAGTTTTTTAAATTATGACTTGAAGCATTCTTCATATTCGCAATCTCTTTCCAAACAATATTTAGTTCATAAGCTAGTGTTACACTACAGCTTTATTCTCCCTCATGATTGATTTCTTGGGTAGTATCTCCATGGCTAAAAGTTTTAATTTTCACCGTTTTCTTTGTATAGTAATTTTA
CAGATCCTGGGCTCCTGGGTCTGAGGGAGGAGGGGCTGGGGATTGGACCCACTGGGTCTGAGGGAGGAGGAGCTGGGAGCCTGACTCCTGGGTCTGAGACAGGAGGGCCTGGGGGCCTGGACTCCTGGGTCTGAGGGAGGAGGGCCTGGGGACCTGGACTCCTGGGTCTGAGGAAGGAGGCTGCTGGGGGCCGGGACTCCTGGGTGTGAGGGAGGAGGGGCTGGGGGCCTAGACTCCTGGGTCTGAGGGAGGAGGGACTGGGGGCCTGGACTGCTGGGTCTGAGAGAGGAGGGGCTGGGAGCCTGGA
ACTGGTAAGTAATATGTTTTCCTGAATTCTGTGAGGCATTCTAGCAAATGATGGAACTCAAGGAGAAGGTCATGGGAACCCCCAAATTTATAGCTGGTCAGTCGGAAGTACCGGGACTTTCAACTGGCATCTGGGTGGGAGCAGTCTTGTGGGACTCAGCTCTAAACTTGTGGGATCTGACATTGACTGCAGGTAGATAGTGTCAGTATTGAGTTGGATTGTAGGACACCCAGCTGGTGTTGGAGAATAGGTCAGTGTGGGGAAAAAAACTCGCACATCTGGT
ACCGAGAACCCCTTTTCCACTCCCATAGCTCTTCCCGCTTCTACTCCTAGACAGCGGAGTGGACCGCCACCTGTGAGCCGGTGACCACACCTGCACTTTCACAAAGCAGCTCCCTCACCCCGACCTGTGCAGTTTAGGGAGGCTGTGCCGAGAGGGGCAGCCGCTCTTTACGGTCCTCTGCTCCTCATTACCTGGTGGGGGAGTGAGTGTGTCTGTGCTTGGTTGGCAGGAAGGGATAGGTGAAAAATGTAAGTGGCTAGAAATTGGTGTAGGTGACTAAATTGTGAG
GCTCCAATTTGGACGTGTTCCTAGCAATTGGTCTGCATCTATATTAACAACAGGATAAGTAGCCTGATTTTTCCGTACCTGTTCTTGTACTCCATCAATCCACCAGGTTTTAAACTGTAGATACTGAGAGGGTGAAAGGGAAGATTTAGGTAAAATTTCCCAATCATAAGGAATAAGTCTATTTCCATGAGCAATGGAATCTAATAACGTTCTCATATAAGGAGAGTTGGGTCCATATTGTTTAGCTCCTTCCTTTATGTCTTTTAACATTTTCATGGTGAAATATTCTTACCTAGCC
CTTTTTACAAGTCATTACACTATGCAAAATCACACAATAAAAACCACAAGGCTCATGGGAAAAATAGAGCTAGGGTGTTTCACACTTGAAAACTTAACAGTGGCCTATAAAGAAAGGATTGGGCCAGGCGCTGTGGCTCACGCCTGTAATCCCAGCACTTTGGGAGGCTGAGGCAGGTGGATCACCTGAGGTCAGGAGTTCGAGACCAGTCTGGACAACACGGTGAAACCTATCTCTATTAAAAATTCAAAAATTAGCTGTGTGTGGTGGTGGGTGCCTGTAAT
CCTGATTGGGCCACTGCACTCCAGCCTGGGTGACAGAGCAAGACCTTATCTCAAAAAAACTTTAAAAAACAAAAACTCAGCAGGAAGGTGTGGCCGGAGCCAGATGGCAGTGAAGTACAGAGTGGGTGGGAGCCCGTGAGCATCTTGGGGTGCGCCAGGGTTTCAGACGTCACCCACAGGGACTTGGATGGCTGTGAGTTGGCAGCGGGGCGCCCGCAGATTGGCCTTTTTAGGTGGCCGCTGTGCGTGCTGTGGAGGCTGTGGACGCAGGTCTGCACAAGCCATGCTGCTTCCAGCAGCCCAGCCCCTGA
TCAAGGTCATCATGACCTGCCTCTGACCTGCAGAGAAAGACCCAGACGAAGGAATGCGCATCCTTAAGCCCCTTGTCCTTTAATGAGGAATAATTTCTTGGACACTGAATATATGCAAACATTTAGATGCCGCATAGATCACTTCCCCTAAACCCTGCCCCATAGAAATGTAAAATTAACCTTGATTGGAGATTGGAAATGATAAGAATGAAAAATTTTATTTGGAAGTATTAAATTCTGTAGAATATAGACTGTAGGAGCAGT
TGTGCCAACCGAGAACTATGGAGGCCTCTTTTCTCCTATAACAATATCACCACTGAAATAGGTTATGCCTTCTAAACTGCTTTAAAAGTTTCACTAATAAGTTTTAAAACTGATTTTGCCTATTACACAAGAGATTGCTTAATTATTAATACAATTCACTCGTGATTAACTAAGAATACACAGACTATTCATCCTGTCATACAGGCCAGGTTGTAGATGAGAGTTTTTGTGAGTGTGAGAGAATTTGGACTTATGCATGTATGCGTTTAATTTAAAAATCT
CCCTCCTCTTTCCATTCCCCGTCCCTCCCCTCCCCACTCCCCTCTCCTCCCCTCCCCACTCTATTCCCCTCCCCACCTCCCCTCCCCTCCCCTCCCCTTCCACCTTCTTTTCAGTTCCCTCCATTCCTAATGCACAGGGCCTAACTACACTGCCTCCATCGAGTCCCCTCCCCAGTGGGTGATGTCAATGAGGAAGAAATATGTGGGAATATTCTCTCTAATTTGAAAGAATATTATGAGCTGGGCAAACAAGAGGAAAGGACCGATAAAACATGGGTAGAAAACATTTTATCTTAGTTATGCCTCTATTCTTAGTCC
CCAGTAGAGTTTAACATTTAGCATTAATTCGTATCTAAACAACAAAACAGCACCAAAATGCAAATGTGAGGAAATCATTGCTGAAAAGTGGGTTGTTGGAGAAATGATACATAAATGCTTCATGCTGTTAATTTATGCTACCACTTTTCATAGCAATACTGCAAGCTCTCCCTAGATGTGCGAGGTGTTTTCACTTTCATGCTTATATTTTGTTCTCCACATGATCCAGTGAAGCAAGCAAGGGGGCTTTGATCTCTATTTTACAGCTAA
CACAGCGCCCAGAAATTAAGCAACTTCTGCCGTCAATAGCTGGTAAGTGACAGAGCAGGGATGCAAACCCAGACTGCCCAGGCAGGCTCATCCGTCCGGGAAGGAGGCACAGTCCCAGGCTCATTATGAGTTGTTTGTTTCCACAAACGTTGAGGCTTTTGTTATCTTTCCGTTCTGGAGGTCAGAAGTCCACTTAGCCTCAGTGGGCGAAGATCCAGGGATCGCCAGAATGCGTTCCTTTCTGAGGATTCTAGGGGAGAAACTGTTCCCCTGCCTT
TGGTCCCTGGAGCTGTTTTCCATCCCTAAAAAGATGATGTCAAGCTATCATGTATAATAAATAACAACTCAATTGACCACATATTTTCCTTTAAGCCTAATGATGAAATAATATTATAATGAAATACTTAGAAGTTTTAAGGGAAAAAATCCTTTAAGTCATTAAATTAAAATTGAAACCAAAACAATAACTTCACTGTTTTAGGATAAAATTGGCATATGAAAGGTTTGATAGTGAACGACAGTAAGATTAACCTACTACAGCATTTGCCTTTAGCTTTT
TCACACGGCCAGTGGTTAGCAAAGCTGGGACTAGAACCCACAAGACTCAGTGCTCCGCCCCACCCTGCCCTGGGTGGCTCTGTACTCAGCTAGCTGTTGTCCCTGGCAGCACCGGACCCATGCCCACGGGTAGGGCGTGGGTGGAGGGTGCTCTTCAGGTAGCAATCAGGGCCCCTGCCAAGGGAACTTGCTGGAGAGCCCACGGCGGCTCACCCCACCCTCCCTGTGCACACGTGTGCTCAACACCTAAAACGTTCTAGGTCCCTCTGGGCCTGGGGGTTCCGAG
GGGCGGGGCGAGGAGTCTCTTGCTCAGAGCCCCCTAGGGACTGGGACCCGTTGACTCTGAGCTGCTTTTGAGGCTGGATCAGGTACCAGCGGCCTGGGGGTCGTACAGGATGGGAGAGGCCGGGGCTTGGGATGTTGCCAGATCTACGTTGAAAAGTGAAGCAGGAAGAGAGGCACTGAGGCTGGGCACATGGGGAAAACCGTGGAGAGCCGGCCTTTGGGGACTAGAAGAGTGGGAACAATGGTTGACAAATGGTGAGTGTGGTGTAGAACAGCAGTAACACAATACCAGGATCCACAGAGTGGCCAGGGCCAGAGTGGG
GCCGCCCCCACGTGCGCACCCCCGGACTCCCGCTCCGCAAGCCTCTCAGCCATCTCCTTCTCGTGGATCCCCAAGCCCACCTTTGCCAGGGCTCAAATGGCCCCATTTTCCTATCCTCACGGGTCCTTCCGACGCCCGCTCCCCACACATTACCTTAACCCTCTGGAGGCGAGAGAGATGTAACTCATGCACGAAGGGGTTGGGGGATGCTGGGGGTCCGGGGGTGGGATCTAGGGGGGCCCAGTCCCCCGGACTTCCCTGGCTCATGGCGGGAGAAGGTGGGAGGGAGGGCACCCCGGCCCTGGCCCCGGCCACCACTCTGCAGAGCAGCTGCTGCTGCAGCAGCGGCGGCGGCGGCGCTCTGGCCCGGGCCCCGCCCGGTGCAGGCGGCCGAGGGGCGGGGAGCAGGCGGCGCAGCCCAGCCCGCCCGCGTTGTCAGGGCGCCGGCCGAGGGGCGGGGCTTCCAGCGCCCTGGCGCCCCTGCTCCTCCGCGCCCGCCGCGGCGCCCGCAGCCGCTCGGGCCAT
ATATCTCTCATATCCGCCAAGATTACATGGAAAAACCATAACATCAGCTACCCCCTATATTAAATTTAAATAATTTTAATTGTGCAAGTAGTGAGGGTACAAATAAATTTTTCTTAACAATTGAAATACTGAAATTAAAGATCATGTTCCATTTGACCATCCCCTACATCCCATCCCTTTCCTCTTTTCCCTATTTTTATAGTTCTAGACATTAAAATATATGCAAATATAGGGTTTTTTAAATTCAAAAAGCACATACATTCTACAACTTGCTTTTTTCTGCTAAAAATCTATAAATGTTAATCAGCT
CCAATTCAGTGACCATGTAGTTGATAAAAGATGAATATAAATTAAACTGTTTTCCAATGTTTATTTTAATTAATGGTTGTAGAATCTATATATTTTTTGTTCACTATTATATCACTGATATCTAGTTCAGTCCTTGCCAAATAGTAAGCATTAATGATAGCATTTAAAACATAACTTTATGCCAATATAAAATCTAAAGACAAATTCTGAATTCAGAAAAATAATTTTTCTTCTCTATTCAACCTACTGACTA
AGCGCCTGTCTCCCGGTTACAGGAAAACTCTGTGACAGGGACCACGTCTGTCCTGCTCTCTGTGGAATCCCAGGGCCCAGCCCAGTGCCTGACACGGAACAGATGCTCCATAAATACTGGTTAAATGTGTGGGAGATCTCTAAAAAGAAGCATATCACCTCCGTGTGGCCCCCAGCAGTCAGAGTCTGTTCCATGTGGACACAGGGGCACTGGCACCAGCATGGGAGGAGGCCAGCAAGTGCCCGCGGCTGCCCCAGGAATGAGGCCTCAACCCCCAGAGCTTCAGAAGGGAGGACAGAGGCCTGCAGGGAATAGATCCTCCGGCCTGACCCTGCAGCCTAATCCAGAGTTCAGGGTCAGCTCACACCACGTCGACCCTGGTCAGCATCCCTAGGGCAGTTCCAGACAAGGCCGGAGGTCTCCTCTTGCCCTCCAGGGGGTGACATTGCACACAGACATCACTCAGGAAACGGATTCCCCTGGACAGGAACCTGGCTTTGCTAAGGAAGTGGAGGTGGAGCCTGGTTTCCATCCCTTGCTCCAACAGACCCTTCTGATCTCTCCCAC
CAAAACATGCATTTTAGCAGGCTCCCAAATAATTCATGTACATGTTAAGATGGAGAAACACTGGTTTAGAGAACAGCAGAAATCTTTAGCAAGACCCTTTATTTCTCACCTAGATGCCAAAAGCAGCCCCATCCTAAGAGATAAGGACCACTGTTATCAGCAAAATGGGGTACAGCAAACTTGAGGAAGAGTCAAGGGAGAAAGTATCTTTCATCATGGTCTGTAAATTGGAATGTTCATTCATCTGGATGTAAAACAACTCAAATCCTAATGTTATTGTGC
CACCCAAGCAGCCGCCACTCACACGACGGGCAGCCCCTGGGAGCGGGTCAGGCAGAACGGGGATCCCCAGCGGCGCCCACGCCGAGTCGCCCCCGGCCCGGGAGCGGTGGGAGGTAGCCCCTCGCAGGCCTCCCGCTTCCCGGCGCGGCTTCAGCCCCGTCCTCCCCGCGGCTCCAGGGGACTGCCCCGCCCCAGGCTCCTGGAACCGGCGGCGCCCCCGCAGCGACCGTGCAGCCCCCGCCCCGGCCCCGCAGCCCCGCGACTCTCGGCGCTCGGACGAGCCCAGCGGGCCGCAGCCCCGGGAGGCCGGGCCGTTACCTGCCGCCGCCCCGCTCTCTGCCGCCCACGCCGCCTCCGAGGGCACGGCCCCCGCCTCAGCGCTCTCCGCCTCGTCCGGTACCT
TTCTGCCTCCTGGGTTCCAGCGATTCTCCTGTCTCAGCCTCCCGAGTAGCTGGGATTACAGGCCTGCGCGCCACCATGCTCGGCTAATTTTTCTTAATAGCCCATTTTTTAATAGAACGGTTTTAGGTTCACAGCAAAATTGAGTGAAAGGTACAAAGATTTCCAATATATCCCTCCTCTGATCCTACTTTTATTGAAAAGGTTGAGTCTGAGCACAGTGGCTCACGCCTATAATTCCAGAGCTTTGAGGGGTCGAGGAAGGAGGATATCTTGAGCCCAGAAGTTTGAGACCAGCCT
TTCAGGAGAGCCCCTGAGCCTAACTGCAATCCTCCATGTAGCCCTTTACTCCCAGGCCTGTTCCTCCTCACTTAAACAGCTGGCTTTCAGCATATTGCTTTGTTTATTCCATCTCTGACCTATGCATTATCTGAAGGATGCCATAAGGGTTCAACATGCCCACCTTTGTGAAATTACCTCATTCTGAGCTGCTGGGTTCATACCACTGACACAGAGGGGAAACCTGCAGAGGGAAGCTTAGCAACATGTCACACACATGTTGTTCTTGGCAGTATGAATTCCGGT
AAAAAAAAAAAGCAGGGAGAGAGAACACCAGGCAGGGGACACCTATACAAAGGGTCTGAGGCAGAAAAGAGCTTGGATCGCAAAAGAAGATGTGCAATGAATGAGCTGGACAACTAGGCCATGCTGAAGAGCGTGAAGTTATCTTGAGGGCAGGGGCACCGGGGAGTCATCGAAGGGTTTCAAGCAAAGAGATGCAATGTGCAGGGGACTCCAGGAGACAAATTAGGAAGCTGCTGAAGAGCCCAGGAGAGATGGGCTGGCTTGGATTGGCCAGCAGCCTTAGATATGAACAGCCCCAAATTTCTGTGGCTGGAAT
CCTCTCCAAGCTCACCTCCACTTTCTCATAGAGGCAGACATGGGGGCAACCAGTGCCACGGAGGAAAGAAGAGGCGAAGCCTCAAGTTTAGCCTCATGTGACCCAGGTTCGAATCCTGCCTCTGCAGCCCCTGGCCTGCCCTGCTTTGTAGCATGGGACAATCACCTCACTCAGTGGGGCAACACCAGATCCCGCAGAGCCAGTCGAAGACACCAATTCCTAGCCCTGCCCCTAGAGGTTCAGATCCACTGGTCCCCAGTGGCACCCTGGCACCGGCACCACCAGTACCGGCAACAAAGAGCCTGCTGCTGTGGGCCCATGTGGCGAGCCCT
TCTTTTCCCCCAACCCACCTGAACCGTGGGGTTCCGCACGCGCCAGAAGTCCCGGCAGAAGCGCCCCGTCCGTTCACACACACTTTGCAGGAGCTCAGGGCTCGACAGCCATTGGCGCGAGGGCAGATCCGCGAACAGGGGCTGGGGAAATGATCCAGATCTGGCATTGCCGCGGAGACCCCCATACGTAGCTGTACCGCCACCTCTCCACCTGCTCCCATCCTGACCTGAAGGAGGCCTCACCTGGAGCTCCGCCTGCAGCGCCTCCAACACCAAGCGGTAGATCCTCCTCTGCAACTCGTCCAGC
TTTCCATTCTCCCTCCGTCAAGGCTCGCTACTCATCTTGCCTTTATCTCAGCCTTCCCTGTATAGCTGAACAGTTCTACCTTTGGCTACATTTCCAATCATTATGACTTATCACCTCACCCCAGTTTAAATCTGTACGCTAGACATAGGCTGAAAATACGAGACGAGGGCCAAAGGAAACACTCTTCTTTCCAGTTTATATATATATATAGCATATATTTGCCCCTCGGGGAAGGCTGTAGATTTTTTTTTTTCAGCCTGCTGCTACTACTTTGGGAAAAGGCCTTTTCTCCTGGCGCCTGTTCAAACCGCCACACTTCAGGCCAATCCTTCGGCCTGACCATTCCCGGATCTTGTTATGCCAGCACAGCACATTCGAGGGCTCTGGGGGGCAGCAGCTCGGCGAAGAGCAGTCAAATAAATAAATAAATAAACAAATAAATGAACGGACATATAAGGGCTTTTCCCGCCTGGGTTCGCTTAAATAATGGGGGACAAGCGCCTCTGGGCCACGAGCTTGTTGTTTGTCCTGGGATGGGGGGTAGGGGATGAGA
TCATGTCTCAGCCTCCCGAGTAGCTGGGACTACAGGTGCCTGCCACCACACTTGGCTAATTTTTTTTGTATTTCTTTGGAGAGACGGGTTTCACTGCGTTGGCCAGGCTGGTCTGGAACTCCTAGCCTCAAATGATCCACCGGCCTTGGCCTCCTAAAGTGCTGGGATTATAGGAGTGAACCACTGCACCTGGCCAAACATGCTATTTTAGGTAGAGTATCTGACTAATCTGTTGGATAAATCAGGGGTAGGGTGAGGAGAGAAGAGAAGCTA
TTGCAGTGAGCCGAGATCACACCACTGCACTCCAGCCTAGGGGACAGAGTGAGACTCAGTCTCAAAAAAAAAGAAGAGAGCGAGAGATGGGGTGAATTTCCTAAGGCCATGCAGCTCGCAGACGGCTGCTGTGAGAGATCTGTCTGATTCCAGATCTCTCATTTTCTGTCTCCAAGCCTGGGGTGGAGCCTTTGGGCTCTGGATCCAGGCTGCCTGTGTTTGAGTCCTGTCTTCATCACTAATGTCACTGTGACATCCGGCAATTGACAGGTGAGCCCT
CATCCTGCATTTGGTCTCCAGGTGTCACCTTTCTGCCGTGTTCCTAACACTTTGATCCCTGTCTTGAAAAAAGCACCTGCTGCACCATAGGCTCAGGGATGTGGCAGCTGCAGTGGGCTTGGCTTTGTGAGGAACCGAGTGTGTCCAGGGATGTGACAGCTGCAGCGGGCTTGGCTTTGTGAGGAACCGAGTGTGTCCAGGGATGTGGCAGCTGCAGTGGGCTTGGCTTTCTGAGGAACCAAGTGTGTCCACATTGGGGGAACGTCATACTTGATACACACTTTTTTATCTGCACAAAGCCAGAATTTTCATGT
AGCCCTGATTGAGGGAAGGGAGTGGGAAACAGCCAGTGAGGGGTGACGTGAAGGACAAGGGAGGGAAAGGAGGCTGTCATTGGTGGTCTCAGCCCAGCAGAGGCCAGGCAGGCTGGGAACTGGGGGGCCACTGGGGCCTCTGCTGGAACCACCTGGTGAGCCCGTAAGGGGAGGCCCCCACCCCAGGGTCTCCAGCACCTGCCTGGCTCCCCATAGATACTCAACAAATGTGACCGAGGAAGGAATCGAAGGGTAGGGGGTAAAGGGGTGCCCACGGCCCCCTCCCTGGGCCTCAAGTAAGGGAGCAGTGCCCCAGGTACCAGACCCATCCAGCCCTGG
CCCTAGAAGAAAACCTAGGCAATACCATTCAGGACATAGGCATGGGCAAGGACTTCATGTCTAAAACACCGAAAGCAATGGCAACAAAAGCCAAAATTGACAAATGGGATCTAATTAAACTAAAGAGCTTCTGCACAGCAAAAGAAACTACCATCAGAGTGAACAGGCAACCTACAGAATGGGAGAAAACTTTTGCAATGTACTCATCTGACAAAGGGCTAATATCCAGAATCTACAAAGAACTCAAACAAATTTACAAGAAAAAAACAACCCCATCAACAAGTGGGCGA
CCAGCACTGTGGGAAGCGGAGTTAGGCAGATAACCCGAGGTCAGGCATTCGAGACCAGCCTGGCCAACATGGCAAAAACCCTCCTCTACTAAAACTACAAAAATTAGCCAGGTGTGATGGCAGGCGCCTGTAGTCCCAGCTACTCTGGAAGCTGAGGCAGGAGAATTGTTTGAACCCAGGAGGCAGAGGTTGCAGTGAGCCGAGATTATACCATTGCACTCCAGCCTGGGCGACAGAGCAAGGCTCCGTCTGAAAAAATAATACTAAAATAAAATAAAATACAT
CAGCAAAGCTGGCTGGGCTGGGGCTGGGGTCCAGGCCCCATGCAACAAGGGCAGCCATGGGGACCACAGAGGCAAGTCCAGCTCAGAAGCCCCCAGCTTTGCGCCTATCTCAGCAGCACTGGTCGGTCATTCATTCAGTGCTTCATGAGCTCCCGCTCTGAGGAGGAATCAATGGAATCAATGGAAGGAATCACTGAGGAATCAATGGAAGGCAAATAGGGCACAGTCCCTGGCTTAATGGAGCTCACAGTCAGGCATACACCTCCTTTCTCCTTTCC
CCCTGATGAGGGATATGAAGGCTCAGAGAGGTTGAACCACTAGCCTTGAGGTCACACAGCTATAAGGGGCAGGGCTGGGGCTCCCCACCCCAGATGCCTCACTGAGCTCTCCAGCCCCACCCCCATCCCACCCCTCACCCTGGCCCTCAAGAGGCCACAGTGACTCCCTGGCGCTTGATGGGAGCCAGGCGCGTCCCTCCTTCCCCCATGGCTGGACATTCCAATGAAGCTGAAGCCACCAGCTTTGAAGTGAGAGCTAAACCCGGATTAGGGCGGCTCCAGGCTGGCCTCTCCTTCCC
TTCACTTTATTTTCCATGATGGGCCAAACACCTACAATCCTTACCCTAACATTAGAAACTAAAATGTGAATGCTGTTATCCATAGGTGAAAGTCAAGTTCTGAAACATACTGTAATCCATCATGTAATCATAACACACATTCTCTCCACTGCAAAACGTTGCTGAGGGGCATAAAAAGATGTGAATAAATGAAAAAACATACTTTAAACTTAGCATGGCCCAGCATTTCTAAGCTAATAATAATCTCCCTGATGGGCACCTTACCCCTCTCCTCCTCTTTCCTCCTTTTGCTGCTCATTTCAG
CAGCATCTTCTCCAGCAGGTCCTAGACAGGTTCCACCCCAGGCGCTATAGACATGGGGCCCCCGCTGAACAGCTGAGGTAGGTAGGCTACAAGGTCTTGCAGCAAGTCACTGTGGGGAGGTCTCAGGCCTGGAATGAAGACACGTCGGCACTTCATTGGCACTATTTCTCTCCATCTGCCCACACCAGGCACCTGGCAGATATGTTGACCACAAAATGGGCAACATTGCAAGGATGCTCCCCTCCTGAGTGCATCCGCATCTACCTGACCGTGGCCAGG
TAATATTGGAAATTTCAAAAGAAGTCTTTTGTTGATTTGTTTGTTGCATTCTGCAAATAGTCACTGATCTTATAACAGTGAATTTTATCCTGCAGGAATTCTGGCCTATTTTGGTTGGGGAAGTGTCAGATGTGGTTTGGGAGGATGACAGTTTATGATGTAATTAATTGAGATACAAATGAAAATATTCAGTTTGCTTCTCCTGTATTCTCTGTCTGGTCTGTCTGCCCTCCATCCAACATGTCCAGGCCATCTGCAAACTCCCAATGGAGTTATCTTCTAGAGTTTGACCTTGGCAGACGATGCTAGCAACAGCTGAATGCTCTTCCCAGCTCCATTCCACAGCCGCTCTCCAGGTGTGGCCTGCCAGTCAGGAGGACTTCTCAGTCCTTCGTGTTTTCAGACTGGTCTGTCTTTGCAGAGTCCCCTCCTCCTGCTTTAAACCCCCTCTCCCTCTTCTTCACCTAGCTTGGGAGTCTCCTCTTCAGGGGGGTTTCTTCACTGCCCCCTCCTCTATGCCCAGG
CCTGGCAGGGAGAGATGTGTGGTCAGCGTGTGGGTTTGTGGCATTTGAGGCAGTGGGACTGGGTAGGAGTTGCACGTAGACCAAAGGTGACAGGTGAAAGGCAGGGAGGTCTGGGGGAAGGAGAAAAAGGTGGGGGGTGGGGACCAGCACAGGGCACTGAGCAGAGGTGGCGGGGAGGGTGTGGGAGAGAATCGGGGCTGCGGATGAGCTACTCCCCAGCCTGCCCACACAAGGCTGGAAGGCACCCTAGGAGGGTCAGCCAGGAGGCCGGGGCAGGGTATCCATTGCTGAGAA
GGATGGGGCAGGGTGGGAGGCCTTGCTATGTTGCTCAGGCTGGTCTCGAACCTGGCCTCAAGCGATCTTTCCCGCTTCGGCCTTCAGAGCAGGCATTGGCTGCTAAAAGCATCAGCCAGGAAGTGATGCGTATCAGCTTTCGTCACAGCCCATTGGCCAGAACCAGTTACGCAGCCCCGCCCACTTTGAGAACCCCTACCACGAAACCCCTGCCTACCTGCAGAACTTGGCTGGGGAACTTAGTCTTCCTGTGTTTAGGAAAGGGATGAGAACTTGAAAACTTGGTGAGCACTACAAATATCTACCAGGGCT
AAAAATTGTCCAGTCCAAATTGGTGTCAACAGTGCAAAGGTTAAGAAACCCTATAATTTATTATCTAACAAGAAATATCCACAAATAAAAGTTTGGCTGCTGCTTTGAATCAAAAAGTATATTTCTACCACATGATTGAGCAGGCAGCTGTTGACATCTTAATGGGCTAAAACATGTGCACAACATAAGGTTGAAGTTCCCAGTTCTCAAGCCCAGCGTGACAATATAGAGCATTTAACACTCACCCAGCTTATTCTAAT
ATTAGTGTCACAAACGTTTACTGAGAACCTACTATTTGCCAGGTATACAAAAATGAAAAACGCATGAATGTCTTCAAGAAGTTCTCTGGTTGGAGGTATAGTCAGCAAATTAGTAATTGCAGTATTGAGTAAAAGTTGAACCACATATCAGAAATAGGTGCCCATTAAATAGTACTGCCATAAATGAATATAGGGTTAAAATATTACAGTATATATGAACTACACTACTGTTTTAATCATTAGTTGATTAACTTAACAGTTTCATA
CCAAAAATACAAAAATTAGCCGGGCGTGGTGGTGGATGTCTGTAGTCCCAGCTACTCGGGAGGCTGAGGCACGAGAATCACTTGAACCCGGGAGGCAGAGGTTGCAGTGAGCCGAGATTGCGGCATTGCCCTCCAGCCTAGGCAACAAGAGCGAGACGCTGTCTCAAAAACAAAAACCAAAACCAAAAAACCCCACAAAGTTATTGAAAGAAATAAATAAAAATAAATACGTAAATAAAAGAAGGAAATTCTGACACATACTAGAATATACATAAATG
GCTGCTGTCACGGCTAGGAGGAGGACCTCCCCTCCAATGACTCGTCCACCACGGCAGCTAGCACCGGCTTCTCTGGGCGAGGCGACAGCGGGCCGGCTCGGGCGGGGACAGCGGAGGACCGGGGTGCACTCACACGTTGAGGACGTTGCGCTTGTTGCTGAGGTAGCTCTCGGGCAACGGGGACAACTCCTTGAGGAGGGAGCCCGCCAGCATGGAGGCCACCAGGGCCCAGGGCAGGTAGCGCCGCACGGCCGCCCGCACCAGCGTTCCCCGCAACAACCACTCGCAGCGCTCCAGATGCTCCATG
TCGCAGAGCATGGTGGGAGCCCCGGGAGGCAGTGGCCCCGCCCCCTTCCCTGCGGCCGCGCAGAGCATGCCGGGAGCCGCCGGCCGCCGGTGTCCGGACCGCTCGCCCCCGTTTGGACCCGACTTCGGTTCTTCTGGGGTGTTGATGCTCCTAAAGCCCGAGAGCACGTGTCCAGACCCTAGCCTGTACGACGCTGACTCTGCCCGGTCCCAGAACCAAAGCCATGCCGGGGTGTGGCCTCTGACCCCACGCGGAGGGGACCTCGCCTTGCGGGACCCCACCTGGAACCCGACCTCCCAGCCTCGCAGCCGGCCTGAGCCGCCATGCGCGGGAAGTTGCTGCCGCTGGCCGGCCTCTACCTGGTGCAGGGCCTGCCCTACGGGCTCCAGTCCGGCCTCCTGCCAGTGCTGCTGCGTGCCGGCGGCCTCTCGCTGACGCGCGTGGGGCTGGCCAAGGTTCTGTACGCTCCGTGGCTGCTCAAGCTGGCTTGGGCCCCGCTGGTGG
CTTCTAAATGACGGTGGAATAACATAAAGAATAGGTGCATGAGATGGTTTTGATATGTGGCAGTTCACGTGCCCACAAATGGGTTTATGGCCTACGCAGAGAACCCTTAATTCAAATTGCTAGGTGGATACTGTGTCTTTGATGCTCTTCCATCCCCTTTATGACCTTTCCATCCTCCTAGGTCCCTGGGGACCTAGGGGTCTCCACAAACAATGTATTTCTGCCCACCCTGGATTTCCCTCTAGGCTAGAATGCTCTGAAGTGTAGCCTCCAGAGCAACTC
CTAAAAGAAAAATATCAACATCCTTCACAGGATTTTAGAAAGACCCAGAGTCTATTATCACTACATTTAAAATGTTCAGGATACAATCTAAAATTACTCCAACAAATGAAAAATCAAGAAAGGCTAAACTCAAATGGTAAGAGATAATCAATGGACATCAACACAAATATAATACAAATGTTGAAATTATCTGAGAAAGCCTTTAAAATATAGTATAAAAATACAGTTGGTTGAGCAAGCAACTCTAAATGCTTTTGAAACCAAAG
CGTGCACCCTGGGGCTTCATCCCCCCATATAAAAGAAGACTTTTTCTAATTAGTACAAATACGTCAGGCAGGTATGGGCTAATTGCAGCCTTGTGTCCCCAGCTGTCACCATTACTGTCCTGGCTAGGGGAGATTTAGTGTCTGACTCTGTCCCTTCAAAAGAGCCCCCTCAATTCTCTTCAGTGTCAAAGCATCTTTTCAGAAGATCCTTTCAAGCCCTTTGGTGAGTGACTAACCCACCACCGGCAGTCCACTAGTGGAGAATTACCTTCTGCCAAGAGAC
CCAATTTTTGTATTTTTAGTAGAGACAGGGTTTCCCCATGTTGGCCAGGCTGGTCTTGAACTCCTGACCTCAAGTAATCGGCCTGCCTCGACCTCCCAAAGTGCTGAGATTACGGATGTGAGCCACCGTGCCCGGCCAGCATTCCACTTTTGAAAGCCCCCGTGACCCTGGTCCAGAAGGACTTTGATTCCTGGCCCTGGTCTTCAAGCTCTTTGCAGAGGCAATGCACATTTTATTCTCCATGAGACCACAGGAAGAAAAAAAAACACCCTCAAATTTCCCAACCCCATGCCCTAAATTTCAATGCGCCAGAGATGAAATGCAACTTGCGAAATGCC
AATGGAAAGCCTTTGGAATAGCAGTGTTCCAGTGTGTGAACGTAAGTAATAGGAGTAACATTTCAGGCCAATCTCTCCCCTTCATCTGTTCAGTATTTGACCCATGACCTCCCCTAATGTGGTTCTTCAATTTTCTAATCTGAATTATTGATTTGAAAATTTCTTATTTTAGTAATGTTTGGTTGTGAATCAATGTGTACATCACCTGTCTTTGGAACTATCTGATCTGTCTCTGTCATTTTGTATTCTATGTTCTATTGCGATAAATCCTATGGTCGTGTGCTTCTAGGTCAGGAGAGATTAGATAAT
ATTTTAATAGAATTGTATTAAAACACACGGCGCTTAGTATCTCTTACATATTAGAATGTTCATTTCATTCATTCTTTCAGCACCCATTTGAGTGCTTACTATGTGCCAGGCACTATGTGGGGTGTGGAGATACAATGATGAACACAAACAGCAAATGTTTCTATTTTTGTGGGCCTTATGTCAGTAATGAACTAATCATAATAGTGACTGTCCAGAGTGTCTTCAAGGAAGGAGATACAACTCTGTGAAGATAAAGAAACCTGAT
GGCCTTTTGTCCACAATTTTTCCATCCTCCAGCCCATACAAGGCGAGGAGACAAAAGGGGCAGTCCCCGAATGGCCTCCCTCTGAGAGCCCAGGGCTCTGATTCTTCTATGCAGCCTTCTTTCACAAAGTACAGGGGTCCCTTCGTCCGATTAGACTGAGTTCTTCCTGAATTTTTTTCTTTTTCTTCTTTTTCTTTTTATTTTTTTACCCTGGGAGGCTTGCAATCTCTGCATCCCTCACAGGACTAAGCATCTGCTTCTGAAGGCATGGAAAATTCCAAC
TGGAGAGCATGCCAGTGCCAGCAATCATAACTCATGGAGCATTTGCTAAGTACCAGTCACTATGTTAAGCCCTCTATGCAGATGGTCTCAGCTCATCCTCAATACCTTCCACTATCCTATCCCTATTTCTACAGGTGGGGAAATGAAGGCACAGACACCTTGGGTAGCATCACCAGTAAGCGACCAAGATTAGATTCAAACCCAGGCAATATAACCCCAGAGTCAGTGTTCTAGTAACTTCCCTGGCCCCTTGCCTTTCTACATGCTCAGGTCTGCGTGGCC
TTCTCAGGCTAGAGGAAGGCGGTTTATTTGCTTCCAAGGGTTCCAGTAGACAGTTCTGACACGAAATTTCGTTGTGGAGGGAACTTTTAAGACTGTGTGAAGGGAGGGAATGGGAAGGGTTTAGATTTGCATAGTAGGTGGGCAGCTTTGTGGCGGTTGGGAGGAGGTTTGGATGACTTGAGAGAGACCAGGAAAAAAGCTGGAGTCCGGACTGAGGAACGGAAGGATACGGAGTTTTTTTGTAGGCGAGGGTAAGGGGCAGCAATGGGGTTGGAAGGAGGGGTTGGGGATGTGTTT
CACACGTGCTTCCCGGATTCAGTGCTGAGTGTGGTGCCCACTGGGGTGGCTTCATGCCCAGGCCTGGCCCCTGCCTTCCTCCTCAGCACCCCTCCTCCCCAGCCTGCCTCAGTGTCTGAAATACTCCAGATCATTCCTGCTTCAGGTTAAGCACAGATGGCGCCTGTGAAGCGGCAGTTGACCTGGGAGGGGTGCGGCAATGAGCATTTGCTGTACCAAGGGGTGCTGGGGGCAAGGGATTAGCCAGCAAGTCACCCCATTCACTCTAAACCCATTGC
TCACCTCAATATTTTCTCTTTTCCCCATGGGAAGATGTCTGAATACACTTTGGTGGTATTCATACATTCATACATGTTTCAAAGTGAAACAATTTCCTTGTGAAAATTTCAAATCATGAATTTGGATGGATAACTTTAAAATATGAAAGGTGAAAGGAATGAAAATATATTAATATACATTTTTATAATAGTAATGTTAGAAACATAACTTTTGGTTTTGATCTCATTCAGAATATAACTGACAAGAGGTAGATGATAAGGTAGATATTT
GGTGGCAAGCTCTGCCACTAACTCGGGAGATGAGAGGAACCGGGGTTGTGAGGAGTGCCTAGGACTAGACCAAGTGTGTGTGTTTGTGCGTGTGTGTGTGAGTGAGGCCTTGTCTCTCATGGATCGATTGTCTCCTCTACTTCAAAGTTCCTTTGGGGACTTTCCAGCCACTCACTAATGAAATGTTTAATATCCCACCTATTTTACAGAGTAAGAACCTGAGGCTCAGGTTGGTGAACTGACTTGCCCAAGGTCAGCAGCCTAGAACAGAAAATCAAT
GGGAGGCTTCATGGAGGAAGCACTATCCAAGCAAAAGCCCAGAAATGGAAAGGATGCAGCAAAACAGGCAAAACTAGGTGATGCATGAAGGATACAAAATGCCATGTACTGGTGGGAGATGGTGAGCTGGGCTGATACCTATGTGAAGTGCGTGTTCATGCAGCAGGTGCCACCAGGTGGATATGTGGAGGGTCACAGCCCAGCCTCTCCCAGCCAGAATTCTGGGGTGGGCATGCCTGGAAGGAATGGATGCCCCCAGTCCCCTCCCCACCAATTTCATGGATGGAACAGGGATATTAGGACAATGCCATGCCCCCTCCACCC
TCCACATCCAGTTGTTTGTGCGGGGGAAAGCTCATTAGGAAGGAAAGTATCTAGTGTCAGTAGCATGTGAACGTTTCCAAGCACAGAAGCCCGACAGCTGTACCTACTTAGGGGGTACCTGGGGACTCCGGGCCACACAGAGGCCATCTCCCACCAGCCTGGCCAGGGGGAAGTCAGATTTCTGGGGCTCATAATGTTCACATGGAGAAAACGTGCATTTCTACTGGAGTGTTCTTGGCCAGACTCAGGCTTTTAGATTCCCCAAAATAAATCTCCTCG
ATCATTTAAGAGTTTATGGCTGAGATGACTTTAAAGGAATGAATGTCCTAAAACAGGCAAAGTAAAAGGGTGTGACTCTTGATGTCTGTGCAGATGTGTCTGTTGAAACTCTGGTCCAGGTTATCCTTCCCTTCTTTTTTTTTTTTTTTTTTTTAACGCCTTTGTGGTTTCTTTCCTACTTATCCCAATTTTTAGTGTTTGAGTATATGAGTTTCAAAACCAAACCAAATCCCTACTGTACACTTATAATGTGCCAAATACCATGGTAGGTGCTTCACAT
CTAGACTTGTGTGACCTGTGTGCCTCCCTTAAAAAAAATTGACCTTGGGAAAGATTATATAAAAGGCAAGTGTCCTTTAATGGAGGGAATGTGCTAGATTGCCTGCTACTATGGCCCGTGTTAAAGCCTTAACCCTTAGAAAAATGGTTCTGGTTAACTTTCAGACTTAAAATCCCCTTACTAATTAAGGACTGTCTTATTGGAGACAGAATAGTTTCCTTAAAGGGATGTGGGGGCCTAATCGTGACTTTCCTGTTGATGGGACAGGATCAGGACTCAAATTTGGCTGCAGAGGACAATTTAC
TCTCCTTTGTCACACATGGTGGTGGTGGGCAGTGGGATTCCAGCTCTATGGAAATACAGATTGTGCGTAAGTCAAAAGCAAATCTTTACTTCACCTCGCCAACCCAGAGTGTGGGCAAACCGGGGGGGCAGTTTGGGTAAAGTCATTCTACCCATCTGAGCCTCCATTTCTCATCCGCAAAATGCAAGCTTTGTTAAGCCAGATGTTTTCTAAGGCATCACTATGGGGATTTTGAAGTCCAGTGATTCCTAGTGCTGCCCCTTCCTCTCTACCCTCAGCCTTTCCTGATTTCTGCAAGTGCACACCACCAGCCAGTC
CTTTGAGTTTGAGTATACCAAATTGCAAAACCAGAGTGAGGCCCTAGGATGCTGGCAGCAGTCAGCATGGAGAAGCAGCCTGTGTCCAAGAGGAGCCTGAGTGACTGCGGGGAGAAGAGTTTAGTAGGTGACAGGGACTGATCTCAAAAGGGCAGGGTTGGTTTGTTTCTTTAAACAAATATTTACTGAATATCTGTGATGTGCCAAGAACTGTACCAGACACCGGGGTTTTGTGTTTGCTTGTTTGCACTGAGAAGGGGAAAACTGAATGTCTTGGAAGAAGGGTCAGGGGTGCCCACTCCACTCCCATGTGGCATGTGTGTGGGGCAGA
CGAGTACTCGGCGCAGCCGGCTGCTGGGTTGGCATGACCACGGATCCGCCGGCAGGCGCGAGGCGAGCCAGGGATCCGCGTGGGGACGCACTGCGCGGCGGATCAAAGGAATGGAGGGGTCACCGACCCTCCTCACAGCAACCAGCCGGTGCGCGGCGCGGGACTGCGCTCGAGACTGTGTAGACCGGAGCCCAGCGTGGCGCTGGAACGGAGCGGCGGGGCCCAAAGGCGCTCAAGGCCCGGCACTAGCTGTCCGGAGCTCGTCGGCTCCGCGT
GCTGGGAAGCTGCTCATCAGATATCTCGTGCTTAGGCCAGATCCAAATTCTGAATATCTGGTCAGGGTTTTCTGCATTATACTCGAAGACTGAGAATGTCTGAGCTAGGGGGATCTCAAAGGTCTTTTAGCACAATCATTTATAAATAAAGATGAGGGAACTTAGGCCCAGAGTCAGATCTTGGTGAATAAATGGAAGGCCGTGCTGGCTTGGGGTCCCTAGACTCCATTTAGGGCATGGCCCCAAGAAATAAGAGGGTAGCAGGTGTAAAGCTTTCTTATTGGCCATAGAACCCGTCTATTCCCCAGCAG
CCAAATTTTAGTCTCAATGCGTCCCATCAGCAGGGAAAACGGCCATTCGGTTCCTATGTATTTTTAAGGCACCTACTCTGTCTCCAAGACAGTACTTAATTAGTAAGGGGATTTTAAGTACGGAAGTTAACCAGAACCATTTTTCTAGGAGTAAATGCTTTAGCACGGGGCATAATAGCAGGCAATCTAGCACACTACCTCCATTAAAGGAGCCTTGCTCAAAGACGACACAGTCTCTCTGGAGATACGTTTTTTGGGGAGCCAGGCAGATCACACAGGTTTAGGAAGTC
TAATCTTTACTTTTGAATGAGTGATTTATTGACAAAGTACAAACAAAACAGCAAACACCAATACAGAAGTGAAAGGAGAACTCCCCATGCCTAGGCCTGAATCCTCCGTTTTCCTTTCTAGAGGCAAGCGCTATTACAGCCAAACAACATTTTTCAATGGTATCAATTCACTACGAAGCATTTTCAAAATTCCATCAATCAACAAACACCATTCCTATAGATAAAGGCATGCTTTGCTAAGTTTTCTGCAAGTGCTCTTTCTGCCCTTGGATGAGGATGTAGCT
CTACCAAGAAAGGTTGATACTACACAAGGAATTGCAAGAGTGATGAGTTTAAAGGAGAAAAAGGTTTGGATGTATATGTTAGGGTAATGCTAACTGCAAAAACAAAAAGACCCCAAAATGTATTATGGCTCAAATTTAAGAACTTTATCCCTCACTCATGGAACAGAACACAATGAATGCTCCTGATTGATAAGAGCAGCTGTCCTCTTCATTTCTTCCAGAGTTAGGCTAACAACAGCTCTGCTGTCTCCAGCATACATCCCACAAGGGCTCCCTGGGGACCACC
CGTCATGGGGAAGCAATCAATAAACCACTGAACTAGAGTGCGGACTCTAAATGCTCTGGACAAGGATGTGCACGCGGTGGGCAAGGCTGACTTGGGCAGAGGCTCCGGGCCCAGGGTGTCGAGGGCTAAAGGCCCAGGGCAGCAGCGTGCCTTGGGGGCTGGAGGAATTCCAAGAAGGTTGCAGTGGAGGACCCCGCAAGGGGACCGCCCTCTGGGGAAAGATGGAGCACGCAGGGCCCAGACACCAGGGTGTGTAGGGCAGGGTGTGGGCACTCACCCGGGGCCCCTGGTTCCTGGGGCAACTGGCCCACCAGCCCTGCCAGGTCAGGGGGTTT
TCAGGTACAGATCAAGTCCTTGTTGTAGAAGGCATGGCTGTGGTCCATAGAATGGCAGGGAAGTTGCTGTGATCATGCTCTGGTGGAAGTTGCTGGAAGTATACCCTCTAGGGTACCAGGGAAGGCTGTTGATGGGGAGGTGTGTCAGTGGAGACACCCTGCTACAAAGCCTCCTGGTGAGGGGGTGCAAAGAGAAGCTGCTGGCTTTCAGGTGCTGCTGACTGCTATGCACTGCAGGAGCTAGCCATGGAGAAGCTGTGAGTACTGTA
CTTGGCTCACTGCAACCTCCGCCTCCCGGGTTCAAGCGATTCTCTCTTGTCTCAGCCTCCCGAATAGCTGGGATTGCAGGCGCGCGCTGCCACGCCCAGCTAATTTTGTATTTTTGGTGGAGACAGGGTTTCTCCATGTTGGTCAGGCTGGTCTCGAACTACTGACCTTAGGTGATCTGCCCTCCTCGGCTTCCCAAAGTGTTGGAATTACAGGCATGAGCCACGGCGCCCGGCAAAAAAACAGCTATAATTATTGTTGAGCATAATTCCTCCCCTTGCCTCC
GTTGTTACCCTTGGGGAGGTAGCGAGTAGAAGGAAGTATGAAGATGAAGGTGTCTGGGATTGCCAGCAATGAGCATTGGTTGCATGGATATGTTTAGAATGGAAAATTCTGAATATATGTGAACCTTCCAAAAAAAAGTTTTTAAAGTTGTATCAGTTCATTACAGTACAAATGTAAAATTAGGGGAATTGTTTAGGAGTACCCCTCTTAGACCCCTAATTAGGAGTTGGAGGTCTCAGTCTGTGACCAGGATTAGAGTTCGTTCTATGGCTGGAATC
AGACCTTCTACAAACAGGGCCTTCCATAGCTGCATCTCCCAGGACATCCCACCCACAGGCCTTCTTCTCTGGCTGCCTCAGAACACTGGGCCCGGGCCTGGGGTGCTCAGCCTGGAGAGTCCTGGCATCCATCTTCAGCCTGTTAAACACAGCCTAAGGGCTACTTCTTCATCTCTAGGCACTCTTACTGTCTCTGTTTGTACCCCCTGTTATAGCCCATGTCATTCTCTGTCTGTCCTACAGTTATGGGTCTGTCTTTCCTGCTAGATCAGAAGC
TAAATCCTAAGGGACATTTTGAGACCAAAGAAATTTGGGTCACTCGGCCTACTACCTGGGGTTCTTCAGCTGCCACTCCCCTTTGCAGCCTGCAAAGTCAAGGGCTCATCAGAGCCAATGCTGAGGCTGGAAACTCTCCAGTGGCAGTGGGTTACTTACATATCATTTACTACAATTCCCTATTTGACCTCTGTTAGTGAAAGGGGGTCTTGGATGGCAGCTGTCAAACTAGACAGGGTGCAGATCCATCTGCAAACTGAGAACACATGCAGCAGGCCCCAAGTGCATTCCAGGGGCAGGTCGTGCAAA
GAGAGACGAGCAGGCCCTCAAGATGCACTCTCCGAGAGAGTGAAGAAAGCAACACGAGTAATCAGGGGGCCCTCCCACCAACCCCCTGCCCCCCGGTCCATCCTCTTCAATCCACTCTCCTCCAGTTAGCCCAGCCATCCTTCCCTGGAAAAACCCTGCCCTGGCTTACTCTCGGGCCTCTGAAGAGTGTCTGAGCTCCCAGCTTGGGACTCGAGGCCATTTGGGCTCTTGCTCCTGCTGATCCCTCCGGCTGTGGTCTCCACCACCCTGCACCCC
AGGCTACACCATGGGGACAGGTCACTGAGGACCCAGAGGCAAGTGAGCAAGTGGAAAATAAGAGCACACACATAACACAGCAAGAAGCCTTTGAACACCCTTCTGGTTCCAGGAGCTTTATATGCCTTGATATCAGTTAATTTCCACAACCACAGTGTCGTGCAAATATTGTTACTCAAATGAGAAAACTGAGACTCAGCAAAGTTAAGTAGCTGTGCCAAGGTCACACTGTTTGTAGATGTCACAGCAGGTGCTCCATGTCTGCAGCTGAGAGAGGATGTGACGGCGCAAGTCTCTTGTCC
ATTCACTCATTCATCCATTCATATGTGCACATATATAGTCTTCCATTCTCACATATTGTTGATATTTGACTTTGCTAAATGCAGCATGGTCTGGTCTGCAAGTCCATACAGAACAATTGAGTTCCAGTCCTGTAAGTTAAACAAATTTTCTCAAGGAATGGGGCTGTTAATCAGCGAGTTTTTATGGAATGCATACAGTGTATTAGACCAGGCATTGTGAAAAATAATTTGTTGCTCACCACTTAAAAAAATATATGAACAAGCTTTTTAATAGT
CAGCCTGAGTGACATACCAAGACCTTGTCTCTAAATAAATTTTAAAAATAAAATAAAAGTATAATTCTAAGATGGGAATATAGATCAGTGGGGCAGAATATAAATTACTGAAACATACATGTTTATAAAATGCAATTTTAAAAATAAGAGTCGTATTTTAAGTTGGTGGGGAAAAGACAAGCTAACTGATAATGTTGGAACAGTTATCCTTTGGGGGAAAAATAAAGTTACATATTTCAATGCAGACATAAAAATATCTAACAGATATTAATGAGCTAAAT
TTCTGCTTCCCAAACCCAGTTCTCCCACTTATCGTTGCCCACTATTAAAAACTGCTTTGTAATGAGAAAACCTGCAGTTTACAAGGTGTTTTCACAAACTTCATCTTATGTAAGCCACTCTCACTGCCTTTTCTCACTTCTCTTCCTCTTCCAGAATGAGAAGAAAAAAATGGAAAAAACAACAAACAAACAACAACAACAAAAAAAAACTGAAAAAAAATTACAAATGCCTTTCTAGTATTTTGCAAAAGGGTAGGCCTGCCCACACCCTTGGTTTAGGTTCCAGGACCAGTTATCTTGGAGCTGAGATCATAACCTTCACCCCTGTAAGGACCCCT
CTCATGCCTCAGCCTCCCAAATAGCTGGGATTACAGACGTGTACCACCACACCCGGCTAATTTTTGTATTTTTAGTAGAGACAGGGTTTCACTATGTTGGCCAGGCTGGTCTTGAACTCTTGACTTCATGTAATCCTCCTGCCTCAGCCTCCCACAAGTGCTGAAATTACAGGCGTGAGCCACCACACCCCACCATTATTTTCATTCCAAATTCCTGATAGTGCCCAGCCATGAGCCTGTGGTAGGTCTTTAATAATTATTTGCTGGGATTAATTACAATAACCTAGACAACAGCCTTGGTATGCAGCAGGTGCTCAACACAAGACTTTTTCCT
CTAATATATGCATTTTCCAAATGAAACTAACATAAAATGAGTACAGCATGTTGGTTGCTCCTCTAAGCCCTAAACTGTCCTCCCAGCACCCCTACGACACAGGTACAGTACAATTACATCTTTCCTTTAAGAGGAGGCACTAATAGATTTAGTAGTTTTCCCAAGGCCACAGGGGCAGAGGCATAAGTCAACCCAGGTAGCTCGCTCCAAAGCCACACTTAATCACAATGAACTGGCTCAAGAAAAAGGAGAATAGAATGACATCAAACCAACAGTGGTGACCTGCGGGGAGT
TTCTTTTTGTTTAATGTCTACGAACCTTTTGAAGGCTTAATGCTTTATAGAGTTTGAGCAGCAGTTCGCAAAGTGTGGTCCAGGGAGTCCCAAGAACCTTTTAGGGATTTTGCAAAGTCAGAATTATTTTTATAGTAATACTAAGACATATTCCGCCTTTGGCTTCTTATTCCCTTATAAGGGTACACTGGAGTCTTCCCAGGGCTATGTGACCTACACTGTCCTCAGAGGCAGATATGAGACTCAAACAGAGGCAGATATGAGAATGGAGCTGCCTTCTATTAAGCAAGATATTATAAAGATTTGCAAAATTTAAAAAACGTCATTTATTACTTTTTTGGAAAATACAGTTATTTTATTGAAATACGTTATTATGTGTATGTAATAATTGGTTTTGTTGTTGTTGTTTTGTTTTTTTGGTTTTTTTTGAGACGGAGTCTCGCTCTGTCGCCAAGGCTGGAGGGCAGTGGTGCGATCTCGGCTCGCTGCAAGCTCCGCCTCCCGGGTTCACACCATTCTCCTGCCTCAGCCTCCGGAGT
CCAGGGGCGGCCCGGCAGGGAAACTGCTGAGTCACCCTGCTGCCTCTCGGGTCCTCTGACCGGCTCACAGATCACCATAGCCACAGTGTGTGTAAGGCCTTCTCATGGAGCCCTGCAAACACCTCCCCGGGGAGGGGCTGTGGGACCCATCTTACAGATGAGGAGACCGAGGGTCGGAGAGGCCACACAACTCGGCCAGGACCCCGAGTTAGCAAGCGCTGGCCCCTGGTCCAGCCACGGCAAGGCTGGCCCTCCTGCCACCACACTTCCCTGCCTCTGGCCCTCTGCC
GGGCTCCCTGAGCCTTCATTTCCTTATGGCGACAATCTCAAAGGCTGGAAGGCTAAATGAGATTATGCATATGGCACTTCATGTAGGTCCTGGCTCTTAGGACTCGCTAAACAAATGTTAGCCATCAAACCTGCCACTGCCTGATGTTCCTAACGGCCCCGCGTGTTAGGCAAGGGGTATCATTGTTCCCATGGTGCACTTGGGAATGCGAAGGGGAGCCACTCATCCAAGGGCGCAAAGAACAGATTAGAACTCAGCTCGCAGGTATCCCAGGCCAGTGGCCCTTCCACACGACTGGCTGGCAGATGC
CTTAAGGGCAGGCATCAGGGCGGGAGACATTAAGCTTCCCACCTTCACCCCAGCAAGTGAAGGCCATGGCTTGGCTCCCCAAACTCCTGCCCCTTGTGCCACAGCAGAGCAGGGCCCCCATTCTGCAGAGGTGGAAGTTGAGGCCCAGACGTGGGATGGAACTTCTCCATGGTTGCAAAAGTAGTTCTGGTGGAACAGAAAGGGCATGGCTTTACAAAGCCCACATGGCAGGGCTTTGAACCCCAGCTTCTGGGGTGTGTCCTCCCTGGTCAGCAGGAGCCACTGAAGGTT
ATTTGCCATCACCTTTCAACAAGAGCTTAATTTTTAGTTTTTCTCTGCATGGTCTCTACTTAAAAATATGCCCAGATTTTATTTTGAGTCCGTTGTGTTCTTCGGAGCAAGGACTTTTTTAAAATGATAAAAACAGCAAACTATGGTTTTTGGGGTTTTTTCCCTTATTTGATATTTTACAAATTATAAAAACAAATGATGTAGACGGTTACAAGCAAAACCATGCAGAACAAAGATGTGTTAAAGCCCTGCCCCCCCAAAATCAAGGTTTGTGGACCCC
TATGTAAATAAATAATAACAGAAAAATGGAGGAAACCTCCACTGATCCCATTAAGAGATTCATGTCAATGAATTTTATTGAAAAATGATCAATGTTTATGTTTTAATCATATATACTTATATTTTAAATGCTGTATCTTATGTTGTTTTGATTAACTATGTGATAATAATAAATGTATTAATAACACAAGCTACAGGAAAGTTTTTAAACTCTTAGAGTCTTGTGGTTGCAAGAATTTTTGAAAAGTAAATATTTA
CCCTGTTTCCCCGCCACCACTCTGGGGTCCGGGGCCCGGCCAGAGCCCCAGGCAGAGACCGGCGCAGTGGGGTGGGGTGGGGAGGGAAGGGGAAGGGGGGCAGGGGCCGCGGACACCGCAGGAGCCTCGGGCTTGCTCCTCTCCCTCAGCCTAGGAGGCAGGGGGAAGTCGGGAGAATGTTGGAGGTCGCTGTGAGACGGACAGGCCCTGGAGCAGTCGCCCATCTGCGAGGGAGACACGTGCGCACAGACACCGAGCGCACACACGGCGGCCGCCACTGACTGGGGCCCCCAGGCCTGGGTGGGCAGGTCT
AAAAATAGTTGGGCGTGGTGGTGGACAGCTGTAATCCCAGCTACTCGGGATGCTGAGGAAGGAGAATCACTTGAACCCAGGAGGTGGAGGTTGTAGTGAGCCGAGATCGTGCCATTGCACTCCAGCCTGGGCAACAAGAGCGAAACTCAAAAAAAAAAAAATCATCTGGCCTAAATATCTTGGCTGGAGTCTCCTGCAGGAAAGACCCACTGTGACTAATGGAGTCCCGAAGTGGGCATAGAAGGTCATGGTTGAGAATTCTAAGCTGCTGT
CACTGGGCGTTTCCGGAGAGCCATCTGCAATCGCAGCCACCACTCTCGGTTTGCATTGACTTTTTCCTATTTTGTTGGGTTCAGACAGGCATAGTACAAAAACACAAGTTACTTCTCAAGCCATATTCAGCCATTCACTCAGCCAGCATTTATGTTCCAGGAACTATTCCAGCCTCTGTGAATGAGTTCAGAACAAGGAATGGTTATTCAATGGCAACAAATTCGTCCATTCTTACCCTTGGTGAAATTAATCACCTCCCTGAACCTCAGTTTCCCATCTGTAAGATGGGCATAGCAACTC
TTCGACCTGTGGATCTGGCCAGAGCGACCCACAGGAGGTGGGAGACTCAAGGGGCTTAGCCCCAGCCTGTGAAATAGGTCAGTAGGACTCAGGGAACCGGTTCCAGTCTCCTGCCATATACCTCCCCTTCCTGAGACAGCGAGAGGGAACCTGGAGTCCAGCTCCCCAAGTCTTCCGCTGGACCCAGGCTCCCCACTGAGCTGGATGCCTGAGTCGGAGGTCACATGGCCCATCCCCACCCACTCTGCCCAGCCCCACTGGCTGAGGCTAAGGATGGAGGTCAGCCTGTCCGCCCACTGAGCCCCCGAAGAGCGGGTGGTAATGAGGCTCTAGGCAGAGGCGGGAATGTGGTGTCTGGCACCTC
GGCTGCTGCCTCCCTGGAGTAGGACATTCTTTTAAAAAGATCTGGGAGCACTTTAGGAGGTTGAGGCGGGTGGATCATGAGGTCAGGAGTTTGAGACCAGCCAGACCAATGTGGTAAAACCCCGTCTCTACTAAAAATACAAAAATTAGCCGGGCGGGGTGGTGGGCACCTGTCATCCCAGTTACTTGGGAGACTGAGGCAGAAGAACCGCTTGAACCTAGGAGGTGGAGGTTGCAGTGAGCCGAGATGGTGCCACAGAACTCCAGTCTGGGCGACCTTCCTGCACTCCCGGTGTTCGGGGACCAACAAGGCGTAATA
GCTTTTTGAGTCCCTTCCAAGTGAGATTGTAAATGTAGAATTTTCCACTGTTGGATCTAGATTTTTTTTCCTTTTTTTTGGGGGGGTGGGGTTACAGAGCTGAGACCTTGTGCATGCATGTAGAAAATTGTAAAATGTAAATTTTTTTTAATATATAAAAAGCTTGTTTCTACAGTTTGCAGTGGATCTAAACATTACGGCAATTTTAGGATTTTTTTCTTAAACATAGGAACTAAAACTGTACAAATTTTTTTTATAT
TTGGTCGTCTCTACTGAGAACATTTCCAGCAGATGAACACCAAAGAAAAAGGCACACAGGTCAGGACGCCATCTGTTGCTCAGTTGGAACAGACCATTCTGCTCAGAAACCACGGAAGTGTGATATTGCCCTTCACTTCCCACTCCCTGACCAACACAATTCCTAACAAATCTTCAAGTGTGTGTGTGTGTGTGTGTGTGTGTGTGTCTTATGCAACAACACAAACCCAGGAAACATCACACCCTAAACAAATAATCCCCTTCCCCTTAGCAGCATCCTAGATACACAAAGTATGCAA
GGGCCGGCTATGGTGGCTCATGTATGTAATCCCAGCACTTTGGGAGGCCAAGGTGGGAGGATCGCTTGAGGCCAGGAGTACAAGACCAACCTGGCCAAACCAACATAGTGAGACTCCATCTCTAAAAACATAATAATAATAATAATAATAATCTGGTGGGACTGCATGACTTTTAGGATTTCAGCTCAAAAATCCCACCATTCTGACTTTTATCAGAGATTTAAAAGTCAAGCCCTTTTGTATTTTTTTGCCAGCTAAGGGAAAAAGGGAGGCATGGGGGCTGAGGGG
CCAGCTACCTTGTCTTCACTCTTACCCAACTCTGGGCCCAGCCTCTCCCTAAGTAGGGGAACAGGATGTTCAGCAGGATTGCTGGGGCCACAGAGGGCCAGGCTCAGAGCTTGCATGTGTGTGTGTGCCTAACGCTGCCTCTTTTGGCAGAGGAGACTTCTGTTGGGAAGCTTAAAGATTACAGAGCAAAATAAGAGCCCCAGCCACCAGCTAAGGACATTTTCTAGCTTGGACCTCTAGAGGAGGGAGGGCTGAGAGTCTTGCTTCCTGGGGTGAAGGTGGCTGATGGAACAGGCCCTG
AGCACATCAAAGCTGTGATTCTACAGAGAGAACCACTTATGATGAGGCTAAAGTTTAAAAGGGATTGGATCTATAAAAAAAAAAATCAGGTAAACGATGCGAGCCAGGTGGACCCCACACTCAGTGGGAGTGTAAGACTCACACTGGTGGACTTTGAACGCCAGGAGTTGGGGAAAGCTGAATCCAATCAGGGAAAAACAACTCCAGGAGGCGTGCAGGAGTTAAGTCTTTGCTTACTTCACTGCCAAGGCTCGGTCTTTGAACCTCTTCTCACCTCTGACTACTCCCTCTCAACTAGTGACCAGCTTCATTCACTGCCTTTCTGCTGTCGACG
TCTCTCTAGCTACTTTTATTTCTCCACTGTGCTATGCTCCTCCTTGAGACTTATTTTTTTTTGTCTACAACATAGAGGTATGAGGTTAGGCTACACAATGTGCTACATTTTGTAAAGCAAAACAGTGCATGGTCTGTCAGTGGCTGCACTGCCAAATCCCATGGAATGTCATCTGTGTAGTTTGAAAACTAAAACACCAAAAGAATAGATTAGTATTTGACCTGGAGAATCCCAAAGACTATTTGGCGAAAACCCATAAAGCATCATTAACTGCAGAA
ACTGGCTTTCTGAGGACTCCTCGCTTTGGAGCGTGGGAGATGAGGAGTGAGGTTCGGTGGAGGGGGTGCGGCTTCTGGGAGCCACTGAGACCTACCAGCGTGTCTTCTTACCATCCACAGCTACTGCTGAGCAGACTTTCTGACCTGGGGTGAGGAAAGGAATTTGCTATTCAAAGGTGGGAAAATGCAAGGAGGGTTACAGCTGATAGGCCACAACAGGGTCTTAAATCAGCTGGGTTAAATTTATGGAGTCAGGATTTACTTTTTTTTTTAATGTGGCTATCCAATTCA
TATCTTAATAAAGAAAACACAGACAGTCAATTTGAGTCCTCCAGTGTGTATTTGTACTGCCTTTCCATTGGGAAATTCTCCCCACTGTTGAAGGGTTGTTGCTGAGGCCCCGTTGGACTGAGACAGTTAAACAGGATGGAACATGCAGGAAGGACGGCGGGGAACAAATCAGCATCATGAGGATGAATTCGAGGAACCAACTGGTTTCTTCATCACTTGCCCAGTGGTTCCATGACATTTCACACTCAAGGTCACATAAGGA
GGTGCTGATTTTTCCTAATTGAACTGTGGCTGGATCTTGGCCTAAAGGTCCCACTGTCAGCAAATCCGTGTCCACATGCCTAAGAATGAATTCATCATCTTCTAGCCCTAAACCGGCTCCTCCTCCTGACTTCCCTATTTCTATTAATAGCACCGCCACCCTCCAAACCTCCGAGTCATCTTCAGCCGCTCCCCACACTGGGCGGGGTGCCTGATCTTGCCCCTCCTCCCTCCGCAGGTCACCCTTGCATTACTCTCCTGGACACTCGTAGCCTCTCACCTGCGTCACTGACATCCTCAACGA
CCTCCCTGTCCCCAGACACACACACAGAACCCCCACATATGCACAAGAGCACACGGCCACAGGAGTGTGTGCAGGTGTGTGCATGCATGCATGCGCATGCACACACATCCTTGCACAGAATGCACAAGGCACACACAGGCACAGGCGTGTGCACACACGTGTACACACACACATGCCTGCATGCATACCTCCCGGCTCCACAGAGGGGAGGGGGCATTTCCCAGGCAGGCTATGCTTCTCCAGCAGTGAGCGAACAAAATCTGTGCTCTGGGTGCCCAGAGCCCGG
GCATTTGGTCTGCCCGCCAGAGATTCCTGTGCTGGGAGGATGGTGGAACGGTCCCCCGGCAAACAGCTCTCATTGCCCCCTGCCCGGGGCAACGCCCCTGAGGGACGGGGACGGCACCCAGCAAGCTCTGCCCGGGGCGGGGAAACGCGAGGGCTTAGTGGTTTCCTCGGTGAGAAGCTTAACCAGGAGTCCCCGAAAGCAGTGAGGGAAGATCCACAGAGGTCGCCTGGGGAAACACACCCAGAGGCGGCTTATGGAGGAGACTGCTTGTGTTTTGAGGTGGCTGCGGGCTGCGG
GGGTCTCGGGCTGGACAGAGGGTGTCAGGGCCCTGTGCAGGTGTGGGGGGGTCTCAGGCTGGACAGAGGGTGAGTATCAGGGCCCTGTGCTGATCGGGGGTCTCGGGGGCTGGGCAGAGGTTGCGTGTCAGGGCCCTGTGCAGGTCAGGGGGTCTCGGGCTGGACAGAGAGTGAGTATCCGGGCCCTGTGCTGATTGGGGGTCTCAGGGGCTGGGCAGAGGGTGAGTATCGGGGCTGGGGCCCTGAGCGGGTCGGGGGTCTCAGGGGCTGGGACAGAGGGTGAGTGTTGGTGCCC
CTTCCCATTATCTGCTATTTTGCTTTCTGTGATTTCAGTGACACATGGTCAGCTGTGGTCTGAAGACATTAAATGGAGAATCCAAGAAATAAACAATTCATAAGTTTTAAATTGAGTACTGTTTTGAGTAGTGTGATGAAATCTTGTGCCTGCTTGCTCCGTCCTGCCTGGGAAATAAATCCTCCCTTTGTCCAGCAAGATCCATGCTGCATATGCTATCCACTCATTAGTTACTTAGTAGCTGTTTCGGTTATCAGATCTAAAAAACACAGGATGTATAA
TCTTGTTGGTCCCCCAACACCAGGAGCACAGGGAGGTCGCCCAGACTATAGCGCAGTTGGCACTATCTCAGCTCACTGCAACCTCTGCCTCCCAGGTTCGAGCAGTTCTCCTGTCTCAGCCTCCTGAGTAGCTGGGATTACAGGCGAGTGCCAACACGCCCGGCTAATTTTTCCATTTTTAGTAGCGATGGGGTTTCACCATGTTGGCCAGGCTAGTTTCAAACTCCTGACCTCAAGTGATCTGCCTGCCTCAGCCTCCCAAAGTGCTGGGATTACAGGCATGAGCCACCGTGCCTGGCTGACAACACTCTTACTAAATTAACTGCAGAGAGG
TACGCCTCAATCTGTGCCTCACCAAGGCCAGCGCTGCACGACTCCAGGGGGCCATGCATGTGTCCTGGCCGACCATCCTCCCCTGACCAAGATGCATTCTGAAAAGATCCGGGGGCCGGCTCTGGGCCTTCACACATGCTGTTCTCTCCACCTGGAACACACTTCGCTTTCTCAAACGCCACCTCCCATTTATTTTTCAGCATACAGTTAAAAAATAAACTCCTGGGAAACCTGCCTTTATCCAGCTGGTAAAGTTCTCCTGTAGGTTCCCACAGCACCCGCTGCCTCAGTCT
AAGAGGGAAAAGGGAAGAAGGCAGGGAGGAAGGAAAGGAAGGAGGGGAAGTTGGAGGGATAGATAGATGATGGGTGGATGGACGGAAGAATGGATGAGTGGTGGGTGGGTGGGTGAAAGGATACGAGGGAGGAATGAATGAATGAAGAGGAGGAAGGGAAGAAAAGAAGATAGGGAAAGGAGGAGAAGGGAGAAAAAGTGATATGTGGGGGTTGGAGAAACGAAGGCGGAAAGGACGGATGAATTAATGAATTAGGGATAGATGAAAGAGGGGAGGAGCAAGGAGA
AATTCATGGCTGACTGGAGCTGAGGACTTCACCACAGTTCCTGAACCACGCATTAAAGAAACAATGCTTCCTTTCCTTTGGGATACTGCCGGGTTTTTGGCCAGCAGGGGAAAACTGGGAAAGGTTGTCATTTTTCATCTTTGCTTGAGGAAAAGTGAGTCACTGAGACTCCCCCAGAGTTCTGGGAGACAAAGTCCTTCACTGGCTCGGAATCAAATTCATAGTCCAGCCACCTCCTCAGATTGCATCATTCTCAGGGAGAGCCCACTACCCCCCTTGGA
CCTGGGTTTGAAGAGGTTGATCCAAAGCTCAAGGGAGAACCAAGCATACTGTTTTGGGAAAAGCACACCTTGGGAAGTGGTTAGGGGTATGGAAATGGGATGTGACCTAATCTTCCTCTTTAGTCCCTAAGGAGAGTCAACTCTGCCTGGGAGCTGCATGGTCTTTGGTGCAGGGAGTGAGAAGAGGAGGGCTTTATGGCCATCTTAGGGGCTGCCAGAGCAGTGCCTTCCAAACTGTAACATGTAGATCTTGTTCAAAGTAGACTCCAATAAAGT
GTATGCCAATTAAATTTGACAACAGCATTAATAATTGGCTAAATAAGAACTGAAATTTCCTTTAAAAATCATAATGTATATGGAATTCAGTATAAATTATTCTAAATGAGACTGCAGCTCTTTTCCTTCCACTGAGAGTGGCAAAGCTGGGATTTTCAATTCCAGTGTGTTTAAATATAGTCTATTCTCTTATCTACTATGCATTGCTGACATGTAGTAGGCATTTAACACATACTTATTCAATTAATGTTAGGTAA
TGCGGTGGCTCACGCCTGTAATCCCAGCACTTTGGGAGCCCGAGGCGGGCGGATCACCTGAGGTCAGGAGTTCGAGACGAGCCTGGCCAACATAGGGAAACCCCCATCTCTACTAAAAATACAAAAAGTAGCTGGGCGTTGTGGCAGGCGCCTGCAATCCCAGCTATTTTGGGAGGCTGAGGCGACAGAATCGCTTGAACCTGAGAGTCAGAGGTTGCAGTGAGCCGAGATCGCGCCATTGCACTCCAGCCTGGACAACGAGAGAGAAACTCTGTCTCAAAAAAGAAGAAGAAA
ACAAAGTCTGGAGGAAGCAGGGCAGTGTCTCCCTGCCTCCAGCCCAGAGTTCAGGTGAGGGGACTCAGTTTGTGGTAGGAAGAGTCCTGGCTGCTTCGAAGCCCCTTCTCCTAGGCAGCCCCACCTTGTTCTAAGAGAAAAGACCCTGTAACGTGTTCCCTGCTGGGGGCTGACAGTGCCAGCTGCTCTCGCAGCCTCCAGAACCATCTGGGGCTTGGAGGCAGAGGTGGGCTGGGAGCGACTGGGAATGGAAAAAGAGGTGGGCAGCTCATTCTGCAGGTCCATGCAACCGATCACGTGGTCCAGTTCAGAAGGCCGGGTGGCTCCTTGGGC
AGCACACAGTAAGTCAGGAGGTACGGTCTATCCCTAGCGGGGGCTCCAAGGCAGCCCAGAAGAAAATCAAGGACATCTGTCCTCAGGATTCGGGTAATGGTGAGGTGGGAACTGAGTTCTAATGGGAACCCTGGCAGAGGGGTGCTGGGGTTGGGGCTGGGGCTTGGGAACAAACTGAGGGTGGTTGGTCAGAATCTAGGACTATAGCACTGTGTTTGGGTAGTGTGGGAGACTGGAGAATAGAAGAGATGGAGGCTGCAAATGGGGATAGAATGAGGAGTCGCATCTAGGCGGCAGTGAGTTAGGAACAGTGTCAGAGGACTGGTCTGTCATAATTCCAGCGCCCCACCCA
TTGGGTGTTTATTGTTCTTTTTCTATGTTAGAAATTTTTCAAAATAAAAAGTTGCAAATGATTTCCATATTATTCTGATTTTTACACAGTAACAGAAAACATTCCTGGCTGCAGCTCATTAATATTTCTTCTTTGTTCTCCTGAGGAATCAAAAGATTCTCATTTATGATATGTCAAAAGGCACATAAAGAAACATATCCAAACTTTGTTGTCTCTTCATTCAAGTTTGGCTTTAATATTTTATTAAAAATTTTTGTATTTGTAAATATTAAAACACTGAAACTTGCTACTGACACAAGAACGACAAT
CCCTTAAAAAGGCCCGAGTCATTCCTGCAAGAAGAGATTCAAAGTGGGAGAGAGTCTCTGGAGGTAGCCACTGGGAAACAACTTCCAACAGTATTTACGCGCTGAAAAGCAGCCTCCAGCTGACTGTCAGCAAGGGAATGGGGGCTTCAGTCCTACAATCGAAGGCAATGGCATTCTGCTGGCAACCACATAAACTTGGAAGAGGACCCCAAGCTCCAGAAGAGTATGGAGCCTGGCCATGCCTTGATTTCAGCCTTGTGAGATCCTGAGAAGATAACTAAGCTCA
GGTGGCCTTTCCGGGCCAGAGAAGCCAAGCGTGAAATGACCCTGCTGGTCTCAGCCCCAGCTTCCAGGACGGCCACACCCAGGCTGTGTTTTCTGATGTGCTAAGGAGTGTCTGCAGGAGGAGGAGGAGCTCCCCTCTGTCCTGTGGCTTTCTGTTTTGCCATGGAAATACCTTCAAGGACAAGAAGGCCCTTGTCACGCCTAACTCGAAGACAACTTGCTCTTGGTACCTCTCACCCATTTTCTTTTTGTGAAAACAGACAGTGTTGGGGGAGTAGCTGGGCACCACCTCATGTACTTCAGAAGTTGGAGAGAACTCTCTGACCACTCTGAAACCTTCCCTCTC
AGACTGGAGTGCAGTGGCACGATCTCGGCTCACTGCAAGCTCTGCCTCCCAGGTTCACGCCATTCTCCTGCCTCAGCCTCCCAAACAGCGGGGACTACAGGCACCCACCACCACGCCCGGCTAATTTTTTTTTTTTTTGTATTTTTAGTAGAGACGGGGTTTCACCGTGTTAGCCAGGATGGTATCGATCTGCTGACCTCAGGTGATCCACCCGCCTCGGCCTCCCACAGCATGGTTACATTTTTGAGATCCTTTGGCTAATCTCCCCCACCCCAACGCAGACGGTG
GGGTCCTCAAAAAAATTCTGAGCGGTGAAAGAAAAGGCATTGGCTTTGTAAATGCTCTGTTTACTCCTCTGCCAGGAACTCAAAGTTCCAGCAGGAGGTCAGATGACAAGAGGTAAGGAGAAACCTATCAAGGTCCAGAAGCAAACAAGGAGAAGCCAGCTCCTCAGCCTTCACGTCTGAATGGGTGCAGAAGCCATGACATGCAGGTACGCATCCAAGGGCCAGGAGGTACCCACAGTTTCTATAAGGGAGCAGCTCCATAAA
TATCCATGCTGCTATCATTGATATGAGATGATTACCATGACCTGTCTTAACTCACCCTGCACCATGTTGGCGAGTGCAGACCCTCTCTGTGAACCAGTCACATTCAACAAGTCTCTTTAGATGGGGGGATGTGAAAAGCATGATAAGACCGCTCTTAGGAGTTAGGAAGTGAAGTGGGGAGAAGACTCAACCGAGGGGAGCCTTGGAGACCAGTTTCCCTGACAAGACTGGAGTTCAGAGGCACCATGGGCTGATTCTAACCTGGGTGTCCAGCACAGCCACTGGCCTCAGGAACCTGGCACTGAATGCGTAAGTGG
CTAGGAGTATAGAGGAGAAAAGCTGTTTTTTCCTCCTCTACAACTGTAAAACTCCACTATGAACAAAGCTAAAATGTAATGGAAACAATATGGTTCCTCTGGCTGCTATTTTCCAACACAACTGGGGTTGGGGTGCGGTTAGAAAAGGTGAGGATGCAAGTATAGGGCTAGGTAGGAAAAAGATGAAAACCTCAGCTTGGAAGTCAGGAGCTAGAGGTTAGTTCTGCACATTCCCAGTTTTCTCCCTTTCCATTTATCATGGAAGCCGCCAATG
TATTTTTGTAATTAAAAATGTATCCAAAGGGAAAAAAGAAACAAAAGGAACAATATTTGTACTCTATGTTGCTGCAGAGAGCAGAACTGCGGAGGGGGTGCTAGTCCCAAGGGGTGGACTGTGCTGTGCTAGTGCCCTAAATCCTGCAAGCGCGGGGTTGGGGGGGCGGGGGAGACCGCTGTCGGGGGTCGTGAGTTCCGGGCCCTTGTGTGCATGTTCACGTCCTGTCATTCTTGCCCCCAGCTGAGAGAGCAGTAGAGGAAAGGCACTACATCCACCAGCCTTTGCATTCTCCTCG
TACAGAGATGCTTCCAGAACCAGTGTGTGGCCTGGACCAAGACCTGGACTGCTGGGGGCTTCCTGAGCAAGACCCACATCCCTGCAGTCAAAGCTGCCTCTTCTCAGACCAGGGAACTTCAGAAACAGGCAGGGAACCCACCCCCCCACCAGGGTCCCCTAGGAATCGGCAACAGAGCCTCAAACCCAGCACGGGGTCTCTGCCTCCCCAAAACATGTGGCAGGAGAAGCTTGTTCAGGAGGGAGAGGAGGGAGGGGATGGACCCAGAGCGAAAGGCAGGCAGGGCAGGGTTGCAGGAAAAGAAAGAGGCTC
TCTACGGGTTCGTTTAGATGTGTCTTTAAGTGTGAATTTTTTACATACTCTGCTGGGGATCACAGGTCTTGAGCGTGGGGCTTGATGCCTTTCAGTGGTTTCTCTTCGGCGAATCCTCCCCTAGACCATGTGCTGCCTCCACGAGACCATCAGTTTCAAGGGATTAGGGATGTCTGTTTTGACTCCTGCTTTATGTTCCCAGTACCCGGAATAATGCCTGGATATTACCAGTGCAGACCCTTGGTAAATAATGTGGCTACGTTTTACTTGAATTATATTGATTCTGAATGATGTAGCATTAAT
GGGATTACAGGCGCCTGCCACCATGCCCAGCTGTTTTGTATTTTTAGTAGAGATGGGGTTTCGCCATGTTGGCCAGGCTGGTATCGAACTCCTGATCTCAGGTGATCTGCCTGCCTCAGCCTCCCAAAGTGGTAGGATTGCAGGTGTGAGCCACTGCGCCTGGCCCTGTTCCAGGATCTTGGCTCTCTGTCCCGGGCAGGGTGCTTCCGGGCCTCTTTGATTCTGGCCACAATGCTGAGCCTGTCCCGCAGCCCTGGGAGTGGCCCCCAGACCTTCCACTGCCCCAGGAATGGCTGACGCAACTATTCCC
GGAAAAAGATTCCAAAGAAGACCAGTCCTGGGACCAGCCAGACTGGACTGCGAGCCTGCCTCCACCATTTGCCCACTGAGTACATTTCCACCTGGACTTCCTGAGCCTCACCTTTCCCATTTGTAAAATAGGGATAAAAATAACTGCTGTATGGGATTATTTGGAAAGCCTAATAAAAACAATATATGTAAAGTCCTTGGCAAGGGCCCAGCATTTAACAAATGCATATTAAATGGTAAGCTATTATTAAAGGAAAATTGTGGAATTTGGGGGTTATCGTCTTTAGA
CTCCTTTCCTGATGCCCACAATTTCCAACAATCAGTCTTGGCCTCAGATTCCCGCCCTTCAGGTTCCAGTGTTCCTTGGGTCCTCTCTCTCCCCTGATCCTCTCTGATTAGGGGTGGGGTGTGTGAGTTGCAATTAAACCCAGCCTTTATTGGAGTCCTAGGGCTGGATTCTGCATTGTGCTCTGTTGTGTCATTGCACCTTCTCGTTTCCGCTCTTTCTGCCCAGCTTCTTCCTCTTCATACTCTAAGCCCCGCCAGCGCATGCTGACCCCACCGGTGGAGCGCCGCTCCTTCCCACCTGCCGCTTCTCCATCTCCATCTCTCCATCTTCTGCTCCTAGCCTTTCCTGGCACGGGGGCCCTAGCTCTGAGCTCTTGCATTTTTCTGGGGCACCGTCCTGCTC
CAGAGGTACAATATAGTTTCCCAATATACATTCCCAGGATTACTGTTTAGACTTAATAGTTATTTTTTAACAGCTTTATAGTGAAATAACTTACAATTAAATTTACCTCCCCCCACCCTTTTTTTTTTTTTTTTTCTGAGGCAAGGTCTCGTTCTGTCACCTAGGCTGGAATGCAGTGGCACAATCACAGCTCACTGCAGCGTCCACCTCCTGGGCTCAAGCCATCCCCCACCTCAGCCTCCCAAGTAGCCAGGACCACAGGCACATGCCACCATGGCTGGAGAACTTAAATTTTTTTATTTTTTATTTTTGGTAGAGGCGAA
GCCACTGTACTCCAGCCAGGTGACAGAGCGAGACTCCGTCAAAAGAAAGAACGAGAAAGAAGGAAGGAAGGAAGGAAGGAAGGAAGGAAGGAAGGAAGGAAGGAAGGAAGGAAGGAAGGAAGGAAGAAAGAAAGAAAGAAAGAATATTACACATAGTAAAGTATTACTTTATAAAACTTTTGTTATATATACATATGTGGAGTTGTATATGTACGCATGTATATTTGGTTGCAATGTAAGATTTATTTCTACCAAGCACGATTTTAAGAA
GCTGGGATTTTAATGTAGTTTTATCTGAAGCCAGATTTTATTCCGTCTATACAATTCCAGAATGAGATGTTCAGAACCACCTTGATCTCCAAGAGTTGATGGTAAGTGGTTTTTAAATGGAAAGGCTCCATCTGAAGCCTGGCAGAACAGCATAACAGTTAAGAGCACACTCCTTTTTTACTTAGATGGACTTCAGTTCTTAATTCCTGTTGCACCTTGCTGTGTAATTTCGGGCCGTTTAGCTTCCTTGAACCTCAGTTTTCCAGTCTGTGCAGTGGTATGGTGAAACCT
CTTGGATCATAATCCTCATTCTCTTATAGCTGTGACCTGTCATTTCCCTTATCTGTAGGATTAAATTGTCTGGGATCAGGGAGTTTGTAAAGATTTAATGAACTATTTCTACGCCTACTCTCACCATCCCCCAAATTGCTTATACACCAACACTTCTTCAATGATGGGCTGTGTGTGAATTTATGCTACCAAAATAGCAACACACTCTCAAGCATAATAAATGGTCACTTTGTTGGGTCAGAATGGTTGAATAGCAGAAATTTCATGTGGTTCAACCAATATTTTGAGTGTAGTCATTTGAGA
GATAGGTATATATATATGTTCCTCTCTAGTTCATTTTTCTCTTAACATTTAGTGACCTTAAAAACCTGGCAGAAATACCTTCAAAGCCTCCCACCTTGTTAGCTGCATTGCCGCATTTTTACTGTTCTCCTAAGCCAATGTTTACATGGCAGTAAATCCATGTTTAGAGTAGGTAATAGAGAAACCTGTTTCTCTCTCAGTCACTCTGAGGGTATGTTTGATAAAGAAATGGAAATTGAGAGGATGAGTTATTAAAAGGATTAATAGGTAACAAATTTTTTTAAAATTTC
GGTCAGGAGTTCAAGACCAGCCTGACCAGCATGGAGAAACCCTGTCTCTACTAAAAAATATAAAATTAGCCAGGCATAGTGGTACATGCCTGTAAGCCCAGCTACTCAGGAGGCTGAGGCAGGAGAATTGCTTGAACCCGGGAGGCAGAGGTTGCGGTGAGCCAAGATCGTGCCATTGTACTCCAGTCTGGGCAACGAGAGTGAGACTCCATCTCAAAAAAAAAAACAAACCCTGTTGTGACAGCAGATGATGAGGCCTGACCCCCACCCATGGCCCTCCTGCCCTC
CTCAGCTCTGTCCCGCATCAGGGAGCCAGGCCAGGAACCGAAATCGGGATGTGGGCCGACGCTTAACCTGGACAGTTGTCCCCTTGGCGTAGAAGACACCAGCACACCCCCTCCACTTTGGACAGATGCCGTGACCAGCCCGGAGCCCCAGCAGCTCCATTCACAAGGTGCTTGGGAAAATAAATTTAGGTGTCTCCATTCGTAACTCAGCAATGTGATTGAGCGTCTGTGGGAGAAGCCTTATTCCTGCAACGGCTGTGTGTGTGTGATGGGCCGGAGCCCGGGGGAGTCAGGAGCTCAGACTCAAG
CCAGTCATGCAGCTGTATGGACCAATACACAAACCACAGGCAATCGGGAGAAGGTGACGTGACATCTCTTTATTGGTTCAGTCTATGCCTGGCCCAGCGGCAGCCCCAGGTCCAGGGGGGGTCTGGTTGGAGGTCTCTGGACAGTCAGGGGCAGCATCAGCAGAAACCCTGGGTGTCGGGGGGCTGTGGGAGTAGCAGCACTGGTCCCCGCGTTGACAGGTGCCCTGGTGGGAAGATGGTGGGTGTGAACCCCTGCCCGGAGCTCAGCAGCCCCTGATGGGATCCTTTCCTGGGATGGGAAG
TGATGGCACACGCCTGTAGACCCAGCTACTCGGGAGGCTGAGGCAGGAGAATTGCTTGAATCCAGGAGGTGGAAGTTGCAATGAGCTGAGATCATGCCACTGCACCCCAGCCTGGCGACAGAGTGAGACTCCGTCTCAAAAAAACAAAAAGCAAACAAACAAAAAAACAGTATATTCCCAGCAACATCTAGACTAGTGTTTGACCAAATGACTGGGCACCCTAGCCTGGCCATGTTGACGCATAAAATTAGCCATCACGGATTTCATTTTTCTTCTTGG
GAGGCCGAGGCGGGCGGATCACGAGGTCAGGAGATCGAGACCATCCTGGCTAACACGGTGAAACCCCGTCTCTACTAAAAATACAAAAAAATTAGCCGGGCGTGGTGGCGGGCGCCTGTAGTCCCAGCTACTCAGGAGGCTGAGGCAGGAGAATGGCGTGAACCCGGGAGGCAGAGCTTGCAGTGAGCCGAGATTGCGCCACTGCACTCCCGCCTGGGCCACAGAGCGAGACTTCGTCTCAAAAAAAAAAAAAAAGGGTTAATATCTGTAAGGGCTTGGAAGGGTGCCTGGCGCACAGGATACTGTGTGTT
TTCGGGATCGCATCCTTGCTGCTGTCTTCCTGCTCCCCATCCCCCTTATCCCCAGCTTGAACTGCCCAGGGCAACTTGTTGGCCTGGCACGGAGTTGAGGCCCGACAGGTTTGAGTGCGAGGCTCCGCCAGTGTCCAGCCAAGTGGCCTTGATCGTTTTCCCAATGCCCCCGAGCCTGTTTCCTGCCAGTAGAGCGGGTCAGATGTTGCCAACCTCTGCAGAGTAGCAATAAGCAGTAAACGCCACGCTCTGCACAGCCTCCCAGTGCTGGGCCTGGTCGCCACGCGGAGCCTT
GGCACATCGATGGCCACGCCCACGACCCTGAAATGCAGCTGCATATGGACACAGGAGCTCAGCAACAGGAGTTCCTTGGGCACAGCAGGCATTGTTGGTGAGCACTGACACAGCTCCCAGGAGGAACGTTTCATGGGCTTGAGTTTTCTAACTCTTTGGGACGGCTGTGGCACTTTTCATATCATATCATTCAAAATATTCTTTTTTTTTGAGACGGAGTCTCGCTCTGTCGCCCAGGCTGGAGTGCAATGGTGCGATCTCGGCTCACTGCAATGTCTGCCTCCCGCGTTCAAGCAATTCTCCTGCCTTGGCCTCCCAAGTAGCTGGGATTACAGGCGCCCGCCACCATGCCAGGCTAATTTTTGTATTTTTAGTAGAGATGGGGTTTTGCCACGTTGGCCAGGATGGTCTTGAA
TGGAGTTCTGTGCTCTCCCAGGGAAGAGGGGACTCTGCCTGCCTTGGTACCCCCTGAGGATGATGGTAGCATCTTAAAGCCTGGACCCTGTTGGGTTCATCGGTCCAACCACAGATGCCTCTTCCAGCCAGCTGTGCCTGGTCCCTATGAAATGTAAATGTAGGTGGGTTCACCCTTCTGGAAACAGACTTTGGGTCTGGCTCCGGGCTGGACTCTAATTCAAGTCTTAAAAACTGTCCAAGAGGCAGACCCAGGTAAGCCCC
ACCTTTTCAAGTATTTGTAAAAGCATCCAGTGGACACCTTAGCTTTTTGCATTTGGTAACCACAGTGTCAAGAGCTAGAAAAAGTGTAAAATACCAAATATTAGAAGAGCTTTGGACAGTGCCAGCTTGAAAATGCCTCTCTTGGCCACTGTACTTATGTTGATTGATTTCATATTTACCTGTGGACTGACTGCAATAAATGGGCTTGCTAGCACATTTTTGGAACTATCCTTACCTAGGCTATGAAAAGTTCAGAAAGGGAAGTTAAGGGAGAACAGTATAACAGAAGTGGCTAGTAACAGGGGCTTT
GGAAAAGGTTTCTCGTGTAATTCCAATGTGCACACTACTGAAAGCCAGCGTCGCAGGGCTGGATCTGGAAGTGGGTGAGCCTCCACTCGCCCCCAGCCTCCACTCGGGACAGCCCCTGTCCATAGAAGCAGCCCCTTGGCAAAGGGGAGTGGAGCTGGAGGCTGGAGGAGAGTGCAGGGATCAGCAACAGGAAAGGTGAACAGTCTGGAAACCATGGTGACCTGGAGTCAGTGCCCTACAGTGGGAGGGCGGCTGAGGCCCACCTCAAGAAGGGGCCTGGCCCCATGTCCCAGTGGTAACATGGCCACAAGCTGTGT
CAGATGTGTAAGCACCAGCACCTCTCCCCCATCAAGGGGCAGAAACACCAGACGATGCCATGCAGAGGGCAGAGCTCTGGAGGCAGCACCTTTGAAGCGGGAAGAGGAAACATTTAGGAAGCTGAGTGAGGCAGTATTTGACTGGTGTGCTTTCACTAGAAAAGTTCCTGGCACTAAGAAAACTCCCTTTCCAACCCTATGCAAAATGTACCTGCTAAAGAGACCTTGCCAGATTCAAAAGTGAGGCTGAGACCACCATTCCCAGCCCTGCTGTCTCATTGGCATTTGGCTC
GTAAACATCTCCTTGCCTTTCTCCCAAGTTCTCCAAGCTTTTTCTCTCTCCCAGGACCATACTGCTTCATTCTCTTAAGACTCAAGTTGAAAAGAAACGTCCCTGGCCAGGGGCGGTGGCTCACGCCTGTAATTCCAGCACTTTGGGAGGCCGAGGCGGGCGGATCGCCTGAGGTCGGGAGATCGAGACCAGCCTGACCAACATGGAGAAACCCTGTCTCTACTAAAAGTACAAAAATTAGCCGGGCGTGGTGGCGCATGCCTGTAATCCCAGCTACTCAGG
CTGCCCCTTTGCAGTCCTCTCAGTCAATAATACGCATTTACTGAGCAGCTACTACACACCTTGAGAGTAGAGCTGAGAACATATCGACAAGGACCCCACTTTTTTCTTTTTTTTTTTTTTTTTTTTTTTTTGAGACGGAGTCTCACTCTGTCACCCAGGCTGGAGTATAGTGGCACAATCTTGCCTAACAGTAACCTCCGCCTCCCGGGTTCAAGCAATTCTTCTGCCTCAGCCTCCAGAGTAGCTGGGATTACAGGCGCATGCCACTATG
CCCTGAAAGAAAGAGCTTTTTGACACACAATTAACACATTTGTCTGCTCCTGGGCAAATGTCAATATTTGCTCATTGAAATTTCCCTCCCTCATCCACACTAAAAGAAACAAAATAACTCCTCCGGTTGTCTGGCTCTTATTATTACTTGGAATCCATGTCTGAAGTCGTTTGAGTTTCTAACTCATCCACCAACCAAATGTCATAAACCTTTGTGGGAACTGTGAAAATAGGAACGAACGGTGAGCCAGTCGTTCATTCATTCACTCACTCATTCAGCAAGAACTTACTGAGCACTTCGTTTGTCCAAGCAAGGTGCCAAGGATGCTGGGAAGCAGCCGTGCCATCATGCTAAGAGCAAAGCCTGTGAAATCAGGCAC
GACCATCTGGGCCAAGCAGCTCCCATCCCCCAGGGGTCTCTATGCCCCTGTGGGGTTGGGGTGGGGAGTAACTTGCTGGACTTTTGTGCTGTGGTCTGAGGAGTACTGGGAAGGATCATTTCTCCACCCTGAGACCTAAATCCCCAAACCCCTTTTCTCCAAGGCTACCTACATGGTCCCCTGGATCCCACCTTTAGCACCTCCCAGAGTTCTACCTCCCAGTATCCAGTGCCATGTGGACACTTGGTTCCACACTCCTCATGGGGCCCAGCTGTCCTCCCTGGAGAAGAGG
TTTCCTTTTTCTTTCTTTTTTTTTTTTAAATTGTGGACTTAAAGAAAAATATTTTATTTTTAATGCTTTTCTGGGATAAGCATTAAAGATGCCAAAAAGAAAAAAAAAACAAAAGAATGATAGTGATGGTAAGGCAAGATTCTAGCAAAGAGAGATGGGAGATAAATGGCTGAGAGTTCAGGTGAATATTTAATATATTAAAAATTGTATTAAAGTTTTTCAAGGTATTTTAAAAATAACTATTTTGATACTAGAAAAAAAGTCCATTTTTTAATTTAAATATGAGATCTA
GCCCCCAGCCACAACGGGGCATCCTCTCCCAGGGACAGCAGAAAGAATCGTGTTCTTTAAACAGCCACAAAACCACGTTGTCAGTGGGAAGGAAGTCACTGAGCAACTGCTCCCGAGGGGCAGAAGCTGGGAAGACCCTAGTGGGGCCTGGGATCTTGATGTTCTAATATTGGTTCCTGTAAATTCATGTTGCTCAGTACAAGTTTTGAGAAACAAAACATCCTTCCTTAGACACAGCCCGTTAGCTGTTACATGGTGCTGGCCGTGGGTGTTCCTCTCACCAGTGCCAGAAATT
CCAAAAGCAAAACATTAACATGGTACATTTTAAAGAGAATAACATAACTTTTTGACAATATAACTGGGTGGGGAAATTACCCAATCTTGGGCAGAATCCAGCTAACCTGCTGCTGCTGACAGCATGGCTGAGCTGGGTCAAGGGCTCAGGGATGTAGGGATATGAACCACAAACATGAAGGTTTGGTGTTTCATGGCAGAGAGAAGGACCTTGGCCCTGGATGGGGGTCGAGGGTTTGAGGTCTGGCCTTGGCTCTGACAGTTGTCCTTGGTGTGACCTTAGGCAAGTCACTCTCACTCTTGG
GAATAGCAAGGATGGCTCAGATATCCCTCCAACATAAAGGCTACTTCAGGTGCTTTTGTTGTTGGCAAGGCTGTTGCTGAGAAGGCCCTTAGAGATCAACGCGATTTCCCTTGGAAGACGAGGAAACAGGGTCAGAGAGGGGATGGGGCTTGCCCAAGGTCACACAGCCAATGAGAATAAGCCTGGGAGCAGAACGCAGACTGCACGCAGAGCTGCTGGTCCCTGGGGCCTTTCTCTCTGCTGTCTGCAATAACAACGTGCACAGTGATCATATGCGGGTTATCGTTGCTCCTACAGTGCCAAAT
ATCCAGAGAATACGGAGAAAGCTGAAGGCAGGCCCAGCTCAGACTCAGGTCAGACTTGCAGGGCAGGCGAAGTTCTAACTCTGGAAACTGGAAACCGGGACAATTGTCTCTGGAAGCCCTACATCAGGTCCAGTTCAAGCAGCCAGAGACAGCCCTCCAAACCCAGGGGCAGGATTTTCAGGCCTCTAAAGGAGACTATAGCCGGATGGGGAGGGAGTGGCTTGCCCTCGTGCCCCTGTGTCCCCAGGGGTCCAGTTACCCCAGTGACAGTGCAAGCCAGAGCATCAGGGCTTCAGGTGGCCAGC
GCGTGAACGGAATGCTTCACCTGGGGCTCTTGGAAGGAGTCTATGAACCCATGGGGCTGCTTTTGTGATCGCGTGCGCTTGTGAATGATTCTGCAATTGGAGAGTGTTGGGGGTGGGGGTGGCGGCCAGCATAGCTGGAAGATCCTGAGGACTCTCTGCCCCACTAAAGGTTAAAGACTACTGGATCCTTAGCAATCCTTGTGTTGTTCTTGGTCATATAGATGAGGACACTGAGCCCCTTACATGATTTGTTGGGCTTCCCCACATCTGGCATAC
CTGTCCACATCCTGCCTTCGAATGACTTCTCATTCCTCCTCTGGGATTCTCCATAGACAGAGCCTCTGTTTTTTTGGTGGTTGTTGTAGTTGTTTGTTTGTTTGTTTTGAGACACAGTCTCACTCTGTCACCCAGGCTGGAGTGCAGTGGCGCTATCTCAGCTCACTGCAACCTCTGCCTCCCAGGTTCAAGCGATTCTCATGCCTCAGCCTCCTGAGTAGCTGGGATTACAGGCGTTCGCCACCATGCCTGGCTAATTGTTGTATTTTTACTAGAGATGGTGTTTCACCATGTTGGCCAGGCTGGTCTCGAACTCCTGGCCTCAAGTGATCCATCAGCCTCAGCCTCCCAAAGTGCTGGGATTACGGG
ATGTCAAATTTAGTATATACATAATGGTCAAATAAATGCTGTATTTTCCCATTTCATTTTTGTGTTCTCTTTTCTGTCTCATGAAGGTTTCTGTAAAATGTTGCACTTCAGACTGCTGCTTTAAATTCCAGTTTTGCCATCTTTTATACATAGGAAGCAGCTGGAAATAAAGCAATGCAGTTTAAATAATTGAGATATTTAAGTGAAAGATGTGAAGATTGAGGTTTCTGCTCAACAGAATAAACTGTTTCTGGTCCCGGTTGGCTTTTTCATAGATGATGATTCTTTGCTACAT
CCAGGTTGGCTGGATGCTCTCACCCTGCTGCAGCCAGCTCTGCTTCTTTTCATATCTCCCTGGAGCATGGGGGAGGGATCCCACCTGACCTTCTCAGGTAGAGGAGGCAGGAAGTCTAGGTGTGAGGCCAGGCAGGTTCTGCTAGACCTTGGGATTCCTGATCCTTGCACTGTCACACCCTTTTCCTGGGAGTGTCCTTGGAATCAGTTTGAAATAAAAATGAATGTAATTATCATAATTAACCAGGTGATCGCTGGAAGTTTTACAATAATCTGCTACTCATTGCCTTTTTCACTTCTTCACATTGACTCTCACCTTTATCCCTTTCTTA
CGACTTTCTTAGGCGGCGATTAGATATCAGGTTGCTCTCCTTAGACCTCAGTGAAGAATGGATCAGCACTCCAGAATCCTTACCTGAGAGCCTCTGCACTCTGCCAGGGACTTCTTGGCTCCTGAAAGCAGGTGCTTGTCACTGGGTTCAGAACCACCTGATGGAAAGGTAGCTCCTTAACATGGCAATGGATATTATAGTACATCTCTAGATCTAATAATTTCAGCTATTAAAATCCCATTCATAAAGTGAAGCACAGGAGAAAAGAAAAACATTTAATAGAGATGAATTCACATAGCTTATTTGTG
TGAGAGCAGGGCACAGGCAGCAGGCTATGCAAGTGAGAGGCTGTGGAGTTAGGCCTGGCTCGCTCCACCTCCCTGCTGTGTGACCCTGGGCAGGTGCTTCACCTCTCTGAGCTTCAGTGTTGTCACTTGACAGGTGGTTGTGAAGATCCAAAGCAATAATGTGTGTCAAGTGCTTTGCATGCAGCAGATGAAGCCTTCCTTTCCTCCCTGAAATTAACAAGTGCAGTGCTGGGAAGTGGGAGTCAGGCATAATATTAAGTCCATGCTCAAATAGGTTGTGGGTCTGATGGCAGAGGTTTCCAGCTGGG
ATAGAAAAAAGCGTCAATGAATACACACTAAAAGTAACAAGGGGTTTAAATCTGGGCAGTAGAACTATAATTTGCAGGCCTACTACTTTTTTTCCTCTAAACAGTCTTGTACTTTTTGAAATAATTTTTGTGCTTTGTAAAAAGTTATTTAAAAATAGCAAATATGAAGTAGCTTTTAAGTGGCAAATGAATGAAGAGTAGAGACAGTGATGGACCGTAGAAACGCAGAGCGGGATCCCTCTTGGCTAGGACAACCAAAGCCTTTCCTAGATTAAATAAGGCATGAAATGTTTTGAGGTTCAAGTATTCCAGGTCGACATATAGGCAGGAGAACACCTGTTGTCTTTAGGGAACAGCAAGGAGACCTG
GACGCCACTGCAAGGTTCCACCCAAGCCCTCGGCCACGTCCACATTATGGGAGGATCGTTCCTGAGCAGAGCAGATCCCAGTAGTCATGAGCAAAAAAACCTAAACAGCTAAACCCTAGAGCCAGCTGTCAAAGACAGAGGGCCTCCGCCTGGAATTCTTGACCGGAATGTCCACCCAACTGTGACTTTGCAAATTGAAGTGATGAATCCATTCTTGTGAAGCAGACCTCAGAGGAAGGCATCCCAGGTTATGAAAACAGAGGAGAAGCAGGCA
CTCTAGTGACATGAGCCACCTTCCTGTCAAACGGGGATTTCTTTTTCTTTTTTTTTCTTTTCTTTCTTGTTTTTTGAGAGCGAGACAGTCTCGCTCTGTTGCCTAGGCTGGAATGCGGTGGTGCGATCTCAGCTCACTGCAACCTCAGCCTCCCAGGTTCAAGTGATTCTCCTGCCTCAGCCTCCCGAGTAGCTGGGATTACAGGCGCCTGCCACCACGCCCGGCTAATTTTTGTATTTTTAGTAGAGAGGTGGTTTCACCATGTTGGCTAGGCTTGTGTC
TTCCCTTCCAGACTGCCTGCGCTGCTGACTTAAGGCCCCAACACCAAACACAGAAGCAACAGCCTTACACAGAGTGTTCAGCAAGCTCCAACAATTGTGTAAGGTAAAGTTTCCTTTATAGATTCCTTTTCTATATCGCTCCTAGTGGTTCTGTTTCTCTGATCGAATTCTGGCTGATAACAGTTGCTGAGACTCTGAAAGAGAAGGCAAGGAACTACTGTTTCTCATTATAAACTGTTTAGAATTATTTGGCCATCTTTTTGCTATGAATATGTAGTGC
CTGGCAGTGAGGCCACTTAGTGGTATATGCTGCAGGAACCATTGGATCACCCTGTCACAGCTTAGAGTGGGGCCCCCAGCTGTCTCCCTGGCAAAGATCACAGCCCCCCTGCCCATGGCCTCAGGGGGCGCCAGGATTCAGGGACTCCCAGGTCAATGTCCTCCCCTGGTGTCTCCCGGCTGCCCTACCCCTGGCTCCCACTCCTGCGTGTCTACTCCCCACCGCCGCAGGCTCCCCAGGCCTGGCGGCTCGGCCACACCTAGGCTTCTACACTTACCCGACGGTGC
GCTGGGATTACAGGCGTGAGCCACCAAGCCTGGCGAGACAAATTTTTATGCAGTTTAAACCGCCTCAAATTTCAAAAAATAGTTCTTTGAAAAAAAATAAGCATTTACATAATCACCAGGGATTCTGATTTTATTCTATATAGAACCTAAATGTTCGGATAATCTTTATTCTAGTTGCGTAGAATATGTTATGGAAACAGGATGTGGAAATAGAATTGGATATACAAGACTGCTAAAGATTATACGAAACGAGGACGCTGCCTTTCTTTTAAAGTGATAATTTACTGTGTCT
CCAGAGGTCAGAGCTCAAAGGGAGTCCAGAGAGGCAAATTACAGTACTAGCTCACTTTCCCTGTGTGACCCCCAGAAGTGACTTCATTTCTCGCAGACTGAGTTTACTCATCTGTAAGATGAGGTTTGTAATACCTATCTCATAATGTTCCCAGCCAGCGAGGGCTCCCCTCCTCCTGATGGATTCCACCCCTTTCCTGGCTTTATTTTTTTATTTTTTCAAGACAGGGTCTTGCTCTATTACCCAGGCTGGAGTGCAGTGTCATGATCTCGGCTCACT
GTGGGTGGTGCATGGGATGGTTTACCCGTATTTGAAGGTCAGTTGTATGAAAAGATGTTAAACTTATTTCAGCCTATGGAGAGTAAGATGAGGATTGGTGAGTGTGAATCAGACACCTTTTGACTCAAGACAAAAAAGAACTGTTACAGTAAAGGAAGTTTCCTTGGAAAATTACAAGTTTACTGGCAGAATTCAAGCCAGGGCTGGGTGTCTGAAAATACCTCTCAGAATGATTTTTAAGCTAACAAGGGCAGAGCTTGGCTAGGAATGTGGTTTTCCACTGATATCACATATTAAAAAAATGTCCTTTGCAATGG
CCGGGCTGCAGAGGGTCAGGAGGGGCCGAGCCCCCAGGCCAGGCGTCCCCAGGGCAGGCACGGGGCTGCAGAGGGTCAGGAGGGGCCGAGCCCCAAGGCCAGGCATCCCCAGGGTGGGCACCGGGCTGCAGAGGGTCAGGAGGGGCCGAGCCCCCAGGCCAGGCATCCCCAGGGCAGGCACGGGGCTGCAGAGGGTCAGCAGGGCAGGTATGCCTTGGCCATCACCACTGCAGTGGCCTAGAGGTGTTCCTGGCTGTCTCCATCTGGGGCAGCACCTGCAGCTC
ATCGTGATTCATATTTGCAGTTCATTCTTCCATCTCTCTGTTACTGGTAAAATTTCCTCAGCATGCTATTTACCCTGGAGTCTTTGGATAATTCCACAGTGTCCTTAGTTGGCTATTTAGGATCTGGGGTGGGTTTATTTCTCACGCTCTGTCTTTAGAACACCAGTCCCTTCTAAGTCTTTTCCTAGACCCGCCCACTCTTGAGATCTATAACTGGGTTTGCGTCCTTCCAGAGAAGCTAGAATAGGTCCAGCCCACTGAGATGGCTCTTAACCACGAAT
TGGCTGAGGCTGGGCCACTGGAACCCAGAGCTACCGCCCTACATGTTACCTCTGATCATTAAAGTGGGGGATTTCTGGGGGTTTAATTTTCTTCTTTGCCCTTTTTGGTACAGAATGGACTCTTGGCATAATATATTTTTTCCTGTAAATGAGAAGGCTCCCAGTAAAGTCCTTTTCTTGTGCTCTGTGTTTCAGGTGCTGCCACGGGACCTGGAGAAGGAGGATGCCCCCCAGGAGAAGGAGCGACCGCTCCAGCAGGTGTCCCCTGT
GGCCCAAGGCTTCTGCTTATTTTTAACCTGGGCACAGTAATCAGGGTGGGACACCGAGAGCCAGTGAGGCTGGGCAGAGCCCCTGAGGATGCCCCTCCTCCCTGGTCCCCACTCCAGGGGAGGCAGGACCCTGGGCAAGCCTGGGCCCTGGAGGCTTTGGGTCCCCTGGGAAGGTCAGGGCAGAAGGTGGCAATTTCTGCTTCCAGCAGACCATGGTTCTCCCTTTCATTGCCCCCCAGTCCTGTGGGGCTGGTTTCTGCAGTGCTGGATGTGAGGCTGGTCAGACACCAGCACAGGGCCAGGGAC
TGACCTCCAGCGGGCCCTAGGTTCTGTTCCTCTCTCCCAACCTTCTCTTTTTATCCTGAAACACTCACCCTCTCAGTGACCAATCTCTTTCTCCCTCTAGACTGGCATTTCCTAGGTGACCAGGGATTTTCCCAATTTTAGTACTGAAAGTTCCACGTCCCAGAAAACCCCTCAATCCTGGGGAAACAGGGAGAGTTGGTCCCCTTAACACTAGTGTCCTCAAAATGTTAGTAGCTAAGGGTGGGAGTCGGGTGAGAGGAGGGTGAAAAGGCATTCCTTGACCAAGTAAGTCTGGAAATGCTGCAATTC
GCAACCTCCGCCTCCCAGGTTCAAGCAATTCTCGTGCCTCAGCCTCCCAAGTAGCTGACTACAGACATGTGCCACCATGCCCGGCTAATTTTTGTATTTTTGGTAGAGACAGGGTTTTGCCATGTTGCTGAGGATGGTCTTGAACTCCTGAGCTCAAGTGATCTGCCTGCCTCGGCCTCCCAAAGTGCTGGGATTACAGGCGTGAGCCATCGCCGCCTGGCTGAAGTATTGTTAACCCTAAAATTCCTCCTCCTTTTAATATTATTGGTACCAC
TTGGTCTCGAACTCCTGACCTCAGGTGATCCGCCTGCCTCGGCCTCCCAAAGTGCTGGGATTATAGGCGTGAGCCACCGTGCCCGTGCCCGGCCCAAAGGTTACTTTTTAGAAAATCCACTGCATATTTACCCAAAATAAAATATACAGTGGATTTCTTCTCCTGAAAGAGTTCTTCCATTAACTCTTAATTTTTAGCAGCTTAATATGTATGTATGTACATACACCAGTTATATGTGTAATTGGCAGAACAATTCCATTCCTTTTATTCCATAGTATGGATACACTTCCCCCTTCCTCT
TTGGAGTGGGGACAGATCTTAGTTCAGAATCCATGTTCCATGTTTATTAAATTGTAACCTTAAACCAATCATGTTTGTGAGTCTGAATCCTCTTCTGTAAATGCAGATCCATTTGTAATGGCTGTCAGAAGGACTACAAGTTCATGTATGCAATGTGCTTGGCAGAGCGCCTGGCTCAAAGTCATTCCTGTTCCAGGAATGTTTCTTGTCATGCCAATAATGGCATGAAAGTCTGTGTTCCCCACCAGACTGTGACCTCTGTGTCCTGT
TGGCCTGTGCTGCGACGCATGGTACCAGCCCTGGGTTGGCCTTGTACCTCCAGGCATTTGGGGGCCTTCCAGAGGCAGGAGGACGGCTTGAAACCAGGAGTTCCAGATCAGCCTGGGCAACATAGCAAGACCCCATCTCTAAAAAAAAAAAAAAAAAAAAAAAAGAATTATCTGGACATGTTGGCCCACCTGTGGTCCCAGCTACCTAGGAGGCTGAAGTGAAAAAATGCATCACTGTAAAAAAAAATCTAGAGTTTAAGACTGTGAAATGTTATTAGTCCTTTCTCACACTGCTATAAAGATATTACCCAAGAGGTGGGA
TATTTTCTGCTTTTGTTTCTATGTTCATGCCTGTCTCCCTGCAGGACTGTAAGCTCCAGGAGGAGCCAGGATCCCGTCTGTCTCATTTCCCACTGTGCTCCTATCACCTAGCTAGGACAGTTAACCTGATACTTACATGGCCCTAAATCAGTAGTTCTAACAGAAGGAGGCAATTTTGTCCCCCAAACTCCCACTCCACCCCCAGAGGACATTTGACAATGTCTGGAGCCATTTTGATTTTCCCAACTGGGAGGTGACACTTGCATCTAGTGGATCGAGGCCAGGGATGATTCCAA
CCTCTCAGGAGGCGGTGCTGGGAAGATGGGGGAGAGGAGTCAGGACGAGGGAAGGGCCTGACCAAAGCAGGGTGGGGAGGGAGGCTCAGAGGAAGGTGAGCCACCTGGCTTTCAGGATGGCGAGGAGAGAAAGTCTGTCCTGACAGAGGCCCCCTAACAGCTGCCCTGGGCCAGGATGTTTGTGGGAGGGGAGATTGCACCGCGATGCCACCCTCACTCCCTGTGTCTGGAGGTGTGGGGCCAGGGGCTTCTGTGACAGGGGCCATGAATGCA
CTTTTGTCTAGTAAATTATGTCTGGTGTAGGAACATCATAGTTTGGATGATGAAGAAATATTGCAGAACATAAGGGTTGTTCAGATTCTTAAATATAGCTTAAGAAAACCAAATCTGGCAATTAAAGCAGCAAACTCTCAAATGTTCAATCTCCGCCCAAACAGAAGGCACAATATAAGTCAGGGGAGTGTTCAAAGAAATTTTCTTTCCAAAAAAGATCTAATATGCTGGAATTACCGTAAAGAGATTCTT
TTTTCGTTTTTACATTTTATTATGTATTTGTGTATTAATTTTTTTTTTTCTTGAGACGGAGTTTCGCTCTTGTTGCCCAGGCTGGAGTGAAATGGTGTGATCTTGGCTCACCGCAACTTCCGCCTCTTGGGTTCAAGTGAGTCTCCTGCCTCAGCCTCCCGAGTAGCTGGGATTACAGGCATGCACCACCACGACTGGCTAATTTTGCATTTTTAGTAGAGATGAGGTTTCTCCATGTTGATCAGGTTGGTCTTGAACTCCCGACTTGAGGTG
CGCGACCCAGTGAGGAGACTGTACAGCAAAACCATTTTGAAAGTGGAATTTTGTAAAGAAAAGATGAGTGTAACTGTTGATGGGAAATAGCAGTTATGCATTTGTGTTGAGACATTTGGGCCACAACTACCATGAAGAAGGAAAGGAAGTGAGAAAAGGCAGAGCTTCCAAACCCTTAGAGGGAAGACGCACAGCAAAGAAAAAGGAAGTCGGGCGGGGCAGGGGGTGGTGCAAGTCGGCGGGGGAGGGAAGCACGGGGCGACCTGAGACTCTGTGAAGTCCGAGCTTCGTCGCAAAACACGCAGTTCAGTCTTTAAAAATCAGCAAACACCGTTTCCAAGCACAGTAATGACGTGATCGACTGCGAATAAAGA
GGCGTCGGCTGTCTACACCGTCGCCTGGAAGCTAGATGCCCTGGGCAGCGAAGGGCAGGTGGGGAAGGGAGGCTCCTCCGAGCGACGGAAGCCCACGGAGAGGCCAGTGGAGGGCCCTGCGCAACCCAGCACCAGCCCCGCCCGGGTCTCGGGGAGGAGGGACTGGGGGCAAGAGCCTGGCCGCTGGGGTTAGGAGGCCCGCTCTGCACCTTCCTTACTGTGGACGGGCCCTCTGAGCTCTGAGGCCTGGCGGGAGAGCGCGTGCAGCTCGAGCTCCTCTTCCCACCCAGCCCCCGCGCCCTACCTGGTCGACCTTCCGCAGCCTCAGCCCGGTCTTGCCGCGCTCGTCCTTGCACAGGTGGATCTCGCGCACCCCGGGCTTGAT
AATCTGGGGCTCACCCCATGCCAGGCCCTGCCCTGGGAGGTACTGGGCTGGTGGGAGTGCGTTGGAGGTACCCATGGGAGCAAGGAGTCAGCTCTGGGTGGGGACAGGTCAGAGGACATGCTGGAACTGGGCCTTTAGCACTGAACAAGGGGTGGGGAAAGGGGATCCAGGTGGAGCAAAGGGTGAACCGAGGCTTGGAGGTGTGAAACCACCAGAAGTGACAGGGACTGGGACTGGCACTTGCAGCAGGGTGTGGGGTAGGACCAGGGTGTTCAAGGACAAGATTGAGAAGGGCCTTGATAAATGA
AAAAAGAAGATGGGGACAAATAACATTTTTAGAAAATAACAAGGAATCATCTTTCAGTTTTGCTTATTCTCCTAATTACATTCCTCTATCTCGGGAAAAAGTAGAAACTCTTTTCAAGGTAAAATTTTTTATACTTTTCAATATTATTTGGGTACCTTGAATTAATTCATGACTCCCATGAGGATCAGTGCTTAAATCCAACCAAATAAAGGACATCTGTCCCCCTTTCTTCCTTGGGCTACAGTTGCTTGTGCAG
CGCCCCGCTCCCTGACCTGCTGTGGGCCGGGGACTGCCCCTGGGCCTGGTGCCGGTGTGCCCCTTCTCACTGAAGACATGCAGGCCCTGACTCTCCGCACACTGGCCGCCAGCGACGTCACCAAGCACTACGAACTAGTCCGGGAGCTGGGCAAAGGCACCTATGGGAAGGTTGACCTGGTGGTCTACAAGGGCACAGGTGAACAAGTGCAGGGTGGCAGGGCTGAGAGGTTGGGGTGGGGCAGGGCTGGGAGGTCAGGGTTGGGGGACATGACCTTGCAGCTGGGCCGGGGCTCTCTGGTGCTCTGTGGAAGCC
CCCCAAGTTCAACTGTAAAAAATCTCTATCAACCTTATTTATGGTATTAGATTCATACAATTCTGAATAATCTTACCAACCAATCAGTGTTTTCTTCTTCACTGGAGGAAGAAAGTTACATGTAAAGCCTGATGACACAAAAATCACAAAAATAAAAACAGAATTACTAATGTTTGCAACTCTACTATCTACTCCTACAACATGTAGCATTTAAAGAGTTTACATAAGAAAGCTCACACTAAAGTATGATTTTTCATTACACATTG
TCTGGCCACTGCCAGAAGCCCTGTCCTAGAAGGGAAAGAGCTGAGGGACCGCGTGGAGGAACGAGCCCCAGAAGGTGCAGCTGCTGTGTGTGGTCTAGGAAGGGGTTGGAGCCTGGGCCAGGCCCCCAGAGGGCCGGCCCCTGTTCTGCTCTCAGCCCTCCCGGATGGGCGTGGCTGCACCTGGCCAGGTGTTCAGGTTCTCACTGTGAGGTGGAGGCCACCTGCCTCCGGGGCCTCTGCTAGGGCCGAGGACCCCTGGAGCACCCATTCTCAGCCTCCCTGAGCAAACTC
CAAATGTCTATGAAAGGGCTGACCAGGACTTGGGGAACTGCGTTCTTCCCCATATACGGCAACTCCAGCCAGCTGGCCAACAGAATCACAATACATACACAACACTAGTCGCCAAGGACGCTTGTTTGTTTTGTTTTGTTACCCTCCCCCCCTCCCCGTTTTTGGAGTCTTGCTCTGTCACCCAGGCTGGAGTGCAGTGGAGCGATCTCGGCTCACTGCACCCTCCGCCTCCCGAGTTTGAGCGATTCTCCTGCCTCAGCCTGCCCAGTAGCTGTGATTACAGGCGCCCACCACCATGCCCAGCT
CGCCCCTAGTGGTACCCTCCAGGTAGGAGGAGCCCTGGGCATGGGTGGGCGGGGCGAGTGACCTGGGGGAAAGGGGCCTCTGACTCTTTTTTCTTGGCTTCCCGCAATCCAGACCAGCGCCACCGCCTCCGACAGTGTCCTCGCTCTACCTCTGACCTCTCCGGAGGTTCCGCTGCCTCCAAGCCGGACTTAGGGCTTCAAGAGGCGGGCGTGCCCTCTGGAGTCCCCTACCATGACTGAAGGCGCCAGAGACTGGCGGTGTCTTAAGACTCCGGGCACCGCCACGCGCTGTCAAGCAACACTCTGCGGACCTGCCGGCGTAGTTGCAGCGGGGGC
GCGGGTGTCAGCTCCAAGAGGGCACAGACTTATCTACCTCATTCCCCGCTATATCCTCACCCAGAAAGGCACTTGGGCATGGTGATATTCACTAAATATTTGCCAACTAAAGGAATGAAAGAAGGGGAGAAAGATGATGGGGCATGGTGGCTCGCACCTATAGTTCCAGCACTTTGGGAGGCTGAGACAGGTGGATTGCTTGAGCCCAGGAGTTCCAGACCAGCCTGGGCAACATGACGGGGTCTCTACAAAAAATCCAGGCATGGTGGCACGTGCCTGTAGTCCCAGCTACTCGGGAGACTGAGGTGGGAGGATGGCCTGACCCTGGGAGGTCAAGGCTGCAGTGAGC
CCTGATAAAGAGGGAGCCCAGCTGGGCTCAGTGGCTCAAGCCACTAATCCTGGCACTTTGGGAGGCTGAGACTGGAGAATTGCTTAAGGCCAGGAATTAGGATTCAAGACCAGCCCAAGCAACATAGCGAGATTCCATCTCTACAGAGATTTTGAAAATTAGCTGGGTATGGTGGTGCACACCTGTAGTCCTACTTAGAAGGATGAGGTGGGACCATCACTTGAACCCAGGAGTTTGAGGCTTCAATGAGCCATGATTGTGTCACTGCACTCCTCTA
TTCTGGATGATGGAGGAAACACCGTAAGCTTATGCAGCCTCAGCTAGACTACCCAAAGGGATTGTGAATGAGCTCTCCGAGAAATATCTGCTAATTAAGCATTAACTAATGTTCTTTTCTTCTGTCTTCTCCCCTTTTCTTTCTTTTATTTCCTCTTCTGGATCTAGAGAGTGCCAGAAAGAGTAAAGGCTATCAAAAATTGTGGTAAAACTCCACATGAAAAAAGTTGTCGGGTGTAAAATGTATACCTATATTTTAAGTCTGTATCTTCCCTGT
GAACCTACTTTGGGAAGCTTTGAAAGTAGAATAAAAAATTCTAAGCAGAGAAGCTTAGATCTTAGAAATCACCTAGTAAAGAGATGGCTGGGGGTTTTTCTATTTTATTTTACTTTTTTGAGACAGGGTCTTGCTCTGTTGCCCAGGCTGGAGTACAGTGGCGCAATCATAGCTCACTGCATCTCAGCCTCCTGAGTAGCTGGGACTTCAGGCACGTGCCACCACGCCTGGCTAATTTTTGTATTTTTTGTAGAGATGAAGTTTCATCATGTTGCCCAAGCTGGT
CGGGCATTGGCACTGTCCACGGCGGCGTTAGACTCCTGGTCGGAAGTGTGGCAGGAACTCACCGCGGATCCACTCTGCCCTACCCCGCCCTGCCCCGCCCCTCCCCAGTTTAGCCCACTCTTGAGTGTACTGCAGGGCAGCTGTCTTCATTGCCTCCACTTCCTGCAGTGTCTCTGCAGAATCAACTCAAGGTCTGAGGCACCTACTGTGTGCTGAGCACTTTTGCATATACCAGTGCATTTTATAGCAATACTCGTTTTACAAAAGGAAATTACTTCGCCTGAAGTAAGTTGCCTAGGATCACACAAATAATTAACAAAGGTATTTATGCAATAAATGTTTGAGCAGCTTCT
AAACTCCTTCTCAAAAAAAAAAAAAAAAAAAAAAAAAAAAAGTGAGAAAGATTTACTTGCCACCTAGGGTAACTGCTGGTCTTCTTTCCCCCGTTAGTCTCGCTCAGGAGGCGGGTAATCTATTTTAACTCTGCACCTGCTGGACTTTGTGAATGGGCAGTTTACTCTCTGGTCTCAGCAGCCCCATCGATAAAATGGGAATAACTTGTCTCCTTGTCAACAGCCAGATGGTGGTGATTTGCCAAATCTAAGACATCTATTTTCTTGCCT
CCGCCACCTTTCCCATGAATTCACCTTTCTGTACACAGCAAGCGCCTGAGCGGAGACGGCCGACACGTTTCCCACTGTTACCCCAGGAAACCGCGGCTCCTGAGGGGGTCAGGGCCTGGGCAGGGGGCAGAGCTCAGCGCGCCGTACTGAGGCAGAAACGGGGTCCAGAGAGGGTGGGGTGGGGGTACAGGGAAGGGTCGCCCGAAGGTCCCTGGCGCAGGGAGGACAGAGGAGGGATCTAGAATTCGTAGGGGAGAAGAGAACTCAGAAAAGATCCGGCCCAGCGCATT
GTGGGGGTAGCAGGATAAGCTGGCCAAAGTGGGGACCCATGAGAGAGAAGCATCTTGTCTACCTGTGCAACCCTGGGTGACTGTGGGGCCCTTATGTGGCTCTCCTGGCTATTGTGAGCTTATGGGGACCAGGGATGGGGAGGCTGGGAGGAGGGAGGCAAGGCTCTGTCCCTAGTGGCTTTGAGTGAGGGTTGGAACCCTCTGCAGAAAATCTCCAGCAGAAAGAAAGAAAACCCCCTCCCTCTCCTGCCGACTGCGGCCAGAAGAATCCCACTCTCGAAGGGCATTTG
AAAGGAAGCAAGGCTTATCTTTTTCCAGTTACATCAAAAACTATTCTCATTTTTATTCACAAATATTTGACTTCTTTGAAACTTTTACTTCTCCCACTGAAGTGCTTGCTGTAGCCAATTGGACTTGATAAGCATGGTAAGCGTCGGGGCATGTATTAGTAAAGAATTGTTAGCCTCTCACTAACCTCTATGCCAATGAACAAAATGTGTTGCATTTCAGATAATTTGGGTATTTCTCTTCTTTCAGCACTTTGCTTCATCCTATATTGTCTGCCTTTAG
TTCCCTGGAATTCCCCAGTTCCTCTCATCTGAAAAGGACTTAGAGCAGAAATCCCATTTAACTTTTCACACTTCATTTTCAGTCTCCTTCTAGTGATATTTCAGTAAAATATTAATAAGAAATAATGAAGCCACAGTCCAAATGTTAGCACCATGCAAAGATTCGTGTGTCTTCTCCACTCTGTCAGTTACGCCTTAGGAAACTCTTCTCTCAATCCACTGCTCAGTGTACACTATGGCATTGTGTTTTCTTCTTTGCTTTCATCTGCTTTGCAGGGAAATGAAGCACCATTTATTGGGACGTGTCCTCCATTTCTGATGGGCTCCCCGTGGTCTCCACCTCAGATGGT
CTAATAAATGACTTTTCCCCCTTGGCAATCCATGCTTCTCTTTGTACCCCCCTCAAATAATATTCTTATTAGCCAGGTCTCACCCAGATGGGCTTGTGATTGGTTTCTTGTACCATAGAGAATAGATTGTATTTATTGTCATTCATGAATGGTTTTTAGTTTTTAGCCATTGCAGGAGTAGCTGAGTCTCAGTGATTATTTCTGTAAGTTACTAGGGCCACTGCGCAAATAGAACCATCTCATCATAAAAGATAAAAGAATGAAAGCTAACTTT
CTCTGTCCTCTCATTTCTTTTCTTTTCTTTCCTTTTTTTTTTTTTTTTGAGGCAGAGTCTCACTCTGTTGCCCAGGCTGGAGTGCAATGGCGAGATCTCGGCTCACTGCAACCTCCACCTCCCAGGTTCAAGCGATTCTCCTGCCTCAGCCTCCCAAGTAACTGGGATTACAGGCATGTGCCACCAACCCAAGCTAATTTTTTTTTTTTTTTTGAGACGGAGTTTCGCTCCTGTCGCCCGGGCTGGAGTGCAATGGCGCAATCTCGGCTCACCGCAACCTCTGCTTCCTGG
GCTTGCCGGCCCCCGCGCCAGCCCCGGCCCCAGAGGCCGGCTTTCCCCGCTTACGAGCAGCCGCTGTTGCCGACATGCTGCCCACCAGGCGTGTAGCAGCGGCCGCAGAACTCACGTGGCAGCTGAACCCTCCCAGCTCCCCAGCCGCCTGGCAAGACCCCGCGTATTGATAGGCTTCCACCGCCCGCCGGGCCCCGCCTCCTACTGCTCCATTGGGTCCTTCTGCAGGCTCTGCCACGCCCCCAGGCACCCATAGGATGCACGCTTGTAGCCCCGCCTCCTGAAGTTCCT
TCGCGTACAGAGGACCCAGGACCAAAAGGAGACAGGGACGCATCTCACTCTATCTGCACTAGAAAGGCCACACCCTGAGCACAGCAGAAGGGATACTGGCATCCTGGAACCTGTCCAGAGGGGACGGTGCAGGAGGATATGGGAATCCTGGGTGGATGACATGGATGGGGGTGGACATGACAGCTGATGTCCAATGCAGTAGAGGGAAAGTTCACAGGATTGGGAGTCTGTCTTATGAGTAATGTAACCTCTGGTGGGCTTCACTTCTCTGATCCCC
CAAGGCTTGTATATAATTGGATGCCGGAAATTTGGATCTTTTCTACGTTTCGCATTTCTGTCTCTTAGCCGGATTTCTTCCGCAAGCACTGGGGATGTGGAGATTGAAAGTAACTTGAGTCTCCGTGGGGGAGTGATGGGTGTTGGGCACGGTATGGGAACCTGGCCCGAGTCTGCGGACCCGATTGGCTGCTGTCTCTCAGATACAGGTCCCTTTCGTCCCGCCAAGGGGGGCCATGGAACGTAGGGCCCTCTCTGTCCCTGGGGACTGGGTGATGTCAGGGGTGATT
GGCACCTCTCTTTAGGGTGCTCCCAGAGCGCCCCATCCCATCCCTTGGCATTGCTAGATTCCAGTGTGCGGCTTAGGCTCAGATCACCCGGCAGAGGGGAGGGGAGCCCTCGTCTGGGGTCCTGCTGAGTTCAGAGATCTTATTTCGCACCCCACCATCCACTCTCCTTTACCACAGGGATCCCTGGGGCGGGTGGGGAATTCCCAAGCCCTTTGGCCGGTCCCTTCCAGTGCCCAGCTCCCAACAAAGGGGGCCGACCACGTGCCCCTCCTCGACGTGGGCCTGGAGTGGGGACGCACGCGGCC
GGCATTATGAGTGGGGGTGGTGCAGGCTGCCACTATTTTAGAAAGGGTGTCTGGGAAGGCCTCTGGTAAGGTGACCAGAATGTTTGAATCTGATAGTCAATCATTCAGGTGTTTCTAGGAAGAGTTTCAGTTGTGTTCAGGAGACAGTGTGGTTGAAATGGGTGAGGTGGGAAATGTGGGAGCAGTGGGGTGTCACAGGCTGTTCTAAGGACTTTGGGTTTTACTCTGAATAAGAAGGGGACCCATGGGAACGTGTTAATAAGAACGACATGATCCAATTTATTGTA
GTCTGAGAAATCTTGGCTTCCAGCCTCCTCTAAAAGCTGGGTGGTGTGGTGGAAAGACTTGGTCTTTGGAGTCTACCAGGCCTGGATTCCAACCTTGGCTCTGCCTTTTCTCAGAAACTTAGCCTTGGGCATGCTACTTCTCTGAGCCTCAGCTTCCCCATCCTGTAAAATGGCAAATGTACAGTTAGGAAAAACCCAACATATCATGGGCCATAGCATAAATGTATGCCAGCATTCTTGTTGGAAATGCTCATTTGTCCTTCCCTTCCCTCTGCAA
ACTTTCTATATTGCTATATTGTTTTACGTTCTTATTTCAAAGCCGTGGGCTTTAAGGAGGTAATGCACGAAAAGCAATATAGAAAGTGTTGTTCAAACGATTTATTTTATTTTAAAAATCACTTATTTTTAAATAGTCTAGTAATACAAAAATACATGCTTATTAAAAAAAAAATTCCAAACTTTCAGAAGTACGGTAAGTAAATGTGAAGTTTTCTAACCCCCTTTCCCCCTACTTCAGTCCCCTCTTCTAGAGGTAACCAATGTTAACATTTTGAAAT
AAAAAAAAAAAAAAAAAAAAAGAAGAGTATTGTGGAGGAAGGAGGGGGCTATCTGAGATGGGCAACAGGGAAGGTCTCTGTGAGGAGGAGACATTTGAGCTGAGACTTGAAAGATGAGGAAGAGCCAGATCTAGGGGTTGGGGTGAGGATTTCACATGGGATCAAGGTCCCTGAGGCCTGTGGGCTGTGGCAGCCCTCTCTGTGGAAGGCACTGAGCCTGTGCCTGCTGGGGAAGGGAGGCCAGGGCAGGAGAGATGGCTCAGCCCTGGGGGATTCTGAGTTTA
TCATAGGAACAGTTCCTTCTTCAGGTTAGAAACACAGCTGAAGGTTTTCCACGAATACAGTGGCTGTTAGAAGAATGTGTTGTTTGTGTGTATGTGTGGGAAGGGGGCAGAGGCAGGGTTGGCGTGGGAGGGAGGGAAATGAGAGCTTTAGAGGTGGAGAGAGGCTGTGATCCTATAATAAAAACCCGAGGACCTGGCCAGGCCTTCCACTTGGTTATGCAGTGGTTGCCCCTAGGGCTGATTTTAATGGGAACAATTTCACACGTTCCCTTGTCGTTTGGCCACATCAGCACTTAGGTC
TATAGTCACTAGTGATGGGGCTCACCCCAAGGGCTTGGAGGGTGGGGCAGGGCTTATTGGTGTTGCGGGGGGCGAGGAGGGGCTCTCCAACCTTCCAGCCTGGCGTTTCTGGGTGTCTCTGCCCTTGGCTCACCCTGGGGCGGGTGCATCAGGATGCCTTTGCCAGCAGGGGCAGCCTTGGGAGGCCCCAAGAACCATGGCCAAGCTGCAGGTGTGGGCTGGGGGCACCGAGGTGGGAAAGCCGGAAGCTGGAGACTCCCTGTGTCCGGATAACCCCCCGCCCAGCCACAAAGAACAGGCATGC
ATCATCCTTTGAGGACCTACCATATAGCTCAGTTTTGACACTGCTTGTGATTTTTTTTTTTTTTTGTCTTTGAGACAGGGTCTCACTCTATCACCCAGGCTGGAGTGGAGTGGCATAGTCATAACTCACTGCAGCCTTAAACTCTTTGACTCAAGTGGTCCTCCTGCCTCAGCTTCCTGAGTACTTGGGACCAGAGGCGTGTGCTACCATGCCAGATAATTAAAAAAAATTTTTTTTTTATAGACAAGGTCTCACTGTGTTGCCCAGGGTGGTCTTGAACTCCTGACCTCAAGCAATCCTCCTGTC
TCGTCCTTACCCACTGGTCCATTCACACACAGCTCCTCGGCTTCAAACCTCTCAAAGGGCTGAGCGCGGTGGCTCACGGATGTAGTCCCAGCACTTCGGGAGGCCGAGGTGGGCAGATCACTTGAGCTCAGGAGTTTGAGACCAGCCAACATGGTGAAACCCCGTCTCTACAAAAAATACAAAAAATTAATCAGGCGTGGTGACGTGTGCCTGTGGTCCCAGTTACTCGGGAGGCTGAGGCAGGAGAATCGCTTGAACCCGGGAGGCAGAGGGTGC
GGCCTTGGTTGAACAGGGGAAGTACTGGGCTGTCCTTGGCGATGGGCAGGGTGTGGGGGTCTCAGGGATACCATTCTGTGCTCTGCTGAGAGCAGCTGGAGGGGGCAAAGCTGGATGTGGCTGGGTTGGGCAAGTCCATTATCAGCCTCTCTGAGGCCGACGTGAGCGCTGACCTTGGTGGAGGCATAGGGGTAGCTCTCAGGCTGGTAGGACAACCTTTCAGGAAGGGACGAAGAAGACCCTCCTGTGCCACAGAACTTGCTTAGGGGAAGAGAAGTGGACCGGGGTTTTCAGCCCAGCAGGCA
AATTTCCAATATCTGTGTTGTCCAGCACGTCAGCCACTAGCCACAAGTGGATATGTGGCTAAAATGACTGAAGAAATTAAATTTTAATTTTAGTTCATTTAACTATACATTTATTTTTATTTTTACTTTATTTTATTTTTTGAGACAGGGTCTTGCTCTGTCACCCAGGCTGGAGTGCAGTGGCGAAAGCACGGCTCACTACAACCTCAACCTCCTGGGCTCAAGTAATTATCCCACCTCAGCCTCCCAAGTAGCTGGGACTACAGGCCTGAGCTGCCGTGCATGGCTAATTTTAAATTTTT
GGGACGTGTACTATCTGAATTAATACCCCACCAGGCCTGTGGGACAGTCACTGTCACCATTCGCAAATTATGGATGAAGAAAGGAGGTACCAAGTGGTGGTATCACCTGTCCATAGTGAGCTGTCCCTCAGGAGGGTGGCCGCCCCACGCGACCATTCAGTGTGCTCTCATTCACACGTTCATTACCCAAGAGCACTGCTAGCACTGGGGGCTGGCTCACTCCTGCGATCCCAGCACCTTGGGAGGCCAAGGCAGGCAGATTGCTTGAGGCCAGGAGTTCAAGACCAATCTGAGCAACAGTGAGACCCTGTCCCTATAAAAAATGTAAAAATTAGCTGGGCAGC
TCCTGGTTTAGGCTGACCTTCTGAACGGGGCCTGAGGGCAGGACCACACGGGCAGGGATCAGAAAGGAGCTGGAGGAGAGCTCAGAAGGGAGGGCGGGCCCAGCTCTCTTGGCGGCCAAGGAAAAAGCCTGGCATGTTAGAGCTGGTGCAGGACTCTCCAGGGTGACCGAGCCACCCAGAAGAGGGAAAAGCCATTCTCCATAACAAAAAGTCAGGACCGGCTGAAAGCCCCTCCCAGCCCTCCACCCTCCTTCGGCGGGGCTTCTTTCTGAGCTTTGC
AGTGGAATATATATATATTCCAGAAACTTTACTGAGCAAATACTAAATTATCTGACAACAATTTGTCTCCTTCTTGGGACATGTTCTAAATACAAAAATCAATCAAAGGGAATATTCACAGAGCCACTAGTGCCAGCTCTTGAGCTGGCTGAAGGCCAGTGAAGTTCCACACCACCCAGTGGGTCAGGGTTGGCAAACTCACACAACCACAGGGCCAGGCCTGGGATTTATGTGCAAATCTGGCCTGGTTTAAGATATCAGGGAGGAGTAACTACATGACTATACTAACCCCTTTGCTACATCAAACTGGAGC
ACTGTAAAAATGTTTAATCATTCAGAAAAGTAGAGATATTGTTAGCATTATTATTTTAGGATTGGGGTAGACACTTTTGTGTGTTTAGCCAGGAAAATGGCAGCTCCTGCTGAACCAGGAGCACAGACCCCTGGGTTCAGGGCCTCAGCTCTGCCTAGACGTACTGTGTGATGCCTCTTTGTTCTTCACCAAAGAAGACAAAGTAGGGGCAGGATACTCCTGAGGTGCTGCAGACCCACCTACCTTTGCTCACTGAGGACTCAGGAGT
TGGCAGCTGCATTTCATTCCAGTAGCAGCCACTTTTTTCCATCACCCAAAGTACCATCCTCATTATCTTCCTCTGGGAGACCAGCATCAGCTGGTAATAATTCCAACGTCTTTCTTTCTTTCCCTGGCCCTAAGGATGGTACCCCTTCCTTGCAGTTGCTACTCTGTGATGTCTTTTTTTTTTTTCTTTTTGAGATGGAGTCTCGCTCTTGTCACCCAGGCTGAAGTGCAGCGGCACTATCTTGGGTCACTGCAACCTCCGCCT
GTTATGAAAAAGTTCTTACTAATGTGGACCTATGAATACAGTTTCCTAGGGTTTATGTCTTCCTATTGGAATCAGGTGTGGGGGTAGAGTAAGGTGGAGTGTGTAATTCCCGTGTGCCCTTTCTCCCACATGGGTCTTCCAGGCTGTAGGCTGTGCTTCCATTCACCTGAACCACGGGGGTGAGGTGAACGTGGACCAGACCTGCCCGGGCCATGCTTACTCAGATCGTTTACGCTTTCTTTTTTCTTACTCAAATTATCATGAACTAGCGTATCTTGTTGATGTGTACATCCAA
CTCCTTGTTCTGCTTGTTATTGCTGTTAGCATCATTGATTGTTTAAAGATGCCTAAGTTAAATCTCTCCAAGCCCCATGAGTCGTGAGTGCTGTTTTGTCCACCTTTTTCCAACCTCAGGCACAGCAGCAGCCTCTGTAGTTGTCTGTATGGTGCTGGGGGCACCACATTCAGAACTGAAGGATCCTCTTCACATTGGCCCAGGGAGCAGAGGGAAGGTAGGGACTGCTAGAGCTAATTTTCCTGCTTTTCCTTTCTGGTGTGAGAGTGTGAGGTGCTTTTAGGGCATCATCTGAGAGTCATTGCTGA
TATGCAGATAGTGCTCAGCAATCTTTAAAAGTGTGTCTGTTTTCCTCCTTAAAAGAGTGGACTTGGCTCCCTGGCCCCTGACAACTAAGGTAGTTGGTTGCCAGGTAAGCAGAGGTCCAGCTGGAACATATAGATTCTTTAAAAAAATAAATAAATAAAAATAGAGACAGGATTCTAGCTCTGTTGCCCAGGCTGGTGTCAAGCCCCTGGCCTCAAGCAATCCTCCTGTCGTAGCCTCCGAAACTGTTGGGATTTCAGGCGTGAGCCACCGCGCCCGGCCAAGAGCACGTTTGGTTGGTTTGTCCTGAGGGGCAGGTC
ACAAGCATTAAGAACATCCAGGAAAACATGACTTCACCAAATGAACTAAATAAGACACCAGTCACCAAAATTGGAATGATGGAGGTATATGATCTTTCAAACAGAATTCAAAATAGCTGTCTTGACGAAGCTCGGTGAACTTCAAGATAACTTATACACACAAGGAATTCAGAATTCCATTGGACAAATTTAACAAAGAGAATGAAATAATTTTAAAAATCAAGCAGAAATTCAGGAGCTGAAAAATTCAATTGACAAACTGAAAAATGCATGAGTCTCTCAACAGCAGAATTGATCAAGAAGAATTGGTGA
CATTCGGCTTTGGCTTTGGATCCGGAGACTGCGGCTGCTGCAGAGGCCAGGGCTCCGGTCCCTGGGATTTTAGCTCGGATCCTGAAGGAGAAACAGGTGGGATCACGAGGTGGGGCAAGAGACGCGGGGTGGGCATCTGGGGACAACGGGGAAAGCTGGGTGGGAAACTGACCAAGAGCCCGAAGCCAGCTCCTGCCCTCCACCTAGTGGCCTACATTGGAATTGCCTCCTCAGCCTTTTCAAGGGGACATTACCCCAGGAGATTTGCGGACAGCGAGAGTAGAAAGGAAAGGTTCCCAAGCTCCCCCACTTCCCCCTCCCATCGACCTCCGCCCCATGCTCTTACTTAGCTTTGATGTGGCTCAACTGATTGGTCACCAACCCCACATATTGGTCGATCTGAGCCTGGGGAGACCAAAGAAAGGTGAAAGAAGGGATTGGAGGG
AACACCCAGGGGAGTCTGGGAAGCAAGGACAGCAGTGATGGGAAGCTATCCGTAGATTCCCTGTATCATCCTAGTCTGGGGTGATGGAACTGTGATGAGCCGCATCTGCGTCTGGATGGGGATGGGCACGTGGCTTCCCCCTGCTGTGGAAGATGCAAGGAGCAGGAAGAACAGTGACAGAGAAGGACAGGCCTGGGGATAGGGTCAGGAGCTGGCAGCTGCAGCCCCAGCACAAAAGCCAGATGCAGGAACCCTGGCTTGGGGTATACAAGCCCCTGAAGGGGCCTTTTTGGTTTGT
GCCAGGTCCCTACATCATTCATATATTTACTGCAAAGCCAGTCAACCATCTGAGCCCATCAGGTCACCACCCAACTTGGCACACGTTCCTCTCTTGGACCCCTGACCCCTCCCCAGGACACAGTCACCCTCGCCGACTCCCTTCCTTACTCCACAAAACTTCCTTGTGCAGGACACTGCTGCGCTCAGCGGAGGATCGTGCTTCACACTGGTCCCCAGCTGCCCTCCACGCTTTCCTTGAGTGGGCCCCCAATCCCAGGGGCTTTTGGAAGAAGAGGGGGAGAAGGACAGG
ACATGTGCTAAGTAACACAGCTAACAAGTGGCAGACTAGAGACTTGAATTCAGGCTGGTTACACTGGAGCTTGTGCTTTTCACTTCTATATTAGGTGCAAAGAGATATTATGGTGAATATATAAAGAGGAATTAAGAGGTGGGACTTCTGGGAGAATGGAATAACAAGTTTGGTGGACTCTTTCCCCAGCAAAACAACAATCGAATTAGAGAAAATTATTTAAAATATCCATCATTTAAAGTGTCTGGAAAGTGTTGTAAGGGCCATACAGCAAATAAGAAACATTAATTCAAGAAAATCTT
AAAGAAAGAAAAGTTCAAACAAGTTTGCAAAGCAAATGGATTTGAGTGGCCAATGAAAACATATCAAGTCAGGCTTTTTAGTTATTGGTTTTGCTTGTGAGAATGTAACTTGGAATTATTAATTACAATATCATCTATTCATTTGGATAAAATGTTATCTGTTGAGGAAATTATAAATGCAACACTTATATGGCACTTATGCTATTGCCACATGTACCATACACCAGGCATTGTTCTAAGAGTTTTCCATATATTAATTCATTTCATCCTCACAACATTCCT
TGTAAGGCCCATACTCACAGGATATTAGCACACCTGCTAAGAGATTCCTGTCCGCTGGCTACCAGGGGCCTCTCCATCCAGGGAAATGTCCTCTCACGTTTCAGAATTTCCCTGCCAACCTTTCAACCCCCTGAGCATCCCCAAATTCACCATGTGTGTCCACACGATTACTTTTCCTACTTACCTCATTGTTGTCCCTAGACTTTTCTCCTTCCCCGCTCTGCAAAAAACCTCATATTTTATCTCAGTGTGCAAAGGTGGCCAATTGTGTTCAATCGGCCTCTTGGTTTCACCAAAGTATATTCTCTCTGTCATTAAGAGGCTATATTTCTGTCCCATA
TCTGGGCAGCGTAGAAATATCTTCCTTTCACAACCTTTGTCTTCCCCAGTGTCATTAAACACATGCCCAGGGAAGCTGCAGACAGTGCCTGCCGGCCTCACCCATGCAGCAGGGCAGATTGGGGTAGCAAAGGTGATTTCTCCAGCTGTGTGCACAGTCTGGATGTAGAGGTTGACAAAGATGAGTGGGATTGGGGGACCTGGAGGTGCTGGGTGCTTTTGCCCACCAAGAAGTCCCCCCCTCCACCCCACTTGTAAATCACCAGCCACTGGTGTTACCTCTGAAGTCCTGGTTGC
TGAGTTTACCAATAGCGCTCCAATGAACACCTTTGCACACGCCTTTTTGTGAACATGGGCAATTTCATGAATGTGAGGATAAACTCTCAGAAGTGGAATTGCTGGGCTGAATAGCATATATGTTCATTGTAATTGCCAAGTTGTCATCCAAAAATGGGGCTATTGATAACATACCCCTGATGGAGGGAGGTATGGGAAGTTATGCTGAAATAACACATTTTATTCAGGCTAGGTACCTAGTAGTCTCGGTAAACAATTACAAAAATAACTGCCAATGAC
TGACAAGTGCGATGACTTCTTTGCTCTTATACATTTCCTTCATGTTTTTGCATATTCTTCCTGGTCCAAATCTGTATTTACTATGCTGAAAACTATAATATAGGATCCATATTCTAAATGATCCTAGTTTGTGTAAGGCATTTTTTCTTAAGTATTTCCAACTTTTAAAAACTGTATTAACTCAACAAATGGAAAAAGAACTCCTCCTAAAGAAGACTTTTTGTTTGAAGGAACATCTTGCTAAGTCGGCTTGAGGAAGACGGGATTTTGTAAGCACAGATGCCAGCAGGTACCAAGATCTTGGAAAATGATGGAAGCCACACTGCA
GGCTCTGCGTGGCCCTTAGTGGCTTGGGAAATACTCTTTCAGCCAGATGCCATCTAGCATGACACCCCACCCTGCCACTTCCCAGGCTGCACCAGGCTCCCTCACTCCCTGAAGGTCTGGGAATGCGTCCCACTCAATCCCCCATGTTGCCTGGCCATGTTCAGCCTCTATTCGCCGAACAGAAATAGTGGGGAGAGAGGGTTGCAAGGCAGGGGACCAAGCATCCTAATTCAGTGCCCCTCTGGTTCCTTCTCTTTCAAAGCCCAGCCCTGGCCTCAGCTCCTAGCACAAG
GGACTCTGGCTTTCTGTCTCACTCTTCACCAAGAGCTGCCTTGGGTAGAGCCCTGTCCGACTCATGCAAGCCCTCTTTGGGGGCTGCAAAACTGAGCCTTCTGTGCCCACCCAGCCCCCTCCTCAGGCCAGCTACCTGCAGAGGGAACCCAAAGGTGGCACCCACATAAGGGAAGCCTGCCCCTTCTGCAGAATTCCATGCCAGGTTAGGCAAGGTCTGGTGGGGTGAGCAGTAAGCCCCTATCTGCTGCTCAGACCAGGGGACTGCTGTCCTGGGGTCATATATTCTACAGGCTAGGACAGAAG
TTTCAAGCTCCACTACCCAGGGTGGGCCTCAGCGCGCGCATCCGTGGAAGAGGGCTAAGAGATCTGGTACAGGGTTTGGGCCGCACACGGGCCTGGAGGGCCGGGGAAGGGCTTGCAGGGGGCGGAGGCCTGCGTGGAACCAGTCCCAGAAGCGGCCATGGTGCAGGGCTGAGGGTGACCGTCGTGGGGACGTGGACTAGTCTTTCCTCCTGTCCAGCCTTCGGTGTCCTTGGCTGGAGGTTTGGGGCTGTATTGCCCATTCCTAGAAGCCATCACTTCCCGGCTGCGGTGGGCA
GGAAAGTCCCAGGCAAACTGGAACAAGTTGGTTACCCTGGTGTTATATGTTGAAATGGTAGTGAGAATACTACTGTCATTCCCACTTTTACAGAAAAGGGAACCACGAGGAGTAGTTCGTCTGAGGCTCCACACGGCTGCTAGTGTGCAGCAGAGCTGGGATTCCCGCTGTGCCCATATCACACGCAGGACCATGCTCTTAAGCAGGGTATGTGATAATGCCTCCTGAACCATTTAGGACTGCCTTTGGTTCCGTGCTACCGAAACCTGATGACA
TTATCCTTAACCTCAGAGCTTCTACTCTGAGAAGAATACATTTACTTACTGGCCTCTCCTCACAGATGTGTGCTAAATTTGTCTGTGACACTTCAATTCCAGTTTCTGCTGCTAAAACATAATACAGCAAAGCTTCATGCCTAAAAATAGATGATTAATAATAAATTTCATATAGTGGCTCTTACTAATATTCACAGAGAGCTTTACATTCAAACATAAGAGGGCACAAAATAAGCAGTTTTTTTAAAAAAACCAC
GCGGCGGCGGCGGCGGCGGCGGCGGCGGCGGCGGCAGCGGCGGCGGCCTGGGCCCGGGCGCAGCGGCGGCGGCGGCGGGGCCTGGAGCCGGATCTAAGATGGCAGCGGCGGCGGCGGCGGTGGGGCCGGGCGCGGGCGGCGCGGGGTCGGCGGTCCCGGGCGGCGCGGGGCCCTGCGCTACCGTGTCGGTGTTCCCCGGCGCCCGCCTCCTCACCATCGGCGACGCGAACGGCGAGATCCAGCGGCACGCGGAGCAGCAGGCGCTGCGCCTCGAGGTGCGCGCCGGCCCGGACTC
CACTATCTCCCTCCCCGCTCATATCCTCCCTCTCCTTTCCTCATTCCCTTCTTCACTCTCTTCTCTCCTCTCTTACTCCCCCCCTCTCATTCCCTCCCTCCTTCACTCTCTCATTCCTTCCCTTCCTATCTTACCCACCATTCCCTTCCTCCCTCACTCATTCACTCCCTCCCTGTCTCCCCCTCTCATCCCCTCCCTCTCTCATTCCCTTTCCCTCCCTCCTTAACTCTCGTTCTCTCCTCCCTCTCTCATTCCTTCCCTCCCTGTCTCATTTCCCCCCTTCTTTCCCTCCCTCCCTCTCCTC
TATCCCTAGGGAGACCCTCTGCACCTCTGCTCATCAATTACCTACTTTTCTTTTCTTCGAGACGGAGTCTTGCTCTGTCGCCGAGGCTGGGGTGCAGTGGCACGATCTTGGCTCACTGCAACCTCTACCTCCCGGGTTCAAGCAATTCTCCTGCCTCAGCCTCCCGAGTAGCTGAGATTACAGGCACCCGCCACCGCGCCTGGCTAATTTTTGTATTTTTAGTAGAGACGGGGTTTCACCATGTTGGCCAGGCTGGTCTCGAACTCCTGACTTGGTGATTCACCCACCTTGGCCTCCCAAAGTGCTG
GCACCCAGCCACCTCTGCAAGGTCTGGCCAGGGCTACAGAAGGCCCCCCTGGATGGTAATCCTGGCTGCTTTCTGCACTTGAACATAAAGTCCTCCTCAAGATGGCCTGTGGTCTGCCTCTAGGCAACCAAGAAGCCCGCAGTGCTATCCGACCCCTGAGGCATGGACTAGAGCCCCAAAGGCAATGCACAACCTGCTCCTGAGCCTGCTGCTCGTTTCCTCTCTGTGGCTACATTTGTAGCAGAGTAGTTGCACTGAGCTTTGCGCATGCTGGGCAAGGCCAGGCTGG
CCAAATCAAAGAGCAATTCCTAAGCACCAACTTAATTTCTCTTTGTCTTTGTTTTAATAAAAAATTTTAAAACATTTTATTTACTCAACTATAAAATACATTCCTGTCTGCAAATAAAACTATCATCCCAGACCACAGAAACTCAAAAGCTGGATCCAATGCATAAAGTCTCATACAATCATTGAATAAAATGTGTTTATACACTTAACTCCTCTACCTGTAAATTCTTTTTGCAGCTGTAATAATTAAGACTTTAAAATAACTAGAGTTTTAAAGTCAGTTTCGTTATCTCT
CATGGGTTAGAATATATATCAAGTTATAGCAAGAATATATATTAAATTATGTGTTAGAATATATAATAAGGGACGCAAACCTAGTTGAACTTATTTTTTAAGATGTTGTCTCCCTCTGTCACCCAGGCTGGAGTGCAATGGCGCCGTCTTGGCTCACTGCAACCTCTGCCTCCAGGATTCCAGCGATTCCTGTCTCAGCTTCCCAGGTAGCTGGGATTACAGACACATGCCACCACATCCGGCTAATTTTGTGTGTGTGTGTGTGTGTGTGTGTGTGT
CCTGAGACTCAGTCTCTTCATCCACCATGTGGGGATGCTGCCACTCACCTCACAGAGACAAGGTACCCCATCAGCTCATCAGACGGGGGTCTGCGAAACAGGAGAAAAAAATCCCAGCCAGGGCCTTAGTTTCTCTGAGGTACAGATGTTGGTGATGTTGGTGGCAGGTATACATTTGGGGGCCATAAAGCTTCCCAGAACTATAGCAACCCCACCTCCACCCATCCCCGAAAAGGAAAGAAAATTGCTACCCCTACAGCC
GGAGCCCTACCACTCTGAGGATACGCGTGACAGATAAGAAGGGCTGGTGGGATCAGTCCTGGTGGTAGCTCAGGAAGCAGAGCCTGGAGCATCTCCACTATGGCCTGGGCTCCACTACTTCTCACCCTCCTCGCTCACTGCACAGGTGGCTGCCTGCAAGGAATTCAGGGAGCGTTCCTGGATGTCACCTGGGCTGATGATCTGTTCCTCCTGCCTGGGAACCAGTCTTCATCTCTCCCGACTGATCTCTGTGTTGCTCTCTTCTTGCAGGTTCTTGGGCCAATTTTATGCTGACTCAGCCCCACTCTGTGTCGGAGTCTCCGGGGAAGACGGTAACCATCTCCTGCACCCGC
CCGCAAGGAGTCTACACTATGAAGGGGGAATATATGGAATTGTGGTGTTTGCCTGCTATTTCTGCTACTGTCTGATAAGTACTTTACTGCAGGGGGTGCACTTGGGATACCACCCAGGCGGGTAAGAGAGGCACCTAACCTGGATTTGGTGCGGGGAGTCATCACACATTGTTCCTTATTTCCCCTCTTCTCCTCCTGAGCTTGATTTCACCTCTCCAGCCTGCCTCTTCCCCGTGTGTATCTCTCACACCATTGCACCTGCTCTTTCCTGTCCCTGGAATTTTTCTCCCACTTCACCTTGCCCTTCCTGTGGCTAGTGCAGTATTCCATCAGGGACAAGCGTGGAAAGCATT
TTTCTCTGTCCTCTCATCTTTGCCTCTTTTGGTCCCCCTTCTCCTTTCCCCAGCCTACCTGCTTCCTCATTCTCAAAAACGGAGAGGGAAAAAACCTCCTATAGTTTATGTTTTTAAAAAGAAAGCTTTTCCCTTTTAAAAACTCTTGCATTTGGCCTTCTGCCCAGTGGTACAATTAAAATCTTGTCAATGTATACACAGGGTTGGTTTGGGAGGACTTAATTAAGTTTAGACCACACACCAATTTTAAATGAGTGTATGATACAAAGGGTCTGTGTTGCC
GAGGACATCTAACCCTCATAGGACTTAACAATAGGATGAGGAAACAAGCTCAGAAATAGGCTATAACTTGCCCAAGGCCACTCAGAGAGGGAATGCCAGAGCCAGGGCCAGCTCTCAACTTCAGGCCAGAGAAGCCCAGGGTCTTCCATGAGAAATAGGGCCTGTCAGACTGGACAGGCTCCTTGGAGGTGGTCCAGTGAGTCCAATCCCTTTTTTTGCTGCGGCTTAGACGAGGGGCCGCTGAGGATTCTCCGAATTCGCTGGATCTGGACCCAGACTTCCGGGTCCACAGTGCAGCCTGAATGATCAA
CTTCACCCTCTCAGCAGCAGCGGGGACTCGCGTCAGGACTGCGATTCCTTTCGCCTGCCGAGCTGTAGCGGCAGTGTCTGCGGGCAGAGGAGCGGCGGCCGTGGCAGCAGCATCCCCAGCCCGGGCGGGACCCTTGAGCGCCGGAGCCGACAGCTGGAGGCAGGAAGGGAGGGTTGTGGCGCCCGAGCTGGGCGCGTTCCCAGCGCCTGCCCTCCGCCGCTGGCCCTGTCCCGGGCGCCCGGTGCGGGTCTCGAACAATGGTGCGGAGCGCCGGCGCGAGCCCCGCGCCCGCCCAGCGGCCGTAGAGGAAGTGGCCGGGCTCCCGGCGAGGTGGGCAGGGAGACGTCCCCCGCCACTCGCTGGCTGGAGTTTGCCTGCGCGTCCGGCCTCTCCCCCGGGGATCCCCTGGGATTACCGACGGAGCTCAA
GCAGACGTGCCAAAGACTGGCAGGAACTCAGGGAAATATATCCTGAGCACAGGTGGTATGTTGAATATGCCTTGGTGCTTTATTTGAACTAACCAACTGATACATTTAAACAATATAGGCATGAGACGGAGGGGGAAACTAGGAGACAGAACTGGCGATAAATTTGAGGTAATTATCTAAAATTGTTGCTTTACGATTTGTTTTCTTTGTCCCTATGCTGTCAATAAATGCATACGTTGCATTTTGACACTAACGTAATTTAGTTAAAATCCAGGAATGCGT
CACTGAGCTTCAGCAGCAGGATGGCAAATGTGCCTGGGGTGCTGGCTCAACCCTTCTCCCCATCACAGCTCTTTCCTGTACCACTTGCTGGAGTCTGTTCAGAGGTGGGGCATGGGCTAGAGAGGAGGGGAGGAGTTCTGTGTTGCAAGGACTTGCAGGTAGGAGGTTGCTGGACTGGTTCCGGGAGCCCTCTTGGTGTGTACCGGCCCTGAGGCAGCAGCCAGGGTGTGCAGGGCCTCATGCACTGTTGCTGGGCTGGGCCCTTATCCCCGCGGGGCATGGTGTAAAGCAGGATACAGCCTGGCC
TTTTCCCCCGACATTAAAACGGTGCCAACCGCATGGACAGAATGATAGATTTTTATCAGATCTTTTCCTGTTCTGAAGAAAAAAAGAGTATTTGTTCACTTTAACATGTACTTTACACCTTCTGGCTAGTAGATCACATATGCCATCTGGTTGGGTGGCAGAAAGTGATCATAAAATGATGAAAGATTCAGTCATCTTTTGCAACCTATTTATATGTTTTATATTTAAGCACATTATCAGGCTGTATTTATGGATATTATTTTTAACCCGGACACATGCTTGTGTTAAGCTTGAAATAT
ACATTATCATCTCTATCTAGAGCTTTGTCCAGGGAAAAAGAGATTCTCAGAAAACAGGACTCACCTGTGCTTCACCACATCTTGACAACATTATTATTTTACCCACACAGGGGTTAATATGTGTTCTGGAAACTGACCATATTCTTTATAAGTAATCCACAAAAAACTGAGACAAGGAAGGTTCAGAAATATATTTCTGAATATTGCCCTTCCCATATGGCCCTGCTTCGGTTCATATAACTCCATGTTATATGTTTCCAGCAGAATCTTTTGTTTTAAGACCTTCCACTGCAACAAGGCAATTTATAGACAAGCCTGTCTGTGAACAGGTGACGGGCTGGACACGGACTAGCCATATA
TATTTTTGAGACGGAGTCTCGCTCTGTCGCCAGTCTGGAGTGCAGTGGCGCCATCTCATCTCACTGCAACCTCCGCCTCTCGGGTTCAAGCGATTCTTCCGCCTCAGCCTACAGAGTAGCTGGGACTACAGGCGCGCGCCACCACGCCCAGCTAATTTTTGTATTTTTAGCAGAGACGGGGTTCCACCATGTTGGCCAGGGTGGTCTCTATATCTTGACCTCGTGATCCGCCCACCTTGGCCTCCGAAAGTGCTGGGATTACAGGCGTGAGTCACCGCGCC
GGCCTATAGGGGACAAAATGTCGAATTCACCCGATCTGGGATCCTGCAGCCACATATATTATGTCTGTATCTGGAGGCCAAGGAAGGGATGGTGACCAGGAACCTCTGTCCTGCTGGGTCTACCAGAAACACAGGTATCTCTGTGTTTGGCATCACTGGAAATGGAGACCTTGGCCAGACATGTTGGAAACAAAGAAATTAATGTGGGGAATGGAGGTAGCTGGCCACTCATGTTGTGTGAGTTGATCTGCATGCATTGGGGTTTACCACTTACTACTGTGATCTTGGGAAAATTACTTTACCTC
AAGGTGGCGGGGGGTGCCTGTAATCCCAGCTACTCGGAGGCTGAGACAGGAGAATTGCTTGAACCCGGGAGGTGGAGGTTGCAGTGAACCGAGATTGCGTCACTGAACTCCAGCCTGGGCAACAGAGCGAAACTCTGTTTCAAAAAAAAAACAAAAAAGGTCCCCCCGCCCCGAACAAAGGAGAAAGGCAGAGCAGTCCCTGAGACAAGATGGGGCGCAGGCACACCAAGGCCCCCGGAAACCTGGTCAGAGTGTCTGTCCCAACTGGCCTGCCCTGTTCAGAGAGATGGAAAGCTGGGGAGAGTCTTGATC
GTCTCCCTGGCCGTGTGGGTGCCCTCTCCCTCCTGTGCTGGGCTCCTGCCTCCATTCTCCCTACCCCGGGCTCTCCCACCCCCAGCCTAGTGTACATGCTTCCCTGGCATTGCCCACTTCATGGCTTCAGGACCAAATGGCTCAGGAGGGAAGATCAGTTACTGACTTTCCCCTGGAATGGGCATCTCATAAGGTGAAGACCAGTGCCTCTCATCTCCCTCTCGTGGCTAGCATAGCAGTGGACGTTAAGTGCATGTCATCAACTGTTGAAGAGATGAATTTCATCGCCAGTTGAACA
CGGTGTTCACAAGCTCTGTTCAAGCTGCTTGGTCTCTCCAAACTTCAGTTTGGTCGACCGTGCAAGGGGTACAGTCATAGCACTTACCTACCTCAAAAGGTGCTGCGAAACGTTAAGTGCAGGCACAGCGATGCCCTGGGCCACGTGCTGGGTTCCATGGGCCCCAGCGAGGGAGACTATGAGGGCGGTGGGGCCTTGAAAGCGAAGGATGCTCTGAGTGGCTGGGCCAGACTCTCGCTCCCCAACCCCCAGACCACTGCACCTAGCCATCATCCACGGGCAGACCAGTGTCATTGAGCAGATAGTCTATGTCATCCACCACGCCCAGGACCTCGGCGTTGTCAACCTCACCAACCACCTGCACCAGGTGCGGGGGCGCCTACTGGGGAGGTGGGAGGGGTTGGAAGGCAAGTGGGTCTCGGGCCTGGCTCACCCTGCTTTCATCCCCAGAC
GTGTTTTCCAAACTTACTTGACTATAGACCTTTTCTCCCCCGCTTATTACATAATGTCCTGGAAAACTAGTGTTCTATGGTATACACTTTGAGAAATGCTATCTTCTTAAGCTAACTTGACTTTGGTTTCTCTTTGTAAACAAAATAACGCTGGTAGATACACATCCTGTCATTTAGTAGGAGCCTAACATTAAGGCCAATTAAGAGTTCCCAATTCACTGCTACCTCTGTCAAAAGTTAGACCTGAAATTCAAAATATGGCAGGTCA
AGCAGGGCAGACAAGCTATGAAACAGATCTATCAGTGAAGTAAGTATGTTCTTTATAAACACTAAGAAGAAAAAGTAGGGGAGGGGAGATAAGAAATGTCAAGGTATGTGTGAGAATTTCAGAATGGCAGGGAGGGCGTCACTGAGGTAGCTCTTGAGTAAAGACCAGAAGGAAGTGAAAAACAGCAGTGTACGTGTCTAGGGGACACAGTGAGGACAAAAGTCCTGAATGCCTGGCATGAAGAAGGAATGGAGTGGATACCAGGCA
CAGAACCAGACCACCGAGGTCAAGATGGCCCTGCACGCCGGCCTCTGGCGAGTCTGCTTCTTTGCAGGTACAGCCCTCACCCGTCTTCCACTCAACAGTTTCTGCCTTGCCTGGGGTCTGAGAGTCTTAGCCATAGTCCCATCCCTTGAGTTCCAGAAATCCAGAAACGGATCCTGATTCTCTCCTGGAAGTTCAAATTTCTACGTGGAGCCCCAGTGACTAGCCCTTTATTCCTGGATCTAGGAGCCCCAATGCTCCAGGCCCCTAACCCCTAAGGAATTCT
GGTGGCTCACACCTGTAATCCCAGCACTTTAGGAGGCCGAGGCCAGTGGATCACCTGAGGTCAGGAGTTTGAGACCGGCACGGCCATCACGGCCAAACCCCATCTCTACTAAAAATATAAAAATTAGCCAGGTGTGGTGGCGCACGCCTATAATCCCAGCTATTCAGGAGACTGAGGCAGAAGAATCACTTGAACCCAGGAGGCAGAGGTTGCAGTGAGCCAAGACTGAGCCACTACACTCCAGCCTAGGCGACAGAGCAAGACTCTGTCTCAAAATAAAATCAAAAGGAC
TCTTACTCTGGGTTTAAATGTGAGTTAATCTGTTCCTCCCTATGCATCACCTTCTAAGAGATTTCCTCAGCATTTTCATCCACCTCATAATGCTCTTTCTCACTACGTCTATACTCTGTCTCATCCACATCATGATCTTTTGCTCTGACCATATTGATGCTACTAGGTTGGTGCAAAAGTAATTGCTCTTTACCTATGTATCTCTTTAAACACTTTCAAGTCTGTTGGGAGTTGGTCTATTTTGCGGATCTAGGGTCCAAATTCTGTCACTGATTGTTC
TCGCAGGAGGAATTGATGCAGCATGGTGGGAGTGGACGTCACTTTCAAGGTGATCAGCCGTGAAGAGCGGCAAACACAGCGTCTTGGCTCGAGTTCCCCCAAACGGTGCCCCCTGGAACAAGAATTTGAGCACGAGTACAGTAGTTTTTTTGGGAGGTGATCCCAGGAAACATCGGTAGTCAGGGAAAGGAAGGAAGCCAACAGAAGATGCCCTGATGAGCAAGTTGCAGCTGTGGACAACCGCAGCCGTGGCCTACAGAGGACCACCGCAATACGCCTAGGACACACGCCTCCCCGCA
TTTGTCAAATCTAATAAATACTTTTCGGTTCTCATCTGTTGGACCCTCTGGTTCTGTCTTGTAAACTATTTGCACCTTTTAAAAACACGGTTCTCCTTTTTTCTTGAAACAGAGTCTCACTCTCTTTGCCCAGGCTAAAGTGCAGTGGCGTGAACTCGGCTTACTGCAGCCTCAACTTCCTGGGTTCAAGCCATTCTCCCACCTCAGCCTCTGCAGTAGTGGGAATTACAGGTGCAGGCCACCACACCTGGATATATTTTGTATTTTTTTT
GAGACATATACATACATCTAAGTTAGATATGTATGTCTACATTATATACCTAACACATATAATTTTAGGCAGCTCAAATGCAAACAACCCAAACGCAGCCATTAAAAACGCACTGCTTGGGAAAACAACCTTCTCTCCCAAGGAGGCAATTGGAGGCTCTGCAAACACATTCTAGCCGCCAGGAGTTATTACCAAGAATTCCACACTTGGCAAAGAACAGCGGGCACAGACGACGATCAAGCAGGCGACCGGCACGAATCCCCTAGGGT
TGAGGTGCTCACGGACACATTCATGGGAAAACAGCTTAAGTAGGCAAGCTGTTAAGATGAGGGCAAAATGGCAGCCCCAGTGCTGCACTGTGCCTCAGTTTCCCAATCTCTCCCTTGAGGGTGTTGAACTATCGGAATGGACAGCATCTCAAACTTTTGCTCCAACATAGCCCTCCCAGCTGGGGAGAATGAACCCGGAGTCCTGAGAGTAACCAAAGATTTGGCCACAAGCATGTTTCTTCTAAGCTTTCTATGTTATCTTTAAATTAGCCTGTATTCCACATTTCC
CCTCACCCGCCCGTTTCCTGCTGATCAGCCTCAGCACTCCACATAGCGGGGAAAGCAGCTTGTCCCTGGTCACAGAGGCCTTTTCCGGAGGGAGCAGGCTGTTACTGTGACTGTGTGGCTGGATCACTCACCCTCCAGCCTGACAGAGACTGGGCTCTGGGAAGGGCCTTGCCCAGGCCACACTGCTAGACAGGCTGAAGGCACAGGCGCCCCACGTTGTAACACCTCAGAAGTTCTGGGTTTCCAACTGAGTACCCAAACATAGAAAGAGCCCTGGTGCC
AATTTGCTTTTGACAAGAGAGTGCAAAATAAAACCACCAAAATATTATTTTTCATCTCTCGGATTGGCAAGGATTAAAATGCTTGTTAACATACCCTTATTCAGTGTTGGTAGAACGACTGCATTTTCAGCAGTTTGGCAATATGTATTCAATTATAAATTTATTTGCAGTTGCTAATTTAAAACACTTCTAAAAATATACCCTACACATACACTTGAGTGTTTGGGAAATGATGTATGTATAAGGCAGGGTTTCTTAACTCTAAGTAAAATTTGTCA
TAAGTGTTGACTCTCAGCGCCATTTCGGAGACAGACATGCCGCCTCCCTTAGCCCGGGTGTATTTTTGTTATTTGTCCAAAATTGATCTTGTTTGTGTCAAAGCATTCATTCGCCAGTGGCAAAATGTATGAATATCATGCTCATTTCTGGCAGAAGAGATCCATTTCTAATCCACCTTTAGAGCATTGTAGTTAAGATGAGGGACATATTTAAAACGAAGCATAAATTTTTGAATTCCTAAAGGGGCTTGATTCCAAGCCAAGCTTTGGTCTTAGCACTTTTCACA
ATCCAGCAATCCCACCACTAGGTACCTACCCAGAAGAAAAGACGTCATTATTTGAAAAAACACTTGCACACACATGTTTATAGCAGCACAATTTGCAATTACACAAATATGGAACCAGCTCCAAAGCCCATCCATCAATGAGTGGATAAAGAAAATGTGGTATATATACACCATGGAATACTACTAGCCATAAAAAGGAATGAAATGATTGCATTTGCCACAACCTGGATGGGACTAGAGACCATTATTCTA
ACAAATCTGCTGAGCCATTGAGCAGAGGGACCGCATCAGAAACAGGCAGCCAGGCCAGAGAGGCTGCTGTACCCTTGCCTCCAAGAGTAGCAGAGACAGGGCCCCCCCACGCCACACCCCTACTCCCAGTCACAGGCCACTCCACCCCTGCCCCTCCTGACTAGCTGGCAATAAAGTCACTTTTGTCTTGTCCCCAGCAGGGCTCCCAAAAGCAAAGGGGCCTCTTATCTCTTCCACACTGGGCCCCAGTGAGCCCCCAAGCCCTGGCTCTGGCAACATCTAGGGAGACCTGCTGTATCACC
GCTACTCAGGAGGCTGAGGTAGGAGAATCGCTGGAACCAGGTGGCAGTGAGCAGAGATCGCGCCACTGCACTCCAGCCTTCACAACAAGGTGAAACTCCGTTTCCCTCCCTCCCTCCCTCCCTCCCTCCCTCTCTCTCTCTCTCTCTCCATATATATATATATATATGTAAAATCAATGTTGTTTAAAAAAACTAATGGTATTTTTCAAAAAATTCTGCTTTATTACTGCTCGGAGCCAATGGTTCTCACATTTTGCTGCTGGAGGTGGGGACGGGGGCAGATGGGATGGGGCTCTGCAC
TGTGGGGGTGAGTTGTGTTCTGGGATCAAAGAGCAATAACACCCCCCTTCTCCCAGCAAGCACACAGGAGAGGTCTGTCTTCCCAAGGGACAGCTGGGGGTAGGTGGCCACATCCCGGATGGTGCCTGTGTGTGACCATCACACGCACTCTGAGCACCCCGGGGTGCAGCGGGCAGGCAGGTCACAGGGTGCCTGACTGATTCCCGGGGAGGCTGTGGGTCCTCAGGCAGCCGCTGTTCTGTGTCGGCGCTAGGCTTGGCCTGGGATGCCCCAGAGAAGAGGACAGATGGAGCAGGGGCGGGTATTTAGAGAGCAGTGACAGAAAGAGTTGATGAGGATGGAGGGAGGCCACGAGGGGAAAGCACCCCGTGTAGCGTCGCGTGCACCAGTGCTGCCCTGGGAGATGCCTTTAGC
TTTTTCCTTTAAATGGACCTTCATGGTTCCACTAGGGCGACATGTTGCTGCAATGGCTAATCATTCAGCCTCCGAAGGAGACGTGCGGCGACTGAAACGCACGCCAGATTTTGAAGACCGTAGGAAAAAAAAAAAAGCGAGCCAGTCATTGAGACTTTTTAAATTGATTACATGTGGAAATGCTAATGTTCCAGCGGGACTGGATTAAACAGGACATTATTAACATGCATTCCACCTGTTTCTGGTTACTTTTTAAATTTGGCTAAATGGGCATTTTACAT
GGGACCAGCTTCCCCAGGGAGGCCTCCTAGCTGAGCCTGGTAAAAGGATGAAGAACATTCTAGGGGGCCAGGCTGGAGAGCCCAGGAATTGCAGACAGAAGTGAGCCAGGCAGGGGCACTCCACATGTGTGTGGGTGCGAGTGTATAATAAATAATGGCTGCAGGGTGAGCCCCAGTTCTGCTAAGGCAGGAGGCAGGGGAATGACTCTTACGGCTTCAGGGGTCTGAAGAGGGGCAGGGGGATGGGAGGCTGGTGATCCTAGTTCAGCAGTGGCAAAGCCGGTGTCTGAGGGAGCCTGGTGG
CCCAATACCTGGAAACCATGAAGCCGGCTCCAAGGTAAAGCCCACAAGCTGAATCTGACCTCTGGTAGGCATCAGGCATGTGTTGCCACAGAGCTAAAAGTGTGGCTGGAGAAGGACGAGAGGAGAGGAAAGAGGATTGCGGTGGGAGTCGCCAAGAAAGCTGGAAGCCATTGCACAGCTCCAGGAACAGGGGCAAGGGCTGAGGTAAAAAAAAAAAAAAAAGAGAGAGAAATGAGTGGATTTGAGAAACAGTACAAGAAAATCCGACTTGATAAGACATT
TAGTAAAAGCTATGGTATTTGCTATTATTATATACAACATCATATCATATTTATACATGCTAAAAAACTGCTTACAAAAAATACTCAAAAGACATATCCATAAAAATGCCAACCATGGTTATAGTTGGGTGTGTGATCAGGGATGAATTTATTTTCCTTCTATATGTTTTACTGCTTCTTCCAAAATTTCTAAAATAGCATTTCTGTCTTCACACCAAAAATAATTATTGCTATTTAATAACATGATCAAACGTCAGGCAGCACAAGCCCCCACAGTCAGTGTTCGAGCCATCA
AATCCATAGATTTACTTTACTGCCATCTAGCTGTGCAGAGGTAGGATAAAAATCTATGGATTTCTCTTTTTATTATAGGTATAGACTTACTTTATCTATAATAGAAAGAGATTAAATATCAAATTTAAATTTCTAATTGTTCTTTGATAATTAGTATTTATATTCAGTGAATAAATGGTGATAGATAGATTGGTATGAATTGGTTACTAGCGTTAACTCCTATATACACAGTAATTTTGCTGAGTATCATTAATAGTATAACAGTAGCTTTTTCACTAGCAAACTAACAGACTAGTGTTAT
CTGAGAAGTGTAGCCCTGATCCCTGGGCTGCCTCAAGCTCCTACTTGGAGCTCCCAAGACCCATGGGTTCATAGCACACTGTGCTGTACCTGCAGCTCCAACTCTGAGCTGCTGGCATGACCCAGGTGAGGGTAAATGAGGACGGTGTGGTGGGCAAGGCTGGAGCAGCCTGCACTGGGCACCAAGGCAAAGAGCATCAGGAAATGTCCCCTGGCCTTCTCCTTCCCAACCCAGGAAGATAGGGCACAGGGAGGTGAGGATGGGTAGAGGTACACAGACAGGAGACACTAAGCGACAAGCCCTACCTCATCTGAGAAGGCCAACTGAG
GCTTTCCCAGCATTTCTGTGAGTTTTCTAATGTCCTCCAGAGAAAATGTGTGCCTAAACTGACCGGTTTACAACTGAGAACACTGGCAAATTTGCAGTTTCCCACTTTTTTTTTTTTTTTTGACAGTAGTTATGCATTATGGTACCTTCAAGTTCTCATTTTGGGAGGGATAAACGAATTTTCCCTGGAATTTTACTATTATGATAAGTATAAATTAAAATTATCTCCATTTAACGTGGCATGGTAATGGGCTATGGAAGCAAGAGCAGAAATCT
GGACATGTCCGTGCATTTTAAAGTTACGTCTCCCGGGCCTAGCACAGTGCCTGGTGAATCATGCTCGCCAATTCCATATGTATTCCTTGAATATGTAAATGAAGGATCTCCTAAACAGAACTGGTTTTGCATTCCTCGTAAGCACATTCGATAACACTTTACACATCCATGTCATGATTTGTTTAGGAATCGGTTTCCTCAATGGACAGAGCCTCCTTGGACCCCCAGCACCTGGTCCCGCACCTGACCCATCCAAGGTGCCCGCTGAGGAACTGCTGAATGAAAGAGGACTTATAATAAATTC
ACGTCCTCCCCTTTTGTTTCTACTTGGCTAAGCCTTACTCATTTTTAAAAATTCAGCTCAAGAGTCCCCTCCTTTAGGAAACCTTCCCAGACCTTTTGCCCTGTCAGTGCTCCAAAGAAATCGGGAATCTAACCCTTCCTCTCCACCTCCACTTTGCACTCAGTTCCTGCCCCTATCAAAGTACGAATCACACTGGGCTGGAAATATCTGTCTGAAACCCAAGACAGTGACTTCTCTGTGGGATGGCTCATTCATCTGTGGATTCTGAGTACCCAGAACACAGGGCATGGCCTGG
TGCTGGATGGGGATTGGAGATCATGGCATTTAACAGTTGTACAGATGAGGAAATTGACAGAGAAAGGTGGCTTGGCCCTGTCAGTCACCCAAAGCAAGGAAACCTGGGGGTTTCCTTCCCAGGTTTGCTTCCATCCCTTCATGATCTCTGCTGCTCAGACAGCCCTTCCTGACTATAGTTGAAGGCAGCAGGAGAGGTGTTATGGGGTTTCTCTGGGGAAGGACGGAGCAGGGTGGTAGCAGAGGCAGAGGGAAGTGAACTTAGGCAGTAGATGTCAACATTCAGCTGTACCTCTGGAA
TATTTTCCAGATGGCTTTTTCTCTTATTTTTTGAAGCCCCAGTCTTTGATTTTACAGGTAACTTTCAAAACATCATGATGCTGCCAAATGTACTTTTGTAAACTTAAACATTATGATTCCTGTATTATTTCAGTGAGAGCTACAGTGTGATATTTCAGAGTCTATTAAATAAAAATGTGAGTTTGAATTACACCATCTGTGCCAATTACAAAGCAATTAAAAGATTTATTTTTTATGATCTGGTGTAGTGACTGAATATAACAGGTGGGGGCATTGGAACCGACGGGAAGCAGCTATGCTGGTGCCTTGGCAT
GTACAGGAAGCACAAAACAAGTGAAACTTCACAAAACAAGTGAAACTAACTGTACCAGTCAAGGTTTCGCAGAGAACTAATGGGAGATCTATGGATATATTTTAAAGGAATTTATTTAAGGGAATTGGCTCATGTGATTGTGGGGCCTGGCTGGTCTATAATCTGTAGGGCAGGTCAGCAAACCAGAAAAAGTCTGGTAGGATTTCTGTGTTACAGACTTGAGGCAGAATTCCTTCTTTTTCCCTGCTCTCTTGAGAGTCTTTGCTCTCAAGTCCTTCAACTGAATGGGTGAGGCTCACTCTCATTATTGAGGGTAATCTCCT
ACAGCTTCGACCCGCTGCTGGCCCTGTACGCGCCCCGCCTGCCTCCCATTCCCTACCCCAATGCCCCCTGCTTCAACAACGTGGCGGAGTACGAGAGCTTCCTCAGGACCGGAGTCCGGGGCGGCGGGCGCGGGCGCGGGCGGGCTCGGGGCGCGGCCGCGGGCTCTGGGGTTCCCGCCGCACCCGGGCCCTCGGGCAGGACTCGTCGCCGCCCGGACGCGCCCGCCCCGGACCCCGAGCGCATCCAGCGCCTCCGCCGTCTCATGGTGGCCAAAGAGGAAGGGGACGGGGCCGCAGGAGCGGGCCGGAGGGGTCCGGGTCGGAGCAGGAAGGCGCCAC
AGAACGAAGATGACAACTGCGTTTCTGAATGGAATTTTAAAATCAAAGGTGAAACAGTAGGCTTTTTATTATAAGAGCCAGGTTTTTGTTTTGTTTTGTTTTGTTTTGTTTTGTTTTAAGAGAGGAAACAAGTTTTCAAAGTTCTAAATAAGTTAGAGCTGGGAGGACTCAGGGCGGAGTGATTATACCATAAACCAAATCATCAGGAGGTATGAAGTTGTTTACCAAAAGAAAATAAAAGTTCAACTTGCTGAAAGAGAATCTGAGGGCATGTTGTCAGAGGCATTTGAACCAGAGTGCCTCCATCTTGAATAGGGGCTGGGTAAAATGAGGCTGAGAGCTACTGGGCT
AACATCTCGGGGTTGGGGGCACTGTGCTCTCATGAGTTCTTTGACAGTGAAGCACTTCTTGATCAGGAAGGACAGTCCCCCACGACATCCTGTCCCCGTCCTAACAGGAAACACCCAATTAGTGACCTGGTGTTTCTTCAAAATGGTGGCCTAAGGAGCTGAAAGCCCAGGGCTCTGCTCGCCTGGGAAAGTCTCCATATCCGTCTGAGCCTCAGTTTTCTCATCCGTGAAAGGGGTATAAAAGCACTTGTTCTTCCTACCTCCTGGGCTGCTGGGAGGGTTCAGAGAGAAAACTGAGAAAGTCCTTGGGAGTC
GCGTTCCACCTAGGTCTGTCCACAGTGAGGGGTTGGCATATGGAGTTTATTTGAGGGTTTAAGGAATTTGGCTCAGGGCCAGGGTTAGTTTCTTTCCATGTTTTGGGTCAACAACTGAAACACCTTTATCAGTGCCTAGGAGTGTTCAGGGACCAACTTGGGTCCAAGCCTACAAAGGAAAACCTGCAGCTGGTTGGGTCACAGTGAGAGGAAAAAGGGGGAGACCTGAGGAGTCTACAGAGGGATGCAAGGGCGGAAGGAAGGGCCGACTTTGGAGTTGGGCAGC
CCTCAGCCTCCCGAGTAGCTGGGATTACAGGCATGTGCCACCAAGCCCGTTTAATTTTTGTATTTTTAGTAGAGACAGGGTTTCGCCATGTGGGCCAGGCTGGTCTTGAACTCCTGACGTCAGGTGATCCGCCCGCCTCGGCCTCCCAAAGTGCTGGGATTACAGGCGTGAGCCACTCTGCGCCTGGCCGAGGTCTTTCTCTCAAAGCGATCACTAACCTGGCGCCACTGAACTCCAGCCTGGGCGACAGAGACCCTGTCTCTAAAGAAATTATTAAAAAAAAAAAAAAAAAAAAAAAAGGAGTCCTTGAGG
GGAGTCCCACTCTGTCTTCCAGGCTGGAGTGCAGTGGCACAATCTTGGCTCACTGCAACCTCTGCCTCCCGGGTTCAAGCGATTCTCCTGCCTCAGCCTCCCGAGTAGCTGGGATTACAGGCGCCTGCCACCACGCCAGGCTAATTTTTTGTATTTTTACAAAATACAAATTACTAATTTTTTGCATTTTCACCATGTTGGCCAGGCTGGTCTTGAACTCCTGACCCCGTGATCTACCTGCCTTGGCCTCCCAAAGTGCTGGGATTACAGGTATGAGCCACCAC
TAGCATATGATCTGGCATGTAGTAAGTGTTCAATAAATGTGAGCTAGTGTTAGGGACTCAGTAATTACTTGTTTATCAGGGCTGGATTCAATTCTATCTCATTAGAAGCAGCCCCATATCTATAACTGAATAGTGAACTGTACAATATGCATAATTGGAGGCAGAAGCCAGCATGGAGTAGAGCAACGAAAGATTATAGAACTGTTTGCTTGATAATTGCTGCTTAAGTAATTTCTGTTTTGGATGACTTGGGCAATTTCTTATCTACTAGAATTTGCCTATATAGGGGC
AAGCAAACCCATGCCCAGTTTGGCCTGAAAAACAACTAATTAGAGAGAGGAAGTGAGAAAGAGAAGAACAAGGGAGAGAGGGAAGGAGGTGATTGAGGGAATAGGTTGGAATCACAGAAGAGACAAGATCAGCAATGAAGGCTTCTATTTTTATGTATTTATTTGGCTGTGTTCATATCAAGAAATGGAAAGAAAGGTAAGACCACCTTGAAGCAGAGAAGGAATGAGAACCAGGGGCAGTCCAAACAAAGGCTCAATTCATATTTTGTTTCTCTC
TTGAAAGTTTTTAAAGCGTTTTAAGGGTCCTTAGACATGATCTTTTACAGATGAGAACAAGATGAAGTGAGATTGATAAAAATTAATCAATTTGCCCATGTTTTGCACAGGAGCATAAATTACCAGCAGACAACATCTGGATTCCATACTAAGAACACAAACATCTCACTACAGAGTTACAAACTGAACATGCCTCATGCCTAAAGTGCACACACCTATCAATCTTAGCTTTGCATGGTCCCAAAGACTCTGTAACTTTCACAGATTTGCATGTTTAATAACAAAT
ATCTCAACAAAGAGTATTCTCGGCTGGGCGCGGTGGCTCACGCCTGTAATCCCAACACTTTGGGAGGCTGAGGCGGGCAGATTACGAGGTCAAGAGATCAAGACCATCCTGGCCAACATGGTGAAACCCAGTCTCCACTAAAAATGCAAAAATTAGCTGGGTGCAGTGGCGCGCACCTGTAATCTCAGCTACTCAGGAGGCTGAGGCAGGAGAATCGCTTGAACCTGGGAGTTGGAGGTTGCAGTGAGCCAAGATTGCTGCTGCACTCCAGCCTGGTGACAGAGTGAGACTGCGCCTCAAAAAAAAAAAAAAAAA
GGGCCGTCCCTGGCGGCGGAGATGGCGGCGACAGCGGCGGAGGCTGTGGCCTCTGGCTCTGGAGAGCCCCGGGAGGAGGCTGGAGCCCTCGGCCCCGCCTGGGATGAATCCCAGTTGCGCAGTTATAGCTTCCCGACTAGGCCCATTCCGCGTCTGAGTCAGAGCGACCCCCGGGCAGAGGAGCTTATTGAGAATGAGGTGGGGGGCGGGGCCGCGTCTAAAGGGAGAGGAGGAAGGTACCCGGTTGAGAGGTCAGAGGTGAATGGTGAAAGAGATGGGAGACTGGCAGGGCTCTAGA
CTTCGGGGGAGCCTCCAGGAAGGTCTGTCCCTTCTCTTTCTCGGTGCATATAATTGAGCAGTGACGTGGGAGACAGCAGCCCCCTGGGCTCTGCGCCGGGAGCCGGGAGCGCTAAAGCGAGGGCAATTGTGTATGGGGAGGTGGGGACGGGGAGCTGGGGACGTGAAGAATGAAGAGACTGGTGGAGTTTACAAGAAGTAGGAGTGGGAGTGGCGGAGGAAGGAGCGTCTTTCTTCGGGGAAGTTCCCAGGGCAATCGTTATCTGCTGGCC
TCGCTCACACTAGATGCCAGAATAAATTCCAGAGGGGCTAGACCTTATATGGGTTTGGTGGGGCGATCCCTTAGCTTCTGTGACTTATATACTCTCTCTCCCTCAACTCAGTTAGTATGTGTGTATGTATGTTTTTATCTTTTTAGCAAGCTATTTTTTTTTTTGAGATGGAGTTTCGCTCTTCTTGCCCAGGCTGGAGTGCAGTGGTGCAATCTCTGCTCATCTCAACCTCCGCCTCTTGGGTTCAAGCGATTCTCCTGCCTCGGCCTCCCGAGTAGCTGG
TAAATATCTATCCATTTCTGGACTAATTTATTTATGCACATATTCTATCATTCAGTAAGAATGAATTCAGAAATCTATGCACTGAGAGAGACTACATTTATCTCATATCTCTCTTGAAGACATTCATTATATATTTCTCTCTCTCTCTCTCTCTCTCTCTCTCTCTTTCATTCTTTTAACTTTGTTTCCTCGGGTGTTAATTCTTTGCTTAAGTTTGCTTTTCGTCAAACGTTTGATTGAGAATGAGGTACACACTTC
TAGCGATTGGAATATTGAAATCTAATCAAGGAAGGAGCTGCTGCATTTCTCAGTATCCTGGAGCTGGGGCCTGGCAGTAATGATGGTGGGTGGTAAAGAGCTCCCTAGACAGACTTCCCTGCTTTGCAGAAACAGCCTCTCCCCCAGGCTGTAACACCTGTGGGTTCTTACCTTTCTCAACAGGGGCATGTCTGTTCATTTTCCATAGGGTAGCTAATGCTAATATGAAACAATTTTTTTTGTTGTTGTTTTGCATTTATCCACCAGGTGCCACTATGTGCCAAGAGCTTTAGAAATCTCATTCAATCCTCTCAAGTAGGTTCT
TTGTGGGATGAAGAAAATTGTGTTCCAAAGAAATGATGTTTGCCATATTATTGGAGATCAGTTGTAAAACAATGTTGGATACTTCCTACGAATTACCAGTGGTTTGCTTTGTGAAGAGGTTTAAATTCCCATCTCTGGTGCATTTTGGAACAAGTGGCTTTGAGGTCAACACCTTGAAAGGTAGCCCTCAAAAGAACAAGAGTCTTCAGTTCCCACACAAAGTAAAAAATGTGAACTTAATTTTAGCATTGTTAATAGGGAACAACTATCCATGAATCCCTGCATCAAAATGCCTATGTTATAACATCCTCTCTTCCTAAG
GAAAGCACTGCTTATGAAATGGGTTCTCCATTCGTGTTCCAGGAATAGCCTTTATTCCAGGTCCTCACCGGAACCTTGCAAAGTGGGAACCGCTGGTGAATGGCCTAAGGTCACAAAACCATCAAACTTCAAAGACCGCAGTCTTTCCACTGTACCAAGTTACCTTGTTATTTCAAAGAACAGTGAAATGAGAGCGTTACAAGCTGTTCCCTGGGCTTAGGGCTGTGGGTGTGGACAAGGGAGGCTGGATGTGGACCCAGTGCCTGAAGGGGAATTTGGTCAACAGCCATAATGAAGAGCAGGAATGGGGGTGG
ATTCCAGCTGTGTTCCCTGTCTTCAACCTGGGCTCAGTAACAGCGCTTCAAGAAGGGTCCAGCTGGTCTTTCTTACCTGGCTGACCACTGAAACTGCCCTCCCGCTCCTGGCCCTTTTTGGCCCTGGGAAGGCCCTTGCAGCTGCTCCTGGGCCCCATCTCTCTAGAACAGATGCTGGTCCCATGCCCCTGCATGACGCCTGATGGGGCTGGGACATCCTTGGCCTTTCTGTTCCAGCAGTCTGATCTGTGGCCGACTTCTTCCCACATTTTTCCTTTGAAGGAGCTTTCTCTGTCC
AAGTAGCAGCTGCTTCTCTGGTACCTGCCCCTCCTACACACCATAAGGGAGAGCTGCCGAGCCTTAAGTCCTAAACAGCTGTAGGATATGATATAAGCATCTTTCCCCCCAGTAATTCGTCGGGCAGGCAGGTACAGGCTCCAGGCCACTGGGGTTTCTTTTTTGGTTTAGTAGATACATGTGCTTTCATTTCTTAAGGAACATTGTCAGCCTGAAATCTTAGAAAAACAAAAACACCTGTAAATAATTCAGAGTGAAGACAACTCCAG
GCAAGAATGGTTTATCTATGTTTGATATGTCGACTTTACTTGAGGCCCTACCTCAAATTTAGTTAATCAGAACCTCCAAGGAAATATAGTGCAAAGTATACAAGTCTTATAAAATAACTCTTATTTGGTACAAGTTCTATTCCTAAGTGTTTACATTTGTGTCACTGGAATCTTTGGAAATTCCTAACAATGGGGCAGAAGTTAATTTTCTGCATCCCCATAGTTTGGAGGAAAGGGAAACATTCTGTTGTTAATTTGCACAAATACAA
ACCTTAGCTCAAAAAAAAAAAAAAGATCTAGGTCTCAGGGTCCCCCATGCCTGAGACCTCAGCCCCCTGGACATCTCCACATTTGATAGAAATTGGTCTCCAATTTCTCTAGGTCCTGGAGGCCTCTATGCCCAAGACTAGGGCCCTGGGGTGATCTTCTGGCAAGAGCCCAGTGCCAGGGTCTCAGCAGGATTTGAAATGTTTGAGACCCTAACTAGCTAAGTCTCATGGGCTGGGCTCCCTCAGTGCAAGACTCCATCCCTGAGGGTTGCTGTATTCAAGACAGTAGCCTTCATCGTGTCTCACTGCTGAGGCCCTGTCCTGGGGGGTTTCTGTGTCCGAGACCCTGTTC
TTCTAGCTATTCTTCCTGATGCTCCTCCTCCTCCCCACTCACCCTCTGACAGGCCCCAGTGTGTGCTGTTCCCCCCACTCATGTGTCCATGCATTCTCATCATTCAGCTCCCACTTACAAGTGAGAACATGCAGTATTTGGTTTTCTGCTCCCATGTTAGTTTGCTGAGGATAACGGCCTTTAGCTCCATCCATGTCCCTGTAAAGGAAATGATCTTGTTCCTTTTTATGGCTGCATAGTATTCCATGGTGTATATATACCACATTTTCTTGATCCAGTCTATCATTGATAGGCATTTAGGTTGATATGTCTTTGCTATTGTGAGTAGTGCTGCAAT
AATCCAGATGTTTTTCCTTTGCTTAATCTAGGCAGTCTGAAATGGCATTATCTTCTTTTCAAAAAATGAATGTTTGTACCTGTATTACATAAGGTTTGTTATTATTATTATTTATTATTATTATTATTTGAGATGGAATCTCACTCTGTCATCCAGACTGGAGTGCAGTGATGTGATCTCAGCTCAAGGCAACCTCCGCTTCCCAGGTTCAAGCGATTCTTGTGCCTCAGCTTCCCAAGTAGCTGGGATTACAGGCATGTGCCACCATACCCAACTAATTTTTGTATT
CAAAAGAAAAAGCTGTACGCAGGAAGGTCTGTGGGTGGCAGAGGTGAGTGATCGTAATCGCAGCTGACATAAGCCCACTGCTGTCCAAAAACAGAGGCTGTGGGGTGGCAGGCGGCAGGGAAGGAGGCTGGAAGCTGGACCAGGGCATCCTGGGCCCGACAGGCCTTATGGGTCCTGGGCAATGATGGGATATTGGTGAAGAGTGTGAGGCTGGGGGCGATGGCCTGTGAAGCTGGAGGCTGCAACACAAGGGCAGAGCTGTCCAGAGATTTGCCAAATTCGGGCAGAACGATGCAAGAGTGAGCATGTGAGTTC
CGGGCACGCAGTGGCTCATGCCCGTAATCCCAGAATTTTGGGAGGCCGAAGTGGGCAGATCACTTGAGGTCAGGAGTTCCAGACCAGCCTGGCCAATATGGTGAAACCCCATCTCTTTGTAGAAATACAAAAATTAGGTGGGCATTGTAGTGCACACCTAAAATCCCAGCTACTCGGGAGGCTGAGGTAGGAGAATTGCTTGAACCTGGGAGGTGGAGGTTGCAGTGAGCCGAGATCATGCCACTGCACTCCAACCTGGGTGACAGAGCA
TAATACATTTCTTTACAAAAATAGGTAAACTAAAACTCTAAGCCACCCTAAGACATCTTTAGAACAGATATAAATCCCAAGCTATAAAATCACCTAACTCATTATTACTTCTCTTCTCTAGCATCTAATTATTTCTGTAATGGCTTATACACCATGATGGCTTATACGAATCTTATACACCTACCTCAGTGATAGTGTTAACCATTATAATTTACTTTGAATCTTTATGATCAATCTCTGCCATGGCACCGTGTATGTTAGTTTT
GTCAAGCAAATTGTGTGTCATAGAAAGTCTTAGGACAGCCGTGTATATTTTCTCCCCCAATGAATCAATTGAAAATGAGAAGCTCTTACCGCCATGTTCCGGGCAGAAGCTATCAAAAGTATAAGCCATGATATTATAATTTGATGATTTTTCATGCGTCAAATGGTTATGGCCCAGGGGTGAAAAGTGGATGCTCCGTAACTAGATGATGGTCAAGAGTTATAAAAATGAGGTCCTCTCTGTTCAACATTTCTCCTTTCTTGAAAGGATACTGAATATCATGCTCAGGGCCTCTA
AGGAGGTTGGAGTTTGTTTTGTGTCTTCTGCACACTTTGCTTCCTGTAAGAATAATAGACTGATCATTCAAATTAAGGGGACATTCCCTACCAGCCTGCATCTGTTGACACCTGTGATTTTCCATTGTCCTCAAAAGACTCCCTGGCAGAGAAAGGGGAGGAACCCGAGTAATCTGCTGGGCCGCATCCATCCCACATTACTGTCTAATGCTGGTTCTTAGCGACACTGATGGACAAGATACCGCTCCTAGCCTCAACAGAATCACAGTCTAGCAGAGAATTCAGACAAATGAA
TTTACACAAGGCTGGGTCAACACTGACATTGCTGTTCCAGGAAAGGAAGTGAACAGCTCTGGGCACCATGGAACCAATTCCCACAGGCCCACCCTGCAAGATAGTCCTCCAGGAAGACGATTCCAACAGTGGTCAGACGTGGCTGAGGTTTGGAGTCTGGTGACCCAGCTTTCACTTGAGGATCCCTGAGCAAATCTCACAGTGACAGGCAATGCCCTCCATCCCCCGAATCTCCTGAAGGTTAGGATTTTGCCTTATGACCCATTAGGGACAAAATGAAACCGTTGCCCTTTTTGAGCT
GCGTGATGGCACACACCTGTGGTCCCAGCTACTCGGGAGGCTGAGGCGAGAGGATCCCTTGAGCCCAGGAGGTCGAAGCTGCAGTGAGCCAAGATTGCTTCACTGCACTCCAGCCTGGGCAGCAGAGCCAGACCCTGTATCAATAAATAAATAAATAAAACTTTAAAAAAATCCATGAACTATGAAACCAGCAGCCGTCCCTCTAAAACTGGAGGAGCACGCAGGGCTGAGCTGTAATTGAGGTTGTCTAGGGATGATGCTCCCATCTCAGCCATTGCTAATGTGGGCCTCGCCCTG
TGTGCTGGATGTTTATTAAGAACCTCCTTTGGGATCAACAGCTGTGGAAGAATGAGAATGAGCAGGAGTGGCCAGAGGAAGAGGCTGATCTACAAGACAAGCCAGTGACAGCCTCAGCCAACCCCACAGGGAGCTCTGAAGCTAGAATGGCCCTTCAGAGTTGACCCAAAATAAGCTAAGAAGGCCAGGCCGTTACACACCTGTTGCCATTGAATGTGGGCTATCCTTGACCTTGGGCAAGGTGCTCTCTGAGGCAATTCCCACCCTGGAAGACTGTCTGCATAGTGCT
AGCTCTGAGGGGAAGATCCAGCTCAGTGGCACAGGCCCTTGACTCAGACTGAACCAGGTCCCAGGCCCAGTTCTGCCCCACACTGGCTCCCTGCACGTGCCTGGACAGTGAAGGCTCCGAGCTGCTGTTTGTGCATCTGTCAAGAGGAGAGCACAGTGGCTGCAGCATAGAGTGGCTGGGCGTGAGCGTGAGAGCAGGTGTTCAGAGCGAGGCACAGGGTCTGGCAGATAGGACATGGCCATGGTGTCGGTTTTATCCTTTAAGGCAACATCACCCTC
TACTACTGATTGTGTTTTCCTTGATAAAATGTAGCATACTCCAGGAAAAGTAATACATTTTCACCCCTTGTTAGAACACTCATGTAATTCAAGCAAATAACACAAACACAGTCTGAATTTCAGTCTTCTAGACCCGGTTTTCCCCAACATCAGACTAATTAGTTTTATTCCATCTAGCCAACACCTGCTTGAGAAGAACATTTAGTGTCATAAAACAAACCACCCACCAAGAAATAAGGAAACTGAGAAAAGCCCACACACCAACGTCATGTTGCCAAGCTCAGCTCTAAAACAAA
GTGCAATCTCAGCTCACTGCAACCTCCGCCTCTCAGCTCACTGCAACCTCCACTTCCCGGGTTCAAGCAATTCTCCTGCCTCAGCCTCCCTAGTAGCTGGGATGACAGGAACCTACCACCATGCCAGGCTAATTTTTGTATTTTTAGTAGAGACGGGGTTTCACCATTTGGCCAGGCTGGTCTCCAACTCCTGACTTCAAGTGATCCACCTGCCTCAGCCTCCCAAATTGCTGGGATTACAGGCGTGAGCCACCGCGCCCGGGCCATTCTTCATTTCCCTCTTACTTTTTACTTTATATA
ACATATTGGAAAAGGCTTTATAGCGGATACGAAAGAAGCGAAGTGAGGTATTATTTGAATAGCACTTAGTATGTTTCAGGTATTGTGCTAGGAGGTTGATATATCTAAACATCCAAAGACTGAATTTAAAATATGAGACCTCGACTAATATACCTCAACTATCATCATCATCGTCGTCGTCCTCCTCCTCCTTCTCCTCCCTAATGCCAGATCTTTGAGTGCAACATGAAGCTTTTGCTGTATACCTGTATACAGTCCTCTTTAGGCAGGGAATAGGAGAATGAAGCCACATTGC
ATCACTCCCACTGCAGCCCCTCAGATGCACCTGGACCCCTCCTGCCACGGGGCCTTCGCACACGCTGTGCTTTCCCTAAAGTCCTCTACTCCTGTTTGCAATGGCCTTGGATTATAGTTAAAATGTTCCATATCTTTGTTGGGTTATTTGTTCAATGTCTGTGTCTTCACTCGGCAGCAAGCCCTGTGGGGCATAGATTATGCTGGATTTTCTCCTGGTGTAGAGCCCAGTACATAGCAGATCTAACAAGCAAAGACTGTGGGTGA
TCCCTACTAAAAATACAAAAATTAGCTGGGTGTGGTGGTGCATGCCTGTAATCCCAACTACTCGGGAGGCTGAGGCAGGAGAATCGCTTGAACCCGGGAGGCAGAGGTTGCAGTAAACTGAGATCGTGCCACTGCAATCCAGCGTGGGCGACAGAGAGAGACTCCGTTTCAAAACCAACCAACCAACCAAAAAAACAAGGCTGACCCCCACCCCCAGCAGAGGCTGAACTTAGAACAAGTACAGATCCCATCAGAACTATGATCTCTTTCAGATCAAAGAGGCTCATGGTACATTCTAGCTTTTCTTGTTCT
CAGATTAAAAACAGCCTCACCTCACAGGGTGGCTTCAAAGACTAAATGAGTCAACACAGGTAAAGTGCTTGGAAGTGTCTGGCACACAGTCAATGCTCAATATTAATGATCAATTTTCTATGTAAAGAATCACTTGGGGCTCTTATTAAAAATACAAATTCCCAAGCTCCTCCTCTGGAGATTTTGATTTAGAAAGTCTTGGGAGAGATCTGAGGATCTATATTTGTAATAATTACTCCAGGTCATCCTTATGATCAGACAAGTTTGAGAAATACTGGCTTACTCAACTACCACTCCTGGGAGGCCAGCTGAAATTCACGCCCTCTGAAAAAGTCACTCCCCATTTCTTCACATGGAATGATCTTTCCCTCACTGGGCATCCATGGCCTTATGTCCATAGCCTTGTCTCTGCACTTTCCATGGCCTTA
AACAGGCTAGACTCTTTCCAGTTCAGAGCATAGAAGCACAGATCTCACTCTTCGCCACCTTACACCATAGGAATTCGCTTCTCAGGAATCAGGGAAAGATGGAGACTAGAAGCTTTCTTCCTGCCTTCTCAATAACTTTACTATCCCTTGGAAATCCTCCTTGATCTGGGAGACTGGCTGCCTGGTGACAAGAGAAGAGAATGACCCTAGTGATATCTTTTAGGACCCAGCCTGAGCTCTGCTTTTAAGGGTTGCTGGGGAA
TGAGAGAATTAAATAACCTGCTCAGTATCACAAAGCCGAGTAAATGCTAGAACTGGCATATAAACCCAGGCCAGTCAGCTTCTAAATGCTTTTAAGCGTCATTACCTTCAAAAGAGTAAAACTCTACTTTGACCTTTCTTCTTGTCTTTGGTACCTTGCTCTCAGGTTAGCCGAGTACCTGATTCCCTTTTCTTCCATTATTGGTGTGGGGGATAAATATCTAAGTACTGTATATTCATCTAATTTTCTCTGCTTAGTCACCATGATTTCTAAAGAAATGTAGCGATCTTTGCATATCTGTTTAACTTTTCCATGGGGG
ACCTTAGGAGGAAGAAGTAAAACGCAAACTCACACGTGCAGCAGAGTGTTCGCCTCAGGAATACTGATATGTGTTAGGAGTTTTGCAGACGTTATGTCTTTTATTGATAAGAACCCCCCTGAGCTAGGCACAGTTATCCCTCTCCTATAGGGGGTGATGATTGGGCTTAGAAAGGCCAAAGGTCTTACTTAAAGTCTCCTAGTTAGTGAGCTGAGAGCAATGTTCTGAATCTGGTCTTTCAGGATTTTACCACGTGATGTTCCTTCCATAGCATAATGTGCCTCTTGGTTTTAA
GGCACGCACAGGCAGCCACACAGGTGGGTTGCAGGGCCTGTCCCAGCTCAGGGAAGGGCCTTCAGAATACACTCTCCTCTCACTGCTACAGCTAAGAGTCACTCTGACCAGCTGGCTCCATGAGAGAACAGGGAGAATAACAACCTAAAGCTGGCATCAGCGAGCTCTCTGCGTGACCCTGATATGTGCAAAGATCACAGTGTGGTCACTTCTAAGCGTATGTCCCCCCTCTGTCAAGGCCTATGTTACAGAGGATGTTAGACTTTAACAGCCTCAGGGATGGGACAGGCCCTAACCCACA
AATGCCACTAAGCAAGTAAAGAGTCCAAAGACTGGGCAAAGTGGCTCACACCTGTAATTCCAACACTTTGGGAGGCCGAGGCAGGTGGATCAACTGAGGTCAGAAGTTCAAGACCAGCCTGTCCAACATGGCAAAACCCCGTCTCTACAAAAAATACAAAAATTAACTGGGTGTGGTGGTGGGTGCCTGTAGTCCCAGCTACTCTGGAGGCTGAGGCAGGAGAATTGCTTGAACCCAGGAGGCAGAGGTTACAGTGAGCT
ATCGCTTGAACTCGGGAAGTGCAGGTTGCGGTAAACTGAGATCTCACCATTGCACTCCAGCCTGGGCAACAAAAGCGAAACTCCGTCTCAAAAAAAAAAAAAAAAAAAAAAACAAACAAACAAACAAACAAAAAAAAAAATCAGATATCCCCAGAAAGGAAGTTGTTATGGGCACCAAATGGTTGTCATAAAATTCACGTTTTGTTGTCCCCCTTCCCATAGCTGGTGGCCTTCAAAAGAGTATTTTATTGTCTCTCTCCAATAATGTGGGGGCCATTTGTAGGAATCACACACACAGGCAGCTGGGATTT
CTGCAGCCCCAGCAGGCAGGTAGCATCATCCCCATTTTAGAGATGAGGAAACTGAGACTTAAGTAAGGGGTAATGACTTGCCCAGGGTCACCCAGCTGAGAAAGCTGGATTCCAATCCAAACCCTTCTGTATCAGGGGCCTAAGCTATTGGATGCTTGGATTTTATCCCCAGAATGAGGACTGGGGGATGCCCAGGATCAGGTAGATGTAAGAAAGATTGAAGGGCTGGGGCCGTGGAGATAAGGGGTGAGTCTAGGGGCCTGATAGAAGCCACTCGAACATCGCAGCAGAGCTGATGCCCTT
ATGACATATAGTCACTGTTATCTCCTTTTTGCCCATGAGGAAACCGAGGCAAGTAGTGAGTAGAGAGGCAGAGCTGGGATTTGAAGCCTAGTGGACTGGCTCCACAGTTGCTGCTTTTAATCACCCTGCTATAAGCTGGGCATGGTGGCACACAGCTGTAGTCCCAGCTACTTTGGAGGCTGAGGTGGGAGGATCACTTGGGCCCTGAGATGGAAGTTGCAGTGAGCTGAGATTGCAGCACTGCACTCCAGCCTGGATAACAGAGTGAGACCCTGTCTCAAAAAATAATAAT
CATGCTTTACACCCACTGGGCATGCCAGACCCACAGGGGCGCTTAGAGCAGAGTGGGTGCAGAGCTCTGGGCAGCTGATGGCTGGGACCTCAGATGATGTCCTGGGCCACAGATCAGGAGACTTCCCTGCTGGGCTGGAGATGTACAGGGCCCCATATCACCAGAGAGACCAGAGCTCACCACAGGACCAAGCAGCCTTTCAAGAGAGTCCTTATTATCAGATTCTCATTCCTTTCTTATCCTTTATTAGAAAAATTCATATGAG
CAGAAGTACAATTTTTCCTCTTAGGAGTTTATGGTAAGAATTTTATAGGCATCCTAGAGGTTTTTTCTCGTTGCTTTATTCAGGGATATTTTAGGCATCATGTACACCATTTTAAAAACTTAAAAACAGACTTTCCTTGAGTGATGTTTCATTATGATGTGTGCCCATTCATCCCCAGTTGATATTAGAAGTGACCTTTATCTAAGACTTTTTTCTCCAAATTGAATGAGAATATTTCCTGTAGGACCAGACAGAAAAATTCCGAAGGGGCAAATATTTTAAATGGTTAAAATG
TGCAGCCTGGGGGTAACCCTCAGCCCACCCAGTGCCCAGCGAGGGGGCTCTGATCCACAGGCTCCGCCCAGCTCCCTGGGTCCTCTTTTCAGTGGGCCTCTTTTATTGCCTAGCACTGGGGATCGGGGTGGGGGGTGGACAGTTACCCCAGTATAGATACTGGCTCATCCGGACATATCTGTGCTGCTGCAGGGCACTCAGCCTCCTTCCCTGCAAGATTAGAGGGGCTGTGGAAGACAGAAGAAAGATGCTGTGCTCTTATGGACTCCTTTTCCTTAGACTAATGCCCACGGGGAAAGGAAAGGAAAGGGAAGGGAAG
GGGTTTCAGCGAGAGTCTTCTAATCCGAGGCGCTGCGGGACGGGTGAGCTTCCCTCCAGGCCGGTCCTGTCCTCGAGATCTCGCCAGACCCGGCGCAGCGCACCTGAGAGTCGGCGCCACAGATCCGAACAGTGGGTCGGGCAGGGCCTCCTCGACCCGGACCCGCCGGGCGCCAGGCGGCCTGGGGCTGCTGAACTGGCCGGGGGTGACTGGCTTGTGGCCACCCGCCAGGAGACCTGCTAGTGACGTGTGGGATGACCCTGGTTTTCGGCTCCTCCCGC
TAGTTTGTTTTATATACACAGGAAACAATAATGAATTCAAAAGTTTATGTATCAGTCATTTGTATTAGGGCAATATTAAGAACAAACAACAGGGACTAGTGCTTTCTTGATCCTGGCATATGTGCCAATTCCTAATCTCTTGCATTTGCATGTGTACAGACATGGCCTTTTTTTTCTAGCTGCCTCTGCTAAACATTAAGTACATTAACAGGCATGGTAGAGGCAGATAAGATTAACAAAGCGGGGAACAGAAGTTCATAGGTTTAT
CTAAATATTTTCACATGATTATTGGGTTATGAGTTTATTTTTCCTAGAAACTTTCACTGACTACTCAATTAGACTTCCCTCCTGTTACTAGCAATATTAGACCTAATGTCCCAAAACATGGGTGTTATCTGAGTCCTTCCTTTCCATGCTTTTCCCTGCCAGTCCTGAGAGTCCATTATGTACTGGTAGATTAGGATAAATCAGTTATTTTATTTAAAAATGTTCATTCTGAGGCCAGGCACAGTGGCTCACGCCTGTAATCCCAGCACTTTGAGAGGCCCAGGAAGGCAG
ACACTAGGTGGGAATAAAGGATAAGAGAAATTAATGTGTGCTTAGCATGTGAGAGCTGACATTCAGAGTCAGCCTGAGCAAAGAGATTCATACGGAAGGACGAAGCGCATGTTGTGAGACAAAGAACACCCAATTATAAGATAGAAAACCTTGGTTCTGGGAAATTCCTGAACCTGTTTGCCCATCCATGAAAGAGTAAGAGTGATACTACCTTCTCCACCTTATTCTTGTAACAGAACTGCCCGTTTCTTTCGTGCCCACAGCTAAG
AAAATGATTGGAAAAGGCATTACAGATAAAGTTAACTTCCATTAATTGACTTGAAGTAATAACAGTCAACCATTTATTGAGGACTTTCATGTGCCAGACAATGAACTAAGGGCTCTACATGCATTATCTCATTGATCCTTGCCCCAGCCCTTTAAGAGAGGAGGTACCATTGTTATTTCCACTTAGAGATGTGAACACTGAGGAACTGAGAGGCTACCTCACTGTGGGTGTCTGTGTGTATAGAGGTCCAGGCAGTCACAGGACAGTCTGGTCACACAG
CTCGTCCTCCCAAAGTGCTAGGAGTACAGGTGTGAGCCACCATGCCCAGCCAGGTACAAATATTTTCGTAAGATTACAAGCCAGGTGACATTGTTACTTCCTGTTGCACTATATCGGGTTTACAATTTTAAGAAATTTAGCTTTTAGCTGCTAAGTTTCAGGTACAGTCTTCCAGATCAAAAATATCTTCAGCTGAGCGTGGTGCCTCACACCTGTACTCCCAGCCCTTTGGGAAGCCAAGGCAGGATAATGACTTGAGCCCAGGACTTTTTAGATCAC
ATGGGTCACTGCTGGGTGTCCCGGGCTGCTTCCTTGGTTGGTTGCGGGACAGTAGCCCACCAGTCCAAAGACAGGGAGGGAAGCAGTCTCCAGTCCCCTGGAGATTTAACCTTCAGTGTGGACTGCCCCAACAGAAGGAGGAACGTGGCCTGCCAAAGCCTTCCTTGGGTCAAAGGAAACAAAAGTGAAGCACAAGCCACTGAAGGGGGCAACAGCAAAGCCAAGGAATGAATTCGGAGAGTGGGGGTAATCTCTCGCCCCCAGCCCCGCTCATTAGTGCACTGGGACGAATGCGGCAGCAGCT
TGACAGAATGACAGAACCAAGGAATCATGAGATTTGCTATAAGCAAGACAGAGAGCCAGGAAATGAGGAGGGGAGAGCGCTCTGGGCTGTGACTCTGGGTTGGCTGGAGCACACCCCGGAGTGGCACAGGGCTCAGGGCTGGCACTTCCTCCAAGACTTGCTCTGGGGCCAGGTCCAAGACTACAATCTCCTTGCTGTTTTTCCATGGCAGTAGCTTAGACTGTAGTTCTCTGCCATGAAGTGGTTCAGAGAATGCATGGAGTTGCTTTTTCAGCACCAGT
AAGAGCCACATTGAAAATTCCAATTTGGGAGACTGGTTTTGGGTGGATTCTGAGTTCTGAGAATCCAGAAAGAAAGGAAAAAACATATTTAAACATTCAAAATTCCAAGTATACCCATCAATTCCCAAAACTTTTGGGGTAATCAAATTTTATTCCTGTGCCCAGTTCAGAGTTTGTAAATAACACTTTCTACACTCACTACAGATGACGCCGCCGGGCCGCCGTCGCCCTCTAATGCTAGCGCCGCCTCTCGCTTGGCTGAGCTCCAGCCG
TTGTTGTGGGCTTGGTACTGGGTTCCAAGGAAAAGTTTCATGCATAATTCGGTCTCCTTCCCTAAAGTAGATGGTGTCTTTCTCTGTACCATGTTGCCTACAGTTGGAGGGAAAGGTGATGTGGGCAGTCCTGTGGCTGCCACAGCTGATGCTATGCAGGGCTACACCTGAAGCCTATGGCCTCTTGGACCAGGGTGGAAATGGGTCATGCCCAAGGCCCAGGCTGCTACCATGCTGAAATTTATTTGGGGCCCAGTGATGTGAGAATCCCATTCATCCTGATGGGGTGG
AGACTCTGCTCCACCACCTCTTGTGAAAGGCCTGACTGATGGCAGGCTTGTCCTCAGCCATCCAGAGGCCTGACTGTCTCCCTGTGATGCTGTACTTCAGTGGTCACGCTCCTGATCCGCTTTCATGTTCCACCCTGTACACCTGGCTCCACCTTTTAGATAGCAGTAGCAGAATTAGTGAAAGTACTAAAAGTCTTTGAAATGCATAGAAGAAATAATGGCGTAAGCTGTCCTCTCTCTCTCTCCGCCTTGGCTGCCAAACAGGGAAGGGCCCCTCTGGTGGACACGTGACTCGCATGACCTTACCTATCATTGTAGATGGCTCA
ATACAAAAAATTAGCCGAGCGCGGTGGCAGGTGCCTGTAGTCCCAGCTACTAGGGAGGCTGAGGCAGGAGAATGGCGTGAACCCGGGAGGCGGAGCTTGCAGTGAGCCGAGATCGTGCCACTGCACTCCAGCCTGGGTGACAGAGTGAGATTCTGTCTCAAAAAAAAAAAAAAAAAAAAAGATACAACAGCTTTATGCCAATTACATGCACTCTGTATGTGATACAGTGTTTAATTGCCTGCATGTTTAGTTAGAGGTTTTAAGGTGACATATGGCATATAACTCATGCTTTAATGCAGCTGTTGCCAAT
ATATGAGTTTGAACTCAAGTCTCCATTATGACCAGATTGTTTTAGGATGAAAAAAAGTTGGCATTCTTAAACCTTGACTAAATGTGTAAGAGTTCAAGTGTGTGGGGGATGGTCAGGGAAGTAGGGTTGGTCTTAACTGCTGCTCTCTACCTGGATGACCTTAGGAAAATCATTTAACCCCTTAAAGACTGTTTCTCTGTTATAAAATGATAGGACAGAACTAACTTGTCAACACTACAAGCCTTCTAAGACCTCAAATTTTGTGATTCTAT
GTTCACAAAGACCTCTCCTGCCTTATTCAGGAACTCAGTGTGGGTACAGCAGATCCTCCCTATCGAGAAACCCTTCAACCAACCTGCACCCATTGTGTTCCATTTCCTCCCGTTCTGTTCCACTGACTTTGAACCTCAGGTTCACATTGCAGCAGATCAGATTACTTCCCCAAAATGCCTTCCCTCTATTATTCTTGTTTACCGGGCATTCGCTACCATGTTAATGTCTCTAGGGTGGAGGACAGGGTAGGGTTGGAACAGGACAAATTGGGCCTAATTTAAACATTGGAA
TGCTCTGCCCAGCCCTTTCAATGCTGACGTTTCACACATCTTGTAAGAAAGCCCTTGGGTCTGGCCAGGCCCGGGTGTGGACAGGGATGCTCACATTGAGCCTGTGGACACAGAAGAGTCTTTATTCGGGCAGACTCTTGAGCCCTTGTTCTGACTGAGCCTATTGGTGCATTTGAGGGGGGTTGGGGGGAGTGAGGATTTAAAAAAAAAAAAAAAGGTCTTGAGGGATGCTGGGGAAGGAAGAGAAGCCAAGTGTCTGGATGGTGTGACCCCAGACTGCAACGCTAGAATGACTCTCAAAACATTCTCCTTT
TGGGAGATTGATAGTTTACACTGAGCACTTTTTCAGGATGCTATAGCTACTGGTCAAAGCCTCAATTTCTTTCACCTGAGGGAAACTCTGTGTTTTTGCTTTGGTGTCTTAACTGTGCCTTTTAGAGACTCACCTTGATCCTAACACTTATCTGCTCAGTGAGACCCACAGGACTTCACCTGGGCCCCCCCAACATTTGTCACCCCCTTCGCACAGTCCTCAGTGTGGCCATATCCCAAGTACGTAGTACAATTCTGTTTCCAATATCGGAGC
TGAACTAGGGAAATTTATGTTAATTGTTTACATACACAGAAACTAATGTCCAGAGAAGCTGAGTCACTTGCTGAAGAACCCACAGCACCCAGGCATAAAATGTACTCCCGGTGAGGGCCTGGGGGCCTGTGGATGGTTTAGCTGCATTTCATCCCAAGGAGATGAAATGTTTGTTGCAAAGCTGTTTCCTGTCCACCCACTTACCCATTGCACAATCTCTTCCAGGTATCATAGCAGAGCTGGGTTCATGAACCCAGCAGGCTGAAGCTGGGAGAGGGGCAGGGCCTAGACCCTCAGCCTCCTGATTCTCAGCCCAGGGCCAGCAA
AGATGGGGTTTCACCGTGTTAGCCAGGATGGTCTCGATCTCCTGACCTCGTGATCTGCCTGCCTCAGCCTCCCAAAGTGCTGGGATTACAGGCGTGAGCCACCGCGCCTGTCCCCTAGTCTTTATTTTCAATTGCTCAGGTGGATTTTCAAGACACGAATGCTCGGAGTCTGGCAGAAAGGAAGAGAGAAGAGGAGAAGCAGAAGCACTTGGATAAAATTTATCAAGAAAGAGCCAGCCAGGCGGAGAGGGAGATGCAAGGCAAGTGTCCAGGACGGAGGGAGGGGCCCACGCCTCTGAGGGTTGCCCGTG
AATTTGACCCACTTGCTGTGCCAATCATTGTATAGGGCTTTAAACATAATGCTCTTCCTCTCAAATCTTGCTTTACAAAGTTGAAATAACACTAGTTCTGAACTCCTGGAAGCATTATTAAAAATAAAAAGCAGGCTATTTCTAAATAGTTTTGCGTCTGTCTGAAGTAAGATGAATTTAAAATATGAGATACTAATTTGTAATGTAACTCTATTATAAAAATATTACTTATTATAGAAATATTTTTTAAGGTTAAAAAAGACTGCATTTTC
AGGGAGAGTCGCGGCCTCTCTGAGGCTTGGCTTCCTTTCCTGTGAAATGGCTGTGGTGAGGAGCAAACGCTCAGCAGTGAAGAAGGACCCTTTGTAACCGCGAAGGAGCCTGTGAGTGTGAGGTATGGTTGTTATCAACGCTAAGGGCAGTCTTTTGCCTTCTGCGGGGGTGACGACCATCCTTCTCCCTGCCCCAGCCCCACAGTGGAAGGAAAACATAAGTCACCTCCAGAGATTATCACATGCAGTGGATTGCTTTCAGCCTTTTTTCTGAATATAAAATATACATATAC
TAGAATGCAAGAGTAAAGCCTGTTGTGAACTGATTAGGTTACCTGTGGAAAAGGCTATGCCCAAGCATGTGTTGAAGCCAGTGATGGCCAGAATGTCATCGAAGCTGCCAGCTGCCATGAGCAAGGTTGGGACACCCTTCTCAACACCATAGCCTCCTCCCTGCAAAAGGAGCATTGAAGGCACCACAACAGCTGGAGATACAGCACCTAAAACAAAACTAGGCAGACAGCATTTTAAACATTTATGATAACATCTTACTTATTACTATTTTGAAATTATAATGCCCTCCACTTTTTAG
ACCTCTGAGGGTGCTTCCTCCCTCCAGGAAGCTCCAAGCCCAGGGTAGGTGCTCCCCTCCCTGAGCCGAAATCCCTACACTGCCAGCTCACTCTGTCCCGTCCAGGGCGTGGCCTGCTGGGCACCCAGCACACAGCAAGTGTTGGGAAACAGCCACTGAACGAAAGTGAAAGAATGAGGCCTCACCTGTGCTAATTCAGCTGAACCTGACAAACCTGCCCGAAGCCCCCTCCCAGGTTCCTCTAGGAGGCACCTCCTCCCTGGGCGCAGCCCTTGTCTGACTTTCCTGCCCCCACCTCATTGCCAGGCACCTGCTCCTTCTGCAA
CCTTAGGCCTCAGGCAAGATATCCACTCTAAGCGCCTTGTCTTTTTTTGCAATTCAGTCTGGCCACAGTACGGGTCCAAATGGTTCGCAAATGGAACATTCAACTTTATAATTTTAACTGACTTAAGCAATTATTGTTGACGACTGGAAAAATGGGGAGAAATTCCTTATGTCCAGGCCTTTTTGCACTCAGATCACAACCCGACCTCTGCAATTATTGCTCACCTATTCAAATCCTTCTCCATTCTCGCTGCGCAGATCACCTTTCTCCTCCCCACACCACCTCTTTTTCCTCATTAGATCCAGTAGACTGCTGTCCACCTCTCCCAGCCCCTACCTCTCCCTCTCAACCGTCTTTTTTAATCCAAGCCTCCTCTTTATCTTCTCAGCTGTGATCTTCTCAGCCACCATCTTCCCAGCCGCCATCTTCCCAGTAA
CAGCCTCAGCCCCACCTCGGCCTCATTGCCCTGGGCACTTCTGGGCCCTGGTGTTGGCCAGGGTGACAGTGCCACGGCCTCCTGCAGCCCGTCCCCCAGCTCGGGCTCTGAGGGGCCAGGCCAGGTGGACAGTGGGCGGGGCTCAGACACCGAGGCCTCCGAGGGGGCGGAAGGGCTGGGCGGCACCGACCTGCGGGGCCGGACCTGGGCCACTGCCGTAGCACTCGCCTGGCTGGAGCACCGATGCGCCGCTGCCTTCGACGAGTGGGAACTGACAGCGGCCAAGGCTGATTGCTGG
GAGCCCCAAGCCCCTATCCTGTGTGGCCTCCCACCCTGACTCACCTTTCCCCTGGGGCCCTGAAAGTGGCCTGTGCCGCCTGGGGCAGGGGGAGGGCGCCTGGACCACCTCCCGGCCATCTGGCCTCACCCAGGTCCTCATTTTGGTCCTGCTGGGGCTGCCTGGGGATCTGCCGGATGCAGGGGCAAGGCAGTGAGGCAAGGTGCTTGGTGGCCTTCCCCCCAGGTCACGTGCCACGAGCTCTGCCACCTTCTGGGCCTGGGGAACTGCCGCTGGCTCCGCTGCCTCATGCAGGGTGCGCTCAGCCTGGA
TGCTTTCATGATAAGATCGTAAAAACCAGAGGCTTAACTGAATCCAACAATCTGTTTACGCTCTTGCATCTTTGATTTTCCTTAGACTTTTAGCTCATCATAAAAGTCAGGTTTATAGACATTTCTCTATAATTTAACACTTAATACTTCAAATATCTCTGCTAATTACACATATACTCTGCTAAATTTATTCAATCATAAATATATTCTTAGTTATAGCCTATTCTATTAAAAAAGCGTTTTTTTAAAAAAAAAACTTCTGTTTA
CCTGAGCCAGTACAATGAAGGAGACAGCTGAACTTAATCTACCGAGGCTCTACTCCTCTTCCTGCTTGGAAAATCTCCATCCAGCCCGCTCAGCAGAGGGAACTGCCCCAGGAAGAGAAGAGCGGTGGGCTGAGGGGCCGGGTGGAGAGAGTACAGAGGGAGGAAGCTAAGTAAACACCCAGCCTCTGTGCTCCCCCGTGCTGCCTCCGCCTGGTCAGCACCCTGTCGCTGGCATTGATGGTTTCATTTTTCTGGAGAGAAAAAGAACAAACGCGGA
CCTTGGGGGCCGGCCCACTCCACAATGCAGGAGTTAAACCAAAATAATAGGAACGACCCCAGAGGCTATGGCCCGCCTACCAAGTTGGCCACACCAAATATCACATAGAGCAGAGGGATAGTCCTACCTCTGGTAGTTGATAGGTTTTAGATCTCAAGTCTCCAGGAGCCTCTGGAAACCTGCCCTACCCTCAACCTGGCTTCATTATTCAAGAAGCTGGTTCCCACCAGAAAATTTCTTTGATTTCCCCTTTGTCTGCTCAGGAAAATCAATATTTTTTTAACCACCAAGAGGTTTGCTGGCATTGGTCAGCTCCGAGATACAGGAAATCA
AGAGAGAGACATTTTACCTTTTGAACATTTTGAATTTTGAATTTTGAACTATATCAAGAAATAAAAGATAATTCCTAAGGAGACCAAACAAACCCCCAAAAAATTCAAAATGAAAAACTTTTTAAAAACTAATGGAATTTTTTAACCTTTATCGAAATAAAATTTAAAAATTTTCTAAATATTATGTTATTCCTTTAACAAGGAGGTTTACCGCCATTTTAATTCAGTACGTTGTTTTCTTTTTAATTGCATGATCTTTCTTTACATCTGTCTTTTTTCCATTACAAGGT
TTGTTCAGTTATAAAAGACTAACTGTCATCCCCAGGATGTTCTCACCATCACTGAGGCTTCAGCCATGATGAGAACCTATGGTCTTACTAAGACCCTTTCATGAGTCCAAAACATGTGGCCATTTACCAGGGCTCTCTGTCAGTTTGAGCAAGTTTTATGCAGCTCCTACTGTCAAATTTTATTTCAATTAGCCCTCACACAGTGGCCTGGAGGTTGGGTCTCCTGAGGGTTTATGGTGATCTGGGAACTTTTGC
TCCTTAAGCTCCAAACCCCACTACCCAACTTTGGAGAAGTCTCCAGACCTCTCGGGACCCGGGGCTGGGAACTTGTGCTAGTTTCGAAGCCAGAACAACAGGTGGTAAAGGGATCAGCCGCCGCAGCCGCAGCTCCCGGGTCACGGTCGCAGCCGGGCCCAGCAGCGCGGTGGAGCACGTGGGCCCGGGAGGCGCTTCCCAGCTGCGGTCCCTGGATCGCCCTCTCCACGCTGAAGCAACAGCTCCCTGGGGCCAGCTACCTAGAG
TTTACACGTGAGCTTATATGAACATATAAAACATTATGGTATTGGACAGAGAAATGATATTGATTTGAAGAATCATATTGTTGAAGTATTTTGAGAAGTCAAATGCACTTGAGAGTAAGCTAATGCATCCTAAAACATGTTTCTGTGAAGTCTGAGGAAGGTGTCAGCCAGAGCATATGTTGAAGCAGACCCTTCAGTGAAGCCTTCAGTCTGTAAGAATCGCTGCATGTGAAGATGTGTTAATGTTATGATAGTTACAGTTTTTATAAAAGAGATGATATACACTTGGATATGCTTTCTGTCTATATTTATGCAAAT
CACGCCTATTTCGCTAGCTCACCGCAGAACGGCTTTATTATGAGAGTCAACAGGATGTCGGTGTGATGATGATGTCCACAAAGAACGGCTTTTTGCAATGTAGAATTACGGCTCAATGTTACCATGAATTAAGTGAGAGAAGGTGGCCGTGGAACATTTATTTCAAGACGAAGTCAAAACTAAGCCAGACTAAGCTTTTCGCTGACAGTCACTGAAAATAAATGACTACAAATCCTGAACGTTTTTGATAACCTTACGAAATTCACCTTAGGCTTTTGTCCACCTAACTCCA
CTCGTCCTGGGGGTGTTGACGGGAGTGGGAGAGGCTTGTGGGACAGACGCAACTGGACCCCTAAGCACCCCTGTACCCTGCAGGCACCTGGGCCCTGGTGGGAGGGGACACACCTGAAGATTATGAAAAAGGACTAGGATGCCTGCATCACATGTCCACTGAGGGCCACCGGCCCCTCAGCTTTTCACCGATTCCCATCCCATCCAGGCAGTGCAATGCCTTGGAAAGAGCATGGGCTCTGGGCCCCCTGTCCCTGGGCTCAGATCCTGCCTCTGCCTCCTCTTGGTCCTATGATCT
TGATTTTGCCCCTGTGGGGAAACAGAATTCGGCCTTTTTACTGGAAGAACCCTGCTCAACAGAGCGCCCAGCTGTAGTTGGTCAATAAATATTTCTGCATAAATAAATATATAGATTTGAACCAGGAGGAAGTTAAGGCAGAGGCGCCTCAATACAGACAGCAAGAAGGAGCTGTCTGGCTGGGCAGGGAAACTGAGCTCATGAGGGTCCCATGCAAGGAAGAGGCCACTGAGGTTTTGCAGCTACTTCTATGAAGGTGGGGCCAGGATAAGGAAATGCCAAGAGGTCATAGGGCACCAGGAACCT
GAAAAGGAGATCTAGCAGGGCTTCCTGGAGGAGGGGGCACCAGTGTTGGGGTTTTGCAGCCGAATAGGAGTTTGCCAGTTAGTTCTGGGCATGCTTGTGCAAAGGCTTCTCGGGGGGGGTGGGAGTGCTGGTGGGACATGGTGTCAGGACTGAAGGTGGCGCGTGGTGAGCGATGGGATTGGGCAGGACCTCGAAGGGTTTGAGCAGGGAGGGACGAGGCTGGATTGGAGAGCTGACTGGGGGAAAGCTTGTGTTGGGATTGGCTTGGACCTTGACTGCAGCCCACGCACGGCCGAGCCCTCCCGTTTCTCGTCCAGCGACTCCGACTTCGACGATGAAGAGCCCCGCAAGTTCTATGTGCACATCAAGCCTG
GTAGAATATTAATTTTCATTTTATAGTCTGTGAAACATAGGCAGGGTACCAAATAGGAAATAAAGGCTGGTAAATGTCTTTATGTGTATTTTATATGGAGCCCTGAGTTGCTTAGAAAATTCGTATCATTTTTATTGTTTCATAATTTGAAATGGCTTTATACCAGTCTTGCTAAGACCACATAATTGTATCAAAGAAATATAAGACATTAGCACAACAGATCAATACACACACACACACACGGT
TGAAGTCCACACAGATTGTAAGTGGCAGGGTTGGGGTCTCCCAAGCCTGTCTGGCCTCAGAGCCTTCTTGTTTATCCACAAGGCACAGCGCCTGGCTGGAGAAAACCATCACGTTGCATCCAGACAGGTGACCCAGTGGATAAAGCCCTTCCCTTACATCATTGAAACAACACACACATCCTGTGACAAAGGTTATTACACCCACTTCTTACACCTAGAAGCTGCAGTGCTCAACAGCCTAGCCCAAAGTCATACTCCGTCCTTCATTCAATG
GACTAAAGTTAACAAGATTGATTGTTTAGCATAGAGGTTAATCTTGGCTGCACATTAAAATCACACACACACACACACACACACACACACATCAATGCCTGGGCTCCACCCTAAGCCAGTTGAATCTGAATGTCTAGGGGAAAGGTCCGAGCATGAAGAGTTTTTAAAGCTCTGCAGGTGATTCTGATGAGTAGCCGGGACTCAGAATCGGAGATTTCAAAACTCTATCAGAACTTGACAAATGACAGCACAGGCCATCCCCTTGTAGGCAACTCTCC
CTAGTCTATCCTTGGGCCTCCAGACAAGAACAGGAAGATCGTTAAAAAACATCCTCACCACCCAACCAAAACATTTGTTTGACTTAATTTGCTGCCAGAGGTATTTGCAGAGCTGTAGCTGGAGGCATGTTTATTTAGCCCAAAACTTGACCCATAGCATAAAGTTATACAACTGAAATAGGAGAAGGAGTGAATTATTTTTTAAAATGTGTACTTAAGATATTGGAAGTGGTAAAGAAATATTTACAAGGGAAGATAAATTAAG
GCACCTATCAACCTGTCATCTTGGTTTTAATTCCCGTATACATTAGGTATTTGTCCTAATGCTCTCCCTCCTCTTGCCCCCTACCCCCCAACAGGCCCGTGTGTGATGTTTTCCTCCCTGTGTCCATGTGTTCTCATTGTTCAACTCCCGCTTATGAGTGAGAACACACAGTGTCTGGTTTTCTGTTCCTGTCTTAGTTTGCTGAGGATGATGGTTTCCAGCTTCATCCACGTCCCTGCAAAGGACATGAACTCATTCTTATAAAAAAGACATTTAGTCTTTGGGAAATAAATACTGAAGATTAGCTTCAAATGGA
GTATTTTTAGTAGACACAGGATTTCACCATGTTGGCCAGGCTGGTCTTGAACTCTTGACCTCAAGAGATCCACCTGCTTCAGCCTCTCAAAGTGTTGGCATTACAGGCCACTGCGCCCAGCACAATCTCTTGAATTTCTAAAACTAGAGTTTCCTTAGGTTTTCGGAGTTCCAGAATTCTATGCGCTAGGATCTACATTTCTAGAACTCCCCTCAGAAGGGGATGGGTTGGGTGACGGAAGCACGTGTTTTTGCTTTTCTCTCCTGCAGAAGGAAAGCCACGCAAGTTGGGGAGAAAACCCC
GTCAATAGGAAACACTGGCAGTGGCCATCATCAACAGCACTCAAAACAGATGAAATGGCACCCAGGAAGTCGATGAGGCAGGAAGGAGCTCGGTGCTTTCACGGGGAGAGGGGAGGCCCGCGTGGCTGGCTTGTAGCCACAGGTGAGGCTGGAGGGCGACTTCTTCCACTACCGTGTGATTACAATATAAAGTAACTAGTGATTGGCTATCTCCCATTCTTCCCCCGTGATTGGCTATCTCCTGTTCTCCCCCTGCCGGAATTCCTAGGACAGCGAG
GCCCTTCGCACTTTCCCTAAATCCATCAATTCTAACAGCTGAGTTGGATGATATTGTGGAAGAGTAGGGGAAAGTACATGTGCAGCCTCAAATAAGCCACCATCTTGAATTACAGTTGGTGAACAAAAAACATCATCAGAAATAGCTGTTCCTTCAACAACACTTTTTCTTGCCAGCATATTAGATTTAAAGGTCGAATGATCTTGCATTGCTGCCTCTTCTGCATTAGAACTATCAGCTTCAGTGTCTCCAAATTTGACAGCATGCTTCCACTGTGCATATACATGCATTTCA
CCTGTCTAGCTTAGGGGCCCAGGAGGAGTGAGATCTGGGTTCCTAAGACCCACTATTCCACTAGAATGGAGTACAGCCACTCTAGTCATCACTGCCTGGCAGGGCTGCCCTAGCCAACCGTCAGATCCGTGAAAATGAATGATAGTGGTGTTAAACCACTAGTTGGGGCACTTTGTTATAGAACATTGTAGTGATAATAACCTAACTGATATACCTCCCACCCCAGCCCACTCACTCCCAATCATAGGGTTCCCACACAATTTACCAGGTTCTTCTTACACTATCAGATCCTCTTTCCTGTCATCAGTTAGTCCAGAGGCTGAA
GAAGGTGTTTGTGGATGTCCATATGGGGCTTGGTTAAAAAAAATACAGTTGTGAGAAAAATACAGGGTATCAAATTTGAATGAAACCCAGATACAATATTTTCAGATATTTCAATTTGAAATTTGAGCTTACATATTTAACCTAAATGTTTTTCCTTTCCTTGCATTGACAAATGTATTATTGAAATTCTTATAATAATCTGAAGGAATTTTGGAATTTAGGTTTAGCTTATCAAATATTTCTTGCCAAGTGCACAAGTATTACAGCTGCCACCCCACAGGTAGTTGGATGTCACT
GGGTCCTGATGAAACTCTTAAAACTTGGTGTGGCGGTTTGTCTAAACAGCATCCTTTCTCTCATTGTTCTTGCTGTCAGAACCTCATTTTATTCAGGGAAGGGCACCCTAATCTCAGTTTAGGAGTAAATATTGGTTAGACTAGATTAATCATGGTAATCCCATTTCCTGTCAGCAGTTGATTATCAGGGATGGGCATGTGACCTGGTTCTGACCAATAAGACACGAAGGGGGATCTGCTAGAGGGATGGGTTCTGGGAAGTATGTTTATACTTTTTTTTT
TCTCCCACTCATGCTGTGTGACCTCAGGCATGTTAGTTAACCTCTCTAAGCCTCCTTCTCCTCATCTCTAAAATGGGGATGAGATGCCTGAGTAAAGGACCTGGCACATTGACAAAGAGGTGGGAGCCACTGGGAGGCAGAGGGTGGGCCTGGCTCCCACCTCTATGGCTCAGGGGCAGGGCAGATCAGTGAGCGCTGCCCCATGAGCTGTGGCAGGTGGTCCTCAGAGCCTGGCTACTTCCAGTCGCTGGGCAGACAGGAGTTAGACTCTCCCCACTGAGCC
CTAGATGTTTCCTAATTTTCCTGATCAGACCTTGTAAATGAAGGTATCTGGCCCTCTTTCGAGGGCGAGCTTTGGCAGGGGGAAGGGGGATGAACATATTGCATATGACAGTGATGTATGCATATTATTCTTCTATACAGAGAAGAATATTTCCAGATATAGAAGAGACTTCAATCTGGGTTGAAGTGGCAACTATGGGACTTGTCTTTTTTTTTTTTTTGAAATGGAATCTAGCTCTGTTGCCTAGGCTAGAGTGTGGTGGCACGATCTCAGTTCACTGCAAC
TAGAAGCCCCTTCTCTGCAGGATGGAAGCCCCTCGGAAGCACATGGCTGTCCTGCCCTTCCCTGCGCGACACCTTTTCTGTGCAGTGAGGACAGAAGTTCAAGTTTTCAGACAGAGTACATTTCAGCCAGAGATATCCTAGAGACTGAACACAGGAGGGTGGGGCCTTAGGCTGTTTGGAAGGCTTGATTTGCACAAAGAAATGAGGAAGCAATTTGCATCTGGAGAGAATGCATGAATGACACTGTTTAACAGGAAGGTAAGACCACAAGGCTAGCGACCCA
TGGCCGTCATGATTCAGCATGCTAGCTCTCTGGAGGCTGTGCTGAGCACTGAGGGACACTGGGAGAAAAACACAGGCTCCTGCTTTGTCCATGTGGAAGGAGCCCAGGCTGCCCTGGCTGCTATACGCATCCTTCCAGGCAACCTTCACCTTCTGGTCTATTTAGTCTCATTCCCTGTTTTTATTCCCTTCTTTTATTTAGGGAGAGCCAGAGCAGCAATTCTCAGGTCAGGATTATTTGGGAGATCCATATTACTTCTGATT
TGACCTTCCTGAAAGCATTACAGGGGCATTGTGGCAAAGGTGGGGCTGCCTCCTGGCCTCCTGGCTCCTGTCCCAGGATCTCTCTCCAGTCACCCCTTACCTACCCCAAAGGGATCTAGAAAAGTGGCTGGCGGAATACCCGGTCAGAAGGCAGCCTGGAAGGACTTGAGGTCCACCAAACCCGTCTAGGTCCCCAGCACCACCTGCTTTTCAGTGTTGCCTGCGGTGAGATCACCTTCCTCAGCTTTCCCATCGATTCTCTGCTCCCAG
TTGCAAGCATCTTTGAGTGACTGGTTGTAAGCCTTGCATATATTGCAAGGACAATATTTGCTAAATGGGGCCCCTCACTCATCTGGGCCCTCCCATCAACTCTGAGCCAGCACTCAGCTCTCCCGGTGTGTCTAACAGTCCTTAAGCTGGTAGTGGAGTAATTAGTTTTCCAGATGGGATGAATCCGTGTTTCCCAGGTGAGCACGGTGTCTGCAAAATCATCACAACTAGCAACACCTAGTTCGCCCTTGGACATTCTGACTCAGTGAGGCTGTG
TTACTATTTATTCCTAAGTAGACGAGGAGGAAAGTCTCTTTGAAGAGGAAGCTCTACTTTAATTTTTACACATTGCTAACTGATGAAATTGTATTTGGAGACTCACTCTGTAAATTGCCTCTTTCCTTAGTTTTCCATTTTTTATTTTTAGTTTACTTATTTATTTATTTTGAGACACAGTGTCACTCTGTCACCCAGGCTGGAGTGCAGTGGCTCAATCTTAGCTCATTGCAAACTCTGCCTCCCGGGTTCAAGGGATTCTCCTGCCAGGCTGGCTTCA
TTCACCATGTTGGCCAGGCTGGTCTCGAACTCCTGACCTCAGGTGATCCACCTGCCTCGGCCTCCCAAAGCGCTGGGATTACAGGTGTGAGCCACTGCGCCCAGCGCGCAGGCAGCCTTCTTCCTGTGGGTGTCCACCCTCCAGGGGCTTCCTGCAGAAACTGTGTGCAGGGGTGCACTCCGGCCCCTCATCCCATCCCTGCCCTGTGAGCGTCCAACCTCTTGGCCTCTCTGGTGCCCTGTGGGCACCCGGGCAGAGCCAGTGGCTTTCCAGGCACGTCCCCAGCCCCGGCCCCGGCCTGCA
GCAGGCAGATCACGAGGTCAAGAGTTCGAGACCAGCCTGGCCAATATGGTGAAACCCCCGTCTCTACTAAAAACACAAAAATTAGCTGGGCGTGGTGGCAGGCGCCTGTAATTCAAGCTACTCAGGAGGCTGAGGCAGGAGAATTGTTTGAACCCAGGAGGCAGAGGTTGCAGTGAGCCGAGACTGCACCATTGCACTTCAGCCTGGGTGACAGGGCAAGACTTCGTCTCAAAAAAAAAAAAAAGAAAGAAAGGAAGGTAACCAGTGGAGCTGAAATTAC
GAGCCGATGCCTGGAGCATGCCCTGACTGCTCGACACCCCCGAACCCGCTACAGCCCAGGTTGGGATGCCAAGCTGCTCTGGCTGCCTGCCTCCTACCTGCCAGCCAGCCTGGTGGATGCTGTGCTCACCTGGGTCCTTCCCAAGCCTGCCCAAGCAGTCTACTGAATCCAGCCTTCCAGCAAGAGATTGTTTTTCAAGGACAAGGACTTTGATTTATTTCTGCCCCCACCCTGGTACTGCCTGGTGCCTGCCACAAAATAAGCACTAACAAAAGTG
CTTTCTCTTTTTTTATTGAGGTCTATCTTGCTTATAATAAAGGCACATTGATTTTAGGTCCTCCAGTTATTCATGCTCTGTACATTTCCCATAGGAGCACATGTCACAGATTCAATTTGATATACTCGTGAAATTATTTGTTTGAATATCTGTAAGCTGCACAACAGCCTGGATTTTGCCAGCTGCCCACCACTGGGTTCTCCAGCACCCAGCATGCAATAGGTGCTTAATAAAGATCTGCTGAATGAAATGAGTAACGGATAACAGAACAGGTATTTTCTCTTTCA
TTTTTAAATTTGAGAGACAGGGTCTCACCCTGTCACCCAGGCTGGAGTGCAGTGGTGCAAACACAGCTCACTGTAGCCTTGAACTCCTGAGCTCAAGCAATCCTCCCACCTGAGCCTTCTGAGTAGCTGGGACTACAGGCATGCATCACCACGCCCAGCTAATTTATTTTTTTTTTGTATTTTTGTAGAGATGGGGTCTTGCTACGTTGCCCAGGCTAGTCTCAAACTCCTGGCCTCAAGCCATCCTCCCGCCTTGGCCTCCCAAAGTGCTGGGATTATAGGCATGAT
TTGCAAACTGACATTGGGTCAAGCAGGAGACAAGGCTAGGATAGAAGCTGCTGGGAGTAGGGGTGGATACCTGCCTCCCTTCCGTCCATATGTAGCAGAAGTGGGGTTTTCACTCTCCTGTTTAGTATTGGGCAACTGGATGTTGCCAGCAGGAGAGGTGGGCTGAGCCTGGTAAGTCTACATGCACCCTGAATTTAAACAGGGGGAGAGAAGCCCAGGGGATGGGGAACCAGAGCTCTGAACCTGTAGAAGTTCATCCATAAAAGCACACCTTGTGGTCCTAGAGAGGCCTCAGAGTGCAGAGACAG
AGAGCTGGAGAGGAGTTTAGTAAGCGAACGCTCACTAGAGACACTGAAGGGAGAAGTCTCTGCCAAGGCCACGTGGCTGGGCCGTGGTAAGGAATTGACACAGGTCTCTGCTGTCCCAGTACCACTTCTTCCGTTTTGGGATTATCGGGAGGTAATGAAATGCAGGCCACACAGTGAACTCTCACTAGAGGGTGAAGATGACGTCGTGGTTGCGGTGGTTCTACTATGCACAACACCGTGGCTACATTAAAATAAAAGAAGTTTTAAGCCCTACTCCCCGCACGAAGCAGA
TCAACATATGAATTTGGGAGTCACCGTCAGTTCATAAGGAAGCATATCTGAAATAAACAACACACAAGGGTTCACGGAAAGGAAGAAGATATACTAAATGAACGTGAAACTGAAAAGCAAAGTAATACCATCAACACTTGGCAAAATAGAACGTAAGTTGAACATCTGCTAAATACAGAAATTCTCCCACAACATAGGTCATGAATCTGCCTCACAACACAACACAACTACAAACTATACATGGCAAAAGCTGACAGACATACAAAAGAAAAATGCAAATCCACAGTCTCAGTGGGAGAAC
GCAGGGAAGCACAGCTGGCTGACAAGGCCACGGTGAGTCACCGCGGACCTGTGGCCCTCCCTCCTGCCCTCCCGGGTGAGGCTACGGGTTGCACAGATGGCGTGCAGTGGCGTGCCAGCCCAGGCCCAGGGCCGTACCCACAGTTGGAGCCAGGAGAGGGCTGCGGGTGGGGGCCCCAGGGAACTGAGACACCGGGCTGACCCTGGAAGACGACCCAGAAGAAAGGAACAGAGAGAAGAAAGGGAGAGAAAGAAAAACAC
AGTGTTTTTTCTCCTTGTCTTCCTTTCTTGGTGATACTTAAATAATACTTTGTTTTACAATTGATGTCTCAAATTAGATGAAATACCATAATTTCCTTCCTGGAAAGTTTATTGCACATTAAATCAGTGTAAACATGTTTAGTGTTTATATGTAAAATGTTAAATTCGAGGCTCAGATAAATATAAATAGGTTTTCCCTCTGGGAAGGAGAGCATTTTTTGTTGAGGGAGACTTCCCTTGGATAGTATGATATCTAGCATCCATGACAC
TCGGCCTCCCAGGTTCAAGCGATTCATCTGCCTCAGCCTCCTGAGTAGCTGGGAGTACAGGCGTGTACCACCACACCCGGCTCATTTTGTATTTTTAGTAGAGCCGGGGTTTCACCATGTTGGCCAGGCTGGTCTCGAACTCCTGACCTCAGGTGATCCATCCGCCTCGGCCTGCCAAAGTGCTAGGATTACAGGTGTGAGCCACCACCCCCAGCCTCTGCTAATTTTTTTTATTTTTTTGTAGAGATAGGGTCTTGCTATGTTGCCCAGCCTGATTTCCAACTATTGGCC
CTCCAGCTTGCAGATGACCTGCTGTGGGACTTTGCCTTGCAATTAGGTGAGCCAATTCTCCCTATAAATTCCCATTTACAACACACACACACACACACATATGTACACACACACACACGTATATACACACACAAGACTTACTTATCCTGAATACATATGCACCCAACAGTGGAGCAGCCAGATTCGCAGGTACTTGAAAGCTGAGATGGGAGGATCACTTGGGTCCGGGAGGTTGAGGCTGCAGTGAACTGTGATTGCACCACTGCACTTCATCCTGGGGGACAGAGTGAGACCCT
ACCTCTGGCACATTAGCATTCTCTTTGTCCTGGACCCCTGGGCGGCCGACACCCCCGCACTCTCCAGTCCCAGAGCATCCGGCCCTGACACCCTGGCCTGTGCACTGCCCCCCAGGAAGAGTTGTCCTGGGGCTGCTTTCAACCAGCTGTGGCCAGCTCTGGGGAATGGAAGGAGGGTACTGAGGACTGAGGAAGGCTGGGGAGGAGAAGCCCCATCAGCCACGGCAAGTCCCCGCCACCAGGGGCATGGGCTGGTCCTAGGAGCAGTGGGCACCCTGCAGCGCCTTCCAC
CAGCAGAGCCGTGTGCTGCACACACATCTTCAGCTTTTCTGGGCCTCCGTTGCCTCTGGGTACATTTGGATTTGAAGCTGGAGAGAACCGAGCAGAAAGCAAGGAAAACGAAGTTCATCGAGGGCTTTTTGGCCCGCGGTAGGGGAACAGGCCCACCGAAGCACACCCCGGTTTCCCACAGTGACGTTCAGCTGCTCTCTCTCCCTCATGAGCTGGAGTCACGCTACGGACCCAGCCGTAAAGCCCTTGCGGTGTATTTCCACTCCAAATGTGGTAGGA
TCACTTGAGGTCAGGAGTTCAAGTCCAGCCTGGCCAACGTGGTGAAACCCCATCTCTACTAAAAATACGAAAATTAGCTGGGCGTGGTGGCTGGCAGCTTTGATCACAGCCACTCTGGAGGCTGAGGCAGGAGAATCGCTGGAACCTGGGAGGCAGAGGTTGCAGTGAGCCGAGATCACGCCACTGCACTTCAGCCTGGCACACAGAGTGAGGCTCCGTCTCAAAAAAAAATTTAAAAAGTTAGTGTTTTTATTTGGAACATCATTGCACTGTGAATGAGGAGACTCAGATTTTAGTCTGA
GGGCTCGGCAGGAGCCTAGAAGCTTCCATCAGTCTTCTTCCTCCACAGGAGCGCTCAGGCTGAAAAGGGGGTCTGAGGCTGATGGTGCCCAGAGCAATAATTCATTCATCTAAAATCACCAGGAACCTTCAACGTGCCAGGACGCGTCCAAGCCCTGCGGATGCGCTGATGGTGAAAATAAGAAGCAGTGTCGCCAGGACTCAATGGGCTCAAAGCAGGCTCGTATGCAGTCCTCTCTGCCAGCGTCTGAGGTGGCCACTCTCTCT
TTCCCTCCCCACGTTTTAAATTTTTGAGAAAGCATCCCTTGTAAAGCCACCAGCATTTTTGGTCCGTGTCCATTTCTATTTTGACTATCTGTGCAGGCATTTCCATTTCCCCTAACTTCTTAGCAGTTTTAAGATAAATATAGAACAATATACACTTGTGACATTCAGAGAGGCTTACATGAGCTGAACCTAGAAAGATGGCTTTCAACTGACACATTACAATCACTGTGCTGGGCATTTTGAACAAGAATTATATTATGCTTATATTTCCTTGATGAATCTTAAGAGTAGAACAAGAGAAAA
GCTGGCCTGGCGCAGGCTGAGGAACACTGATGAACGACCTCCTGCAAAGGATTGTCCCCAGAGGACAGGGCTAGGGGGAAGCAGGACGGCGCAGCGTCTACACCCCCGCGCGTGGGTGGCCCCCGGAACTGCCCACACCCCTGGCTCCCGGGTCAGCCGGTCACTGCCAGATGCACCACCCCCACCGCCACAGCCAGGAGAGGGGATGACATGGGGTGGGAAATTCAAGGGAGAGCCCAAAAAATCGTTCTTCAAAATAAATCGTATTTTGAAAATTCAAAATCAATGCAAGCATATCCAAGA
GAGCTATCCTCTCCTGTCTGTGACTGGTGTTTTTTCCTGTGGCCCTGGGAGGTGCCCCATTCGAGTCCCTTCACACACACAGCCTCGGCCCTCAGGAGTCGCACTAATGAATGAGGAGCTGATCTGAGAAATCCGCCTGTGCTCAGCTCTTCGTGATGGATGACAGAGGGGAGTTATTCGTCCCCAGTTTCTCTAACTCTGTTCTGGAATCAGAAGCCTTTTAAGGAAAGCGTGAGCAGCAAGACAATTTCCAACACTACAATGGCCAGTGGGGTGAGTTCTTTCAGAAAACTG
AATTCTTTTCACTGTTGGAATGGAAGGCAATTTATACAGCATTTCTTAATTGCATTACATAGCATCTCTTAATTGAAATCAACTAAAGCTTCCTTAACTATTATTTTTAAAATTTAGTAGGGCAATTAAAAAAAAGAAAGTTATTATAGCTCTCAGCCATAACAACTCAAATAGCACATATTTGGGAGAAATGATAAAGAAAAAACTGGAAATACTGGATTCCTTTCTCAAAGCTCAAAAAGACAATGAAAGGGATGAAGGCAGAAATGACACTTAAGCAATAAACAC
TATAGAATATGACTATCATGCCAAAGCTATCTGATGGTAAAAAAGATGGGAACACAAAAAAAAGAAGGTTAATAGTGTAATATCCCATAATATTGGTTTACTTAATTTGATTTTATAAAATAAAATTAAACATATGTAGGTCTACTTTTAGATAAAAAATATTCCTAAGGGCCTTCTATAGACCTCTCAATCCATGGACATCTGTCAATTATAAAATCTTCCTAAGTTTTAAGGCAGCTGCATGGCTAGGTCTAATGGCTGTCCAGGAGTTCCTGATGTACCATAAGGAGGATTTCA
TTGTGAATGGCTCAAAGGTATTACATTAATTATGTCTGACTGCAGTTACAATTGCTGTTGATTACTGCAGGCATTAGCAAGTGCTCTGGCAGAGTCGACCACTTAACAGGCAGTGGTGATAGAATGCTGGGCTCCAGTGGCTTCCTAGCTCTAGGTGCTGGGGTAAGAATGACTTTGGCTCAGAAAGCTCAGGAAGGTGTCATTTGTTGGGTCCTCGAGACTCATTGAGGAGTCTTCTTGTTCACTCTCATCCTGGAAGAGGGTTATGCTTGCAACCGTGGGGGGTGGGGGTGGGGCTGCACAATTAAT
ACAAAAAAAAAAAGAAAGAAAACGATGGCTGGGCATGATGGCTCATGCCTGTAATTCCAGCACTTTGGTAGTGTGGGCGGCAAGCCACCCAGGTGCTGAGGCAAGAGACCGAGGGCACGAGCTGTTCCAGTATAATAAAATATATAAAACAACAAGTTATACTAGATCAGATCACAGACATGATTATATATGAATATCATTAATCATTAGTTTGTAGCAATTACTCTTTATTCCAATATTATAATAATCCTCACTC
CCTCGTCCGGGAGCCTCGCATTGGCCTCTCGAGGTTACCGCAGCGATCGCATGCAACAGTAGATGCACGGCGCCCGGCGGGCCGGCACAGTCGCTGCTCGGAAATGACGCCGGTGGTGATTCTCCTCTCTGCTGGGTGGCTGGTTTGGCTGTCCACACTGAACTCAGCAGAGATGTTTGTGCAGCGATGACAAATTGAGGCGCTGCCCCTGGGAGCTTCTTGAAAAGGGCTTATTTTTAGGCCCTTTGCCTCATGCACTCCCTCGCCACTCCTCGCCGGCCACCCCAGGCC
ACTCTCCCTGCTGCACTTTCTCCATTCTGGGTCTAAGATGATGTGTGTGTTTGTTCATTGCCAGTCCCTTACATGGGCGGTAAGCTCCCCCAAAGTAGAGACTGTGTGGGTCTCCTTCAAGTCTGGATCCACAGGGCCTAGCCCCATGTCTGACCACAGTAGGCAGCTCAAGAAACAGTGTCTGGATGAGTGACTCAATGGACCAGCTCCACAAACAAAGCTGGAGGTGTCTTGTACAGACCCCAAATGCTATCCATGTGGGGCTGCAGGATCAA
AGGCTGACCCCTTGAGCAGCAGTCAGCACAGGTGCGTGGGGGCGTGAGGGAGGCAGGGTCTTCACCACAGGCGCCTTCCTCTGTCCTTCCTGCTCTTTCTTCTCTGCCCAGGCCGCTGCAGCTGCACAGCCTCTGCTACACCTGGGCTGCCTGGGAGGCTTCCTGGTGTGGTGTCTGGACCCCACGGCCTTGGGTCATCCTGTGGCTGGTCTGGGGTGGGGTCTGTTGTGGTCCTTCCACGGTGTCAGTGGCCTGAAGTCCCTCGCTTTTGGGGGGGGGGTCTCTCACCCCCAG
TCAGTTCCCAGAAGTGTGACAGTTTATAGGAACTTATCCTACAGAAAATGATGGAAGCAGAGTCTAAATTTTAACTGTTCTTTGTTAAACTCTCTAGATCATTTTTATACACTACTAGGAGCAGAATAAAGAATCCAGTTCTAATCTCCAAGATAGACAGATGTGCTATTTGTTCTACAGAGGTGCTACTAATCCTGTGTCTTGTATTGTAATGTTTAATATTTTTTCCCCCTCAATGAGAGTTAGGGATTCGAGTCAGACTTTCATTGCGTCTCCT
GTCACCCGCTGCATCTCCTACTTATGGGTGCAGAAGTGCCCTGCTCCGCTTGCACATCTCATCTCCAGCCTCCCGGTACCTGGACCAAAGCCTTTGGTGCGACTCACCCAGCCGCTGTGGGGGTCGTCCCGTTCAGTGGTCCACCAGCCCTGAATGCTGTATTGTTAGTGCCCTCCCCGCCTTTAGAATACGAAGAAACTGAAGATCAGGGACGGTAAGCGATTTTGTTCAAGATGACACAGCCAAAGAGATGCAGAGGGGGCGTCGAGGCGGAAGAGGGGTTCCTCGGGGAGGCCCAATCCCCGGGGACGATAGGGGCTGCGAGAGTGGGCGCTGTCAGAAGAGGGGCAG
GCAGGTTCTTCCGGAACTGGTTTAGCTTGCCCTCAGGATCAGGAAAGTTTGAGAAAAGCATCTGCAGCTGAGCTGCCAGTTCCTCTGAGTCCTCAAAGACCAAGCTGTTTTCTTCATGTTTCACCAGCTCATGTAAACACTTGAAGTTCACAGCACACACAGGCAAACAGCACCCGAACATGTCCACCACCTTCATGGGCAGGTCCAGGCCACTGGAGGACGTGTGCAGACAGACACCCAGGTCCACCGACCCTAGAAGCAGGGGGTAGTCCTCGGCCTCCAGCCAGGGGGTGCAGACCT
TATCCATCTAGTCGTTATTGTTATTATTTATGCTTTGTGATTCTCTTTCCCTTTGGGTAGGGGAGGAGATTAATAGAGAATAAACTGAAAGCTTAGAGGATCTGAGTGTGAATTCTGGAGGGTTCCACTGTGTTAAGGTAGAATCTAGGCCAGATTGAGTTGAGAGAGCCAAAGAAAGAGATCTGATGTGGAGTCTGAAAGGGCAACAGTCAATGTTCATTGACAATTATTTTAAGCCAAGATTTTCGGCACAGCATTCAGCGGGCTCCGAGGTTTGGATCCTGC
TCATCATCTTGTAATTATCTGCCTCTCCTTTCTCTCCTTGTTTACCACTGTACCCCCAGTGCCTAGCACTTGGCAGACACCCACATGTTCCTTGACTACACTAGTCGTATTGAATAGTGTAAGGAATCCGGAGGTGAGAGAATAGAAGAACCTGCTCTTTATTATGCAAGAGAGTAGTTTTGTAAGTCTACCAAGTTAGGGCTTCCAGAGGGAAGCATTTTGATCAGCTTTTCAACAGAGTTGCTTAGCAGTGGGGTGAGTGCCTTCCTCAGG
TCACGCCTGTAATCCCAGCACTTTGGGAGGCGGAGGCGGGCGGATCACGAGGTCAGGAGATCGAGACCATCCTGGCTAACACAGTGAAACCCCGTCTCTACTGAAAATACAAAAAAAGTAGCCAGGCGTGGTGGCGGCTGCCTGTAGTCCCAGCTACTCGGGAGGCTGAGGCAGGAGAATGGCTTGAACCCGGGAGGCAGAGCTTGCAGTGAGCCGAGACTGTGCCACTGCACTCTAGCCTGGGCAACAGAGCAAGACTCCATCTCAAAAAAAAAA
GTAAGTTTTGTGGTATTTGAGAAAAGTAATAAGGTCTTACTAGTTAGTAAATAAAGCATACTGCTTTTTACTTTCATTGAAAAAAATAAGATTTGTCTCTAAAAATATATTTTCCTGGGTTAATATTGTATTAGATACATACTTTGTATCATCACCAATTGTCAAGAAAATTTGGGGAAAATTAAAAGAAAAAATTATTTTCTTTTTTATCAGCAGTGTACAGCAATATAGCAAAACAAGCTACAAATAGGTGAAATTGGGGTTCACTTTAGC
TCATACGATTCAAAATTCAAAAGTACAAAAAGGTCTACTGTGAAAATTGAGTTTCCCATCCTTCCCCAGCAAACAGCCCCCTCTCTGGCTCTCCTCCCTAGAGGCAATTACTTTCTTATGTATCTTACATATCCTTCCCCAGATCTTTCTAAATATTTCAAAAACCATAACAGAAAGCTTTTATCTATCAAAATTAAGCCACCCAGACTAAGTAACTAGATTAACACTGATTTTATTGCAAACTCTGTTATACCTGATCGATAATAACCATGAACAAAACACAAAGAACATTCGTTACCAAGAAAT
GCGAATTTGTACAAAGTGCTTACATGGTGCCTGGCACACACAGTCACTGCTCCATGAAAGTGAGCCGTTTTTATCACCAACAGCATGTCATGCTTCCTGACGGAAAATCGACTTGCCGGGGTGCAGAGGGGAGGCCAAGGCAGCAGGAGCGCGCACGTGGCAGGAAGCGGACCGCTGCTGGGCACCGCAGCAGGGCTGTGGCCATGGAAACCGCTCTCCAACTGTCTCGGGCTCCACCACGGCAACCAACGCGAAATGTGAAATGTGCGTAAGGGGCTGTTC
GGCTTTGCTGCTGGGAAGTTTATTTTTACTTGGTTGACCGAGTTTCAAAATTGGGAGATTTTACATAAAAATCCAGATTTTCACATTCTTTTGGAAAATTAGATGCTCGTCTTCACTCAACCTGCATTCCCAGTGGCAACCACTGGCTAGAGCTAAGGAACAGCAACCCCTTGGGAGAGTGAACCAGCTCCCTAGTGTGCCACAGGCCCTTCACCTGTTTTGTGATCTGTCTCTGCAGGCAGCTGGGTTTGCAGTCACTGACCCACCTGAGGCGATAATGAAGACAACACCTGCCATAGGGTATGAAGAACTTT
TTTTAAGACAAGGACTTACTCTGTCACCCAGGCTTAGAGTACAATCACAGCTCACTGCAGCCTTGATCCCAGGCCCAAGCAATCCTCCCACCTCAGCCTCCCAAGTAGCTGGGACCACAGGTGCACACCATCACGCCCAGCTAATTGAAAAAAAAAAGTTTGTAGAGATGGAGATCTCACTATATTGCTAGGCTGAACTTTGATTTCTTTTCCTGAATTATTTTCTGTTTTCCCTAGAGTTTGCTTTGTTTTCTACTTGCCACGCATTCAACCCCAAA
GGCGGGGGTGGCGGGGGGAAGCTGGGTGGGGGTGGTGGGGGTATGGGCTTCCCAATCGTGCCCCAAGGCAGGCCCAGCTCTGGGTTCAGCATGTCCATGTAGCTCTGTATGTCTGCAGCTCTAGTGCTGGAAAGCCCTGGGGAGGCAGAAGGAAGGGCCAGATTTGGAAGCATGCAGACAGCCTTTCCCCCAAGAATGAGACTCTCCACCACCTGGAAACAACTTGCCGAGGGCCAAGGTGGGCTCCGGGCACCACTTGGTACACCTGTTGTGGCCCCTGGCGTTGCTGGGCTTCCTCTCCCTGGCCCTGCCCTGCCCCAGCCCAGCACTT
TCAACATGAGCTTTGTTTTTGGCAATTTGTTGGTTGGCCTTTCAAAATTCTCACATTCCTGTGCAAAGGTAGACACTGCAGTATCTGATCCATCTGTGAAATTTAAGCCTAAGAACAATCATGAGCTGCTGAAAATTGCAACATCAGTAATCCCAAAAGTTCCAAATATACCAGTCTGAAGCTGTGATGAATAATAATTTTGTTATGGCTAATGAGACCCACACATTGACAGATATGCAGCAGGCTTTTGTTCTGTTATTTCTATCTTGGTTAAG
AGCAGGAAGAGAAGAGAGAAAAAAATAGGGCCAATAATATTAATGCACGCTGCAGTGGCTAGTTGGAAAGGGGCTGGCAGACGAGGGACTACTTCCCCTTTGAAAGCAGGGGTGCAAGGAACCAACCTACCTCCCCTTCCCCAACATCAGCGAAAATCAGCCGCTGGTTTAAAGCTGGCGTTTTGTTTGGATGTGCTGGCCTATGGGGAGGGGAGTCGTATTCTGGTTTGCTTTTTCCGTTTTTCTACTGAAGTGATGGGGAAAGTGCAAGCTCCAGGCCCCCGGGCTGTTTCTCGGGAGACGGGCGTTTCTGGCTAGTGTCTGAAGGGTCTCGGCGTGGCTGGGATT
GTAAACTCAAAGGTCTTTCACATGTAAAGAGGAACCTCTCCATTCTGTACTTGTATAGTCATTACCTCATATAGATTTAATTTTATTAAATTAAATTTTACTTATTTTGGGTTTAAAAAAACTTGGGCTGTGAATCTCAGTTTTAAGTCATGGGCAAATTTGATAAAAATTCCTTTCTGTCTACATGTAATACTGAAAAAAATGTTGATAAGGTAAAGCTATCTCCATTTAGATTGATACCCATTAAATAGCATAGTGCTCCCATTAAACTAGCGACAAATTCATTTAATTGTG
CAATAAGTTTATTTTCCACCCGTGAAGTGATTTTAGGGTTAAAGGTTAGGAAGCTGGGGCATATATTTATAATTTGCTTGTCCTGTTGTACGTGGTGCCAAAATTTGTTCAGCAGTGACACACAACTATGCATTTCCCCATTCCCAGAGACAATAGGCTTGGAAAAATACACAATCACAGATTTAAGGTCACACGGAGAACACTATTATTCACTTTAACAGCACGGTATGCAAGGTGGCAGTCATAAAACAGGCCCATCCTGATGGGAGATGCTCTTTTCCGACAGACTGGTTTTGTTGCTA
CTGCCTGCAGCAGCTGCCATGCTCTGAGCTGGCCTCCTGGTGTCAGTGAGCCCCAGCTCAGTGGCCGAGGAGGGCCCCAGGAGTCACAGGCTCTCACTGATCCCCACCACACCGAGGCTGCTTCCTTGTACCCCTGGTTTTAGGTCCAGCGTCCTCACCACTCTGAAATCAATTACTATTTTTACTTCTCTTTTTTTTTTTGGCATTAAGTAGACTTTTGGTTTTTAAATTATCTGAAAGTAAAAGCACAGAAGTGACATTCTTCTTGAAAGTGAAAGCAAGTGTGGAACATTTTTAACCATGCTGTTTCCTATCTGTTCT
CCTTGGTGGGGACACATTTCACTCCCCTTGTTCCTTGAGTCATTTTCAGGAGGGACAGCATGAACACACCAATTCTTTAAAACAGTCTGACACAGTGGAAATGCGTGTGGGGGCAGGGACTCCAAGGCAGGGAGGAAGCCTCCCTCTCAGCGCTCCCACCTCCTTCCCGCCCACCTGGGGCTCTGCCCTCCTCTGCTCCTGCCTCTGCCCTGGGGCAGGCACAGTTCTGGGTCCCCTCTTCATTGCTGGGGCACTTCCTGTCTCCAGGCCTCGGCCCCGTTTGTCCGGG
ATCATGTTGTACACGTTAAATAATTTCATTTTCAATTAAAAATAAGCTTTAAAAAGAATTCAAATTGCTCAATTTTTTAAATTAAAAACAACAAACCCATTGTTGTATGTTAACAATAAATAATTTTGTATGGAAAGCAACAATATCTTCTGCAAAATTAGTGAGTTGCATTGCCGCTGGCAAATCTCTAGGTAGATGTCTGAGCTGATTCTCAGATCTGCTTTTGCCTTCAATCTGTTACAATGTCACACATCACAGCATCTCTGGAAAATTCCACTGTATACTCATGGGAGAAT
ATGATCAATATTTCTGTCAATAGCATCTTTCTTTTTGAGGCTCCGTCGGATTAAAGAATGAATCAAAGTTAAATAAAAACATGGGAAAGACTAAAGAGGGACATAAAACCTTTTTTTTTTTTTTTTTTTTTAAAGAGAGATGGTCTCGCTCTGTCACCCAGGCTGGAGTGCAGTGGTGCAATCACAGCTCACTGCAGCCTCTACTTCCCAGGCTTAGGCGATCCTCTCACCCCAGCCTCTTGAGTAGCTGGGTGGACAGGCGCGGACCACCAGACACAGCTAATTTTTGTATTTTT
CCTCCTCCCTCGAGCTCCTCAGATTCGTGCTTCCACATCAGGTTCCCCAGTTCATCAGTGCTGCAGGGTGAGCAAGCTCCAAATGTGTGTTTTGAAACAATGAGAAAAATAACAAAGCCTCCTTTTCAGCAACTGCCTCCCTCAGAGACAGTGCCTGACCCCAGCAAAGATACTCGAATTCATCACAATTCAAACAACCAGTCATCAAAAACACAGCCAGGAAGCTCTGCCACCAGGCCAGTGCCACCTCGCAATACACCTTGATGTCCCCCGGCCCCTGTAGGTCCCTGAGCACCTGCCTCCCAGACTCA
ATTTACAAAGGGAAGAGGTTTAATGGACTCACAGTTCCACATGGCTGGGGAGGCCTCACAATCATGGTGGAAGGCAAAGGAAGAGCAAAGGGATATCTTACGTGGTGGCGGGCAAGAGAGCGTGTGCGGGGGAACTCCCATTTATAAAACCATCAGATCTCATGAGACTTATTCACTACCACGAGAACACTATGGGGGAAACCGCCTCTATGATTCAATTATCTCCACCTCTCCCTGCCCTTGACACGTGGGGACTGTTCCAATTCAAAATGAGATTTGGGTGGGGAC
CAGAGCACTGCAGCAGGGTGGTCTACTTCTCAGGCATGGGGACTTCACCCTGCCCCCTAGGAGGTCTCAGGAGGACTCTCAGTTGGTTCGCTGCCCTCCACCCAGCCTCTCTCCCTTCTGCACTCCCCCTGTGTAGCCAGGCATTCAGGATCTCTTTTTCCTTCCACACCGCTTCCTGCCATTTCTTCCAGCTTTTACCAGTGGGAAATGTTCCCAAGGAGAGGGGAGGGGGAGCGGGAGAGAGTGATTGAGTGCGCCGACCCCTTGCCCTCAGGGAAGGTGCTGCCTGTGATGGGTT
ATAATTAATGATAATGGTAAGTAGTAAAATTTAAAATAAAATAAAATAACAATAATAGTAATGTCACTTCTCTCATTTAAACCCTCCAGTGACTCCCCAAGTCTCTTACCACAGCCAGGAAGGCTCTGCATGATCTGGTTCCTGCCAACCTCTCTGACTTTAAGGCCCCCATGGCCTGATTTCTATTCCTTATATAAACAAACTCATTCTCACCTCAAGGCAATCACACTTGCTATTCTTTATATCTAGGGCACCTTTCCCTTAACTTCCTGCATGGCCACTTTCTTTACACAGTGGATCCAACTCCT
TCTGAGTAGCAGGAGAAATATCTGTACGGTGAATCCGTCCTCAGGTAAAATTTAAGGTGAAGGACAACAGTAGCTTCGCTTCTTTAAATAAAAGATTTGTAACAGAAATTTAAAGAAAGAAAAAAGAGCACTAATTATGCAGATTGCATTCAAGTTAAAATTTACATAGTATCTGGGCAGTAAATTCCACCATGCTTTAAAGCAGAGCACTAATTACTACTCTTCCATTAAATCTTTCCTGAAGAATCTCTTCTATCTTTGAAACTACCATCCATTTTGCAAAAACAAGTTACCTTTTCATATTTAACACCA
GACACTGCAGGGTTCATAAAGGGCGAGTCTGGGCTGGGTTCCCCTGGCAGGAGGCTTGCAGGGCCCAGCCTACAAGCTGGGAAAGGCACCAGCCTCAGAAACCAACCAGATGAGGTCATCCTGTCTCATCTCTTCTGGAGAATGCTGGCCAGCACTCCTCAGCCCCAGGCCATTATACTGGGGGCAGCTCCGAGCCCATTGGAGTTCCTACCACATAGGGCCAAAATTCACTGGAAGCAGAGCCCCGCAGAGCAACTCTGCCAGACCAGCACCTAGAGCAGGGGAGACAAA
GCTTAAAGAGAAAATTGTGATTATTTTTATTTCCACAAAATGGAAAGAAACCCATAGAATACTCATAGAACAAGAGATCCTCCTCCTTCTTAAAGTCAAGTTCTCAGATGCTCTCAATTGATTAAAAAGCTTTAGAATAAGAAACGAGGCTAAAACAACATTTAAATGAGACTTTTGGGGGACAATCTAGTGTCACACACGAAGTTGAATGAACCTGTATTTCCCTAAAAGGAATGCTGGGCATACTCAGAGTGCTAAGATTATTGAGAACCG
GGAGAAGACAATTCCTTCCTGGTGGGAAGGACCACTTAAACTATTAGATCATAATCTCTTTGTAGGGCCACCGAATCAGATCACAGGGTTCTGTCCATCAAGAGTCTAGTACTGGTAAAAGAGGAGACTTAAAGAAGTCTCCTACTCTCCTGTCGTCCTTTCTGCGCTTGCCCTCTCCCTGCAAAGCTCCTACTTGATTCACTGGGACATTTCTGAAAGGCCTAGGAACAGCCCCGGGCGGTACTTCTCTCCCCAGTCCCAGTCCTGAACGTGCGCTCTG
ATTGTGGAGAGGACCTTCTGGGGGTGTGCTCTGGGCACAATCCAACCGGGCCCCATGCCCTGCTGTCTGGGACTCTGCTGTGTGGCCAGGTTGCCTGTTACTAATGGTGTACCTCCAGGGAAGGCTGATTTCTAGCATTTTTTCCTGGATCATAGATGCATAGGAAATTGGAATGGGAGCATCTCATCCTCTATAACTGGCCTCTGACCTTCCTGCAAGATGCCAGCCACCCTGATTTCCACCCAGGCTATGGTTATGCCACCTTTGCTGCCTTC
GCGGCGGGATCCCCAGGGATCCCGGAGGCCAGGGGCACACCCTCCCCGAAAACACGTGGGGCTAGCCCAGTCCCAGAGGAACTCTAACGTTTCAAACCTGGAGGCGGGAGGCGGGAGGCCGGTGAGAAGGGGCTACGCCGCCGGGCCCCCCTCCCGCAGCAGCCACGGGCCGGGCCTCACCTGCCGGTTCCCACCCACACCTTTCCCGGTTGTAGTTTCTGCGCTCAGCGAACAAGGTCAGGAAAGACCACAAATGCAAGCGGCTGTATTCTCCTAGGCAGCTTGTCTGGGCAACGGAGGTCCCACACCCCAAAGAGGACCCAGCAAATCTTTAATGGA
CACTCAACAGAGACCAGATGTGTTCATCGAAAGGTGTGTAACAAATAGCCCAGGGGACACAGGATATGTCAAACAATTGGCACCGGAGAGCATGTGAGAAGAAACTGTCACCTGGGACCAGAGCTGGCTTCAAAGGGCAGGTGTGCTCTGCTGGAGTGCGGATGCGCGGAGTGTCTGGGAGCTGGGCTGGGCAGAATGGCTGGAGCAGGGGTCTGTGTGGGCACCAAGGTGATGAAAGGCGGTCAGATCAACAGGGCCAGGACAGGTAAGGGTGATTTGTTGAGTTTTGTTTTTTC
GTCAGATGGAAAGCGGCTTTGCTCTGGGGTTTCTTCTCTCTGAGCCGCTTCCTCTTCCCCACAGCCTGCGGCGAGAGGGCTACACCGTGCAGGTGAACGTGAACGACTATCTGGATATTTACTGCCCGCACTACAACAGCTCGGGGGTGGGCCCCGGGGCGGGACCGGGGCCCGGAGGCGGGGCAGAGCAGTACGTGCTGTACATGGTGAGCCGCAACGGCTACCGCACCTGCAACGCCAGCCAGGGCTTCAAGCGCTGGGAGTGCAACCGGCCGCACGCCCCGCACAGCCCCATCAAGTTCTCGGAGAAGT
TAAAGACATTCTCCAACTCAAGCAAGTGTGGGCAATATTAGTGTCTGGAAACGCCTGTTGCAAATGAAGCACAGCCACTGCTTGTTTGTGTTTCGTTAGTGAAACGTGATTGTAACCCAGGGTTTTTGACGCTCACAGAAGCATCCGCCTTGGTAATGCTGTACATCCAGGCTGCTCTTCTTTGTCCCTAACCTGGTTGCAATGTGGCCGTAGCATGCTTGTGTTGACATCTGACAGGAGATGAGGACTTGACTTCCTGGGCTGATCTTGCTTATTTTGGGGAGAGCAG
TGAAGTACTTTCCACCACTACTACAACTGATCCAAGAAAACAATTTCCCATTGGATGGTATTATTCAGAGTGTTATTAACAATCAGTCCTGAATTTTTCAGAATAGTACTAAAGTTGTCTTTTTTTTTTAATGGGTTCCTTCCTTCAAGGTTATAATAAAGCTTTTTTATAACCTTCAAAGAATACAAAGTGGAATTTGTAATTTATAGGATATACATTCCTAGTTTACAGGTAACTATTTAAAGCTGCCAAATTTAGATAAAGATGCCTCCCCTTTAAA
ACACTTTCTGAAATCCACAAGTGTGTGTCTCGTAAGCTCCTATGAGTGTGGTCTTTCTTAAGAGCTCAAGCTCCCTCCGGTCTTGAATTGCCTTGACATCACACACTCAGGTGGGCCCTGCCTCCAAGCCCACCTTGTGAAAACAGGGACGGGGGACCGCCACTAGGGAGAGAACGTGAGAGTTGGAAGGGGCCCAGGCCCATGGGAAGTCCAAAGTGGGCTGTCCAGGTAGGGAATCTGAGGCCAGTGAGGAAAGAAGGACTTTTCGAGGCCACA
ATGATGGCTCACAGAACTCAGAAATACATCTACTTGTTTACTATAAAGGATATGATAAAGAATACAGATGAACAGCTAGATGAAGAGGTACGCAGGGCAAGGTCTGGAAGGATTCCAAATGCAGGAGTTTCTGTCCCTGTAGAGTTGGAGTGCACCACTCTCAGAATGTGGATGTTTTCACCAACTTGGAAGCTCTCCAAATTCCATACCTTAGTGATTTTTGTGGCAGCTGCATCATGTAGACATGATTGATTATTAACTCAATCTCCAGCCCCTCTTCTCTCCCTAAAAATGG
GTAGCCCTTCCTCTTTGCGGGCAGGAATCCTGTCTACCTGGCTCACACGCGTATCAATACAGTGTCTAGCATGTTAGGCAATAAAATGATTTTGAATGAAAGAATGCCACCAATAAATGAACAAGAAGGCCTTGTGATCAAATACAAATGTAGTCAATCCCTTACAGATCTCTTCTTAAGTTATAGGTATTTGGGCTTACACTTTGCCTCATTTAGGAATTATGAAAGCTGGGTGATGTGAGAGGAAAGTAACCAAGAGAGAAGTGTTTACTTAAGGGGTTGGTTATCTAGGATACCATAATTAAGGAAACTGGTTATTTAGGGTTCTAGTTAGTTCTGTACAGATTTC
TTTATCTGGTCTGGCATATCCATCGTCCTTAGCTGTTTGTCCAGTGTGTACTAATTTAGTTGTGTTCAGACTGAATTTTGTCCTATTCTGTTTAATTCAGCTGCAGCCAAGTTCTGTGCAAGATAGTAAATGTGCAATATCAAAATGTGAGTCCTGCTGCAATTCTACTTAAACTTTGGATGATAATAAATATATCAGCCGGTGTGATGGCATGCACCTGTAGTCCTAGCTACTTAGGAGGTTGAGATGGGAGGATCGCTTGAGCCCAGGAATACAGGGCCAGCCTG
CATGATGTCACCTGTACAGTAACTGCCCTGTGTGTACTTCAGGGGGGGATTTCAAGGTTAGATAGACAGGAAATTGTTTTGAAAATGTAAACACATTATTAAATGTGAAGTATTATCTGATTCCTTGTTCGAATGGCATTTCCTTCTCAGCACCACCTTCCTTGCATATTCACTTAACCTTGTACAAGAACACCTTTTTGCCCTAAATGAAGACACCCCCCCAAAAAAAAGAGTCCCAGAAAATATGTCCCTGCTTGTGCGGGGAATAAATAGAATATTCTGAGGTGCATT
TTGGGTTATGGGTCAAAAGGACACAGTCTCACAATGCCCCTGTCTTCTCCACACCCTACCCTGTCCTCAGGAATATGGTGGGAATTTACCGCCTCCCTCCCTAGGTCCAGGCTGGCCGGCTGACCAAGTGTCCGGTGTCCCTTCTCAGTCCCTGCGCCCAGGTTGGGTTTTCCCACATCCGTGGACACCCCCGCCACACCCCCTTTAGGTACCTCATCCACCTCTAGGTCAGTTGCAGCAAGGGTGCAACCCAGCTGGGCACCTTCCTGGCCATGGAGCAGCTGCTGCAGCAGGCAGGGTCTGAGTGCACCGTGGATATCTTTAACGTGGC
TGAGGACAGGAACTACATTATCTTGTACCCCATCCATGGCACCTAGCAGTTCACAAATTGGTGCTCAGTTAGTTAACTGTTGGTTTCAATGGGTGGAGGGCTGAAGGGCAGGTCCTAGCCCCAGCCCTTCCTATCCTTGGGTTTTTCTGTCAGAGAAGGGATACCTTCTAGCCACTTTTAGTTCCAGGACCTTGCTCCAGACAAGCTGGATAGTCTAGGAACTGACCATTTTAGCAAGTTTAATCCAGAGGGCTGGATTTATGTCCTACTTGGGGCAAAACCAGGCATGAACTACT
ACCTCCTCGCCTGAGGAGAAGGAAGGGCCGCCTGTAGCCAGCAGGTGTGCCAGCATCCTCCTACCTGGGCTGGGGCCCGGAAGGCGAACACAGGGCAACCGAACCCATTGCAGAGCAGGGCCTGAGGGCTGGCTTGGGAGCAGGTGGTTGGAGTCTGGCTCTGAACAGGCCTTGATCCGTCCCTTGGGTCCCCCAGGCCCTTCCCAGCCTCCACCCCGTGCTGCAGGCCACACCTACAGCCTTCTGTGCCGAGGGCTGTGCCCCTGGAAGCCACGTGGGGCAGACTGGAGCTGC
GGAAAAAATGTCAACAGACATTCTTTGTCTGTTCAACCAAATAAACACCAAGCATGCAAATCCATGTTGTCACCAATAAGGAGCAAAGTTTTCATTGAGTCTTTTAACCTTGGCTTAACAATATGTAAAAGACAACTTATTCATTAAATGTTTTTAAGAATAGTTTCCAGTATCAAAATATTTCAAACATTTAAAAATATTGCTGTTATTAACCTATGCTAGGTTAAGAGGCGGTGCTGCCAAGTTCTGAGAGCAAGGCTGC
TAAAATATACATATATTATCATATATAAAACATACATATATACATGTTTCTGCACAGTTCCTGGCTTATAACTCCTCTAGCCCTTGTTACAGTCTTTTAGGTGTGTTAAGCCTCAGGGGCAGGCCTCAGGAAACAATCTCTCAGAGTTCTCCTGCCCTCCTTTCACCAGTCCCAAAGCAAAATCCTAATCTCCCTCCTTTTTCTTTTTTATTTAGAGACAAGGTCTTGCTCTGTCACCCAGGCTGGAGTACAGTGGTGTGATCATAGCTCA
TTCTTATTTTCTGTTAAATATATGTTGCCTTATATACCTCTCTCTCCCCCTCCGCATACAATAAAATGCATTTCATGAAATACACACATTATATAGACTCTTTCATCAGAGAATGGAGGGAGATATTCTGGAAAAATGCATTTTTTAGTTACCACCATCGCCAAGATAGACTTTTGGACAATATTAAGCTTGTTGTCACTCACAAACCTTATTCAAGCATGTCCATGCCAATGATGAATGGATACTTTCTCTAATAAGTGCTCACAAATA
TCCATATGCCCTGGACACCATCCCTGTCTGTCAGGACGCAGCTGTGAGCCTCGTTCTTCAGGAGGCTCCTCACCACTGTCTGAGCAGCTCCACTGTTTCCTCTCCCAGATGGATGGCGTCTAGGGTCGTGCACATATCACCTTAGAAACAGAATGTTAGCACACACACACCCTTGTTTACAGGGTCTTCATGTCACTGCAAATCTAACTGCTGAATAAATTCCTAACAGTAGAGTGGCTATCATGAATGCAAATAGACAATGCCAATGTCACTCTGAAAAAGCTCAGAGTAGATATTAAACAGGA
GACTTCGCCCCATCGCAAGAGCCGTTTTCTCCAGTCCGGGAGTCGCGGGGACCTTCATGGACTCTCTCGTGCTCCGTAATGGGAGGCTTCTGCCCCTAACAAACATGGCCGCCCACTCTGTCCCACCCCGCCCTTTGGCTGGTATCAAATACTAGACTACCTTTCATTTCCGGGTCACTGTAGATGCGATGGCGCCGATTCCAAAGACTGTGGGGCGGATCAAGCTAGGTGAGCGGTATGACAAGACCAGTGGGGGTCTAGGAGGGCAGAGGCAGCCCCTCTTGGGTCCACCTGTGGT
GAGGCTGTCACTTGTCCGCAGCAGGTAAATCGTAGGGAATCCAGGTCGTCTGACCTCAAGGAGCAGTCGAATGTACTCCTGGGCTTTGTGAGGATGAGGAGAGGTCCCTAGGGTTTAATTTCCTTTGTGGAGCCCCTAGGAGATACCAGGAAAACCATAGCTCCAGGCAGCTGGTACCCTCATAATCACCTAATCCAAACTCCTTCCCAGAGGGAGGGAAAGGGACCCACCGACTTGAACCAGAACTCAGCCCCCGACCTGTCCGCTGTCCC
TGGTGGTGCACGCCTGTAATCCCAGCTACTCGGGAGGCTGAGTCAGGAGAATCGCTTGAACCTGGGAGGCGGAGGTTGCAGTGAGCCGAGATCGCGCCATTGCACTCCAACCTGGGCGACAGTGAGACTCCATCTCAAAAACAACAACAAACAAACAAAAATAATACTGCGATTTCCTAGCAATGCCCAGTGACTTACCCTAAATTCAGTGAAAGTTGAAAAAAAAAAAGAAGTGGCATTTGAAGGAGACCCGAAGGAAGAAAAG
GGCAGCCCTTACACCCCAACCTCAGCCAGCTGGTTGCTTTCTGACTCTGCTGTGACGCCTTTCTCCATCTCTCTCTACCCCAGCCACGCACAGCCCCATCCCATGCTACAGTGAGCTTGGAAGCCCTGAAGCTCCAAGCTCTCACTTCCAGCAGCGAGGGAGATTCCCTCTTCCCTCCCTGGCCAGGAGGGACTCTGCAATCCTTGTGAAAGGGGGCTGGGGACAGCCTATGATCCAGTGGGGAGTCCCCACACCTGGACACAGAAGCAGGGAAGAGTGGGCCTTTACCCAGAACCACTGGGATTAAGAC
CTGTTGGGAAAGAGAGCCGATACTGGAAAGCTGAGAGAATCAGCTTCAGCATGAAAATAGGACGGGACTTGCTAGGACAGAGCTTCCAAACTCATCTTCTGCAGAGCTTGTATGACCACTGAGATGTTAATAGATATTCTGTGGAATTAAAAAATGAGGAGGCTGTTTCATCATTCAAAAAGTTTTGAGAAATTCTTCACATTATATGCTGTTCTCAGGACATAAAAAAAGTTTCATGTCTAAGAAATTTTGCTGTATACATGTGTAAACAGTTTTAGCGTAGATTTCCTCGCACTTTTAAATTTTGGATTCTTAATTTCCCTGTCCCC
GGTCCAGCAGGATTGTGAGGGTTCAGGTGGGGCTTCCTCAGTCTTCCTGGGATCACAGGCTGTGCTTCCTGTGTGGGGAAAAGCAAGAGAGATCAGATTGTCACTGTGTCTGTGTAGAAAGAAGTAGACATAGGAGACTCCATTTTGTTATGTACTAAGAAAAATTCTTCTGCCTTGAGATTCTGTGACCTTACCCCCAACCCCGTGCTCTCTGAAACATGTGTTGTCAACTCAGAGTTGAATGGATTAAGGGCAGTGCAAGATGTGCTTTGTTAAACAGATGCTTGAAG
TACTAAAAATACAAAAATTAGCCGGGTGTGGTGGTGCATGCCTGTAATCCCAGCTTCTTGGGAGGCTGAGGCACGAAAATTGCTTGAACCCGGGAGGCAGATGTTGCGGTGAGCCGAGATCACGCCACCGCACTCCAACTTGCACGACAGAGCAAGACTCTGTCTCAAAATACACAAATAAATAAAGAGAAGGAGATGGAACAGCATACCAAACAACTGGAATTTAAGGCAACTGGAAAGAAAAATAACGCGAGAGGCGCTCGCCAGGAGTTGTAAACCTTGATGGAGCAACTTCCC
TGATTCTACCTCCGAGCAAGTCTAATACAATTACATTAATAAGACGCAATCCCGAATTGCACCCGAGCGTCCCCCACACCCGCCCTCCCATTGAATACACCTGTCCCCCATGCCCGGGCTTGTACCCTGGGTTGAGCTGCGGCGCGAGCCGGCGCTGAATCGTCGCCGTGCCCTCCCGTCCACTTAGGAAAGCCGGGGCGGCTTGGCAATGGGCATCCTCGGCCCTCAATCCAAGGTCCGCACCTTCCCGTACGCCGGCGCGCCGAGGCAAAGGGCCGCCGGGACG
CCAGCTCTGTGCACCATGTCCTCTGTCCCTCTCAGCAGCCTTGGAATGTGAGGAAACAGAGATGACGAGACCGGCTGAGGTCACCTGGCAAACCGGTGGCTGACCCAGGATGATAAGATGACAGGGATGCCAGGTAGGCTGAGCTCCCACGCTCCATGCGAGTGCCTGGGAAGGGGTGGGCTGGAGGAGCAGGGGATGAATGGAGGGAAGGGGGCCTCGGGGCTGTGCCCCTTCCCAAACGTGTGACTCAACCATGTGTCCAGTGGCTGTCCCTGCCACAGGCCCAGCCTATTAGGGAGCAAGCCA
TCGCCCTTCAGGACCCAGCTCGAATGCCCCATCTCTGGGAGGCGCCTTCAATCTTGGGCTGCCCCTTCCGTCACACCCCCTGTCCCCTGTCTCCTGCCTCCCCTTCCTCCTCACACAAAGCCACCCCCGCCTGTTGGTGGCCTGTGTCTCCGCTGGCCCAGGGCTCTCTTGCCGTGGCCACCGTGGGTTTTGGCCTCGTGACCCAGTCCATGCGTGCACAGCGCAAGTAGCTTCCCAGGACACCGATTTCCTCCCCGGCCGCAGCTGCTTCTGGTCCTCTGCCCACTCCCGGGTTCTGCGCCTTCCTGCGCCCCCG
ACAGCATGGCTAGGGACCTGACCTCGCCTCCTCAGCTCCAGTCTTCTCTGAGGCTGGGCCCCTCGTCTTTCTCTCTGTTGTTTTCTGGTTCCCTTTGTGCCCCCACTCCCCACCTCCACCCACCCCAGCTAGGCTCATCTTCAGGAAACAGGCCTGGTTTCCATGGTGACCAGCCGGTCAGCTGGCTCCTTCCACCGCCCCCTCCTTCACCCCCCTTTCTTGTAGCTTCCAGGGAAGGGTACTGTGTGTGAATGGAGAAGGCAGGGGTAGCCTTTTGTCTCTTGGGAGCTCTAGCATTGGCCAAAAAGAGCT
CGGCCTCAGACCTCAAGAGACTTAGAGACAGGTGCACAGAAACTGAAGCTGAATGAGACACACTGGACAGCAGTCATTCGTTCATTCAGCAAACATTCACTGGGATGGGGAGATACAGGGACAAAGGACCAGAGGGCTTACATTTAGGCACTGGTGGGCAGAGACGGGGCAGAAAGCTGGAGAGACGGATGCGGATGTCAAAAAGGCCAGGACAGAGAAGCGACTAGCTCAGGACAGGGCTGGGCCGCAGGAGTGAGGCGGAGGCCGGGGAAGTACCGGCGGAGCCTAGGGCACGGCAAGGGCACCAGCTGTGCGAGGTGGGGTACGAGCCCCGACCCCTCCAGCTCTCCTGACCGACGCCCCAACTGGGGATGACAAAACGGAGAGCTAAAGATAGGCAATGTGAGCACCAGAAGGG
CTGAGCTGCCTTCTCTCCATTCCAGGCTGCCCTGCCAAGAAGAACGTGTGTGACAGCAACACTTGCCACAATGGGGGCACTTGCGTGAACCAGTGGGACGCGTTCAGCTGCGAGTGCCCCCTGGGCTTTGGGGGCAAGAGCTGCGCCCAGGGTAGGAGGGGCGGCTGTTAGAGGCCACAGCCTGGGTGCCATCAACAGTCTGGGAACTGGCAGGGTTGGGGCAGGCACTGGGCAGGGCTCTGCTGAGCGGGGCTGTGGGTGGAAAAGCGTGTCTGGGCAGAGCCCTGAAAGGGCAACACAGGAGACAAAGGGGCCAGTCAGAGGCAGGCCTGGGCACAGCGTGGGGCGGTCCCAGGGCAGGTACGCACTTTGGAGGGCGGGGCTGATGAGGGGAGTGGGCTCTGCCTCCCGTGCAGCCGCCACCGCTGAGCATCACAGCCCCAGGGCCCTCTGAGGCTCCACCCGTC
TATGCATGAATGTGCCTGTGCATTTTTCTGGTAGGAGTTTCTACAGTTTCGTCTGATTTTTCAGGGTTCGTGACCCAGAAAAGTCTAACTCTCTGATTTGTATAAGTTGAACAAGCATCAGAATATCAGGGGTGCAGGGGGCTTGTTAACAGGCAGATTGCTAGGCCCCACCCCAGAGCTCTGATTCAGCATGCCTGGGGTAGGAGGCCCAAGAATGTACATTTCTATCAAGTTCCTAGGTGATGCTGCTGGTATGGGGACCACACGGAGAACCTCTGTTCTAG
TGCCCTCACATCTTGCAAAGGAACATATATATTTTTAAATATAAAAAAATTTTAAGTAAGATAAATCTGCCATTTCAAAGCTCTTCTTATGACCTGAAATTATATATGTAACTTTGGTTTTTTTTTAGTGTTGCTGTCCTCTTTGTTAGCACAAAGAGTGCAAAAGTCTGTCAAATGACTGTTTATGATAGTTGATAGCACTGAGGATTTATTTGAAAGGACTCATCAAAAGATGATTTGGGGTTTTTTTTTTTTAGCCCTCTCTTTCTCTCATAGAGATGATAA
TTGGAGAGAAGAGGCGACTTCTCAAAGATGATCCAGAGGAGTAAAGGAGGCCCCGGGATTCAAACCCCCCTCCGTGAGGTGCTCTCCACCTCCCGCTGTCCTCAGTGTGGACTTAGATCCCAGAGCATCTTCACCCCTCTGAGGGGGTGAGGCCAGTCCCCTCCCTGGCTGGCTTGCAGACAGCGACCCAGGTTCAGGTAGCGGCCTAACCCACCCAGCTCTGTCTCTGTGGGGGTGGTTTGACCTGATGCAGGTTTGAGCCTGTATCAGGCTCTGTGGGGGGTTAGGGCAGGGTTC
AGCTTTGTCAAGCAGAGTCACTATGCACTCCCGGGATCTTTACTCCTTTCTGAACTCATGCTGTTTTTTGAAGCCACTTCATCATACCTATGACTCTTTATTCCCCTGTGATAAAACCTCCAGACCTCTGAAATCATCCCTTCATCCTGGCTTCCAAAGCACTCTCCTCTCAATTCTATTTTACAATAGAAAAGGCACCTCATATAGAAAATATGAAATAAATGAATGAAAAACAGATTCCTCTTTTGCAAAAAAAAAAAAAAAAAAAAAGGGAAGGAGGTGTGAAATAGTAGTATAATT
TATATCCTGCTAACTTACTATAATATGTAGCCTATTTATCACAGTTTTCCTCTTCTTTTCCAATCCTTATGCCTCTAATTGACCTATCTTTTCTAATTCTATTGGCTTATACTAGCAGAGTGATCTAACCCATCAGTATATTCTACTTTGGACTCGAGTAACACTCGGTGAGGCTCAGTCGTTAAGTTTAGGTAGCCTGAGTTTAAATTTGAGGAGGCCAATATGGGAGTAAGGGGGCTCTCTGCCCATGGCTACTCATTTTCTCTCCTGCTCTGACCTGATGT
CAACAGCAGCATCACAAGAAATAGTGAGGAGTGGAAGGAACGCAAATGCTCATCAACACAGGAGTGATTATCCAGCAGTTAAAAAGACCTACCTCTATGAAGTAGGTATTCATAGAGTCAAAGAAACAGCCTGAAGACATATTACACAAAGAAGAAAAAGGGGAAGGAGAAGACAGAGAAGCAAAAGAAACTGGCAATGCAATGCATACATTATGACGCTTTTTATGAAAATAAAACATCCCAGTTACATGTATGTGTCTGTGTGTGTATAGAA
GAGGGCCAGGCTGAGGGCCCCACGTGCACAGGTGCCCTGCACAGCAAGCTGGCCTCACAGGGGAAGAGTGCAGGGCTGCTGCTGCGCTCCCACAAGCTCAGTGCAGCCCCGCAGAGGCTTTCCCCTACTGACTAGCTGCTTTCGTTGCTGAGATCTCAAGATGATCCAACTCTCTGATCCCCCTAAACTACCTTGTATCGCCATTGTTTTAGCTAGGAATCATAACCATGTAAATTTAATGAAAATTTAACCCGACTCCTGCTTATTGCAGCCATGGCGAGTCCTACTCAGAC
CCACAGTTCCAGCCTCCCGATAAACCTTCTGCTCCCTTTCCAGATGAGACCGTTTCTCATGACAGTGCCATCTCACTGCAGATACTCCTTTAGTTCTTCACAAACGTGGGTGCCAAACACTCTTCTCGCAGTTCTGGCCTGCAACACTCTTCACTTCACTTTGCCCCACCCAACCCCTCCCCTGGCTAACTTCTACTCATGCTCCAAGCTTCCACTTAGATGTCAGCTTGGAGAAGCCTCCCTGGCCCTCAGGCTGGGTTGGGTATATTTCCGTGGTGCT
ACCGCCTCAGCCTCCCAAAGTGCTGGGATTACAGGCGTGAGCCACCATGCCCAGTCCAATTTCTTTTTTTCTTTTCTTTTTTTTTTTCAGGCGGAGCAACTTGTTTTTTAAAGAAAAGGAGTACAGTACGGTTTGCAGAGAGTAAGAAATGACTTGGAATGTTCTGTTTACTAAAATAAAAATTCTGTTTGGAAAATTCATATGTATATTAAAGCAGTTCCAATGGCTGTTGACTTCAAATCTACATCACATTCACTGATTTATCTCTTCCCTCCTGAGTGTAGGTTGAGGTGTCCACACTGTAGGAGAGCCCCTCCCTCCCAGAAAGCATGGCATTCACTCTCCATTACCCCACCCCTGTATAGGTTTCCCAGACCTTCTCCCATCTCCTCTCAGTCATCCTCTCTCCAGGACACGGTGGACACAGCTGC
GGAGCTGGGGCATCCGGTCAATTTCAGTAAACACCTTCACAAACACTTTGGACTGATCTAAAGAACATACAATGTATATATACTGTTACCAGCCTTTCTGGTGTAGACATGAGAAAAAACTCACCAGGATGAAGGTGGATATATGGAAGCTAGTATTCACAAGTTCCTGCCTAGATACTGAATTAACTCATGCATGAGGATCATAAATTTGAAAAATAAGCATGACGTGAAAACCAGATACTGCAAGGTATTCCCCACTGTTCCTCACAGAATTCATATTTTAACATGATACT
ATGTGCACATCAAAATTTGAGAACTTCCAGGCTGGGCGCAGTGGCTCACACCTGTAATCCCCAGCACTTTGGGAGGCCGAGACAGGTGTATCATTTGATGTCAGGAGTTCGAGACCAGCCTGGCCAACATGGTGAAAGCCCGTCTCAGCTACTTGGGGAGGCTGAGGCAGGAGAATTGCTTGAACCCAGGAGACAGAGGTTGCAGTGAGCCGAGGTCGCACCACTGCATTCCAGCCTGGGCGACAGAGTAAGACCCCATCTCTTCTCTAGGTTATGGGAAGAAAACACTTTATATTTT
AATGCTCAGGCACCCCAAAAGGCTGATTCAATCTGAATCAGAAGTAAGGTTCAGAAATGTGTACTTTTTTAAAATAAAAAGCTTCCCAAACACTTCTGAAGCACAGGTAAGTTTGCTAACACTGGGTGTAGAAGATTTCAAAAGAAATGGTCCTTTTCAATCAAAGAGTTTTGCCATCTACAGGGCATTTCTGACAAGGATCAACATGTAAGTCCAACTAAATTAAAAACAGAACCTCCTAAGAACAGAACTTCAAAAAAAGCACTTTATAATGACAACAAACCACAAGA
GGCCGGAAAAGAATATGTCTAGAAGAATCCTTAATATTCCAGAACGTATTATTCTAATGTAGATATATTCTTGAAGAATACATTCTTACTCCTGAATAAGACTATATCAGTGATGTTTCCTTTTCTTAAACATATTCATGAATAACATGTTCATAAATACATTCTGGAATGTTTATATTCTAATGACTTCATTCTTCTCACATCCTTTGGTCTCGTCTTCTCTCTGCCCCTCACTCTTTCCTCCCTGCTGCTCACTCTCCCCCCTCCCACTCTCAGCCTCCCCTTCCCTTTGACCCTCAG
TAATGTATGCAGTATGTGTGTATTTTAGAGTTTACAAACTTTTTTGGCACACATTATTTCTATTTGATTTTCATTCTCAGATGCTCGTGAGATTCTTCTCCAAATATATCATGCCTGTCATCTATTTTTGTACTTTTCATTAGAGAGCTGAAAAGTATTATCTTTAGAACATCATCCACATCTTAGAAACAAAGGGAGTTGAGTTGGGGCTTAAATGCTGCCTCTGTAATTTGTTCTGGACCCAAGAAAATTTCTTATCCAGGTTTTGGTACAGAGGCAGAGAGTCACCAGTATTCTCAAGCAGACTTTAAAA
GTTTGCCAGGGACAGGCCCTATCTTATATTTTTTTCCATCTTCATCATCCACTTCTGCTTACAGTTTGCTGCTTACAATAACTTAATGATGGATTGAGTTATCTGGGTGGTCTCTAGCCATCTGGGCAGTGTGGTTCTGTCTAACCAAAGGGCATTGGCCTCAAACCCTGCATTTGGTTTAGGGGCTAACAGAGCTCCTCAGATAATCTTCACACACATGTAACTGCTGGAGATCTTATTCTATTATGAATAAGAAACGAGAAGTTTTTCCAAAGTGTTAGTCAGGATCTGAAGGCTGTCATTCAGATAA
TCACTCCTTGCTGATGTGACAGCTTTATTTCCAGAATTCACCTCAGGCCAAAACTCACATTTCCCCCCAAAGTATTGTTGGGTTGTATTGAATACATTTCCTTCTTTGTTAAGCAAGGCAGAGTTAGCTGGTGAGACAATTTCTGGGCTACTAATTCATTTTGCACTTGGCAACCTCAAGATATAGGCTGTTTTTATTGCTTCCTTTAGTCCATCAAATAAGAAAGTAGCCCTGGTGTGTGTGTGTGTGTGTGTGTGCACGCATGTGCATCTGTGTGTTTCT
CTGTTATCGTCTTTGTTTCAAAGCTAAACTATAAACTAAGTTCCCCTCAGAATTATTTCAGCCTGTGCTCAGGAATGAACAAGTACAACTTGGAGGTTAGAAGCAAGATGGAGTTGGTTCAGTCAGATCTCTTTCGCTGTCTCAGTTATAATGTTGCAATGGCCGTTTCAATTCAATGGCATCCATGTAGATTCCTCAGGAGTTCTGTGGGGTGCCGGAAGCAGGGCGGGGCAGCTGTGGAAAGGACAGGTTTAGGAACAGGCGGCTTAAAACAGTGGGGCTATAGCA
GCTTTTTTTTTAAGAGCTCGCATATGTGCCCAATTAATTGTAGATTTCCTTCTCTATGTTAGTCAGTGAACCAGGTTAACTCAAAGTACGTCCAAAGCTATGATGCCGACACTATGAAGGTCATTTGGCACCATGTTGTACCAGAGACTCTGGAAATTTCAGAGCTGGGAGGGACTTTGGGAATCACACAGTCTAAGCATCTCATTTCCCAATGTGGAAACAGAAACCCAGAGAGGTGAATTCCCCCGCCCCAGGCCACACATCTGGATAGTGGGTAGCAGAGCCAGGAGAAGAAC
ACAGCTCTGCCATGTACCCTCTGCAGCCACCACTCTGAGGAGGTGAGGAGTGTCACTGGCATTTCATAGCAGCACAGACTGAGGCCAGAAACCGGAAGTGTCTGTCCAAGGACACAGGACACTGGTCAGGGCCAGAGTTAAAACCAAAACCCAGACTCCCATGTCAGGGGAACCCTGGAGCCAGGGCTGGGGGTGCTGGGGTGGGAGTAGGCACAAGTGTTGGCTCAGGACCACCAGGTGGTGGGTGTGTGGCCATTCCTGGGCACCTGTCACCCTTGGCTTCTCTGGGCTGGCTCCTGGCGCTGTCTGCCCACTGGCAC
TTGTCTGGGAGCTGGGGTAGTGGAGGAGTTGGGAACAGGAGTATGTTGGAGGAGAAGTTACAGAGTTCTGTTGGGGGCATGTTGAGCTGGGAAAGAACATGGGATATAAATGAATGGGGTGAGAAATATGGACTGGAGCCCAGGTGAAAGATTTGAATGCATGTGTGCAGAGATAACAGCTTCAGCCATGAGAGAAGACTCTCTAAGATATGCTGGCTAAGTCTGTGTGAATGTCCCCAGCCAGAGGAATCATTAATTTATCTGACCATCCATGGTGTTCAA
AAAGTCTTTGGGTCTGTGAAGCATAATCTCAGCTTTTTCTGTTTGGCGGATCTTCTTAGGTTCTCCTTGGTTCTGCACAGCTGATAATGTGAGAGGGGTTGCTGCTCTCCTCTTGCCGCAACCCCCACCCCAGGCCTTCTCACTCCCAAAACCTACCAAAACGTACCAAGCTGCCTCTTTGAATCTGCTGGCGTGGTAAGGGGAATGGTGTGGCGCATGTGAAAGAGATTGTCCCAAATGGGCAGAACCTTGGGACCCCAGCAAAATCCTGTGTTTAAG
TGCAAAAAAACTTAGATAACAAAAATGCAGGAGCTGTCAAAACTATTATCTTTATAGTACCTGTAACATTACAAATGCACAATGAATAAATGTTAACATACAGTATTGCTCAATTCTAGCAAGAAAAAAAACCACTTAAATTTCATTAGCATGTCAACCTGTAATGCATTTTGTCAGCTCTTTAACATTTTTAAAGTTTCCCAAACTTTCATGACACTGTCTCATAAATATTTGTTTTTAGAATACTAAAGAGCCAATGAAAAAGAGCAGAAATCCACACGTGTACTACT
CACAACTACAACCTACAGACAACTAGCATTTGAAAAAAACCACTACATTATTGCTATCAATAACCAAGGAATTCTTACAGAGCCTTGGTCCCCTAAAAGCAAATAGAAGCAAAGCCAAAGGACCCTACTCAACATATTCAACAGTCACACCCTCAAGGGGGAAGGAAAAAAATCCTGCAAAAAAGAAAGGAAATTCAAAAATAAGAAGTGACAGCTTCTACAGATGAGAAGAAAGCAGCACACAAACTCTAGCACCATAAAGAAACAGAATATTGTGACATCCCC
GCATGGAGTCTGCTCTTGAGAAATGAGTAAGCATCCTTTTCCTTGTTGTGGTCATTTCCATCTCTCATGCCCTTAGCTCCCACCCTACACTACTCACCTAAAACCTCTACTCAGTCCCAGTTGTCTTACCCTCACTCCACCAATGCTCCTGGTTGGTAATTGAAAAAACCAAAGCTATCAGCCATGAATGATTTCTACTTCCTGTTCTGTCTCACTCTCTACAAATGCCCACAAACCTCCAACTTCAGAGGAAGAAGAGTCCTTTATCTAAGAACAATCCTCCTATTCTC
TCTTTCCCCAAGAGCACTGTGCTGGGTTGGGTCCCCGAGTCTCTGCATCAGTTCCTCACAGAGTTTCCAGTTCTCTGGAATCTCTGGAACCCCGGCCCCTGGAGTTCCCAGTTCTCTGGAATCTCTGCAACCCCGGCCCCTGGAGTTCCCAGTTCCCTGGAATTCCTGCCCCTACATCTCCGCTTAGCCAGTCCTTAGCCATCCTTCAAGGCTGGACACACAACCCTCACATGTACCAGGCAGACCCCAGCCCCATGCATGCCCA
GCATAACCTGTGATTAGGAGCACTGGAGTCTGGAGTCAGACTGCCTTGGCTCAAATTCTGAGTCTGTCATTTACCAGCTGTGTGACATTGGGCAAGTTTTTAAAATACTTCGTTTCTGTATCTCACTTTCTCACCTGTGAAACGAAGATTAGCAGTACCTCCTTTACATGGTTGTTGTAAGGATCAAGTGAATAGTTATATTTAAACACTTAGAATAGTACTAGGCAGGTCATAAGCCCTATGTAAATGTTAAGCCAAATCTCAATGTACAGATCAATTATAAGGTAAATGGAAGAGGTGATAAGC
TCAACAACCTTTCAAGGTTTGCATTATTATTCTCATCTTACAGAGGTGGATCCTAAGGCTTAGAGGGTATGGAATCACTCAAAGCCATAATGTTGGGGCTGGGCTTCCTCTCCACACCAGAGTGTGTGTGGAGTGGGGGTCTGAGTCCCTCTAGGCCAGGTCTCATGGAGCCGGGGGTGTGGAGGATGTGGGCTCATTGTCAAGAAAGCCAGGCACGGTGGCTGATGCCTATAATCCCAGCACTTTGAGAGGCGAGGCCGAGGCAGGAGGATCGCTTATGCCCAGGAGTTCGAGACCAGCCTGGGCAACATAGTGAGGCCCCATCTCAAAATAAAAAAAAAA
TCACCCAGGTTGGAGTGCAGTGGTGTGATCTCAGCTCACTGCAACCTCCACCTCCTGGGCTCAAGTCATTCTCTGGCCTCAGCCTCCCGAGTAGCTGGGATTACAGGTGTGCTTCACTATGCCTGGCTAATTTTTATATTTTTAGTAGAGACTGGGTTTCTCCATGTTGGACAGGCTGGTCTTGAACTCCTGACCTCAAGTGATCCGCCCACCTCGGCCTCCCAAAGTTTGGCCTCCCAAAGTATTGGCCTCCCACAGTGCTGGGTGGCATGAGCCACCGTGCCCGGCCATGGCC
GAGGCAGACACACTAGTGAGGAAGACAGATGTTAAACAGGCAAACACACGCATGAAATAACGTGATAAGTGCTGTGGCTAAAACAGGGTCTAGCTAGAGTGTAATGGGATGCTGGTGGGGGCAGAAAAGACGGCACTGAGCCTGGAGGAAGAGAAGCACCGCCACGTTAGAAGGGGTAAGACGATGCCAAGTGGTGGGGACAGCTAAGGATGTGCTAAAATCCCCAGGTGGAAAAGGAAGTGGAGGGTTCAGGGAGCCCACAGGGTTGGCATGGCTGTGCAGGTGATCAAGGGGAG
CCGTGTGGTGGACTTTGCCAAAAAACTGCCCATGTTCTCCGAGGTGAGTGGCAGAAGTGGGGAGAGATGTGATGCTGTGCTGGAGGGAAACCTGCTCCCCCGGTCACCCAGTACAGGCTCATCTGAGGTTCTCTGGACAAGGAGCAATTCCTGTAGGTCAACATACACAGATAACATACACAGACACACACACACACATGCATACACATACACCCAGCACACAGGCACACATGCAGACACATACACGGACACACACACACACCTAGCATACAGATACGTACACAGACACACATACACACACACATACACCCA
CCGAGTAGCTGGGATTACAGGCTCCCGCCACCACGCCCAGCTAATTTTTTTTTTTTTGTATTTTTAGTAGAAGACAGGGTCTCGCCAAGTTGCCCAGGCTGGTCTCGAGCTCCTGGGCTCAAACGATCTCCCGCCTTGGCCTCCCAAAGTGCTGGGATTACAGGCGTGAGCCACAGCGCCCAGCCTCCTGTTGTCCAACCTATTATCTTGCTGGGACAGCTACCCAGAAGATCTGGCTCCCATCCCCTATTTGTTTCTGAGCCTCAGTTTTCTTATCTGTCAAACGGGAACCAAAGCGTCATG
CCCACTAGACTCTAGCTGCAGCAGCCAACTTCTGAGACACATGCAAATTAAAAATTCTTGAAATGCAGTTAAGAAGACAAAAATGAATATAGATCAACTAAAGCTGAATAGTTAAACTAAGCAAGAAAATCTCTACGGTTACCATTTGCTGACCTGACTTTTCAGAAACTGGACAACATCCATGGCACTGGTTTCTCTTAACTATCCAGGGAATGGCCCCTCCCTCTGAAACTCTGTGGCCCTCCTGGTCAAAGCTCGCATTTCCCAGATAGGGAAATGCGACCCAT
CCTCCTCCTAAGAGCCTCTTCTTGATGTGGCTTTTTTTTTTTTTTTGGTAGGGGGTGAACTGGGAGCCTTGGAAAGGACATGAATTCTCCATTCCTTACGTGGAGTTGAAAATCCGCCCTCATGGCTACAGCAGGGAGCCTGTCCTGGGCAGAAAGAAGCGGACGCTGAGAGGAAGGCTGCGAACGTTCTGATGGCCCGTGTGAGCAGTCCTCGCAGGAGACACCACCAGCTGTGGCAGCTTGGGGCGGGGTGGGTAGTGGTCACTGCGGTCTGGGAGTGCTCAGATAGCCC
GAACACAGGAAGGAGTTCCGGCCCAGGGTCATGAGACGTCCTTGTCCCCTTTTTTCTCTGTTGGGTTTAGTTTTGAGAAGCCATTCATTGTCAGGAGGGAGTAACATGAGACTCTGAGGCCAAATGTGTAACAATTTGCGGCTGAGTGTTCTCTCTCCCCACTCCCTCCCTCCTACTCTGCCTGTGCTCACGCCCCTTTCAGAATGTGCCTTTGGCCCAGCGATCTGGCCTTCCCAGTCTTCTGGGTGCTGCTGGGCACTGCTGGAGGAATAGGAAGAGGACTTGGGCAGGCGC
ACCATCTAGTAAATTTTTCAATTCAATTATTGTATTCCAGGATTTCTGTTTTATTCTTCTTCATAAATTCTCTTTATTGATATTTTCACATTGTTCATGCATTTCTTTTCTAAGTTTGTTTAGTTGTCAGTCCGTGCTCTCTTTTTATTCATTGAGCATCCTGAAGATAGTAATTTTGAATTGTCTGGTAATTTACATATCTCTGTTTCTTTAAAGTCAGTTTCTGGAGATTTAACTTGTTCCTTTAAAAGTGTCATGGTTCTCTGTCTTTGCATGTTTTGTTGTTTTGTTGCTGCAGTTTCAGCATTTTAAGAATCAGCCAACTCTCCTATTATCTGGTTTTATACATAC
TAATGGTACCCCTGATCATCTTTTTTCTTTTCTTAGAGACAGAGTCTGTCTCTGTTGCCCAGGCTGGAGCGCAGTGGTGCAATCATAGCTCACTACAACCTCAAACTTGGGCTCCAGTGATCCTCCTACCTCAGCCTCCAGAGTAGATGGGACTAAAGGTGTGCGCCATCATGTCCTTCTAATTTTTAAATTTTTTGTAGGGATAGGGTCTCACTAAGTTGCCCAGGCTGGCATCTAACTCCTGGTCTCAAGTGATCCTCTTGCCTCGGCCTCCCAAAGTGCTGAGATTACAGGTGTGAGC
GCCATGGTGTGACTCAGGAAGTGCCAGACCAGGCTATGTGGGATGGAGAATGGGCAGAGGCCTTGAGTGCCAAGCCTAGGGCAGTGGGGAGCCATAGAGGAGTTTAGAGCAGAGGAGGAATGTGGTCAGTGCAGCAGTGGAAGAGTGGGCATGGGGCAGTGAGCAGGGGTTGTGGCGAGGGGCCAGACTGGGCCCTGGATCCGGGCCAGACCCCCACATGTGTCCCCATCACCTGCAGGCCCCAAAGCCCAAGAGGAAGGTGGAGGTCTGGGAGCAGAGCGTTGGCAGCCTGGGCAGCCGGCCCCCGCTGTCGAGGCTGGTCGTGGTGAAGAAGGCAAAGGCCG
TTTCCTCACCCCTGTAAGATTTACTGGCTCTTCTGGCATTGCACCTGCCTGAGTTCCTTGGTGGGGCCCCTCTTTGAGTTCCTTTGGGCTGCTGTAACAAAGCACCATAGCCTGGGCAGCTCGTAAACAGTGGAAATGCGTTGCTCTTTGTTCTGGAGGCTGCAAGTCCAAGATTGAGGCACTGGAAGACCTGGTGCCTGGTGAGGACCTGCTTCCTGGTCCAGAGACAGCACCTTCTCTCTGTGTCCTGATGTGGTGGAAGGGCAAAGGAACTCCCTGGGGCCCGTTTTATGTGGGC
CTCCTCACCCCTCCAGCCTCCCGGCGTGTGGCCTGCCAACCCGGCTCCCATTGTAAGTCTCTTGCTTTCTTTTTGGATCGTCCTCATTTTGGCTTTTCTGGGCTCATGGAGGAGGCAGGGCCAGGCATTGGGCCTCTCCCATTGGGAGTGGGGAGGGCACAGGCCAGGCCCTTGACCATCTGCCCGGCCTGGTGAGGTTGGGGGTTGGATGTGGTTGGCTGGCCGTGATGAAACAACCTGAGTTGCCACCCCGTGGGCAGCCACGGAAGACCATGCCCCACATTCACTTCTGTCACCTGCAAAGGGAGGCTAGGCTGAGAGACGTTTCCCCGAGAGGAA
GGATGCCTGGGATCCTGGGCTGCCCAGACCGGAGCAGTGAGCGCCGCACCCCCTTGTCCGCCTGCAGCCTTCAGGAGCACAGCGGGCCGAGGCCTTCGTGAGGGCCTTCCTGAAGCGCAGCACGCCCCGCATGAGCCCGCAGGCCCGCGAGGACCAGCTGCAGCGCAAGGCGGTGGTCCTGGAGTACTTCACCCGCCACAAGCGCAAGGAGAAGAAGAAGAAAGCCAAAGGCCTCTCTGCCAGGCAAAGGAGGGAGCTGCGGCTCTTTGACATTAAACCAGA
CATACATGATAAAGCTCATGATCAGAGTTCAAACAACTTACTTTCCTTTATCCTTCAACCATTCTGGGTTCTTTTCTTCTTCTTTTAAATCGCAAAGTTCAGCTATGTCAGTATTCATTGCTCTTCGTGCCTCAGCTTGTTTGTGTAGCCACTAGAATGAGAAAGAAGTCTTATGAAGAATAAAAAGGTCTTTTTTTAATTAACATTTCCTTTTAGATTTTCCATCTTCCTCCAGTGGATTGAAATATTATTTGCTATGCACTGAGTGTTTGTGTCTTCTCCACCTCTCCTCCAAATTG
GTAGAGACACGGTTTATTCATATTGGCCAGGCTTGTCTCGAACTCCTGACCTCAGGTGATCCACACGGCTCGGCCCCTCAAAGTGCTGGGATTACAGGCGTGAGCCGCTGCGCCCGGCCGGGACTATACTTTTTTTAGAGTCCTTATTTTATAGAGTTCGGAACTGAGATATTTTCAGATGCAATGATGGATCGTCTGGGATTTGCTTTTAGAGAGAAACAGGCGGCGGGGCTCCGCTGGAGGTGTAAGAGAACCTGGACTGGCTTCTTCGTTACATCCGGTCTGCTTTTGAATGTATTTGAATTCTTTT
AAAAATTGGAGTGAAGATAGGGAGTGTGAAATTCAAGAATGACTATTTCTCAAAGTGAAGTCACGTTTTTACTGCCTTTTTACATGGATCTCAAATCTCTGCAAGACTGAAAACTTTGAGAATAAAAATTGAAGGTAATTTGTTTTATAGCTATAGATTTAGTAAATTCAGTTAAATATGCCTATTAATAAAATGGGAAATAAAAATTTAATCAAACCCAGGTAGTTTAGATTTATAATAAATATTTGACTTGAGATCAAAACAGTTCCAACTTAGAGCCGCTGCTATCAAACTGGACTATTTAGATCATG
ATTCAATGGGAGAGGAGGAGAAAAGCTGAGGCTGAACCGGGGGTTAAACCTTTTATTCTGCCGTGCACAACGTCTGGTTGCAGGGCGGGGGGAAGGCGCCTTCGTGGGAATGAGACTTCTTGGCTCCAGGACTGTGAGTGACACATAGCAGGACACAGGGAGCTACAGGACTTCTGTGGACTCTGCCCCACAGCTGATGCAGGAGAGGGGCTTGCCCTGTCTCTCCTGGTTTCTCTGCTAAATCCAGGCCTGGGGACACAGACATACTTCTCTGTCTGATCTTGTCCCTAAA
AAGCGATCCTCCCGCCTTAGCTTCCCAAGTAGGATAGCTGGGCACACACCATCATGCCAGGTTTGCTTTGTCTTTTAAGAAAATTTATTGACATAGCAGTTATCAGATTTCATATTGGCTCCATACACCAATAGACCTAAGCAGTTTTGTATCTTGCTTTTCAAATTTGCCATTATAATAAGCATTTTTCACTGTTTCATGCTTTAAAAGTCATCTCTGAAAATGAAATGAGGCAAACAGGAACATTTCTATCCGTGATTACACCAAAATAGAAAT
GTGTAGCGTGGAGATGGAAGTGCCTGAAATACGTTCTTGTGAGAAGCAAAAAGCTAACAACACATGCACGTGAATGTCTTCTAAGGGGTTATTGCATACGTCCAAATTCATCTAATTGTGTATATTAAGTGAGAGGGTTTTTTAGTGGAACAATTGTAGCTAAATAAAGCTGCTAAAAAGTAAATAAAATAAAAAATGAAACTTGCAATGAACAACAGCAACAGAGTCATTACGCTAGAGCAAGAAATCTGAAGGATGGCAATCTAGACCCCAATAAAT
GCAGAATTTCTCTGTGTGGGCTGGATATTTACTATTTAGGCTCTACACATCATACCGTCTCTGTTGCATAGCCTCAACTCTGACATGGAAGAACAAAAGCAGCTATAGGCAGTAAGTAAACCAACCAGCCTGGCTGCATTCCAATAAAACTTTATTTATGGATGCCAAGATTTGAATTTCATATAATGTTCACATGTCACAAAAATAGCCATCTTTTTATTTTTTCAATTTTTTTTTTTTTTTTTTTTAGACAGTCTCCCTCTGCTCCCTCTGTTGCCTAGGGTGGAGTGCAGTGGCATGAG
TATACACATATTTTACATTGAGCAAAAGTTGATCTCGCAGTGAACTCTCTTATACGTCCTTGGTCGGACTCTGGAGCCATGCAGAATACGCCTACTCCCCGTTCGACATGATAGACCTTCAGATATTGGGGGGGCACTTATCTGCCTTTTGACCTTCAGAAACAGAATGGGGCCCTGGAATCATTCTTTCTGGCATGTTGGGACACAGATCATGCCATGTCTCCCCTGGGTGCCAGAAGTACCTATGAGGTATTTCCCACATGCTTGGCACCAGGCTACTGTTTGGGGAGAAAGTAAATACATTTTATTTCAGAATTGATTAATTTAAACATAAGCAGCATACTCCTTAATATAAGGTTACAATGCAAAAGAAACCAAAAAACAAAGCCAGAAAAATCCAGAAGGTAATTCTTAGAGAGACAGGGAAGGTTCCAAACATTTTTAAATGGATCTAGCAGATTAAAGTTCAGCTGCAGCTCATTATTT
GACAGTCACGGCAGGTTTGGGCCTGAGCCCTGCCTCTGTCTGTGGGCACCCACTTGGGGCCCTCCCTGCAGCTCCTTGCCCGCGTGCTGCCCAGCGCTCCGGGACTGAGGCTGCTCTTCGCTAGGCTTGGTGGGCAGGCACTCTTTCCTGCATCTCAGCTCTTCACTCATTCTCATTTACAGATGTTTTCGTGTATGTAATTGTGTTCTCTTAACACACAGAGATGGCCATAAGTCCTGGTGCAGCTCTGGGGAGCTAGTATTTTTGGGTTTGGTATG
CCCTGGGGCGCCCCCCGTGTATCTCCGGAAGGAGGAAAAGGTCACTGCACTTTCACAAGCTTTTATTTTAGTACACATATAGAAAAGTTCACTATCACAAGCACAGGGCTCCAGGAAATTTCACAAACTGAACAGTGTGCAGCACCCTAGAAAGCCTGCCATGTGGGAAAGGTGGAACCCCCAGATGCCCAGAGCCTCGCAGGGAGTCCACCCCCTAATCCCACAGCAGCTGGCATGATCAGTCAGTATTTATTCCCATTTCACAGAT
ACAAAGCACCCACCTACTAGGGGTTATAAACGACAGATTTTAGAGACTTCCGAGGCCACGTGAATCTTTTTTACTGGAATCCTTACATTCCCCAGATGTGCCACGTTAGTTCTCCCTCTTGTTGATCCAAGCTCATCCCCACCCCAATATTCCTTCCTCCCACCCAGTTCCTGCCGTGTCTCACCCAGTTTTCCACATACACGCCCGCCTGAATTGATCTCCGGGCCCCTGGCTCTCTCTGGATGAAGACATTTGCCGTTGGCAAGCATGTTTGATATGAAATTGCTTG
AGCAGCCCGCATGGGGTGGGGGCCAGGATTTGATACCCTCAAGGCTGATTCACGCAGCTTTAATTAGCTTTCTGCACCTGCTCTGGGGTCTGGGTGATCAAGGCTGGACACCAGCTGCCACCCCCAACCCCTGCCTGGTCCAGCACCTGACCTCAGGGGCCCAGCCGGCCGGGGCTGGTCAGGCAGAGCTGGGGAGTGCCGGGGTCGGCGCAGGAAGGAGCTGAGTCCCTGGGCCCTGGCCCAACGCCCCGCCCACTCCGGGCCCCTCGTCAGCAGCGGCCGGCCGGTGAGCTCATCTCTTCCTGGGCTGTAAATATCACCCAAGTGCTCA
AACATACTGGTTCATGACATCTGGTGGAGGTGAGGTCAGGGTGCACTGGAGCCCTGGCAGCCCACTCTGATGCCAGAGCCCATGGGGACAGCGGTGTATGTTGGACACAGTAGTCCTTCAAGGGCGGGGATCGGAGGAACAGAAGAAAGGAACAGCAGATGCCCCACTGAGGCTGAGCAGAACATTTAGGATCCTTGGCCCCATCTCATTGTGCCCTTTGCTGTGGCTCATCTCACACTTGCAGGGAGAAGCCAATGGAT
CCCTCCCCTCTCCACCCAACTCGTAGATTAGCAAATATCAAAGTCACAGGTATTCGTGACTAGTCCAAGCCACCTGATACTTCGAAAAGATGTGTGGTTTTGTCGGTTGTTTCATAACTGCTTGGGATCCGTTTATGGGAAGAGGCTCTTCCTCTTTCAGTTGGTACCAAAATGAGAGTTTCCCTTTGATATCATCCCCTAGACTTTCATCTTTGTACAGTCAGTCAGGGGAAAATTCCTCCAAGGGCCCCTGCTGTGAGTTTGCCATTCTAAAAGGCCAGGGCTGAACACATATA
ATATCCTCCCCTGTTCTAGATGGGAAAAGACAGAAACTTATATAAGGTGAAGGAGAGAAATAAGTACAGTTTCACAGAACCTGGGGGAAAAGTATGTTTCTGTAAGAATGGAGTTATAAACAGCTTCGAAAGCCAAGTAGACAGGTGACTGGCAAAAGGTCACCATGACTGTGAGGTTTATTGTGGAAAATATACACAAAGTGGATAATCCTGAGAACAAAGAAAACACCCTGCCTTGCAAGGTCTCCCATGAAAAGCACCTCTTAGAATTTGAGGCTTGGTTGATATGTGAACTTTGTCACTTGATTGATT
AGGAGTCTGCACTCAATTACACCACAGTTAAAGGAGCATCAGCCCACACAGATGAGAAAAAACTGGTGCAAGAGCTCTAACAACTAAACTACAGTGTTTTCTTTCCTCCAAATAACTGTACTAGTTCCCAAGGAAGGGTTCTTAACCAGGCAGAAAGGGTGGAAATGACAGAGAGAGAATTCAAAATATGGATAGGAATAAAGGTCATCAAGATTCAGGAGAAAGTCAAAACCCAATCCAAGGAATCTAACAATTACAATAAAACAATACAGGAGTTGAAAGACAAAATGGCCA
CAGGGTGGGCTGGCCTCACTGGGCTCGGGCAGCAGTGCGAGAGTGCAGGTGCTGCACCGTCAAAGGACAGGCACCACCAGCCTGGCCCATGAGCCAGAGGATGCGGGCTTCCTGCAGCTGGGAGCAAGGAGCACCTTGGAGAGGAGCCCAGGGGAGCTCCAGGAGGAGGATGACCGAGCCAAGGGAGCCCCGTCCATAAGCAAGATTGGGGGGCCACAGGGGAAGAAATTAGAGGTGCAGGGCAGACAAAATCAGAAGCCACAGTCGCTCAGTGCCCTGGGTATGAC
AACAATTTTCAATGCTGACTTTACATGTAAAAACACTTCAAAAGAAGATATTCAGAAACCTCCAAAACTAGAATTACAATATCCAGGTTTCTCAGATATAAAAAGATTGATTACACACAAAAAAAGAATATTTTATGGTGGCATTCGAACACATGAAAAATAACCCAAATACCTATCATTCTAGAACCATTGCTCATACCACACTTTATGACTAAAGAAAAACTACCCTCCGCATAGGCTCTGGTCTCATCGCATACTCAGTCTCAATGGGATTTCCTTAAGAGTCAAAACC
GTTTGGGCAAGTTGCCCAGGGTCACATCCAGTTAGGGATGGAGGCAAATAGAAACAGGGCCTTCCCAACTCCGAAGTTCACCACTAAGCCAGGGTTTGCCAAAACCAGCAGGCGATTTCAGCTGGTAACTGCACAAGAGTGGTAACTGGTAGCATGAATAGTGAAGCCACTTTTCTCTCTTTGGTTCTCTTTGTCTTTTTTTTAATTTAAGATGGGGTCTTACTATGTTGCCCAGGCTGGTTTTGAACTCCTGGGCTCAAGAGATCCTCTCACTGGGCCTCCCAAAATGCTAGG
TGCATGACCTTTAGGAAGAACTTTGATTTCTTTGTGCCTTCATTTCCTGATCTGCAAAATGGGGATATAACTGTACCTACTTCAAGGGTTGTTGGGGATTAAATGAGTTACATGTAAAGCACCTGGCTCTGTGCCTGGCCACAGGAAACATCACATCAATGTTAGCGATTGTTAGGTATTATAATTGTTCATGTTACGTTATTCAACGTGCCAAGGGTTACCCGGCTGGTAAGGGGTGGCATCAGGGTCAGGACAGGTCTGTGTGAATGCCGCTGCCCTTGCTTTTTCTCTTACACCATGCTGCCTCCTACATTTCAGACAGTCGATTTTATTCTGCTTTATAGCCTGGGAATCTGTCTCTCTGCCTGTGCTCTAATT
AACTCAATCTGCTGGTTTTGTACTTTCCTACCATGGGGCTTGCAGTCATCAGAGGGTGACAGGCTGTGAGCCCTGCAAGGGGGCAGGGGTGAGGCTGGGGCAGAGGGGCAGGCCCACAGGGCAGAGCACAGTCACCAGTGTGACTCTTCCTGCGCGAGTTGCTTCCAGGCACACGCAGTGCCCATGTGGACTGCCGTGGCCAGGCTCTGTGGAACGCACTTGCTTTCAGTTCCTCTGGTGGAATTCCTGCTGAATCCACGTCCTTCCTTTCCCTATCTCATCTTTGTGGAGTGCCACTC
AACCTCCAAGTTTTAACGGCTTAACATAACAAAAAATCATTTCTCTCTCACAAACAGCCTAGTGCAGGGCTCAAATCCCAGGAAGCAGAAATCTTATACAGGCCAGGGCCATCACACTCATACACAGACACATGCGCATGCATGCATACACACACACACACACACACACACACAGGCGCATGCATGCGTACACACACATACACACACACAGAAATACATGCACACACACACTAAATTTCTACACCAAAGCCACAAATGGTTCACAGCCAAACCTGCCCCGGCTGTCTTGTGATTCATACGACGGCAGAGACCATCCTAGGAACAACCGTTTCAAGGTTCTGTTCCCCAGCATG
GGGGTTCATCGAACGACCACATATGAGGCACTCGCCATGCCAGCGGGCTGGCAGCTGGATAAAGTGAGGTCCTCCGGGACTCAGGTCCAGTAGAGAAGTCAGGCACAGCATAGGGGGTGCTGGGAGGTGGACCCCCAGGAGAGGGGGGAAGGGGAGGAGACAGAGGTTACAGGAGGAGCCCAGGGAGGGCAGCGTGGAGAGAGCATAGGCTCAGGGGGCACAGCCGGTGTCCCTGCACCTGACTCGCAGTGCGCGCTCGGGGAACAGCTGCTGGGTGGCGAGTCAGGGGCAGCAGGCC
GCCTCCCACACAATTTTCAACTTTTCAGGAAGTACCATAGGAGAAGTCAAGGTAGATGAATACGTTTTTCTTTGGTCCCTAGCATTTTTCTTTTAAAATTTTATTTTCCTTTTGAAAAAGAATGTGAGAACAAAGTCTGAGAACGAATGTGAGAACGAATCTCGAAACGTGAGAAAAAGGCCTTCTTCCCCCCCTCCACCTCCCCTGCGTGGTCCTTGGGTGCTCTGTGAACGGTGACCCCACCCTCACAGGGACCCTGACTCCTGAGGGGTCACCACTCATATCCTGTGAGAGACTACGCTA
GGATGAGGGGCCGGGCCCTCTCTGACCCCAGACCAGGCAAGGCTCCCGTCGTCCCCACTTTGCCACACTTGCTCGTCTAGGGGGACTGACCAGCCCCTGTTCGCCCAGGACTTTTCTCCTTTAAAACTGAGAGTCCCACGTCCCGGGAATCCCCGAGTCCCAGGCAAACTGGGGTAAACCGGAACAATGGATTACGCCTCGCTTATCTCAGCCTTAAGGTTTGTTTGCTGTCTGTCTCCCCTAGTCAACGGTCACAGGAGGGACTAGGGGCTGCTTTGGGATGGAGGAGGAAAGCCGCAGGAAGC
GAGAAAGCTGAGACTTAGAGAAGTTAGGAAAGTTTCCCAAAGTTGCCCAGCTAGTAAGGATCCGAGAGCTCAGATTCAACTATGGTCGGACTGGTTCCAAAGCTTGTGTTTTTATCTACTACTTTGTGGTTACTCTACCACCTTTATTATATCTATTCCATGTTTTTACTGAGACAATTGCACAAGACCTGAGGAGACATAAACATTTAAGATGAGAATACACAGAGGAAAAAAAGAAGTGTTCTCCACTTCCTAGACAAAATTAGTAAGTTTAAGAAGACACAGAACCATACAGCTTACATGAAATCA
GACTTTGAGGAGGTGGTGAGAGAATACCCCTCTAAAGGGAACAGCCACCGCTTAGCTCCACCTGATTGCTGCCCTACTAAATCCTTATATTTTATGTAAAAATCTGTTTCAAAATTTTGACAAAGAATTTTCCATAGGTGCCAGAGAAGGTGATTCAGCCCCTCTTCCCCTGTCAGCCGTTTCAGCGTAAATTCAAAGGAAAAAAAAAGTTTGACTGGGTTTGGCCCACTGACAGTTAGCTTGTGATGTCTATTAGATACAGACCCAGAGCAAGTGCCTGGGAGAGGCGGGTTGGTCAA
AGTTCTATAGCTGTGCTAGTCAAAAAGTGCTTTCCCTCGGCTGAGAATCACTAAACACAACACAAGCCTCCTTGATATTCTATTCAGTTTTTCAGAGCTTCAAAATTTACTACTAAGTAATTTGAATTGCTCAGTGTTTCCAGTGTTCATTGGGAGCAAAATACCCTAGTCGCTTTGTCAACTTGCCACTTAATCAATGCAGAGAACAGGTGATCTTACTATGGGTTGTTCAAATGTGCATCTTCTGAAATAGGTGCCGGTCTCAGAGTCTGGGAAACCTTTGTCAGGGTC
GCACTCCAGCCTGGGTGACAGAGCAAGACCCTGTCTCAAAAAAAAAAAAAAAAGCATAAAAAATAAGATGGATAGATGGATGGATACAGTGATGGATAAATGAAATGTACACAATCCAGCACACAGAGCAAATGCTAACAATAGAATCTAGGTGGTAGGCACATGGGTATTCACTGTACAATTTTCAATTTTGTTGTATGTTTGAAAAATGACAATATAACATTGAAGGGAAAATGAGAAAGAAAAAGCAAAAAGGAGAAATGGAAAATCCCTGAATATCCACACCCACTTTACCATTTTCCCCAGGGCTGGCTCAGATCACTGAT
TTTTAGTTTTTCATGTTGGCACTTCATTTAATGTGCCTCCAGAGGCTACATTTTGGGTTTTGATGTGTTTGGTCAATGTTAAAGAATCGGTTAACTATCTTCCTGAAAGAAGGCAGTAATGCAGACAGACGCCTTTGACAGCAGGTAGACCACTGGCTGGCAACCGTAGAAAGAGGGACACACGGGAGACTAAGAATGAAAGATGCAGTAAGGTTTATTGCTCTTATTCATTGGTTAGGTTTTTTTTTTTTTTTTTTTTAGAGTATTCTGACCTTTTCCTTGAGTGTATTTT
ATCGTTTAAAAAGTATATTTTATGAGGTTTTGTAAGGATAATAGATTAAAAATTATTGTAGTGACTGTAAATAAATATGGCTATAAAAAGTTAAATTCTTTTTGGCATATAAGATACATCTTTGCTCCTTTAGTAGGTGTAGTTTACATCAACTATTTTGTTATATATCTAAAAAAGAGAAGCCATGCCCAGAACCAAGTATTCCAAGTCCTATAATCATAAAGGTAATACTAGTAATGAGTGTTTCATGTTTACTTTTTAAAAAATAA
TGGGAACTACAATTCAAGATGAGATTTGGGTGGGGACACAGCCAAACTATATCACAGGGGTAAGGGAGTCACGTAAGAAAGCAGCCTTTCTCACCAGGTGTACCACATGTGGCCACTCTGGCTGTGCCCTCCACAGCTCCAGGAGATATCCGTTCATGATTTGTACAGGATCAATGTTTCTCACCCCTTGGGAACAGGGGCAGGGATGCACAGAAGTTAGCCATCACCATCCTCACTGAGGGGCAGAGTAGCTGATGGCAGCAACTACCGCAGTGTAGAAATAAAGGTCTATCCATTTGCGCACTAAAACTTCCTCCTTCAAAA
TTGTGGCAGAGCAAGGACTGGAACCCAACCCTGACCTGGGTGGCTGGGTCTCATTTCTAGTACGCCCTAACTGGTCCTGTCCCTCATATTGAATTAGGCACAAAAGAAGGGGAAGGCCCTCAGGGAAGAGGAAGAAGCCACATTTGAGAAGTAGGGGTGAGTACTCTTATTTTGAAAGAGAGGAAACTGAGGTTCAGAGAGGGGAGGCAACTTGCCTGAAGGCACACAGCAACTTGGTCCTGAACGCTCCAGAGGCAGTCGAGGCCACCTTCTCTCCTTCTTGGGGTGAGGGTACGAG
CTCTTTTCTAGGGGTCATGGCTCAAAATCCACCCAAGAAATCACCCGTTTGTGATGCACAGGAGAAGACAGAGGTTTGTGCATTGGTTTTCAAGATCTCTGCACCAGATACCTGCGGAAGGGGCATCTTCTTACAGCAGTTAACATTTTATATTACGTTTTTGCTGGAAGAGTCTAAAACCAAACAGAGAAGGTGATGGAGCTCCTTTAGGTGACAGCATGCCACTCAACACGACCCGCAATTTCGTCCCCTGAGCTCAATGTGCTGAGCATGGGAGGTCGGGGTT
TCTAAAAACAGCATAATAATCACCAGAATTAAAAAAGATCCTGTAGATGTGTGTTCATTCATAGAAAGATGGAAGTCCCTACATTATTATTAATATTTTCACCATCAGAGAAATAGGGTGCTACTCAGAAAAATATTTTTTAAACAATTGACCTAAATCATATCAAGTAATGAGATATTTCTTGAGTCCAGGCATGATCATGTAAATGCATGTTGGTTAAATCCTTGGACTTGTAATGCACATTACAACTTTCAGAACTCC
AACTCAGGAATAAATGGGCATTGTAGAAAAAAGAAGCAGCAAATAGAAATTCTTGGCCAGTCATAGTGGCTTCATGGCTGTAAATCCCAGCACTTTGGGAGTCTGAGGTGGAAGGATCACTTGGGGCTGGGAGTTCATAACCAGCCTGGGCAACAGAGCAAGATCCCATCTCTAAAAAAAAAAAAATTTCTTTGAGATAGAATCTGGCTCTGTCTCCCAGGCTAGAGTGCCATAGCGTGATCTCAGCTCATGGCAACCTCTGCCTCCCGGGTTCAGGCGATTCTCCTGCCTCAGCCTTCTGA
CAGACAGAAAGTTGAGAAGGGAACAGTAGGTGAGAAAATAGAAACAGAAGCTTATTACAAAAGGAAGGAGAGAGCTCGGCCCATAAAGAATAAAGTTAAGGCAGGTTTGAGGCATTTTTAGGGGTAAAAAAATGCTGTAGAAGTTACTGAAGAATACAGGGAGAAGGGCAAGAAACCATGCGTCCCTACCATAGCACTGAAATACTGCAAGCTTGTCAAAGGACAACCGACTGACTAGCAGGTTAAGAAATCCACTTTGCTGGTTATGAT
CCTTGTTGCACAAATGCAAAATGTGTGTACTAAGAGCAACAATTTTGATAGGCCATTGTGAAAATCAATTCAGTTAATAGATGTTAAAGTGCTTAAGTCAGCACCTGGTACACAGTTAGTACTCATAAGTGATACATATGATCTGACATGAAAACCAAGAAATTTCTTAGATTTCTGGCAGAAATTTATCCAACTTGAGAGAAAAAGATCAGCAAGAATGAAGAATTTTAATACATTTTTGAAATAAGAAAAGGTATTGTACCCTTTGGTAGTAGAAAAAAATCTGCTT
AGCTGCCTTCCCAAGTCCCAACCAGAAACCAGCTTGGAGTGAATAACAGGCTGGACCATTAGGCTTTGTGCAGATTTTCTTCAAACAGAATGACCAAGGTGCAGCCCAAAGCAGCCAGGAATGTTGGGATGACTTTATTTAACCAGGACACCGTGTGCATGCTCTCTGGCCCATTTCAGGCCTTGGTTCTGGACTCAGAATTGGTTAGAATCAGTCTTCAGTTTAAATGCCTATAAAGTGAGAATAATCATTGTTCCTTCTTCATCTGGTGAACGGGGGCAGT
CACAGGGCTGAGTTTAACCAAGACTCTGGTTTTGTCAGGCGATCACTATGGAGGATGATAGCTGAGCCGTGGGAGGGGCTTGCCAGGGAGAAGTCATACCGATGGGCGATACCCATACTGACTGCTGCTATACCCAGCAGTCCCTGGTCGCCCCCAGAACTCCCATCCTCTGACCCTGTGCTGCCTTGCAGCCCCTCAGCCCCCCATGCATGCCCCCCATGCATGCCCCCACCATCCCTGCAGTGAGACCCCGCAGCCTCCTGAGATGCCAGGTAAGCCATGCACAGCCAGGT
TCAGCCTTTCCCCAGCAGGGGGTATGCCCTCCCCCCTCCCAACCTAGGCAATATGAGAGGAAAACCCTGGTCAGCCTTCTCTGTGTCAGGCAGTGTGACGGTCCTGCCCTTACAGTTTTTGTTTTCCAAGAAACAAATATTTACCTGTCCTGGCACCCCCCTTGGAGCTTGGTAGGGTGATTAAAGGAAATGGGAAAAACAGAGAAGCAGACCGAAAATGCCTTCCCCCCCAAAAAAAACCTCCCTACAAAGTCAGCCCGGTAATGAGCTGATAATACACAGCTTGGATTACAGCTGCTTGGCTGGAGAATTCTGCTGGATGAGGGGGTAGAGTTCTGA
ATCACCCTCCCGAGACTTTCTGCCGGGAGCATGGTGAAGGGAAGTTCGCTTGCTGTGTGTGGACGTCATGCTGCGTTTCCACCTGGTCCAGGGGCAGAGCCTCTGCCTGACACATACCCATTCATGTGTCCTATTATTATTGTTGCTGTCGTCATTGTCCCGTCATCCTTGGAGAAGGAGCTTCTTCCTGACTGGCTGTGTTTAAAAGCACTTCCCCTCTTTTCTTGCCCCTTTTGATTGGATTTCTTGGATATAAAGTTTCATGCCCTAATCTTGTTGAAAAGCGGTTACATTAAACGTTTTAACTCTTAAAATAGTCCTTACTAT
CCACCTGTATGAGCGAGCGGTTGAGTATTTCAGATTCCCCCACCAGATTCACTGAGTGGTGTCATTACCAGCCAATACTGCAGCTATGTGGTCCTGCTTACCTGGAGTACTGGAGACCAGAGCCAGAGAACGGAGCACAAACAGCCACATGAAAAGAAAGCACAGTGCACAGAGCAAGTGTTTGCAGCCAGGTGCAAAAACTCTTCACTAAAAACACTCGAGAGCCAGGTGCAGTGGCTTACACCTGTAAACCTAGCACTTTGGGAGGCTGAGACAGGAGGACTGCTTGAGCC
AACTTATCAGAAATTTGGTAGACTTTCTGATTTTAGCAGGAAAAAAACAAGGAATATCTCCTGTGTATAGGTTTTATGGCTTCCAAATTATGTTCCTGTATTGTTAAGTGGTAAAAAGATCAGATCTGTTTTGTGTAATTTGTTATTATTGCTTCCCCATTTGAAATGCATCTGCCTAATGTGGTCACCCTTGCTTGAGGGAAGTAGGGGAGCCTTTCTATTACCTGGGCAATCCAGAAGGTCATATAACCATCAAAGATGGGCT
CCAGGCATGCTCCATTTGGCTGGTTCTCCATTTGTTACTCCGGGGGCTTTGGGAAAGGGAAAAGACATCTCCCACATAGCTATGGTCACTCCATTACACACTGAACATCTAGTGTTACAGCTCTTTTATTTATATACACGCTCAAACACAATTGTTTACACATTTACCAACAGTGCGCTAGGGTAGCTAGGTTGGGACCAGTTTCCAGGCTCAGTTACAAACTCTTCCTAGAAGCAGCAGCCTCCCAAGCTCTTGCTCTTTCTAGGCTGCACTAGTGGGCAGTTCTTGGTTTGGGACTGT
TGCATATGGGAGCTCTATCAACATTTTAGGGATTAGGAGCAGGCACACAACTGGAAGATGTTGACTGATCTTGTGGGGGTAGGATCCCACCTACCTCTCTCCTGCAAGTGACTCAGTTCATACCCTAAATGTCATGACTAAGGTTAGTTTTAAAGATGCCAGTCTGCTACCTATAAGAAGCCAGCTCTAGATTGCATTTACAATGATACCAACTTCTGGGTGGGAAACGGGGGTCTAGCCCAATCAGGGAATGGGGGATTTGGGGCGCAAGGTAAGAGG
ATTTGTATCACAGGAGATTGAACGAATTTAGGAGCTGAATAAGCAATCGAAGATTTCTTCCTTTTATTTTTTTGGATTTCTTTTTCGTCTTTGGAGACAGGGTCTCCCCAGGGCCCAGGCTGGAGTGCAGTGGCACAGTGATGGCTCACTGCTGCTTCGACCTCCTGGGCTCCAAAGATCTTCCAACCTCAGCCTCTCGAGTAGCTGGGACTAGGCACCACCACCATGCCTGGCTAATTTTTTTGTAGAGACAGGATCTTACTTAGTTGCCCAGGCTGGTCTCAAACTCCTG
TGCCCTGCCTCCACTTGCCTTGTGATATTCTATTACCCTCTTAAGTACTTGATGTCTGTCACTCACACCTGTTCGCACACTCCCTCCCCTTTTGAAAATCCCTAATAAAAACTTGCTGGTTTTTGTGGCTTGTGGGGCATCACGGATCCTACCAACGTGTGACGTCTCCCCCGGATGCCCAGCTTTACAATTTCTCTCTTTTGTACTCTCTCCCTTTATTTCTCAAGCCGGCTGACGGTTAGGAAAAATAGGAAAGAACCTACGTGATTATTGGGGCA
ATGGAAATACATTGCATTGTCTCACAGGCGTCTATGACACACAGGAAGGTCAGGAGTCCTTCGCAAATTTGGTTTATGCTATTATTCAGAATGGGTGAGTTTTAAAACTTTAATTAACCAAGTTAACCTATTTGTTTGCCAATGCGTGGAAGGTTGTATTGTTCTAACCACATTGCAACATTTTGGATAAAAGCGTAAATGTGGGTGTGGGAGGAAAAAAAAGAGAAACAGATTTGGATCAAAGCTACTGCGGAACAACTGCCACAGCACTCATTTTTTTCCCCCAAGGAATAGCTGTGGTAGAGAGCAGTGC
GCTGGGTGAAACGACAACCCCTCAGCTGGGCTCAAATTACCTGAAGGGCCTGCATCTACAACAGATTAGCTTTCGGTTTTCCTCCCGGGCTGCTCCTAGGGCACCCAGGGGGAGAGTTCCACAAAGTAAGAGTCATTAAAATTACCAATAAGAAGAGGAAAACTGCTACGTATTTGTTCTGATTGAGCTGAGAATCCTGAATCCCGAGAATCCTGAAATAGAATTGGTTCAGGGACCACCGTCTGACAACTATTGTGTAATCCTCCGTCACACAAACGGAAGTCTTCTTATAGGTGTGCCCTTCACTGTGTCTACAGGCTGGATTTTAGGACTAACACGAGCACCGTG
GTGAATAAACTCACACAATATAGATCAATATTTAAAAAGAATGCAAACACCAGACGTTAGGGGCACCCTTCTAACAAATATTCATCTCTGCCTAATGTAACTTGTATGGAATTGTTTGGAGCCAAGTGATTTCAGAGCTGGAAGGACTAAAGTCATCCAGTCCCATAGCCTCATTTTAGCAAAGAATATGACTGCCTTTAAACGACCAGTTTCTAGAATTTGAGACCTTGCAATGCTGTGCCCACTCAGTCCCAATAGTGAGCACTTCAGAATCCCTT
ATGCAGGCCGTGAGGGCATGGACCGAGCCTGGCCCAGCCTGCCCATCACCCTGCATGTTCCAGGTGCTCAATAATATTTGTTGAATGAATGAATGCGTGCACAGGGACGTGCTGAGGAGGCTTGGGGGCCAATTGGCTCTGCCCCGCCCTGCCTCTGATCCCCGCCTCCTCACCTGCCCGCAGCCACCTTCTGGGTGAACCCTCAGTTCAAGATCCGGCTGGATGAGACGGATGACCCGGACGACTACGGGGACCGCGAGTCAGGCTGCAGCTTCGTGCTCGCCCTTATGCAG
TTTTTTTTTTTTAAGACAGAGTCTTGCTCTGTCGCCAGGCTAGAGTGCAGTGGCGCAATCTCGGCTCACTGCAACCTCCGCCTCCCAGGTTCAAGCGATTCCCCTGCCTCAGCCTCCTGTGTAGCTGGGACTACAGGCACGCGCCACCACGCCCGGCTAATTTTTTGTATTTTAGTTGAGGTGGGGTTTCACCATGTTGGCCAGAATGGTCTTCATCTCCTGACCTTGTGATCCGCCCACTTTGGCCTCCCAAAGTGCTGGGATTACAGTCGTGAGCCACTGCGCTGG
GCGGGTAGAGGCCAGGTCCGGTATGAGGAGCCCTGGTTCCCTGAGGTAGACAGAGCCAGGCAGACGTTGAGGAGACATGGGGGCTGTAGCCCTGGCCCCACTGCCCGACTCTCTCTCTGCATTTCGGGAGCTGGCAAGATCCAAGGGGGTCCCCAAGGCCCTGAGGCTGCACTGAGCACCCCTTTCCTGCTCATTTTCAGATGCAGCGGTGTCCTGGACCCCTGGGGAGAGGTGACCCCCCCAGCAGGAAGCTGGGCCTGGTTTCTGTCCCTCTGCAGCCACAAGGCCTGGCTAGGAT
TTGGACACACCGGAAAGTTAGATGTAAATGCCTTGGAATGGAGACTCCCAAACTTCCTCTTTCCATAGCACCCTTAGTGTCACAGTAATTTTTTTATTACTTATGTGCCCCCAAGACCAAAAGAAACACCAAAGAGATCCATTATTAAGTAGTTAGGTCTAAATAAATCAATGTGTATGTCTGTCCTAACAACTTTGTAGCCATCTAAAAATACACATAAAGGAAAAGATATTTTTATTCCATTCTTAACCACAGTTATTTACTAATGGGATGTATAATATGTTGGGTACTGCATGGTTTCTCAAACCTTGGAATCATATCG
ATCACTTGAAGTCAGGAGTTTGAGACCAGCCTGGCCAACATGGTGAAACCCCATCTCTCCTGGGCATGTAGTCCCAGCTACTCGGGAGGCTGAGGCAGGAGAATCGCTTGAACCTGGGAGGCAGAGGTTGCAGTGAGCTGAGATCACACCACTGCACTTCATCCTAGGCAACAGAGCGAGACTCTGTCTCCCCCCGCAAAAAAAAAAAAGAAAGAAAGAAAGAGAAAAGAAAAGAAAAGCAACCACAGCCAGCCTTAGGGAAAACTTGGAAGTAAGTGAAATTTGTCTTCAG
AGTTACGGGGTTTTAAGCAGGGAAGTGACAGGATCTGATTTGTGTGGGTCCCTCCAGCAGCCAGCACAGAGGATGAATAGACTATAAGAGGTATTGCAGCATTCATGCAACTGATGAAGCTAGAATGACTCCCCCCAGCTCCTCTGGCTCAGGCTTGGCCCCTCCCCAAACCCCGTGCACATCTCCCCACCCGTAGGGCCATCGGCTTCCCTTGTGGTATCCTCCTCTTCATCCTCACCAAGCGGGAAGTGGACAAGGACCGTGTGAAGCAGATGAAGGCTCGGCAGAACATGCGGTTGTCCAA
AATGTGGTTTGTGCGAGGCTGTGCGAGGGACAGGCTTGGGCTAAGAGAAGGGAGGTGAGTTGGTTAAGCGCACTGCAGTCCGCGGGGCGCTACGTTGCTTTCACACATACCTGCTGCTGTGGCCCACACCTGGCAGGGGCCTTTGGTCATAGGACGGCGTGGGGGAGAATACTGTGTGAAGTCTGGGATTGGGGTGGGTCTTGGTGTCACAGGTGAGGGTGCCGGTGAAGACAGGCTGGCCCCAGCTTTGCACCATCTAGGCTGAAGGCCTTTGGACCACTCCTAGGAGTCAG
TTCCACTAATAAAATCCTTGCAGTTTTGATATGAAAAAATGCTCAACATCACTAATTATCAGGGAGAGGCAAATTAAAACCACAATGAGACACCACCTTACTCCTGCAAGAACGGCCATAATTAAAAATAAAAAAAAAAATGTTGGTATGGATGTGGTGAAAAGGGAACACTTTTACACTGCTGGTGGGAATATAAACTAGCACAACCATCATGGAAAACAGTATGGAGATTCCTTAAAGAACTAAAAGTAGATCTACCATTTG
TGAGATACATAGGATGTCTTATTCCTCTCTTAGTAGCTAATCAGGAAATGGTTGTTGGATTAAGTAATTTTGAGTGTTGCACAGGGCTTCTCCAAAAAAGATCATCTCAAGAATTTTCTTTAGGACTCCTCTAAAACCCAGAAACTACCATAATTATATCAAACAGAAGAGAGCAACTAGTTTATTTTTTAAGGCTTTCAGAGTAGCTCCTTCTACAACTTTCTTTATTGACCCAATACCAGCCTTCACAATCTCCACC
GGTTGCAGTGAGCCGAGATCGTGCCACTGCACTCCAGCCTGGGTGACAGAGCGAGACTCCGTCTCATTGAAAAAAAAAAAATAGAAAAGCTGGTGCCATTGAACTGCAGAGCTGGGCGCCGGAGTAGTCTCCCTTTCTCTGGCTCTCTTGTCCCCACGAAGGACTCACCGCCCAGGGTTCCTTCTTCCCGCACCCCCGTCTTTCACCTGGTGGGCGTTCGTTTTAGCAACTTGTAATTGTGGATAGGGATGTTCCTAAATGGATTCTGCTGAGACTTTTAAGAGAGTCACCAAGGCTAAATA
TGTCTATTCTTGTGCATTAAGGACAGACAATAATCCAAGACACAGTTAATGAAGATGAGAGCCTGATCAAGAACCTGTCGTTCACTCTGCTGCTTACTGTTATGCTGACCTTGTGCAAGACACTTCACTGCTTTGGGCTTTGGCTTTCTCATCTTTAGAGTAGGAAGATTTAAGAATCCCCACTTAGTTCAATAAATAGTATAAGTGAAAACTGTTTTGTGAATTGCGTGAATATGTTATACTACGTTAATTATTATACTATTAGCTATTATTATAATAAAGATCATCGTTG
TCTTTCATGTGCAAACCCACCCAGAAGTCTGCTGCTCCGCCTCCACTGCAGAGCGTTGTTTGTTGAGTTACTCAGTAATTCTTTTTGAAGGAACAAGAGCTATGGGCTCCTTTTCAGAGAATGAAATATAAACGTCTTGCATTTTCTGAGTGCGCCACCTTTGAGAGCAGGGCGGTTTCTTCGTTCGAATCCTCTCTCTCCACATCCCTGCTTCAGGAATTGGAAAACAAAAACTAAATTAGACGCTGTTGCTTTGATAACTTCAATAAGTACCTCGGGGTCTCTTGGGTGCC
GCTCCACTTGGAACGATTCCTCATTCTTCCAGAAGGAAGCCGGGGAGCATGAAGGCAGCTGCTTCCCTCGTCTCCATCCCTTTGTCCACATGGGATGCAGCGGGCTGCCCAAGCTGTGAAGCTGGCCTGGGCGCCCAGATCCCCGCCTTCCCACACCCGCCTCGGGCCAGCCCTAGTGGGCAAGGAGAGGCACCTTGGAAAGGAATGCGGGGTCCTGATCTAGGGACCCCTGGTTTAAATTCGGCCTTGGCTGAGATCCTCTCCGTGGAGTCCCATCTTCTG
CTGGGGATTAACTGACTTGCCTAAAGGCGGCATCATTTTACTTGTTACATAGAGCAAACAAAGGCTCCCAGAAGTTCTCCCGCTTGCTGGCTCTCAGTCTTGGTCCTGTGCCAGGCAGGCAGCCTCCAGGCAGCGCCATTCAGGTGAGACAGCTTGGAACCAGGGGCTCCTCTGCTCCCACTGCCCCTGGGACCAGGCAGCTCTGTGCCTCTGAAACCATGCATGGCTCCCGGTGAAGCAGTGCCCACAGGTGGACCCTGACCTCATGCCCTGTCCCCTGGGAGTCGCAGTGGCCACATCCTCAGGGG
ACAGGAGAGAGAATGATAGGAAAAGTAGCCAGAGCACATATGTATAGCGTCTTGGAAGCCACAGTAAGGATTTGGATTTCAAATGTGTAATGAGAACGTACCAGTTGCTGGGGAAGGCTGTAAATGGACAATAGTGGAAGCAGTTGGTGGGGGTGGGAGGGCAAGTTGGTGTTTTGAATAGAAAGCCACGCAGTAGTCCATGCTTGGGCCAGGGTGGTAATGAGAAAGGTAGTGATAATTGGCTGGATTCATGTTATCTCTGAAGCTAGGACCATAGGATTTGTCTCAGGACACAACGAAGTCT
CTTGCACTTGAAAACTGAAGTTTCACGGGTTTTTATTTCTCAAATGCAACCTCAGGCTACTAACCTTTTTGTAAAATGCCACCTGAAGTTTTTCTTAATTCTAGCCTGAGAACCAAACAAACAAGTCAAAAACAACATTGGTGACCTGGTGAAACTATATGAGCTAATGCTGTTTGATGCTATTTTTAAACTCTAGGTGGTAGCCCCAGAAATATACAGGTTCCACTGGGCTTAGTTGGTCGAGTGGCATCTGATATGGGGGCCTCAAGAAGTTTTGTGTTAGAAAAGCACTTGGAAATACATGGTCCCGG
CTCACAGCCCAGACAGTGAACTAAGGGAAGGAAGAGCTGCAAAATCCCTTAAAATAGAGGACATTCAAAGCAGCAAAAGGATGATGTGACTCATGCCTCCGTTTGATCCCCTCTTCTGGTAAGATTAAGCAAGCACTGGCATCAAAATGTGCAGACTAGGATCAATGGCGTGGAAAAAATATGTAAAAACAACGGCAGAGTGCTCTTCAGAAATATTACGTCACTAACATCCTTAATTGAAGAGAGCATCATAGCCAACATAAGTAGATATCAATAAATCTGATCAACCAATTCACCTCT
TCCCTGAGCTATTGTTTGAAGGATATTTTTACTGAGTTGACTTTCTTCATAAGATGATATGACTAATGAAAAGAAAAGGCAATGGAGTTTTTAAAACCGGCATGAGGAACCAAATGCTGCCACTGACTAGCTATGTACATGTGATCCAAAGGTTCCCTCTGTTCAAACAAAATAACAGTGCTTACCTAACCAGGTCATCTGTGAGCTGGGACTTCACAGGCAGGCGTGGAGGGAGATGGATGCGAGAAGGGCTTCGTTAGCTGAGAGGGTCGTGCAACTGGAAGGTAATAGCAAGCATTTTCCAGTTGGAACTTTTGGCCGACATTTG
TTTCCTGGAAACCAGCAGTCTTTATTTGCAACTTTTATTGGCAAACCTGGCTGCCAGTAAATACATTCCTTGGCATCTCCCACAATGTAATTCACTGGATGGAGCGGCCTTGCTTTTTCTGTAACGTGTACGTCAATTAAAAGGGCCGCCTGGAAGGAATGCGTAGCGGTGGCTGAAAGCCCCAGTCTCGGGTCACCTCCCTCCACTCCAGGAACAAAAGCGTCCGTGGTCTGTGCCTGGAAGTCTGAGAGGGTCTCCCCGATGGGGCTGTTCCCGCCCGGACCCTGAGGGATGAGAGTTGCAGCCT
GACTTAACAGTTTATCTCCTTCTTCTCTACCTTGTCTGTTCCCATCGCTGTCCTTCCAGGAATGAAAGGGGTTTGTTTAATTCCAAGCTCCATCTATAGACTTCAGCACATTAAATCTTATCTCTTCATTCTCAGCCAAGCCCTACACCATACCCTGAACATCACTAAACCATAGGAGAGACCAAGAGAGAATTCAAACACAGCCCACCTCCTCTACTGAGACTAAATCCGGGAAGTTGGTCCCAGCCAGTTTTTCTGTACTGTGTGTACTTCCATCTCCATATCTCCCTACAACCTGAA
CTTTTGAAAACGATGCCATGTTGATTGCAAACCATTATTTGTATGAATAAATACAAAGAAGAAAATAAACCAAATGAAAGTACAACGCCCAGAGATGACGGGCATTGTGGCTCTCAGGACCGATGGATGCAGGTCTCACCTGAGGAGATTCCTGCTATGCAGGCTGTTCTGGAACTTTCTCCACTCCACCATGTTTTTTGTTGTTGTTGTTGTTGTTTGAGACAGAGTCTCGCTCTGTCGCCAGGCTGGAGTGCAGTGGTGCGATCTCAGCTCACTGCAACCTCTGCCTCCCGGATTCAAGCGATTCTTCTGCCTCAGCCTCCCGAGTAGCTGAGACTACAGGCGTGTGCCACCACGCCCAGATTTTTTTTTTTTTTTTTTTTTTTTTTTTTGAGACAGAGTCTTGCTCTGTTCCCCAGGCTGGAGTGCAGTGGCGCGATCTCGGCTCACTGAAACCTCCGCCTCCCAGGTTCCAGCAATTCTCCTGCCTCAGCCTCCCGAGTAGCTGGGATTACAGGCACACATCACCATGCCTGGCTTATTTTGTATTTTTAGTAGAGACGGGGTATCCCCATATTGGCCAGGCTGGTCTCGAACTCCTGACCTCAGGTGATCCACCTGCCTCAGCCTCCCAAAGTGCTGAGATCACAGGCGTGAGCCACCGCGCCTGGCCAATTTTTGTATTTTTAGTAGAGACGGGGTTTCACCATATTGGCCAGGATGGTCTCGATCTCTTGACCTCATGATCTGCCCGCCTCAGCCACCCAAAGTGTTGGGATTACAGGCATGAGCCACTGCATC
TGTATCTGAGCCTCATTTTCCCACCGTCCTTTAAGCCCGTTTTCCCACTGCTCATTTGCAGCCAAGTTTCCATCTCGCATCTTTGCGTCCCCCTTCTCTGCACCCTCCTTTGCACCCCCATTTTCCTGCTTTCCCTTGAGTCCACATTTCCCAGACCTCCTTTGCCCCCTACATTTTCCAATGCTCTCTTGCATGCCCATTTATCACCCTCTTTTGTGCCCCCATTTCCAGGCCCTCAGCCCCTGGTTCTGAGGTTCCTTACTTCAAATGACCTTTTTTTTTTTTTTTTTTTTTTCCTGAAACGGAGGAGTCTCCCTCTGTCTCCCGGGCTGGAGTGCAG
AAAAGTGCGACCAGAACAAGTTCAGCGTGAAGTGCTCCTGCTACGAGGGCTGGGTCCTGGAACCTGACGGCGAGAGCTGCCGCAGCCTGGGTGAGACAACAGTGAGGTGTGGTGGGGCAGGCCGAGGCAGGCCTCTGAGCTGCAGTGGGTTGGGCTTGGTGGCCAGGTGCCAAAGGCTGAGTTTTCCACCCTAGCCCCCAGTGCCCGGACCAGCAGAGACCTGCCTGCGCCAGGACGGGTGGCACACAGGCAGCTAGCCCCTTGCTGACCCCATCACATCCCTCCCATCCCAG
AGGCCAGTTTTATACTGATACACATATGCATTATTGATGCAGGCTTTTATGAGACAGTCTAGAAATGTCTTGTGCCCTTTGAGTTGATCATGAAAATCAGGCAAGCCTATCTTGAAACTTTTGTGGGCATGTATTCAACCTTCTTCATAATCTATATTTAATTTCCTTGACAGTCATCTTTCCTCAGATTTTGCTTTTAATCCTTGCTATAAGAACCACTACTCATCAAAATGTCCATTTTCATAAGAGGTGGGAGGAAGGCTT
TTCACGGGTCCTTTGTAAGTCTTCTATCCCATAACGTAAGATGGGGGTATAAACAAAGAAGCAAGCGCTAGCTGACCTTATGTGGGGCATGGTTAGGGAACAGGAATTCCCTGTATCCAGCAGGGTTAAGCTGGTAGGAGGAAAGGGAAATGAGAGAAAGGAATCAAGAAGTGAGAAAGGGAACCAGTACCTGTCAACACCAACACACACCTGGTAAGTAGCAGGGCTGGTCTTCAAATCCAGGACTATGGGGCCACTGCATGGGAACAGAAGCAGCT
AAACCCCGTCTCTACTAAAAATATAAAAATTAGCTGGGCGTGGTGGCAGGCGCCTTTAATCCCAGCACTTTAGGAGGCCAAGCGGGTGGATCACCTGAGGTCAGGAGTTCAAGACCAGCCTGGCCAACGTGGCAAAACCCCGTCTCTACAAAAAATACAAAATTAGCTGGCTGTGGTGGTGTGCGCCTATAATCCCAGCTACTCAAGAGGCTGAGGAGGGATGGTCACCTGAACCCCGGAGGTGGAGGCTGCAGTGAGCTGAGATCGCGCCATTGCACT
GAATTTGATAAAAAGACATCAGATAGTCAAGGGTAAATTGTCAGTTAATAACAATATTTTTAAATGCTTTGTGGAGGGAAATTCCATGTCACAAAGACTTAGAAAAAAAGAGAAGGAAGACAAGCCTATCACGTATATCTATCTATAGATCTAGCCATATCTCCATCTCTCTATCATCCATCTACCTGTCTATATTTATATACCTATGGCAGATAGATATGTCTAGATTAAATAGTTAGGTAAATAGATAAAAATATATTAATT
GAGATTGAAAGTCAGCAAATGCAAACTCATTTTATTGGAAGCGGTTGAGATGCCGTGAGCGGTGGTAGTAACAGGATGAATAAACTCAGCCTCTGCCTTCTTCCTGTAGCTGGGACAGCCATGAAAGCCTCCAGTCCAAATGCAAAGGCAAGTGGGTAGGACAGGCCTTCTGTGGTCCTCAGTCAGCCTCCTTCCTTGGCCACTCCTGCCAGTGTGCAGTGGACTCCTGGGCAGAGGCCTTCTCAGTAAGGCAGGAGACCCAGTCCAGAAGCCAGCCTAAGGGAAAACCCTAATAGATATGCTTCCAAGTAAAAAAATAATAATAATTCTGTCCAGCCAAATGACAAGAGACTA
CTCCTGAATGTTTTCTACCATTCATTGTTAAACTCCACACCCAGCAGTAAAGAGCCAGAGAGAACTCCCTTTTAGAAGGCAAAACTGTCAATCTGATCATATCATTTTGAAATCATAATAATCACATATTGGCTCCAAATCTGCATCCTCAAGTAGATGCTATCAGTGTAGAAACTCCTCAGGGGCAGCATATTACTATGTAATTAGCATAATAACTTTGTTGTGTAAACAAAATAAAAGACAGGCTTGAATGCGAGAAATATATCTTACACTGTAGTGGCGTCTACAGCTTCT
TTTAACTTTAGGGATAAAGGTTGATGAACTGACTTTGCACATTGCTCTAAAGCCATCAGATCTGAACTTGACACAGAGCTTGACCTTGGAGGAGGTGTAGTTTGTTGAATATTTACTGGCAACTTTCTGCTCTTAGTAAAGAGGTCAGAGAAAGCCCTTGAGGAAGATTGGAGAGCAGTCTGAGGCTTCCTGCCACCCTAAGAGCAGCACAGAGAAGTGATTACAATATAAATGGAATTCTAAGAAATGCATATATTTTATACCGTCCTTGGC
TCATGCAGTATTTGTCTGAAATTCAAATTTAACTGGATGCCTTGTTTTTGATCTGTCAACCTCATCTCCAAGGTAAAATTACCGAATATTTTCAATTTTTTTGTCAGATGAGGTCTCAAATAGGGGTCACACCAGTTAATAAGTCAAAGTAGACAATAAATCGTGTTTTCTTCGTAATCCAATAGTATCTGTGCCAGTCTTTATTAAAGCATTTATTAAATGCTACCACTCTTTATTAAAGCATTTAACACTCTCCGTTGCAATCACTGATTTTCTTATAAGTCTTCTTCAATTCCCTGTGAGATATTT
TCAGAGTTTGATGACTGACAAACAAACCAAACAGGAGAGTGGCTGGGCTGGGGTGAAGTAGGAGAAGACTAGACATACCTCCCAGAGCTCTTCAAGCTGGTGATGACCTATGAAGTTGTCCACTCTGCCACTAAAGACCACCAATCTGCAAGTGGTCCCAGCCCAACTCGTACTCCTCCCATGATAAGGAGCTCCGCCCCCTCACCATCCCTGGACTGGTCCTTCTGTGAGCAAGTTCTGCTCACATGTTCTGCATTACATGCAGATTGGGGTAGGGAACTGGAACTCAAAAGACCCTCGACCC
GGGTGGGACAAGGATAGGGACTGGAGAGAATGCAGCTGAGGACAGAAACTCTGGAAAACCACTCTTCATTTTTGCGGAGGGCTCCTTTTCTTTTCTCTCTCTCTCTCCCTCCCTCCTTCCCTCCCTCCCTCCTTCCCTTCCTCCCTCCTTCCCTCCCTTCCTCCCTTCCTTCCTTCCTTCTTTTCTTTTTTTTCCTTTTTTTTTTTATGGAGTCTCACTCTATCGCCAGGCTGGAGTGCAGTGACGCGATCTCGGCTTACTGCAACCTCTGCCTCCCAGGT
AGCCATCCCAGCGAGCTCAGACAAATAACACTGTTCTTCAAAATCACAAAAATATATGTAGCCTGCAAAACACACACAATCATTTATTTCAGAAATACACCACCATGCTGGGTGCAGCGGCTCATGCCTGTAATCCCAGCACTTTGGGAGGCCGAGATGGGCGGTTCACTTGAGCCCAGGAGTTCAAGACCAGCCTGGACAAAAAAGCAAGACCCTGTCTCTACAAAAATTTTTAAAAATTAGCCAGGCATGGTGGTGCACACCTGGGTTAGTCCCAGCTACTCTGAAGGCTGAGGCACAAGGATCACTTGAGCCCGGGAAGTCAAGGCTGCAGTGAGTCAAGATTGTGCCACTGCACTCCAGCCTGGGCAACAGAGTGAGCCCTTGTCAAAATAAAGAGGCTGGGCGTGGTGGCTCATGACTGTAATCCCACCACGTTGGGAGGCTGAGGTCAGAGGATCACTTGAGCCCAGGAGTTTCAGATTGGGAGGCTGAGGTGGGAGGATCACTTGAGCCCGGGAGTTCCAG
TCATTTACAATAGCACACCCAAAATTTAATTCATTAAATTCAAATTATTCCTATACATTATTGGTGATATAAAAAAATCAGCTAGGGCTGGGCGCGGAGGTTCTCGCCTGTAATCCCAGCGCTTGGGTGGCTGAGGCGGGAGGATTGCTTGATCCTTGGAGGCGGAGGCTGCAGTGAGCCAAGGTCATGCCACTGCCTCTCCAGCCTGGGCTACAGAGCAAGCCTCCGTCTCTAAAATAAGAAAGAGAAAAAGAAAAAGAAAATCCATTGACCTTTGTCTACTGGCCATCTATTTTACTTGT
CTACCTCTGCCATGATATCCTTTGTAAACATTTTTGTGTTCATTCTTTCAAGTTTTCTCTAAGAAATAGAAAGACAAACATCTTTTTAATGAAGATAGGATCATACTAGAAATAGTTATAATTTTTAAAAGGTAAAATCATGACTCTTAAAGAAATATAAAATGAGTGCTTGTCAAAGATTTTATTTTACTCGATTATTAATGAAATAATATATTAAAGCCAGTTCAAAGGAGAATCTGATTAACAGACAAGTATATATAGGCAATCAAGAATGCAGAAATAAATTTG
GGGGTGTTTAAGGAGTTTTCATCCCCAACCTTAGAAACATCAGAGCTGGCTGGCTGTTGGCATCAAGGGCTCTCCAGCATATTTCAAGTGGGAAAACTGAGGCCAGACGGGGGCAGTAGCTTGCCCAAGTCCAAGACCCTGGGGACTCAGGACCCAGGGCCTCAAGTCCTCTTATTCTGCAGTGTGTGACATGTGGCAAAGCTTTCAAGAAGCTTTGGTCCCTCCATGAGCATAACAAGATTGTGCACGGCTACGCAGAGAAGAAGTTCTCATGCGAGATCTGTGAGAAGAAGTTCTACACCATGGCCCACGTGCGTAAGCACATGGTTGGTAAGTCTGGGCCACTGGGGGATGGAGCCAGAGGATAGAG
ACCATGTGCCTCATGCCACTATCACTGGCACAGGCTGAAGCCTTTCTCCTTTTTCCTCTGGAGAAGACCATCTTCTCCTCCAGTAGTCTAAGCAGTTCTCAGCCCAGGGATTCCAGCAAGTGTCTCAAAGCCACACACTCGGAGAGACGACGGCCACATGACCTGGCTCAGCAGGTGGCTCTGCTGCCTTTCACAGGAGTTTGCCTCTCTGTTCAGGGTGCCACACAGGGACAGCCTTGGGGCAGACACTCTGCTGTTTATTATTATTATTATTATTGAGACATAGTCTCA
AAACTGAGATGTATATTTGGAGGCTCTTGAAAAAGGAGATGACAAGATATAAAATCATGTGTATTTAAAGAAAAACTCTTTGTTGGCATAACTCCCAATTTGCCTCTGACCTCAAAATTATCACAGCTCAACCTGATCACTGACTTCTCCAATCATTTCTGTAACATTTACCCTTCCACACTTAAACTGGTACAAATTCGCGAATCTAACACTCCCATTTAGATCTCTAAATCATCTAAAGCAGTAAAATTTTTTTAATCTCTTTAA
GCCTGGCCACCCCCACCTAGGCTGTGTTTAAGGCTAGGTCGGGCGCGGTGGCTCACGCCTGAAATCCCAGCACTTTGGGAGGCCAAGGCGGGCGGATCACGAGGTCAGGAGATTGAGACCGCCCTGGCTAACATGGTGAAACCCAGTCTCTACTAAAAAATACAAAAAATTAGCTAGGCGTGATGCCGGGTGCCTGTAGTCCCAGCTACTCGGGAGGCTGAGGCAGGAGAATGGCATGAACCCAGGAGGCGGAGCTTGCAGTGAGC
ACTGTATCTCCTGGAATTCCCATGTGTTGTGGGAGAGACCTGGGGGAGGTAATTGAATCATGGGGGCTTGTCTTTTCCGTGCTGTTCTCATGATAGTGAATAAGTCTCACGAGATCTGATGGTTTGATCAGGGGTTTCCTCGTTTGCTTCTTCCTCATTTTCTCTTGCTGCTGCCATGTAAGAAGTGCCCTTTGCCCTCCGCCATGATTATGAGACCTACCCAGCCATGTGAAACCGTAAGTCAAATTAAACCTCTTTATCTTCCCAGTCTTGGGTATGT
TCACTACAACCTCCATCTCCTGGGTTCAAGCGATTCTCCTGCCTCAGCCTCCTGAGTAGCTGGGACTACAGGCACGTGCCACCACGCCTGACTAATTTTTTTTATTTTTAGTAGAGACGAGGTTTCCCCGTGTTAGCCACGATGGTCTCGATCTCCTGACCTCATGATCCACCCGCCTTGGCCTCCCTAAGTGCTGGAATTACAGCCGTGAGCCACCATGCCCGGCCTGGGGGCAGTTTTCTGAATCAGGCACAGGCTGGGCTTCCCCAGGGACTTGAGGAA
CAATGAATAACCTTGCTGCAATGACTAATACTGTACATATGTTATATTGCACATGTACAAGTATATTCGTAGGGTGAATTCCTAGTAGTGGAATTAGAGCATTATTAAAGACAATGAAACTACTGTTGTGCACACACTTAACGCAATCATGAATTTCTAACCATAGTGCTTTTCGGTGATTTTCAAATGTCTTGGATCACCAGAAATTATATTCAAATTTTATTATGATCTAAGAAAGACATGAACTTTAAGT
TCCATAGGCCAATGCGGTGAGTTCAGCACAGCCCCATCAGCACGCAGACCATGTGAGAGGACTCATGCATGGGAGGCCACCCACGAACAGGGCTATTTTAATAGAATGTCTTCGGGTGTGGTGAGAAAAACCCCGGCTTGGAGTGTTTGTGGTTCATCTGGAATCAGGCAGCGCTGTTATAAGCTTGGGGCCTATACAGGCTTCCTGGGTTTCTGCTTATTGATACACATTGTAGGTCCTCCAAGAACGGTCCTGAATCATTCCCTTGGTTATGTCCATGTACCGGATCATTCCTTTGATTAGT
CTTTGGAGGGTGGGGCCCTTGTGGAGGCTGGAATCGGTCTACACTCTGATGGGGGGTAGGAGAGGATGGGAAGAACTCAAGCTCCAAGGAGACCATCACCGAGGAGCTGGGGGAACCTCCGAAGGAGAATGTACTGGGGAACAGAGTGTGGATCCCTAGAGGCATTCAGTCAGCCCTGCTCTTCTCCACTTGCTGAAGTGATGCTGGGGGTGGCTGATTTCGAGCTGAAGGCATGGCAATTTTCACACTGCATTTTAGGCAACGGTCATGCAATATTAGCCCCTT
ATCTCAGCTCACTGCAACCTCCGCCTCCTGGGTTCAAGCGATTCTCCTGCCTCAGCCTACCGAGTAACTGGGACAACAGGCATGCGCCAATAGCCGGCTAATTTTGTATTTTTAGTAGAGGTGGCGTTCACCATGTTGACCAGGCTAGTCTCGAACTCCTAACCTCAAGTGATCCGCCCACCTCAGCCTCCCAAAGTGCTAAGATTACAGGTGTGAGCCACCACACACGGCCTCGGCTATTTATAGCAGTGTGAGAACGGGCTAACACAGGGTCTTTCCTCACTGGAGAGAGAGGGTGGGAG
GAGGGAGCTGAATAGAGCCAAGGCTTGGGCACGGCTGTGCAGAGAGGGAATTCGGCCCCCGGTCTCTTGCAACCAACAGCGCGACTTCTCCCTGCAGGGCAGGGGAGGCAATAGAGAAGGAGGGCCTCCAAGAAGGTGCATCTCCCAGCTGTTTACCAATCCCCACCCAGTGGGGACAGAAGACAACTTAATTCCACAAAGTTGGACCCCCAAGGGAAGTGGGGAGGTGAGAGGGAAAGAAGGATGTGGTCTCCATCTAAAGTCAAGATCTCTTCCCC
GCTGCCCTAAAAAATCCTTCATGCTCTGCCTATCCATCCTTCCTTCCCACTCATGCCTGGAACCACTGATCTTTTTACCATCTCCACAGTTTTGTCCTTTTCAGAATGTCCTAGAGTTGGAATCACACAGTGTGTAGCTTATCAGATTGGTTTCTTTCACTTACTAATAAGCATTTAAGTTTCCTCCATGTCTTTTCACTGCTCATTTCTTTTTAGGGCTGAGTAATATTCCGCTGTCTGGATGTGCACTGTTTATTTATCCATTCACCTACTGAAAGATATCTCAGTTGCTTCC
TCTTGGAGGGTAGCTGGAGCCCCTAGCTTGCCTAAGAAGGCCCCAGTAGTGAGTGCAGGCACCAGCCCTGATGACAGTGGGTGGGTGGCTCCCGGTGAAATGCGCTGAGGTGTCTTTGGGGTGAGGAGGTTAGGGGGCTGTACTGGCTCCCCATCCTACATAGGCAGGAACATGATCTGTTTGCCTATCACACCCCTGTTCTGGGCGGGGTTGGTGACTCCTAGTTCAGACACACATAGCCAATCTCTGGACCCCTACGTGGTTGAGAGCCACAGGAAACTGTTTTGTGA
GGGTACAGAGCCTGCTGGAAATGGAGACCCTGGGGGCTGGGTGTGAGCATGATACCTCAAAACATGCCCTTTCCTCCAGTCCAGCTCACTGCTCCCTCAGTGGCCCAGGGTAAGGGAGGGAAGGAAGCCAAGAGATCCTGTCTGGGGTGAGACAGTGTGCGGTGTGGAGGGCAGAGCATGGTGGAAGATTGCACTCCTGGAGCTGAGCCTTCCCAGCTCCCAGGCCTGTGCTCCTCTCCCCACCGGTCGCCTGGGTGTGGGCAGCAATGACCCTGGTCAGCCCTTCTCCTGGATCTCTGGGGGCTGAGGGCAGATGTGGCTATCATTCTCAGCATTCCCCTCCATCTCGCGACCTCTCCGGCCC
CTATCGTTGGAGATGCAGCCTCCCCGGGGCCGGAACCCCCGACGAGTCAGCAAAGGCCACAAGCGCCGCGCCATGGACGCAGCCATCTTGGACCGGGAACAAGGCGGCACTTCGTCCCGCCCACTCCGCGTTTAGACCAATTGCAAGGCAGCGAACCTGACCGTGACGAGCCAATCAGATCCTGAGGAAAGTTGACCGCGATAGAGTCCTTCGTCGCCCAATCGTCGTCTGTGTCCCGCCTCTTCAGTGACGCGAGGCAGAACCAGCCAATCCCTGCACGGATAGCGCCCGGAAGAGGCTAGAAGCTGGATTCAGCGTGTCCGCGACCTCACCTTTAGGTCCTGTGAGGTCGGTGGAATCCTGGGGTCCTCCAAATCTACCAGGCCATCTCCCCAGTTTCCCAGTTCTTCCTGCGTGCGGGCGAGAGTGGTTGGGCCCTCGGGAACCCACTCAGAGCGAGGCTAAATTTACGGAGGGACTTTCTGTTAGCAGCATGAGGGCCTGTGGTTAGACCTATAG
AGCCGATGTGAACACAGCCCGGGGAAAGGGGCCGTCCGGGGAGCACAGGCAGCCCGGGAAGAGGAGTAGGGGCTGAAACCAAAGGCAGCCTGGGTACCCAGGTTTTCCCAGGGGACAAGTCCCCCGGTTAGCTGGGCACAGGGAGGCATGGAGAGCGGCAGCAACTGCGTTGGGATGGGGCGGCTGCCCCAGGTTGGGGCGGTGACCCATGTTCCACCAGGCCAGGCGCAGGGCTGAGGTGGCCGACTCCTGTTTCACAAGTGAAGACCTGGTTACCCCAGCAGCAAGGCATTCCGGAGTGGGAGAATTCCTGAGTCCTGGGGAGGAAGCCGTGGTTACAGGGCTGTGGCC
ATAAACAGTTCACAAAAAACAGACTACGACAGGGTGAAAATGCTGTGTTAAAGTTTCTGTCTGGTTTTTTTTTTTGTTGCTGTTTTTTAATCTTCTGGGTTCCCTAGAGAATTATCTTTCCAGGCTTATGGGAAGAAAAAGATGGTATTTTCTTCAGTCACACTGTCATGGTGTGATCCTGGGCAAACGGCCTCCTCTGTGTCTCAGTTTCTCTGTGTATGATGGAGATGACACTGAGGAGTAGCTTTGTAATCTGACTGCTGGGGAACAGGATGATTCTAGGCAATGAAACTCCCACAGCCTTCACGG
GCTAACGGAGAGCCTGCTGGTTGCCTTGCCCCCCTGTCACCTCACAGGAGGCAATGCCACACTGATGGTCCGGAGAGCCAATGACAGCAAAGGTCTGCTACCTTCTCCCAAGGCATCCCTCTAGTCCCCAAAGACCCCTTCCTGCGACACCCTCTGCACCCTTTTCCCCATTCATGCCTTCCTGTCCACCCGTCTCCTGGGGTACCCACACTCTAAAAGCTGCCCCTTCTCCTTGGGGCCTCCAGAAACTTGACCCAGTCTTCCCCTCCCGCCACTTCTGCCCAGTGGTGACGTCCAGCTTTGTGGTGCCTCCGTGCCGTGGGCGCAGGGAAC
CCTCCCGCTTCAGCCTCCCAGAGTGCTGGGATTACAGGCACGAGCCTCTGTGCCCATCCATGATTTATGATTCTTGATGGTACCAAATTGAGCTACTAAAGTAGCTGACCCGGAGTTGCCTTGCCTTGGGGCTGCCTGTGATGTGGGATGACAAAGCCTCCTTGTTTAGGTCATTGGAATTAGGTTTCCTGTTGCTCATGGCTGCAAACATCCTAACAGATATGTGAGGAGACCACCTCCAGCTCACCAAATACACCCCCTCTCCTTTCTTCTCAATAATCAGTGAAATTTGCTATTTCGTGCGCGCTGTG
CTGCCTTAAATGTAATCATCGTCAGATCCTCCTGCCACCCACACTCGGACACTGAGGCACCGAGTATTCGGGTTCAGAGCACACGGTCACAGGCAGCCCAGGACTGATCCCTAGCAGTTCTCGCCCCCTTCCTGCCCCTGGGCCAGCCCTGCCTACCCCTCCATGCCAGCAACGTTTTGGCCTCCCTGACGAACTATGGAAGCAGATGATTCAAAGGCAGCCGCCAGTGTCCCCACCCCCACCACCCTGAATCCCTCTGTCCCCTGGCTTTTGACTCCAACCCTAATTCAGGACCCCTCTT
AGAAGTGTGCTCTGTCCTATAAAAACGTGCTCCTTCCTGACGTCTACCCCATGTTGGTGGGCCCATGATCTCCTCCTAGACCTCTCAGCTGAAATCAGTCCTGTCCCTGTGTTTGGTGTCCTTCATACCCTCTCGTGGCTGCCTCCCTGCCACGGCCCTGGCTCAGGCCCTGGTCACCTTGCCTAGGGTAGTGGCTTCCCTGGGAATGCCATCTCCACTCAATACTCCTTCTGGTGCTAGAGTGCCCTGCTCAAGGCCTCACCTCCCACGAAGCTTCCTGAACAGCTTAACTCACTG
TATCTATAAAGGTCATTCCTTATACTGAGTACAAGACTTTTCCCTTATTATTAGATTAGAAAAGATCAATATTAGTATGCTTATTACAATGGAGTCAGTGAATAAAGAGGCTTGCTTCCTTTTGGTAACAGAAATGACAATAAACTTTCTGAAACATTTCACACATCCCACTTAAGCGTATTATTCCAGGAGATGTTTCTGTTTCATTTTCGTTTTTCTAACAGACCCTAAGCCAATCGTCCCAGGTTTGTTTTTATTTTTAATTTTATCAAAGTAGCTACAATGTGTCCCTATAACTGCCGTCTCT
TTCTTCAGGGTGTTGCAGGGCTGCCCTGGCTCTTCCTTATTCTGACTTTATCCAGCGGCTTTTGAGGCAATAGGAGGGCATTGTCTTTCCCCAGGCTTGTATCAGGTCTGACCAACTCCCCTCGTCCCAGTGTGTATCCAGAACAATTGAAACCCACCCCTCCCAGCGGTGTTCACATATGGGTGCGTTTGGGGTACCACATCGAAGTTGAAACACACACAAAGCTAGATATTGTGCTATCAGTAAGATAATTTCTAGATTCATAGAAAATATAAATGCATTATGAACTACAGAGAAATAAGTTT
AGGAGCACTATGGAGAGAGGGACCAGAAACAGGACTCCCCTCACCATGAAACTACTGTCCCACGGCTGCTGCACAGCAAAGATGAAGGTCGGCTCCAAAGCTGCATAAAACAAGTTTAATTTCCAACCAGGGTCACAGTCATCGCGTTATCCCACATTTTGAGCAAGGATAGAGAAGGTGAGTTATTAAACATATACAGTCTACATTCCAGAGGAGGAACTGCAGTTACCACTATAACACCACAGACAAACTTTGGGGTGGGGGGAGCGGGAGTCCTCAGGAAGCAGAAAGCTGGAATCAGGGAAAGCATAAAATTAAACCTACCA
AACCTCCTTTCTTTGGCCCTCCAGGCATGAATGAAAAGCTCTTAAATTGCTTGCCTAAATGAGCCCATCTGTTTACTAAACAGGGGTACATGAAAACATCAGTTACTAAGTATGCAGACTCTTTTGATCCTATGAAAGCACTGACCATCTATCCATGCTATGCAGATCTCTGTTGGTGATATAATTACAAGATGGGAAAGGGAAGTGTGACCGGGACACTCTGAGAGCCACTTGTAGTCTAAATGAGACACCCCGCAAAAGCAGTCACGTGAGCTTGGAAACTC
ATAAACCACATAGATGCCACTTCTCCTGAATGTATAGCCCCTAAGCCCAGGCCATGTTGCTTTTAAGAATCAACCTTAGTAATACGTGTTTCCTTTATGTTGGCTGACATATTTGATCGCAAGTTGAGTTCTATATAATGTCAGTGTATACCTATAATAGACTCCTAGACCCCTCTTTACAGACAGCCCCTGGACTTTGCTTAGCAAAACAAACTTTGCAATTCACACACATCCAAATTCCAGCACTAGCACTGACTAATTAGGGGACGTTGAACAAGTTATTTAACCTGAGTCTTATTTTCTCAAATCTTTAAAATATACAGAGTCAATAATCACCTGTTAATGATACTATATATTTATAAAAATAAAATTACCTATGTAAAGTCCTAGACACATAATACATATTCAATAAATAGTAATAATTCGTATTTTAAAGTCTTC
TGTGCTTTCCTGCTTGTGCTTATTTTAAGGAACCAAGGCATGCTTCATCATCCTCCTCCTGAACTGTTTTTTCCAATAACCAAAACATTGGTCTAGGCAGGCTTTTTTCTTGCTAAAATTTCCAGAGTTTTTTTGTTCCTTCAGACATATTAATTATAGTCTCTTTTTTCTCTAGCCTATTAGTAATGCTGATTTTATTGTTCCGGTTGAAATCGATGGAACTATACATCAGGTAAGAAACTGAAGCTAAATTTGAGTTTCAATTAAGATTTTTTAGTACTTACATTTCCTATGAACTTTATTTCTAAATTCTC
GGGTCTGAAGGGGCCCCCAACACACCACCTGCCTTGGGAAACAGCGAGGATGGTGCAGAGCTTTATTGAGACTCCAGTGGCCCATCCAGTTCATCTCCAGGCACCCCCAAAAACAGCAAATTACACAAGACCCCCCCCAAAAAAAATGAACACCATTTTCCACACATACACACACACATAAAGTTTGTTTCCTGTGGCATTTAAATTAATCTGGTTGGTCCATAGAAAATAAGTATGTATATTTGGTTTTTCCTATGTACATATATATATATATTTATTTATAAAACCCGCCCCCCACCCCCAAG
CAGCATGTATATCATCATGTATGTATGATGCATATATCAACATTAAACGTATGAACAATCTCAAGCATTAGCACGAGAATACCTAAAGATGTGAACACTGACTGTGTATATTGTGTTTTCATTGCTTAAATTTTCTTAAAAATTAATTTTGTAACAAAATTGAATAGAAATGAACATGATTACTGATATGGTTTTATATAAAAAGAGGGGTGGATGACTTCTTGGACAGTATTGAGTTTCTTGGGCAATGCTTTAAAGCACTGCATTTCAGAACTTTCCTGTCCCAAGTTT
TTTGTTTTCTGTATGGGTGGACATTTAAAAAATGTTTAACTTGATGAAAAAGGAAGAATGGGCCGGGCGCGGTGGCTCACGGCTGACATGCCAGCACTCTGGGAGGCCGAGGTGGGCGGATCAGGAGGTCAGGAGATTGAGACCATCCTGGCTAACACGGTGAAACACCATCTCTACTAAAAATACAAAAAAATTAGCCCGGCTTGGTGGCGGGCGCCTGTAGTCCCAGCTACTCGGGAGGCTGAGGCAGGAGAATGGCGTGTACCCGGGAGGCGGAGCTTGCAGTGAGCCACGATTGCGCCA
GCAAACTCCTACTCCTACGCATCCTTCAAAACCCAGCTCAAGGCCAGGCAAGGCGGCTCACGTCTGTAATCCCAGCAACTTTGGAAGGCCAAGGCAGGCAGAATGCTTGAGCCCAGGAGTTGGAGACCAGCCTGGGTAACACAGCAAAACCCCCGATGTGTGCAGCACATTGTACTTTTTATTTTTCTACTAAAAATACAAAAAAAAAAAAAAAAAAAAGGCTGGGTTCAGTGGCTCACACCTGTAATCCCAGCACTTTGGGAGGCCAAGGTGGGTGGATCACCTGAGGTCAGGAGTTCGAGACCAGCCTGGTCAACATGGTGAAACCCCGTCTCTACTAAAAATACAAAAAATTAGCCGGGCATGGTGGTGCGTGGTTGTAGTCCCAGCTACTTGGGAGGCTGAGGTGGAAGGAAGCCAAGGCTGCAGTTAGATATGATCACGCGGCGACAGAGTGAGATCCTGTCTTAAACAAAACAAAACGAAAACAGCTCAAATATCTCCGAGCTTTTTCTAAGCCTTTATTGAGCACTACTGTGGGTCAGGCTCTGGGCTTGACTTTGTAATCGCAAGAGGGGCAGAAACGGGCTG
ATTCTGGGAAAACTTGTTTGCTATGTGTGTAGCTATAAAACTGGATCCCTACCTAACACTGGATGACAAAGACAGACTTGAAACATATTGAAGACCTAAATGTATGTGGTACAGCCGTAAAATTTATATGGTACATATAGGAAAATACCTCTGTGACCTAGAGGTGGGTGAGGGTTTCTTAAACCATGGTCTCAAGCACAAACCAAAAGGCAAAGCACTGATGTGCCAGTTGCCCCAGAAGTTCTGATTCACGAAGACCATCATGGAAAAAGTTTAATAGAGAGATGACCATGTGGGAA
TTTCTGTTTAAAAGTTTTTTCTTAAAGTGTTTTTTCCCACCTAGTTTTTCATTGAATGGGTAAAACATTCTACATTTGCTTTTATTAAAACAAGAAATGAATTTTGCTGCATTTCAATTTATAGATTTTACTATCCTACCTCGTGCCAGGTTCTGTGCTAAGTGCTGTATATATCTGTGATCACATTTAACTTTTATAACAAGCCAAATGAGCAGGAACTCTTATCTCTATCTTACAGACGAAGAATCCAAAGACCAGGGACAGTAAGTAATTTGCTCACCTGGTTTGCCAGCCTCC
GCATTACCAGGGCTTAAACCCGATGTGCTGGTCCACAACACAGCATCCCTTCAGCAATCCTGTTGCCGCCAAGATGGCCTGATTATATTAGGGCTGTGGGATATGAACAAAGTCAGGTACATGCACATACCATGACTAAATTTAAAATTACAATTTTAATCTATGGGGAGGGTTCATTCTTTATCATTCAAAGGTGAGTGAGAGTCCTAGGCATGGTATAGAACAAACAGAAAGCAAAGTTTTAAAAATAATAATCCCTCTGAGGACCAATGAGGCTCACGTCTATCTCCAGGGCTCCTC
CAAGCAGTTCTCCTGCCTCAGCCTCCCGAGTAGCTGGGATTACAGCTTCTCCACCCCGCCCGCTAATTTTTGCATTTTTAGTAGAGACAGGGTTTCACCATGTTGGCCAGGCTGGTCTCGACTCCCAGCCTCAGGTGATCTGCCCGCCTCAGCCTCCCAAAGTGCTGGGATCACAGGCATGAGCCACCACATCCAGCCAGCACATTTTTTAAAGCCACTATTTATTGCATGCTTAATATGTGCCAGGAACTGGGTTAATGATTTGACATATATTGCCTCACTCAATCCCTGCGTCCACTCTGAGTAGTAGGAAGAAT
AGCCTTCTGTGCCCCTCCCCTGGCCCACCTCCACCATCTGCCTTCTACACTCTGCCTGTCAGGGGCCCAGTCTCCCCACTAGTTTATACCATCTCCCATGTTCTATTTTTATTTGTGCTTGCCCTTGTTCCAGAAAAGACAAGACAACACATACTATAGTCCTACCATGTTTTCTCAGGTGGGCTTCTTAACCCATGTGGCTTCTCATTCTATTTGCCCTATGAAGCACAGGGAATCAAAGACAGCGTTTCTCTGTGACATCAATTCTCGCGCCATCTAAGACAGGTCAACAGTAATGGCAGAGGCCTTCCTCGTAG
GAGAGGGTATCCTGCTGGGACAATGCCCGCGGAACCTCCTGCCTGTCTTTAGACATGGACAAGGAAGATGCACTGATCTGTTTTGAGGAGCACATCCGAGCTTTGGAGAGGGAAGAGGAGGAGGAACGGGAGCGGGCCCGGCTTCGGGAGCGACGCCAACAACGCAAGAATCGGGAGGCCTTCCAGGTATCTTTGCTGTCCTTTCTAGATCAGAGCTCAGCTCTGCCCTAGAGCACAACCTCTTCACCCATTCCCTGCCCCCTTCTGGATACGCTGC
CAGAGACATGCGCAGTCTGCTTGTCAACTTTCAACAACTCTTGTGTGTTCCCAGCACCGGAAGGTCTCAGACTTCATATTCCAGCATAAACACAGTGCTCCCCTCCCCCAAAAATCCAAACGGAAACAAAATCAACAGAGCTTTAAATTACGGCAGCAAGTCCAATATTTCTTAATACTTATCAAGCAAAGATTTGAAAATAACTACAATGTAAACTTTATTTTAAATATTTTGAGTTGCTTGCAGGATGAAAATAGGAGAAGAGAGCTGTGCTTAGAACATAACATATAAATTAAACGATGC
CCTTGGGGGCATATGTGAATTGTGTATGGAGGGCGCCAGTGTAAGTTACAAGATAGTCACAAGTACAAGAGATAGAGATTAAAGGGGGAAGGCCTCCTGGACAAGATGCCCCAAAGCATCAGGCTGAAGGAGTGAGGGAACTGGTTTGAGGGCATGCAGCCTCGAATTGGGGTTCAGGAGCCCTGGGGTGGGCCTGTGGAACTGAGACCATATTCTTAGCTGTTAAAATCCTGCTTTTGGGGGCCAGATGGATACGAGTGTCTAATCTTGGTCCTGCCAGTCTCTCTGAGCCTCAGTTTCCTTCCTGTAAAATGAGGCCTACAATCTTACCATAAAAGGCACCAGA
GGACAAGCAACTTCTCTGGAGTAGTAGTCTAAAGCTCAGAAGAGTGACAATCAGGCTTAGTGGCAATCAGGCTTTGTAAGCATTCTCAAGAATCCTTAGGTGCATTGGGGAGAGAATTGGCTAACTTACAGACACACAGGCTGAAAGCTTGAGGTATTTTGTTTGGCTCTTAAAGGCTAGCAATTTGGAGACATTGGCTTGCTTATACCCATATCATAAAATTCTGTTCACTTAAAATATTGATGTTAATTCTATTGGTTGTAATAAACTCTATCGTGTGCTTCTGCCCATAAATTATTA
TAATTTTTGTTTTGTTTTGTTTTTGTAGAAGTGGAGTTTTGCCATGTTGCCCAGGCTGGTCTCAAACTTCTGGGCTCAAGGGATCCGCCAACCTTGGCCTCCCAAAGTGCTGGGATTACTGGTGTGAGCCACTGTGCCTGGCCCGTGAGCTTCTCTTGATGTTCCTTATATGAGATAATAAATGTGTAACTGAATAATTGTAACTTGATAATATATAATTAGATGACTACGTGTTCAATAAAAATTTTTTTAAAATTATTAATGTGCTTTGACACCAGGACAGTGCCTAGCCTGCAGTGTGTGCTCAAGA
TATTTAAATGTACCAGCCTTTGTTTGAAATTCCATTCCATTGCAAAGCAGAGGTAGATTACAGACTAGTTTTTATCACATTGTTTAAACTTGAATGGAGACACAACAGTTTTCTTTAAAGGTGAAGCACATTCAAGATCAAGGTCTGTGGAAAAACTCCTTCTTTATTGCAGGACCAGAAAAATAAAGGCACCAAGGTGCTCAGGCTCCAAAATTGCAGGGAATTTAATCCCAAGGGATGTTGACTGACTCTGGGAGGTTTT
AATACTCAGACACAGAACCCACATTTTGGCTTTGCAGAGGCAAAAAGCTGACAGAGGGACAGGTTGTCCAGAAAGCTTCGCCCACACACTGTACTGTAAACTTCCAGAGGATGAATAAAACACCTATTTCCAGGCACAAAAGAGACACTTCTCAGTGTCCCAAACATTTCGATGCTGATTACTTCACTAGATTAAAAAATTTTTTTTGACTAAAGGAAAGCCGTTTTATTAAATACATTAGAACTGACTTATAGCATTGGTGTTAATGTCTCTCTGAA
TGAGGTACTTGGCATCATGCTGTGCACTTGAACTCCATCCCAGAGACTGCGACCCTGGGGCAAACATTCAGTTACCCCATGGTTTATTCTACTGCATGTGTGAATTAATTGCCTTTCTTGTTTTGTGAGAGATTTGGTCCTCAAGTGTATAATTTACTCTGCTTATCCATTTGCACATGTTTAATGGTATTTCTTTCTGGTAGGTGAAGAATCACTGTGTTTGTGCGGTGGGGGGCAAGAGTGTTAAAACTATATTTACATTTTTCTTTATTGTAAATGG
TCATTCCTTCATTTGAGCTGATTCAGGATTTGGCACAGAGTCAGGTATGGAAAAGGATCACATATCATGTTCTGTTTTTCAGAACACCATGACAGGACAAATAAGGGATTCAAAGCAAGAGCAAATTATCAACTCACTGGAAAAGGAAGGGAGGAAGAGATGGAGCCTACCACATAGAAGGTTTCCTGGAAGGAGTGAGGGCAGAGTCAGCCCAGAGAGGCAAGGATCCCAGTGGCCTGTGAGAAATGCACCATCTCTCTGAAGTTAAGTCTTCTCTTCCCTAAAATGAGGGG
TAACCTCGATTTGGGTTCTGTGGACTGGAAGAGGCTCCCATAAGGCAGGGGAGGAGAAGGAGAAGAGGAATCCATTCTTCGGGAGGGACCGGGTTGGAGGTTGAACCTGGGGGCGCAGTGCAGCACGTTCTCTCTCCCTCCTCAAGGGGAAACTGGAGGACGAGGGGCAGATGCCCCTTGGGGAGAGGCGGGCGCTCTGTGGGCGACGAGGCGGGGCGGATCCCTGGGGGGAGCTTTAAGCCGACTCTACTGGAGAAGCAGTCTACCCTAGAGGGAGGATGGGCAGTTTTCCTGCGGGGG
ACCACCACCGAAGACAGCGTCAAGAAGCGCATCGTGGTGGCCGCTCGGGACAACTGGGCCAATTACTTCTCCCGCTTCTTTCCTGTCTCGGTCAGTGGCGCTGGGGTAGGGAGTAGGGATGCCAGGCCCCCAGCCTGGATCCTGGGGTGCATGGGCACAGACCACAAGCAGGAGAGCCGGGGAGCAGACGCCAGGGGAAGGACAAAGCCCAGCCACTGGCCCTGGGCAGCTCCAGGGCATCTTGGGCAGTAGCAGGACCCAGGAGACTGCCCGAGACCCACCACCTTCCTGTAGGGCGAGAGTGGCAGCGACGTGCAGCTGTTAGCCGTGTCCCACCGTGGGCTGCGACTGCTCAAGGTGACCCAAGGCCCCGGCCTCCGCCCCGACCAGCTGAAGATTCTCTGCTCATACAGGTGCGCTAGCCCACGACCCTGGGCTAGAGGTGGGGGCAGGTGGCAA
CCGAAAGTGTTGGGATTACAGGTGTGAGCCACTACACCCGGCCTAGAGTAGCATTTTTAAGTTTTATGGCTGACTATAGGGAAAAGGGACTCTGATTTCTATGGGTAACCGCAGGGGAGAATGGTACTGAGAGAAAGGCATGGAAGAGAAAGTCAGAGGAAAACGTTTGCTTACGAAGCTGCTGCTGAGGTTCTCATTTTAGGCTATTGTTTTCTGAGCCCCAGCAGTGGCCAGCTGTACCATAACAATCAAGATGCATTTAAAACTTTTTCTAAAAACTAGCTCTATCCTTTAACTACTG
CTGTTCCCACCTTCTCTCCCTCTGGCCACGATGTTCCCCAGCCACTCCCCTCTTTTGTGACACAGCCTAGCACTGGGGAGCCAGGGAGTGGTGAGGGCTTTGGAACGGACTAAAAAGGTGCAATTTCACTTCCCAGACACAGAGCTGGGGCCTCAGTTTCTTTAGCTGTAAAATGGGCTAACATTATCAACCTCACAGGTGAGATAACAAAAGTCACAGACCCTAGCCCAGGACCTGGCACACAGCAGGGTCTCAGTAATGAGTTTCTTTCTTCTCCTGTCCCTGGCATACAGCACTCTTGGAGGACATGTTACCTGTCTCCCAGTCCAGTG
AGGCAGCAGCTGCACCTCCACCTGGGGCCCGTACCCCAAGAGGCTCTCCCCACACTGGCGGCGGAAGGGCAGGAGCCGGCGGCCGGGCTGCGGTTCAGACAGCAGGCGGGAGAGCGGGAGCCAGGCCGCGGGCCCAGCCAGCCCGGTCGTGCTGCGGGTTTTGCAGCCGCTCATGAGCGTGCGGTTTCTCGGTTTCCGGCCCAATGCTGGCTGCAAGACCAGGAGTCGAATCCCAGGATCCAGGCCAGAGGACGGGCCTGGGCTTTCCGCATCGTTT
AGGAGTTTGTCACCGCTGTATCCTGGGTCACTGCATTAATTAGGCGCTGTTAATACTTGCAGAGGCTCACTCACAGTAACTGTCAGTGGGAGAGAAGCATAGAAGTGACTGCTAGCAAAGCTGGCTGCTGTTGTGTAGCGGGGAGGGGACCCTGAAGGCTACTCTGGGGGAGCTTGAGAGGTTTGCAAGCCAAGGCAGCATCCTTCAGGCACGTGTGTGGCCTCCTGAGGTGATGACTTTGAAAGGGGCCACCATGGAGCTGTGTT
ATATTAAGTTCAATTACTTAAATAAATTATATTAAATAAAATGTTGAAAATTAACAGCACTCCGAAAACTCTAAGTGGAATAGAATGAGGACAGGATCGAGGGTCTGGTGGTTTTAAGTCCACAACCTAAGATTCGTGTGGCCTCCAGCAGCTCAGTCAACCTAGGAACCTTCCCTTCTTTGTTAACGAAATGGAAATAACACTATTTCGCAAAGCTGCTGTGAAGATTAAACGTGGATAACGTGCCTAAAAAGTCTATGATATGGTAAACCA
GGACAGGAGAGCCCATTCCTCCTCCTGTGGAGGGCCGGAAGTAGGGATGACAAGGACATATCCAGACCCAAACGGGATACATGGCAGCCTGCAGGAAATGCAGGCGGGACAGGGGAGGGTGCCAGAGAGGTGCTTGGCACCTCTGTATGGCAGAGGTTAAGACCTTCTGGGATGGATGCCCATGCCACTGGCCATGAGGGAGCCCTGAGCCTTCAGGTAGTGGCGTGAGTCAAGGGCCACTAGGCCCCGTCCAATCACTCCTCAGACCTCTCCAAGCCTTGCCC
GATGGGCACTATGGGGATTAGTGATGCAGGGCCCTCTGGCTGCCCTGGCCACCAGATTCTGCTGTGGGATGTTGGCTGCAGTCCCTGGAGTTGTGGTATGAAGGCCAGGGGTGTATACAGTGTAGCGCCCACTCTTTCACAGATGAGGAAGTGGAAGGCTAGAGAGTGGGGGGCTTGCCCAGTCACCGTGGGGGCAGGGATAGCTGCTGTGGAGCTGGGCTGTCTGCGGAGGAGTTGCTCCCTGGCAGGACCCTCTGTAGACAGCATGTAGTGCCGCAGCTTTGATTTTGGTCAA
CCAGGCGGGTTCCAGAAAGCTTACCGCACCGTTCTCCAGGAAGGTATCTCTTGGGAGAGAAGACACCAACTCTTCTCCCGGACTTGCTCCCAAAGTCGGTGTCACCTCCTGTCACGCCATATCTGCCCTAAGAGCCTCGGATCATGAAATACACGGGGGTGAAAGCAGCAACGCCACGTGTCCTCATGGAGCACAGTCTCAAGAAAGCTGGGCCTGGTCTATGGTCTGCGGGAATGGCCAGTCTTGAGCAAGTCACCTCCCATGGCTGGGCCCCGCTATTCCCATCACAGGAGGGGCAGGCAGGAGGGATCTCCAAGCCTCTGTCAACATCTT
TTTTAGACGAGGCTGCAAGTCTGGGCCAGCGGGGACCTGAGGGTCCCTTGCAACCAGCACCCGCGACGGTGTCTACACTGGAATTCCAAGGAAAAGAGGGCTCCAGGGGCGCGACCAAGGTTTGGTCTTCTGCTGAGCGCTGCTGGATGAATCGCCAGCCTTCGCCCGCGGCCCCCTCCTCCTCATCCCTGACCCCAACTCGACAAGATCCCCCGAGCGCAGGCCCAAACTCCGCACAGCTTGTGGGCCGTGAGGTCCGGGTCTCGAAGCTCGGTCCCGCTGGGGCTGTCCCT
CTTTGAGTAACAACAGAATTCTCTGTACTATGAAATTAAATCTCTTTAAGTACTTGTAAATTAAGTGACATTGTGAAGATATTGAAAAGAAAATCAAAATCTGTGCTTAAACGCAAGAGTTGCAGAACCAAACATAGATGCAAAAGGATCCTCAGATTGTAAGAGTTGTTCTTGAATTTAGGATTTACAAATATACTAATAACAATGACCCAATTCCATTTAAATATAATTCAAAGGGCATTAAGTTAAACTCCCTCTATTTCTACTAGTTAGTGTTTGTTCCGGTTGGGAAGGAGGA
GTATAATTCTTGTTGTATAGAATAATAACTTGGCCACCAGCTTCTTCACCAAGCATGGAGTCTCATCATTGCTCCAAGATTGCTATTAATTTTGTACGTATTACGTAGAATCATTTTATCTTCCTTTTTCCCAGGAAATTATTTTTATTTACTATAAGTCTCCTACTTTTTCATGAAAATTGAAGGTTAATGTGATCATGTGTTCTTGCATAGTCATTTCAATAAATCTGTGCTGTAAAAGAGACAAAAAATGTTGGTTCAAATTTATAAATACTAAATGTATTTTCTGAAGTGTAGATTAAAACAGCAAAGTTGT
AATTGGTGGTGGGAAAGAGAGAGAGGCTCAAAAATTATGTGTCAGTCCCTGGGTGGAATAAGATGATGGTGACCGGACCGATGCAGTAGCTCATGCCTGTAATCTCAGCACTTTGGGAGGCTGAGGCAGGTGGAACACTTGAGGTCAGGAGTTTGAGACCAGCCTGGCCAACATGGTGAAACGCCATCTCAAATAAAAATACAAAAATTAGCCAGGTATGGTGGCGGGTGCCTGTAATCCCAGCTACTTGGGAGGCTGAGACAGGACAATCTCTTGAACTGGGGAGGTGGAGGTTGCTGTGAGCCAAGATCACGCCACTGCACTCCAGCCAG
ACATACCCAGCCAGCATGAGCACCTAGCGTGGTGGGGAAGGGACATCAGAAAGTGCCTGATCACTAACATTTATGCGTAGCTCAGGTTTTCTAAAAAGTTCCATAGACATAATCTCATTTGGGATTCACAGCAACACTGTGAAACATGTCAGAGATTATCACCCCATTTTATAGCCAAGGAAACAAAGTCTCAGAGAGGTGAAGTGATGCATCCAACTTCACACTGTTGGTAAGTAGCTGGTGGTCTATACGCTACATCACATCT
AAAAGGATAGGGAATTTATTCATTTATTCATAAATAATTGATCGATAGAGAGGGGTCATCTCCTTATGGAGTACACCGTATTTTAATGCAAGCAGATGAGAATCCTGATGACTTATACAATACTGTTCTTCATCTTCATACTAAGGTGACTGAGCTAAAAGTGCTGAGGTAATAAATGTAAAAGTGCTTAGGAAAAATGGAAAAGCCTTGTGTTAATGATTTCTTATTCAAAACAGCTCAGTTCTATAACTATTTATTGGGAATCTAAAAACAAATATTTGT
AGATCTTCATGTTCTGTTTGATATAGGTTGTCCCTCAATAGGCTTCCTCTCAGCAGGTTTTCTTATTATCAGGTCTTAGTACCCAGTCATCTTGGTTACTTCCTCCAAGTCTCTGAAAGTGACATACCCAGTATGTCTCAATTATCTGTCCCCCAAACTCACTATTTTACTTACTAGTTGCAGAGATGCTAATAGAGGATCGGTCAGTTTACTTTGCACATAACATAAAAAATATTTTTAAATACTTTTTATAAACATATATTTTTATGTTTACATTTATATTTATAACATAAACATGTTTATATTTAAAATAT
TAACCGTTCATCCAGCATTTTCAGGTGTTGGTAATGTTTGTGGGTTCTATGTTAGCTCAAACTACCATGATACTGGAGGATGACGTTTAAATTGGTCTAAGGTGTTGAAAACTGAATTTGCCGTTTCTTCCCACGGTTTTCTACTTTTTCTGCAACCACCATTCCCGCAAAACAGAATCATCTTTCACTTTTCCCTCTCCACTACTTCTTGCATCCCAATGAGTAATGATAATCCTGTTGGTTCCATATTGCTGTCACTTTCATCTGTGGCTAGTATTGTGCTGTATAATTGGTCGGCTGACCGTCAGTGGTTTCAAACCTTGAGATGTGTGTGGATCAGTAT
TAGCCAGGATGGTCTCGATCTCCTGACCTTGTGATCTGCCCATCTCAGCCTCCCAAAGTGCTGGGATTACAGGCGTGAGCCACCGTGCCCGGCCAATAGTTATATTTTTTAATAGAGGTACATCACTATTTAAATTTTTGGAAGCCCATTTGCACATCTCTAAAACCACTGCAAAATGGGTCCATATTGGAATAGGTCCAATATGGGTCCAATTGGAATAAGCCATACTGGAATAGGGTGGGCCCCTAATCCCATACGACTGGTGAACTTAAAAAAAGATGGCCTCACCCAAGGAGCTGCTGC
CGACCACCACATCTGCCCACCCACCTGGTACCTAGCCCTGCTACAGGAAATCGCTTGTTATTTCCTGTAATGCTCACAGTGAGCAATACTGTGAGGAATGCAAGTCTTGGTCTCCCCAGCCCACAGCCAGCGTCATGGTTAGAGGGACATTTCAAATGATTAATTACAACTAAGAAAAGTAGCTACGTGGAGAAGGGGACTCTGCTGTGTTTGTTATAATTTACTACAGCAATTCATTTCGGGGAGCAACAGCTGGAAAATAACAGTATGCCAGATATAAGTGATACCAACCCACCCCAAACCACATACTTAATGAGCAT
GGCTCCATCCTTCTCGCAAGTCAGTGGTGACATTTACGACCTTGGCAGAGCTCAAAGTGCTTCTCTTACCAGATCTTTGTTCAGTTGGTCAAGTAGAGTTGCTCATCTTGCCCTGTGCTCACCTGCTCTGTCCTTTGTTTTTGCCAACAGAGGAAGAATGGCCTGATGGATCATGAGGATTTCAGAGCCTGCCTGATTTCCATGGGTTATGACCTGGTAAGACAGAAGTTGAAATTGTACTAAGATTTGATATTTTATTGAATTTGGA
CAGGAAGCAGAGCGAGTGATTCAGAAGCAGCTGCAGAGTCCATGGCCATGTCTGGCGGGGCCCAGGAAGGAACGTGTATGCAGTAGAGTGTCTGGGAGAGGGAGACGGGAGACAGCAATGGTGGGGTCCACATGCCAGGTGGGGATAACAAGAAGCACCCCCCACCACGGAATACCAAGTTCAGCCTGGAAAGAAAGAAGGGGATGGTGGGCTGGGGCAGAAGGATCTGTCTGTCTTACGAGGTCTTAGCTTATTTGCAGACAGGAAGA
AAGTGTTTAACGGTGATTGAGCGGGGACGTTGACGGTACAAACACTGATTGAATTTACCACTGGAGGGCAACAAGTCACCCTGTTCAGGCTGACAATCGGTTACTATTCAATAATTCCATTCCCAGAAGATACGCCAAGTATGTTTATACAGGTGGTTTCTTAAAGTTCTGTTTGTGATTATCTCGTCTTGAGCAAATGAGGAAAGGATGTGAAGAATCTGGTGTCCCCATGATCTCACCCAGAAATGGTTTGGTAGTTACAAAGCAAGATAGAGCAGTTGAGCAAATACTTAGCCCATCTAGTCCTCTACCACTACCACCTTCGCCTT
TCTGAAATTTTTATATCAACCAAATAAACAGAATTATCAGCTTTCCTAAGCTTGATGTGGTAACAAGCTCATATCCAACATCTCAGTAATCTACAACGTAGATTCCACATGTAGAACCTGGTATCATCTCAGAAGCTAACCCCAAGTCAAATCTAGTTAGAGTCATAGAGAGCTGCACCTCATCCCCACACCATTCTCTAGGACAGGAGTCCACACAAACGAAATCAAAGTGCTTGGGATGGGAAGACAAGCTGGAAATTCCTGTGTGT
CAGGATCTCACTCTGTCGCCCAGGCTGGATGGAGTGCAGTGGTGCGATTATAGCTCACTGCAGTTCAAGTGATCCTCCCGCCTCCCACTTTTTTTTTTTTTTTTTTTTTTGAGACGGAGTCTCGCTGTGTCGCCCAGACTGGAGTGCAATGGCACGATCTCTGCTCGCTGCAACCTCCGCCTCCCGAGTAGCTGGGATTACAGGCGCGCGCCACCACGTGCGGCTAATTTTTGTATTTTTAGTAGAGACGGAGTTTCACCATGTTGGCCAGGCTGGTCTCGAACTCCTG
TCGGCATTTCTAACAAGTTCCAGTGATGCTGGTACTGCTGGCCCAGATCCCCTTCAGGTCCACTGAGGCAGGGGCTGCACTAAGCCAGTACTATCCAATGCCAGCTAACTCACCTGGTTCAGGATGGCTGGGCTCAATCGCCCATTTCACAGGTGAGGAAATAAAGGTGGTCGAACTGAGCCTTGAAAGGCTGATCCTAACACACGGATTTGCCTGATCCCAAGTGTACCTTCTTTCCACTGTCACACTGGCTTTCCCTGGGTGATCTGGAGGGAGAAGGGAAGATAATTAATGA
ATCCATAAACACAGAGGCATGTAAACAATCTATACATCCACATTTACATGAATATTCAGGCACAGGTATATGCACATATTATACACATAATCATAATGAGGACAAACATTTATTGAATGCTTTCTATGTGCCAGGCACTTGCCTAAGTTCTTCATATTAACTCACTTAATTGGTAATCCTATAGACGTGCGCATGTGTGATATATGCAGCCGACCTGCATAACACCGAACTTCTGCAAAATACTACACCACCATATACTGCAGGGGCACGAAGTGAAGAGCTCTCAGCTGGGTCAG
AATCTTCCCTGACTGTCCAGGCGGAATTAATGGTTCACTTCCCTGTTCCTCTATACCTTGAGCATCCCTCTACAATTGAATGCTCCTTCATTCCATTTCATTGCACCAGCATGTATCGAGGGTCTACTGTTATCTATCGCTGAAGAGAATGATTGCAAAAAACTTGAATGAACATGGAAAATGCTGATGATCAGATTTCCATTGAAAAGAAAGGTGTGCTCCTTGGGGTGGGGGTGTTGTTGTAATTGTCAGAAAATGTTTAATAAAAGAAACAGAAATAACAATAATCTTGTTAGC
CGGGAGGCAGAGGTTGCAGTGAGCTGAGAGCGCACCATTGCACTCCAGCCTGGGCGACAAGAGTGAAACTCCTTCTCAAAAAAAAAAAAAAAAAAAGAAAAGAAAAGAAAAAAAATGGGGAGTGTCCGCCTCTGGACAAGGTGCAGCCGGCATGATGTGGCTCCTGAGTGGCCACGTCCCCTTCAGGGTCACAGGGGCGATCCAGGGAATGAGGAAAGGAAGACGGAACTGCAGGCATGGCGGGGGACCTGGCGGGCAGCTGGGGGCATCGTGTGCCCCCCCCCATGGCTACTGCCCCTGGTGGTGAGTCCCCGGGGTGGGCATCACTAAAAG
CTCGGCCTCCCGAGTAGCTGGGACTACAGGTGCCCACCACCACGCCTGGCTAATTTTTTGTATTTTTAGTAGAGACGGGGTTTCACCGTATTAGGCTGGTCTCGAGCTCCTGACCTCGTGATCCACATGCCTCGACCTCCCAAAGTGCTGAGATTACAGGCGTGAGCCACCGCGCCCGGCCTAATGGGCGTTTTAACAGTTCATACAGTTTGGTATTATTATTCCCGCTCTACAAGTGAAGAAATTCTGAGAGGTGATGTCGTCGATGCAGGGTCGGCCCGAAATAGGCGGAGTTGGGATTCGAACTCATTT
GGAATAAAGAGTAAATCTACAAACTAATGATTAATATTCATATATGATCATATCTGTATTCTATTTCTAGTATAACTATTCTTATTCTATATATTTTATTATACTGGAACATCTTGTGCCTTCGGTCTCTTGCCTCAGCACCTGGGTAGCTTGCCGCCTGTAGGGTCCAGCCCTACAGGGTTTAGTGGGTGTTCTACCCATGTATGGAGATGAGAGATTATAAGAGATAAAGACACAAGACAAAGAGATAAAGAGAAAACAGCTGGGCCC
TCCAGCGCCACACAGCTCTTGGGGCAGTGCTGCACTCTGGGCCTCTGGGGGCTCCTGTGGGCATGGGCTTGTCTGCCCAGGTGGCTACTGGGAGTGTTGGGCCTTGGGGATCCCCTGGGGCTAAGGGAGACCCATTCTTGCCTCCCTGGCCAGGCTGGTCAGCCCCTGTGGGGAGTATCAGGAGACTGCAAGAACAATGGCAGGTCCCTGGCCAGTCCATCCTCTGAGCCTCAGTTTCTGCCTCTGTAAAATGAGGATCATCACAGTTCCCACCTCATGGAGCTGCATGAAGAAGCAGTCAGTCTGCAGACATCTGGGGCCTGCCTGCCAGGCTCAG
GGGTCCCTCTCCACCTTCACAAAAGGGCACATCACCCCTGTGATAGTTCTGAACTTGGCACTCTCGGCTGGGCAAGGTGGTTCATTCCTGTGATTCCAGAACTTTGGGGGGCCGAGGCAGGAGGATCACTTGAGGCCAGGAATTCAAGACCAACCTGGGCAACATATTGAGACCCTGTCTCTACAAAAAATGTAAAAATTAGCCAACCATGGTGGTGCACGCCTGTAGTCCCGGTTACTTGGGAGCCTGAAGGAGGATCACTTGAGCCCGGGAGGTCGAGGCTGCAGTGAG
GAAGGAGTAGACGGAGAGAGAAAAGGGCCTCCTCACACACCCTGGACCCTTGGCCCACTCCTGCCGCGCCCCCGCCTCCCACGACTGGCACCCCCGGGCCGCCCCAATCCTTCAGCAACCGGTCCCCTCCCCTCGCCTCCCTCCTTCTCGGGCCCCAGCTTCCTCTCTGCCTTCCGCCGCCCGCTTCTCTCGGCACACACACGGTTTCTCTCTGCTCTTCGCAATCCCCGCTGTCTCCCCACACCGTGGATCGAACCCTCACCGGCATCTTGGCGGCGCCCGGGTTTCAACCCAGA
AATGCTGAGAGTGCAGTTAGAACTTACGTAGAGAGGAAAGAGCACTGACATAGGAGTCAGACAGGAGACAGCTGTTCACTCTAGCCCAATCACTTTACTGTTCTGGGTTTCATTTCGCTCATCTGAAAAATGTAGAACTTGGTCTGTGTAATCACTAAGATCTATTTGATGCTGAGGTAGACCATATATATATATATATTTGTTTGTTTGTTTGTTTTTTGAGAAATAGAGATGATGTCTCACTATGTTGCCCAGGCTGGTGTTGAACTTCTGGGCTCAAG
TCCCAAAGGCCCCCAGTCTGGAGTGCCTCACAGGACCGGAGGATTTGCCTGTCAGCCAGCTCAGACTGGGAACTTCCCTTCTGATCTCCAGCCAGGCCCTCTCCAGCCGAGCCTCTTTACGAGGGGCAGTCGCGGTGAGGAGGGGCAGGTGCCTGTGTGATGGGGCATGTGAAGAAATGGCAGAAAGGCTGCCGCCCCAGGCCTCGTCCAGTTGCAGGCCACATGCCCAGAGCAGGGCCTGGCCAGTATTCCTAGCATGGAGGGTTGTAAGGTCTCTGGAGCCCACATTGCGCTCAGTCCCCTGGGGAAGCAAAGCCAGTTGTGTATTTCCGAGGTTACGTGCGGTCTTCTCTTCTCCCCCATCC
GAGAAACTTGCACACACACACAACTAGTAAGTAAAGGAATCAGAATTTGACTCTGCATGTTCTTCCTTATGGCACCACCTCCTTATCCAAGCCCAAAATGTAGATTTAAGGCAGGGACAGGAAAGAGGGTGTGCATACAGAAGTGGCCCCAAATGAGGTCTCTTGGGTCTTTATTTAGGGCAAGCTCAGCAGAGATATTTTTTTCTCTGTACATCAGGAATTGTGTTTTTAAGGCATTAAACCACACAGTGAAAATAGGAGAGAGGTGA
CTATCACTAAGAGTTGCATTTTTCCATTCTAAAACCTAGATTCTATGCTTATCTATTGCATAACAGGGTATTCCTAGTCCCTCTACCCGCTCCTAACAGTCTACAACAAAAGGAGAGGCTGTAGCAAGATACTTGATGCCCTTTCCTGGTCTCTTGTTCTCAGAACCACTCTACTCTCAGCTGGCTGGGTCATCCATCCATTCATCCATCCATCCATCCATCCAACCATCCATCCATCCATCCATCCATCCATCCATCCATCCATCCATCCATCTGTCCATCCATCCAT
CCGTCCCTGGCTCTCTCATTTAGCTTACGATCGTTGGAGGGCAGCCTTGGGTGATCCCTTGGCTTCTAGAAGATTCACCCGATCTCTGCCTTCATCTTTGCATGTGCATCTCTGTCTCTGTGTCCAAATGTCCCCCTTGTAATGGGGTCACTGGTCATATTAGATTAGGGGCCACCCTAATGATTTCGTCTCACCTTGATCATCTGGAAAGACCCTGTTTCCAAACAAGTTCCCGTTCACACGCACTGGCGGTTAGGACTTGAACACTCAACCCATGACACCCACGCACACACGCCACCCA
ATGGCAAGTCTTGGGAAAAGCAAGGAAATTCTCCATCTTACTCTGGCCCAAATCCCTTTTGCTGTGTAAGCAGATTTTGTTCTAGCCACACGGAGAGCAGATGGTCATCCTCACTGAGTCTGAAACCCTTCACTTAAGATCATATTGAATTCTCGTGTTTCCTTTATAAAAACAGGCGGAATGAGCCCTCACCCTCTCTTCCTAGGCTTCCTTTCCAAGCTCCTAATCACCTCTCGCAGTGCTCCTTCCTGGAACTTCCTCCCGGGCCTACCCACAGTCCCCTTTTATGGAGATCACAGCTGTGGAC
ACAGCCATGTTTTTAGCTTTTAAAAGCAAAACTTTGGCATTAGCACTATCTCTGTGAGAGGGGCCGATCATTCCTGTTTTCCAGATGGGTCTATGAGGCTCAGAGAGGAGAAATCATTGTCTCCATGAGCAAAAGTGATAAAACTGGCACTCGGCCCCCATGTCTGCCTGACTTCAAGGCCCCCAATCCTTCAGGGATGCCACACCCATGTGCCCAGTGAGGCTCTGGGAATTTTAAAAACTCATCCAATTTAATCCTTACAACTGAACAAATCCCATGCAACGTTAATGTCTCCATTTTAGAGATG
TTGAAGGACAAGAGTCGCCTGCGCTATCCTATTAACGGTGCCTAGGGGACGGGCCCTCGCGCTGGAGTTAAGCGGCCGGGGGTGGAGCTCCAGGCCTAGCGGGGAGGTCCACGGAGATTGGCCCCCACCCCAGGCTCCTTTGTGTGCCTCTGTTACGCCCAGGACAGACGCCGGGGGCTCTCCCTATGCCCCTCGTCCCCACAGCCTTACCCCATTTACTGCTACTCCGTGCACCACAGCAGTGGCTGGGGTGATCCTCTGAAGGCCAGGGTGGCAGCCTAATGCTTGGGGCAGGGTCTGTGGCCCCCCTGAGT
CCATGCATGCACATGCATGTTCTTAAGTGAAAGTACAGATTAAAACTTTTAAAAAGTGAAACCATTTGAAAGAAAGAGTATTTTACTTCTTTAATGTTTCAAGGGACATACAGAATTTCAGAGTATTTTTCTATTTTGCTTCTCTTCAAATTAAAGATTTACTCCCTCATCAGTTATTTCATAGTCTCTAAAAGTGTGGCTGTATTATGGGCATTTCTTAAAAGCAGTCGGGAGGGTAAAAAAAAAACCCACATACCCTATTAAAGAAGTAAC
AGGAGTTTCCAGGTATTGGAAACAAATCCGTGCTGGTCCCCAGTTTTCCTGGTAACCCCAAGGCCCGTGTGAGGACCAGCAGGCTGAGGAGGGGTAGTCTGGGCCATCGGGCCACAGCAGGCCACTCTCACTGCGCGGAAATAGGGAGGGAAGAGGGCCCAGAGCTGGCGCTGGCACCCGTGGGCCTGGCCTGTCTCATTCACCCCAACAAGGGCCCTCTCGACAGCGTAGGGTGGGAAAGGCGGGTCCAGAGACGGTGGCCAGCGTGCCCACACCCTCCC
TTCCCCCCAGAGGATGTTTACCTGGGACCTGTCTGCAGAGTGAGATCTAAGGCCGTCCTTCTGTTGTTGATAGACAGTGAGGGTGGGGAGTCATGACCCCTCAGAGAATCCGATGCAATCTCTAGGCTTTCCCTCAGAAACGTGTGCCCATGCACACACCACAGCCTTTTCCATACAACTGCAACCCCCTATTCACAGGCCCCTGGCCTCACTCCGTAGGTCTTATGTTGAAGTCTTGTTTTACTTGTATGCACTTTGCATCCAGGAGCCCACAAATTGACAAGATTGAGAAAAAT
CAATCCAGAGACAAACACGGAAGCCCAAAGCCCAGGCCTAACTGGAAGGCTCAGGGCGGCCTGAGGAGAGATGGGTCAAGGCGGGGATCATTGTCAGAACTCAGATTCTAGCCCGACTCTGAAGGCCGAGCCTGTCACCACCTCATGCAATGGCTTTCCCTGCGGTCTCCCAAGGGGCTTTGCGCCAGTATGAGCTTATGTAGTTCTTCCCGCTGCCCAGTGATTAAGGCCTAGTCCTGCACCCAGTTGATAGCTAGGGCAGTGAGGCTCAGACACAGCCTGTGGCTTAAGATGAGGGTCAGAGAACCTCCTGTGAG
GGCCACGCCTCACCCAGGAAACTCCTGAATCCTGGCAGCTCCTCCCCACGGTTCCCACACACGGAATTCCCTCACAGGGCTGGGACTTCCTTCCTCATACCTTCACTGAGCGAACCCAATGCTCAGTGGCCTTTCTGGTCACCTCCTTTTCCTCTCTGGGAGGAGCCACTCCTGGGGTGTAACGCAGTCAGATCCCCTAGCAGTCCCGCTCTGCCCCCTCCCTTCTGGGGGCCTCAGACTCCATTCCCTCCCTTAGGAAGCTGAC
TCTACTTCAAACTCAGTTATAATAGGAGAACAAATAATTTTTTGCATGCTTTGCATGATCTTTTCCCTTCTTCTGTGAGCATGTTCTTTCCATTGCTTCCTTGTTTAAAAACATCAAAATCCCAAACTTTAGTGAACCTAAAGCATGTAGGGATCTCCTGGGTTCCACCCAGAAATTCTGATTCTATGTTTTTTATAAAACATTATAAAAATGATGTTTTTACTAGGGTGGTCTTTTTGCCATATTGAGTTTCCTCTTGTTCTCCTGTCTAGAAG
ACTAGCATGTGCTACTTTTATAATAAACAAAAGATGTAAAGGGAAAAAAAAGCTCCGTTTGGAATTCCGAGGACAGTTAATCCCACCAGGCTTCACATCCCCCAGTTCTTGGCCACAGCCCAAACGTTAAGCCTCCCTGCTCGTCATCTGTCCTCTCCCATACCATCCTCATACTGCTCAGTGCTCCCATCCCTGCCACCCCGACTCATCCACCTCCCCACTACCGCCCTCTCTCACTCTTCTCAGTACCCTCTGGAAGCCCCCACC
TGACGGTGGGGGCTTCTTGCTAAACTGACACAGCAGGGTTCTTTGCTAAAATGGGATTTTACAAGGAAGAGCACAGATGGGACTAGAAGAAGATTCAGGAGCCTGACTAAAGTTTGGTCAAGCAAACAATCTTTGTCATCTCGTAGAGACCGAATAATCTAAGAAGTTTAAACAGTCTCAAGTGTTATGAATCAGACCGTTAATGGTCATGGAAATTTACTGAATATTCTATCAGGAGCAAAGCTTTCCAGTAATTGAAGCTGGA
TGATATCAGAATCTGAGGTTGACAGAAATGCTGGCCTGTCCCTCTGTGTCACACAGGCCTTTGTGTCACCAAAGCACACCCTTGGCTCAGCCCTGGTTCACTCAAACATCTGCCTTTATGGAAATGAGCTGGTCACTGGCTGCAGATGGACCCCACCCAGGCCAGGGCATCCAGCTTGATCCCAGCCCGTACCAGCTCGCAGAAGTGGCCTATGGGTCAGGCGTGGCCAAGGCTCTGGGCCGTCCAGCTCCATGGTTAAAGCAGAGCTCAGGGCTGGGGCTCCATATTGCAGCCAGGGCTG
AGAGAACGAGCAAGAGCAGGGAAAACTGTCTTATAAAACCATCGTATCTCATGAGAATTCACTCACTATCACAAGAACAGCATGGGGGAAACTGCCTCCATGATCCAATCACCTCCCACCAGGTCTCTCCCTAAATACCTGGAGATTGCAATTCAGGATGAAATTTGGGTGGGGACACAAAGCCTAACTATATCAGTGGCACAGGCGATAACCCAGACACAGATGTGAAGCAGCAGGTTCTCAAAGGAAGAGATGCTGTCTATGT
CAAGTGGCACCTCCCAGTTGGGAAAATCAAAATGGCTCCAGACATTGTCAAATGTCCTCTGTGGGTGGAGTGGGAGTTTGGGGGACAAAATTGCCTCCTTCTGTTAGAACTACTGATTTAGGGCCATGTAAGTACCAGGTTAACTGTCCTTGCTAGGTGATAGGAGCACAGTGGGAAATGAGACAGACGGGATCCTGTCTCCTCCTGGAGCTTACAGTCCTGCAGGGAGACAGGCATGAACACGGAAACAAAAGCAGAAAATAATGACAAATTGGGTTAAGCGCCAGGAAGGAAACAAAGTCAGGGCTGGGGTGCAGGTGACAGGGCAGT
AAAGCGCTTTCATTCGTGGCGATCCCCTAAACGGCTGCCAGGGCCCCCAAATGATACCTCCTCGTAGGATCCCCTCCACATAGCGCTCCCCGTCATTGCTTCCTCCAGGTCAGCCTCCAGATGCCATCAGCATTGCCCCTCCCCATGTAGGGCAGCTGCTCGTGAACCCTCTTATTAGTATCCTCTATATAATTCTCCCCAGAGTGTTTCCTTAGTGCCTTGCAGCAGAACTGTCCCCCGTTATCTCTGTCCATACAGCAACAGCCCCCAATGGCCCTGACCACCTCCCTCCCC
TAGCATATCCCAGAGAATGAGGATATGCTATATTTTTAGACAAAGTATGCTAAGTCACTACTGATCAAACAATCACTGGAATGACTTGACAAGAGGAACAGAGTGCCACTTATCTGAATTCTCAGCCAAATGGGAGGATGTTTCTTTTCCTTTATAGGCTTATTGTTAAAAGGTGTTTTGTACAACCGAATAATTTCCCTCTAAAGAAATAAAAGAAATCCTGGGAACCAGTAAGATTCATGACTCCTGCAAAATCCTAAATTTCCCTCAATAATTTCCCTTTTCTAAA
TGTAAAGTTTTTCAATTTGTCTAGGTGTCTAGATCAGTCATGGGATAGTCAGGAGACAAATCATACCAGTTACTTGAAAAGAGAGATTTTAATGTAAAAATTATTAACAGGATGGGTGAAACGCTTTTGAAAAGTTTCACTGAGGTAGCAAATGCAGGGAGAAGCTACCTCCCCTAGGGCTTGGAGAATAAAGGAAAGAGATTGGAATGATTATAACTTAGAATCTTGAAAAGGGGTTCCATAAAGCTGCAACTCAGCTCTCTTAAGAGAGGCCCTGGCTGGCAGTTGCTGGTGTTGGAGAG
CAGCCCTGTGAGGTGGGCCTTTCCCCACCTTATACCTGTGCACACCTCCAGGGGACTGTTTCATATCATCAGGCTGCTGGACAGCCACAGGCTGGACTATGCCGCTGAAAATCAGTGAAATAAACAAGAGGCAGAACATACATAAAAAAAACATGAATATGTATTTATCTTAAAAATAAAGACTGAGTCTGCTGGCACAGGCATGGGCTCTCTCTGGAAGATTACATAAGAGACTGGCATCACGCAGGGTTTTCTGGAAGGCTACCTGGGAGGCGGGGGCAGGGGCGTAGGCACAGGGTAGGAGGGACCCGT
GAGAGGAAGGAAGGGGACGGGGCATGAGGGGGGCTTCTGACCATCCCAGGTCCCAGACCAAGCCGTCCCAGGCCAAGCCGTCTCTGATCTCCTAGATAATTTCACTAAGGTGGTTCAGAGAAAGCAGTCACTGGGGAGCTGGGTGGCGGGGGCAGTTAGGGAATTCCCTATCACACCTCTGAATGGAGACAGACACACACCTCCCAAGGACACGTCTCCCCTACACGCCCTCCCTAGACAGCTCCTGCAGGCCAGGAAGTCAGGGCTTGCAGCGCACACAGCCATG
CCAGTCTCTACTAAAAATACAAAAACTAGTCAGGCATGGCGGTGCGTGCCTGTAATCCCAGCTACTTGGGAGGCTGAGGCAGGAGAATCACTTGAACCCAGGAGGCAGAGGTTGCAGTGAGCTGAGATCGCACCACTGCACTCCAGCCTGAGCCACAGAGGGAGACTCCATCTCAAAAAAAAAGAAGAACTATAAATAGCTAAAGGTGACTTCATCATCACTACCACCCTCACCCTCAAAAACAAAAACAAACTGAAAGTTTGATCTCCTTCAACTGAGTAC
TATACCAGGCATTGTTCTGGGCACTTGAGATATAATAGTGAACAAGCTGGGCCAGGTTCCTGTTGACAGAAGATTTTTCTCTCGGCCCCTTTGCTGGACTCGCAGCAGTGGTGCCCTGTCTACTTGGCCTGCCGCACTCAGCCCCTTCCGGGAGGGAGCATATGAGCGAGCCAGTGTGGGATCTGGCCGGCCACTCCGAGCATGACACAGGAGCAAGCTCTGTGTGGGGCCCATGGCCAGACCAGGTGCAAGGGTGCCCATGACAGAG
ATTAAAAATGCCCTAAATTATCAGGTCTGACAAATGAGGAATGCTTTGGATTCTTTTACAGCCCCTATCTTCTCCCAATAGTTACAACTGTTCCCAAATGTCCCATCTTCCTAAAACAGCCAAATAGGAGCCAGGGGCTTACTCCAAGAGAGGCCAGGTCCGGGTCAGCAAACCTAAAGCTTTGGTTTATTTGGTCTCTTGAAATGACATCATTTCTCCTCACTCCCCACCAAGGCCACCATACTGACAGCCTCCACATGGGCTCAGGACCTCACGTTCTACTCTTGCCAG
CCTGTAATCCCAGCGCTTTGGGAGGCTGAGGCGGGTGTATCACCTGAGGTCGGGAGTTTGGGACCAGCCTGACCAACATGGAGAAACGCATCTCTACTAAAAATACAAAATTAGCTGGGCATGGTGGTGCATGCCTGTAATCCCAGCTACTCAGGAGGCTGAGGTAGGAGAATCTCTTGAACCCAGGAGGTGGAGGTTGCAGTGAGCCAAGATCACACCATTGCACTCCAGCCTGGGCAACAAGAGAGAAACTCCGTCTCAAAACAAACAAACGAAAACAAAAAACAAACAAA
AGGGGGCTCCAGGGAGAAGACTAAACAACCTTCCTCAGCCTCCGCAGCCTCCGCAGGCAAAGCATAGACACCCTTTCCCAGCAAGAGGAGTGAGGCTCACTCCCAGTGACCTGCATCCTACTTGGCCGTTGATTTTGTGTGTGTGTGGAGTCGGGGGGGGTCTCATTATGTTGCCCAGGCTGGTCTCGAACCCCTGGCATCAAACAATCCTCCCACCTCAGCCTCTTGAAGTGTTGGGATTACAGCAGGAGCCACCATGCCCAGTAATTTTTGTCACTTGTTCTATTAGGGGAAATCATGTGAAACCGCTATT
TCTAGTGCAACCAACATAGAGAGGATGGATAAAACCTGACTCTTGCAGAGTGGATGTGATGTTTTCCACTTAGCATTTGTTGTGCACTAAGGCTATGAACCTCCATTCTTAACAACAAGCTGTATTGGGAAGGGGGGCCTCCAATATTTAAATTGAATTTCTAGGAGCTGCTGGGGTCTAACCAGAGAGACAGCGTTTATGGCAATACTGTGTTTATAGAATTTGTGTCAAAAATAAATTTAAGGTGGTACAAACCAGT
TGTCATTTTTAGGGTTGTGAGCATAAGGTCCAGATCCACCTAGTTATTTTTCACCAGAGTTTTAAAAGACGAAATCGTTGAAGCTGCCGGCATTTAGTCTAGGGCTTTCCGCATTCTCTTGACCTGCTTCTCTTGTCTTGTTAATTTAGGCATGAAACGGTGTCGCAGTACTCTGGCGTCTTTATTCCAGGAGAGGCTTCTTACAAGATAAGGCACTGCGAGTCGATTGTTACGCCACACCTGTAACAATTTTCTATAAACATCTCATGGCCATCAAAAAACCTTAAAA
TGGAAAAGTTACTTAAATCCCTCGTTGCCTCAGTTTATCTGTAAACTGGGCACAGTAATGGTTTCTACCTCCTTGGGTAGTTTTGAGGTTTGAGATACTACAAGTAAAGTGCTTAGCACATTGCCAGGAACATAGCCAGTGCCGTGTACACGCTTGTAAATTAAATTAAGAGAGAGGCCACCGCCACCATTGGTGCTGCCACGGATCAAGAAAGGGTGTTTGTGTTTAAGGTGGTCTCTAACGGCGGGTCCCCCAGGGTGAGATTATAGAGACTTTCCACCTGTGTTTGGTCCCTCCGT
GCAAAGAAGATGCCACCTTCCCTACTAGACTACCAAGAGGACGAAAGTCAGATGAAAAACAAGGTGCTGTGAAATTTCTTTTAGCTTGAGGTTCCGGAAAGAATACAACACCGACTTTAGAACAAGCACTCCCACCATCATCACCTCCCAGGTCAGTGACCATGGTCTTGATAGCAGTCTCTGAACCTCAGTTATCACAACTGTAAACAGGAGGTAATCGTACCTATCTTAATAGGTGTTCTGAGGAATAGATGGAGTC
CTCTGCCCCCTTGGCACAGCAAGCCCAGGCTCTACCAGCAACGATAGTCGGGATAGGTCTCAGACACAAACTCAGGATGGATAACATAGTTGTTTCTCTGGGGACCACCAGACTTCTTGAAGTGACTTGTGTCCCATCTACAGGAAGAGATGGGTCAGCCGTTTTGGATCCTCATATGTCAAAGTGAATATCTGACTCCAGTTTGCAATGCTAACCTTATCCCTACACTTTGTCTATAGCACTGACCTTGGGTTCCAATACTGACCTCCTGACCTTAGGTTCTACTGTTAAGTTGCTGATACCCAATATTTCCTCCTT
AACACCTTGCCACCTGGGGAGCTCCTGGATGTGTCTACAGACAGCCTAGCTAGCATCCCTGTGCCAAGAGATCCTCCTCCGAACAAAAACGAGACAAAACAGAAAAACACGTCGTCACAACCCTACTTCCAAAGCTAGAGATCCGGGCGTGTTCATTTTTAAATTCACAGACGCAGAGCCTCTCCAGTGCTGCCCTGCAGAGCAGTCAGCCACGCTGGTGCTCGCTTCTGGAGCTGCTTCTAGAATGACAGCGGTTCGGCAGGGGAGATCA
GCCTACGGAGGCGGGTGTATCCGCGTCCGGCCCGACTTGTGAGGAAACAGCACACGTGAAGCGAGCGGAGTCGGCGCAGCCTGGAACAGGGTGAATCCGCAGAGTCCTCGGCCGCGCATGGCGGCTCTGTCAGCTCCAGGGACACAGGGACCGTCCCCGGGCCCATCAGCGCAATCGGGAGGGCGTCCGTGTGCCCACAGGCCCAGCTACACCTCCACAAAGCTGGGAAAGACGAACACGGGCCACCCTCAGCCACCTGCCCGGACCGCTGCGAGGCCCACG
TTTAGTAATGGTGGGTTACGTAAATCTTGATGCCTATACACATGGAATCCCTGTGATGATACGAAATGGACATTTGGTCTTTGTCCCTGTTCCTGACACCAAGCGTCTGAAATCCTTGGAATCTCCCGAATGACAGGGGAGAGGGAGCATCTTTTGTTATTCATAACAACCCCCTTCCTGCCATACTGAGTGTGTGCTAATGAGGTGACTCTTGGTGGACCCCTAAATAGCTTCAGGATGGGGCTGGTTGCCAGAGGAAGCAACCATGTGATTACAGGGCTGGAGCTTTCAGCCCCAGGCTGGGCCTCCAGGGAGCGGCTGGGGAAGGACTTCAATCACCAGTGGCCAATTATTTAATCAACCATGCCTAAATGAAGTGACTGCCATAGAAACCCCAAACGATGGGGCTCAGAGAGCTGTCGGGCTGCTGAGTGGGTGGGGTGCCAGAAGGGTGG
TAGAACCATTCTGTTTCATGCTTTTAGAAAATCTTACTATAGACCATAAATTAAAAACAGTAAATTATAAACCAAACACTTTTATGGGGTTTTTTTGGTCTTGCAGTTCTAGCTGAAGGAATACTGCACTTTAACTCACATGCTGATTAATTTTATTCACAAATTTTGAATTATAAAATGTGTAGAGTCACAGACAATTCAATTTTTTCAACACCCATTTTCCCAAGACAATAACCGAAGTATACATACAGTAGCCACTATTGGCAAAAAATGTATTCCTCATTTATGGAAAAA
AGCCTTGCTTTTCAAACTGGGCTTTATAATTTGGCAAGTGTGAGGAACGCTATTTTGGAGGGATGGAGGAGGAGGAAGGTGATGAAATGTGAGAGATCAAGGGAGGAGAAATAGGAAACAAAGAGAGACCGATATATGAGCGGAATATTCTGGGACAAAATCGGGCCGTGGAGCAAAAGCTAGACCAGCTGTTTGGAATGGGGCCTACGTTTTATTCATCTGAGTTTCCCGAGTGCCAAGTAATGTGGCTGACCATGACAGGAACTCAGGGAAGGCCTCTTGACTGAAGGAGGGGAGAAGG
TGGATGTGAACTAGGTGTGTGAGCCTCAGTTCAGTGCGTTGTGTTGATTCCAACATCACCCCACTTCTGTTCTGTATCTCTGCCATAGTGGGCCTGGCTGTCAGCTGGACTTTCACAGCCCCCTCCTCCCACTGCCCCAAGAATCCCCACTGACCCTTCCATTTGCTACTATTTCTGTCCTCTCCTGCCTTGCTTAGAATCCCAGCAAGTGTCACTCCAGCCTCCCTCCCAGAATTTTCTTGGGAACACACAACCACCCCGTCACTCCTTCTAGGCAAATACCTCTCATTCAT
CTTAACTTGCTTTCATTGTACACCAATTCCTAAGGGAATTGGAAGCAGCAAGCAGGAACGCTCCCTCTTATGGAAAGAAGAGCCCAGGGCCCTGGTCATGACAGGTTCAGGTGCCAAAAAGGAGACGGGAAGAAAACGTGAGGCGCCAGAACAACAGGTTCTACAAGGTGCACACGAGGGTCCCTGCCATTGAATGAAGAATTTTCTGTGTGGATGCCCCTGCGCAGGTCCAATGAAAGCCGTGGAGAATAAGCGTTAGCTCTTCAAACTGAATCTGAGCTAAAACCTAGCAAAGCCAGGCTGGGGTCTGAGGGG
CCTTGTCTTCTACATCCCACAACTGAAGGAGGGACTCTGCCTGGGTTACAGCTGCCTCCGTGCAGCCCGGCAAGAAGCAGGGAATGGAGAAGGCGCTCAGTGAATACTTGAAGGCAGAAATGCAGTATTTTACTGTTTTCTATTATTTTCAATGAGGGGAAAAACGGTAAAACTCTTTTTGAAGTCATCAGACCTTCCATTTTTGGGGATGAGGAAAGAGTCTCACAGAACGGGTGGATGGCAGAGCCAAGAATTTTAATGCCAGCTGTTTTGAAGAGTGCTACTTTTCTGGAAAGTTGT
AATTTAGCACGGTGCTGGTCCACAGGTGAATGGAGATGATTTTTGACTTTCTGTCTCGCAGAAAGTCTGTACCTCCCCAAGGACATCTCATGCCCACAGCAGCCCAGCATTGAGTCCTCACCAACCCAGACTGACTTTCCAGCCTCATATCCTCAAAGGATCTGACATTTTCCAGCCACCAACCTTGGTTTGCACTATGCCCTTCATCAAAAATGTCTTTGCTTCTCTTTGATGCCTGGGTATCTATTCCTTTAGAACCCATTTCAAATTTCTCCTCCTTAAAGATGCCGT
TTCAGCAGCTCCCCAACCTTCACAGTTCATGGTTGTCATCACGTGCTCTGTACCTGGTAATGGACATGTTCAGTTTACCCATCTGAAACTCTCAACCCCACTCCATCACCACTGACCCATCCAATCATTTCTGCAGCTAAATTCTAAGCATTGTATAAATACCTCTTCCCTTTCAGCAGTCCAGCTGGCCCAGGTTGAATCCACCTGTGGCTCTCTCATTTCCCTCAATTTCAATTATTCATTTGAAACTATCTTCCAGGATCGACTGTGATATCTTGTATGATGACCACATTCC
TCCAAGTTTCTTCCTCCCATGGGTGTTGTCCTTGATCCTAGAGGCTGCTGCACATCTTCTCTTCCTATGTTCTTTAGACATGTTTCTGCCCTTCTCAGTAGTTAATTCCCTTTAACTGAACATTTATTTTTATTTTTTTAGCGACAGGGTCTTGCTCTGTCGCCCAGGCTGGAGTCCAGTGGTGTGATTCACTTCCTGGGTTCAAGCGATCCTCCTGCCTCAGCCCCCTGAGTAGCTGGGACCACAGGTGTGCACCACCACACCCAGCTAGTTTTTAATTTTTGTAGAGAAAAATTTTCTCTGCCTTGGCCTCCTGGTGCTAAGTTTACAGGCATGAGCCACCACACCTGGTCCC
GAAGTGTCACTCATGTGGAGTTTCTCAGATCAGTCAATTCCAGGACAGGGTGGCATTGGCAGGATTATCCCAGAGTCCGTAAGAGCTGTGGCTGCATCTTTCAGCCCAAGGACAAATCTGAGGTCTGCTGGTAAGTTAAGCATAGGGAAAACAACAACTAGCTTTGAGCTTAGAAGGTGTAGGCTCTCATTTAGGTGAGTCACCTAAATAGTTCAAATCGTAGGTCCCTTAGCTGTCGAATGACTAAGTCCCTGCTCGGCTAGGCTCACAGGCTTGTCGTTGGGATCAAATGAAATTATACA
CTGTCCCCCTACCTCCTGGACACTCAGTGTAGTGGCTTTCTGAGTGGGCAAAAGACCAGCAGGGGCCTTGGGCCACATTCCCTCCCTAGATTCTTAGGACTGTCTTACTGAGCCAGACTGTAGCCACCGAGGTCTGCCAGGGTCCCAGGAGATAAAGGCTTCAAGACACTGCCCATTCAGCCTCTCCTTGCCCCCTTGCTGGCCTCCCTCTCAGCCCCAGGACCGTGGGCAACTTGAGTGTGTCCATCTGGTACACGCAGATGGCTCATAGATCCCCAGAAGAGCAGGGCCCTCACCCTCACTGAATACACTGGCTCCTAAGGTCTGGAGAGCACCAGAACTTTTTTGAGGGCACACAGCAGGCCTAGGGTGGGGCCTCTCCATCTAACACCCAGTTATCACTAAGATAACTGTTCCTCCAACCATCCATCCATGCGATAGAAGTTAATTGAGGACCTACTATGTGCCCTGTCCTCCTGTCCTCACAGAGTTCACAAGCAAACACCGAGGAAACCACAAATTAATAATATCAAATTGTGATGAGTGTGATGAAAGAGACAAAGAGAATAATGAGCTGGGTGGATGGGAGTTCTTGTTCAGGTACAATAGGGCTTCTGTGGGGAGGAAGCAGGCCTGTGAGGCCACACACATTCAGGAGTAGGAACAGTGTTCGAGGCAGGGGGAAAAGCATCTGCAAAAGCTTGGAGGCCAGAGAGATCTTGATGGGTTCGAACAAAGAGAAAAGAATGGTTGAGGCAGAG
ACACAACGTATGTCCACAAACAACTGCTGCTCCTCATTGCATCTAAAGCTCCGTTGCCGGAAAACATACCATTATTTCATGCAGCACTAAGAGGAAAACACAGCGGGTTAAACTATGACACGCCATTGATTGTAAGACGCATCCCTATTCAAGAGATGATAAATGGGAAAATAAATATATGTCTTACAACCTATAAAATATAAATGACTTTCGGCATTTATATTATATTACAGGGTGAGGTGGCTCACACCTGTAATCCCAGCACTTTGGGAGGCCGAGGCGAGTGGTT
TCAGAAACACACATCCACTGACCTCTTTCACCACCGCAGGCTGGACCTCTTCCACCACCACAGGGCCCCCCAGGCTCAGATGGGCTCCAAAGAAACCCTAAATCATGGGGCCAGAATCCCAAGCAGGCCTAGGATGTCCAAAAAAGAACCATCAACTAGGGAGGGTCAGTCTGGTCGCAGCAGGGTGTGTGATTTCATGGGTTCTGGAAAGGCCCTCGGCCCCAAAATATCTTCCCTCTGGGTCCGGAAATCCCTCCCAACCCTCAGATTCACTGCCGGGAGAGGCT
TGCTATGCCAAGCCCTTCCCACACATCATCTTATTTAATCCTCACAACAACCCTTTCTATGGGTGACATGCCTGCATCGCATGGTAAGTGACAAAGCTCCAACTCATTGCAGATCTTATCTGGCTCTGAGGCCCAGATATGCTTCCAACAAAGGACTTGTGAGTTATCTTCACATTTTTAGAAATAAAGTTGGGGTCCAGAGAGCAGAGCCCCTGAAAGCCTCTCTTTTCTGCCAGCCTGTCGCAGCAAAGTACTTCCA
ACGCGAACATCCATACCCTTTGCTACAGAATAAAAAAATCAAACACCAGGAATACATTTAAGGGAAGGCATGCAAGATCTCTACACCAAAAAGTACAAACATTGCTGGGAGGAGATTTCAAAGCCCTACGTAGGTGGAGAGACAGGAGCACGGGCCATTTTCATCACCCTAGAGGTTTCCTCACCTCTCGGTCACCTGCCTGAAGGGGCGGGGAGTAGACACCCTAGGGTGATACGTCTTGCTTTGGGCCATGGTTACACAGGTTTGGCAATCATCACAATTCATTGGACTGGACATTTCAGGTCTGT
CTAGTGTGGATTCCACTTTCCAGACTGGATTTTGGCTGAAAGGATAGTTCATATTAGATGATAGATAAAGTTAACAGATAAAAGAGAGATGCAGTCTCTAGCAGCAAGGCAGGAGAATAGGGTCTGGAGGCAGGAACGTAAGACCAATTCATGCTGAATCATGGAGCAACACCAAGGTCTAGGGGCAAGAAATCTAGGATGGATTCGTGCTGACTTCCCATAGCTGGATCAAAAGGAAAACTCCTGGGGCTGGGGTCAGGGAACCTAAGGCCAATTAACATAAACTTTCTAAAGCTAAAACA
TTAGCGCTATGCCTGGTCAGGCTCCACCTAATGCCTTGCTCCCGATGCTCAGGGTGTTGCCCCACCTGTCCACTCTAACCCACTGGGACCCAGCCCATCCCATCAGTCAGAGTCAGGCCCGGCCACCCCCCCAGGGACTCGTCCTTTAAGCCCCAGTCCCTCCCAAGGAGGGGAAGTCGGTGGTTGTGGCAGCTCCGCCGGTTTCTGACACCTGAGACTTGGTCTTCGGAGGGCCCTGCCTGACACTACATTCCATGTCTCCTTGTCCCCAGCTGGGTGAAGCACAGGCCCAACGTCCAGCAGGGCCAGGGCCCGGCCGAGCTCCCCTCCC
ACCCTATCTGGCAGCAATGAGACAGTGTCAGGCCCTTCTGCTGGCGTGGTGTCAAAGGAAGGCACCTAAACAGAAGGTTTAAGTGGTGATTAGAGTCTTATAAAGCAATACTCAAAATATGCAGGTTTCACTCAAAACCACCTGTCATAGTGATAACCAGGAAAATCTCAACTTGAAAGAAAATAGATGATGACACCAAGATGATGGAGATGTTAGAATTATCTGAAAAAATATTTTTAAATCAGCCAAAATAAAAATGTTTCAAAGAGAAATAAACACATTTGAAACA
CCACCTCGGGGCCTTGGCTCTGCCACCTCTATTTTGAATGTTCTCAGTTCCCTCCAGGCTACTAGAAGCATCTGGGCCAGGGCTCATGGCTAGATAAGCACCCGAGATCCCAAACAAGCTTCCCATCCTCGTTTTACTTTTTGTTAAACTTATGAAAATTTATTAAGATATGACTTACATCCCTGGTAAGTGCACAGCTCAAAAGACATTCAGAGATGGAACACACCAGCCCCCAGATCACAAAGCCAACCATGCCCAGCCCTTCCCAGCACCCCCAGCCCTGAAACCTGAC
CTCAACCTCCTGGGCTCAAGTAATCCTCCTGCCTTAGCCTCCCACAGTGCTGGGAGTACAGGCATGAGCCACTGTGCCTAGCCTTTTCTTCCCTCTTTGTATCCAGTGGGGATCCCTGAAAATCTATCTTTTAAGCTTCAAAGGACTTTATGCCAAAAATAATTCAGGACATAGCAGATCCTATCACTTCACTGTTTAAAACATTCCAGTGGTTTCCCTTCACACTTAAGGCATATTAAGGAATTTTTTAAAAGTAATTCTATAAAGCCAAATATAATCTAATTTCTT
TTTCCCTTATTGGCAAAATGGGTAATACACCCACTCGGAGTTTTTGTGGTGAATAAGATAACTGAGTTAAAACACCTAGCACAAAGTAGATGCTCCATAAAATGTAACTTCTCTCCCAATAAAATGAAAAATAAACAGTACATCATCCAATTATTACAAACTGCCTTACCAGTTTCATAGCAGAGTCAAGTATCTTGATAGATTGGGCCACAGGGTAGGTCAGTTTAGAGGGCAGGGGGAGATAGACAAAGGGGATTGTTAGGAAAATTCAAGGCTTGGGTCACAGCTGAGGATTGCAGGTAAAGATTCAAGAAGACATTGAAGATCTCTAGTCTAGGGGGAGTGGCCAAGATGGCCGACTAGAAGCAGCTAGTGTGTGTGGCTCTTAGGA
AAACAACTAGCATCTTAGAAAACCACTACAGTAAGGCTATCTATAATCAATGAATTAATACAGAGTGTTGGTGCCCTAAAAGCACAAAGAAGCAAAGCCGAAGGACTCTACCCAACATACACAACAGTAACACACTCAAGCGGGGAAGAAAAAAATCCCACCGAAATGAAAGTAAGTTTAAAAATAGAAAGTGACAGCTTCTACACATGAAAAGGGACCAGTACAAGAACTCCAGCAACATGAAAAAACATAACGTTTTGACACCCCTAAAGGACCACACTAGCTATCTAGCAATGGATCCTAACCAAAATGAAAACTTGGAAATGCCAGATAAAGAATTCAAGGTATGGATTTTAAGGAAGCTCAGTGAAATA
TCCTGCCCAGGCCTCGCCAGGCCCCGGCCCTCCGCAGGCCTCAGTTCCCTTGTCTATAAAATGGGAGGTGGAGCCCTTGGGAGCAGAGCTGCTCACCTTTTAAGAGCATGTGAGTCACCTGGGAATCTTTTTAAAGGCAGATTCTGATGCAGTGGATCTGGGGTGGGGCCTGGGAAGCCGCATTTCTAATGAGCTCCCAGGTAAGGTCCATGCTGCTGGATCCTGGATTCATCTCTCTTTTTTTTGTTGTTGTTTTGTTTTTTGAGACGGAGTTTCACTCTGTCGCCCAGGCT
TTTGCTCAATGTTTGCAGTTTTTTGCACGCTTGCAGAAGTAGCCTCGTTGAGCCCTCCGTCAGAGACACTAGGACCACCTGAGCATAAATGCCCCTGTCCCAGGTGTCTGGGTTTCAGCTCCTTGAAGCCGTTTTTCCAAGTTTCTATGATTTGATCATTTTAGCCACATCCCTTTGCTCCTGCAGCGCTGGAGGTGGTAGCTCTTTCTACAGTTACTACCTCTGTGAAAACATTTTGCTTTTTAGGTTACCTAAAATTATGGGTTGAATTGT
ATGTATATGGGAATTGCACATGGCTTTTGTTGAGCACTTACTGTCGGCTACACTCTGAGCCTAGAGCTTTATCAGTTTTTCGTTTTTGTTTTTGTTTTTTGTTTTTTTGAGATGGAATCTTGTTTTGTTGCCCAGGCCGAAGTGCAGTGGCCAAACTTGGCTCACTGCAGCCTCCACCTCCTGGGTTCATGCAATTCTCCTGCCTCAGCCTCCCGAGTAGCTGGGATTACAGGCTCGTGCCACCACGCCCGGCTAATTTTTGTATTTTTAGTAGAGACGGGGTTTTGCCATCTTGGCCAGGCTGGT
ACCCAAAGGAGGGACTGCCCCATCTGGAGGAGTGAGGGAATGCTTCCTGGAGGAGGTGATGCCTGGGTGGGGGTCGTGGCCTCACCTCTCCTTGTGATAAAATCAAGGGCAGGAGGCTGCCAGCAAATAGTTTCTGTTAGTCCGGCCATGACTTGAGGGTGGTGACGATCCACACGTGGGCCTTCAGGTGGGGCTGCCCATCTCCCAGGGCAAGGACAGTGGCCTTTAGCATGCCAGTCACCTTCCTGCTAGTCCAGACCCTTCACACTTGAAGCTCCCAGGGGACCGCAGGACCCATTCA
GTTTTGTATCTTCTTCGAAAGAGCAGGATATACTATATTTAGCTAGCTCTTATACATGAAAATTCTTTGGCTATTTAAAATCTTCACATTCTCAAAGAGAACAATGTTCTGAGTTCAGTAAAGCGCTAGATTTGTTGGAAAGTTTTGAAGGAAAAGGGGACTAAACACTAGACTTTAAAGATGGTGTGGTACTAAGGCCACAATTCATTTTTTAGATTTCGGGATTTAGTAAGGTCAATCAACAGTCTGCAACAGAAAACCCCATAAGGTTTAA
CCAAGTAACTGGGAGTACGACCGGGCACAGTGGCTCACGCCTGTAACCCCAGCACTTTGGGAGGCCAAGGTGGGTGGATCACCTGAGATCAGGAGTGTGCACCACCACGCCGAGCTAATTTTTTTTTGTATTTTTAGTAGAGATGAGATTTCGCCATGTTGGCCAGGCTGGTCTCAAACTCCTGGCCTCAAGTGATCTGCCCACCTCCACCTCCCGAAGTGCTGAGGCTTTTATTCTTTTTTTCCCCGCTGAGACAGAGTCTTGCTCTGTCATCCAGGCTGGAGTGTAGTGGTGCAATCTCAAGTCACTGCAACCTCTGCCTCCCAGGTTGAAGCAATTCTCCTGCCTCAGCCTCCGGAGTAACTGGGATTACAGGCACACGCCACCACGCCCAGATAATTTTTGTATTGTTAGTAGAGACAGGGTTTCACCATGTTGGCCAGGCTGGTCTTGAACTCTTGACCTGGTGATCCACCTGCATTGGCCTCCTAGAGTGCTAGGATTACAGGCGTGAGCCACTGTGACCAGCCTGGTTTTTATTCCTTTTTTTTTGTTTGTTTGTTTTTTGAGATGGAGTCTCGCTCTGTCACCCAGACTGGAGTGCAGTGGTGCAATCTCAGCTCACTGCAAGCTCTGCCTCCCTGGTTCACGCCATTCTTCTGCCTCAGCCTCCCAAGTAGCTGGGACTACAGGTGCCCACCACCACACCTGGCTAATTTTTTTTTTTTTTTTTAGTAGAGACGGGGTTTCACCGTGTTAGCCAGGATGGTCTCGTTCTCCTGACTTCGTGATCCACCCACCTTGGCCTCCCAAAGTGCTGGGATTACAGGCGTGAGCCACTGTGCCCATCCTCAGGTGTTTATTCTTAGTGAAATAAAGTAGCATAGAATCAA
GAGCTCAGGGTTCCTCTCCCTTGTCAGTGTGCCCACCCGGCCCGGTGCCCGCATCCTGCCCTCCTAACCCCCGCTCCGCCTTCCATGCGCTCTCCTCATTACTCGTTCACAGCTGTGCTTGTGAAACCTGCCGGAAGAGTCGGAGAGCGATGTGGATTCTGAATTGGGTGAACCTCAGCAGCTTTCTTAACCCGGTTTCCAGGCCTCCAAATGGAGGCTGTGACTTGAGGTCAAGGTTGGTGGCAGGCGCGGTGAGGGGACGCGGGGATGCTTGGCCCGGACCCCTCTGGGTGCCG
GAGGCCAAGGCAGGCAGATCACTTGAGCTCAGGAGTTTGAGACCAGCCTGGCCAACATGCCAAAATCTTGTCTCTACTAAAAATACAAAAATTAGCCAGGCGTGGTGGTGCATCCCTGTAGTCCCAACTACTCCGGAGGCTGAGGCAGGAGAATTGCTTGAACCTGGGAGGTGGAAGCTGCAGAAAGCCAAGATTGTGCCACCACACTCCGGCCTGGGTGACAGAGTGAGACTCCATAAAAATATATATATATATATATATATATATATATAT
ACCTGAGGTCAGGGGATCGAAACCAGCCTGGCCAACATGGAGAAACCCCGTCTCTACTAAAAATACAAAATTAGCCAGGTGCGATGACGCAGGCCTGTAACCCCAGCTACTGGGGAGGCTGAGGCACGAGAATCGCTTGAACCCAGGAGGCGGAAGTTGCAGTGAGCCAAGATTGCCCCATTGCACTCCGGCCTGGGCGACAAGAGCGAAACTCCATCTCAATAAAAAGAAAAAAGAAAGATGACCTCTGTGTTTCTGGCCAGAGTCCCAAGAGGATAGGATGAGAAGCGGGTGCGTATGACGTCACCCACTGT
CACCATGGACCATTCCTCCTGCCGCCTCACTCCCCCACCCCAAAGTGTTCATCTACATATGCTCATTTAAAATAAGCATTAGGGGCACCCTTGAAAGAAAAGAAAAGTGCAAAATAAAGGTGATGTATGAAAGAGTGAGGGGTCATCTTGCTAGGGGCAGGGATGATACTGGCTGCCATTTATGATCTCATTTTCTGTTCACTCTATTATTTTAGGAAAGATTATTATCCCCATTTTACAGATAAAGAAAGACTCCGAAGAGGCTAAATGGTTTGCCCAAGGTCACACAGTTAAACGT
GGTGCCCCCAGTAGTGGGCTAATGGACAAAACATTCAATGCACATTTCATGTCCTTGGTCTCAGGTTGGCGTCATTTTTAAGTGGTAAGATAGACTTTGGAAGATGTGACTGAGAAAATTACTAGACAAATGATGTTATCGGCACTGTGTCCTACACATCTTTAGCAGACAATGTGAGCATTACATGCAGCTGATCCTCAGAGGAAACATTCCCCTTGGAGGAGGTGATTGGAGAAAATCAGGACAGAAGAGGCAGGGATTCAGGGAGATCGGTTCTCTATGTCTATGATTTCACCATAAAATCTCTCAACCGC
TACAGTGAGGCCTCGATTCTAGACTTTCTGTTCAGGTGAATTAATTTTATTTCTTCTGAATGAAACTCTAGGGGAAATGCTGTGACTGCCCCTGAATTCTTCTGTGGAAGAGATGTGTGTTAAGTGAATTTAATTTCAGAGGCATGAACTTGGCCTTTGAAGTCTGCAGCATGAGAATGTTGGGAGGTGGGGTTACTCTATGCTGATTGGGTCATGTTAAGGAATTTAGCTATGTTTGTTAGCTTTTTATAAGGAAAGCCCATCTACATGAAAGTACAAAGTGCATGTGGGTGACAGCAGCCTTATTTGCTACC
TCTCCATTCTTCAGTTGAGTGAGTTTATTAGTACTACTTGCTATGGATTTTTCCTTATGTTTGAATAAAGCTTTTGAGTTTACAAAGTACTTCCATTATAGGATCTCATTCTATCCTCATAAACAAAAAACAAATTAAAAAACCCAGTGAAGAACCTAGAATGGATATTATTATCTCCACTTTACAGATGAGACACGGAGGATTTACTGCAGGGTGACTTACTTAAATTCAGAAACAGTTTCTGGCAGATGTAGGAATGAAAGACAGATCTCCAACACATTATCTGGTGTTCTT
ACCTCCTGTCTGTGTAAACCAGGGTACATTTCTCAACATCTCCTTACCTTGGTTTTCTCCATGGGTGAATGGGGCAGGTAACTGGAGCTACTTCACAGAGTTGTTACGAGGATTGAATAGTTAATATTTGCAAAGCATTTGGAATAATGCCTGGCACTTTATATAGATTCCAGGCAGGAGACAGTAACCACAGAGTAATTTGCCGGGGAAGCTTTATCAATGTATATGGGGAAGATAGATCGACAGAAATAACTAGTAACGGGAGATTAGCTACTAAAGGG
TCTATTTTTTACAACACTCACATTCTTGGTTCTAAGACCCACCCTTACTAATCCCATGCCTTTTCCAATATGGGGATTGTATTAATACACACTTTTCCTGGTATTCAGGTCCCAGTTGGACTCTTAAGGCCGGGTCTCGGGCTCCTGGAATCCCTATTTGGACAGGGCACCTGACCTTGGCTTGGATTCTCTGAGTTTGAACCCTGTCATCAGCCATTTGGCTACATTTTGTCCCTCTATGGGGGAAGATGATTATATCATACACTGAAG
CGTGCTCTGACACCTCTCTTGAGGACCCCCTGTGCCCACTGGCACCACCAACAAATCAATCACATAGCCAATCAACAAATTAACAAGCACCTGCAGTGTGCACACACTGGCCCAGACTCACCTTACCTGGATGCTCCCCACCTCCACTCTCTGTGTTCAATTTGCCATAGTCCTCCTGCCCCACCTCCCATGGCTCTCACCCCCACAGAACTGCCCCTTGTGCCTTCCTCCTCAACCAGGTCCTCACGCCCCCAACAGGACACATACCCAGGGCCCAACCACGTGGCCTAT
CTTGAAGGCACGTAGCGGGTAGCCACGGAGCTCCATGTAGCGGGCGATGGTGAACAGCTGTGAATGGGTCATACCACCAGCAGCAGCATCAATGGCAATCTGGTAGGCTGCCTCAAAGGCAATGTGGTCTTTCTCACAGAGTGTAAGGGCTGACAGGGCACAGCTCTGTGGATCCTTCATAGCACACTGTAGAGCCAGTGTGCGAGCACAGCTAGCCAGTTCCTCCCGCTGTGGATAGTCAAGACTGAGGCGCAGGATAGTGGTGTGGGATACGGCTGTGGCAGCTACAATACTAGTAG
AATATTTTGTCCACCTACATATATTGACTTTTAAGAGTTCTAGAAAATACAAACAGAAACTTTGAACCAAAGGTTGTTCTTTTTAATGCTGTGCCCTTCTAATCTCAATGCTTACATTTGGAAGCCTGCTTACAAGGATGTTCCAAGGCCAGCAATGGAAAGTTCCATGCGGTTCTTTTGACAGCAGCATGCTAGCCCAGATACCTGCAGGCCTAGCTTCAAGAAAGCATGGCTCCCTACACTACCAGGGCTCAGGAGTGAGGGCAGGAAGTCAAGAAGAAGTGT
CCCCTCTTAGAGCCAAGCCCCATCTCTTCGGCTCATGCTGAACCACGGCCCGGCCGGAAGAGTGTGGATTCTGTACCTCTCTGTCTCACGTGGTCGGGATTATGTTGCCTCACTCTCCAAGAACCTCAGTTTCCCCAACCAGGGAATGGTAAGATGGGGTCTTAGGCAAGACTCGCTGGCTCTGCTGCTCACTGTAGCCCCTCTGGTCCCTCGAGTGCCCAGCTCCTCCAGCCTTTCTGAGTGGAAAGCAGAGGTGGCGATGTCAGCCTTAGGGCCATGGAAAGGGTAGAGCTGGAAACTGAGAGCAGCGTCCGTCAGGAGACCTGAATTC
GAATAATTAAACTAAATGCAATGTGTGAAAAGATATGAGTCTGACTAATCAAAGGGAGCTCTGCAATGTAGTATTTTCAGCCCAGATTGGCTTGATATTGTCACACTTTCATCCTGTGGCCTGTATAATTCTGGCTCCTTTCTTCCATCTTATGATGCTCATTGCAATAATGTAACAGCAATTTCTTGTGCAATCAAGATGTGTCCTTTTGTCTCCACTGGTCAAGGGTGAGTTTGAAGTTCCACCCTAAATCAACCCTTCCGGGAAA
TTGAGATTAGTGTTGGAATAATTACTTTTTTTTCTCTGAAGAAGAATGCAGAAAAATTCTCTCAAATATATTTAAAATTTTATCTTAAGCTTTTTAGATAAGTAACAGAGATTCCTGACTGGGCACCGTGGCTCACACCTGTAATCCCAGCACTTTGGGAGGCTGAGGTGGGCAGATCATGAGGTCAGGAAATGGAGACCATCCTGGCGAATATGGTGAATCCCTGTCTCTACTAAAAATAGAAAAATTACCTGGGCATGGTGGCGTGTGCCTGTGATCCCAGCTACTTGGGAGGCTGAGGCAGGAGAATCATTTTGAACCAGGGAGGCGGAGGTTGCA
TCCTGCCTGGTTCAGAGGTACAAACTAGAGTGGCTACCCCACACCCTGCCTCTTACAATGGGCACTCACCAAAGGCAACTGGTTACAGGAGGTTTAGGGAGCTGGCCTGAGCCTCCTGGGAGGGAAATCCACTGCAGCCCCACAGGTCCTCTTTGGTAGCTGGATCCTGAGGGTCTTCTCCCAGCCCACTATGGGGAAAGGGATCTCTGCTCCTTCCTCCAGCTCTCCCACGTCAGCAGAGGCAGGAAAGAACTCAAGGAGACAGGTGGGTGCTGCTGGGGCAATGGCCCCGAGTGGCAGATATGATCATGCAAGGCGGACGGCCCTGAC
AATCACAGAATTTATCATTAAAAATCATGTTTAGCCATATGGAGGAAAAGCAATAATAAATAATTCACTTCTACAATTCTTGAGTATATGCCAAGCATTGTTTTAAAAGTTCTGTGTGCATTACTCATTTAGTCCTCACAAAATCCCTACAAGGACGGCACTATCATTATCCCATTTTGTAGAAGGGGAAACTGAGGCAGAGAGCTTCGCCCAACATCACACAGGCAGGCAGAACTGGGATTCTAACCCGGACAGCCCAACTTTAGAGCCGATCGTTTGATTGTATCTATGGCTTTTATAAGGACATACCTTAAGTCA
TGTAATAACTCATTTTCTATTACTTGTAACTCTAATTTATATGAACCACACTTGAGTATAAATTTCATTTCTTTAAAAAATCAACTTCCAGCTACATTGTGTGGGTGCAGCTGAGTGACATTTTAAGTGTTTATATGTTTCCAGTGCTCTAATGGTTTGTGGGTACCCCCATTTTCGAGATTGCAGAACCCAGCTTCGTATCTATTACCTTTACAACTTCAACAAGTCATAGACTCATCTGTGTCTCAGACGAGTTTCATGTCATGTTGTCC
GGTCTCTATTTGCATTATCACATTGAATCCTCACAACTCTATGGGGTGACTTCATTATTATCGCCATTTTGCAGACAAACAGATTTAGAAAGTCAAGTATCTTGGCCAAGGTCACACCGCTAGTAAGAGGCAGAGCAGAGATTTTAGCTCAGGCAACCTGACTCCAAAGCTCAACATTCCTAACACTCCACTGCCATTTCCTGCTACACTATCATTGTCCTTTCACTTAGCTGCTGAGCACATGTTCAGTATCCACCACAGATTATTTTTGAAACTCCTTTTGGAAAATCCT
GACCTTTGCAGCCCTCCAGGTTGTTCCTGGCCCCCTGCCAAGCATGAGGAGAAAGTCCTCCAGCCAAGTGCCAAGCACCCATACTTCACACAGGGCCACCCTTACCGGGCCAGGGTCAGGGCACACCTAGCACCAAATGGGCCCGTCAGCCTGCTCATGGGGGAAAAAGTAGGCAGGAAGAGGATCCAAGAAGTTTACCAGGCAACCCTGGGTCCGAAATTCTGTCTCCCTTTCCTGGGACATGATGCCGAGTTGACCTTGGCCTTCAGTGTGCCCAAGATCACCTTCACACTAGAGGGGTTGCATTGCCTCCTCTCCTTGCCCAAGAATG
AAGTGACATGTCCATACCAGGGAGGAACGTGTAATTGCTGGTGTACAGCCTTGCAGTCTTCCCTTTGGCATGACCATCCAGAAAGTTCAATAGTGTCTGCACCAAACAGGATAGTGTCTGCACCAAACAGGATATCCTTGTAATGTACGTGCATGACATAAATCTTTGTGGTTTTAAAGCCACTATAATTTTGAGGTTTTCTGTTACAACCACATAATATATTCCTCCTGACACACAGTGACATTTGTCCAAAAGGCTACTAACACACTCATCTGATTTGGCATGTACAG
GGAGCAAAGTGTGGATGGGCGGGACCACCCATCCGGAGCTGGGGTCAACCACGGGGTCCAGGCAGTTAATCCAGGGATGGTGTAGATGCCTAGGGGGAGCCAGGGTGGGCTCCACAGAGACCACAAACAGCCAGGAGTGGAGCGGGGGTGCAGGCCCGGCTGTGACGGGGAGGGACTGAAGGGGACTTGGAGCCATAGCCCCTGCAGGGCAGTTGGGGAGGGGGGAGGCAGGGAGTCCTTGGGGGGCCCAGATCTCAGGGTGAACTTGGCAGAGGAGGAGGCTGCGAGCTGACAT
AGCTTCTAGGGTTCCAGACTGTCTGGGACGTCTGGGCTGGCCCAGACCTAGGGCTGGGATGCCAGCCTCCCAGACTCTACCACTGCTGGGTCCTGCAGGGGGTGAGATAGGGTGGAAGATGCTGGACATCTTCCTCCACAATGCCAGGGAGGGAAGCTGGGGAAGTGGCATGAACTGGCACCATTCTAGGCAGGTTAAAAGGAATTCAGAGGAAGTTGTATGGTACAATGAAAAATGCCTTGTTTGCTAGCTTGACCTTGGTCAAGTCAGTTAACCTATCTGAGC
TCTGGAAGGTGAAGGAGGCTTGAAGGCTGACTAGGGGTAAACAGAGTTTAGAATTCATAGGTGGTTCATTTACATATATTATGGCCTATAATTTTCAGATTGATTTTTTTCTGGTCTGTGTCTGTTTCATGTATTGTGTGTCTGTGTTATGTGTGTGTTCTGTATCTGGGCGTGCTTACCTGATTCTGTGGTTTTTGAACACGTGTATATCTGTGTACTTTTTTGTGTGTGTGCTCTTTTTAATATAGGAGTCTGAGTGACAGCTGGCAGGTATGGAGCAAGGAGAGGGAGCTGTCGAATTTCCTC
CCATAAGCAAACTGGCAGGGCTTTGCTGCCTTAGAGATCAGCACTGATTGAAAGGGTGTGTGCGTGTATGCGCGTGCATGTGTGTGTGTTCGCATTCACATGTGTGATGTCCAGACAGAAACGCTTACCTGTCTGATTCCTGCAGAGATTTGACCAGATGGGTATAGATGTCCTGCTCTTTCTTTAAGACCTGAATCAGCTCTTCATAGTCTGATGATTGTTTCTTTTCCTGGAAATGACAATGGGCATTTGACATTAAGGAAAGAA
TTTTTTTTTTTTTTTTTTGGTTTGTGCTGGATGCGGTGGCTCACGCCTGTAATCCCAGCTCTTTGGGAGGGCGAGGCAGATGGATCACCTGAGGTCAGGAGTTCGAGACCAGCCTAGTCAACATGGTGAAACCCCATCTCTACTAAAAATACAAAAATTAGCCGGGCGTGGTGGTGGGTGCTTCTAATCCCAGCTACTCAGGAGGCCAAGGCAGGAGATTTGCTTGAACCTGGGAGGCAGATGTTGCAGCGAGCTGAGATCACGCCACTGCACTC
AGGGCAGAGATCTGGTCCTCTTCTCCTTCTTCTAGACCGCTCAGTGTGCCTGGAACAGGGCTGAGCCCACAGCAGGGTGCCTGGATGAGCCCTGCCCTGCCGGCCTGTTCCCTGACCTTTCCTCCAGCCCTTTCCCTTCCCCACCCCTGGCAGGGAGGATGCTCCAGAGCCCGCAGTCCAAACTAAGCCAGAGTTGGGGGTCCCCAGCCTCTCCAGAAAGCCAGCTCCAGCCATGGGAGGGGGCATTGCTGGCTGTTTCTTCCCCACAGGCCTGCTCTCCTCACCCCTGCACCCTTCTGTCTGGAGGGGAGGCAGTGTGCCTCACCTGAGCCAGTCACCACAGCCCCAGTGCAGCTGGCTCCTTCCCTTCCTCTCCCGCTCCCTGGCATGGACCAGCACACCGTTCTTCTCCCACCGCCCATCCTCAGTTGCCCCTCGCCTCCCCCCACCGCCTTCTGTTCCCATGCTGGCGTGTCTCCCCCCCCAGGCAGCTGGGAGCAGGGCGCCTTCGATTTCTCTATTCAGTCTGAGGCGTAGCAATTTTCTGCTCTCCCATAATTAGGGGAATTTTA
CACACAACAATCAGAGCTCTGCTCATGCTGAATAATTAGGCGTCTCATTTCCTGACCAGGCTGTGGGGCTGTCTGATCCTCGGTGCCTAAAACAGTGAATGCCCAGCACACAGGATAGGCCAGAAAGATTCAGTGAATGAATGCAGTGAATGTGTCAGCGTGGGAGCAGGTCTGGAGCTACTGTGGGGTGCTCTCTCTGAGGAGGTTGTGCTCTTCTCTGGAATGGACCTCAGGAAGCTTGTGATGCTGAGAGGAGGCTGACCCTAACTCCCTTGTGCTGTGGGC
CATCATCACGTGCATTGAGTAGCTGAAGAACCTCGATACCAGACACCAGTATGTCCAAATTCTTGATGCCCAATCTCATTATTTTCACTTTGAATTTGAATTAGAAGTAAGTTGTTAAACAGGAACAAAATCTAATCATTTTTTCAAGGTACAAAAAAATTCCACATATTGAAATATAATGAATGGTTTTGCAAACTTTGATTGGCACTTTAAAAGGTGTTGGAGTAGGGCGCTCTGGGAAACTGCCTATTGATTGCACTGTTGTCAGTTTCTAAGCAAC
TTTGAGCACAGGCTTTGGAGTCACAAGTTCCCTTTGGAGGACCTGGTCGCTGACACTACGGTTGTACGCTGACTTTTGTCAAATGACTTAACCTCCTTGAGCTTTGGTTTCCTAAACTGTGAGATGGATATACTAATAGTATCCTAAGTTGTAAAGTAGTTATGATGATTAAATGAGATAAATGAAAGTACATGTTTCAAATGCTTAATGCCTGACACACGTTAATGGTCATGGTCGTCATCATTATCGTTATTAAGTGGCCAACATGGATAAAGAGTATAGTCTGGATTTG
ATGAGGAGAGGATTTTGGCGAGGAGGTGGGAGGGGGCGCTAGGGGTGGTGAGGTCTTGAGAGTCTCAGATGTGAGGGATGGGAGGGGGGCATTGACATTAAGACCAAGAGGGGCCCTCTTAGACGTGGAGGTTGGGAAGAGACCCTAAAAAGGTGATGTGTTAGAGAGGTCTCACACTTGAGACAGAATGTCTAGATGTGACAGACCCCAAGGCTGGGGCATCGAGAGGGGACCCCACAAAAATTATGGCTGAGAAGGGGCACTCTCAGACCTAAGGGATGGCAGGGCACCCTCTGTGTGAGGGGTCAGCGAGTGGCTCACACGTGAAGGGGAGCCTATACCGCCATTAACTACTCCCTTAGACAGCTAGGTAGGGGTGTTCTTGGGGAGAGGGGCTCAGAGCTTCCCAGCCAGGCCACGCCCCTATTCCACTTTGTCCCTCCCCAGAGGTCGAGGGAGACCCCCGAATCCGACCGTGCCAACATGCTGGGGGCCGACCTGCGTCGCCCTCGCCGCCGCCTCTCGTCCGGTCCTGGCCTGGGCTGGGCCCAGCCTGAGCCCTCGGACCCTGGGGTCCCTCTGCCGCCACGGCCCACCACCCTGCCGCTGCTGATCCCACCGCGGATTTCCATCACCAGGGCCGAGAACGACAGGTAGGTAGGAGAGGGAGCAGAGTGGGAGGTGGGTTGGGGAGGCAC
CAGGGGAGGTGAACTCATTTGTGACAGAGCTAGGGCCAGAACGCAGCTCTTCTGACACCTAAGCGAGTGTTCTGGATACTGTACTGAGCCTCCTTGTAGCTCAGAAAAGAATGGCCAACTCTTCCCTCCACTGCGGGTCCACCCTCCCAGCTTGCCAGCTCCTCAGCACACATTTCCTGAGCATCTCCCATGCACACTGTGCTGGGTGCCAGGGCCTCAGAGGTGACGGGGGGCCTGCCCTTTAGCACTCACAGGCTGGGAAAGAGACAAGCTGGTCAAGAGCTCCCCACAGTGAATGCTATGGGAA
TGAAGGGGCTAGGCTCATCTGGACATACCTTAGTCTCATAACCCCAGCTTGGCACTGGGGAAGTGCTTTATGATGAAAACCAGACGTAGTCCCGTGAACTAGATATTTCGTTACTCCTGACTTCACCTACTTACTGTCCACCACCACCTTCACTTCTTATTAACCTCGACATATAGCCCTCATCAAAGCTGGGCAGATTTGCTGTCTCAGACCCGTCCCATCTTCTGCCTCTCCTATGCCTTTGCTTGGCTGCGCCCCTTTGTGCACAAGATGTTTAACTCTTCTTTCCGTC
TGTGATGTATGCAGTGTGCAGCATGGAGCTGGCCCCTGTGCACACCCCTGCAGCCTTGTGGAAGAAGGTAGCGCTGGCTCAGTCAAATGAGAGGAAGAGTTTTCATAAGCCCGGCTGGTGTTTAAAACGTGTTTTGGCTTTGTTCATTTTATGGTGTTGGTGTTGGTATTGGTGGTCATGTACTGGCATGTAAGATTTCTTTTCTCTTTCCCTCTTCTCTCTGCTTCTACATTCTGTTCATTGAGGCTTCCAACTGAATATGAGAGGAACGGGAGATATGAGGG
TCTTTGAGATAGGTACTATTATTAGCCTCATTTTCCACATGAGAAGGGTTTAGTAAGGGTTTAGTAAGAGAAGGGTTTAGTACGTTGCTCAAGGCCTCAGAGGCAGGAAATACTGGAACCAAGATTCTTACCAGGCAGTCTAAACCCAGGCCTAAGTCTCTGTAGTTGTAACATCATAACTCAACTGATAGGCAGATACTGCATTTCTACCATGCATTTAGCATTGCACTGGGCTAGGGACTCAAAAGAGATCTAGACAATATCCTTGCTCCTGGGGCCCAGCCAGCTGATTTGGGTTTTACAAATCAATGATTCTAAGCCTCATAATG
ACCCCGCGCCCGGCCCCCCGGCAGCAGCGCCTGAGGCTGCTCCAGTGGCCTCATGATGATGGTGACAACGCCGCGGGGACGGTGGGGACCGGCTCGCACGCATATGGCTTCTTATGGCTGACGCGCCCTTTCACACACACATCGTCCGCAGGCCCTGACGCCCTGGCTCCCGCCTTTCCCTCCTGCCCCAGGAGGAACCCAACCCGAGCTCAACCCCAGCCCCAACCTCAACCGCTCAGAGGAGCCCAACAACGCCCGCGCGCCCGCCCGTCCCGCTGACTAGCCCGCGCCCAGCCAATCAAAATTGGCCTTCTA
ATTTTTTTTTTTTTCATTCTGAAGGTTCAAGATACAGGCACAAGAAGCATCAGGGATGGGAACTGGGTGTGTGGGGATGGACATCATTAACATGACAAACACAGAAACAGTTTGGTTCTTTTTCCCTCCTAAGCCTTTGTCTGTGAAATGGGGTTATGGCAAGAAGTGTCCAGAGTAACTGGTAAATTCAAGAAGATTAAGAAGACTTCGTGTGTGGGGGGTGTGTGTGTGTGGCTAAAAAGGATATCAGACCTAGAGTCTTGGTCTTGGGCAGAAGAGGAAGAGAAGCAATCGCGCCTTTTCCAGCAGACAGGGATCAAGGTTGGGGGGGAGGGGAAGGCAGGCAGGCCTCCCAGA
AGGACTAGAGAGAGGGTGTATGTGTCATGACGTTGTTTAGCAGCAAGATCGGCGGGGCGGGTGGGGGGGTGTCTCTGGGTTACAGAGCTCCAAAGGGCAGCAGTGATTTGGGGTCTTTTATAGCCTGGGGTTTTTATCTATGGATAGTAGACGTTGAGTGTAGTTTGCAGGGTATGTAAAGCAGGTGGGCTCTAGATAGATGGCTAATAATTTGGTTATTTAGGCTATACTTAAACAATTGGATGTGTAAACATTTGATTTGGTGATGATGGGCTTTTGAG
CTGGGGACCCCAGTGAAGACACCTAGGAAATGAGCATGGGAAGGAGAGCCAACTCTAACTGGTCTTTATTTCTTTGTCACTCAGGGAATTTCACTGTCGGGGTCCCCTATCGAATCACTGTGACCGCAGTCTCTGCTTCAGGCTTGGCCTCTGCATCCTCCGTCTGGGGGTTCAGGGAGGAATTAGGTAAGAGTGGGGCTGGAGGATGGGGGGGCTTCTGTAACCCAGGCCGACCTTGACCTACTGCCTTCCTCCCCAGCACCCCTAGTGGGGCCAACGCTTTGGCGACTCCAAGATGCCC
AGATTGGGTGGTTCCTATAGTTCTCTGCCAAATAACAATGACCAGAGGCTGGTCATCCGCCCTTCCCAATTCACATTACCACACAGGGTAGCTATATCCAGGAAATAAGAATTGATCTAAAAATCAACTAATAAAAACATCTACCTATTAAAGAAATACAACTATCTAAACATGTAACATAATGGGCTTCCCCTTTCAGTAGGCATAGGAAAGGGAGGAAACGGCAAAACCATGCCAGGCAACATCGTATTACAAGGAGGGAAGAAGAGAACGGGTTCCTATACCCCTACATTTCTCCC
TTTTGTTCTTGCAAACCCCTGGCTCATGCCGAAGACCTGCCTCGGCCGGTCAAACCCCATCCCTAAACCCAGGACACAAGTCACCACAGAGCCTGCCCTGTGGTCTCCAGCCTGGCCTGGCCTCTCCGCAGCGTTTCAGCCACAGTTGCACAGGTGCGGCTGGACCTGGACCTGCTGAGGGAGGTTCTCAGGGTCCGGAGCTGGCCTTAGGTGGTCACCATAGTGAGATCCTGAAGGCTTCGAAGAGGCCACAAGAAGTACAGGAATATAGCCCAGTCTTAGCGGAGGCCATGCAGCAGATGGGGCCCTGGGGA
CAGCATTTCCCAAGGATTTAAACAAGACCAGTGATCACGTAAATGTCCAGGATAAATCCAAAATTACTTGGCATATGAAGAAACAGGAAAATCTCAACTCTCATGGGAAAAAACAATCAAGAGACACCGAGGCCAGGATGACACAGGTGTTGGAAGCACCTGGCACAGACTTTACAGAAGCTCTTACTTTTTAAAAGTGCTAGGCCGGGCGCAGGGGCTCACGCCTGTAATCCCAGCACTTTGGGAGGCCAAGGCGGGTGGATCACGAGGTCAGGAGATTGAGACCATCCTGG
AAGCCAGGGGGCGGTGGAGGGTCTCCCAGGCCATATTCTGGTGGGCAGGAATTGGGGGCTGAGGCCTGGACATCTCCTTAAGCCTTCTGCAAACCTAACCACCCCCAGTGACAGTTTTGAGTTCTGGTGGGTGGGAGGGTGTGGAACCCCCAGAGGGCAGGAGTGCGGACGCTTCCCAGGTGGGGCAGGGCAGGTTAGGGGATGTACCTGGGGGGCCTCCGGGGAGGAAGGGGAAGCTCCCCAGTGGGGGTCCGGGAGTTGCAGTGGAGCAGGGGTTCTGCAGGCCACTGTAGAGGCTTCTCTGTGCGG
TTCCCCAGGTGGGTCTTGAACTCCTGGGCTGAAGGGATGGATCCTCCTGCCTCAGCCTTCTGAGTAGCTGGGACTATAGGCATGCACCACAGCACCTGGCTTTTGGAAAATCTTTTATTAAAGTCTTCACTAGGGGAGATGGAAGCTGACCCTCTTAATTTCTCTATTGCTACCATCTGTTGTAGTGGTTCCACAAGATGGCCATCATAATCAGTGGGTGGGCTTGTTTAAAAACTTTAGTGGGATCCATTCCTGAGAATTCCAGGGAGGGAATTTTTTTTTTTTTTTTTTTTTTGATAGGGTCTTGC
GGTACACCATAAGATGCACATCATTCTTTTGTCACCTGACGTGGATATTCTGCCACATGGACAGGCCCTCAAAGGGGCCTGCCCCAAACCTCCCAACTGTAAGCAGCCCATTGACTGCTTTGTCGTTACCCCCATTCTATCCATATGGTGTCAGTATCCATTTGCACCGTCAGCACTGACCGTAAGTGTTAGGTGCTCTTGCTAGTTCCATGTGTTTGCCTGGCAGATATCGTAAGGGTCGCCTCATATATGGTAGTTGGCATGG
GCTTATAAAAATTCATTAGTCCCTATAAAACCAGAACCAATTCAGCAGATAAGTAAATAAAACAATATAAAGAAAATAAATTCACAAACTTTAATGTAGAATTTCAGAAAATGTTAAAGTTCACTGAGAAATACTATTTAGTGTGATTAAGATAATAAAAATAAATCAATAATGCAAACACAGTATTAATAACTTGAAGTTTTCAAATTTGAGAGGTTTTGTTCTCATGAGAATATTCTCTCAAAAGTAGTTTAGTTATATGAAT
ATGAGGAATTAAAGAATAAAGAACAATGCCATTTTTTTCTATTATCACCCAGGCTTGCCCATTTTTGATGGCATGTGGCAGCCCACAGTTCCGGATCCCTGCAGGTCAACAACAAAGACGTGTCCTTCTGCTCGCCCACACACATGCGCCCAGCAGAAACCCTCCAATCCTAAAACACATCCATCCCGGAGCAGGAGCTCACACAGACATTCTGTTTCTCAGCCTCGTTTTCTGGCGAAAGGTCAACAAACCCTTTGCAGCCTCACACGGATTCATGCAGG
GCACAGCCCCTAAGACTGAGGAACAGACAATGGGGGTCCTCCCAGGACCATCCTGGACATCCCTGCTGCAGGCAGTCCAGCCACTACTCCACCCCGCCACAAGCTCATGGGGTGGGACTGTTTCCTTCTGTGCTTTCAAGGTGGCCTGGGGCCATCCTGCCAGTCCAGTTCTGCTGATTTCCCTAAGAGGCCGACTAAAAGCCAGAAGGAATACCAACTTTGCAACCAGACGAAACTGGTTCTAATCCCCACTCTGCCATGCATTCATCACATGACATTGGGCC
GGCTAAATGAAAGAAGTAAATTATCTGAAACATAATCTCAAGTAAGCTGTACACAAGAAAATGGTAAATGCATTTTAAATATAGTAAATATTGCAATAAGTGAAACTCAGATATAAAAAGAATGGCATTAGTTCTCTACTATTCAATCTTTTGTCATGAAGTGGGCTAACTCAACCACAGGAAGCATGACTCAGGAGACAGTGTGTTCTACATTTCCAGTATTTTTTTCTGCCCAAATCTCTTCATATATGGCTGATCGAAGTAACCGAGTCTC
CATTCCAGCCCAGGCAACAAGAGTGAAATTCCGCCAATTAAAAAAAAAAAAACCGTAAAACAAAAAAAGATATCAGTAGGAGAAATAAAGAGAATAAAACTGCCCATTATTAGTCTATGACATATCTATATCAAAAACCCAGGATGTAGAAGGCAGCACAAGATAACAGAATAGAAGGCTCCACCAACCATCCCTCCAACAAGGACACCAATTTAACAGCTACACACAAAAAAGCACTTTCCCAAGAACCAAAAATCCCAGCCGGGAGCAGTGGCTCATGCCTGTAGTTCCAGCTACTCAGGAGGCTGAGGCAGGAGAATCACTTGAACCCGGGAGGCAGAGGTTGCAGTGAGCCGAGATCGCGCCACTGCACTCCAGCCTGGGCGACAGAGCAAGACTCTGTCTCCGAAAAAAAAAAAAAAAAAAAAAAAAAAAAAAAAAAAAAAAAAAAAAAAAAAAAAGAAGAACCAAAAATCAGGTGAGCACTCACAGTACCCGGTTTTAACTTTA
TTCTCTTCAAAGGATGTAAGTTTTTACAAAAGGTGGGAAGACGCATTGACCTGCAACTCTTTCTGTTTTCTACTTGGAAAAATCCAGAGGCAAAAAACACAGAAGGGCCTGCAGTGGCCACCTGCTGGGCATGGAGCGAGGGAAGAATATAGGCAGAATGCGTGTGTGAATATTCCCAAAGATGGTCCCTCTGCTCAGGCATCATCTCCACTCTACAGATGAGGAAACTGAGGCTTGCAGCATGATGTAATCTACCTTAGAGGTAGAA
TAGCTGAGTTGCAGAGAAAGCAGACTTACCTGTCCGAAGTCCAAGTGTAACCATGTCTAACATGAAAGACGATGGAATGTGAGGCTTGATGCATATCCACACTAGAGTTACGGTGGGGGCGGTTCTGATCCCAGGGTGTGTTTGCTCATGGGCTTCCTGGTTATTTGTCTGAGGGCAGAGACACTGGGCAGTTGTTAATGCCTGGCAACATCTTTGTGTGTGTATGCAGGAGAAATACTGTTACATTTGCCCCGATATAGTCAAGGAATTTGCCAAGTATGATGTGGATCCCCGGAAGTGGATCA
GAACAGAGCTGGAATCTTAAGGATAAATAAAAACTCAAGAGTAATATAAGTCATTTTATTTCCTTATTTCACTATCACCCAAAATAATCTTTTCCACAACCAGAGCACAGATCCCTAATAATTACATCTTAAGAGAAAAGTCCTAATCCTTTCTGTTTCCAAGCAAACGATTATTTCTCTGCAGTGTTAACTTAGTAGAGTCAATGCTGGTGTTTGCCTTTGGGTCTTAATTTCTTGATGAGGAACACAGCCTAAGTTACTACTTAATT
GGTTGCAGTGAGCTGAGATCGTGCCACTACACTCCAGCCTGTGTGACAGAGGCAGACTCCCTCTCAAAAAAAAAAAAAATTGAAGAAAACTGAACAGAGTCTATAGGATCTGCGAGACACCATCAAGCAGACCAACATACACATCGTGGGGGCCCCAGAAGTGCATACGTGTCTGTAAGTAGTGTTTTCCCAGCATGACTTGGAGGAAACCCTGCCTTTCTGGCTTAGGCTCGGCCACAGCCATCTATGTGAGACCAACCCAGAAACACTGGCGCCTTGGG
AGCGTCTTGCTCTGTCTCCCAGACTGGAATGTGGTGGCGAGATCACGGTTCACTGCAGCCTGGATCTCCCAGGCTCAAGCAATCCTCTTGCCTCAGCCTCCCAAGTTGCTGAGCCCCCAGGCATGCGCCACCACACCCAGATAATTTTTTAATTTTTTGTAGTGACAGAGTCTCACCTTGTTGCCCCAGTTGGAGTCTGCATGGGTTTTAACAAATAGTAAGTGAGATGATGATTATAAAGTATACAGCAAAGGGCCAGGCATGAAGCGGGTGCCAGATAAATGTGAGTTCGTATTCCTCTTTATGTTTCATTCCTTACTGGA
AGTGCGGTGTTGGCAATGGGCTCTCCAACTTTCCTTTTGTAATTTCTTCCTTACCTGTCCAGGGCCATCGTATTTCTCATCCTTTCTATGTATTCAATGTGTGGGAAGTTTTACAGTTCGGGGACATAATCTTGTTTGGCAAGATTAAGAAATGTTGTACTAACCAGGGATATAGCTCAAGAGAAGGTGTCTGTGATTTTCTAGGAACAGAGTCCACCCCCGCTCCCAAACCAACCAAAGAGAGCATTTCTCTCTCTCAGCCCTTGGTCTGGAGAACACATGATACATCCA
AGGCAGAAAAAATCCTATTGTCTGCTAGCCTCAGCTTCTCACCTGCTTTTAACTAATATGCAGTCTGGACAGGTATTGATTTTTCTGCTTTTCTCTGATTGCACTCATCAGTCATTTTATATTACTGGAGAGTCCATTAGCAATAAAAATAAAGGATGGATGTTACAAAGCCCATTAGAGAAACTTGCTCTCTGGATCTTTGGGACCAGGAAAACAATTAAAAGCACGTCATCTTATAAACATTCTAATAGAATTATTAGAAGGGTGAATAAACCC
CAATACTGTCTGGTTCAGGGTCAGTTTTTTTGCCTGAGGTCTGGCCAGCCAAGGTGGCCCAGGAATTCACTGCAGGCCAGGTGCGGTGGCTCACGCCTGTAATCCCAGCACTTTGGAATGCTGAAGCAGGAAGATCGCTTGAGCCCCAGGAGTTTGAGACCAGCCTGGGCAACACGGCGAAACCTGGTCTTTACAGAAATTAGCCAGGTGTGGTGGCGGACGCCTGTAGTCCCAGCAACTCGGGAGGCTGAGGTGGGAGGATCACCTGAGCCCAGGGAAGTCGAGGCTTCAGTGAGCCGTGATCATGCCACTGCACTCCAGCGTGGGTGACCGAGTGA
TGGCACCTTGCAGGGTGGATATTCTACCCCCTTGGACCATGCCCATCTACCTACGAACACCTTCACTCTCCACCCCACCCTAATCCAGTTTGCATCTCGCCACACTGTCAAATATTCATTTGGTGAATGTCCCCAGTAACCTCCATGACGTCCACCAATCCAATAGATGTTTTTTGTGTGTTTCCTTAGATGGAAATCCTACTCCCACCTTATGCACACGCACGTTCCCTCCCTGGCTCCATGTTGGTTCAATCCCCCTCTTCCACTCAACCTCCAAATGTTGAGT
ATGGACATAAATCTCAACCACAGTGATACATGTATCCTTACTAACTGGGATGGTGACTGTGTGACAGCATCAACAAAGGAGCCCAAACTTGGCAGGAGTTGTGGAAGGTATCATTGAATCTGAAGGGTGAGCAGGACCCAACTAGGCCAGGGAACACTCCTACATAGAGAGGGAACAGCATCTGTAAAGAGCCTGTGGCCGTATGGAGTATGACATTTTCCATGAACTAAACAAACAGGAAGCTATGAAATAGCAGGGTATGAGGTGAGGCCAAAGTGAGAGATGGGGATTGGTT
ATGCAGACATGGGAAGACAGAATAAGAACTCAAAGGTTCGAAGACAGCCAAGAAAGAAACAGGTAAGAAGTGACAAGAAACTGTGTCTGCGTATTGTCATTGATCAACAACCCGCCTGCATCCCCAGGGCCATACAGAATCCACAAGGGCAGCCTTCCTTCTTTTGGTACCAACTTTTGGCCTGCTCTGGGGGGCTGTGAGGCGGGGATGCAGATGGGTGGTCCAGGGTGCAGGAGCCTGATTCAGAGACTTATAGATGAGCCTCA
GGCCCACGGGAGTGACTGGTCAGGCAGCGGGCCTGGCACGTCTAAAGCTTCCTAGGCTCCCACAGCACGCCGCCTGGGGCACGGCACCCAGGACGGTGGCAGAGCTGACCTGACTCGAGTGACCGGCAGCGTCTGCAGGGAGGATGGGGACGAGGAAAAGGCTCCCACTGCGCCGGGCCTCACCTTTGAGTGAGGATCCAGCCTCCCCATTCTGCTCCCTGAGGGGGCACCTGGGTCTCCTGGTGACTCTGTGGGCATGAAAGGTGCTGAGCTCACAGTGCGGGGGCTCCCATCTGGCCACCCACTGCACGGGCCGTGAGAGCAGCACCCAG
CACCAAAAGGCTCCGAGTTTGTTTCTGCTCCGTGTATTTGAAATGAGTCTACCACATCAATCTCATTCTGTGTTAAAAAGTGTTTCTCAGCAGATGAGTAGGGATAAAATCTCCATGGGAGAAAGTGAAGGAGATGCCTGATCTGTCCAGGGCTTCCCGGGTCAGTGGCGCTTCGGCCAGAAGCCAGGCAGCAGGCCTTGGGCAGGTGGCTGGACCCCTTCTGTGCCACGGTATCTTTGTCTGTGAGATGAGGGGGGCAGTCCCCACCATACTGTGTT
CGAGCCTGAGCTCTGGCTCAGGAGTCCTTGTGGACTGGGAAGGCTGAGCCTGGCTCCCTGCTTGCCACCCTGTGCCTGCAGATGTGCCACTGTCCGTGGGAGTGATAGAACCCCAAGTGCTGCTCTCACAACTCAACATGGTGGAGTTTCACTGGGACCCAACAAAGAGGACATCTCTCTTCCTGCAGGTGAGCCTGAAGCTGGGCCTGGGAAAAGGCTGGAGGTCAGAAGGGGGTGGCAACCGTGTAGGTGGAAAAGGAAGGTGAGTTTGGGCAGGGGTGAGGGGAAAATAAGAATGACTC
TGTTCTCTTGGGCAATATTTTCTTAAGAAATATATTGTTATAGGTTAGGAAATAGACATGGAGGTCTTCAGCAGTATTCTCCCATCTCTGAGATTGCATTTCTTCTGGTTATACATTAATTACCTGCATTTATTCTTCCTCTTGCTCCAAGAAGTATATTCACTACCTATTCCTGTCTCTGCATTTCTTCCCAGAATAAAGTGGTTGTTTTTTTTTTTTTGCCTTGAAGAATTTCAATGAGTTTATACAAG
TTGAGATGGCAACAGGTAAGGTGTAAGGTGGGCTAAGAGAGAATGTTGGCTTTGGTTTTATGCTTTGTGGCCTCTCAGGATGCGGTGAGGAGGTTGATGTGATAATATAGATCCTGCATAATTCCAAACAATCTATCTCGGTCCTGCCAGTTGTTCTCTACAGAGCTTGCATTTCTTTTGAAAGAACCTATTAGCCCACTGGACTAGGTATTCTTTTACAGGTATTCCTTTTTTAGTTTTGAGGGGTATTGAGGATGTTTGTTTATTAT
CTGTCCTTGGTTCCCAGGTAGCTACCTGAATGCAGCAGATAGGCTGGTCCCATGGCAGGCAGGGAAACCTGTTGTCTCCAGCCTGGTTTGGAACCCACTTCTCTGGCATTAAGAGAATTTGCCCCGGGAGCTGTGTGGAAGCATCAAGTCTAGTCCCTGCATTTACGCTCATAGAATCAAGGCTCTTAGTATAGATAAGGGCCTATAAGAATCTGTATTCCGGCTGGGCGCAGTGGCTCATGCCTGTAATCCCAGCACTTTGGGAGGCTGAGGCGGGCAGATCACC
TTTTAGAAATGACCCTACCGTCCTTTGTTTTTTCTTAACAAAGCAAAGCTGCGAAAGTTTATTAAGCACAGTATTACACTCTTGGATGGGGAGAGCAGACAGACCTCTCTGGGAGATGAGATCAGCCCCTACTCTCCTCTTGGATTTGGATTTTGTCTTCCTTCCTGGCTCAGTTTGAGCTTGAATTCTGCAATGTGCTTCACATGACGTGGGGGATGAGTGATACCGTGAGAGAACACTGGGCTGGGAGCTGGTAGTTCTGTACTTGGGTGACTTTG
CTCAGACTTTCTGAGGGCCAGTAATTTTCTAAAGTGGAGTTCCTCAAACACAGGGATGAGTGAAAGTGTTGGAATACAAAAGGAGGAATAGTCATCCCCCGCCACACACACATACACTTTTACTAGGATTCCACGTTCAGTCGCAGTTTATTAAAGTTAGAAGTGTCTCCATCCACCCCCTACAGAGGCTTGCGTGGTGGTTCCAGTCTGCTAAATATTTCAGAATGGGGACCTCATTCTATCTACTGATTTATCAAATCTCATTAATTAATTTCCCTTGCTGATATGAGGGGTTGGGAGAGAAGGGGG
GGGCGAGGTCATCCAACATGGCTGACCATGCTGAATCCAGATTGGCCACAACATTTAATTAGCATAACAGTTATCCTAACTCCGTGTGTGTGCATGTAAGGCATGAAAGAGGAAACAGTGTTCTGGAGGGATGCACACGTGTGCCCCCATTCCCATATCAGAAAAAGATCAAAATGGGAAACTGAGTTCATCTTTTTTTTAGTTTTTTGGGGGGGAACCAGAAGTGTGTAGCAGTCTTGGAATCCAAGTTACATGATCAAAAAATCAAAACTTTTCTTTGGACTCAATGTTTCTCAAAAGGA
GTGGGCACACTCCCGGTGCCCAGACCCACTTCCATCTTCCCTTGTGTGGTACCATGGAGGGAACCAGTGGCAGAAGCCAGAAACCTGGGCACCGGCCTCCCCCTGCCCTCCAGATCTGGGATGAGGGTCGGGCCTGGCGAAGCTTCTCCAACCCGCCCGACTTGTTCACAGCCTACCGGCCACAGCCACGCCACCTCTGGAGTCAGCCTAATGCCTGCCATCGCCCCCACTGCAGCGGGTGCTCCGAGAGGCCTGTCCATGCAGGGCTGGGGAGGCATGCGGAGGCGGAGGCTGAGCCCTTCCGCACAG
TGCATCCTGAGTATTATTTTTCCAGCTGAGTAAGATGCAGTTAATGGAAGGCTTAATACATACTTCTGAGCCCTGCGGAAAGAGAGACATTCTGCTGCTTCTGGAAATGAGTTTCTGGTTCTGCAGCCACAGGTCTCAGGTGAAGGAGAGGTGAGAATGGGCTGAAGCTCCAGTCTATATGTGCAAGACAGGATCACCAAGGTACTGCCCTTCCTTCCTAGGACATCTCTTTGCTAAGAGCCAGAGGTCTACAAAATCA
ATTTTGATGTGCTGGGAAACCTGAACATTCTCTCACGCTGTGGAGATTAATTACCTTGAAATATTCATTGGATTAAATGTATTTAAACATGTACTGTTTAAAGCTCAGTGCTGCAAAATGCCATCCTCAAGATATATATTACGGGCATTAAATAATTAACTTTAGTGTGTGAGAGGAGAGGGGGAGGGAGAGGAAGAGGGAAGGTGGGGGGAGAGGAGAGAGAGAGAGAGAGAGAGAGAGAGAGAGAGAGAGAGAGAGAGAGAGGGAGAGAGAAACAC
TCATTTTGATCTTTATAATGATATTCCAAATCACATATTTGACAAAGGTTAGTTTCTTTTCACAGAAAATTGGCAACCTATACTTGGACTTAGAAAATATGCCCCTGATCTCTGCGTATCTGTAAGAGAGTGGTGTATGCTGGGGAATAGTAACCACTTTTTAACAGAAACTGAAACTATAATCGGTGGCTTAAGTCAGTCAGTGAAATTATTGAAACCAAAACTTCAATCGTCAGGACATATTATACATCTGAAAAGCAGCAGGCCACAAATCAAATATACTTTAAAACAAATATAAAACAGAAGCCACAGGTATTTTACATTTTATTTCATTCTGATAACCTGGTCAAAAGGAAAGTCATTTAAACAAAATCTGCAAAATAAAAAACACTGAGCATCCATCATTAACATCATCCTAATTCTTTACTGAGCAAACAGAACAGGTTCCATAGGTAGCCCATGATATTTTATTTTATTTTAATTTTTTTATTTATTTTACTTATTTTTGAGACAAAGTCTCACTCTGTTGCCCAGGC
ACTCGTAATTTTACCAAGGCTTTGACTGTACTGGCATATTTTCAGATACAGCCAGACTGTTTTGAGGAGTTGAGGCTGATTTTATAGAGCCAGTAAAAAGTCCCTTGGAGAGATTGGTCTGGTACCTGGTTTTTATGGTTCCCTTACAAGCTTCCTGACCTTGTGGTGTGGGCGGCAAGCCACCCACGTGCCGAGGCAAGAGACGGAAGGCATGAGCTCTTCCAGCATAATAAAGAAAATAATTAGAATAAGAATAGTTATACTAGAAATAGAATATAGACATGATTATATATGAATATTATCAATCATTAGTTTGTAGCATTACTCTTTAT
TGCTTTACTTCCCGTGCACAAAAGAAGGAACAGGCAAAGAGATCGGTACCTCTCAGAATAGCGAAGGAGCTCCGCATCAAGCTGTTCTCGAATGCCGGTGCGTTTCCTGTTAAGGTAGCGGGGCGACAGCGCGATGTGCCTTTGGTGCGGCCCGGCCACCAGGCATGAGTAGCGACTGTTCACCAGCGCACAAGCAGCGGCATAAGTCGGCAACTCTAGGCAAGGCAGGACGCCAGCCTGCCCTACCAGAGACCCATCAGAAGCCGCCGCTGGCCGCGGCGCCTCTGAGCAACCTG
AATTAAGCATTTTGAAAGATGTGAACAATTTTTTTAAGTTTGGAATTTTAAAAGCAAATCATCTAGTATGCTATTTGTTAGAATTTGTTTATATGAATTTAAACTCAGCATTAGTGTAATGAAAACCAAGGCTATTCACTGTACCAACAAAACATAGTTCTGCTGTAAGCTAAGCTGAAAATAATAGAGCTGAGCATTCTGATTTAGAAACTCAGTGTTTTCCTTCTTGTACTTTTAAATAGCTGGCCATTCTTTTTAGACCA
TTCACACGAATTCAGAAGCAGGAGTGAAGGACCCACCCTGAGACAAACCAACCGACTTAACATATTTAGAAGTCGGGGAAGAGACAGGGAAGGACAGACAGAATTCCTGCCTGTCCGGTCCAGGGCCTGACTCTTGCCAGGCTGACCTTCCTGTCCGGGTGAGGGGAAGGAGGCGCTCATGCTCTTTCTGCCTGGAGGACAAAAGAGAACCAGACGAAAACAAAGGTCAGGGCATACGTAGGAGTTTCCAAAGGGCACAGGCGAGGAAGGAATCTCTTACCTAAGAGGGTTTTCAAACATAACAGAAAAT
TCCAACATGGAGATTTATACGCAACTTCTGCTTTGCCTGACCCTACCTTGGGGACATGCTTGGCCACCAGCAAAGCACCTAGATGCAACCCTAGACTCTGACCCTGAGCTCTCAGCTAGACCTCTCCTCCAGGACAGAGACATCTACAGGCCAGAAGATAAGAAGACGGAGACAGGAAAGTGGAGCTATCTTCCAGATAGTGTGCCAGATTTAGCAAATAAAATAGAGGATGTCCAGTTGAATTTTAGATAAACAAGAAGTAATTTTTAGTATGTCTCAAATATTCCATACATCCTATATTTTA
CAGCCCACTGGGCCTCCCCACCTCTTGTGCCCCTTCGCACATTTCAGAGCTCTCTCTTTTCCTCTGGGTCCTTCCATTCAAGAGAGGAGGAGGAGGAGGGGGTGAGCCTGTTGCGAACGGCGTTGGTGGGGCAGGGGCCGGTTCCCCTGTTTCTGGGGAGCCTTTTCTGTGCTGGTTGCAGGCAGGGGCCCTCAGTGTGGAGCTGTGGTGAGCCTGTGCCCCGTCGTATTTGGGTCACAGCCTCCGTGACCCCTAGCCCCCGCCAGGCACTCCACCCCTGCAGTGATTCGCTTGATATTTTAAA
CGGCCTCCCAAAGTGCTTGGATTACAGGTGTGAGCCACCACACCTGGCCCCCCAGGATATATTTTTAAAGGGCAAGGTCAGTACAGTATGTGGAATATGTTAATACGTATATAAAAAATCGCCAAGAATAAAATATACCAAATTGCTTAAATACGCAAAATACTTCTAGAAGGGTTCATAAGTAACTGAGACCAGGGTGGCTGGGGACGGGGTAAGAGGGAGACTTCATTATATCTCTGCTGTATTTAAAAAAATATGTACCATGGGCAAAGGTTACGCATTTAAAAATACATAAATAAAATTTAAAGTGTTAGTCTCTCAG
AGTGATGAGCTAATGCCATTTTGAGTTGTTTTTATGGTTTACTTGCCTCTGATGAGATAATAATTCAGACCTGCTATTTGCCCCCATCAGAACAAGTGGATTATATTGGATCCTCTGTGTTTCTACTTGATGTTGTTAGCATTGTCTTAGATCCATAGATTACTAGTTATCTGTCAGATGGGAAAGAAGCCTGGCTTTCTCTGTGTTTTAGCTGCTCCCCCCATCTCAGTAGAGCTCAGTCCCCCCAGCATTTGCAGTCTGGC
ACAAGCTCCCTTATATGCGAGTAAATCATACGATTTCTTTTCATTTTGTATTTATTTGTTCTGTTTACTTGTTATAATAAGCCACACTCTCACATGATAGATCCTCAAGGAAAATTTTAACCATATGTGCATGAATATATTGGTGTAAGACACTTCAGAAATTGAGTTTGATTTAGTAAGTACTAAATGGCTAATCTGTGCATGGAACTGAAAACAAATAATACCTGTAAGACTTGAGAGTTAATTTAGTCAGGGCGATAGTA
ACACTTGGAACTCAGCAAGAAGGGACTGTTTCTAGGTGGGCTGGGCGCGAGCAGGGACTGTCCCGAGCGGTATAGGTGAGAATGGAGTTGGGGGGGGACACTAGGTCCTCCGGGGTTCACCCACCTGGAGCTGGAATTATCACTTCCGAAATAAAGCGCGTGTCCTTGCCCCCTCACGCTCCAGGCTATAAATACCCTTACAGCAGCTGCTCGAGGGAGGGGCTCAGGGCTCAGGGCTCGCCTGGGAGCGCGTGCGACTCCAGAGGGTGAGGGTGGTGGGTCCAGCCCAGGTCCAGGGT
GTCCTGCCCGTGTGCACCCCCTGGCCCGGCCCTCGGGGCTTCCGGGGACTCTGCAGCCTGCAGACAGCAGCAGACCCAACGCCTAGAGATTTACCGTGCGCGCCCCTGAAGTTACCCAGCGCCCCGCAGGCCACCGCGCCCCTCGCGGCTCGCAGGCCTGGCTGGACGCCGCAGGCCTGGCTGGATGCCGCAGCCCTTCACAGAGAGCAGGCTCCTCCGCGCACGACTGCAGCCCCAGTCGTTTGCAGTTCCCTTGCCATTTATGGGACCCTTTGGCTTTTACAGAGCGTGTCCA
TCCAAACTAGGACGATCTTGCTCCTATGCGGGACGACCCAGCGCTAAAAAGGGATGACCCTATACCACCGGGGGTGACCCTGCTTTGAGTGGGTCTGACCCTGTGCTAACAGAGATGACCTTAAACTGACAGAGGCAGATCCTGTGCTAACCGGGATGTGCTTGCGCTACCAAGATTGGCTTTGTGCGCTCCCTCTTAAGGCTTATCCTGCATAGATTAGGTGCTAAGGCTTGCAGTCCTTGTTATGGTCCCTGTAGCTCTTGCGCCGCAGCA
TGACTTCCCTGTGACCTCTGCAGAACTCCTCATCCTGCGTTTGGTCTCCAGGTGTCCCCTTTCTGCCGTGTTCCTAACATTTTGATTCCTGTCTTGAAAAAAGCACCTGCTGCACCGTAAGCCCAGGGATGTGGCAGCTGCAGTGGGCTTGGCTTTGTGAGGAACTGAGTGTGTCCACGTTGGGGGAACATCATACTTGATACACACGTTTTTATTTGCACAAAGAAAATGCTATTTTTGGAGCCAGAATTTTCATGTCTGATTTATGGTGATTTTCTTAAGAACCAGAACTGCTGGCAGAAAGGGGG
TGCAGTCCCTGCTGAGTTCCGAGTGTCCAAGCCAGGCCACTCTGCCGCGTCCACAGCCTCCTCCCCCTGCTCAGGCCCCATTGCCCTGGCCGGTCCGCTCTCCTTCAGTGCCCTTCTCACTCTCCTAGGGGCTTCAACCCCCATGCTGGGCCACCTCCCTCTGCGGGGACATCCTCTTCACACTGCCAGGCCCTGGGTGCCCACGCGAAGCCACCTCAGAGTCCACAGTCTCACTGCACTCCGAGTCCCACTCCCTGTGGCAGGACCCCCTCCTCACCCAGTGTGACTGAAACCAGGAAGACGACGCT
TGCTGGGATTACAGGCGTGAGCCACTGCTCCTGGCCTCTTTTTTTTTTTTTTTTTGAGACGGAGTCTTGCTCTGTTGCCCAGGCTGGAGGGCAAGTGGCGCAATCTCGGCTCGCTGCAACCTCCCCGGCCTCTATTTTTTAAACAAAGAAAGAAAAAATGACCACAGGGGCCATGCCGTGACCTGAGGATGGCACTAATGGGCCATGGAATCCTGGCTTGGGGCCCGTTCCTAAGAAGAGACATTTCTTCTTCTTTTTTTTTTTTTTTTGAGAGGGTCTCACTTTGTCACTCAGGCTGGGGTGCAGTGGGACAATCATAACCTCACTGCAGCCTCAAACTCCTGGGCTCAGGTGACCCTCCCACCTCAGCCTCCTGAAGTG
GTCATGAGCCGTGAGCCTGTTGTCTTAACCCTTTCCTCACCAAATATTTTCAGTTGATTCATTATGGATTTCTTTTCCATAGTGACATATTCCTGAGGTAAGTGGACAACACAATTTTCCTTGCAGAAATTAACTTTATAGGCAATGTCTTCTATATAGTGAAGATAATGGGACTAATTCTTTTTTTAATTCTGTCATACTATTAAAAAAATAAAAATATTATGTTTTGTTTAGCTATTTGTACTACATTGGGTTTGTGTGTGTGTGTGTGTGTATGTGTG
GCCGAACGGGGCTCCTGTGGCCTGAGCTTGTTTCGCAGGGAGCCCTGGCGGCCATGGCTCTGGGACACCAGACAACGGTCGTCAGGGCTGTCCAGGGTAAGGGGGTGTGGACGTGCAGACAGGGAGGGCAGCTGGACCCTCCAACCATGCTGGGCCCTCGGGCTGACCGGGGCTCGTCTGTGGGGCTCAGTGAGGAGGGACTTTGTTCCCTAGGAGTTTGATGAGGGAGCGCCATGGGGGTGGCGTCATCCTGACATCCTGCAGGGCAGTGGAGCCTT
TCGTACCATTGCACTCCAGCCTGGGGAACGAGAGTGAAACTCTGTCTCAAAAACAAAACAAAACAAAACAAACAAAAAAAACCAGTGTTGCTTTCAGGCCTATGGGGGAGGGGCTGCCATATGGATTTATACATTTTCCCCAACTTTCCACGCCCGTTGCTTAAAATTGGGACTGTTCATGTACTGGGAAGGGTTTCCTGGGAACCCTGTGGCCTCACTGGGCACACCCTGGTCTCCACCTGCTTACTGTAGCTTCCTGGATACTGAAGGTTTCTGACTTAAAGGTGCTCTTGATTG
GATTTAGCAAGAAAAATAAAGGACATCAAGTTAAACTTGGATTTCAGATAAACAATAAGTAATTCCTTAGTATAAGTATGTCGCAAATATTGTATGGGCAAAGGGCAGTGGTAGATTTTTAAGCTCTTTGGTGATTATAATGCACAGCTGCAGTAGAGAAGTGACATGGAAAAAAGGGAGGTATGGAGGAAGAGGTAGGGAGACAGGAGGAAGCCCAACTGCTCATCTGCTACCACCTGTTTGCAGCTTTTTTTTTTTTAAATCAAAATGTGTGGTGAAAACCATTTGTTT
CTAAGCGTCTGCTGCGCTGCCAGGGCGCTGTCAGGATGGCGCCCAGAGGACGGGCTGCTGCCCTGGGGCTGCCTGAGGAGGGTCCGCAGAAGTTCCCTCTCGAGCGGGAGGAGGGGATTTGCATATTCACTTAGAAGGATGAAGCGCTGCGGGGAACCTTCCCACCCCCAAGGAGCTGTTCTGCCCAGATGCTGAGCTGGGAGCCGTCCCTCCCCCGGCCACACGCCTGCAGGTGACCCCCCTGCCCCGCCCCGCCACCAGGCCTGGGCACCCCAACCTCCACCCCTGCCAGAG
TCAAAACAAGATTTGCAGACTATTTTAGGAAAGCTGACATGTACCTGGGTAGAGTGCACAGTCATAATACAGTAATCAGAATGCCTGGATCCAGAAGGGATTCGTTGAGAACTTCTCTACTGAAGGGGCTCGTTAAGTAGACTTCATGGAATGGAATGGAAGGAACATGTGGCAGCGAGAAGCAGATATTCTAGGTAGACGTTGCCTTTAGGAAGGTAACCAGAGAAGTAGTTATGAGGAATGTGATATAGTTTGGGTCTACCTTGAGGAAGTC
GTTACACAATTCCCGTAATGAGGGAAATTGCATGGGAATTCACTTCTTCAGCTGTCAGAGCCACTTCTCTGCCCAGGGTTAGGCTTGCTTCTCTCTTCCCTTTAGAGGTGCCGCTACCACCTCTATTTCTTTGAGTTTCTCTCCCCTTAGGATAAGCCGTGGGTTCCAGGAGAATAATCGTAACAGGATTATAATGAGGGTAGAATGGAAATGAAAAAAGAGGACAGGATGGCTGAGGGGGCTGCTTTTGGCAGTGCTTGCTTCTCTCTCTCCCTATTAGGAGCAGCTCTT
GGCAACACTGAAGCAGGTTAATAGCTGGCCCAGAGCAGATGGTTTATTCCAATGATGACTGGGTCCCTGTACCCAGGCGTCTTCCTTAGTGCTGCCTCGCCCACCGGCAGCCCGCAGCTCTCCCTGGGCCAGGCCCCACTGGAAGGGCCAGCCCTGCTGCCCAGAAATCCTGCCACTCCGCCACCCAGACACCGAACACCCAGACACCTAACACACAGACACCTGACACCCAGACACCTGGACACCTGACACCCGGACACCCAGACTACCTGACACCCGGACACCTGGACACCC
CTGTCTTGTTTCCTGTTACCCTGGGCTATGTCTCTTAGGCTGCCTCCAAATCTTCAGGGCAGCCTTGGAGGAGCCTCACACCGGACTCAGGCTAGAGCTCCCAAGGGAGAGCAAAGCCGTGGGGTGACTAGGTGCTCAGTGAGTCCCCAGGGGAAAGGGAAACTTGGGGAACAGGATGCAGGGCTGTGCTACCTGGCAGCCCTCCTTTCAAAGGGGATGCATCTCTGGCCATCATAAAAGATTCAGTTCTGTCAAGGGCCTTCCAACATGCAGAGCGTGAATGA
AACTTGTGTAACTTTGGGCAAGTTACTGAACCTCTCTGTTTCAGTTTCCTCACCTGTAAAACGGGATGGAAATAGTGCCTATCTTATAGGATTGTTGTGAGGATGACATATGTTAATGCATGTAAAGTACATAGACTAGCACCTACCTGGCACAGGGTACACACCCATTAACTATCAGATATTATATATACAACTGAAAAATTAAAGATTTACAGTGGTACCACATTTCAATCCTGTTCATTTATAATCTGTTGTGAAACTTACCAGATAATATCTTT
TGATTGGATTCAGTTTTCTGTACCGTTTTGCCTCCCTCCTGCCACTCTTCACACATTTCCAACATTTGAACCATCCTGAGCTATGCAGTTCCCTGAAAAACATCATGCTCTTCTGTGGCTCCTTTTCTTGGCTCCTGCTGTTCCCTTATTTGTTTACAATTAGGGAAATTCTTGCACTTCATTTAAGACTTAGCTCAAACGCTGTTTCGTCTTTGAACCCTCCACTAGGCCATGTTAACTGCCTTGATTTTAAACCATCGTGGAAATAAATATACTTTCTAGAAAAG
ACAGAGCTCAGCTTCAGGGAGAACTGGTTCTTAGACGTGTCTACTGATATGGTAACTCGACTCTTGAGGGACGGGTTGTAGTAGGTGCTCCCACTGTAATAGATGTACCCAATCCACTCCAGGCCCTTCCCTGGGTGCTGGCGGATCCAGCTCCAGTAGTAACCACCACTGCTGATGGAGCCACCAGAGACAGTACAGGTGAGGGACAGGGTCTGTGAAGGCTTCACCAGTCCTGGGCCCGACTCCTGCAGCTGCACCTGGGGCA
GTTGCCTCCCACAAGGGACATGCTTGTGACCTGGACCCCAGCACATATGTCCCAAGTTCATTTGTTCACTTGCCAGTGCTATGTGGGAGCCCCATGCATTGGTTTCCCAGTTTGCTCATCAGAGAAGTTTAATGGCAGAAGTTGAACTCAGACCTTCAGGTGCCACAGCTGCCAGCCAAATAAGAGGATCAGACTAGGTCGGTTTCTTATCTGATGCCATGATGGTTGAAGCAGTGGGTTTCAGGAGTGTGGAACCCTGTTGTCCATCTTGGTCAAGGGCTGG
CTGGTGAGAACATGGAGAACCCCCCAATACCCATGAGTACTGGGAATGTTGGCCATGTTTTGAACTAGTTTCTTTTCATCGCTTGAGGCTGGGAAAAGTTCTGAGGTAACTGAGAATTTCTGGCCAGGGGACATACTGGCATGATTCAAAGGCCTCTGGACCAGACCCAGCCTCCAATAGCCTGTTCTGGGTGTGTGGCAGAGAACCCTCAACTATACCGTTGCAAAACTCTTCTTCCTTCTCTATCTGTGGCGTCTTACTCTTTCTCTGATTGAAATGTGCAGG
AGCTACCTTGGTGTAGAAGATCAGAGGCATATGAGGTGAGAAACAGGTGACATGTCACGCTCCCTGGAGACAAAATGTCCAGAAAGCTCCTCTAGGCAGCAAATAAAGAAGTTATGAAAAGGAACCGTGGAGAAAAAAGAGGTGAAGGGAAAAGAAAGGGAATGTTATTCTGACCCACATGCCTCACCGCCAGGGCTGAAGTCACTACTAACAAGGCCATTTAGGAAGAGCAGGCTGGAGTTGACAGCCTTTCCCCAGGAGTCCTCTGGTTTCCAGGTCCCCCGGTTTGAAGCACTCAGGAACACACTCAGCCCCTGAATCTTCACTCAGTTCCGTGGT
AGACTCCATTTCATCTCTGAACAAATTGGACAGCGTTACTGTATGCTTGGTAAGGAAAGGGAATCGAAAACAAAACAAATATTGTACCTTGTATTTACTCTTGACCATCAAAGGATTTCCAGAAGGCATTTCAGTGATCCAAGAAAGAAGTGTGTTTGGAAGTGGTAGGCAGAACAGGGTTGAGAGTACAGTAATGCCTGTAAGAAGTAAGACTTGCTAAGAGAAAGGGAGGAAAATCAATTATGCACAGATGATTTTTGTCCTATTTTAAGAGACAGAAAATTA
CTTACTCACTTAGGGTGGCTAAGGAGAGGTAAGGGCTGCTTTTCCCAGACAGCCCACCCTGCACTGCCCCTGTCCCCAAGCCTTCCAGGTGGACTCATGCAGTCCTGCTCGGAGCTCCTCTGCTGCTCCGGGTTTGACTCAATCGACACCCTTCGCACCACTTTCTAAGTGTCTCCTTTGGACTGGGCCCTTGAGCCATGAGCTTTCTTTTATTTAATGTGATATTCCCAGCGTCTGGCAATGTAGCAGGGGCTCCGTTTTGAACTACTGGCCTGTGCAAAACCAAAAGTCTTTCCTTTAAGGATC
CCTGAGCACCAGGGTCTCGTTGTACCTCAATGCTGGACCCCAGTAGGGAGTTCAGTGGGTAGAAGCCAAGGGAAAGTTGACTTTTGTGCTCTTTTCTTTCCAGAGGGGAAAGCCCTGTACCAGGTGGCGTATGAGAATGAGGTAGGCAACAGCTCTGACTTCTATGACATCGTGGTCATCGCCACCCCCCTGCACCTGGACAACAGCAGCAGCAACTTAACCTTTGCAGGCTTCCACCCGCCCATTGATGACGTGCAGGGCTCTTTCCAGCCCACCGTCGTCTCCTTGGTCCACGGCTACCTCAACTCGTCCTACTTCGGTTTCCCAGACCCTAAGCTTTTCCCCTTTGCCAACATCCTTACCACAGATTTCCCCAGCTTCTT
GAGTGAGACTCTGTCAAACAAAAACAAAAACAACAATTGGGATTAATTCAAAGGTCACAATGCAGAGAACAAACGTGATAGCTATAAAGATGAGATTTTTTAGTGACATACTACTTTCTCTTCCTAGGGTTCTTATAGGATTGAAAGATGTAGCAAGTACATTTATTGGAAAACAACCTCTGGGGGTGCCAAAGTCAGTGTCCCACCCTGTCACCATGTCACTGAACACAGCGCCCCTGAAGCGGCGTTGCTCAACCTGCTCAATTCTTCCTCTTTGTCATA
CCTGCTGACCTTCTTTCCTTCGCATCTGTTCCCCTTTGCGGTTCCCTCATCTTGATCCTAATTTTGGCCCTCGTTTTTAAACTTGGCATCTGTTTTGCTTCCCTGCAGTTCAGCTGCTGCTCCCTTTACCAGAGTGATCCTTTTATAAATCTGCAAAATTGATTGATGCCTCTGTGGCTTCCTGTCATCTTTATAATGAAGGCCAAGCTCTCCATGATCTCCCCCTATCCGCCCCTCTCCAGCTTCCTTTCTGGCCATGACCCCCACCTTCTCTTTCTCCAGGTGGGGACAGAACATCTCCAATTTGTGCTAATGCCCATCCCCCACTTGTCTGTCCAGCAAACATCTCCTCAGCATGAGGGTCTGCTCTCTTGGGAAGACCTTCCTGGCCCATCCACCCCTTCTGCCTTTGCAAGCCTGCATCCTTGGCACCCACGCCTCCCCGACTCGTCCTACCCCCTCAGTCTGGCCATAAACTTCTTGGGAGTGGTGATCATGCCTACTCACATGTT
GATTACAGGCGTGAGCCACCGCGCCCAGCCAATGTTGTTAATTTCTTCACAGCAGGCCAGACCATTGGCCTAAAAGCTTGGTAGCAGCACACTCAGATTTCTACACATCCAATTGTTTTAAACATAGTCTTAATAAGCAGGTATTTTTAGCTATGCAGTCTGCCTGCTTTGTATACCCTGAAACTGTGCCCAACATCTGCTACCCATAGATAAGATGAGCCCCAAGCCCCTGCTGCTCTTTGGACCTCTCTGATCCAGAGAAACCTCCACATGCTGGTGGCTGGCATCACCCAGAAGTAAGCCCCTTCTCC
CCTTCCCCTTCCCCTTCTTCTTCTCCTCCTCCTCCTCCTTCTTCTTCCAGCAAATATCAAATTTGGAGAGACAATCTGGTAGATTTAGCTTGCGTAAAGGGTCTGTCTACCCCTAGCTTGGTCACCTGTGGTTAGAGGGTCAGGGTGTTGTAGTACTGACAGGACCACTGGAGCTTCATACCTCCATTTTAGGGGTCATTCCAGGAGAAGGGAGCAGCACTCCCAGAGGTGTTCATTACACCCTTAATGGTTGTGGGTCTCAATGTGACAA
ACCTTGGGCTTTGGGGTTGGTTCCAGGAGCCACTCAGCCAGGCCAGCCCGCCTGGCGGACGCCATTCCCAGGAGATGACCAGGCCCTGGACAGCCGACACTTGGAAGACTGCCACGTCCTGCCTCCGCAGGAGCCGCAGCTCCCCGGGGCTGCAGGGAAGTGGTGGCTGGGCTGGGGGGGTGGGGGGTGAGCCCGCGGGGACTCCAGGCTCCAGGTGCCCACACCATCCCGGGGGTGGGCAGTCAGGGCCAAGAACGCACAGTAAACCCCCAGTACACACAAGCGCACACACGCACA
CATGTGACATACTCTATGAAATATTTATCTATTTTGTTCATTCTCTGTCTCTCCCACTAGAATGTCAGCTCCATGAGGGAAGAGATTTTCATGTGCTGTTCACTGCGGATCCATAGAACAGAGTACCCGGAAAAGAGTCTGGCATAGAACGGGTGTTCAGTATTGAATAAATAAGTAGCCAGGGGTCTCAGGAGGTGGCAGTGCCATGGCAGTTTGAAGGCTTCCGAAGGAGCCATCCACTTGAGAAGCCCCCAGGGGAGAGCACAGCATGTGGCTGCTGTG
GGAACGCAGGCTGACATCTCTACACCCTGAATGGGCATGCATAGCCTCAGCCACGAGGCTGTTGACCACCCTGGGTGCCTCAGCCCTTGACTCCATGTTGGAGGACGTGGTATTGGAGTTAGGAGTTCTCTGATGCTCCGCAGTCTCTGATGGCCAGTGATTCTGTGCTTCAGCACCTTTTCCTTCATTCCTTCTCTCTCCTGCTGGTCTACGCGGTTGGCATTTAGTGAAAAAGGACAGTGCCGGACATTTGGGTGTAGCCAGGGATGGGTA
AAGAAATACCTAACAGTTCAATTTATTAAGTAACTGAATGGTCCACACTTTTTTTTTTTTTTTTTGAGACGGAGTCTCGCTCTGTCGCGTACCACAGGTGCGTACCACCACGCCTGGCTAATTTTTGTATTTTTGTTGTTGTTGTTGTTGTTGTTGAGACGAAGTCTCACTCTGTTGCCCAGGCTGGAGTGCAATGGCACAATCTTGGCTCACTGCAACCTCTGCCTCCCGGGTTCAAGTGATTCTCCTGCCTCAGCCTCCTGAGTAAC
CCAGTCTCCCCTTCCATCTCCCTCAGGCTCACGAGGCCCACAGGGAAGCAGGGTAGCTCCCAGACTCCCCCATCGCAGCCCTGGGTGCTGCCATCCTCTTGTGACCCCCATATCCCATTGCTTTGGCAGGGTTAAGAGGACAGGGGAAAGGGTGGAGATGGATGAATTAATTTCAGGATTATTGCTGTACATGCAGCCAGCAGCCCCTGCAGTGGGCCTTGTCTATAAATATAAAGTCATAATAATAAGGGTTTGTGTTTATAAAGCACTTTGAAGCCCTCAGATAAGAGGCAGTTTATTCCCGTTATTGTTCTCATCATTAACAGGAGTCACTGCCTAAAGTGGAATTTAGCAATTTCAGACAACAGAGAAATTGCCTGTAGGAGAACAAACTCCATGC
ATGCTGTCGGGGACACGCTGGGAGGAAGAAGTACGGGGAGGAGGGGCGGGGGCGCAGCCTACCCGGGCTCGGGCTCGGGGTGAAGGGCAGCCCTGCCAGGCCCGCCCCGAGGCCGCGGATGCGAAACCGGGACACAAAGGCACGCACTCTTGATTCTGGCGCCCGCGAGGAAGAGGGTTGAGGAAGAGGAAATTGGGATGAGGCCCTGGAACACGTTTTAATGCAGCGCCCTGACAGGCAGGAGCCAGGCAATACTGCTTGGGAATGTGAAGCCCCATGGGCACCAGCTAGGGGGTCCCGGCTGCGCGGCCAG
GCATGCCCCAATAACTGGTCTTCTCAGGAGGGAAAGGAGCTTCGAGGCCTTTTGGCAGTAGAAAAAACATAACCTATGTCTCCCACGCTTCTGGCCTCCTCTAGCCAATTTGGCCTGACACAATGGAATTGAGTGCCTCTGACACTGCGATGGCAGCTGGCATGGCTGGCTTCTGCTCTGACCTCTCCATCCAGAAGTTGTTGGTGCTAGTACGGGTGAATGATCTTGTAGGGGAACAGGTGTTATTGGCTTGGGGGTATATCCTGTTATTGTGCCCTGACACTCAGTTTTGGAGCAGTGGTGGCTAAC
CCGCGACGGGCTGGCGCCGGGCCCCCAGCGCCCCACGACCTTCCTCCGAATCTGCCCCCGCAGGCTCCGCGGCTCCCCCGCCCCGCGCCCCAGCCCCACGGCCCCGCGCCGCACGGCCGCTCCCGTTCCGTCCTTGGAGGGTGTGGAAGGGTGGGTTTGGGGCCGGGGGCGGGTCTGGGGGCGGACCCGGAGGCGGGGCTGTCTCTGCGGCAGGGCCCAGCTTCGCTCCCCCCGGTCTGTCTCTGTCTCTCCTCCTCCCTCCTCCTGCTCCGGGCGGAGCCCGGCATGGGGGGGCCGGCGCCCGGCAGGCCAGGTACGGTGATGGAGAACCTGGGGAGGCTTGGTGCAGGAAGGTTGGGGTGGGGGGACAAGGGACAGGGAGGATTGGCGGAGCGAAAGGCGGAGAAGCCCAGGGTAGCAGGACAAGGGGAAGGGGAGGGGTGCCAGGAACCTGGGGCCCTTGGATGGAGA
ATGGACCCCAGGGAGGACTGTCACTCTGGAGATTTTGGTGGCATGGACTGGAGACCTGAAGCCACCCCAAGGCCCAAGTCACTGGGGAGAGGCTGGGTCCAGGTGAGGGAGCTTCACACTTGGTCCAGATGCCCCTGCCTAGTGTGGGCACTGGGGACATGTCCATTTGTCTGTGTCCCTAAAGGTCCTGTCACTCAGGATCTGTGCCTGAGGGCTTTGACAGAGCTGCTGTGGAGCTTTCCACATGGGGCCTTTCCCAGTGGAGCACGAGTCCTCCCAGGGAT
TCTAGCCAGCCCTCCAGCAAGTTTCAGTCAATCCCCGTGGGCAGCTTCCTACTGAGTTTCACAAGCACCCCTACCAACTTCTCAGTGAGTTTAGTGATACCCCATAGGTGGGTTCCCACTTGCCAGACTGACTGGCACTTCAGCCAACTTCTTGGCCACCCAGTGGGCTACATCCACAACCTCTGACAGTCTGAATCTCGGCCTTGAGGGGAGAGACCCTGCTAAATTTGTCCCTTCCTTCGGCACCCCACTTCAGCCCTAGCAGGGGAGGCTGCTCCCTGTCTGCTCTTGCTGGATTCTTTAGAG
TTGAGCAGTAGCGTGTAAAGACGGGGTTGTGGGAAATGGAGCTGACGCTTGCCACAGCTATTCGGAGTGGGGGTCTTCCTAAGGGAAGGCAGGAAGGCCCTGCGGTGCGGAAAGATCATGGTGGCTATGATTTGAAGAATTAGTTTAAGAAGAGCAAGACTGGAAACACGGAGAACAATTCGGAGGTTGTTCTCTGCCTCTTGAACACTTTCGGAAGTCGACGTGGTAGAATCGCTTCAGGCCAGGAGGTTGTGGTCATGCCTCTCCCCAAGCTCCAGTGAGGTCTG
TCCAGCCTGGGTGACAGAGCGAGACTCTGTCTCAAAAAAAACCCAGAAAATAAATAAATAAATAATAATAAAAGGGGACTGGCTGATGGGGGGTGGGAGGGTGAAGGAGGTGATGGAGAACCTGGAGATGGGAAAGGACAGAAAGTTGAGTGAACAGGTGGCATCAGTGTGTTTCAGGGGCCTGAGGAGGGACCACAAGGGGGTGGACAGGGCAGATGATGATGAAAATGTCGCCAGACCAACACACTGTGCCTGACCGTGAAACAAACAACAGGAAGCCAGCAGCATCCCAATTTCACTATCCTTGTGCCTTTC
TGGGGGAGTTTAGAGAAGACTCTAGTCCTCCACCTCTTGTGGAGGGCCTGACATCAGTCAGGCCTGCCCGCAGTTATCCAGGGGCCTAACCGTCTCCCTGTGATGCTGTGCTTCAGTGGTCACGCTCCTAGTCTGCTTTCGTGTTCCATCCTGTACACCTGGCTCTGCCTTTTAGATAGCAGTAGAAAATTAGTGAAAGTACTAAAAGTCTCTGATATGCAGAAATAATGGTGTAAGCTGTCTCTCTCTCTCCCTC
AGAAGTGCAGAAATCTGAGTCTTTAGGATGGAAGTTGTGAAGTTTCAGGGATTTCAATTTTTATAAAGATTAAAGAAAAACCTCTCAATTCTTTTCCTGTATAGAATCATAGAAGGGCTAGAAGAATTGCTTTTCTCTATTTTTAAGGACTTGGTAGGAGTGACGGTGGGAGAATTCTCAGCTCTTCTAGATAACCAATTACATCATTTAATATATTGATTTGATATCCTGAGGCAGATGGTATTAGGGTATTTGTTTTTGTTCTTTTAAAAATCATA
CCAGCACTTTGGGAGGCCGAAGCGGGCGGATCACGAGGTCAGGAGATCGAGACCATCCTGGCCAACACAGTGAAACCGCATCTCTACTAAAAATACAAAAATTAGCCGGGCATGGTGGCGCATGCTTGTAATCCCAGCTACTTGGGAGGTGGAGGCAGGAGAATCCCTTGAACCAGGGAGTTGGAGGTTGCAGTGAGCCGAGATTGCGCCACAGCACTCTAGCCTGGCGACAGAGTGAGACTCCGTCTCAAAAAAAAAAAAAAAAAAAGGAATCCACCTTCAGGCAAA
AAGCGTAAAATATTTATTTACTATCTGGCCCTTTAAGAAAAAGACTGATCTAGTCGAGGAATCTAGCTCAGTTACAGATGGGGAAACTGAGGTTGGGCGCTTGCCCAACATATCCCAGCACATAAACAGGAGAACTGGGACGAGAACACTGATCTCGGGCTGTCATCTATTCCTACTGCCAAGAACATAATTTGCAGGACCCAGTGCAAAGTGAAATTGTGGGGGTCTTTGTTAAAAGATTGCTAGGAATTTCCAGGTGGCAATAATGGAGAATGAAACCAAGCACAGGGCCCTTCTACATGTGGAGCCCCGTGTGACTGCACAGGCCGTGCACACCTGCAACTGGCCCTGCCTGCCACCAGGCTAC
GTGTGTGTTGAGGGTGAACATGTCCAGGGTGTCCGTGGTGTGTGTGTCTCAGTTGGGGGACTGTGTATGGAGTGTGTGGGTGGTGTGTGGAATGTGTGTGTGTGTGCATGTCTTTTTATGGAGTTTGTGATGTCTCCCTTGTCTGTATTGGGGGCTGTGTGTGGAAAACCATCTTTAGGGGAGTGGTGTGGTGTGTGGTAGGGTTTGTGGAGGGGTCGTTAGGAATGTGTGTGTGTGGCATCTGTAGGTCTGTGACTGTGGGTGTCTGTATAGTGTGTGTGTTTACCGGACGTGGATCCCTGTGTGGTGCGTGTGTCTGG
AATTGAAGATGACAAAGGGAATTTAGCACATTTAATGAGACAATTGCTTATGTTCGTGATGAGGTTGTTGATGTGTGCTAGAAATGTACATTACCCCATTTATATGCATTAAATCGAGGCATTTGTAAGTAGTCATATAATATACCAGAAGTTGGGTTTGAGACGTTAATATCAGACTGGGCATCCTAGAATTGCTAAATATACGATCTTTAACATGAAAAAGAAAAAAGGAGCAATCTTTTTTCTTACTCCCAATTAATAATAAAAACTTAGATTTTTGTGTATTGGCAGCTT
AGATGCGCTTCTGGAGAAGGGGATGGGGACTGGCCTGTTAGGCTTCTTAGAATGTTTCCGAGGCATTGGTCCTCATCCTTTAGGTGAGGCGGAGGCACCACAGCCCGAATTTTGGCATTTAGAAAGATCCCTGTGGTAGTCAGTGTGAGATAGGTTGGAAGGGTTCTAACCAACAAGGACGCTATGGTGCTAGTCAAAGAAAGATGATGGGTGCCAGGTGCAGTGGCTCACGCCTGTAATCCCAGCACTTTGGGAAGCCGAGTCAGGCGGATCACCTGAGGCCAGGAGTTCGAGACCAGCCTGGCCAACATGGTGAAACCCTGTCTCTACTAAAAAATACAAAAATTAGCTGGGCGTGGTGGCGGGTGTCTGTAATCCCAGCTACTCAGGACGCTGAGGCAGGAAAATCGCCTGAACTCGGGAGGTGGAGGTTGCAGTGAGCCAAGATCGCACCACTGCACTCCAGCCTGGGCAACAAGA
ATGCCCAATTGAGCAGCATTAACTTGCAAAGGCAACTCCAGTTGTTAACGGCAAGCCAGTCTCAAAGCCCTGCCCCCAGCTCCCAACCAAATTGTCTGCAATTCCACTGCTTCAGGCTTTCGGAGGGTCCGTTTAAAAGCACAGTCCACCCTCCACTGTCACAAAAGATGTCTCTTTACACCCTCCAATCTGATCATAACACTTGCCCATCGCAGAGTCACTTTATGGGGCAGGCATCAAGACAGTACTGGACAGGAGGTGTCAAGGCCAGTCCTTCCAGTGACCACATG
TCTTAGAAATGTTCTAGTCCAACTCAACAGTTAAGGACTATCAGAGAGATTCTTTAAAATAAAGGCTTCGAAATGCATGGCGGAGTTAGCAGGTGGTATGCATTTGTTGAATAGACAAATTTATCTATCCTGTTCTAATTCTTGTTTTTCCTCTAGCAATATTGCATCCTACCACTATGAAGTTTTATCGTGATCTTCTGTTTTTAGTTTTAAAATTGCATTTCTGTATATTATTTCTTAAAATAACACATTTTCATTTATAT
TACTTTAGCACATATCGTTTTATAACGTGGTGCTCATTTGCTATGCACATCTAGTAAAACAACATTTTTTACAACTTAAAAATAGTGAACTAGTTACGTTAATGAAGAGCTTATTAAAGCCTTTAATCTTCAAGTAGCTACTATGAATGTCAGCAAGAGACTCATAAATTACATATTTTAATTTACTGGTTAATTGTGTAGTTATATGAGACGTCTTTGGTACGGCATGGCTTGATGACTCTTGGGCCCAGTGGTTCTGGAAAGACAACCGTTATCACGATTCTAATGAAGGCGCAAACAGAATGCGGAAGGCCTCATAGAGAAATGCGAATGAATCCAAAAGCCATTACTGCACCTCAGATGTTTGGCAGACTGGACACTGCTACCAATGACTGGACAGATGGGATTTTTTCTACTCTGTGGAGAAAAACATTAAAAGCTAAAAAAGGTATACACAAACCTCCTTTGTGATCATTTTTTCCCTGCTAGCGTATTAACACAGTATTTTTTTGATTTTTCCATTTTAATTACTTGC
ATTCCAAAGAGACGCAGGAGCAGGCCAGTGCTCTCCAGGCTGGAGGATCCCACAAGTTACTCTCCGACTCTGTCCCCTCCGTCCAGTTTGACCAGGGCTGCACTCCGCCCCCAACCTCCCTACAAGCCTCCTTGGCCTCGCGCCGCACCCACCTTTTGGGCCGCGGAGAAGCCCCCTCCCCAGCTCGCTCGCCGCATCGGAGAGCCCGCAGGGTTGTGGCAAGCGCGACTACGTGAGCGTCGGTGTGTCCGGGAGGCAGGGCCTGG
CTGTCCCCACCTGCCAGGAGCCGGCCCTTGGATAGCACCCTCTCCAAGGACTCTGCTGCCCACCCTTTTGAGGGCACACAGAGCTGTGATCCCTGCAGATTCAAAATCTTGGCTCCATCTGAAAAGTTTTTAAATAAAACAAATTTTAAAAGGTAGGGTTTACATGCCAGATACTGAGAAACTGTGGGATTTTTTCCCCAAGCCCCAGGAAGACAGGACGCTTCCAGAGAAATCCTGGGACTCTTCCTTGTCTGTACCCTGCTCTGGCACGTCCTGCAGGGATACTGAGAAACTGGGAGTGCACGGCACCAGGCTTGAG
TTCACACACTAATCAACAGAGCATTTTATCCTAAAATATGAACTGTGTGCTGATTACAAAACAAGCCGTGGTGGTGAGTTAATTTTGCTTATAAAAATTAAGCAATCTCCCTGGAGGAAGCCCAGAAATCAATCCTATTTCATATAACCTTTAGAATTCTGATTGGAATTCTCACTGGAAAGACATTTACTGAGAACTCAAGCTCAAGGAAATCAATGCCTGGGTCTAACAGACATTCCACTCCCAGACAAATGTATTTGATTTCAGATCATCCTTCAGT
TGCACTCAAGCACCTGTAAGAATGCCAGGGTCTAGGTGATCAAGTAGGTGATTTCCGTAAACAAGTATCCCAGAACGTAAAATAAAATAAAAATTTTAAAACTACAAAAAAAGCCTAGTATGGTGGCGCAGGCCTATAGTCCCAGCTACTCTGGGGGCTGAGGTGGGAAGGTCGCTTGGGCTTAGTGTAGGGTCCAGCCCTACTGGGCCTGTGGGTTTTTCTCCTCGTTTGCGGAGACGAGAGATCGTAGAAACAAAGACACAAGACAAAGAAAAGACAGC
GGAAGATTTCAAGCCTATAATATCTTTTAAAATATCAACTCAAGGCCAGGCACATTGGCTCACACCTGCAATCCCAGCACTTTGGGAGGCCGAGGCAGGCAGATCACTTGAGGTCAGGAGTTTGAGACCAGCCTGGCCAACATGGTGAAACCCCGTCTCTACTAAAAATACAAAATTAGTCGGGCATGGTGGTGCATGCCTATAATCCCAGCTATTCGGGAGGTTGAGGCAGGAGAATCGCTTGAACCCCGGAGTTAGAGGTTGCAGTCA
GTTCTGATTCTAGGCAGGCGCTGCCCCTGGTGCCCCTGCCACCTGGGAAGCCTCCAGCCTTACCCTTCCGCTGGGAGTCATGGAGCCGCTGCTGCCAGAAACTGTGGAAGGGAGCGATACCTGTGCCAGGCCTGACAAGGATGCGAGGATGGGAGGGATCCTCGGGGAGGTGGAAGCCGCTGACACGGAAGAGGACAGGAGAAGAGGGGGCCAGTCCTCAGACACCCCAGGCCCACGCACACACAGGATGGCTGGGGAGCTGGGCCTGTGGGGGGTGGTCGTGAGGAGATGGAGAGGACAAGAAGCTCCTATTTGATTTCCCATGTCCTGCAGGCTGCTTCACTTCTGTCCAGGCACCAGCACCTCCCCCAGGTCCTTCTGAAAAAGGGCCATGCTCACTGGACTCTGGGCCCCTCCAGCACTGTTGTCATCGTTGTCCCTGCTAGAGACAGGCACACCAGTGTGACCCCAGTGTCTTCTTTATGGGCCACGGGGCCCCCGAGTGGCACCTAAACCCCAGATCCCTCCCTTTCCTCCCGGAACCCCCAGGGGTCGGCGGTCCCACAGGGGACAGAGTGGAAGGGGTG
GTTGCCTAGGCTGGAGTGCAGTGGCACAATCTCAGCTCACTGCAAACTCTGCCTCCCTGGTTCAAGCAATTCCCCTGACTCAGCCTCCTGAGTAGCTGGGACTACAGGCATGCACCACCATGCCTGGCTAATTTTATATTTTGAGTAGAGACAGTATTTCGCCATGTTGACCAGGCTGGTCTCGAACTCCTGACCTCAAGTGATCTGCCCACCTCGGCCTCCCAAAGTGCTGGGAGTACAGGCATGAGCCACAGTGCCCAGTCAGAATATACTTTTTCAATTGGTTCTGATCATTCCCTCTATCCACAGGACCAAAGAGGAGAAGCACACCATTTACAGATGG
AAGATCAGCCACCCAGGGAACCTGGGAGGGAAGCAGACACTGTCTGAGAAGGGAGGGGATTGATGACTTCACTGAACCCTGAAACTGATCTCATCTGCTCCAAATACCTGGGATGATCCGGGAGACTTAGCCAGGAACATCTGAATGATGTTTCATGGGTAGCATTTTACTCTTGCTAGAAGCCGGAGGCCACTCGTATTAGGACTGTATACAAAAAGGCCCAGAAACTTAACAAGAAAAAAATAGATTTTTTCATCACCTTAGAAAGATATTGAAAATTCATTCACTTCTTTGCAGTCAGAGGGT
CTCCCCGACCCTAACCCCATCTCCAGCAGTCCCGTCCTGCGGATCTCAAACTCAGACAGGCACACTGGAACCCAAGGCAGTTCCAGGAGCCCTTCTGGTCAGGCAGAGGCTTGGCCCAGCTGGGGCATCCCGGGAACCTGGGTACCGAGCTGAGAGATGCTGGTCACTGGGTTCAGCCATGGCACCTAGGACCCCAGCACCAGCCAGAGGGCCAGGGCCTCCTGAGGGGCCAGGCAAGACCAAGGGTTGACGCTGTAACCTGTTTCCAGGGGTCGGTGCTGCTGCTGTGCCCAGATCACGCCGTCCAGAAAAGCCGTTTTCTCCCATCAGTGAAGAGTGGG
CTGCTCAGTAACTGAGGTGGGGAACAAAGCCAGGCAGATCTGAACCCCCATGCTTACTCTCAGATACCCCAGTGCCAGGCACAAGCACCAGCACTGATTAGACTGGCAAGGGGAGCTCCTGGTGAAATCTGCTGAGGTCCCCACAGGAGGTGGGGTTGCTGCCCCAGCTCCATGACCTATACAGGCAGGAATATGATCCACTTCCCTGTCATGCTCTTGTCCAGTGCTCGGAACACTCAGATTGGACAGACAATGCTTTCTATCTCCAGGCTGCAGTGTAGCCAAGAGCTGTGAA
TGACACTGAGGAGGGCACAGGACCAAGATAGCCCAGGGCTCACCCCCGGCTCGGGGAAGCTCAGGGTCTTGGGGTCTCAGGGCGGGGAGGCAGGACGACGCATTGGCGACAGCAGCTCTCCGTATCACCCCATCCCCCAAGTCAGCCTCGAATACTCACTTGGTCAAGGATTTCCAGGCCGTCGCTGGACTGGGGCCTGGGGCCTGGGGCTTCCAAAGGAGACCTCTGGGTTTAGTAGGTGGGCTCACCTTCCAGCATGCAGACCCCACCTGGCCATACTCTACAGGTAGCACACGAATGTGGGCAGCCCGGGGGATACTG
CCAGCCTGGGTAACAGAGTCAGACCCCGTCCCCTCCCCTGACAAAAAAAAGAGATAAATATATTCTAGGGAAACATCAATCTATAACCATAATTCCTATATTCTCAGTATCATCTCTTATTTTTTGGGGGGCTGCCTGCTCATTGAACAGCAGAGCATGGCATGGGGTTTCATCACATCCAACATACAACCTCCCTTCCAACCTAACTGATTTTCCACAGTGTTTCTCAGCACTGTCATAGAACTACCGCTTATGGAATGTATGAATGACATTATTACAAGATATTTAAAGA
GTAGCCTCAGGGTTCCCCCAGTGTCCCCCGCCGCCTCCCCAGGATGGGGCATCGGGGCAGGGCGGGGTGGGGAGGGGCAGGAGCTCAGCCCACCTGCTGCAAAAGGAGCGGGGCCTGGGGCCCGAGAGGGCAGAACGGGGCCAGGCACTCACCTGGGGCCTCAAGGTTCTCGCAGAGCTCAGACTTGGCCTCTCCGTTGGGCCGGAAGTTGCCCTTCTGCGTGAACTTGTTGGACATGGTGGCCGCCGTAACGACGGCTTTGAGGCTGCGCTTGCGCTTGGGCACGTTCTGCTCCGGGTGGA
CCCGGCAGAGGGCCATGGCTCTGCTCTCCTTGTGGGGAGGCAGGGAAGGCAGAGCCCGGGTTGGGTCTGGAGGCTGGAGGTGGCTGCTCTGCAGGTGGGCTGGCCTGAGGGAGTGCCACCAGTAGGGCCTTCCTTGTGCCAACTCTGTTCTGGGTGCTGGGTCAGCTCCGCCCGTCTTGCCCTGGTGCTCATGATCCTGCAGGAGGTGCTGGTGTCCTGGGAGCGCAGAGCGGGGCTGCGCCAGCGTGGTCCACAGGCTGGAGTGAGGGGTGGGCCAGACGCTGAGGGCCCAG
TGAACCTGGGAAGCAGAGGTTGCAGTGAGCTGAGATTGTGCCACTGTACTCCAGCCTGGGAGACAGAACGAGACTCAGTCTCAAACAAACAAGAAAAAAACAATAAACATGTATTATCTCACCCAGCTTCTGTGGGTAATAAGTTCAGGAGGGGCTTAATTGGGGTGCTCTGGCTTGGGATCTCTCATGACTTGTCAAGATGTCAGCTGGCCTACAGTCATTTGAGGCTTCACTGGGCCTGGAGGACACTCTCAAGGACCCCTGTAGCTGGCAAGTTGTTGGGGCAGGAGGCCTTAGTTCCTTACCATGTGAACCT
TTTTTATCCCCACAACTCTATGCAGTATTTTTTTAAAAAAGATCATAGTCATGTTTTAAGGTAGCTATTCCATAAAACATATAAAAAGGTAAAAAATACTCTCCTAGAGAATATATGCATATTTAAAAGGACACTGTTATTCAAATTAATCTAATTTGTGGAATACACAGTAGAGGGTTTTCCCCATTTTGTTAAATAGTTTTAGTTATATGTTATTTGAATGTAGTGTTTGCCTGAATATCTACAAAAATAAAACTCTCTTGAC
ATACCCAAATTAGTGTTTTTCTAACCTATAATAAAGCACCATTTCAAACACTGATAAAGTCCAAACAAGTCAAGCTAGTTTAATCTCATTAATTTCTATGTTACATATTGAAGAATCAAATCTACCATTAAACCACATTTTCCCCAATGTGTCTCAAACATTCACTATGAAGCAAGATAAATTTTGAAGGGTAGGTAAAAAGGGAAAAAGAGAAAAAAAAATGAAAAGGAATTTGTAATGTAAGTGTATAACAAATGTAGAAAAAATCTGCTTTT
TTGAGTCTCTGGGAAGTGTGAAACAATCTGGGCCAGGAGTCTTTTTTTTTGTTTTGTTTTTGTTTTTGTTTGAGACGGAGTCTTGCTCTGTTGCCAGGCTGGAGTGCAGCGGTGCGATTTCGGCTCACTGCAACCTCCGCCTCCCGGGTTCAAGAGATTCTCCTGCCTCAGCCTCCAGAGTAGCTGGGATTACAGGCATGCACCACCACGCCCAGCTAATTTTTGTATTTTTAGTAGAGACTGGGTTTCACCATGTTGGCCAGGATGGTCTCAATCTCCTGACCTCATGATCCAC
TGACCTGGGACAGCCGCCCCACTCCAGCCTGACGTGACCCCGGCTCCGCTAGGCCTCAGCATGGTTTTCTCCCCCATCGACCCCTATCCCTAAACAACTGCATAGATGATTAGCCATAGATTCCGCAGCCTCTGGACACCCTCCCCCTGGGGCTGCCTCTTTCCCAGGCTCGGGGGCCATGTGGCATCCCAAATCTCACAGGTCAGCATGCACCCTGCTGATGGGTTCCGAGTTACCCCCTCCACGGATGGCAGATCTGCCTCCAGGGTTTTCGCAACTTAATTCCGCTGCACAAGTCCAGGGGGGTTCTTTCTTTCTTTCTTTCTTTCTTTCTTTATTTTAATTTTTTTTTTTTTTTGAGACCGAGTTTCACTCTCGTCACCCAGGTTGGAGGCAGGATCTCAGCTCAGTGCAACCTCTGCCTCCCAGGTTCAAGCAACTCTCCTGTCTCAGCCTCCCGAGTAGTTGGGACTATACGTGTGTGCCACCACGCCC
GAGCGAGGAAAAGTTGTTCATGAAAAAATATATAGTATTTGAGCACATTTGATGGAAAATAAAAAGGAATCTTTTGCAGGGCCACACCTCGCCATCCTCCAGGGTTGTCATTCTCAATGTGCTCTACGTGGACGGCTCTGCCCTGCGTCGCCAGGTGCTGCCACCCTGCAATGTCACTGTATTTCTTAGATGCTGAACCAAGCCCAAGGCAAGGACTCCCCTGCTCTGGAATGTGTGAGCAGCTGCTGAGGTCTGCATGTAGAGGAATAATTACCACTTTCTGTGGAACGAATACTCAACTTAGGAC
CATGTTGGGGTCTGGGAGTGCACTAGAGTGCACAAGTGCTGGGGGACCGCCTGTCACCCCTGCCACTGGCCCATGAGACACAGACGATGAATCAGGGAGGTAGCTATTAGGCAGGGGGTCTGCGCTCGAGCTGCTCTCAGATACCTCCTCCTGAGGGGCATGAAACAGGGAGGGAAAAAGTTTAGCAGCTGGGTATGGGGCAGGGCAGCCTGCCAGCTCCCACTTGCTAGACAGAGCTCTCAGGCCCAAGGACATGGTCAGTGGAGCCACTCATG
CGGAGCCGGTCATCAATGCACATCTGAGCCGGTCATCACACACATGATCTGAGCCTGTCGCCACACATCGTCTGAGCCGGTCATCACGCACATCTGAGCCGGTCATCATACACATCATCTGAGCTGGTCATCACGCACATCAGAGCTGGTCATCATGCACATCAGAGCTGGTCATCATCATGCACATCATCTGAGCCAGTCATCATGCACATCTGAGCTGGTCATCACACACATCATCTGAGCCGGTCATCACGCACATCATCTGAGCCATTCATCGCACACATCAGAGATGGCCATCAATGCA
ATCCTCCTTCCTCAGCCTCCCAAGTACCTGGGACCACAGGTGCACACCACCACGCCTGGCTAATTTTAAATTTTTTTGTAGAGATGGGGGGGGGGAGGTCTCATTATGTTACCCAGGCTGGTCTCGAATTCCTGGCCTCAAGCGATCCTCTGGCCTTAGCCTCCCGAAGTGCTGGGACTACAGGCCTGAACCACCGCGCCTGGCCTCTACCTATTCCTTTGTTTAGCTGTTTGTTGTCTGTCTTCTGGAGAAAGTGAGCTCCATGGCGGCAGGG
TTAATTTATGCAAAATAAAAAAGGTGTCAGATGAAACATTCAAGGAGGCTTTATTGAGGGAGACTCCAACGATGTCATAAGGGAGACCCTCCGCTATCTTTCAGCTGAGCCAGTTTGTGCACCGGGAATTAAGAAAGCAAATTCTAAACGGCTTCTTGGGAGCAGCACCAACAGCAGGTGCATGACTATGCTCCAAGCCCACATGTTGTAAGATGGAAACAATAACAGCCCCATAGGAGGCAGAACAGGCAAAATTGCCCTCATTTT
AAGTGAGATGTCCCCTCAGCACAAGACACCCTCGTGCCTCCCGCCTGCGTCTGCTCGGCTTTCTCTACAGAGCCTGGTGCGTGCCTGGCAGGAGAGGCCAGGTAGTCTCGTCACCCCATTTGATGGAGGAGTACACAGAGGCCCCTGGCTCCCAGGTCAGGGCTCCCTCGGGGGTGCAAAGTGGCCCTCACAAGCCAAGGTCCCCTGTTCCCAGCTTGAGAATACGTGAGCATGCCATTGAAAAGAGTTGGCTGCTTTTTGTTTTTTCCGGTTATGGAG
GGACAGGATTTCAGACACTGCCATGGGATGGCCCAATGACTTTTGACCATCCAACACCTCTTGGCCTCAGGGATTGGCTCAGAAAGGGCACATGACCCAGTCTGGGCAAGTCAGGTCTTCCCTAAGCATTGGTACAGGGACCTTAGGAGACAGAGCATCTTTTTACCTGGGATTTGGAGTTATAATGTCCTTTTATACTTGGACTGCCAGTCTCCATCTCTTTGGCCACACGAAGGGAGGCTTCCTGAGAATTTAAATCAATACTGAGGAG
AGGGGACTTGGGGAGGGGTCCGCTGGGCTGCTCTAGCCCACTCTGGGCCAGAATCGTGATTCTAATTGCAGGTAGGCTTTACCCTATCAAAGCCCCCTGGGCTGGGGACTCTGTGAAGAAGCAAGATGTGCTTGAAACCTCCCTCTCTGCTGAAAAATCTAGACAAGCTCCTGACCGGCTGCATTGCTGCTTCAGCCCCTCCTCAGGGAAGCGGGAGGCCCTGGGTCTCTACGGGTGCTCTGTGAAAGACTGCAGAGGCTGGTGGGGCTGCATTCCTGTCTGTCTGCCTAGGA
GCTCCATTTTAGATTCCCTTGTTTTTGTTTAGATGGCTTTCCTCTGTTGGCAACACACTTCCACCTTCATGCTCCCAGGAAAAGCAGGTAGGGTGGGAATGATTGCAGGAGGGGAACATGAGGCCCAAGGGACTGGTAAAGGACAGTTGCAGAAGGCCCGGGCCACCCAGACTGGTCTTCTCCTGGCTGGGCTGGAGGTGGGGATATGAGGGCCAGTCCCCAGGAGAGCCCCATTGGCCTGAAGGTCTGCTCTCTGTCCCACTCCTCTCCCTACAAAGAACCAGCATGTGCCTGAGAGGCAACCTTGCCCCTCACCAAATGGCAGGATTATTTAACTGATGGCTGCTGTCCCCCAGATGGTCATGTTTGTTAAATCTGGTAAGGAGACGTGCTGTGTGCTTTTCTTCCCCCTGGCTGGGGAGGATTTTCTTAGAATCTGAGTGCAAGGGGCCCACTTT
AATATACCCAACATGTGGTACAGACTCTGGAACCGGATGGTTCAGGTTTACACGCTTTCTCATATTCGCTGTGTGACACTGGGCAGGTTAGTTCAGTTTTTTGTGCCTCCATTTCCTCATCTGTAAGACAGACAGTGCTAACCTCAGTGTTTTAATGATTGTTAAAAGAGCAAATTCATCTAAAGTGCTCAAGATAGTTCCTGCATATAGTAAGGGTTGATGATGATGATGATGATTTTTCATATAGGTTTTCCACTTTTGAACATTGAAAGAGGGGAATGTCCA
TTTTTCAGCATCATGGGGCGTCGGTATAAAAGGAGGCGCAAGAAGCGCTCTGAGAGGAAAGGTAATTCATTTAGTTTTTATTCTTCAGTGTGAAGCATTTGTCTTTAATGCAATACAGAAGTGTTTTCTGGGATAGACGGCTTTGTGAATTAATCTTGCTGATGCCAGTTACTTCCTATTTTCCCTTTTTGAGTGCCTTTTTTGTTGTTGGCATTTTATAGAATTTTAGATAGGGGCACTTAAAAAGGAAGATTCAAAAACATGTCTGTAAACATGAATAGAAATCATTTAGCTTCAGAGTCTGGAGT
TGAGGCAAAGCATATTATGGACTTACCTCAGTGTGGCTCATTCAACAACCGTCCCCAGCCCCTTCACCCTTGCCTTCTTCAACCACAGAGGCTGTTAAACCATTAATCTTCCCAGCCACTATGGTGGCTGCCAGGGACCCATTCTAGACAATGAGGTGTAAGAAGTCTTCTGAGAAGCATTCTGGGGAAGATTTTACAATCACAGTGAAACACGCAACAGACCCCAGGGGTGAGATCTAGTGCATTTCCTATTTCCTGCCTGGAATGTAGGCAAAGTGCTTGGAGGTGTGGCAGCCACTT
CCCGTCCATACGGCCTTTTACACAGCACAGCACCCAGCCCTCGGCAGCCCAGAGCAGGAACCAACAGGGTAGGTGCCCAGGGGCCCCAAAGGTCAGAGTTCCTCGCACAGCTGCCAGGGAGCACAGGGACCGCAGCACAGGGTCTTCTGCTCAGCACCGGGACCCCGCTCGCTGCAGCTAAAGAAACAGATACGTCCAAGGGCTCCACGGCCGGGGCCGGGCACCTGGAACAGGGTGGTCCTGGGGCGGCCACATCCACTCCTTCCAGGTGAGTTCCCGGTGACTCTCGGCCTGCAGTCGGCCTTGCT
CAGGAGGATCGCTTAAGGCTGGGAGATCGAGGCTGCAGGGAGCCATGATCACACCACTGCACTCCAGCCTGAGTGATGGAGCAAGATCCTCTCTCAAAAAAATAAATAAATAAATAAATAAATAATAATTTAAAAATAAATAGGCCGGGCACGGTGGCTCACGCCTGTAATCCTAGCACTTTGAGAGGCCAAGGTAGGCGGACTATCTGAGGTCAGGGGTTCGAGACCAGCCTGGCCAACATGGCGAAACCCTGTCTCTACTAAAAATACAAAA
AGAAATTTAAAAATATTTTCACATGACAGCAAATGGAAGCATAACATACCAAAATTTGTGGCAATACAACTAAAGCAGTGCTTGGAGGGAAATTGATAACATTAACTGCTATTATAATGGGAAGTCGAAAGCTCAGAAATAGACAATCTAATATTCCATTGTAAAAAACCTGGGGAAAAAAGAACTAATTAAGCTGAAAGTAAATAGGAAAACGAGTGAATAAAAAAGAATGTGGACACAAAAGAGAACATTAAAAATAAATAAATGAAAGCTACTTGCTTGAGAGAATG
AAATTAGCCGAGCGTGGTGGCGCATGCATGTAATCCCAGCTACTCAGGAGGAGGCTGAGGCAGGAGAATCATTTGAACCCGGGTGGCAGAGGTTGCGGTGAGCCGAGATCGCACCATCGCACTCCAGCCTGAGCAACAAGAGTGAAACTCCATCTCGGAAAAAAAAAAAAGAAAGAAAAAGATATCCCAGAAGAAACTGAAGAAACAAAAACTTATGGCATGGGAGTAAATTCAGCATTAAAATAAATGCAATTAAAAGTAAAAAACAAAAACAAAAAACAAAACAAAACCAACAAC
ATTTTGTATTTTTAGCAGAGACGGGGTTTCTCCATGTTGGTCAGGCTGGTCTCGAAACACCGACCTCAGGTAATCCGCCCACCTCAGCCTCCCAAAGTGCTGGGATTACAGGCGTGAGCCACCGCGCCCGACCAACACTTGAATTTTAATACTTACTTTGCTACTAACTGTGTCGTTGAAACAGTATGTTGCTTTCCTTCTCTGGCCCTTAGCTTAACTATCTGTACAGCGGGAACATTGGCAAACTCCTACGTGGAGGAGCTTGCAGGTCCACTTCAAGTTATCAGACTC
TCAGCAAATGTCCTTCCCACTCTTTTTCACTCAAGTTCTTTAGGTTCTTATAAAAACAACATATAGTCAGGCACCGCTTAGTGACAGGGATACGTTCTGAGAAATATGTCATTAAGCAATTTTGCCATTGTGCAAACCCCACAGAGTGTGCTCACACAAACCTAGACAGTACAGGTACTGCACACCCAAGCTCTATGGTACAGCCCATTGCTCCTACAGTACAAACCTGCACAGCATGAGACTGTGTGGAATACTGCAGGCAATAATAACACGGTGGGAAGTATTCATGTATCTAAACATAGAGAAAAGGTACCATGAAAATACAATACTATAATAGGATCACTGTCACATATGCAATCTATTGACTTAAACGTCATGATG
GGAGAATTTCCAGACGTTGTCAGGGACGGGGTGGGAGAGTAGGGTAGGGGTGGACAACCAAAGTCATCCAGAGGAGGTAAGAACAAGACAGATCTTCCTCCTGGAATGGGATGCGTGGTTCCCATGAGACAGGAGAAAGCCGCCCATCACCGTGGAGAACCAGGAATGGCAGACCACGCGGACGCCAACAGTTTACGCAGCTCCCCAGCTAGGTGCAAAGTGGCCAAAGGAAGAGCCGGTCTTCCACACGCACACCTCCGCGCCCACACTGCCCCAGGAGCTTCCCACTCAGCCGGGGGACCCCCAAGCAGCCGGCGAGGCGCACTGCGCACGCGCACTCAGGCCGCGGCTCCAG
TCCAGGCTAGAGTGTGGGGACGTGATCTCAGCTCACTGCAACCTCCGCCTGCCAGTTTCAAGCGATTCTCCTGCCTCAGTCTCCTGAGTAGCTGGGACTCCAGGCACCCGTCACCACACCCACCTAATTTTTGTATTTTTAGTAGAGACAGGGTTTCACCATGTTGGCCAGGCTGGTCTCGAACTCCTGACCTCGTGACCGCCTGCCTTGGCCTCCCAAAGTTCTGGGATTACAGACGTGAGCCACTGCACCCGGCCTTTTCTTTCTTTTTCTTTTTCTTGAGACGGAGTCTT
TGGGAGTGAGTATTCCAGCTCTGCGTGGTCCTTTCGTCTTGTGAAAGAGAAAAACATTGAACTACAACTTTAAGCTCTTCATTTGAAGAAAGTTACAGTTCAGACACTGGAGATTTTTGTCACCAATATTTCAAGGTATCCACTCTAATGTCTATATTCTATCTCCTACTTATCTGAAGGGTTTAAGGCAGGCATCTCAGTATTGTGGATAAAAGAAGGAAGGGCTGAGAAAGAATTAAATGGAGAAAGTTCAGAAGGAGCAATGAAACAGAATA
CTTCCTCTCCCTCAGCGACGGGACTAGTCTCCGGGTCCTGACTTCAGTGAAGCCTGACATTTCATAGGAGCTTAATATTTCAGAGAAAGAGCATAACTGAGAGGCAAATTATTTCCTGCTCTTATCCCTCAATCTCAAGGAAATGGCTTTCTCTCATCCCACAGTAGTTATTGTCAGAACCACTAAATCCCCACAAGGACCAAAACTAATGTCAAAGCCGCAAAACCCAAATCCTTCACAAATGAGAAAAGCAAGCCTCAGCCAGGGCCGCACAGATTCTTGGA
TGAAACGTTCTTGTTGTTATGAGCCTTTTGTTTTGTTCTCGTTAAATGCACTCGACCCAAAATTGGTTTGGCATATCGAAAAGGAGACCAAGGAGGGAGGGGCTGGGGCGTGGGAGGTGGGGAGGAGGCCCGAATGGACAGAAAGTTGAGGATAAGAGAAGAGGAACATAGAGACAGCCAGAAAGACATGGGGAAAGAGTGTTGGAGACAGAGAAAGGGGAAGGCAAGGGAAAGCCAAAAGAAACCAAAATCCAGAGAAAAAGAATTAACAAGATTTAGGAGCAAACGAGTTCAGGAGCCT
ACTTCTCCTGCACAGCAAAGCTTATTATAAAATCCAAATGCGGCTGGGCGTGGTGGCTCACGCCTGTAATCCCAGCACTTTGGGAGGCCGAGTTGGGCAGATCGCCTGGGGTCAGGAGTTCAAGACCAGCCTGGCCAACATGGTGAAACGCCGCCTCTACTAAAAATACAAAAATTAGCTGTGTGTGGTGGCGGGCACCTGTAATCCCAGCTACTTGGGAGGCCGAGGCAGGGGAATCGCTTGAACCTGGGAGGCAAAGGTTGCAGTGAGCCAAGATCGTGCCACTGCATTCTAGCGTGGGCGACA
TACTTTTAATTCTGAGAAAGGCGATTTTGTAACCATTATCACTGAGCCCGGGGCTGAGCTAAGAGCCTGGGTTTTAGCTGCTTCCTGGTTTCTACCTTCCTTTGAGACATAACCAATGACATCAGGAGGATGGAAATTTCCACTTCAGGATCTCAAGGGGAAACAGTTTTCTGCAAAATCTCAAATTGTGTGTTTGTGTGTGTGTATTGTAGAGACGGGGTTTTGTCACGTTGCCCAGGCTGGTCTCAAACTCCTGAGTCAAGAGATCC
ACAGCTCTCAGTGGAGAGGGGATGCAAGAGTGGTCCCCCACCTGAAGTTGGGTGGTTTCTCTCTCAGTGTGGCTGGATCTGAGGCTTTTATGGGCTCAGACTGGGGGAGTGTGTGCTGATTGGTTTGTGAGTATGCAAAAAAGGCTAAAACAAAGGCTCAAGGGGCACAACAGTGTAGAAAACAAATTAGGAAAGGGTAGGTACATGTAAAATAAGTGAAGGGTAGGGATGAATCGGAGGAAAGCATGCCAAACAGGAAGAGAAGTTCTCAG
GCCAGCTCCAGGAAAAACTGAGAATAATATGAAGTTCTTAAGATCCCTGATTTTTTCTTTCACCCTACTCTCAAGAACACTTTTTTATTTTTTTATTTTTGTTATACTTTTAATTTCCTCATTTATTCCCTTCAGAGCTCCTAGATAATATCTGACCTTATAATGTGTTATTAAATCATCTAAATTTAAATTTGTGTAATTTTTAGGCTTCCAATAGGTATTTTTATGTATTAAGCATCAAAATATGTAGTAGATATTGGTGGATGGATGGAACAAAGAGAATCCAGTTAGTTGCAA
GGAAGCAAAGACTCCAGCTGCCTGGCTTCTCCCTTCCCCAGGGACGCCTCCATCCCAAGCTCTGGCCAACAGGCTGCCCAGGCTCCCTGGGAACCCCTGGGTGCCGTGGCGAGTGGGGGCTGTGGTCTCACCCCCGGGCACGCCCTTCCTCCAAAGGCCTGGCCAGTCCCAGTGCATCCTGTGCTGAAACTCCCAGGGGATGGGGTTGGGACAGCCCAGCAGGTTCCAGAATGCTCTCTCCTCTGTCCACCCTGAGTTAGAAGTCTGTGTGGAGGCCCA
TGAGACCAGGGTTCTCCCTGCTCAGACTCTTCCTGTGGCCTGGAGGGGACAGTGGGGGTGACAGGCACTGACCACCAGGCAGGCAGCAGCCAGGCAGAGCCTGGGGTGTGAGGACACAGAGGTGACCAGGTGCTGAGCCCCTCCCTGATGAGCTCAGCACGGAGGTGGGAGCCCCTGACCCTTTCCCAGGGCTCTGAGTCAGCCTTGGAGAGTGTGGCGTTGAGCCTGGCCAGAGGTCAGCAGATGGCGGGCGGCTGGCGCTGGGGCCCCGGCTCTGCAGAAGGGTCAGGC
AATGCCCCTCCTCCTGTTTTAAAAATGTCTTAGTGTCTAGAATATTATTTAGCCTAAACCAGTCTAAATGACACCTATCTCACAAGATCTAGCTGTTATACCTTCCTCTATAAAGCCTCTCTAACATTTACCTCTAAATTATCTCTTATCCCCCCAAAGAACTTCATGCACTAGGCTATGATTTCTATTTCGACAGTAACAGACAAAGGAAGTTAAGTGGTTTGTTCTAAGTCACATAGCCTCAAAGCAAGATCTGATTTCAGATCTGACTTCAAAGTCCAAGTTCTTGCTTTCCATGTGGAA
CTGGAATGTTGTTGAAGCCCCTGTCCTCTATGCTGGGACACTTTCATGCAACGTTTGCTTAGCCAGACTCAGGAAAACGCCTTTTTTTTTTTTTCTCATTTCCCTGCACTCCACATTAAACACAGAGGTAGTTTAAATCACCTGGTAAAAGAAGATGGGATCACAAACGCTGTGGTCCAGAAGGGAACATCAGTAAGTCGGTTCACCGCTTGCAAGTGGGGGCACTTACATATAAATGAAGAAAAAACAAGTTCTTAAAAAGCAGCCGACCCTGGGTTCTTAAAAAGCAGCCGGGGAAGAGGGCT
CCTCCTCAGGCTCCCAGCTGCTCACACCACACCTTCCTATGGCTAGACCCTGGCGGCCTCCTGGGGCAGAGGGAGCCCCTGGGCACTGGCACAGGGAGAAGGGGCTGATGGGGGGCAGAGACTTGAGGCCCAGCTGCTCCCTATCTCCCTGTTCCTCCTTCTGCAACCAAGGGCCCAGCCCGCACTCCAGTACCTGTGTGTGGATCTCTTCGTTGATGGAGCGCTTCGTCTCTTGCTTTTTCTTCACAGCCAACAGGTCTACCAGGGGCCGAATGGTCATGCCCTGGGGGGCAGGCAGGTGTCAGGCACTCCAG
GTGCTTTTCATCTGCAGAGAGCTTTCCTAACATTAACTAATTGAGCCAAAGGAAGGTATCACCTTCATTCTACAGATGGCAAAACTGGCAAAGGGAAGAGCTTTAAAGAAGCCACAAAATAAAACAAAAATTAAAAAGCGTGTGCATGCAGGCGGAGGGAAGCCTGGCTAAGAGGAACTGTGGTTCGCAGACTCCCCCAGCCCTTGGGCACGTTCATGTCACTGCACAATTTATCACTGCTTGCATCAGGGCAATGGGAACATTCCCAGGTCAGCCCATCGTAGAGTTCAGGTTCCTTGAACTGGAAACAAATGAGC
ATGTGACAGTTGCATTCAGGCAACTGTTGCACTTCCCTCCTTAACAGAGGTAGTGTGCTAGTTTGAGCTCTATATACTGCTGTTATAGCCCATGCTAAAGCCTTCACCCTTAGAGAATGGTTCTGGTTAACTTCTGAACTTAAAATTCCCTTACTAATTAAGTACCATTCTAATTGGAGGCAGAATAGGTGCCTTAAAATAACATAGGGACTAAATGACTATTGATGGGACAGTATAGAGACTAAAATTTGGCTTTGGAGGATATTTTACTCCTAGTTGTTGAAG
TTTCTTAGTGCCCATTATTTCCCCCTCTCCTTTCTTCTGTCACTGCCATCTCCTTCTTGGTCTTCCCATTGTTCTTTAACTGGCCGTAATGTGGAATTGATATTTACATTTTGATACGGTTTTTTTCTTGGCCTGTGTACGGGATTGCCTCATTTCCTGCTCTGAATTTTAAAATTAGATATTAAAGCTGTCATATGGTTTCCTCACAAAAGTCAACAAAGTCCAAACAAAAATAGTTTGCCGTTTTACTTTCATCCATTGAAAAAGGAAATTGTGCCTCTTGCAGC
TGTGGCTCACACTCATCTCCCATGCCTGGCCCACTGCACCCCCATCACACTAACCTCCACGTTTTCACCCTGGACTTGTATGCATCCCTAGAATATTCTTTCTCTGCCTCCTGGAGCCTGGCTAACTCCCCACCCTAATATCTCAGCTGCAGGTCCCTGACGTGTGCAGAGAGACATGTCAGCCTGCCCTGCACTTGTGGGGGTGATGTTCCTGCTGTGTGAGTCCCTCTACTTCTTTCCTCCCTTCTCATGGATGCATCACCCTACCTGTCAGGATCCTCTGTGGGACTGTGCG
TCTTCACACGGAGGAATCACTGTGCCTCAGGAGGAGTGGCTGCACACAGTGCTGGGACTTTGGGGGCAGAATTTAGAAAAGTTTCCATTTGTCCAAAGACCACCCCCCTTTTTTGAGAATTGACTAGTTTTGCACACTCTTTCCCGAGTTTTAAACAATAAAAACCTTTTGTCACAAAACACTTAATTAACATAGCCTTTCAAAACACAACTTGGAAAATGCTGGTTTAATTGGAGAATGATTTAAGTAAACCATGTAGTTAACTTCCCCTTGCAGGTAAATTCCCCAGACTCAGTTTCCCCATCTATAGGGGCTGGACTAGACTTAGGTCCCACACAACTTTAAAATGTTCCCCCTCGACTTTAAAAAT
TGCACTGGTGTCCGTGTGTGAATATACGGAGGTGCAAACAAGTGAGGATGAATGGACCACAGCATTGCAGCGATAAACACAGCACCAGCAGCCGTGCTGGCACAAGAGCAAATTCCACTCACTGAATGACCACTGACTACCCCTCGCAGACACGACTTCACTTAACCCCCAACCCTGCGAACAGCTACCGTGAACACTGTCATTATCATTCCCACATTACAGGCCAGGAGACAGGCTGAGCAGCAGGAACCCACTTGCCCTAGGTCACCAAGGCCAAGCTCTGCCCACTGTGAACTC
GAGGGAGCAGCAGCTTTACCCTGATCATGATGCTCAGGGTCTCTTCATATCCTAAAGCCGAGCCTTCAGCCATGCAGTGAGGCAGAGCAATGTGTAATTTCCCCGGAGCCCGAGGCTGGGCTGGTGGGCACATGCCCTATGCCTGTGACATGGAGGCAGGGCAAGGTGGGTGTGCAGAAGAGAGTGGCCGTGGCAAGGCTGAGGCTGCTGTCTCTAGAAAGGCCCACCTGCAGGGCCGGCCCTGGGCTGGCACCTGGAAACTTTGATTTGGGGAGAATTCCCACCATTCCCAGAACTAAGATAAAGATCTAGAAC
CTCGGATGGGGTGGCTGCAAACGGGCCCCTCATTGCTGAGCAGTGGCTGCAGTGGCAGAGAAATCTGCTCAGAGCGGCTGCTTAGCCAGCACCTGCTCTCCAGGGACCCAGCTCAGGCTGGGAGAGGTCGCAGAGCCCAGGATCCCCAGACCCCCAGCCTCCCTCCCTCTGTTCCGGAGGCCCTCGCTGTTGCCAGTACCCAAGCCTGGGGTTGTATGTTCAGTGCGCCTTTTGTTTTCTCATAATTTTTCAGACAAAGACCAAAGATCCAGAA
GCTCAAGCCAACCTCTCACCTCAGCCTCCCAAGTAGCTAGGACTACAGGCCTAACTTTTTTTTTTTTTTTTTTTTGAGATGGGGTCTCGCTCTGTTTCCCAGGCTGGTCAAGTGATCTTCCTGCCTTGGCCTCCTGGAGTGTTGGGATTACAGGTTCGTGAGCCACGGCACCCAGCCTTATTTCCCTTGTTTTATATGTGTTCCTCCTTGTACTTTATTCTCGGACCTTCCATAATATTAGAGCCTTGT
TGCCATGCGGTATTCCAAGGACTTTACTGCCTTCCATCAACCTTCTGAGTTAGGTTCTGTTATTGTATGTTTTATACATGAGGAAACTAAGACACAGAGAGGACAAATAATTTGCCCAAGACACCACAGCCATTAAGTAGCAGAGTTGGGAGTTGAACCTAGTTGGGTGGTTGATCTTTACACCCACACCATACCATCTCAAGTGCATAAACTGTTGGCTCTTATTATTAGTATCATCCTTCATTATACCTTAAAAATACATTGCTAAAGCAAATCCACTCAGGCATACTTTTCT
AATGTATTTCCCAGTTCTAAAATTTGTTTAATTTTTTAAAAAATTATTTCAATCTGCTTGTTAAATTTCTCTGATACATTTCTGAATTGCTTTTATATGTTATTTTGGAGTTTGCAGTTTCCTCAAAACTGCTAGTTTGGATTCTTCATCTGAGAACTTACATATCACTATTTCATTAGGGTCAGTACTGGAATCTTGCTCTGTCCGTTTAAGGAGGTCATGGTTCCCTATTTGCTGTTGTTTATTATAAACATACAACTATGTCTTCGC
GTGGGATGCACTGCCCAAGCCTTTGTAAGTCCGACCCTGGTGGTGGCCCCAGAAGCCAGGCTGCTGGACTGGGAGGGCTGCCTGGAAGATGGGGCACCTTCAAGGCTTGTCCTGCCTGACTAAGGGTGAGGGGACATTTGAGGATGAAATGAGACGTCTGGAAGTGTCCCTAACCTTCCTGGGGCTGCCCCCCGTGAAGGTCAATGCTCGATGCGGGGGCTGGAGGGGGCAGACAGCTTCATGTGTCAGAGACCCTGGAGTGCAGGTGTAGCCCCTGA
TTTCCGCTCCCTTCCTTCCCACAAGTCCCTTCCCGCGCGCGCCCCACGGCCCTGCCCGCCCTCCCGCGTCAGCGCCCCAACCGTCAAGCCAGCAATTGAAACGTTTCCAAAACGGTCTATTTATTTGCTCCCAATAAATCGATCGGCGGTGATTAAAGAATCGATGTGGCCTGGGTGGGCGAGTCGCTTGAGGGGAGGGATTGGGGGCTTTCGCCCGGCGCCTGCAGGGAGGCCGAGGGCGGGCGCGGGCCTGAGGGAGGCGTGTCCC
GGGAGGCTGAGGCAGGAGGATCTCTTGAGCTCAGGATGTTGAGGCTGTAATGAGCCATGATCATGCTACTGCACTCCAGCCTGGGTGACAGAGGGAGACTCCATCTCAAAAAAAAAAAAAAGATTTCCAGGAAAATTTGATTGTTTTCAGTGAAACCGAATATCAACCTTTTTCAAATGGAAAAATCCCCAAAATATGGTAGAGATTTAATTTTTTCTGCCCAATTCTATCCTCTAACTTAAATATATAAACAGATTAAACATTTTTTGAA
GCATCCAGAAATGAATCCAACTGACCATACTCAACTTACCCCGCAGTTAAAGGAACACCAACCCTATCAGATGAGAAAGAATCAGCACAAGAACTCTGGCAATTCAAAAAACCACAGCATCCCCTTACATCCAAATGGATCACTAGCTCCCTAGAAATGGTTCTTAACCAGTCTGAAATAGCTGAAATGACAAACACAAAATTCAGAATCTGGATAGAAAGGAAGCTCATTGAGATTCAGAAGAAATTTGAAACTCA
CTCTTCGTACTTTGTAGGAAGAGCACAGAGAGGCAGGAAAGGAAAGGAATGGGTTTTGGAGAGCACATCAAGCCAAAATAACACACTTGTTCTGACCATCCTAGGTACTGTGACAATAATTAGGAGGAAGAATACCCTTCTGTGGGTTGGAAAAGCCAGGAAGAAGAGACTTAAGTTAAGCTAGCATACATCAAAAATAATTGACAATGGTTAGGCTTCATTGTAGAGAAGCCTGCACTGGCATTGCAGCCACCAGCCCACCACCCACC
GTTATGAAGCCTACTCGGTCAACAAACAACAAACAGTTTAATTAAAGAATCCATTACACAGATTACAATTATCTCAACTACTCCAACCCCAAGACATTTTTACAAAAGCAATTTAATTTACATAAGCAAGTCTGACAAGGTCAACAGGAGAAAGCTCAGGAAGTCTGGAAAACATATAAAGACATAAATCATACTCAATCTAATTAAAATCAGTCTGATTTCACTATCACCAAAACTCCTCACCAAAACAAACAAACAAACAAATGAAAGAAACAGTTAACTGAATGTCCT
AAACTCACAGCGACAAATCCACCACCACAAAAGGGTATTTTCCCTCCCTGGGGTAACAGTCTAAATTGTTGCTATCTTTCTGGAAGCCAATGACATTCACAACCTTTGACCCAGGAATTCCATTTCTAGGTATTCATCCTGAGCAAATAATCAGGCAAGTGGGGGAAACGAAGGTATAAGGACATTCATCTGAGCTGTTAAAATAACAAAAAACTAGAAATCCCAGAGTCTGACAGTTCAGTCTTGGATAAAGAGACACGTTCCTACACTAGAATGTTCTAATGTAGCCATTAAA
ACAGTGTAGTAAAATATATGTGATGGGGCAAAAGGTCTAGAAGAAAATACATTGTCCTCATGTTTTTCAATGTGGTTAATATTATTTTCACAATGAAAACAATAATAAGCTTAAAGATTGGGAATCAAAAGTTCCTCACTGGCCCTCTGATTTGAATATAAAGTGTTAAAAATTTATATCCATCATTAACCAGCCCTTAAGCTTCTACAGACTTTAACAGTTTCGTGTCAGCCTCAACGTTTATCTACTTTCTGACCGGTATCCCTGCCATGATTTTCATAGGAAAGAGAGTCAGAAGGGACCTTTCCAATTTTGTCATTTTACAAATTGAAACTCTGAACCCCAGCCTTCCAAGCTAGCAGCAGAACCAGTATGAGGATCCAGGTCTAC
CGTCCCCACTTTTCCCCGGGCCACCGGCTACCCCGCCCTGGGCGGGTACCGCGAGAGCTCTCTCCGCCCTCTACTTTCTGCGCAGAGCTGGACGGGACCCGACACGCCCACGCCCCCTAAGTCCTGGTCCTGGGGTGGGCTCCGGAGCCCCGCGTCCGACAGTGGTCTCCGTGCAGACCCAGTGCCCCTACCGCACCACTCGCAGTCTTCTGGCCGGAGTCCCGTGTTTACCTGTCCCTCCCGCGCCCGCGAGGTGGGCACTTGGGAACTGCTGAGTAACCCATCGCCACCTCTTCCCGCCGGCTCTTAAACTCCTGGGGCCGGG
CATGGCTTCTTCTTTTTTTTTTTTTTTTTTTTAGACACAGTCTCGCTCTGTGGCCCAAGCTGGAGTGCAGTGGCGCGATCTCGGCTCACTGCCACCTCCACCTCCCGGGTTCACACCATTCTCCTGCCTCAGCCTCCCGAGTAGCTGGGACTACAGGCTCCCGCCACCACGCCTGGCTAATTTTTTGTATTTTTAGTAGAGACGGAGTTTCACCGTGTTAGCCAGGATGGTCTTGATCTCCTGACCTCGTGATCCGCC
TCTTGTGTGTGGGTGTGAGTGTGTGTCTGTTTGTTCATATGTGTGCGTGCTTGTAAACAGAGACAGTGATTGAGATTTACCTAAAGCACAAATGCAAAACCAAATTCAACCACTATTTTAGGATTGACCCAAGCAGTGAAGAATCTCTGGGTCAGGGCCAGAGAAGTCAAACCTAAGAATCTTGAAATAACTCCAACAAGTTAAAAATGCCCAGCGTGAAATGAGTGGGAGATTCCATTCTCTGTCTCTCCCAACATCTGCTGCTTTGGGA
TCTGGGCAGGAAAAATAATCTGGAAAAAGCTCAGGTTTAGAGCCCTTTGTTCTGATCCATGCGGCCACCAAATAGCTAGGCAACCCTGAGAGTCTGCCCCTCCGGGGCCTATAAAATGGGGTTTTAATCGGCCTCACAGGGCACATGTGTGGATCAAACAAGGCAGAGCCTTCCTGAGTGCTTTGGAAACTGAAACCCAATACAGACATGAGGAGGAAAACCTGAATGGAGCTCTTTCCTGGCTGGAACCATGGAGGTGTCCTGGAAAAACCTGAGCTTTTTTCCATATTATTTTGCCTGCCTGAGA
ATGCTATCTAGTATGTCACACCCTAACTTCAAAAATGTTAAAAAGGCCAGATGTGGTGGCTCATGCTTGTAATACCAGCACTTTGGGAGGCCAAAGTGGGAGGATCACTTGAAGCCAGGAGTTCAAGACCAGCTTGGGCAACATAGCAAAATCCCATCTATATGTAAAAATAAAAAAATTACCTGGGCATGGTGGTGCACGCCTGTAGTCCCAGCTACTTGTGAGGCTGAGGTAAAAGGATCACTTAAGCCTAGAAGTTTGAGGCTGAAGAGAG
AGCCCACCAGCTGACCCAGATCTCTCTGCAGGGAAGAGAAACCGGAATAAACAGACACACTAATATTTATTACATTAACAGACAATTAGATCGCATTTAATATGACTCAGGCACTGTCCTAAGTGCTTTACAGATCTTACCTCATCTAGCCTCTGAGATAGGTGCCGCATTATTCCTCATTTTACAGATGAGGGGGAATAAGATAGAGGAGCCCCAAAGTTACGCAGCCAACAGATTCAAGTGGGTGCTGCGCCACCTCCCAGAGAGGAAGGGGCCAAGAGAGACCAGGTAGGGGTGGAGACACTT
GCGATTCTTGTGCCTCAGCCTCCTGAGTAGCTGGGATTACAGGCACGTGCCACCACATCCAGCTAATTTTTGTATTTTTAGTAGAGACAGAGTTTCACCACGTTGGCCAGGCTGGTCTTGAACTCCTGGCCTCATGATCCGCCCACCTCAGCCTCCCAAAGTGCTGGGATTACAGGCGTGAGCCACTGCGCACGGCCTCTTAGGCTTCTTCTTCTTTTTTTTAATTTTATTTATTATTATACTTTAAGTTTTAGGGTACATGTGCACAATGTGCAGGTTTGTTACATATGTATACATGTG
AGATGCACGTTGCGCTGCCTTGTAGTACATGCAGGCCAAAAAGCGAAGGACACTCACGTTTGGAAATCAAAGGAAAACAAGAGTTTTGCTGAGCTCTGAAAGAAAATGACCACACAGTATTGGATGACTGGGGGACCCTTTTGAATATGTGCACAATAATTCTTCCTTTTGATATTTTAATGTATGTTTGCACTTAATAAAGCCAACATGTGTTAAAAGAAATGTGCTTAAAATTAGCCCAAAAGAAATCAAGATAAAAATCAGAATATGACCTTTTCTTGAAACA
AGGATTCAAGGAATTGTATTTCTATTGTCTCAGTCATAACTTATCTCCCATTGTGTTGACTCCTCCCTGTATTTTTTGCCTGACATACTGCCTGCAGCTTCTGAGTAATTCTGCTGAGGGACTAAATATCTTACTCAGCTCTATTCATCACTCCTTTGTTCAAGCTGAACTAATAGCAACAACAAAAAACAAATCCCCAAACAACCGTATGGTAATTTGGTATATAACATGCCACCATTTATGGGGCTGAGTTTTAGAACGTCCCCCCACCCCCTACCCCCCGCCCGGTGCCAAGGACTCAGGAATGATGGGGAGTGTAATTGAGGGATTTCCATTTATGTCATTCCTAGGAAAGTATGTTTCCCCAGGCTCTCAATCTGATTTTTCTCCTCTTACTGAGTGCTTACTGTAGCCTTTACAAGGGATTCATTGGTCTGTATATCATCTAATTGCTTCAGTGCCATGATAAATCAATTTAAGAAGCGATTGAAGCGTTCAACATAACAA
ATCGGACCGCGTGGAGAACGGCACACCATTGCCAACTGCTTGTTTAGGACTATGAAGGGGTCACTTTTCCAGACCCTCGTCTGGGGGTCCTTCTAGGGGCTGCAGAAGCCACGAGTCGCTAAGGGGTACCTGCCGCTTCCTCTGCCCCAGGGCGCCCCTGACCTCCGGGCATTGGGGCCCGGCTCCCCGCAGCCTCCCACCCCGCCCCGCTCCCGAGCTAGCAAAGCCCACATGGCCCCGCCGTCTACCCCGGCGCCC
ATAAAGAGCCGACACTAATCCTTCCCACAAACCCCCAATTTACAAAGGGAAAAACCACACGCAACACCTCAACTTGAATTACCTAATGCTATGGTCTGGAAGTTTACGTCCCCCAAAATTTATAATGGAAACGTAGTCCCCAGTGTGATGGCATTTGGGGGCGGGGGCCTTTGTGACGAGATTAGGTCTCGAGGGCAGAGCCCTCATCAATGAGATTAGTGCCCTTAGAAAAGAGGATCCAGAGAGCTCCCTTGTCCCTTCCTCCATGTGAGGGCGTG
TCAAAATGTGGAAGCACCAAAAAATAATGTGCATTCCTGCTTTCTGCACTGATTCTAACCCTCTGGAGTTTTCTTATAGAATGATGCTTATCAGAGGAAAAACATCTGTTCCACTTTCTTTAATCTCTAATTTATCTAATCTCCCCGTATAAAATAGGTATACTGCTAATGAGTAAATTCCTGCCAAGGGAATGAAAATGCTTGTTACAATTACTTATTCTGCTCATTGACTTTACCCTCTGTGGTCCAATATCACACAACATAAATATAATGGATGGGCCACTTTTTTCTGGCATCTTCATCACCGGCCACTAATAGAGAGCC
CCTGGGAGGTGGAGCTTGCAGTGAGCTGAGGTCGCGCCACTGCACTCCAGCCTGGGCGACAGAGCGAGACTTCATCTCAAACAAAAAAAAAGAAAAAAAGAAAAAAAACAAGAGATCTGAATTTTTTTTTGTATATGTGAGTTTTAAAAATAAAATTTATTTATATTACAAATACTTTCTCTGATTTGTCTTTAAGCTTTTGTTTTTGATTGTGGTGATGTTTTTTGATATTAAAGGGACGAGTCTAAAAACCATTCAGAGAAAA
TTTCACCCACAGTCTGGAAGTTGCCATATTGTTACTTTGTCGCCTCTAAGTGGAGTCAGTTCTCTCCTGCCCTTCAGGAGGGAAGGTCATTGCAGCACCTGGGCCACTCCATTAGCAGTCATGGGCTCCGATGACCTAGGGCCTCTCATTTCCTCACAGCTCTCCCCAGAGCAAACACATCACAAAGGGCTCCTTGCTGGTGTCAGCGAGTCCCCCTTGTTGAGGGTCATCCCCTGGTATCTATAGGAAACAGCATCCTCTGTTGCTTCTCTCACTGCTCCCGCCCTCCCTCCC
CTCCCCAGGACTTAGAAACTAATCCAGAAATTCTCATGGAAATTAGATAGGAAAGTGAAGATAAAAGACGAGAGAAAAAGTATCACTTCCCTTGGTCAAAAAAGTAAGGAACAGATGCATCATCCCATGGAGAAGGGTGCCACCAGGAGTAGGCAGAGGTCTCCGCCCCTTGCCTGGAGCCCAGGAGACTTGTAGTGGCAGGTCCTCAAGACAGACCCTCCCCACTACCCTCCCTGTGACTTTCTGTATTGAAATGAATGTGAGTGCTCATCCAGACATC
GGTCAATAAAGGTTTACAAAAGGATGCCTCACAGAACATTCCCATTTCAAATAAGGAACTTCTGGATTGAAAAACTATGAGTCTTAATGAGGAAATTTCATGCCCATCACAAGACATGTCTTTTTAAGTAGGGGAAGAGGGTTTCTATAATCTCTTCTTTATCTCTCAAATATATGCAAGTGCTCCTAATGTCGGAGGAGACTGGACTCAGTCAGTTGACGATAGCTTGAAGTTGCCTATTGCAAGCCCCAAATTGAAATTCCTTAGAAGCTGGTTTTTTGTCTTTTTTTAAAGAGCGTTG
ATTACACATTAGCCCTGCACTCCCTCGCTAAGTGGCTGACGTCCCATATTTGAGACTTCTAACTCCTTTGCTTTTTCTTTTTCTGGGTCCAAGACATCTTGGACAATGTGATTACAGTTTCAAGTGATCCTTCTGCTCAACCTTCTCTTTTTAACCTCAGGAAGCTGAGGTCCGGGGTGGGTGAAGCAACCAGTCCGGGACCCCACAAAGGGCGGCGGCGGGGCCAGTCCCGGGACCCGGTGTTCTGACCCACTTCGCACGCGACCCAGGGTGATTCTGAGAACGGCGTCTCCGGGAGACACTTGCG
GAGCCTGTGATAGTTACTGTGGAGCAGCCAGTTCATGGGGTCCCCCTTGGGGCCCCACACCCCGTCTCTCACCAAGAGTTACTGATTTTGCTCATCCACTTCCCTACACATCTATGGGTATCACACCCAAGACTACCCACCAAGCTCATACAGGGAACCACACCCAACACTTAGACATGCGAACAAGCAGCCCCCAGCGAGGGTCTCCTTCGCCTTCAACCTCCTAGTGTCTGTTAGCATCTTCCTTTTCATGGGGGGAGGGAAGATAAAGTGAATTGC
ATGCACTGTCGGATCGGCATTCATATGGAAAAACAGAGGTAGGAAACATTTTATACATTTTGAAGATACTTTGATGTGCAGTAATTTTGAAACTTTCGTAGGGCACCTGTTTTTCAATGGGCGGTGTAGAGTAATGCTGCCAAACACAGAGTTTGAGCCCTAGTACCACACCCACTAGCGGTGTGACTTTTCCTGGTGACTGAGTCTCTCTGGGCCTCAGTTTTGCATAGGGGACTTGTTCCGCCCCTCCTTGTCCTAGGTGTAAATGCTGCGTTGGTGTTGCACTCATAGGCTCACCTGGCCAAGGACCAGCTTCTGTCTA
GTCGAGAGGGACGCCCGTTTCCGTCCCGCGCCCTGCTGACCAGCCTCAGGCTTCGCAGCGCCGGGTGCTCCCGCATGGAGCGGCTCAGAAGATACTGCCACAGGCGGCTGTCCTCGGGGGGAAGCAGGCACTGCTCTCGCCGGCCTCGCCATGGGGGGCACCGCCTCCCTGACGGGGAGAGGGTGTTGGATTAACCTGAGCCACGCCGCGCCCTACTCTGCGCCCGCCCACCCGCCCGCCGGGACCAGGTCCTGCTCACCCAGGAAGAGGCCAGTGGCGAAGGCGGCGCCCAGTGCGGCTGAGCCCAGGGCCAGCGCGGCGGGCACGGAGAGCCGGGGCACCGGCT
TTTAAAAACTGCTAATACATGACATGATGAAAAAAACATTAAAAAAGATAAAAGTAAACCAACAAACCTTTAGTCTTTAAAAAAAAAATTATCTGAAAGTGTACCTTTTTCCTTTTTACTTTTACTGACGACTTTAAGGTGATGTTGGCAACAGTCCAGCCCAGCTGGGATTTTAAACTTTCCCCTCCCTCATTCTACATCAGTTCTTTAAAAAGCTCCGATCTCCGTCCCCCAAGGTCTATAGGGCTTGCCAAGGTTTGCAGCCTGCGTGGGTGCTGAA
AGCGTACTACTGTTCTGTGACTTCCCTGTGACCTCTGCAGTACTCCTCATCCTGCGTTTGGTCTCCAGGTGTCGCCTTTCTGCCGTGTTCCTAATATTTTGATTCCTGTCTTGAAAAAAGCACCTGCTGCACAGTAAGCCCAGGGATGTGGCAGCTGCAGCGGGCTTGGCTTTGTGAGGAACCGGGTGTGTCCACGTTGGGGGAACATCATACTTGATACACACGTTTTTATTTGCACAAAGAAAATGCTATTTTTGGAGCCAGAATTTTCATG
ATAGAGGGATGCAGGAATTAGCAGGCACTTTGGCTTTAGGTTAAATATTTGCAGATTTTAAGATGGAGGTAGAATTCTATTTTGGCTGGAATTAGCCTGGGGAAAAGTGGTGGCAGATACCAGCTCGAAGGACTGAATAAATGGGAAGCCCTATGCTAGGCGCAGACTTCTTTTCGGCTTGGGCTTTCTCTAGTATCTCCTGAGCTGATGTTTGGAGTCATCAACCTCCCCACCTCCAGCGCCAGCTCCAGTGCTGACCCCTAACCTCTGACTCGTGACAACTACCTGCCAGCACCATCTTCAT
ACGTCTGGGGACATCTGCGGTTGTCAGGACTAGGGGTGCTCCTGACCCTGGGTGGAGGCCAGGGACGTTGCTCAGCACCCAGCAGTGTCCAGGACGGCCCCACCCTAGGGAACGGCCCAGCCCGCATGTCCGCAGTGCTCAGGGTAGACGCTTTAGAGCATCCCCGGTGACCATGTGTGTGCAACCACACGGAGGGGGGGGAAACGTGATTTTAAAAGCCCATCAGGTTGGAGGGGCACGAACTGACGCACGGGACAGGTAGCGCCCTGAAGCTGGGCTGCACGGCCTTCAGGCCAGGTGGAGCGAGACTTGCTGTCAAACAGGCAGAGCCACTGAGAGCACT
CGCGCGCTCCTTCCAGGGTCGGAGGCCCACAGACCCCTCACGTTCGCTTCTGTCAGGAGTAGCGGCAGAATTTCGATAATTTATGTCTTTGATGGAGACTGGGAAGGTAGCCTGGCCGCTGCGCAGGAGAGCTGCGCGGGGTCCAGGAGGGGAGCGCGGAGTGGGAGCAGTCGACTCGGGCTGCGCAGTGCGTGTCGGCTGTCACGGGACACCGGTGAGGACCCTGCACCCAGAGTCGGGGGTCCAGGCTGTTGCTGGAACAGGAGGCAGCTCGGTGTCCACGGTTCCGC
TGTGGCGTTCTTGGGGTGAAGGACAATACAGTGAAGGAGCCTGAAGTAAGAAGGAACATGCTAGGTCCCTTTTTTTGTCAATGGACTGCATCCTTGATACTTCTTGTTATACTTCAGAATAAAAATTAGCGGGGCAGAAGCTGTCATCTGTGTGTGCACCTCAGGAAAGACCCACTGCTCCTTGATCGAGCCAAGCGGCCCTGGTGCAGCCCGTCTGTGAATCATTTCTGATGAGTTCTAAATGGCTGCCTTTTAGAA
TGGCCCCATTTCACAGACGAGGAAACAAAGGCCCAAAGAAGAGTTCCGCCCGGGACGGAACGTGGCATAGCTCGCAACAGAACCCAGTCTCCGGAGATCCCTCTCCTCTGCACCACTTGGACGTTCCACGGAGAGGCAGCGGTGCGCGGGGCGACGGGGAGCTGCCAGAGAAGTCAGTGGTGGGCATGAGTGGGTGAGACGGGCCCACTGAGGTTTCTGGTAGAGTTTCTTTTCTAATCCCTGCTCCCTTCGGGGGTTCCTTTTCCAAAAATTGAAGCACCCCGCGCCCCGCCCTTGCCCAAACATAGCCTGAAA
GGCCCTGGCTCGCCCACACAGAGAAAAGACTTTGCTGGTCTTAGCACATACTCCAAACACTCTTAGGCACACAGGCCACCTTGGCCTCTCAGCTGGGTGTGTCTGGTCTGAGTTGGGCAACTACTCAGCTTCTCTGGCTTCTGAGGGAACACTCAGGGAACCTCAGAAGGGATAAGGGACAAAAGAATTGTGGGGCATAGGTTGTCAGCTGGTGAGAACAGTTCTTCCTTTCTCCCCCCCACTTCCATCTGAGTGCCTGCTGGTACC
TCCGTTACAGTTTATTATGGGGAACGGAGACAACTTTAAGTCAGCCAAGGGAGGAAACCCATGGGGGAGTCCGGGAGAGGTAACAGAGCTTCGACTGTCCTGTCCCCGTGGTGTCTGGGCTGTGCTACCTTCCGGGCACCCTGTGTGACTGCACGGGGAGTTCTGCCAACCAGGGACACTGCCCAGCCTTAGAATCCTGGGTCTCTTCTGGCATCCAGCACCTAGGGATAGCTGACTTCCCACATGGCCAGTCTTAGTCTCCAGCCTCAGAGGAAGTCGAACTGCAGGAC
GGGGGACCCCACACGGCCGGCTAGGCAGGCCCAGACAGCCCAGGGTGGGGGTTCCATGGGGGCAGGAGGGGAGAAGCCTGGGCTGTGGAGCAGCTGGGACGTCCGGGGAAGGGCCTGGGGGTCAGAGGGGCGGCTCCCGGGACAGGGAGGCACGTGGAGGGGCGGGGTTTGTGGCAGCCCCGGAGCCGCCTCTGAAGCTTCCATCTGCAGCCTCCTGTGGGGCCGGGTCTGCTTCTCTTGCTGGGCACCCACATCCACCCCCGAGGGGTGTGCGACAACCCCCATTCC
TTTATATTGTTTTGTTTAACCCTTACGACAGCCCTACACATTAAGAAGTATTGTCTCCATTTTAAAAAAGTCAGAAAAGTGTTTCTGTCCATAGTCACTTGTTTAAGGGGTTAAGGGCATAAACTTTTGGATCCAGACTGACTAGGTTTAAATTCTGCCGCTGCCTTTTCCTAGCTGTATGACCCTGGACAAACGTAGCTTAATATATTTGTGCCTTGGTTTCTTCATCTGAAAAATGGAGCTAATAATTGTG
CTTTTCCATGGCAAAAATGTCCACATCCTGATGGACAAGTCCTAATTCCTTACAATAATATTCACCCACCTGAAGGAAATCCCACCTTTTCCACAGGGAGACCCACCACAGTTAACTCCAGCTTAACTGGAAGTCAATCTCTTGCGGAACTCTCCACCCCCAATAAGTGTTCCCTCCCAGCCTCGGAGAGGGCCTCACCGTGAGTGCCGGTGGCTACCAGACATTGATTCATGGGGCCTCGGCAGTCAATGAGGAAAGTCTCTTCAGAGGAGCATCCATGGGTGCTGTTCCCCTTGCAGCTGTA
ACACACATGTACATATACATACACACGCATACAATACCTACTGACACAAAGGTACACATATGTCCATGAGCACAGGCTCACACATGAGCATACACAGTGCTACAAATATACACACTCCTGCACACATGGGAGCATATAACACACATATTCACATGTATGCACACATGCACACACAAGGCAAAGACATACACAAACACACAAGAGCATATGCCATGCATACCAAGATTCACACAGGTACATATGCACACACATGCACCTGCACGCATGATCACACACGTGGACACATGATCACACATGTGCATGC
ACCTGTAATCCCAGCTACTCAGGAGGCTGAGGCAGGAAAATCGCTTGAACCCGGGAGGTGGAAGTTGCAGTGAGCCAAGATCACACCATTGCACTCCAGCTTTGGGGACAAGAGTGAAACTTCATCTCAAAAAAAAAAAAAAAAAGAAATATTATGTTTATATCCTTTATCCTTCTTTACCAAATTACCTCACTTTACCCCATATTTTGAGGACAGTTTAAAGAGGTCTGCACGTTCTGCAAGCACTACTTTCTGTTGTCTCACATCAAAAATTTCATTAGAAGTACCT
GGGAGCGGTGGCTCACGCCTGTAATCCCAGCACTTTGGGAGGCAGAGGCGGGTGGATCACCTGAGGTCAGGAGTTCAAGACCAGCCTGGCCAATATGGTGAAACCCCGTCTCTACTAAAAATACAAAAATTGGCTGGGCGCAATGGCTCAGGCCTGTAATCCCAGCACTTTGGGAGGCCGAAGCAGGCGGATCCCTTGAGCTCAGGAGTTCGTGATCAGCCTGGGCAACATAGTGAAACCCCATTTCTAAAATAAATAAATAAGTTAGCGCGCCTGTAGCCCCAGCTACTCGGAAGGCTGAGGTGGGAGGACGGCTTGAGCCCAGGAGGTG
TTCTGTAGTATATTCCAGAGTGAAGGAAATCAAATCATCAAATACATTTGCATCAGAATATTTCTGCATGCTCTCTTATTGTTTTAGTATCTGTTTTTGTTTCAACTATGATCATGTAACCTGTTATTGCAAAGAAATGACTTGCAACAGTTATCTATTTACATTTATATAGTATAAACTCCCGTGACCTAGAAGAGAAACATGCAAAAAAATCTACTCAACAAAATTTAACTGATCTCTGAAAAAGATATGCATGGAAGAGA
TTCTCGTGGACTGGGCGGGCACTCCAACTGTATTTACTGAGCCAAATGATAAAGAGTTGATCTCTGGATTCATCTGTACTCAACATGAAGTGGTACTATTTAAAAGATCATTTAGGCAGCATGAACTTGTGTAGTATAAGAATTGACACTTGGCCAGGCGTGGTGGCTCCCGCCTATAATTCCAGCACTTTGGGAGGCCAAGGCGGGTGGATTGCCTGAGTTCAGGAGTTCGAAACCAGCCTGGGCAACACGGTGAAACCCCCATCTCTACTAAATACAAAAAATTAGCTGGGTGTGGCAGCATGCACCTGTAATCGCAGCTACTCAGGAGGCTGAG
CTGTGAAGAGCTTTGCAGATGGGCAGACACCTTCATCAACCAGGTCCATGTGGCACCGCTCTTCTTCGTGAGCCCTCACTGGCCAGCTGCTTCCCTCCTCACACATGCACAACTGGACCATTTAACAACTGCGTTCGGAGTTTTTTCCCAGGAATTAATGCCAAGGTCAATGGCCTTTAGTTTTAGATTTGGAAATTGACTTTGTTTTGTTTTTTCGGATTTTGAACATCCAGACAGCTTTTGTTGGTTGTGAGCCTTCTCTTCCCTTT
AACTGCAAAATTCCAAACAACTGTGATGACGAATTTTTGGGCTTGACAGTTTTGTTTGTTGTGGCCTCATGCAGGTACAGGATAAGAAAACCCTGACTACCGCCTCTTTCGGATCTCTAGGCCCACTGATAACTGCCCCCATCCACACATGCTCAGGGGTCTCTTCTTCCACGTTTCTCCGAGGCATCCTCCATCGACACCACAGCCCAGGAGGAAAATGAGAAAGTTCAGGACTGTCTCAGACCATTCACTCAACTGATCCTATCTCCTTCTCAAGATGTTTCTCAGTCA
ACAGCTCCAGGCTCCATCAAGCCTGACTCCTTTTTCTTCCCCACAGTCATTTCCCAGAAGCCCCCAGCTCTGCTTGCCAGGTGCCTTAGGCTGTACAGCTGCACTGCTGCTGAGTCCAGGCAGCTATCTGTCCCTGCAGCCCCTTCCCCAACCCATTCCCAGCCCAGCCCCACTCCACCACTGGTATCTCTAGTGTCCCTGACTGCTAGTGCCTCAGCCACCGCCGCCACTGCGATTTGGAAGTCTTTTAATGCAGTTAAATTATCTTAGT
GAGTGTGTCACCGTCATGGGCGGGGGAAGCTGCCTTAGGGCAGCCGAAAGGATGGGGAGTCCCCGCCCCCAGGCAACACCGGCTGTATCCCTTGAAGGGCCGCTCCCAGCCAGGGCAAGGCAAGGCAAGGCAGGGCTGGGAGGTGGGGAAGGCCGCCAGCCATCTCCGTGGGCTCCAGAAGGCCTTGGGCCCGGGAGAGGGCCGACCCCACCCCCATCCCCACGGGAGGGGGTGTCACCGACAGCTGCAGCCAGCAAGGCCGACTGTCACCTCCCTGGGGTGGAGCCTCACACCCTGTCATCCGGCCGGATTCCGGCCTG
ACCCTGCAAGATCTGAGTGCTTTTAGGCAAGAGGATTTAGGGGGTGAGAGTTTTCCTGGAGAGGGACACATTATGAAGGTGATATTGCTTAATTGATGGGGACTTTGAAACATAGTTGCTCTTTGTGAGAATGGTATAGGTTTAGAGAGAGGTGCTAGCACAGAGCTGTGACACCTGAAGTAGGCTGACCGCAGACAAATTGGATTTAACCACCAAATATATCTGTGTTTTCATGTCTTCCTGCCCCGTGCCCTCTTATCTGACTCACTTTACCCCAGCACT
GGAAATGCTGGAGTGGGTTTCTCTGAGGATACTCCCTGAGGTTTTACATGCAAACCCTGAGACTCTGGACAGTGTTAAATGATAAGGCTTATCGCTCTGAAAGGGACAGATGGCAGACCTACCCTGAAATAGCTTTTCTGGAAGAGTAACACATGGTAAATTGCATTAATTGCAATAATTGCTTTTTATGCCTTGATGAAAACTACCAAAGACCTTCAAAGATCTTCTAATCATGGCAAATGAGCACAGTTCCCCCTTACCAGTGACACAGCTACAGTGCT
GCAGAGGCCAGAGGTCTGTGGGGACCAAGTGGGGAGAGGATGGGATACTGAGTGAGGGGTGGTCCTTGAGGGAATTTGGGCAGAGTGGCCACCCCTCCCTTGAACAGTAGGTCTGTCCATGATCCCAAGGGCTCCCTGGGGTCTGCTCCTCTGACCCATTCCTAAGACCAAGGGATTCCAACCACAGGAATCTTCCTGCAAACAGATTTGTGGGCTGGCTTGGCCTGGCCTGCTCTGCCATGGATGGAACCATCGTTGATAGCTAGGGGCTTTAATGATGGAACTGTGGGCAA
AGGAAATTCCCTAAGCATTTATTATTATCGTGTCCTTGTGTACAGGCTGTCCTGAGAAACGAGACCTTGGGTTCACCATTAAAAAATGTGATGCTGAAAACGATGTTTCAACATTAAGTAATTCACCTTGAGTAAATGAAAGAAAAGAGAAAGCCAAGTTGCTCTATGATAGGGCAAGACAGTGAAACTGTAAATAAAGGATTAAGTTAGCCAGAAAACCAGGTGAGTTAGCTAAGTAGAGGGGTAACTACTTCC
GAAATAGTAATTCTGGTACAAATATAAAATCATTTTATTTTCTCATTTGAATAAATATCTTATTTCTATTTAAAGCAAAACTAACAAAAATTTGTGAAGTTTATAATATGTGGAAGTAAAAATATATGTTAACAGCACAAAGGAAGGGAGGAAGAAAATTAAAGTAGACCTCCTTCTAAACATTTGAGCCAGTCTCTCTCTCTCTTCTCCTCTCTCATCTAGGCCTCCCCTCTTCCTATAGCATGACCATAAGTAGCATCTCAGGAAAAACTCTAATCCAATATTTTTCT
CCCAAAGTCACAGCTAACTATTTGATGGTGGCAGCAGCCTTCAGAAAGAGGCAGGAAGCCTCCAGAGCCACTCAGTCACTACACTCTCCGGCTCGCATAAGAGCCTGGCTGGGCAGGTAAGCAGGAAGGAGCTAATGGCAAGAATTCGAAGGAAAAGGTACTTAGGTTCAGAGGCTAAGATAATTCGTTTTTTCTGGCTCCTGTTTTAGTGAACATCTGAAGCTGTACCCTGGTTCTCCAGAATGTTGTGGTTTTTGTTTCCCAATATCAACTCTCAGGTCAATAAGGAGGAAAAATTAACAACTAGGTTCAGCATATTA
GGCATCCTCCCCCACGACGCGGAGGCGGTGGTACGATTCCTCAAACGCCCAAGCTTGAGCTTTTTTTGTATGCGAGATAGAAGCCAGGGCAACCTCGCCCAGATAACCCCGAAAACAAAGGCACGACCAGATAAGTGACTTCAAGGGAGTAAAGGTCGTTCTATCGGAGAACGTTCCAAACCTACACAGACCCTCTTTTCTTTGTACCGTATTTCAGACCACCCAGTCTTGTACACACACACACACCACACAAAACAAAAACCCATCATTGTCATATTGGACTCAACAGT
AAGTGCTGTCATTACAGATGTGAGCCACCATGCCTGGCTAAATAATTTCTTTTAAAGCTGAAAAACATAGGATTTCCCAAATCACATAGGTTATAAGCGCTAGACCTGGGATTTGAACCCAGGCCTAGAGGTGTGAGTCCAGATCTCATCCCATCACCACTGAGCTCTCCTGGCCTGATGGGGAACTCAAAGAGGTAAAAGACCTTTGTTTGTTTTCAAGGAACAGGCCGTACAGTTGAAGAAGATAGGCACATAGGAAACAACCTGAAGACATAGTTTCCTCTGATTTCATGCCAAGGAAATTGATATGG
ATTGGCCACGCACTCACGGTGGCCATACAGGATGCCCTCGTGCGCTGGTGAGAGGGGAGTGGGGGCTGCTTGAGTTCTTGGAAGGGAAATAGGAAGGGCAGGAATGAGTGAGGATAAACATTTAAGCTCAGGGGCTCACAGGAGGGCATTTTTGTTGCAGGCACCGGATGCGTGGGGATCAAGTGCTGTGGGTCCCTGGTTCAGATCATGCAGGAATTGCTACACAAGTATGTCTTTTGTTACCTGTTCCTTTTCTTGGGCAAAAGCAATTTCTTCCCCCAAAGC
CAGCCCTGATACTGAAGCCTGTTGCGGTGTTTCTTATTTTTCTGGCTGGAGCCTGATTATGAGAACATGGCCTCACCACGGGGCCAGCGCTCAGATTCCTGCCCTGCCGATCATCCAGACATCAGAGGAAATGAGAGTATTGCTCAAATGAGGGAGACTGGAGCTTTATTAAGGAAACAAAAAATACCAGTAAGACTAGAGAGGGGTGGTTAATGTTTCTGGAGGCAGCTGTGGAATTTCCTGTTTGCTCCCCCTCTCCTGCCTGCCGCAGATGAGGACACACG
GCATAGGCTCATCTCACCATTGGGAAAAGCAGCTCTGGGGAGTTAAGTACCCAAATCACCCACAGAGCCAACGTTACAGTCCTGAGAACGAGTGTGCATCTTCTGACTCCCAATGCATTACTCTTGTTGCCCACCCTGGGAGGACTCACTGGAAAGGAAGCCCCCTCTCCATGCTTAGCTTCAGGTTTGATTTGCAGAGTTGGCAGCTGCAAACAGTTCGATCTCTCTAGTCCCGGCTGAGGAGGAGAAACAGCGCCTGCAAGCTTGGCACTGCACACCTGGGGTTGGGGACAG
GCCTTGCAGATAAATAGGACATATCTAGGTGGTGCTGTGTCCAATAAAATAACACATCTGAACTCAGGTAAGGAAGGGTTCTCTCAACAGGGAGAGGTTCCAGCCAGGAGACCCCGAAGCGTCTCCCACTCAGGAAGACATGTGCTTCTCTGATATGAGAAGGAATGACCACCGCCAGAGCGACGCCCTATGGGGGAGGATGGGCGAGATGGTCAGCGGGAGGGGTCTTAGGCTGGGGTTAGCAGACGCTTGGAGAAGCAGGCCAGGGCTTGCTACTCCCTG
CACGCCCAGCTAATTTTTTGTATTTTTAGTAGACACGGGGTTTCATTATGTTGGTCAGGCTGGTCTTGAACTCCTGACCTCGTGATCTGCCCGCTTCGGCCTCCCAAAGTGCTGGGATTACAGGCGTGAGCCACCGCACCCAGCCATGCTTTCTGCATCTTTTAACTCTTTCTGTTTCTTTTTGGTTTGTGTTTTCTTCCCCTTTGACTCTATCTCTGGGCCCCATCTGCCCCACAGATCTCCCAATTCTACCTCCTTCCAAGGTGGTTGGGACAATCGAATGAGGTAACATACAG
GCCGAGGTGGGGGATCACTGGAGTCCAGGAGTTCCAGACCAGCCAGGCCAACATGGTGAAACTCCATCTCTACTAAAAATACAAAAAAAAAAAAAAATAGCTAGGCATGGTGGTGCCCTTCTGTAATCTCAGCTATTCAGGAGGCTGAGGCAGGGGAATAGCTTGAGCCTGAGAGGCGGAGGTTGCGGTGAGCCCAGATGGTGCCATTGCACTCCAGCCTAGATGATAGAGTGAGACTCCATCACAAAAAGGAAAAAAAAAAGGTTGTCATTCTGCAGCCCAGATCGTGCCATTGCA
GGATTAGCCAGAAGACCCTGGGCATGTCATCTCACCCCTCCTCAGACCTCAGCTTCTAGCTGGAGACCACATGTTTCTACCACGGGACCCTTGCACTTGCTAGTCCTTCTGCCTGGAATGTTTTTCCACAATCTGCATAGATTTTCTTTGTATATTCATTCGGGATTTATTTTTCAGTGGAGTTCAACCTAACAGTTTTGTCCAAAATACTATTTTACTCCCACTCCCCAGTAACTCTGCTTTTCTTTTAAGTATATATCATCATTTATTTATGTGCCCTCAACTCCTAGAATAGGGCCTGACACATAGAAGGAATGCCATACATATATGTGGAATAAATAAGGACATCTTCCATGACTCCCCTGTCACTTCTCCTCCTAAAACAAAACGTATGCTTCTTCCTCCATATTACAGGGGAAAAGAGGTTCTCAGATCAACCTGATATTTTATTCACACACTCTTACTGGTCAGAGAATCTACTACTGTGTAGTATCCAGAACGGTTTCCAGGCCTCTGAGTGTGGTCTGCCCAGAAGGACTGCATCTCGCTTCCATCTGGACACTAAACCTCTACTGAGGTAACCCAAGATGGTACTCAGGGATTTTGGCAGACAGAGCATATTGCCAATATGTACTGATTTACAGCCAACAAAAAATGCAATTGAGTACTTACTGCTTACTTAGTAAGATGAATAATAATAATAACTTCCACAGACTGTGCATATATTCTGTGCTAGGCATTGTGCTAAATACATATAGTGTCATCTTTAATGCCAAAAGCAAACTC
GAGAACACTTGGACACAGGAAGGGGGACATCACACACCGGGGACTGGCGAGGGGTGGGGGGAGGGGGGAGGGGGAGGGACAGCATTAGGAGATATACCTAATGTAAATGAGGAGTTAATGGGTGCAGCACACCAACATGCCACATGTATACATATGTAACAAACCTGCACGTTGTGCACATGTACCGTAGAACTTAAAGTATAATAATAATAAATAAAAAAGAAAAAAAAAAAGATGTGCTCTATTCTTTCTTTATGTAAAAGAGAGCAAACCTGGCCTATCCACG
GGGCCCTTCCCTGTATGGCAGCGGAGGCGGAGAGAGAGAGAGGCCAGCTTACGCCATTATTTCTTCTATGCATTTCAAAGACTTTTAGTACTTTCACTAATTCTGCTACTGCTATCTAGAAGGCAGAGCCAGGTGTACTGGGTGGAACATGAAAGTGAAACAGCAGTGTGACTGCTGAAGCACAGCATCACGGGGAGATGGTTAGGCCTCCAGATGGCTGTGGGCAGGCCTGACTGATATGAGGCCTATCCACAAGAGGTATGGTGAAGCA
CCTGCCTGGAGTCCCACCTCTGCTCACGCACTACAGGCTGTCACTGGGAACCTCCTACTCTGTAGGCCCACCCAGCTTGTGACTGTGGCAACCCTGTCCCGTATCCAGACTGAACAATATCTTTCTTCTGCGCTCACTTGGGAGCAGCTTGGGCCAGGCAAGAGGGGTCGTGCTTAGGACCAGCAGCAGGACACAGAGGGGCAGGTGGCCAGCAGGCCTGCCCACGCCCATGCTCCCCATGCCCATGCTCCCCACATGAGGTGGGTTTTCCTTGGCTTCAGGCTCCTCATCTGCAAACTGACAATGCGCATGATTGTGAGGTGACATGGTGTGGGAGGTGTGGTCCCTGGATGCCTGAGGAACAGCCCAGATGGTTAGCAGTGCATTCCAGCACCCCAGCTCTCCAAAGCCCCTTTCACCTCCCTGAAGACAGTGTTCCTGCAGCTTCCTGGGGCCAGGCCACCTTCGTCCTCACCC
TATTTGAGTGTTATCAAAGTGCTTATGAAGACCTTGGTCTTTCTGATTCTCCTTTTTCAAAAAACCAAAAAAAACCGAGAAGCTCATTTGTTTCAGGAAGTTTCCCTGAGCGAGTGGAAGGGGAGGCCTCACACTGAAGCCAGAATACAAAGGAAGTCCTCTTGAGATGGATAAAGCAGTTCTTACATGCAAATCTCAGAAAATGGCAACTCCATCTTTCCACCTGTTCAAGCCCAGAACCGCTGGCAGTGTCTTGACTCTCTCGTCAGACCCCACATCCAATTTGCCAA
CTCCACCCACTTTTCCAGCCTCATCCCCTCATCAGACCCCCATCCAACTGCCCAGGGTACCCCTGTGACTTTTCAAAGCCCCGTGTACTCCAGATTCACCAGCTACTCACATTCACTCCCAGCCACCCATCCCCTCCCAAATACTGTCTGGGTTACCCACCAACCCCATCCATCCGCTCACCTGATGCCTGTCCTCCTCCTCACCCACCCACCCGCGCCCCTCGCCCCTTCCACCTGCTGTCCTGCCCACCGGAAACTGGCCAAATTGTCCCATAGATTTTTTTTTTT
GTCTCCCTTTCCCCGGAGGAGTTTAGAGAAGACTCTACTCCTCCACCTCTTGTGGAGGGCCTGACTGATAACCTGCAGTTATCCGGAGGCCTAACCATCTCCCTGTGATGCTGTGCTTCAGTGGTCACGCTCCTAGTCCGCCTTCATGTTCCATCCTGTACACTGGCTCTGCCTTTTAGATAGTAGTAGCAAGTTAGTGAAAGTACTAAAAGTCTCTGATAAGCAGAAATAATGGCATAAGCTGTCTCTCTCCTCTGTC
CATTAATTTTTTTTAAAGTGTTAAGTGTGGTGAAAGGCAGATTTCAGTGAGGATGTCGACCTCTAGAAGCAGACTTTCCAGAGTCTTGGAAGTAATATTTCTGGGTTACTTTAGGCTACTCAGACCATGTTTAGAGTATTCTGTCTTATTTTGGACACAACGGCCTTGGACCATGGCTGGAGGACATGTCAGTCTTGGCTATGCCTTCTAGTGTAACATAGAACAAGTATACTCTGCCATGACATGAGATTCCTTCGAAGAGTTTCACCTGACAA
TTCCCTCGAGCTTAGCAGCCACGGGGCTTTATCAACTCTGTCACCAATGGGAACCACATTTAGGGGAGTAAACAGTAAAACAAAGGAGTATGACAGAAATTGTGAGACAAGGCTGGCCTAATTCAGTTTCACAGCCCGCTTTTGAAACCCCACTCTCTGCAGGGCATGTGGAGATCATCAAATGGCAGTCCCTGTCAAGGAACTACACAATCAAGTTCAGTGGTTCTCAACTCATAGAAGGTCCTAAAATCACATAAGCATAAGCCCCTGCACCAGACCTACTGAGTCAGGACCTCTGGGTGGTCAGTACCCTGACTCTGTGG
CCGGAGTTGGCCCCTGGGGAGGACTCTCCTCCCGGCTTGTGGACGGCCGCCCCTTGTATTCCTGTGTGGCCTTTCTCCTGTGCACTTGGAGAGCTCTGGTGCCCCTGCTGGATCAGGACCCACCCTTATGACCTTCATCAGACTTGACTTCCCTCCTTAAAGGTCCTATTTCCAAATACAGTCACATGGGGATTAGGTTAGTATCTAAATTTGGGGGACACAGTTCAGACTGTAACAGTTGCTCTGCACAGCCCCGCTCGGTTACATCATAGATGTTTGCACACATCTGTGCACGTGAACTACGTGTTATCTGTTGCACATGCAGCGTTAC
GGAGGTGGTGCTGAGGGACAGGGCTCAGGGTAGGCTCCAAGGGAAGAGGCAGCACCTGGGCTGGGTTAAGAAGTAGCCTGGAGTTGACCAGAGAGAAAGGCTTGTGTAGGGGGGCTTAAGAGGGGACAACAGGCAGAAGTCAAGCAAGACTTATATAGTTGGGGCAGCCCTACGCCCAAACCCTTCCAGCAGCACCAAAGGCCCACAGGATAAAATCTTAATTCTGGGACCTCGCATTTGAGGCCTGGCCTCTCTCCCACCTCTTCCTTCATGCACCTCTGGGGT
AAGGCACATAAACAAGAGTGGAAGGAAATATAACAAATATTAAAAGCAGTTTTCAAAAGAGGTGGTATTTTAAATTCACTTTCCTTCTTAAATTATTTTGCATCTTCCGTATCTTGTACAATGAACAAAAATTTTTCTTAATAAACTTACTAAAATCATGTCAGGTTATTTCAATACAACTTATGCAGAGTCTGAAAAGACATTAGAAAAGCTTTTGGAAATGTGATAATCTCTATTTCTGTCTCATGTCACATAATCATGCAAATAATAAGTGTGTAAAAAATGATGGAAT
ACGTCTCAAAAGGCCAATCTTAGGTTAAACCACAGTGATGTTATCTGTAGGAGTAACTGAGGAAGTTGCTAATCTTGTAACCTCCAGAAAAATGGCTGGTAACCAGTTAGTCTCCACCTTAGCAGAATCCAGGCTCCTCTCATCCTCCTAACCTGGTCTTACCTTAGCTTTACAAAGGCAGTTTATTTTGGGGGAAGGGCTGGTATTTAAACTATAAACTAAATGTTTTCCAAAGTTAGCTTGGCCCAAGCCCAGGAATAATTAAGGGCAGTTTGGAGGTTAAA
GCCCAGGAGTTCAGAATCAGCCTGGGCAAAATTGCGAGAGAAAAGAAAAAAGAAAAAAATAATGTCACAGGTGTCCTGACTCTAAACCTGGACATTAGCCCAGGTCTCACTCTCACCAAGCCCTCTAAAGAACTCATTCTATCAGATAAGTGATCAGATGAATTATTCTACCTCCATACTATGAAATCCTATGTCACCATTGAAATTAATGTGGTGTATAATCTCCAAAGGCAATGAAAAAAAAAGAACAAATTAATGTAGTGCTTCTACACACACTGTATCAGAATATCTT
CACCTGGATTTGCACAAGCCAGCGGGCAGAAGACAGAAAGCAACCTTATTTCGGGTTCATTCTTCAGTCTTGTTTTCTCTGGACATGCTGCCTCCATTTATTAACGAGATATTCTGCCTCCTGAGCGTCCCCACGCTGTGGGCAAGAGACAGGAATCTCAGAGTTTGTATTTCTGGTTTCCATGGGCAGACGTGGTAGGTGGGCCACTTGCTTCCTGTCATTTTGGCTCAAGGGAGGATCTGGATGCCCCTGGGAGAGCCACCATTTGTTGTGT
TCCCAGTTGAGAGCTCCCAAGTGCAGTATCTACTGCCAAGACAGGGGTATCTTCCCCAGAGTCCAGTAGGCATGTTTCCAAATTTTCTTGTTGTTTAACAGATTTCATTGACAACTCAAAACATGCAGCTGGCTAGTGGGAAGCAGGGAGAATCTGGAGGCAAATGAGATGGAGCCCTCGTTCTCCAAGAGGTGGCTGTTCTCCTGATGCAGACAGACATGGACACAAACACAGTGTGAGGATGGAATGGAAGCGTGGTGGGGAGGGGAGGAGAGGGAGCGCTACACAGGACCAAGGCAGCCTCACCATTGCACGTTGGAGCCCTGATGCCCAGTCCCAGGGCATAGTCTCCCAATCCAGGGCCCCCTGCTCTGGTGACCTCATGCTCTGCACTAAAAATCAGCAACACACAACCGGGCAAGTGTGAAGGTCCAAGGCGCCAGGGGGCCAGTGTAT
CTATATTTTCTATAATGTCCATTCTCATTGCTTCCAGGGCTATTTTAAGAAATATTTATTTTGATGGGGTTTCAAAGTAAGTCATATGAGGACCTGTAAGCCACAGTTTTTACTCCCGCGGAGTTTGTTTTACGCAGGCTTCAAATGGACAAATAACATACATCTGAGGTTCAAGCTTTCTATTAATTTAATGCTGGCCTGGAAAACATTTTGTGATTTAAAAGAAAGCACCAAAGTTAGCTGTATTATTACTGGACTCAGCAAGGAAAGAATTGGGCTCAG
CATTAAATGGCAAATCTACAAATCAAACCAATTCTTGTCTTTTATGTAATACCAGCATTCTTTAACTAACCACATCATACTTGCATATAGAGAAAATATTTCACAAGTTTAGACATTTCCGAATTTATGTAGCTCTTTTTGTGTTAAAATGTAGTCATTTGAAGATATATATATATATATATATATATATATATATATATATATATATATATATATATCCAGCACCTCCTGTGATTTGAAATATCAGTGTTATTTTGGGGATAATGTTAACAGTATTATATCGA
CAGATCACGAGGTCAGGAGATCGAGACCATCCTGGCTAACACAGTGAAACCCCGTCTCTACTAAAAGTACAAAAAAATTAGCCGGGTGTGGTGGCCGGCGCCTGTAGTCCCAGCTACTAGGGAGGCTGAGGCAGGAGAATGGTGTGAACCTGGGAGGCAGAGCTTGCAGTGAGCCGACATCGCGCCACTGCACTCCAGCCTGGGTGACAGAGCGAGAGTCCGTCTCAAAAAACAAAAAACAAAAAACA
AATTCTTAAAGCAATGCATTGAGGTGACTTCTGTTATTTGCACAGAGCAGATGAGAAAACTGAGGCAGAGAGGTGAAGAAATTTGTCCAAGATCACACAACTAGCAGGTAGCTGAGCCAAGATTTGAACCCAGGCAATCTGGCTACAGAGCCCCCACTGTAAACCTCCAACTGCTATCTGATATTCTGTTTAGAGGATGCTAACCCGGGAGAGGTTCAGATCCTGGCCTTGTGTGGTTCAGATCCTGGCATGGGTGGAACTGCAACCCAGGA
TGCCACCCTTTCCTTCCGAGTTTCTGTCTGCAGCCTGTGGTCAGTTGAGTGAATATCTCTTGAGCACATGTTCTAGTCCGTCAACTTGTCTGTCCCTTTGTGGGTGCCATCCTGGCATTCCTGGGCAGCCTGCTGTGCACACAGCCCATGCCCAGTGAATATCTACATTATTTGTCTCAGGGTAAGGTTTTCTTCTGTCCCAAATGCTCCCAAAGGAGGACATACCCAAGGCTCCACATTAGAAGCGAGTCAGAATAAAGTGGTGAGCACAAATCAGGCAGCCCCTGGCACTGTAGTCC
TGAGTCCCAGGACTTAGGTAGGAGCTACCCAAATGATACCTTGTGCTTTCCCATTGAACTTGAACTTGAGAAGATGAGAGGCTGGGTTGCTGCAGCCCTGTTGTCAGCATGAGGGGAGAGTCTTGAACTGCCAAGAATCGCCACAGGGAACTCAAGGGTGGAGCCAACATGGCAGAAGTTGTGAGATGGAGAGAAACTGACTTCTCATGACACAGTGTAGCTGCCCCTGAAGCTGGCAGGACCTTTGGGCTTTTCAGCTATGTGAACCTGTAGATAACCTCTCTCCAACCACCCCCCTCACCAGTGTTTTTTTGGT
TTCCTATTTATTCTTGTTTCTTCACTTTGATTTCTGCTCTTCATGACACCAGTGCCTCTCAACTCTAATGATCTCACAGGCTGGGAGAGCTTGCAAAGCTGAGATGTCTCCAGGGCCGGGGTCAACCTTAATCATGAGGACGGCTTGGTTTCTGTACACCCCAATTAATTAATGCAAACATGTATTTCTCCCAAATCTTCACTATTGATTGTAACCAGCAGGTGGGAGTGTTGGCATATTTACCTTTTATGGGTCCTGGAAGGAGAGGGTCTGAAAACGCCCTCAACAATGCATCTCACTAGCCACTAACCACTTCGGAGTTTATATATACATGTAATATGTGTAAATGTATTATACAAACTTGCAAAACTACACTTATTTATCTTTGTTTTAGAAGGAAAGAAAAGGGAAATGCAG
CTTAATGAGTGTGTGCAGGGCTGGTTACCAGCGCTGCCTCCGTGCCCCTATTCCACATCCTGTACCTTTTGGCTGCTCTCAGCTATTTCTCTTATACTTCCTAGGATCCCCTTTAGCACAAAGCTTTGATCCCTTTTAACAGGCACTCCTGAGGACTATTACTCCAACAGTTATCACTCACTTTTCCAGATGTAGAATCAGGTGCCGAGGACGGGTCTACCAAGTGATTCTGCCTAGAGCCAACCTGCCACATCTGCCTTCGCCCTATGCTCCAGGTTCCAGCCTGCCTT
CCACTCTTCACCCCTAACTTGTTACCTCGTCTTTTCCACTCTGTCCCTAATACACCTATAGGATGACTCATAGGAGCCCCTGGACCCGGGGATGCTGTCAGATCGCTTGGTCTTTGAGACAATGGTGCCATTAAGGACCCCCGCCAGGCCCACCAGCAGGCCGAGGGCACAGACCAGCATCTCCATGGTCTCAGGCACCTGGATTAGTTCATGGACCTCTGGGGCACCAAGGGAAGACAGAGTTATAAGGTACAGAGAGCAGGGGCTGGCCTTGGATGTGGGAGGTGTTGGGTATTCGAAACCATGAGATGGT
CACATGGGAACTGTAGTTCTTGGCTAGGACCTTTCTGGGGCTGGGCCGCTGGAAAAACTACATTTCTCAGGAGCTCAAGAGTCAGGCTGACAGAAAGGGGGCCCGCGGCATGTTGGGAGATGGAGTTTGGGGGGTTCGTGCTAGCAGGGAAACAGTGAAGCAATGGAGCCAAGTGTTCTGAGCCTGGGCCTGTGGGTTTGAGTTGGGCAGGAGTTACACAGTAGCTCTTATAAGAGAGGAGTAGCATTGTTGCGGCTTTTAGAAAGAATGCTACTTATTAGTTGTGTGATCTGAGCGATCAAGACAAATGCCCCTTTATCTTTTTTATTTATTTATTTTTTGAGACAGGGTCTCTGTCTGTCAGGCTGGAGTGCAGTGGCCCCAGAACTGCTGGCCTCCCGCCTCACCCTCCCAAAGTGCTGGGATTATAGGCGTGAGCCATCAGGCCTGGCCAGATGCCTTTTTATCAACTACGATGGACCTTAAGGTTAAGGTTAAGGAAACAAACGTTGCCTACCTCAGGGCTCAGCTGTCAGCTGGCATGGCAACTTCTTAAATTTCTACTGCTGCCAGAAAAACCACACTCTTACTAAACCCCTAGCAATAGGAGCTATCATGCAAATTGTCA
AAATGTTTGTCTAACCCATTCATTTAGTGAAGGCATGAGAAACTGATTTTCTATCAGCAAAATCATGTATTTGTGTTCAGTATAAGTTTATTACATGCACTAATAAAGCATTATACTTCAAACTATTTCGAGTTGTCTTCCATGTCAAAATGTTTTCTTCTCTTACAATGGGATAATTTTAGTTCTTTTAGTAATGAAGGAATAACTTACAGGAATGTGGTTATACAGTTTTATTAAAAATGTGTTAAAAATTTTAAGCTTTCTTTTTAGGAAAATATATACTTCCTCACATATCTATTTTTTGAATAATATCA
CTAGCCTGGGAGACAGAGCGAGACTCCGTCTCAAAAAAAAAAAGTAATAATTTTGTAAAGCACCTTACAGTTTACAAAGAGATTTAACAACCTCTTCCAATTCTCTCAACTTCCCTGTGTGGTCTATGTTGTCCCTGTTTAGTAAATGAGGAAATGGAGGTTCAAGAGACAGTAACTTGCCTAAGCAACAGAGCTTGAGCTGCTGTAGGTCTTCTGATACTCTGTCTCCTTTGATAATCTTGTTTGCCTAGTTAGATTGTAAATTTCTTGAAGCCTGAATCTA
CTGTGTTGAGAGCAGCTTTCTAGTTTGGGGGACAATCTTGATCTCTCTTAGCTGAATGGGAGTCTTCGATTCTATGAAGGGCCAGACGCATTGCTGGTGGGTGGGTTGGCACAGTCCACTGCAAGCCTTCACCAATGGCACTGGTGCCGCCGCTGACGCAGGGAGGAGAGGGCTGCTCTGCGGATTGACCGGTTGGAGGCAGGTGCAGGTTCCAGAGACCCCCATGCTCCCCAATGCTTGGGAGGCGCTGTGGTTTGACTTGAATGCTGCTGTGGAGTTATTGGTGGCTCCCC
GTTACCAGCAGACGAGTTTACAAGTGCTCGTGAGGATACTGTGTCACCTGCTACTAAGAATCACAGCAGTGGTCACAAAGACTACAGAGTAAGATCAGTAACATTCACTGAACACTGTATTATAGGCCTACATGGATTATCTCATTTTATTGTTTATCCCCAAACAATCCTATAAAGGCAAGTGCCATTTTTTCCCGGTAAGAAAACTGAGGTTTAAAAAGGTTAAGCATGTACCCAGTATTATATGGCTGGAAAGTAACAAGAGCTGGGCTGCTGGGCTGCTAGGCT
TTGGGAATTTGATGAATGAATGATATTTTATATATTAGTGATTGCAGGTCACTTATTTTCCAGATTAAGAAAAAACTGGAAAGATGAAGTAACTTGCCTAAGGATCCATAGGAAAAGAGTGCTAGAGCCAGAGTCGGGAAAACAGTTCTCGTGTCTACACTTCACCAGCTTTTAAGAAGTAAACGTGTTCCAGCTGTGAACAATGACGATATTCATCTTTTTAAGTCAAAACCCACTGGGTAATATTTATTAC
TTTTTTCTTTGAGATGGAGTCTCTGTCGCCCAGGCTGGAGTGCAGTGGCATGATCTCGGCTCAGTGCAACCTCTGCCTCCCAGTTTCAAGCAATCCTCTGGCCTCAGCCTCCCAAGAAGCTGGGATTAAACATGCACCATCATGCCCAGTCAATTTTTTGTACTTTTAGTAGAGATGGGGTTTCACCGTGTTGGCCAGGCTGGTGTCAAACTCCTGACCTGGAACTCCTGATCCGCCTGCCTCAGCCTCCCAAAGTGCTGGGATTATAGGCA
AACTTGTTAGTGGTTCTTTTCCAGGGCAGTGGCGGAATCTAGTGCTGTCTTTCAAAACTGGAGATAATTGATAGCGAAATGAGCATTGGAAAGCTGGACAGAGTAGGGGTGGGTGAATGGAAACTAGAGAGCTAAGATAATTAAGGCTCCAAGTCTCGACTTTCAAAAAATCTTTAATGAGAGACAGTAGCTATTTTTCAATATTTGTAGAACCACTTTATTCCGTGCCCTCGGAGATACCATCAACCAGCAGGGTAAAGGTCTGAACCTGAGCTCTT
TAGGAAAAATATTTACCTCTATTCACTAGATCACCTCCTCTGTGTGAGAAGAAAAGTAGAGTAATTTGATTAGATTTGTTAATAAAATTATGGTAGTTATTAGTAATGCTTCTTTTTCCAATACTTGCAAATTTATTTTTGGGGTAAGAACAGGTATATTTTTCCGATTTTGTTTGCCCAGAGTTAAGAGAGTTAGTGTGGGAAGGTTATTTTGTTTTTCTGTGCTTGTAATTTTGTCTTCCTAGTTAATTTCTACTCCTCCCACAAGATTTGTCGCAAATG
AGATTTCCTCCTATTCGCACACCTGCCATTGCCATTTTCCCTTTCTGTTCCAAACGACTTCAGAATGGCTTACAATTACACCCAGCTAACATCTGTATCAGGTTTATATTCAGTGTCTTTCCCTTTGTGTCCATGGATTAGCTTCAGTAAGCCCAAAACCCTCTAGAAATTGTGTGAAAAATTATATGCATATAGGCAGATTCTCAAAGGGGCCTGTAATCTCACAAAGGTTAAAACCATTGCTTTATGTTTCCAAGTACAGAAAATCTCCTCATTAAGTAATCCTGTAA
TCACATATCTGATCCTGCCTCACCCTCAGGTAAGAAGGAAATAGGGGGAGAGGCTCAGCTAAGCCTCCCAACTTCTTCCTTCTCCCTCAGTCTGTAAGTACACTGTTCACGACCAGTGTGCCATGAAAGCCCTGCCTTGTGAAGTCAGCACCTATGCCAAGTCTCGGAAGGACATTGGTGTGAGTGATCTCATGCCTCCACCCCCAACATCACCTACATCCTGGCCCTGGCCCTGGCCCTTGGCCCATTGCTGCCCTCAGCCCCTCCCTCCCCTAGGTCCTGCTCAGACCCT
GAGATATAGGGGAGAGAAAACACAGAGCTGATTTTTGATGAGGGGGCCAAGGGAGAAGAGGGAGGCCAAGGAGGGTGAGGCTTGGAGGGTCAGGAGTGTGGAGTCAGCCACCTCAACCCATGGCGCCTGGGAGCAGATGGAGAGGGGAGTCTACAGTTCAGGAGAGAGGTCAGTTCTAGAGATAGACTAGGAGTGCCTGGGATACAGATGGTAGGAAGGAAGGGGGCTTGGCACGGGCCTGTGCAGCCCTCTGAGGTCTCTGCTTCCAGAATAAATCCTGAGGCCATAAGAAAAACCC
CTGGTGTCTTCCCTATAGACATCTCCCACGCCAGGAGGAGCCTTGTAATTGACAGAGAGCCTCAGGTATGTCACTTTTCTCTGTGAGCTGCAAGTCAGGATGAGGGACGGACGGTTTCAGGAGAGGAGGAGGTGTTTCATCCTGAATAGCTAAGAACAGCACCACTAGAATGGGTGGATTTACAGTCACTTAGGGAAGTAAAGTGTCAATTAAATCCCCCGGTAATATAGTGCCTAATATTACCTAAAATATGCACACATTGAGTTCTGAT
CCCATCAGAGAGCATTAGACTAATCTACATGGTTGAGAAGGCTTTAGTGTTAAATAGGTTAACACCCAGTGAAATTTCCCTAATATAGCCTGTGCTGGATGGAGATGCACTGACCTTCCTTGCAAGAGCCTTTCCCTGAAGTTGGGCTCCTGAGAGAAGTTCTGAACATGGCTATCCCTGCCTTTTCATCTTGTCAGCAGGTAATGAGCTAGGCATGGGAGCTCAGAATACCACCAAAAGCCCTTTAGGGGCTATCCAGACTTAGCATTGTGTCTGAAAGTTGCTTTGTTGACCATTTATTTACCCTCTCCTCTATCTCCTCT
ACCCCCCAGGGCTGGGGTTTACATAAAGAATGGCCATCCTCAGGGTAGTTCCTCAAGTAAGCAGTAGTGGCAAATACTGCCCACTGCTGCTGCACTCTCTCTCACTTCGGGGGGTTAATTTCCTTGGTTTGGGAATTAAATTGGCTTGCCAATTTTAAAAGGCAAACATTACCAGAAGGACAGAGGGAAGGAAAAAGAAGGGAAAGGACAAGAAGTGGGGGTTGGCCATGGAGCCATGTCCCTGACATGGGGTGGGAAGGCCTG
CTGTCTAACTTTTTATTTCTTTGTTTGTTTGTTTATTTATTTGAGACAGGGTCTCACTCTGTCACCCAGGCTGGAGTGTAGTGGCACGATCACAGCTCATTGCAGCCTCAACCTCCCGGGCTCAAGCGATCCTCCCGCCTCAGCCTCCCGAGTAGCCGGGACTACAGGCGCGTGCCATCACGCCCGGCTAATTTTTTATTTTTTCGTGGAGATGGGGTTTCGCTATGTTGTCCAGGCTGCTCTCGAACTCCTGGGCTCAAGCCATCCTCCCACCTTGGCCTGCCAAAGTG
CCTCTGAGGTCGGGGTGGACAGCGGGGCGGCCGCTGGGCACCGCTTGCGGTCTGCAGAGATAACCGGAGGAGTCGGGGCGGCAGCACGTGTTGTAGCCGTGGGGGGGACCCAGAGACCCGCAGCCTCGGAGCTGGGCCTAGAGCAAGGCAGAGCACCAGGTCGCTGGCACGCTCGCATCCTCCCCAGCCCTCGCCTCCCAGAGCATGCCCGAATCCCCAAGCCGGGCGTCCTCGAAGCGGAAAGCAGCCACTGTCGCCCAGAGCCACTCCAGGGTGGCAGCCGAGTGC
CTTTCCCATTTTACAGATAGGTAAAGTGAGGCTGAGAGAAGTGTGGTAATACAATGGTAAGTAGGAAGCAAAGATGAGACTTGGGTCCCCATCTACTGACTTCTGGTCCAGTGATTTTTCCAGTGCTTCAAAAACTAATCCAGATGAATGGATCTATAGCTGAGAGATTTCAGTACTGACCAGAAAGATAGAAATAGCATTACGGGTTTCTAGCAACTTCCTTGGTATCCCTGAAATCACACTATGTAACCATTCACCTACTCCATTAATTCTGGCCCTTGAGACATACCCAGAATAAAGAT
GCCTCCTTTGTTATACTTTGTTTCCTGCGCCCATCCTTCCTTAGAGCGTCAGACACAGTTCTTATGTACTACTTCATTAAGGATAAGTGTAGAGTGATGTCAGGAAGGAGGAAAGGCCAATAAAAGGCCGTTTGTTTTTAGCAATGTTCCTCTTAACCACCAAAGACAATGTGTCCATGTGCTTATCCCCTTCTCTCTGCTTAACTCCTTGACTCCAATTTCTCAGCTTACCTCTAATGAGAGAGTGTGCCTTAAATTCGAGATGAGTGCCGGTAAGGGTTCTTAAAAGC
CCTAGAAGCCTGGACCCTCACTTCGTTCCTGTACATCCAGCTCGCCTGTAGACAGTGGGGGAGGATGAAGGGAAGAGGACTCAAGCGCAACTTTGAATCATCACGCCTTCGACAGTCCGCGCACGTTTATTTCATTTATCTTTGAAAACGAGGGAGGGGAAGCCTGGAGAAGGCGGGATGGGCCAAGGGTGAGTTGGCCCCCGGGGAGCTGGTCCCTGTTCCTGGCTTTAGTCCCAGGGGCGCGGTCTGTGTGTAGGGCCTAGTCCACCCCTCAGGGCTGGGAGGGGAAGGCCCTCTCCT
TGGAGCACGAGGCCATGAATTTTAGTAAGCTTAAGAAGCAAAGAGCTGAAGACTTATCTTTTTTTTTTTTTTAATTTTAATTATACTGTTTTTCTCTTTCTTTTCTTTTCTTTTTTAGAAATGGAGTCTCGCTTTGTTGCCCAGGCTAGTCTCCAACTTCTGGGCTCAAGTGATCCTCCCACCTCAGCCTCCCAGAGTGCTGGGATTACAAGCATGAGCCACTGTGCCTGACTTGAAGACAATCTTTTTATTTTTATATTTTTTAATTTCTTTCTGAGAGTTTTACTCTGTCGCCCAGGCTAGAGTGCAGTGGCACAATCTCAGCTCACTGCAGCCTCTGCCTGCTGGGTTCAAGTGATTCTCATGCCTCAGCCTCCCGAGTAGCTGGGATTACAAGGTGTGCACCACCATGCCCAGCTAATTTTTGTATTTTTAGTAGAGACGGGGTTTCACCATGTTAGCCAGGATGGTCTCGATCTCCTGACCTCAAGTGATCCACCCACCTCGGCCTCCCAAAGTGCTGGGATTACAGGCATGAGCCAC
ACCCTGTCTCAAAAAAAAAAAAAAAAAAAATAGAATTATATAGTGGACACTCATCTATCCAACATTTATATTCTGCAATTACCATTTTGCTCTATTTGATTTATCACATATCTGTCCATCCCTGTATCATTCAATCCAATCCATTGTGCATGTTCCTGTGTCCTATATTTCCTGCAAATTGGCAGCTGGATCCAGTGGCTTGATCAGATTCAGGTTTGGCTTCTTTGAGAAGGTGAGGTGGCAGTTGTGTTCTTTCATCAGGAGGCACATGATTTTTTTTGTCTCTCTT
CCAGAGAGGCTACAGAGGCTGTTGGATTATTGGTAATCTAATAACTCCAATAACCCGCTGAAAAATCCAAAGGGAAATCTGAAAGTGTAAAGCACTGTTTAGGGACAAGGACAAGGAATTTTAATAAGGCTGCAACTGCCGTAGTGAACCCCGCATCAGGGGCCCTGCCGTGGGGCTCCCGGTCTCAGCAGTGTTTCAGCCAACTAGCTGCACGGCTGCAGACACCACCGTGGTCCGGCGGCAGGGGGTGAGGTCAAATCGCGGAGCTGTTT
GGTTAAAGGACAGAAGCTGACAGAAGGGGGTGCACTTTAGAAAGGACACCAGGTACTCACGCCGAGGACTCCGCTTCTCCTGTGTAAATTTGCCAACCTGGGGTTTCAGGCCTACCAGGACCTAAGTCTATAAACCACACCATTCAGCCACAGGAGAGGGGTAGCCCTAAAAAAAATGGACTGGATGTCAGAGGTCAGCAGGCACAGGGATGCTGGCAGGGAGACTGTCCCTGCCTTCTCCTCTGGGACTCCTGGCTGCATGGCGTGGCCAGCAAGGAATCCCTACCGCTGTGTGTCCAC
TGCCTTTATTCTAAGGCTTCTCTATAAAATATAGGAGAGTGTTAATGGCTGAAACATTATTTTTTTTTCAAATCTATTTTTATGGTATTCTTTTTTTAAATTTTATTATTATTATACTTTAAGTTTTAGGGTGCATGTGCACAATGTGCAAGTTTGTTACATATGTATACATGTGCCATGTTGGTGTGCTGCACCCATTAACGCGTCATTTAGCATTAGGTATATCTCCTGATGCTATCCCTCCCCTCTCCCCCTACCCCACAA
ATACTAAGAAAAATTCAAAACCATACAGAGATGGGGTGGGCGGGTGTGCGCGTCTGCAGAAAGCAGGACAGTGCTTGGGGCCTCGTGGCAGCTGGCTTTGCCTGGGGATAGGAGGAGTAGTTTTTCTCTCCTCCTTTACACTTCTCTACATTTTCCAAATTTTCTACGGAAAATCAGTAATTAATAATCCGGCGGGGGCGGGGCGGGGGAGGAACAGAAAGATTACAAAAAAAGAAAACTTGGAAGGAAATATACCGAAACATTGCCTTTCATCATTTCTAGGTAAGTTCA
CACTAAGTTGATCTATTTTGAAGGTTAAATAAGGTAATATATTTGAATTTTTTCCTAAGTTGTAAAGTACTGTATAAAATGTTTATTTTCAATAAATTAGAAGACCGATGAATCTCTTGCCTAATAATCTTATTAATCTTATTGCCTATCGATTTCTTGGATTTTGCTTCATGTGTCTATGTTCACATTTCTTGCTACCTTTTGTTCTCTCTGGCATTTTCTTGGCTTATTTTTCTTTTCTGACCGTTTATCTTTCCTCCCTTTCTTTCTGTCTCTGTCCCGAATTGGTCCT
CAGAAGGTGGTGTAGCTAGACCCTGGAAAATAAAGATGAGAGTCTGGAATGGGGCCTTGGGTTTGAGAGGCCATGTGGAGCAGGAGCTAGACAGGCCTGGTCCTGATCTTGATTTTACTTGTGTGTCCTCAATCTGTGTGAGTCTCAGTTTTCCCATGTGTAAAATAGAAGCAGAGCTGTTGAGAAGATTAACTGAGCATATAGATGTAAAAGCACTGTGAAAACTGGCAAGGGCATGGTGAGAGAGATGATGAGTCACACTAATAATGACAATAACTGACAGGTCCCAGCAGCCTGGAGCCAG
AAATCCCAGCTCTGCCTTACATTATCTGCATGATGTTGGACAAGTTGCTGAGCCTCTATGTGCCTCAGTTTCCCCACCTAGAAAATGAGGATAACAGGGTATGTTTTGCAGGCTTTTCTGAGGAATAAATGAATTAATAGATGTAAAGATCTTACAGCAAGCCTAAACCTAAACATAACAAGCCTCAGTAAATTATGATTCTGGAAGATTGAAGCTTAGCTTGAAAGCTGCTACAATGACACAATTAGTTCTGACAACTACACAAATTTATCAGTATAGAGGAAGAATCTCAGGCACAAATCCAGCCC
TTATAGGGATCCTACAGGGGGCATCCACTGCCGGCCGACGACACGTGGTGGAAAAGTAGCTATTATTTACATGCGTGTTGCAGTTTTTGATAATGCGATTGCTGCTGCTAATGTGACTAACGCGATGCCGATGAACATCTCGGCGTTTTTTGGTGCAGGATAAGCGGGTGTAGACTCTGTCTGTTTAGTCCCAGATTCTCCTCCTTTAATGAACTACCGTGGAAATCCTGGAGTGTCACTGCTGGTCTGAATTCAGCATCCGCCTTCAGGCTGGAAATCAATTCTAGTATACTTCGATTTCCTTACTTGC
GCAGAAGGATGCAGACTCGGAGAAGGGAAGGGGCTGTCCCATTACACAGTCCTTTGTGGCAGAGTCTGGAGGAAATGACTGGTGCTTAGCTGGCCGCTTGCCCACCTGGACCCCTCTCATCTGGGTTCTCTAGGTTCAGCTGTGTGGCCTCGTGAAGGTTGCTATTCCTGTCTGCATTTGGGGACTGAAGACTCCCCACTCTCAATCCATCCCTGACATCCTAAGCTTTAAAATCAGGCATAAGCGCACTGGATGGGGTGAG
CTTCCCGGTGTAACGGGCTCTTCAACGCCCACTTGCAGGCGCACTACTGCCCTTGGATGACTGACCAGGCCCTGCAGACCATGGGCTCCCTCCCCGACCTCAACTCCTAGCTCTGACCACGCGTCCCCGCCCCTCTAATCCTGCAGAGCTGCTTTCCTGCGGGAACAGGGCGCAGTTCTGGCTCTTCCCTCTCCTGTATCTTATCTCACCTGTGCACTCACTCACCTGTGCACACACTCACCTTTGCACACACTCACCTGTGCACAAGCTTTTCCCT
GCGTGGTGGTGCATGCCTGTAATCCCAGCTACTCGGGAGGCTGAGGCAGGAGAATTGCTTGAACCTGGGAGGCGGAGGTTGCGGTGAGCCAAGATCGTGCCATTGCACTCCAGCCTGGGCAACAAGAGCGAAACTCCGCCTCAAAAGAAAGAAAAAAAGAAAAGAAAATGAGCTAATATGTGTAAACTGCTCTGTCTACTATTAATAGCTCTTAACAATCATGATTATATATCTGTGCATTGATTAATTAAATGGTAACTTTTAAGTAAGGAGTCTCCAGCAGAGTGCCTGGCATAGAGGTGGCAGTGCTCAGTAAACAGTAACTGTTATT
TGCTGCTGGGTAAACTCCCCGCGTGATGTGGCCTCACCTGCATCTCCAGCCTTAGCTGCCAGCATTCCATCACCGTGTTTCTCTTTCTGCATCCTCCAGGAGGGCTCAGTCACTTCAGTTATGGGACATGCTGCACAGTTTTATGCCTGTCACTTAGCTTAAGCTGTTCCCTCAGCCTGGAATGCCCACCTCTTCTTTCTATGCCTGCCTAACCCTCTTCCTTCATACTGGACCCAGGTGTCACCTCCAGGAAGCCTTCTCACACCCCATCTTAGTCCGTTCTGGCTGCCATAACAAAATCTCATCAATTGGGTATCT
GAGTGCAAACAGAACAGAAAGGTAGTGAACGCCACCTCCCCCTGACTCCTCTCTTTCTCTGGAAATCTGCCCCAGGAGGTTTTGTGTTTCTTTCATACATTGTTTTTGCACAGAAAAAGTCTCTCTCATGCACACATGAGACTCCTGAGACCACCTCACTCCTGCCCTGCACACTTTGTGCACACTCCTGGATCAGCGATGCCCTTCTGTCTCCTGGCACACGCAGGCCACAGCCAGAGGCCACCCCCA
CCTGTAATCCTAACACTTTGGGAGGCCGAGGTGGGCGGATTGCCTGAGCTCAGGAGTTCGGGAACAGCCTGGACAACACGGTGAAACCCCGTCTCTAACAAAATACAAAAAATTAGCTGGGCGTGGCGGCGTGCGCCTGTAGTCCCAGCTACTCGGGAGGCTGAGGCAGGAGAATTGCTTGAACCTGGGAGGCGGAGGTTGCAGTGAGCCGAGATCGCGCCACTGCCCTCCAGCCTGGGCGACAGAGCGAGACACCGTCT
GGGTTAATTTCTTCTTCATTTGAACAGTTCCTCCTCAGTTAAGGAGAAGCCATTATTTCTTGGTTGCCTTTTTCTTTTTTTGATATGGAGAGGCAGAGGGGTTGTGGGTGGAGGCCGACTATTAGCCTCATCTTAGTGATCTCTTCCAGGAACTTTGTTTTTTTTTTTTTTTTTTTTTGAGACAGGGTCTTGCTCTATCGCCCAGGCTGGAGTACAGTGGCCTGATCTCGGCTCATGGCAACCTCGACCTCCTGGGATCAAGCGATTCTCCTACTTTAACCTCCCAAG
CTCTACTCACTGAGATAGATGCATATCTGATTTGCCACCTTTGGAAAGGCTAATGAGAAATTCAAAAGGATGTAACCATTTGTGTATCACCTATCTGTGGCCTGGAAGCTCCCTCCCTGCTTCCAGCCTTCCTGCCTTTGCTTCAAGTTTTCCCGCCTTTCCAGACCGAACCAGTGTTTCTTACATATATTAATTGATGCCTCATGTCTCCCTAAATGTATAAAACCAAGCTGTGCCCTGACCACCTTGGGCACATGTCATCAGGATTT
TAGTCAAGCATGGTGGCCCACGCCTGTGGTCCCGGCTACACGTGAGGCTGAGGCAGGAGGATCGCTTTCTCCGGGGAGTTCGAGGCTACAGTGAGCCATTACCGCGCCACTGCACTCCAGCTTGGGCGACAGAGTGAGTCCCTGTCTCAATAATAATAACAATAATAAAATAATAATAATAATAATAGTAAAGATCCACTTTGTGCACTCCTTGCTCTGGGGAATTTTTCTGAAACAGTGGACAGTGTCTCTATGATAACTCTCACCACCACCACCACCACCCCCGCTTTG
ACTGCACTCCAGCCTGGGCGACAAAGTGAGACTCCAACTCAAAAAAAAAAAAAAAAAAAACCAAAAAAAAAAAAACCAGAAAAAGCTCAATAATCAAAATTAATCATATTGTATTGCAATACTTTTTAAAATCAAGGTTAGTGCAAAAAACACCCATGATTAACAAAATTTTAAATGAAGATGGGATGGGTGTTCCTGCCTTTATGAGCCTAAATGGCTTCTCTTGCCTTTACTCCTCTGTGGCACAGCACGGCTCTGGACTTCTGTAAGG
TCATTCCCCAACAAATTCATTCCCTGAAAATGGCTAAAAAAATTAGGCTTGAAGTAAAACTAGATTTGAAGGCAACGACTAAATCTTCTTTATATCTGTATTCCTAGAACACATTCCTAGAATATATTGTGCTTTATAATAAGAGCACAATATATTTTGAACTAGGAAGGAAGAAAAAAGAAAGGGTAGCAAAAAGGAAGAAAAATGAGAGTTAGGAATCTTGGATTTAAGCCTTGGGTTGACAATGTGAATTTGGGCCAGTCATTTCTT
GGCCAGGGCAAGACAGAGGAGAAGGGAGGGAAGCAGAGGCAGAAGGGCCCCTTGGGCGAAGGCTGATGGTGGGAGGCGGGCAGAATACTTGCGCAGCCACACAGGGGCAGGGATGAGGGTCTCCCCGTGGTGGGGGCTTACAGGATGGGAGCGGCCAGGCCAGTTGTCCAAATTCCACCTGGGACCTGCAGTGACCAGCCTCGAGTCTGGAGGCTCAAAGCACACAGAGGGGACTAGGGGCTCAGCCTCATCTGTCCCTGAGATTTTCAGAAGCCACAGGGGGACTGGGAGAGGG
AAAAATACCACATTCCTTAGTTCTACTGACAAAGATGAACATGTGACTTGTAACATTAAAGCTAAATTTGTGTTTTAAAATAATTTTGCCTAAGACTTCACTAATTTCCATCTCCCAAGGAAAGTTCTAATGTAGCAGTGTACCCAAATGACAATAGTTTACTTCTTAATGAGGGCAATTAAAAGGCACTTTCCCAGACTATTTCATTAACGACTCTTGATTTATTGGCCTGGGGAACTGCTCTTATTTTTGAGGCTTGACCCTGAGAGAGGTGAATGGGTGACTTG
AAAGTGAAGTCTTTTTACAAAAGACTGATTTACTTGAAGGTTTTGAGGGAACCAATGCATTATGGAACACATTATATACCAATACCATGCTTTCCCAAGTTATTAGAATAGTAACAGAATGGCATAAAACAGCATATCTTGTGTTATGATCCTGTTAAAAATTATAAGGCATTTAAGACTATAAGTGACTTCCACTCATCATGGCAAATTAAAGTCATGGCCCACTAGAAATGGGCTCTTGGTCCTCCTCATGTCTGACCTTCTTATTTTGCAAATAAAAAACTAAAGTCCAGAGATGAATAAC
CCATGGGTTGGTGCTGCCACTTTCCGGAGCTGGGGGCAGGTACATGGCCTCGGAGAAGCATGTCAGCAGCAGTTTCAGCAGCTCCATCCTTGTAGGAGGAAGGGGGAGGGCACCTTAGGATCCCAGTCCCCTCTTGGAGGTTCTGCCCACCCAGCCCAGCGCCCCAGCCCAGGTCCATGGAAGGAAGTTACTCCCGTTGACCCCTGTAAGGTCAAGGTCGGGTCATAGGTGAGGACGGTCTTCTGGGAAGACCCCATGGGCTTTCTGAGCTGTGCGGGG
GGTATTGGCAAGCTCTAGATTTCAGAAGTGATTCACCTGCGCCACGTTATTTATGAGCTGCTTTTTCCCCTTTAAGTGCCCAGCTTCACATTAACAGTATGAACAGCTTCACTGCAGAGCTCAACCGTGCCTATCACGTAAATGGAAGGTTCGTTAGAGCATCTATTAAGAGGATTTTCAAAGGCAAAATAGCATTTTAAAGCCATTAGCATCCCTTAAGTTCTATAGAAGAAATGTTAACCAACTGCTATTTAAAACCATC
AAGACACTCTCCCAGTAATCTTAGGAACTAAGGAGGAGAAACAAATTTGCAACATGTGGCTATTCATGTTTTAATGTTTGATCCTTAAGGTATTTAGCGTCATGGGCTAATTTCAAGGCACTTAAGGTTAGAGAGTGAACATCGGGAATCATTCATTCACTTATCCTTGTTTTTCTCCATCCCAAACCCTATTTATCATCTCTATTTAAGCAATCTCCTTGTTTTCTTTGTTCACTCCTTTCCAAGCCTTGAAAATGTCAT
GGCGCTCTGGGACGCAGACAGATTAAGTGACTTATCCACCCTCTGGGTCACAGGGCACCAGGATTTGAATATGATCTGTCTGCAAAGTCCACGCTTTTTTTGTGTGTTTTTGAAAATCACTTTATTGAGGAATGACACGTAAAAAGCAGTATGCTTTTCAACCATCACATATGCCAGCTCCCAGGTGGGCTGCTGTGGGAGCAGGGAAGGGTGCAGGGAGGAGAGCCCACTTCTCTTTCCCTGTGATTATTTTTCCTGCACGGGGTTGTATGGCCAAAAAGTGCGCAAATAGATTGGTA
CTCTTATAGGGGTAGATGTCACTGTACTTAGGACTCACTGAAATAACTGAAGGTGGTCTCCTCATTTCAAGATCCGTAACTTAAGTCACATCTGCAAAGACCCTTTTATTCAACTCAGGTTACATTCTGAGATTCCAGAGATTAGGACACAAATATTTTCGAGGGTCATCAGTCAGTCCTCATGTCAAAGTTGACATGGGCAAAATCCATGTCAGCTTTGCTATAGAAATTGACAAGCTGATTCTAAACTTTATATGGAAATGAAAAGAACCTAGAAGAGAAAAAATAATCTTAAAAAGAAAAACAAAGTTGGAA
GCAGTTTGAGAATCACTAAACTTCCCCGCATACAACCTCGGTGTCAAAACAAGGGAATAAAAAGGGAGGCGTGAGAGGAGGTTGCCCAGGCCAGTTTCCTTGGTCGGCTGCCCCCGCGTCTCCCCGTCCCCAAGCCGTAGTCCTGGATGGCCGGCAGCTGCACTCACCACCACCTCTTCGAAAATGCTCTGCAGTTGCGTCTCCATCTGTACTATCACCCCCGCCTTTCCAGGGTGCCCGGCAAGGCCCGGATCAGACTCGAGCTCTGGGAATATAGGGGCAGAGGGGCGGAGACCTCTGGAGGAAACCGTAGCTCCTCGGCGTCGCTTCCTCCCCCAGCGCTTTACCTGGAGC
TTGCAGGCTATCAGCTTTTCATATGGAGAAGTTGTCCTTAGCCAGGACCAGAATGCCTTGGCTTACATGTTGCTTTGGTGCAGCAATAGAATTAACGGGGACACCTTCCCACCCAGCACAGAATGTTGTTGCTTGGCTTCTTTTTTTTAGTCTCTAAGCTTCGTCTTAGATGAAGCTTCACATGCTTATGCTGGCCCTGTCTTTTGGCTTGTAAGTCTTACACCTGTCATATTCCAGTATTGGTTGAGCTAAGCAATTGTTTGATTTTAATACTCAGACA
TGTATACGAGTGCACACGTGCCCATGTGTATGTATTTTCTTTCCTGAGTTGCTTCTCAGAGTATTCCCCTAACTCCTTGGTTATCTCTTTCCCTACACTGAGTTCCTTCCTAAAAGTCAGAGAAGAGTTGTAGGGTGCTCCCAGAACGGGAGATTCATCATTGATAGGTGCAAGCAAAGACAGTGGCAGTGGGCCCTGATAATCTCTGTCTCCTTCCCTAAGGTGGCTCTTGGGTGCAGTTATCATGCTAGGGACAGGTAAGGAATGTCACTTAATCCTGGGC
GACTCAGTTACTCTCTTGCAGTAAACCGCAGGTCTTCACATGGACAGGAGGACTGCAAAGGCCAGAAGTTCCAAGTTTCATTCTTCAAACTTGCTTAAGTCGTTTAAAGTCTTAAGTGGGTATTTCAACACCTATCTAACTTCTACATGTAATTCTCAGGGTTCAGAACTGGGGCAGAACCCAAAAGTCTTCCTTGGACCACATCTGTCATAACAGAATTAACCTTTTATACATACATTTTATAGCACCGAATCATATTTGT
GTTTCAAGGATCACTTTTGTTAATTCTCAAATGTCTTGAAGGAAAAATGAAAGTACTGTGGAGTAATGGAAGGACTCAGGACTCTCAAAACTAATGGAGAAACAAACTCCACTTTTTAAATTATGCAATTTAAGCAAGTATTTTTCCTTCCTGTAATGATCTGAATGTGTGTGTCCCCCAAAATTCTTATGTTGAAATTCTAATCCTTAAGGTGACACTATTAGAAGGTGGGGCTTTGGGGAGGTGATTAGGGTTATAGGGGCAGAGCCCTCATGAATGAATTAATGC
TTTTTTCCTTCCCTTTCCCTCCTTCTTTCGTGTGCCCAGCTGCCAATCAAGCCACCCACCTTTCCATTTGCTGGGGAAGGGGGCGGTACCCAACCCCCTCTATTACTAGGGGGTTGTTATGGTAACTCCCCACGCGAGGGCTGGGTGGCCTCTAGATAGGACGGGCTGTCCACCCACCCAATTGCTATGGCAACAGTGGAGCCGCTGAGGGAGGGGCCACTCCGTGAGAACTTGGCTGGAGAAACCACGTGGGAGTTGGGGGGCAGAGGAGGGGCACCGGCTGCCTC
CGGGCACCTCTGTGCTCGGGTGCCCCATGCGCGTGCAGCGGCGCTCGTGCGTGTCATCAACCTTCAAACGTGATTAATCAGGAGGCCTTCTTTTCCCATCACCAAGGGGGCCAAAGCGAGGAGCGAGCGCATAGCAAAAGGGACGCGGGGTCCTTTTCTCTGCCGGTGGCACTGGGTAGCTGTGGCCAGGTGTGGTACTTTGATGGGGCCCAGGGCTGGATGAGGAAACTGTAATTCCTCCATGGTCTAAGAGGTCTCCCCTCATTTCTGCCTCCTTTGCGGTTACAACAATCCCAGCTC
GTCCCTGTCAGCGCGGCAGGCGGTCCCGGAGCCAGGTCCCAGCGCCTCCCAAGGCGGGGGGAGGGGGCGGCCCCCACACCTGGACCCGCGGACACCTGGGCGGAACCCCAAGCCGCAGCGATAGAACGGCCCTTTGGAAATCAGATTACCTGGATCCTGGTTTTCTCCGCATTCATTTCCCTTCTTGTTCCCGAGTTCCACCAAGAGGAATTGAGTTCTGCCCCTTTCAGCGGCGCAACTGGGTTAACTGGGGAGCTCTGGACCCTATGATCTCGGCATCTTC
CCCTACCCCACCACCTTCGAGATGTTAGCAGGAACTGACCATTCATCCCATGGGTCTTTCTTTTCTGGGCAAGCATCCCACTGTGGACCAGCTGTCCTGTCCTGAGCCAACAAGGCTAAGGCTGCCCTCTCTTCTGCATGAAAATTATATTCCAGTTACTGTAACCTAAGACCCGTCAGCTGTCCTGGCAGCTCACTACATGGGTGACATCACTCTGTCTTCTCACATGAACTTCTGGGAAGCCACATCACCTCTTGTGCCAAACCTGGACCAATAAATATCCTTGAATTATGCCACTTCTTTAAGTCTAATAGAAGGGAAGTATTGCTAACGTTTTTCTTATAGATTAATTCATTGAGGAT
CATGGACGTGAGTTTGCTGCAGATGGGCTGAGTGTGTGTGCGTTTGTATGTGACTGCGTGCATCTGTGGGCTGAGAAGTTGCAAGTATGTTTCTCCCTGGATCATGTTGATCTGGGATATGGATGGGGTGGGGTCCTGGGTCCTGCAGCTTCCCTGGCCCCTGCACCCTGAGCTCACCCCAGGGACCCTCCAGCATGCTTGCTCCCAGGGGCTCCGGCGCCTGCCCCACTCCCACTTGTCCACACCCTCTAGCTCCGTGGATGGGGATGGCTGCAGCCACACTCAAGCCCATGCCCCAGCTAAGCTCCGCTGGCC
AACCCCGTCTCTACTAAAAATATAAAAATTAGCCGGACATGGTGGCGGGTGCCTGTAGTCCCAGCTCCTCGGGAAGCTGAGGCAGAGAATTGCTTGAACCCGGGAGGTGGAGGTTGCAGTGAGCCGAGATCGCGCCATTACACTCCTGCCTGGGCAACAGAGCAAGACTCCGTCTCAAAAAAAAAAAAAAAAAAAAAAAAAAAGAAGTAAAAGTTAGGTTTAAGCTCAGATAATTATAAACAGGTTTTTAACCTTCATAAATGGGTGGAGGGACACTAAAAGTTTATC
ACAGGCGTGTGCCACCACACATGGCACATTTTTTTGTATTTTTTGTAGAGACGGGGTTTCGCCATGTTGCCCAGGCTGGTCTGGAATTCCTGAGCACAAGAGATCCTCCTGCCTTGGCCTCCCAAAGTGCTGGGATTACAGGCGTGAGCCAGTGTGCCCGGCCGCATGGTCCCTTTTGATGCTGACTGTACCTGAATCAGGATCTGCCAGCAAGAAAAAATACAAAAGGGCACGCATGGAGGACTGGGCCGATGACCTGTTTCAAGTATGTTCTGTTTTGTTCACCGCTGCCTTCTCAGCC
ACAACCCTGGCACTTTCCTGAGTTTTGGGATACAGAGTCAAGTCTTGATTACTTTCTTCTGCTTCTTAATTATCAGTTTTTGCAGGCAGACACATAGATTTATGTAACACATAAGCATATCTTTCATACACATCTATTTTCTGCCGATGCTGATGCTCTATGTGATTTAGAAGCTGTTCATAACTTGGGAGAAGAGCCTTTCTTCTTTTGTATTGTAAGCTTTCACATCCACTTTTTTTATTGCCTCTGTCCCCTACTTCACTGTCAGTAAGAA
TTCTTCCTAGTTCTCCCGCCCGGGTCCCCAGTCTGTGCCTCTGCAGCTCAGTGCCCACTGGCAGTGTGGAGCCACCCTCACCCAGGTCTCAGTGGAGTACGGCTACCGGCCCGGTGCCACGGCTGTGCCCACACCACTCACGAACGTCCAGATCCTGCTGCCTGTGGGGGAGCCTGTGACCAACGTCCGCTTGCAGCCGGCTGCCACCTGGTGAGGGCTTGCGGGAGGCCAAGGAAAACTCAGCAGTTTCCCCCATAACCCCAGACCTTCTCCCTGATGCATTGATTAAAGGGTGCACCCTCGGCCTGACCGTTAACTGTGAGCCCACC
GGGTGGAAGCGGGCAAGTGGAGCGTGGCCCAGAGGACGCAGCTGGTACATGGTCACGGGAAGCTGACCCTTGGTTAAGTTGCGAAATGAGCCTGTGGCAAATCATTAACTCTCCCTCCAGCCCCCGCTCCACCCCCGCACACCACGCAGGTGCTTCTACTCGCCAGCTCCCTCCTCCCGTTTTCCGGTAGGGCAATGCCCCGCCCCTCCACCTGCCGCGCCTGCCCGGGGAAGGCACCGCCCACCTGACCCTTTCCTCGCACCTCGCGGTGTTCTGCGGCTCTCGTCTGCTCCGCG
AGGTCACAGCTTCTTCCTCCCAAACCCGAGATTCCCAGTGGCTTCTTGGCAGCATGTCGGTGGCTGGTCAGCATCTCTTGCCCTCTAATCCTTCTAAAAAATGGATCTCTTGGGGCGCAGTGGGGGAGCAAATTAATTTTGTCAACTCGTTTATGTTAAGTACGTATTTTATTAAGAGCCTTTTGTAAATCTTGGATTTGACTCAAAGGAGTGTCTTTAATAATGAGACCAAAGGTAGACTGATGAGGATATGTGTTGGGTAGGCATGTATTTCACCATC
GTGCTGGGATTACAGGTGTGAGCCACTGCACCTGGCTGGCTTCAGAAAACTTAAACCCACCTCAAATCTCCACCAGCCCCCTCCAACCCCCTAGTTAAATGTATGGTCCAGGTAAAGACAATGTGCCTGTTCTTCAGCTTCAAAACCAGCCCCAGCCCCTGCTCCTAAGGCAGACTGCCAGCCCCCTAGCCTGTCAAGCCCTCCCCAATCTGGTGACCTGACTAGACAAGCAGTGGGCCTGGGATCCTCTGAGCTAGCCCACACCTGAAGCTTCCGGAGAGCCAAGCCCAGCT
GGTACACCCTGGTATACAAATTTTGGGCATTGTCACTGAGCTCCTGAGTTCATATTTTCCTTTCTCTCTGTTTCTCACAGAACTTTCACTCAAGGATACAGGGTCAAAATAAATGGAAATATTTCTTTGCTTAGACGTGGGTATAACAAGTTTTAGTTCTTTAAATAATTGGTTGTGGTATCCTTCTGAGCAAACTATCACAAGGACAGAAAACCAAACACCGCATGTTCTTACTCATAGGTGGGAGCTTAACCATGAGAACA
TTCCCTCCTTAGCTTTAAAAGAAAAATATCATATTATAAATTCCAATACTGCCAATATTTGCAACAAAGGTTTAATTTTGTTTGCAGCCATTCTATTTTATAATTATGGATAGGTTCATGTGTTTGCCTGGATGCAGGGATACCATCCTTTCTAGCTTTTATCATGTGAGTGATCACTCCTACCCGCTTCCACCCTTGGTAAAATTGACTCCATGGGAGTGGAGTGGCATCTGACTGGTAATCTGAGAGGCAACAGGCCCTTATCCTAGCCACTC
ATGTAAGGGGCGCCCCGGGGAGGGTGTCTCCTCTCCCGGTTTACGGGACCTAACGTACAGAGGTGGGGAAGGCAAGGACCCAAAGTCCATTTACAAAGGCCAAGAGTGGTCAGGTTGAACTTGGATAAGTGCTAGAGGCGGGTGATGGGGAGCAGAGAGCCCTGCGTAGGGGACAGGCGTGGGCTGGGCCTTGGGTCGTCTGCCGGCGAAGGTCACTGCAGGACGAACCCGGGCCGCTGCCGCCTCCTGCACCCGTGGGCTGGGTCCGCCTTAGGAGGGGTAATCTGAGG
TTCTACTCCAACCACAGCAGATCAGTGTAAACATGTTTTCTGTTTTATACATGGGATGGAGGTGCAGGGAGTGAGAGGGTCTTTGGATTTTGCTTGTAAAAAAAGAAGTTGCCTCTAAAAATATGGTTAAAAGCCACAGCTGTCGGGGATGGAAAACAGAGAAGGAATTAATACTCCGTCTGGCAGCTCTGGCCTTCTTTCCTTAAGGAGGGTTTGCCCTCTTTAAGGAAAACCCATAGCCTCAGAGAGGGGCAGGTGTCTGCTCTGGGTCCCTGGTGTATCTAGAACCCAGGACTCCTGACTACTAGATTGGTGCTTTT
ACCACTCAAGTTGCAATGTAGCGTCAGACTATTATAAAAAGACAGTTTGCCCTCCACTGCCCACAGGCAAAAGGAGACAAACCGTGTACTGGTTATTACCACTTGGCAGCACACAGCTACACTGAAATACACACTGTATGCTTATCAATACCCTCACTATTTGCAAACACTATTAAATATCCCAGCAGCACCAAGGATCCAGACATCTCTCCTTTGCCTATCTTCTACTATAAGGCCAATGAACAAAACTTTCTCCTTTCAAGTACAATCACCTTTTATG
TGTGACATGCAAGACAGAAATGAGCAGTACGCCTTCCCCAGACCTCCCCAGCCCGATCACCAGCGCCTTAATAACGCAGCAGAATTTTCAGAACGTCAAGACCACGGACGAATCAGGGAAAACACACCCATTCAAAACTCACAATTTTAATTGTTAAAAAAGAAAGAAAGAAAATCAAAGAAAAAGAAAATGCCCCCATCTGCCAAGTGAGGGCTTGTAAATCAATGGCGATAGCTTGAAAATAGATTTCTCAAACTTATATTCTCATTTTGTCCTGCACGAATCTCTGC
TAAAAATAAAAAAATAAAAAAAAAATTAGCTGGGCATGGTGGCGGGCGCCTGTAATCCCAGCTACTCAGGAGGCTGAGGCAGGAGAATCTCTTGAACCCCGAAGGCGGAGGTTGCAGTGAGCCGAGATGGCGCCATTGCACTCCAGCCTGGGCAACAAAACGAGACTCCATTTCAAGAGAAAGGAAAGAAAGGAAGGAAGGAAGGAAGGAAGGAAGGAAGGAAGGAAGGAAGGAGGGAGGGAGGGAGGGAGGGAGGGAGGGAGGGAAGGAAAGAAGGAAGGAAGGAAGGAAGGAAGGAAGGAAGGAAGGAAGGAAGGAAAGAAAGAAGGAAAGAAGGAAGTTAACAAAGCCCCAAACCTCTGAGACTCACTTCACCAATGATTTAAAATTCTAGTCATGGCTTAAAAAATTATCAGACCCCATAACTTTAAGCCAAGGCACAGAGCTCATAGCAGACTTTGAGAAATATCTCACGTGCCCGCAGCCGTGTTCCTGCTGGATGCGTGGAGGAGCTCCTGCCCTGCCTCTGGGTGCCGGTATTTGGCCCCTGCTCTGCCACCTGCTGAGCCAACCTGGGC
TATGTCCATCTGTGTGGCTGGAGCGGGTGTGTGTATGCAGTGGACACATACTCAATTGAGAACGGCGTGCGGAACCCGGCTGTGTGTTCTATGCTGCTGTCGTATGGCTGGGCTGGGGGGCGTGTGTGAGTACCCGGTGGACGCTACTGTCTGGCTGTGAGCAGAAATGGCTGTTGCTGAGTTGGTGTGGCTGTATGTGGACCTGTGTGGGTGTAGCTGAATCTGTGGGTGGCATCTGCAGCCGCTGGTGTGCGT
TTTTTCATAATGGCATTGCAAGAAGACTGCATGGACTCTCCACCCTGTTGACAAACACCCCAGGCAATGAAAGAGAGCGTGATAGCCTCTTACTTACCATTCAGAAGGCAGGTGTTGAGAAAAAGTAGCAGAGTGAAAACGGTTGCAGATGCCACATTTTCCTTCATGTTGGCTGCCTTCTCTTGCTGCAGGAAATGTATCAGAAGTTCACTGGAAGAGAAGGTAGCAGGTAACTTTTGTGAAATGGCAGTCTGGTCAGGCACATCCACCACTTTATT
AAAAAAAAAGGGGGGGACATAAATCCAATGAGCGCTGCCTGAGAAATTATCTTGGCCTTCCACTTCCAAGACCTGGCAAAAGAAAAGGCCCTCATGGTTCAAGCTTACCTACAGAAGTGCATAAATCCAAAACACCTTGTTAATTTCTAAAGCAGATAAATTTGGACAAAATACATTTCAATAAGGAAATGAAGCAAAGTAATTGAATGAAAATTATACAGTTTAAACATGCACATTGTGGTGATTATATCAGGGTGAAGAATTAG
GCCCAGGCACTGGGAGGGAGGCCCTCGGGGAACCCGGAAGGCTAAGGGGGCTTGGAGAGAGGCCTTTCCTTCGGTTGGAGACAGGCGGCAGGAGAGCTCCTCAGAAACCCGGCAGGTTTTTAGCGCCGCGGGTGGGGGAACGAGGTCCCCGTGTCGCGTGATTCAAGAGGCGAAGGAAGCATTGGAGCCGGGACTCACGGTCAGACAAAGGGGCGACTGCAGTGCTTCCCCGCCTCTGGCAGCCCCCTGGGTCCCTCTGGCTCCGCTGTCAGGGGCGGCC
GCTGAGAATTTCAGGGCTGACATCTGAAGGCAGAGCCAAGAAAAACTTCTAAGCAGTGAAAAACGCCAAACCCTGGGCTTGAGCTTCAGGGAGACTGAGGGGCAATTTAAATCTCTTTTCTGGTGGAGTAGAGGATCCTTTTATGGTTGGGATGGCTCGTGTTATCCTTCAAGGAGGCAGAGGTATGATGGTATGTCAGGTTCCTCCTGGGCCTGATTCTTTCTTTGAAATTTGCTTCTTCTATCCCTGAGGCACTTTGGAGTTGAGACTGAATAATAACCA
ATGCATTGAGTCCCTCAGGAGAATGGGAGGGAAAGGAAGGGCAGAATGGAGTGATGTAGGGTCCATCCACCATGTCCCTGGATGGAGAGACCCCTGCTCCCACAGTAGTCCACACCAGGACCACGATTGGCACTCATGAAGATGCCAGCCTCCATGTATATGTCCTTGTCTGACAACTCCTCCTTATTTTCATCCTGGAGACAAGAACCCTGAACACAGTAGCTCTGAGGGCACCTGAGTGTAACCTGAGACAG
CCTCAGCCTCTCAAGTAGCTGGGATTACAGGCTCCCACCACCATGCCTGGCTAATTTTTGTATTTTTAGTAGAGACAGGGTTTCACCATGTTGGTCAGGCTGGTCTCGAACTCCTGACCTTGTGATCCTCCTGCCTCAGCCTCCCAAAGTGCTGGGATTACAGGCGTGAGCCACCGCACCTGGCTATGTTTCTGTTTCTGATTGGGGAGGTGGAGCTACTGACCTCTGGATGGAGGAAAAGATGCTCTGTGGCCACCACCAGGCTCTAACCTTTTATTTCATTGATTCCTCGGAGCCAGGATGAGAGGTAGCATCATAAT
CTGTATTTCTACCACCTCCAGATCTAAATGACAAATGGCACAGCAAATGCCCTCCTCTTAGGACTTTCCCTAGCTTTTCCTCCAAAGGAGATATCCAACCTTTCCTTCCAGGTGTCTGTCTCAGCCTCTCTCTCTCGGAAACCTTCTCTATTAACTATAGCCAGAGCCTCCCATGGGACATGGCAAATCTGGGAAAGTGTCCTGGGTGCATCCTGGTGGAGGGGATAACAGGGCAAGACCAGAAAAAGAAAGAAAATGAGGAGGTGAAGAGGCAGTA
ACTCTCCCTGTCATCTGCACCCTCTCTGGGGTCCTCTGCCCATCCAGCCACCCGCACAGATCTGTGTCAGTCCCTGCCCCCCAACACTGATCCCCTCCTCCCAGCCCTACCCCAGCCTGGCACTCACTGGTTCTTCTCCAGCTCAAGCAGGAGCTCCTGGCCTTCAGCCTCCAGGGCCACCAGCCCCATGTCTGGCTTCGAGACCTGGGCAAGAAAATGTGTGGAGCTGAGATGGTGGCCTCCAGGCCTCCTGCCTGCCAGGGAG
CATCTGGATCAAGAAACAACTCTATGACCCCTCCCCCAGGAGCCCCCTCATACCTGGAAGGAGCCTGTGGGAACTAGCAAGAACCAAGGCCCAGGAAGGTGCAGTAAGTAGCACCATATATTTATTTGGAAAATATCAAGTACTCTTTGAAAATGCTTAATTGATAGAATTGTTGGAGGAAAAGTCATTCCTCTTCTAGGGAAATCCATTTAATGTTTCCATTTTTAATGACTTTTAAAGGGATCTTCAAGAAGGTTTTTCATGTGCTGCAAAC
GGGAAATCTTAGCAAAAGGTACTTTTTGTCTTCTCAGAAGATAGAGTAATCCTGGCTTAAAAAATAGACAAAAATTTCGTTTCAACCCTGGAAATGATGACAAATGATGTTGGTTAGTGACAAGATGAAGTTGGGTTAACAAAATCCTTTTGCTGATCGAATGCATTTTGCACTTTATAGGAACATTTGAAAACTGTGAAATTCACCAGACACACGTAATGCTTAGTACACAATACCCCTGGGACATGAAAGTATC
ACGACCTTGGGTCACTGCAACCACCACCTCCCAGGTTCAAGCAATTCTCCTACCTCAGCCTCCTGAGTGGCTGGGACTACAGGCATGCACCGCCACGCTCGGCTAGTTTTTTGTATTTTTAGTAGAAACGGGGTTTCCCCATGTTGGCCAGGCTGGTCTCGAACTCCTGACCTCAAGGGATCCATCCACCTCAGCCTCCCAAAGTGCTGGGATTACAGGCGTGACTCCACCGTGCCCAGCCTATATTCTTTTGAAATTAATTGCTGAAGCTTCCCAGGCCCTTTGAGCGGAAA
CAGCGAGAGGGACAGGAGTTGGACTGGGGAGGCAGCAATCACACAAAATTCAGAAAGCTGCTGTGTGCAACCTTATGTCACGCGTAGCTCTGGGATGCGCTTGGTAGATGCTCTGCAAACACCAAATGTAAAAGAAAAGAAAAGAAATCCTCAAAATTCCTTGGAATCTTCCATTTAAGTAATCCCCTCTTATCTATGTCCTTGGACCCACGCAGGATCCCTGTGTCTGTCTCTGGAAGAGTGAGAATTGATATCCCAGTTTCTTAGA
CTCAAATCAGAGGCAGGCCGAGAAGGCCTTATCGTTTTCATCTTACAGAGGGTGAAACTGAGGTTCTGAGAATATACTTGTTCTCAAAAGTCATACAGCTACTGGGGGCTGGGGCGCAGGGAGGGTGCAGCACGAATTTGAACCCAGGTCTTCAGATTCTTGATTCAGGGCTCCTTTGAGGACATCATAAACCTGGGTTCCTCCTCTGGAGCCCCACCCTCCAGATACTTTTCCTCCAGTCCGCTCATCACGCCCTCCTTGCGTCCCCTCCGGCTGTCTCTCCTTGGCACCTGCTC
TTGATTATATGTTGGAATGAAAATATTTTGAACATATTGGGTTACATGAAATATATTATTAAAATTAATGTCATTTTGTGATACTTTATCAGTGTGGCTACTGGAAAATTTGAAATTACACCTGTGGCTCACTTCTGTGGCTTGCATCATATTTCTTTGGTGCTAATTCTAGTGGGTTTTATTGTTGTTTTCAGTGGGGGGGAGGAGATCTGGTTTGGTTTGGGAGCATTTGAATTCCACTGGCTGCACCTTTCTCTTTTACATGGCATCTGAGGTGCAAGGGCTCTTCAGAGATCACAGAGA
GAGTTCATGCTAAATGAAATTGAAACCCACAGAAGGCTTTTCCGCAAAGGAGTGCCCACCCCACTTGCCATTTTTGGAAGATCGCTCCCAGCTCCCAGCACGCAAAGCACCCATTACCAAGTGGCAGGACCAACACAAGGTATGAGACATTGATGAGATTCATTCTCATTAGTTGGAAGCTTCTGCACTTTCAACAAAACTGTAACCAGGGGCTACGAATTAGATGATGAGCTTATTCTTAAGAAGACATGTTATAAAAGGTAATATGAAACAATAT
GTTTTAGTCTTCTTTTTGTTCTGGGACAAATGAACGTATTTCAGGTCATGCTGAATGTAAATATTCATTTTCCTATAAAATAATGAATACTAAAAGCATCCAGAGTTTGTGGTTTAAATCATGCCCCATTAAGTCTGTGAAATTGCTAACTTTATTTAGAGTGATAAAACAACATCTTAGGAGTTAAAAATGATTTCTTTCATTTTACCTCCTAACCTCAAGCTTTATATACAGTGCTCACATGCTAGTGTATTTCCT
TGCCCCCAGCCAAAGGACCAGGAAATGAGTAGCCTAGCAAGACAGAAAGCTTTTAGACAATATCTGTTCTACTGCAGCCTAATACTGCAGACCCACATCCACTCAGGAGAGCAAAGGCTGAGTGGGCACCCTCCAAAGGCTATTACACAGTGCCTGGCCCCCAGTCCTCACAGGGATGCTTCGCAAAAGGCTGAGTAGGGAGTTTGGACATTCACCGTTGCTGAGTGCTAGGGAGTTCCACCTCCTCCCTACACACTCCTCCCCCAATGGCTTAAGTGGGGACCACCAT
CATGCTCAGGGAGGCTGGGAGGGGTCCTGAGGAGGGCTCAGAGCAAGGCCTTGGGACAGCATAGTCCCTGCAAGGGAGTGACCGCTAGGGGCCTTCCTGGGAGCCTGCTGTGCCCTCAGCCCCAGCCCTGCCCACCCTCCCTTTCCCTCTCTGCCTTTCTCCAGAGCACGGCTCAGCCCTTTGGGGCTCTGCACTTTGGGGCCAGAGAGACCTGAGTTAGAATCCAGACCTGCCACTCACTGGTTATGCGACCTGGGCTGAGCGGTTCTTTTTCTCTGAGTCTCAGTTTCCTCATCTGTCTGCGTAAATAAATGAGGGTAATAACCAGCC
AGTGGACGAATAAGAAACATAACATCAATTTAAATAATATTATTTAAAACTAGCATTTGAAAAAAAATTTAAAGAATCTATCCATTTAAACAGCAAGTAAAATTATAATGTCACATAAATAAAAACTAAATTAGCTGGGCGTGGTGGCGCACGCCTGTGGTCCCACCTACTCAGGAGGCTGGGGCACGAGAATCGCTTGAACCCAGGAGACAGAGGTTTCAGTGAGCTGAGATTACACCACTCCAGCCTGAGTGACAGAGCGAGACTCTGTCTCCATTAAAAAAAAAAAAAAAAAAAAAAAAA
GGTGTTTCACAGTGGGGCCGGCCAGGAGCCTGGACCAGTGAGTGATGGTTCCCGTCCCTTTGGGGGACCGTAAGGGCGGCTGAGGATGGGGCCTGGGGGCGCTCTGCGAGTGGGGACATTCCCCTCAGCCCAGCGCGGCGGCCAGGGTTGGGCCTGCCCCCTTCCCCTCCTGGAGGCCAGGCGCGGGCCGAGGAGACCCTGCCTGAATGTGCCCTAAACCTGGGGGGTTGAGACTAGAGGGGTGCTCGACAGGCCTGCGTGCTGGGTGTCTTCAGATGAAGGGCGACGAAATCCTGAGGGCAATGAG
GCATGCGCCTGTAATCCCAGCTACTCAGGAGGCTGAGGCAGGAGAATCACCTGAACGGGGGAGACAGAGTTTGCAGTGAGCCGAGATGGCGCCACTGCACTCCAGCCTGGGCAACAGAGCGAGACTCCGTCTAAAAAAAAAAAAAAAAAAAAAAAGGACAGTGTCCCGCTAAGACCCACAGCACCGTGGGTGACTAACTAGGAAAGGGACTCCAGCTCCCAAGAGCTGACAAATAAAAGAAGGGTTGACTTTTTCGGTGGACCCAGAAGCAGCAGTAGGAGCTTATGGCAAAAGTTAGAAGGAGGCGGATTTTCATCTC
AATCTCCGCTCTCCCCGGCCACAGTAACCCCTTGCTTTTCCAAGGACCCACTTTCCCGAGGATCCTGATCTTTTGCTTTGGTGTGTGTGTACTCAGCACATATTTATATAGCAGGCGCTGTTCCAGGCACAGGGGAATCAGCCAGGGAATAGGGCAGGCAAAAATCCTTGCCCTCGTGGAGCCGACCGCTGAGTACGGGAGATGAACACGAAACAAGATAAATAAGTGACAATGTGTATTTTGTGTCGCAAAGACAGACAAAGCAGGAAAAGGGAATTGAAGCATTCAGGGCAGGGGAGGTGGCTGCA
ATTGCACTCCAGCCTGGGTGACGACAGCGAAACTCCGTCTCAAAAAAAAAAAAAAAAAAAAAAAAAAAAAAAAAAAAAAAAAAAAAAAAAGCATGCAGTAGATGCTTGAATGAATGGTTGAAGAAGCACAGGATAGGCCGCCAGACTTGGGGACTGAGGGAAGGTGGAGGGAGGAGGCAGAAAGTGAGGGTCATTAATGATCTTTTCATAAGGCCTTTGAGAGACTATTGCCAGGCCCCAGACCCCCTTTACAAACTGCTGAGCACTGCAGGGGGACTATTTGCGTCA
GTACCTGTGTCCCGATGTTTTGCATGAAACACCTCATTCCGGCCTCTGCCAGCCTTCCAGAAAGATGCATTATTCCCAGTCCCACGGTCACATTCTGGCCGCTAGCAGAGCCACAGTTAGATGTGTCCCCCCGACCCCCCCAACCCCAGGGGCCTGAAGACTTGTGGGGCCTGGGACCACCCCAGGGGCAAGACCAGAACCAGCTCCTGACCTCCCACCAGGAAAGAGGGACCAGGGTGAGACACAGCTGCAGGAAAGATGCAAGGCTGGGCCGTGGTGGAGAACGCCCCCACCCCTCCACTTC
GATTACAGGCATGAGCCATCACGCCTGGCCCGTTGGAGGACTTTAATTTACACTTGGGAACCATTGCTCTGGCTGTGGTGTGGAAAAGGAGTAGGAGGCAAGATAGCTGGTTTTGTCCCTCCTGACAAAGGTTTCCTCCTCCTTCTAGACGACCTGAGTCTGTTAGCCAGCTCCAAGACGCCCTTCTCCTTGGTAGAACCCCACCGAGTCTGATTTGGGTGGCAAGTTAGAGCTTGGTCTACGCCTGGGGTTTCTAAAGCCCCCACACCTCGTGGCCCTTTTG
CACACACGCTTTGTCATATTCTACAAATACTGGGGAGAGCCAACATTCTTCTCATTGCCAATAATTATGCTCATCAGCCTCCATGTCTTGCCTCTCATGTTTCTTCCACATCCCAGTTCTGCCTACCCTGACCAATCAGTGTGGATGTAGGGAACATGAACACATTTTAATATCATCCTGAACCAGACATCACTGGGAAGGAAATTGGAGAAACTAAAACCCTAGAAAAGACAAATCTAATCTACAGTGACAGAAAGCAGACTGCTGGTTGCTTGGGGCCAAGGTAGGGGC
TCCAATGACAGGTGTCCTTATAAGAGATAAGAAATACCTCACCTAATAATAACTACTATTAGAACAACAAAAACAGAAAATAAATTGTAGAAGAGTGTTAAATAATTAAAAGTAGAACAATCATATACCCCAGCAGTCCCACCTGTAAGTATTTATCCAAAGGAAGTAAAGTCAGGATCTGGAAAAGATACCTACACGCCCATTTTCATAGCAGCATTATTCACAGTAGCCAAGAGGTGGAAGCAATGTAAATATACATTGTACCTACCGCAAAATGTGGTATATACATACAATGCAGTATTATCAAGCCAT
GCAGTTTTGGCCGCTGGGGGTAGGCGAGGACACAGCAGGGAAAGTGGGCAGGAGGAAACTGCCACCAGCCTTTCCCTCTCCTTTGGCTAGGACTCGGGTCTCCTTCATGCGTCCCTCAATTTCCTTTCTTATTCCACAGCACAAAGGCGGAGGAAGGAAGCTGAGGACATGTGGAGAGAGGCTGGGCAGCCTCCTCTGGTCCACATGCCTGATGATGGAGGCTCTCAGCCTGGCCCCACCACCCGCCCCCATCACCGTGCTGAGTGGGCCCCAGTGAGAACTCAATGGGGGAGGCTAGGATGGGGAGGGGCAGGGTCCTAAACCACAACAGTAA
TTTGCACAGAACCTTATATTTGGAAACATCTCCTGAATCCAACCTCCCCTGCCCACTGGGATGCCCAAGCGAGGCCCTCACCCGCTGAATTGTGGCTGACACCCTGGGCACAGGAAGCTTGGGCAGAGATGTCTGGAAGCTGTAGAGCATAGGGTGCCGGCTGGATAGAAGGCGGATACACATCTGGGGGTACAGAGCAGAGTGCTGGGGTGGGAGCCAGTGGAAAAAATGGAAACCAACCAGCAACTCCCTGAGACCCTCAGAGCCATCCCAGCCCCTCCAGGACAAACCACACACCAGGCACCAGTGCCCTGTCTGCCTCTCCCGTCTAGCTCAGAACCCCAAAGGAGTCCAAAGAGTCT
TAATGAGGAAGAGGAAGATGAGGAGGACGAATATGATTATGACTATGAATCCCTTTCTGATGGTAAGAGAAACAGATCCCTATGCTGTGCACAGGAAAATTCTTGGATGATTTGCCACATTTTTCTTTCTAAAATAAGTCTAGAGCGCCAAAGACCAGTAATACGGATGGTTGTAATATTGTCCAGGAGTTTCTGAATTCAGTCACTTAGCAAGGACCGAGGAAGGAGGGGATTCTGTTAGCCAACACTTACAGAAAGAAGAGGCAGGTGTGGGAAGTT
TTTTCTTTCTTTTTTTTTTTTTTTTTGAGATGGAGTCTCGCTCTGTCACACCCAGGCTAGAGTGCAGTGGCACGATCTCGGCTCACAGCAACCTCTACCTCCTGGGTTCAAGTGATTCTCCCTCCTCAGCCTCCCGAGTAGCTGGGACTACAGGCACCTGCCACCATGCCCGGCTAATTTTTGTATTTTTAGTAAAGATGGGATTTCGCCATGTTAGCAAGACTGGTCTCGAACTCCCGACCTCAGGTGATCCACCCGCCTCGGCCTCCCAAAGT
GGAGTGGCTATCACCCAGAAGAGGAGGGCTAGGGGACTCTCAGGGGAGAGGGGAGTAGGAGAGGGAGCTTATATGTCTAGCTGACAATGTTAGACAACCCAGCAGGGAGTCTATGTATCAAAGAGCTCCAAAGGGCAACAGCAGCTTGGAATCTTTATAGCCTTGGGATTTGATCTTATTTATACCTAATAGATGTTGAGTACAAAGCAGTTTTGTGGGGACTGCAAAGTAGGCAGGCTCTCAGTGGCTAAAAATCTGCTTATCAGGAT
GCTTTCCTAAAACAAAATTGTATGGGGAAAATATGGCAAACAGGTGTTAGCAATTGTTGGTCTTCATGCTCTGTATTATAAGAATCTGTAAGGTTGAGATAAGTATATGGGGCATTTGCATTCCTTGAGATTACTCCAGTGGGATTTGATGGTCTTATAGGCTAGCCCTAATGAAATAGCAAGTGCATTTGGAGAAATCTATACTTAAAGTTATGTTAAATACCCATAAATTAAGCCTAAATACAGCTGTGCTATTACTCTGGCTATTAGTAGCAATCAAGTGTTTAAGCCCTGAAAATTTTC
CTCTTCTGTATCAGGTTTATTGGTTGTACATATAAATTATACTTTCCTTTCTGTGTGCTCTGTTATTTTTTATGGGGGGGGGGAGTTTTTGGGGGGAGGGATAAGAAAGGTTGTTGCTTTCTGCCTTTTCTTTTTAAAAAAATCCTACAACTTTTTCCTTTTCCTCATTTTTATCTCTTAGATTATTCACTAAAACTGAGGTTCTTCCAGCCCCAGCTATGTCATGGCCTCTGTAGAGAAGGAGGGTGAGCAGCAGATACCTACGTAGCCT
ATAGGGATGAATTATTCCCATGGCATGTTCCTCCCTCCCTGACAGCTTTACAGCATAGACCTGGGCTCTGGGGAGGGACTCAATTGCCCCCTCCCTTTCCATATCTGATTGGCACCGTCAGAAGAGAGGGACAGCCTGCCACAGGCTCAGGGAAGAGCTCACCAGACAGTCTTAGAGAGGCCCTCAATGAGGTCTGAGTGGAAGAGGCGGATGGGCCTGGTCACCGGCTGGTGAACCCACTCATCGTACTTCTCTCCCAAGTGGCCCACCTGCCACAGGAGAGGCTTTCGCCAGTCCACCAGGTCCTGCA
GGGTGATAGTGAGACCCTGTCTCAAACAAACAAAAAAACAAAACACTTCCTTACTTTGGTTTAAAGTGTTCCATAAAATATTCCTAAGAGGAAAAACTTTAAATCATCATCGTGCTGCTAGAATGTCAGCTCAACCCATGCAGATATTTTTGTCTGTTTTGTTCTACAGTGTATCTCAAGTGCCAAGGCCATTGCTTGCGATATACTGGGTGCTAAGTGAATATCTGGCCAGTGAATAAATGAATTGGCCACTGATATATCAATATGGATTAATTTATT
GTGCATCGTGATGGAGACCAAAGCCCCAACTTGACCACTACACAGTCTGCACATGTAACAAAATTGCACCTGTGCCCCCAAAATATGTAGGAGTTGTAAAATATACACAATGAACTGTGATATGAGCAAGAGATAGAACATAGCAGAGTGCAAAGGCATTTTTTCTCAAACACACAAAACCTTTATGGAGACGGATTTGGGGTTTCACAGTTCAGTTCCACCCGCGTAGCCGCCTGCTGCAGCACAGGGGGAAAGGGAGGCTTGGGGCACCTCTCCTACCCACACCCCAACCCCACACTTCCAC
ACATCTCCCTGCTCTAGGGTGAAGAGGTCACAGAGAAAGGTAACTAACAAACATGTATTGGGTTCTATGCTAGGAGTTTTACATAAATGTCCTCATTTAATAATCTTTATAAGCCTACAAGATAGACAATAACAATGTCTGATGTTTAACACATGAAAAGACTGATCTCAAATGACATAAGTGGCACAGCTGGTATTTAAGCCCAGATGAGTCCACTTTCTAAATCCAGGCTTTCTCACTCTCCTGCACTCTTCTGCCTTTCCAATGAGTCAGAAGTGTCTCCTTGGAGCTGGGCCCAGAACCTGGTTAACTTTCTCAAAGCAGCACACACAGTCGTTCCTAGGCCTTC
GTCAGTGCGGGAGGGAAGAGAGACACCCAAGATTGCCCCTTCCCCTATTCTATAACATTCAAGTTGTGGGGGTCTCAGCTCATGCCCCCATTTTTTTTAAACGTAAAGAAATAAATAGCATAAACTCCCATGGGAAAGTCGGATGGCAGCCCTTTAAGAGAGCTGCCCTCTAAGGCAGGTTGGGGAACAGAAACAAGCCACTTTACATTTTTGGCAGCAGGACCAGGGGACTTCCACGAAATTGTGCAGAGATGGGAACTGGCTGCAGCCCAGGAGCCGAATTCCTCGTG
GCTGTCTTGAAGGAAGGAAGGAAGGAAGGAAGGAAGGAAGGAAGGAAGGAAGGAAGGAAGGTAGGGGAAGGGAAGGGAGGGAGGAAGGGAAAGAAAATAAAGGAGGACAAAATTGACTTTTTGACACCCCATTCCTTCTGCTGGTCGGGATCCTGCCTCTCAGGGGTGTGTCTTCAAATCCTGTGATTCACAGAGAACTTTCTGTAGCTTCTGAGAAGTTGGGAGTCTCCCTTCTGCAGTCGTTCAGTGCTTGTTCATTTGTATCTGCTGGTTAAAC
GGATTACAGGCGTGAGCCACCACGCCCAGGCTAGAGGCCTCATTTTTTAAGACTAATGGGATCCCAAGGCTAAACGTTTGAGAAACACTGATCTAAGATTTGTGTTTTGTTTTGTTTTGTTGTTCAATCAAGTGGAACATAATGTCTAAACCAGGGCCTTACCTACCTGGAACTCAAAGGTGGAATGACCTTCCCTGGCCAAGCTTCCAGAAGGGACAGGGAGCTACTTAACAGACTGCTGGACCCTTAACGACTGGAAACCGGAACCGTGGGTGACGGAACCGACCAGACG
ATTATTTTTTGAAGAAGGAAACTTAGGAGATAATAAATCATGTAAAAATCAGAAAAAAACATATTGCTTGGCTTTTACAAGGAAAAAGCAATGATGGATGGCCCACTAAAACCTGAGAACTAGGTATTACTCTACGTGTATCTATAAGTTTTATGTTGTGTTTTTGGAGAAACCATTCCATTTTTCCTTCCAACAAACATTGAGATGTACATTACACAGACACACGCAGACCCACACAGCTACTTATCATTAACTTAAAGACTAGAAATAAAAGGAATGGGAAGAAAATGCCTTTTGACAAACTCTCTTTGGGGTGTATAATAAAAGGTTTGG
AAAGTTGAATTGAATTCCTATCCTAAGTTAATGATTTGTATGTGAAAGAAACCATGGGTTACAAGGAAGAAATAGTGAGAGATCGTGGGAAGACTTTTGCTTGACCAGCTCAGGAATCAGCTAGGTCTAAAAGCAAACGTCACCTTCCCCAGGCACCTGATGTGGAGCTGCCTCCTAAGAAAACCGTGGTGTCCTGAGTGATTGATTCCCTCGTGGTTACTGAAAGCCCCATGGTGGCCCCGAGCACTCCCTGTTGGCCCTGAACCCCTGGTGTCCTCAATGTTCTTCAGTGGCCATGAGTGTCTCCTGGTTGTCTTGTGGGCCTTTAGGTGGTC
CTGTTAACTCATCTTCAGGTCTCACACCTTCTGCACATAAATAAGCTATTTTTAAAAGTTATTATTTTTTTACTCTTTCTTTTCTTTGGAGAGGGTACCAAAGGATAGCTGTTCTGTTTAAGTAGGGACCTCTCATGGCCTACAGGCTTTGACATCTGAGAATCAAACTGGAGAACATTCCGAAGCCGTTCTTATAAGTGTCTCCATCTCTACCTGGGCTGAAATGGAATGTGCAAATGTAGCCCAGCCTGGTCCTTGGGTGTTGCCAGTTGATTGATGACTGGGAGCCAAAGTGG
TGGCGACGGGGGCGTCCAGCGGCATCTCCACTCCCCCAAGGATGGCGGAATCAGGCCGTTGTCGGGCAGCTCTCGACCCGGAAGTCGCTCGCGGCGCGAGGCCCCCGTTGCCGAGCGCGGGCGCGGGGGGCGGAGCTCGGCGGAGACGGGGAAGGGGTCGCCGTGGCTGCCGGTCCTCGAGTTGGGGGCTGCCGCGGACACTGCTAGGCAGACGGCGAGTACCGAGCGCGGGTGGCCGCGGTGTCCGTGGGCCACGCTCAGCTGCGGTCAGAGGCGACATGAGTGCCGCGGGGCTGCTGGCCC
CTGTAGCCAACCTGTTCCCTGCTGCTGCTGCTGCTGCTGCTGCTGCTGCTGCTGCAGTCGTTTGGTTTCCTCTTTGAATCTGAGATGATTCTGAGGTCTACACTGCAAACTCTTGGCATATATCATTTCTAGAATTCCATTCCTACTCGACCTAGGCTGTGAGTCTGCACTAGTTCGCGGCACGTTAGATCGCGCCCATTTCCCTTATTGGCAAGTTGTCAGGTTGAGGAAGCTCCAGGCCTGGAGGAGGGCATCTCCAGCCACCAGCCATGAAGCCCAGGGCCTCAGGCA
ACTTCATTGCTGTCAGCGCTGCCAACCGCTTCAAGAAGATCAGCAGCTCGGGGGCACTGATGGCTCTGGGGGTCTGAGCCCTGGGCGCAGCTGAAGCCTGGACGCAGCCACACAGTGGCCGGGGCTGAAGCCACACAGCCCAGAAGGCCAGAAAAGGCAGCCAGATCCCCAGGGCAGCCTCGTTAGGACAAGGCTGTGCCAGGCTGGGAGGCTCGGGGCTCCCCACGCCCCCATGCAGTGACCGCTTCCCCGATGTGAGCCGCCTCGGAGTGTGGCCTGGATCCATCCTGCTA
TTTCTCTTCTAATTTTTCGCTTCAGAATTCTGGTTTCTCAATGCATAAACTGAAGTAATTTCTTCCATTCTACTTTTCTCTGCCCCAGGCTTGAGATAGAACTAGGGAGCCCAGTGAGGCCTTTTCTTTCCTAAATTAACAGGCATCTGTGCATAAATGCTACCTTTGAACTATGTGATTTAAGATAATGTGCAGAATGTACTTCTCTGGTCTTTCAGGTTGCTTGCATAACTATGTACTTGGTTGAACTTGTAATTCTTGCTGACAACAGTCCTGCTGTTTTCCAGTAAGGTTCGTGATCCTCGGGCCAATTTTGATCAGTCCCTACGTGTACTG
GATAAAAGACAATTGCTGTTAGTTGCAAATATTGGGGGAGGGGCAAACATTCCCTATGCGTTGATGAAATTAAGTTATCTTGGACACCAATAGAGTAAGGCTCAGCAGCATGGAAAAGGCAGTTGTCAGCCCTGGTCTCAGTCCAGACCTTGGTGGATTGATTATTGGACATTTGTGGCATGGTATAGATTGGTCTTGAAATTGTTTAGGCCCTATTAGGCAACCAAAGATTAGGAAGACAGGATTTAAACGTTAACCAACAGAAGGATTTATTTTTATGAATGTTGCTGGAGGAGGAG
CTTCCAGCTTATTAAAAATATTAATATTTTGAAAATAAAACATGTGACTCTTGGCTGTGTGTTCAGTGATATGCAGGCATCGTATCACTCTGGCACCCACCATTTAAACATACGTAAATGAGTTCTTTAACCATTCTTTCCATCCACCTCCCTCATAAACTTTTATCCTAATATATGTTATGTGTGAAAGTCATATGGCTTATACCTCTCATACTTCTCAGCAATGAAAATATGTTTATACATTGAAATTGAAGGAAGCGGTACCTTTGTGATCAGGT
AGGGGTCTTACGAAGTAGTAAAGGCACTCGCTGGCCTCGTGATCACTGGCAAATCCCCTTCCCTCTGGGCTCACTCACCTGTAAACTATCTACTCCTCCACTGCAGGGCAGGTGTGAGGCTCACATGCAGTGCATAATGGGAAGTGTTGTACTTTCTGACATCAAAAACGTGTTCTTCATCATAATTATCGTTGTCTTCCTCTCTGCTTCCCGGCCCCAAATGAACTCCGTAGCTAACTCAGCCACTCCTATTCTTCGGAACTTTCCCGCTCAGACCTAGTCAAACAA
CTGGGGACATTTACACTACTGATGAACAGCCCCCTTCACCCCACCCCTGAGTTTTGTGGTCTGGAGTACGGTCTTGCCACTGAGAGTTTTAAAAGCTGCACAAGTGATTCTAGTTGCAGACAAGTTTGAGAACCACTACTTTCAAACATGCAACAGTGGAGGGTCTCGAGCTGGTGTGTTTCAGAATCATCTGGGGAATTCGTGAAAAACAGAGACTCAGGCTGTTGTAGCCTTCATTCTTTTGAGAAGCAGTGTATTCTGAAATGATGACATGCTAAACTTAACA
TTAAAGAAGGAGTGTCTTCCCCTGTCCTCTGTCCATAGGGCTGTTCTGTAGAACATCCTGCTCAGTGACCGAGGTAAGGGGTGGTCCTTTTTTTTTTTTTTTTTTTTTGGAAAGGGAGTCTCACTCTGTGGCCCAGGCTGCAGTGCAGTGGTGCGACTTCGGCTCACTGCAACCTCCGCCTCGCGGGTTCAAGCGATTCTCCTGCCTCAGCCTCCCAAGTAGCTGAGATTACAAGTGCCCCCCCCACCACGCCCAGCTAATTTTTGTCTTTTTACTAGAGACGGGGTTTCGCCATGTTGGCCAGGCT
CAGGCAACCAACACTCTTTCTGATTACAACATCCAGAGTCAACCCTGCACCTCGACGCCATCTGAGGAATGGCTGTCAGTTCTTCAGTCTCCTTTTCGCAGTGCCCAATGACGACATTAACTCTGCACCGTAGCCATTTGCCCCAATTTAAATTTAGAAATGACCAGTTTCAGTAGTAGCTGAACCTGTTCAAAATGTTAATAAAAGTTTTGTTGCACAGTAGCCAAAAAAAAAACACAGTCAACCTTAACTTTTCCTTAAATAACAATTAATTCAACATGAACTA
GGGTTAGCTTCTTTCTTCTCCGTGGGAGCTTGGCTGAACAGTTCTGCGGGGTCCACTTTGTCCCATTTGTTGTATTTTCCTACAAACCAGTCACAGTGACATTGAGTCACAGGAGCTCAGCCTCCGAGACCATCATAACCCCAGGAGGATGTTGGCCTCATCCCACAAATGAGGAGGGGAAAGCTTGGAGAACAATTTGCCCAGGGTCATCCTGATGATCAGAGGCAGAGCCAGGATGTGGGTTCAGGCCTTTGGTAACCCCCTCCCATCCAGCCTCCTTTCTGCTCGGCTGCTGAGCGGACCCACCACACCCCGGCCAA
CAGGAGTCCTGCGCTCTGACTGGAAGCCCCAACACAGAGTCCGGGGCCCTCGGCCAAGTTCCAGACTCTGGACAGACCCAGGCCCCTGGAATGAAGGACAGACTGAGTCTCCGAGAGGAAGGGGCCCTGCTAAATGCCAAAAACATGCAGCTAATCTTCCCACCGCCCCTTCCCAAAGGAATCTTCCTCTGTTTATCAGGAGTCTGTGCAACGGGAATGGGAAATAATCAGGCCTTTTAGGAATTACTAGACCCTGGAGCTGAAAGGACATTCATTTCAGGAGGCCCAGATGCCAGGCAGAGC
AAATCATGCACACAATCACTGCAGGGCTGAGGAGGACCCTTAAATAACTAGGAATGCCCCTCGAGTCGGTGTCCACATTTGCATTCCTGGTTATGGCGCTAATGGTGCCAGATGATCCCAAAAGGACCAGAGTTTACTGTTTAATTCTTCACTCAAACTGGAGCTCAGAGATACGTTCTCAGGGGCCTCAACGTGTGTGTGCGCGCCTGTGTGTATGTGTTATGTGTGTATGTGTGCGTGTGTGTGTGTGTGTTGTGTGTATATGCGTGTCTGTGTG
GAGTGCAGTGGCACGATCTCAGCTCACTACAACCTCCGCCTCTGGGCTCCAGCAATTCTCCTTCCTCAGCCTCCCGAGTAACTGGTATTCCAAGCGCCCGCCACCACGCCTGGATGATTTTCGTATTTTTAGTAGAGACGGGGTTTCACCATGTTGGCCAGGCTGGTCTCGAACTCCTGGCCTCAAGTGATTCGCCTGCCACGGCCTTCCAAAGTGTTGGGATTACAGGCGTGAGCCACCGCACCCGGCCCAGCTCTCACTTTTCA
TCTCACCCTTTCTCACCCTTCCATCTTCTGCCCTGCCAAGGGACGACTCTTCAGATGCCAGTACCACAGTCTTGGACTTACCAGCTTCCAAAACTGTGAGACACAAATTTCTTTTAAAAGTAAATTACCCAGTCTTGAGTATTCTAAGACAACCACTAATGACTCCTGCTTCCTTTTCCATTAAGAAGAGCTCTTTTTGGGGTATAGCAGCAATAGGTCTTGCATTTCCCAAACCTGTTTCTCCCTAGGTAGGGGTAACAGAAT
AAGACTGCAAAATGTAGTTATTGATAGCAGAATGCCTGCTTCCTGTAGGGTCTGGTGAGATCCTGAATGACACACTGGAGGGGGTTCATTCTGTGGATGGTGACCCCATTACTGACAGCGGCTCAGGGGCTGGGGCCTTCCTTGACATTGCTGAAGAAAAGGTGAGTAGATGGTAAATTTCATTTGATTAGTCAGTAGTAGGCTTGTTTGCTTATTTCAAACTTGGTGATGATTTTACTGAGCACCAGAGAGAACCACAAGGGTTTTGGTTGAATAGCATCAAGATTG
CGTTGGCATCCTGAGAAAATGAGAACCACTGAGCCCCAGTTAGGACAACTGTTAAAATGTGATAAAAATCTTCAGCCGACCCAGTTGCCCTTCTGCAAACCCACCTGCTTGTTGTCCTCGGCACACGGCATGCTGTGACTGCTGCTGGCTGCTTAATACATCGGGGCCCATCCAGGTGAGTCTCACCTAAGGAGGAGTCAGCAAAGCAGTCTTCTCCACCCCCATCTTCCTGCCAGATCTCTCAGGATCAGCGCTTACAGTTAATGTGCTACCCGACTTTCCCAGGTAACATGCATTAAATGAGGCTCTTCTAGAAACTGACGTTTTAA
GAGCAAGGTCGTTAAGGGTGGGCAGGGTGAGGGGGAGATTCCCTGACAGCCTGGGTTCTGCCCCTCACTTGCTACAGCCCCATGCAAGCCTCTTGGCCTCTCTGAGGCTCTGTATTCTCACCTGTCAAATGGGGGTTGTCCTGGGTGTTACTTCAAAGGCTGATGAGAAAGGAGTGAGTGGGCTGGCTCGCAGCCTGGCGTGACAAGCAATGCATAAATGTATGCCGTATGAGTCACCTGTCCACAGTGGCCCCAGCAGCTCTCTCTAGCAGGGCTTGGCCAAGACTAGGCCCTCAGAGTGTAAGAAAACTCCTGGTTTGGTGCCT
CAGACTCTCCAGCAGGAGAGTCTGACCCAGGAGAATATTGGAGATGAAGGGATCCACTATTTCTCCCACTTTTTCAGATGGAGGATGAGAGGAGTGCAGCAGCCAATTCCCATTCACATTATATCCAAATTGGTGTTATCACAGCATTTTACTGAATGTATGCCCATCCATAAAGTATTGGTTGATTGGTTGATTCTTAACCTGAATTAAGGCTGGAGGCCAATGCTGGAGTTATCTACTCTTGCAGAGGCAGATAGTTTTTTCT
GAGCTCTCAGTCTTCAGGAACAAGGTGGGAGGACCCTTTCTTCCCCCCTCCATTTTAACATCTCAAGGGTCCTCATACATAGGTGTATGACTCAGCCCACAATTCCCAGTTCTGCCTACAACCATTCCCTCACTAGCCACCTTGCCACTACTGGGACCTAATGGTGGAACACAAGCAGGGGCCAGAGCATCCCCTGGGAGTGGCCTCGAGCCATTTGGGCATGGAATTCCTGGGTTCCAAGTACCAGCTCCTGTTGCGGGAGGCACAGGCTCTGAGTGGGCA
ATATGTATAAACCTCACATTTTTTACATTGCATTCCTCTTTTACTAGTAAGGAAATTGAGACTTAGAAGAAGTCAGCAAATTGCTCATCATTAACCACCTAGTAATTGGTAGAGCCTGAATGGGAAATCCAGGTTGGTATTAACTCCAAGCCTGCGTTCCTCACCACATAAAGCCTGTGGACAGAATACTACTACCCCCCGCCACCACAAAGAGTAGTAATAATAATAAAAGGACTTAACGCTGCACACACCCCACTAGGCAGGAGACTATAATACCTTTTAGGCAACAGTACAAAGAGGATC
GAGAGCTGCCTGTCTCTGGCCAATGTCCTAGATTCCCCCCCTGGGTAAGTCCCCTACCCCTATCATCGGTGCCCCTCCCTCCATATGCCACTGCAACTGGGAACCTGCTGGGAGCTGGAGGAAGGATGGGCAGAGGGGCCACCTGGCAGGCGCCCTGGCAGCCGGGGTGATCTGTCTTCTCAGGAGATGTCAGGACCTGGGCAGTCTCCTTCCTCTTTGGTCCTGGGGCCTGGGGTGTTGGCCCTTGCAGACCTACAGAGCCCTGGCTCATAGGTAAAGGGCTGCCGCACCTCTGCGCTTCTCAACACACACTCTCTGTGCACTCTG
GAAAATGTTTTCCTCGCATTAACAAAACTTTTCCTGAATTTATTAACAAAACAAGTGGTAGTTTTGTTTGTTAATAAATAATAGTCTGTACTTTGGAGATGTAGTATTCACTAGCTTTTATTTTTAAATTTTTAATTACAGATATTTAGACAAAGCACCTTACAAATTTTAAGAAAGATATGAACAAAGTGTGATGTATTTGCAAAGGGCATGAAATATTTATTGAAGAGACCTAAGGTTTTCTTAAACATTAATGCTTTAAA
GCAAAACGCCTCAGGAATTCAATCAGCTTGGGGAAAGTGGCGAGTTTTCAAAAGGCAATAAAGAGGCAGATCTATAAGGGCCCCTTGAAATCCTCCGTATTCTCACCCCGTTCAGAGGCTGGGGAAACTGAGGCTCAGAGAGGTTAAATTGCTTGCTTAAGATCGTCCAGCTCTTTCTCTGGCCCCCCAGTTCGGTTCTCTCTCCAGACATCCACTGCCTCCGCATCAGGAACATCGCTCCACTGCTGCATATCTGGGGATAGGGATGGAGGAATCCGGGCAGCCATCATGGAGGAAGCAGCAGCACTTGAACTTGGCCTTGGGGTGGGGTAAGAGGCGGACT
AATACCTCTCCATGATTACAGAGGTATTTCCACGTTAAAGATGAAGAAACTGAAAGCTATTCATTCAACAAGTATTTGTTGAGCTCCTCTTGTAAGGCAGTTACTGCTGTAGGGTCTGCATAGACAGCAGTGAGCAAGACAGATGGAAATCCCTGCCCTATGGCATTCTAATCAAGGGATAGATAATAAAGAAGAGAAATGAGTAAAATATATGGTATATTAGAAGATGACAAGGGCTGTGGAGAAAAATAAAGCAGAAAAAGATATTGAAAGGGACCCAGGGGGAATGGGTACATGG
GGAGTGCAGTGGCACCAACTTGTTTCACTGCAACCTCTGCCTCCCAGGCTCAAGCCATCCTCCCTCCTCAGCCTCTGGAGTAGCTGGGACACAGGCACATGCCACCACACCCGGATAATTTTTGTATTTTTGGTAGAGACAGGGTCTCACTTTGTTGTCCAGGCTAGTCTCCAACTCCTGAACTCAGGCGATCCACCCACCTCGGCTTCCTAGAGTTCTGGATTACAGGCATGAGCCACTGCACCCAGCATGATTTTCTTAATATTTTCTTTTCTCTAGCTTACTTTATTATGAGAATACAGTATAATAATACATTTAACATACAAAATATGTGTTTATCTACTGTTTATGTTATCG
AGTCAATTCAGGACTCCACTTCCAAGCTTCGGAGTTTCCTAAATTCTGGGGGCTTGTCTCCCTGTACCCCACCCCGACTAATTTTCCTCGGTCGCTGGCGCTGCCCCGTCCCTTAGGTCGCTCGGGCCGCCCCCCTCCGCGACTTTTTTTTTCTTTCTCTCGCTGCCTCTTTCAGCCTCAGTTTCCCTAGAGGGCGGGAGGGGAACGATATTTGGGGGCTCTCCTGCCTTCCTCTCCGAGCCGCGGAAGGGGAGTCGCGGGAAGGAGACCCGGCAGGCTTTGGGCTCCAGCCAGGGGTCCGCGGA
GGGAGGCTGAGGCAGGAGAATCACTTGAACCTGGGAGGCAGAGATAGCAGTGAGCTGAGATCATACCATGGCACTCCAGCCTGGGCGACAGAGTGAGACTCCACCTCAAAAAATTAAAAAACAAAAAGTGGACCAATAGTGTCCAAAATCCATTTTGCATCCACTGCCCAATTCTCAGAAATATTATATATTATCAGAAATAACCAGAGTTGGCTCTCCAGACAGATAAAGCCCTAGTCGAGGTTGACCACTGATGGGGCTATGTCTGCCAGCATTTAGGATGGCTTCCAAT
AGCCTAGGTAATAAAGCAAGACCATGTCTCCAAATAATAAAATAAAATAAAAGGTATTGCAGAACAACAAGTGAAAGATACTCATACAATGTATTTAACAAGTGGAAAGATACTCGTACAATATATTTAGTTTATGAAACAACAGTATGTACTGTATAATCCTGTTTTTGTTAAAAAAAGAAAAAAAACAGAAAAAAGACTGGAAGAATATACACTCAAGTGCCTAATATCTTGGTTATCTCTGGAGGTTGGATTTACAGATAATTTTTATTATTTTATTTTTCCTTATATCTACTTTAAAAATGTTATAAAGT
GGCGAGGTCCCCACCAGCCGCGGCTTGTCCTCGGGGACCCTCCCAGGGCCTGGGAATGAGGCCAGCCGGGAGTTGGAAAGTTACTGCTAGGGGGCGGGATCCCCGTGTCTGTTCAGTTAGCATGGATTTATTGAGTGCCAACTGCGTGCCAGGCCCAGTACGGAGGACGCTGGGGAAATGGTGAAGGAAACAGAAAAAAGGTCCCTGCCCTTCTGGAGATGACAACTGAGTGGGGAAAACAGACCGTGAACACAAAACATCAAGTTCCACACACGCTATGGAATGGTTATGAAGGGAAGCGAGAAGGGGGCCTAGGGT
CTTGATCTGGAATTCCACATGCTCCAGGCCTGCCTACACCCAGACTCGCTGCATACCTGGCCGGCGGGGCCCCAGTTCCACAGTGCCTGCACCCCACCAGCAGCGGCTGCAGACTAGCCCGGGCCAGGCAAACCCGTGGACTTAGCAGCAGACAAAAGCACATCTAGAGGGCCTCAAATACACCTTCTCTGTGGAGGCCTCACTCCTTCCACATGGGCCTTCCTGGTGCCTCGCTCGGCCCTCGAGCACCTGAGTTTTCTTACATCTTCTCAGTGTGTTTCCTATCCCTGATGACACAGCCACAGAGATACTCCTC
GGGGTTGCTCTAAATGGAGATTAGTGTGGAGACACCAGTGCCAACCTGAGGACTTATTTGATCCTTGATGCAGTGGGGGAGGAAAGAGAACTGGAAAAGAACTGTCCTCATTCCTGATTCTGTGTTAGTAATGCCTGTTCTCATCCTGCAGAAGCAGCCTGGACCTCCACCTCCCCAGTGGATTTTACAGTCAAATTTGCCTGAGGGCATTTTCATCCCTGCTCAGTCTCCTCAGGGGCTTGGGAGCCACCGGGCTCAGCATATTGTGCTGTGCTGCACAGTCCT
TCCAGTAACTCGCCCTACAGTAGCCTTTTGCTCATTATAATAACAAGCCGGGCACAGTGGCTCATGCCTGTAATCCCAGCACTTTGAGTGGCCGAGGTGGGCGGATGACGAAGTCAGGAATTTGAGATCAGCCTGGCCAATATGGTGAAACCCCGTCTCTACTAAAAAAATACAAAAATTAGCCAGGCATGGTGGTGCGTGCCTGTAGTCCCAGCTACTCAGGAAGCTGAGGCAGGAGAATCGCTGGAACCCGGAAGGCAGAGATTGCAGT
GAAAATTAAAGCAAAAGAAATATATTGGATACCTTTCTTACCCCAGTTGAGCCAGTTAATCCCAGTTCATCCTGGTGGACCTTAGACAAGCCACCTAACCTCTCAGTGCTTTGGTTTTCTTTTCTGCAAATTGGCATACTAATAGTGCCCATTTTATGGGATAGAAATCCAGCAAGTACTCAATCTAGTAGATGATAAATGCTAGCAATAACCCTCAGCTCTTATGGACGTCTCTTCTAGTCTGAAACCATCCACTGTATTTTGTTTTTAGACCCCAGGGAAACTGATTTTAAGCCTCCCTTGGGGTGCCTCTT
TCTCTCCTCCCCGCCCGCGCCCTCCCACTGCTGAATTCCCAGCATCCAGGCCTCACCGCCAGCTCCCCGGCGCCCCTAGACTTCTTGTGACGGCTCAGTAGTGGGTTGGGCTTCCCGGCCACGCCGTCTCGGTGCCGCCGGCTGGAGATGTGCTGCGGGGGCCAGTGGATAGGGGGCTGTGAGCTCCCGGAAAGGGGCAACAGCGAGGGAGTATAATCAAGCTCCAAGCACCGGCCCCCTCCCATCTGGCCCCCTGGGGAAAACTCTGAAGA
ACTATGTACAGGTACTGATTTAAACACTCTACATGTATTAACTCATTTAATCCTCATAACAGCCTGTGAGGTAGATACAATGACTATTCCTATTTTACAGATAATAAAGTAGATGCAACAGGGATTAAATAACCTGCCCCAGGTCACACAGCGACTAAATAGTAGTCCAGGTTTGAAACCTGGTTCTAAATCTGTGTTCCTAATACTTATACTTTTCTGCCTCATTATATGGAAGCAAGGTTTATTTTCTCTTGTATTGAGTGAGCTTCACTT
CAGCAGATTCCGGTCGGGCAGGAAACCTGAAACAGAGCGCTCAAGTTCCAATTTTAAACAGGACATTGCCGGGAATTCTCAAATGGCATGCAAAATTCAGTATATCCCCGGAGTGCACGGTTAAAAATAACATCAGAACGCCCCTGCGCCCACCACACAGTTTAAGAAAACGGAAATTGTCAAACTTTTTAAACCCCTGTGCGCCCTTCCCCAAGTCACATCTCTCGCTCCTCACCGAAGGGAGGAACCACTATTCTGAATTCTGTGTTAATCATTGACTTGCCAATT
CCACGGCTCCGGGCGGGGAAGGCGAGCCCCACAGCCGGCCCTGCGACGCCCGCCTGGGCAGCACCGATAAGGAGCTGAAGGCAGGAGCCGCCGCCACGGGCAGCGCCCCCACAGCGCCAGGGACCCCCTGGCAGCGGGAGCCGCGGGTCGAGGTTATGGATCCAGGTTTGTGGGGTTCCTGCTGGGAAGGGCTGTAGGGGGATTCCTGTTCCTCGCCAGGAATGATGGAACGCCCAGCTGGACGAAAGGGGCTGTGGACGATCGGGAGAAACATTATCCCTCACGAGGCCAGAAGCCGGCCG
TTGTCTCACATAAAGGGGCTGAGTGTACTTGATTGGGTGCTAACTGCTAATCCTCCCATTAGCGTGACTGTAACTTTAAATCATTGGTACTTTGAAGTTTCTGTTCTAGGAAATAAGGATGAGAATCTCCATGCTTCCCTATTTCATAAGGTAAGGGAGATACAGTAATATATGCATCGCAACTCTAGATGTAATGGTGTCATAAAATTTCGGGGAGAAAAGTGGGATTTGCTAACCAAAGTGCTGCTATTTGAATGCTGCCACTTTTTAGGGGTA
CATTCTTACAAGTGGAATGGTTTCGTCAAAGGAGCCATTCATTCAACAAACACCTAATGACTGCCTACTCTGTGGTGGGTGCTGTTCTAGGTGCTGGGAATACATCGGGGAATTAGAAGGCCATATGTGCCTGCCTTGATGGAGCGGAAATTCTTGTGAAGGATGTTTCCAGTTTTTATTTTGGTAGATGCTGCCATATTGCTGTCCAATTACCGGCATCCTCAGCTCACTCCTGGGGTGGGGGCTTTGAGGCAGGTGAATAAACGCCTTGGCCTTTGCTCTCTGCATGATCTTCAGGGTCAG
AAAGGTGGCTAACATTTATACTGACTCCAAGTATGCTTTCCTGATTTTCCATGCTCATGCTGCCATTTGAAAGGAAAGGCATTTTCTTAACACTAATATATCTCCTATAAAATATTACCAGGAAATTAGCAGGTTATCCTCAGTTTTTCTTTCATGAGAGACAGCAGGGATGTATTGTAGGGAACACTGAAAGGGAACAGATAAGGTAGCAGAAGGAAACAGATTAGCTGATCAGGCAGCCAAGTCAAAGGCAAGGAAGCCTCAAGGCACTAACACACTT
GGGCCGGGGGTGGGGGGCAGCCTTCCAGGCCAGGAGGGGCTCCCTAATTCCTCCCCAGCTTGGTGTGCAGTCCTTGGAGCCTTAATATAATTATGATAACTGGCACTTATCATGTGCCAGTCATCATAAAAAACACGTTACATAGCTGTCCATTTTATAAATGAGGAAACTGAGGCTCAGAGGGGTAACTTGCCCAGGATTATACAGCGAGCAGCTAGCAGGTGTCAGAGCTGACTGTTGCTCAAAATACCATGCTCTTAGCCACATGCCCCATTTGAGTCTCAGCT
AATGAAGTGGCACAATCATAGCTCACTGTAGTCTTGAACTCCAGGGCTCAAGCAATCCTCCTGCCTCAGCCTCTTGAGTAGCTGGGACTACAGGCATGCACTACCACGCCCAGATAATTAAAAAAAATTTTTTTTTTTGTAGAGATGGGTCTTGCTATGTTGCTCAGGCTGGTCTTAAACTCCTGGCCTCTAACAATCCTCCCATCTTGGCCTTCCAAAGCTCTGGGAATACAGGCATGAGTCACTGTATTCCCAGCCCTGTTTTTAATTTTAACATATTTTAACATATCTGATTTTAAATTTAAA
TTGGAGAGGCAAGGACTGTGTCCAGGCAGAGCTCATATCATTATTTATTGTTTAATCTATTTAATTAAATATGTAATTTACCCACAAACTGTGGCTGACATTATATGTACTCCTGAGCCACATTGAGATGTACTATTTGTGCTATGAAATTCTATGGGATTTGACAAATGCATGGTGGCAGATCTCCAGCCATTATTAAAGCGTAACACAGAATGCTTCTCTTATTCAAGCTCATCTTCCCTCCACATAGAGGGAATCAATCGACTTTTGTATACTGATTTTTGAATTTGCTTCTT
GTAGCTGAGACTACAGGAACACACCACCACACCTGGCTAATTTTTTTTTATTTTTTTGTAGAGACAGGGTCTCACTTTGTTGCCAACACTGGTCTTGAATTCCTGGGCTCAAGCACTCCTCCTGCCTTAGCCTCTCAAAGTGCTGGGATCACAGGTGTGAGCCACTGTGCCAGCCCACACTTTTATTTATGATTAAAGAGAAAGAAAAAAAAAAAGATGCGCTTGTCTGGAGGGTGAGGCCGTGTGGGAAAACTTTTTATTTGCTTGCCTTTATT
TCTATTTAATGTAACTTATATGTATACATACAATGAGTGTGAATATACTATATAACAAAAGCAGAAATATGGAAATGTGTTCGTTAGAATGTACTTAATTATTGATGAGATTTTAATGTTTTATGTTATAATTCTTGTAAAGAAATTAAATTACATGTGTGAATGCTGTTCTCATTATAGTAATTTGCCAGATAATCTGAAAATTCATACTGATTGGCTTTCCCTTAGATCCAAATTCAGCCATTGAGGGATCATTTGCTTCAAAGACAAAAATAGATTTTCCTTGGTGATTGATTTTGGGTTTTAGTCTTTTCTGTAG
TTGGCCTCCCAAAGTGCTGGGATTACAGGCAAGTGACACCACAACCCAGCTAAATTTTGTATTTTTAGTAGAGACAAGGTCTCACCATGTTGCCCAGGTTGGTCTTGAACTCCTGAGTTCAAGCAATCCTCCCGCCCTCCACCTCCAAAATGAGACTTTAAGAGGCAGGAGGCAGGAACAAAAACCAGAATCCTGAGTTCAAATTTCAGGTCTTTCACCTGCTCACAGTGTCACCTTGGGCATGTCTCTGAGCCTCAGTTTACCCATTAGGACAATAGGAACTGAGTTAGGGTTAGACGAGCCAATGTATCACATGGAC
GACTTAAGCTTTGTCCCTGTGAAATATGCCTTTGATGTTTATCCGTAGCTCCTTGTAAACTTCAGAAGCAACCAGCATCCCCTGATGTCACGTTAAAAAGCAAGTTCCTAGTTTCCCCACCCAAAGATTCTGACCCAGTAGCTGTGAGCAGGGCCAGGGAAACTACATTTCTCACCAGCTTCCAGAGGATGGTTGTGTTCCCGGTCTCAGAACCATACTTTGAGTGGTGCAGGTTCAGAATACTTCCTGGGAAGTGCATACAGACCAAACCACATATGAG
GTGAGCCAAGGTCAAGCCGCTGCACTCCAGCCTGGGCAACAGAGCAAGACTCCGTCTCAAAAAAAAAAGAGAATCATAAGGAAGAGAAAATATATTTGCTATTAATTAAGTGGAAGAAGAGGATCATCATCAAGGTCTTCATCCTCGTTGTCTTCACGCTGAGTGGCTGAGGAGGAGGAGGGAGAGGAAGGATTGGCTTTGCTGTCTCGGGGTGACGGAGGTAGAAGAAAATCCGCCGATAATCAGACCCACGCACCCATGCCGTCCAAACCCACGTTGTTCAAGAGTGGACTGTGCTTTGTGGGGCTCTTGTGAGGATTTCCAAGAAATA
GGCCTTGGCAGAATACTGAAGGAGGCAAACATTTGCTTCGGTGTTCTGCTGCTTTCCCTATCAGCGATACTCACAGCCTGGTGTGCTTCCTCTTCTGGATGAAATCTTGAATTCTGTTCCACAAATTAACACCTCTTTCCCTGCCCCAAATTTATTTTATTTGCATAGACCTCACAGTTTATACATTGCTTCTGAAACTCCTCTCCCATTTGATAGTCAAACAACTTTTCGAGTGTGCTGGACTAGAATATTAA
GCCACCATCATTTCCTGTTCTCTCCAGCTACTTTATTTTTCTTCATAGCTCTTTTACTGCCTGATAATAAATTACAAATCTATTTTTGTGGTTCCTTACTTAGGTTTTGTTCTCCATCCACTTCATTTCTCTCACCACCTACACACATGCGCACACACACACACGCGCGCGCGCATGAATGTAAGTCCCATGAGGACAAGGATTCTTATGTCTTATTAACCACTTATTCCTAGTAACTAAAAGAGTGCCTGGAATATAGTAGATGCTTAATAAATATACTTTGATTACATGA
ACTGCTACATGTTTCCGTGTATATATATTACATATAGATATTTACTGGTTTGCATATATGTGTATATATACTGGTATATGTGTGTGTAGACTATCATGCATGTATGTGTGTATACATATACTAGTATGTATGCGTGTGCATATATAGAGGTATATACATGTGTGTGTACCCGTATCTATTTACTAGTATATATGATGTGTGTGTGTACTGGTATGGATGTGTGGGTATGTGCACTTGCTGGTATGTATGTAGGTGTTTGCTAACACATACGTGCACACGC
AAGCCTGAAAGAAGCTCCGGGTGCCCATTGTTCAGTCCAGGTGCCCATTGTTCCCGGGACTGAGGCCCGGGAAAGGGAAGCGACGTGGCAGGGCCAGCAGCAGACCCTGGGCCTTTCTCTAGACTGAGCACCATTCCCCGTGGGTGTGCTCTCAGCGCCGCACCGACCTTCACACTGCAGAGATGGATGCCAACTCCCTGGCAGGGGCAGGACTGCTGCCGAGCAGCCCCACCTGCCCTCCCAGCCACACCCCAAGTCTGTAAGGGCCGCTCCCAGGAACACCTGCTACTGCACACTCCAAACCAATAAAGTTTTATATTTTGT
TATAAGAAACAAAGCAATTTGCAAACGTTTATCTAACTGACCACATTGTTTCTATTTTGGTTACTCTTTTTGGGAAACCGCCAAAGTAAATACCCTCCTGTGAGTTGGCTTGGGGTCATCCGGCCTGGTCTCCTCTGCCCAGCCCCTTTATCTCAGCCTGGATCTTCTTTGGAAACAGAAATCATTTTCTCTTCCATCTTCTGGTGTTGAGGTTTAGTCATTCTTTCCTTCAAAGAGCTGAGAAGTCCTTTAAAAGCAAGACACAGCTTGTTGGTTGGTTCATTTGGTCATTCATTCATTCCATGGATGTTCACGA
TCTTTCTCTTGACCACTGTGTGACACATCCACACCCACCAGCTGTCTCCCTGGAGAAAGCTTACCTTTTCGTGTTCAAGATAAGGAACAATATCAAAAATGAACAGGAGCACCAGAATGCTGGAATCATATTATATTTCTGATTGTTAGTGTATTTCTAGCTTTGTATTACTTTATATTTAAGGAATACATTTAGTGAAGCACTGTTTTGTTTTTTGTTTTTGCTTTTGCTTTTTTTCTGCTAGAGAGTATCTTGACTTTCAGGAGTTAGAACTCACT
CGGTGAGGGGAGCCAGGTGGATGAGGCTGGCCTTGCTCTCTGGAGACGTGCACGCCATCAAACCAGCAAAACAGGACTCACTGAGGGTATGTTTTTTACCCAATTTTAGAGCAGGGAGCATCCACAGAGTAAATGTGGCCATGGCCCGTCTGCTCACAGCACTCCTGGTTAGGACCTGCTGTGGTCCGGACAAGAGCGAGCTCTCACGGTGACTGGTTGGTTATTCCAGCAGGAGTTAGGAACAAGAAGATCTTGCCAAACAAAATGGGCATAAACTCCAGGTCTCCAGC
GAAAAAAAGAAAAGGCTATTCAGGCTGAAGTGCCCTCAGGCCTTGGAAAAGAAATGAAATTTCAAACAAATTATTTTCTACCTAGCCTTTTTCTTTTAACTTCAGAAGGGTTATCTGGATGACTGGTATTTACATACAAAAAATAGTTAAAAGTCTTTTTAAACCACAGACAGTATAGGTTTCACTGGACTCATTTTTCAAGATACGAAATTGTTGAATTGTTTTCCTTTGGTAATTGAAGCCAGAATTCAGTGTTTTCTCTAACTTCTT
GGTGGCTGAGGGGGACCTACAACCCTAGTCAGCAGTTGGGAATCCGTCCTCATCAGTGAGCTACCTGGCTTCCATGAAACTAGGGTCGTGTCTAGGGATCTAGTGTTTTGGAAGCTCCTGGAAATGAGGTTGGCCAAGAGGGTCTTCTGGAAATCTCCGCTCACTGAGCCATCATCCTACGCCAGTGGTCAAATTCTGCCAGAACCACACTGCAGATCATGTTTAATTAGAGTTCTTAGGGTACTTTTGTTTTTACGTAGCGACGTTGTTTGTTTTTTTCTAGTTGTTATAAGCATTGCAGGGCTA
GATCGAGACCATCCTGGCCAACATGGTGAAACCCCGTATCTACTAAAAATACAAAAAATTAGCTGGGCGTGGTGGCGTGTGCCTGTAATCCCAGCTACTCGGGAGGCTGAGGTGGGAGAATCCCTTGAACCAGGGAGTCAGAGGTTGCAGTGAGCCGAGATCACGCCACTACACTCCAGCCTGGCGACAAAGCAAGACTCTATCTCAAAAAGAAAAAAAAAATCAAACATTTAAAATCCTTAAATCTTTTTTTCTTTTTGAGACAGAGTTTCACTCTTGTTGCCCAGGCTGGAGTGCAATGGCATGATCTCGGCTCACTGCAACCTCCACCTCCCGAGTTCAAGCGATTGTCCTGCCTCAGCCTCCCTCGAAGCTGGGATTATAGGCATGCGCTATCACGCCTAATTTTGTATTTTTAGTAGAGACAAGGTTTCTCCATGTTGGTCAGGCTGGTCTCAAATTCCCAACCTCAGGTGAT
AACTCATACAAGGCCAACGTCCTTTTTCACAACCCATAAGGATGATTCTGCTATAGTTTTAGGTAACGCAAATATTTCCTCTCTTGGGTTTTGGCTGAAAAATAAAGAGGTCTGCCAACAGACAGCAAAAATCAAGAAAAGTAAACATACAATGCCAGGTTCAATCAGACATGAATCAATGGGAATACACATGGATAAACCCTGAAATAGAAACACGGCACCATAGTTTAACTGACACATATATATACTGAAGGACTCCAGAATGTCTCTCCCACCCCTAAA
TCTATATTGGGGTTCTGGTGCAGAAGTTCAAGGCTTTAAACAGCGTGAAATCTAACAGGGAGTGGCCCCACTTCCTAGTTCCACCTCCAGGGCCCTTAGTTGGTCTGTCTTATCCCCCTTGGTCTTTGCGTGGCTGGGCCCTGCTAGGCTGGCTGCCCTCTCTGCTCCTCTCTCGCCTTTTCACATTCTGTGCAAAGCCTTCCCTGTCTGCCCCAGCCCAGCCCCTGTGGTTTTGGCCCCTTCTTTTAAACTTATTTGACATAGAACTATAGGTTG
GCAAGAGACTTCCTTCCTTTCTCAGGAAGCCACTTGATTCACTGACCCTTAAGGGCCCCAAACACAAATTATTTCCCCTTAGTCTCTAGAGATAACCTCTAAACATTGAAGAGAATCAGGCTCTGAAGTTAGACTGGAGTTCAAAATCCAACTCTGTCATCTCCTGGCTGGGGGCTGGGTGTGACATTCATGACCTCTGTACCCTCAATTTCCCCATCTGTGAAATGGGTCCAGTGGTACCCACCTTCACTGGGTATGATGACGGTAAAGTGTACGGTTGGCGCTC
AGATCTACATCAGAAGGTCATTGCAAGATGGAAGAACAACATATACAGCCCTTTAGCATGGCTTTCTTCAAATATTAGTGATGACAACACCAACAAGAGTAAAAGTTATCTTAATCCTCACAATGACCCATGAGGTAGGTGTTACTATTTCTAGTTCACAAATGAAAAAGGGGTGGCCAGGCACGGTGGCTCACGCCTGTAATCCCAGCACTTTGGGAGGCCGAGGCGGGTGCATCACTTGAGGCCAGGAGTTTGAGATCAGCCTGGTCAACATGGTGAAACCCCGTCTCTGCTAAAAA
CACGCCCCGCCCCCCACCATGGACTCTGGAGTCTGCGGCGCACAAATCCTGCGATTTTACAGATGGGGAAACAGAGGCACGGAGAAAGTCTCAGCTTTCCCACGGCCCACTGGGACCAGAACCCAGGTCGCAGGACGGGGACAGCCACCTCCTTTTTCTCTCCTTGCAACCAGCCTGAGCTCGCTCAGCGGGTGGGGGCTGCCGCTATCCAGAGCACCCTGTTTCTGGATGCAAAATAAAGGCCCAGGCAGTGTTTGGCCCTCCTCTGCCCACAGACTTTGGCTCCAGGGCAG
AATCTGGTGTCCTGTTTAGAAAAGGTAGACCAATCAGGAGCTGAAACCCCTTGTCTCCACGTAATGCAAGGCTGTAAATATGACCTTGCAGGAAGGAGAGAGGCGTGAGAGAGTAAGCGAGAGCAACAGCAGGCAGAGTGGAAGCAGCTGGGAGGAAAGAGGGAGGAGGTCTAGGACCTACAAAGATTGTTTTTGGAAATACAATATCAGAAGAGATATAAATCGGAAATCAAGGCTTCCTTCCCAAAGCAAAGCATTTGGTCGCCTGCATTTTGACACTGAGTACAGACTGATATTTAATAGACAGTTTCTTC
[truncated: 2,070,694 more chars]
