# Supplementary material for: On the Value of Intra-Motif Dependencies of Human Insulator Protein CTCF
Source: PLoS One. 2014 Jan 22;9(1):e85629. doi: 10.1371/journal.pone.0085629 (PMC3899044; doi:10.1371/journal.pone.0085629)
Supplement: File S4 — Data sets for HepG2, ProgFib, and K562 cell lines. (ZIP) [file pone.0085629.s013.zip › HepG2_fg_train.txt]

AAAAAGCTTGATAAATACTATATGATGAACAAGTGATAAAATGTATAAAAACTGCGATGAGGAATGACCAATGGAAGAAACCAGGTGTCACTCAGAGACTGAGTGGGTTATTGTGCTTCCTGTTTCCTGTAGGTGGCGACAAACTCCTTGAAGAGGAAACAGAAAGCAAAGTTAAAAGGCTGGTGTGTGTCTAGATTGAAGCGCTGAAGAATTTGCTTGAGAGTTGGCAATTTCTCCTCCAAGGCAGCTCTTCTTCACTGGTATTGGC
AGTAGGGCCCAGAGCAGAGACCCAAGGGACAGTGCTGGTGGCAGCTGCCCCACGGAAAAGCAGAGAGAGAGCCTGGATGACTCACGGGGTCCAGCCACACCTCCCTCCCCAGGCTCCTTGAGAAGTGGAGTGATCCTGGCGCACCCCCTTGTGGTGGGAGGATGGCATTGTCCACAGCGAGGGGCCCCTCTGGTGGGAAGAGGGTACGCCAGCTCCAGTTCCCCTTCAACACATCCCTCCAATTTAATCACTGCCTCAGACTCCTGGTCAGCATCTCCCAGTCATCAACCT
CTGTTTATCATCTAATGTCTCATTTAAATCTCCCCAAAACTTTGCTCTTAGTCTTTTCCTTTATTCGTGATTAACAAAGTCTGATAGAGCTATAGTGCAATATCATGCTTTGCCAGCAGGCGTCGCTGTCTGACAAGATGTGATCCAGTGTGAGCACTACAGTAATTTATGACCAAATGATCTACAAAATGAATCAATGTACTAAATTAGGGAATATTATGAGATCAAAATTCTGCGAG
AAAACTTAATTTTATTTCAGACAGTGTTTAAGAATGAAAGCCTCAACGCAGAATCAAAATCTGGCTGCAAACTTCAGGAGCTTAAAGCTAAGCAGCTTATAAAGAAAGACACTGCCACCTATTGGCCCCTGAACTGGCGTAGCAAGTTGTGTACCTGCCAAGACTGTATGGTAAAGTATCTGATTGTGCTCAGTGTTAGCATGTTTTGTGTACTGGTGCCCCAAAATAAGAACACCTGGGGAAAACATT
GGTTATTTCTTGATGATATGCTAAACAAGGGGTGGATTATTCATTCTTTCCCTTTTTAGACCATACAGGGAGACTTCCTGACGTTCCCATGGCATTTGTAAACTGTCACAGCGCTGGTGGGAGTGTAGCAGTGAAGACCACCAGAGGTCACTCTTGTCACCATCTTGGTTTGGGTGGGATCTCGCCGGTTTCTGTACTGCAACCTGTTTTATCACCGAGGGCTTTGTGCCGACCTCCCGTCTCATCCTGTGACTATGAATGCCTCACACACCT
CTTTCCTGTTCTAAAAGAGTGAAGAGTTTACAACAATTTTATGAAGTAGGGGAAAAAGAAAAAGAGCAGAGACGGTTAAAGAGGCCAAAACTAGCTAGTTCTGTGAAGCACCACCTCCACCTTGTGGCCCTTCATGGAACTGTTGCTGAAAACACTAAAACACACTGAGTTGAACTTCAAGGCACAAATTTGACCTCTTATTAGTAGTGTTTCTGAATTCCCGACAAATACCAACCTTCAGGATTCAAA
CCAGCAGAGCAGCCGGCAGGAAGAGCCATTATTCCTTCTGATGCTCCATTCGTAGCCAATGGCAACTCAAATTGGTTGGCAGCAGTGTCCTCCTGACAAACGCTGTGGTCATGTCTCAGATTTACCTCCAGAGGGAGCACTTCAGTCCATAGTCTTGGTGCCAGCTGCAATGGCATTAGCATTGCTTTGAAGGCTTTTCAGGGGACAGAGAAAGCAAATGGGTATTTTTTAGAAAGAGAAAAATAAATTGAGTTCAT
GAGAGTAGGGCTCTACAGGGTAGTGTGTCCGGGATCCCAGGCAGCTGTGTTTCATGCAACCCACCCTGACCACCTTGCGGATGTTCCTGTGACCTAACGGGTTTGGACAAAGACATTTGCCACCAGGGGGCATTTTTCAGGCAGCATAGCTCCGCCTGGTGGTCACAGGTTTGTTACAAGGATCTGTGCCACCAAAAAAGAAAAACTACACTGCATAAAGATGCTCATAATATCTAATCCCATGTAATTTTACACCTAGGAATGTATCCTAAATGAA
AGACCAGCTGTTCTGCAGAATGCAGACACCAGGACAAGCACCTTCCACCGAGATAAGCAGTGCTACATGCAGCTCCCCAGACATGCTGGCTTCCAATACTGGGGGAAAAAAATCGCAGAAACCACTTCCATCTAGTGGTAACGGAGGGAAAATGCAGGCCTGAACTGCAGCACTCTCCTAAGGAGGCCCAGGACTGAACCTTGCAGACCCTTCCAGGCAAGCCAGCAAATCTTATCCATCCCAACTTCCCAAGGTTAAATTGTCTTCCA
GACATGAGCCACCGCTCCTGGCTCATAATAGTAAATTTAAAAAAATACCATATAATATAATCCTTGCAACATTAAATTACACCATCTGATCTGATCTACCAGCAGATGGCACCCGAGACCTATGGATTGGACATTTTACTCTTCTTAGGAATGAATCCAGTCCAGAAATGCCCACCCTGCCCCCTGCTGGCTCCTGGGGCTCTGCTGTTTGGGGGAGTCATGATGAAGTTGTGGCAGAGGGTAGAAGATGAGCCCCATTGCATGCCCTGGGTTCTTGTTGCCTCCCTGTTATCAGGAATAGGAGGTGAG
ATTCATAGGATGTTGTTCCTGGGTGCTGATGCCCCACAATTGGGGCTAGTCCACTCCTGGGATGGCCAGCAAAACTCACTTATTCAGAGCTGTGGACTGACAGAGCAAGAATCAGGAGAAATAGATGGGTTTCGTCTGACCTGCTAACCTTCCACTAGATGGCGTCATTGTCAAGTGTCTGTAATTTCAAAAGCTCTAGGGAGGAAACTGACTGCCCATTAACTGTTTATGCCTTAACACTTTATTTTTATTTTCGCTTGTTTTTCTTTTGAGTCAC
AACAAGAACCCAGGGCATGCAATGGGGCTCATCTTCTACCCTCTGCCACAACTTCATCATGACTCCCCCAAACAGCAGAGCCCCAGGAGCCAGCAGGGGGCAGGGTGGGCATTTCTGGACTGGATTCATTCCTAAGAAGAGTAAAATGTCCAATCCATAGGTCTCGGGTGCCATCTGCTGGTAGATCAGATCAGATGGTGTAATTTAATGTTGCAAGGATTATATTATATGGTATTTTTTTAAATTTACTATTATGAGCCAGGAGCGGTGGCTCGTGTCTGTAA
ACAGGCCAAAAGAGCATGGAAGCTCAGCCAGAGGGACCCAGGCGGGCCCACCTCACGCCTGTGTTCCTCGGCAGCCTCTGCTGCCCCCTGGTGGCCATGCTGTGCACACCGCCACCAGACGAGGGCGCCACCCACAGGCACCACCTGCTCCCACCCTCAGGCAGTATTTCAATGGTCCCGTGGCTCTGGGCCACGCCCACATGACTAGCAGCCACAGCTGATCCCATGGCCTGTTGGCCACCCCATCAGCAG
GTAATTTATCCCAGTGAAGATACTTTCAGTGAAATAAAAATTAAAATGAACAACCAGATGAATGAACGAAATTGAGGCAAACCCGAGAAAGAGCACATCATTCTCAGGAGTGACCAGATGGTGGCAGCAAACACCAGTGATGGAATCAGCCCAGCCAAGGTTCTGGAAGTGTGGTCTTCCCACTAGTACCGGAAAGTGTAGAATCATCCCAGGCAAGGACAAACAACACGCTGCTGCGAACGTGTTAGA
TCCTCAAGGTTCAGAGGGCTGGTACTCCAATTCCTAGATCTCAGGATCTCTGCAGGTAGAAGGAAGCCCCCCTGCTAGAACTGTTGCTTTTCCAGAGCTGTGAGTGTGAGGCAGCCGCTGGCCATCAGGGGGCAGCCTGAGACAGCATCATTCTCTGTTGCTTTCCTTTTCCTTCCTCCCGCCGTCTGCTGACCCAGAAAGTACCCTGCTGGTAACTCAGCCCCAGCCATGGCTCTGGGTGGTGCATGCTGCAC
TTAACTGACAGAGGGAGGGGAGAAACAGGCAAGCATTTTCTTACTCCTGCCCATCTGCTTTCTTTCTCAAGACTGCCTCCGACAGATCGCCCAAGCACACTTGAAGCCTTTCACAGGGTGCCCTCAGGTGGCCTTTTGGGGAATCACACCCATCCAATGGATTAAACGATTCTTGGCTGGTTCCAGCTAAGTTGCTAACCTGTGAGGCTGGCTGCCATCATTGCCATTTTACTGATAAAATTGAGGCTCAGTGAGGCAGG
TTGTTATGACTTTCTCATGCCTGGAGCCCCTTGGCAAGCGAGCAAGGACACCAGGGCTGATAACCGCTTCTTTAGGGGTGCGTGGCTGAAGTTAGCAGTGAGCTTTAGCATCTCTGTCCATTATGAGGACAGTCCGCCACAAGGGGGCAGTGTAATAGACATTGGTTCATTTCCCTTGGTGCAGTGCTTCTCAAAGTGCGATCCCCCTACCGGCAGCAAAAGCATCACCTGGGAACTTGCTAGAAATTACAGTTCTCAGGTCCTACTGCAGACCTACTAAATTACCAACTTTGGAGGTGCGGCCCAGCTGCCTTTTTTACAAGCCCTCCAGGTGATTTTTTGCCTGCTCACATTTGA
ATAGCTATGAGGGGTCAGCAGTCTGGAATCCATGGAACCCTGGCCAAGCCTCTTGTACAAGAGTCTCCCGTGAAGCCATGTGCATCTGAGAGGACCTGTGGAACACAGTGTCCCCTAGGGACCAGTACTGGCCACTCCTACAATTCATTTTCTTGGAGTGCCACCTTGTGGTTTTTTTACCAACAGGCTGAGTGCCTGGTTATCTGTCCATGTTTCCCTTGCAGACACCAAGTGCCCGGATAAAGTCAGCTTCACGGGCCCGGACTGGCTTACCCAAGGAGGTGCTGAAGGTGCCGTT
GGTCTGCCACGAGAATACAGGGCTCTGAATTCTGTCCATGCAACTACACAGTACCATTTCCAGCAGTACTACTTCCTTCTTCCTAGAAAGGCTCTTTCCTGGCAGGAATGTATACACAGTGCCCTCTAGTGTCTAAGGACAGTACCATGCTGCTAGCAGAGAGCCAGGATCAGAGAATGCCCCACTGCAGTTTCCCCTTGCATCAGATTTTGTGGTGCAAATCATCTACCTAGGGCTTAGAATTTATTTTATTTTATTTTAT
AGAAGGCACTGCCCTCATCTCTGAAGCCTCCCTCTCCCGTGCTTTTTGCACTGGGGGGCATGGGTGAAACTTACCTGGGGCGAGTCTCCTGAAAGCGGAATCCTTTGACACAGACTGCCCTGCAGCGCCACCTTTTGGCAGATCCTGGTATTGTTTTAGTATCTCACTCCATCCTATAGCAGGGGAATTTGCAAATGGCCAAGTGCTTAGCTTTGATTGGCTCCCGCTTGACTCACGTGTTAGAATGGGGCTGG
GGTGGCCAGCATTATATCACCCCACATTTCCTCCTTACTAGACTGGCAACACAGGAGAAGAGCATTCCATGCGGAAGACTTGGACTACAGCTTCCCAGATTAAGACCAACCTTCCTGCTTTCTCCCAGCAGGCCAGTAGGAGCTGCTATTGCCTAGGGAAGGGGAGGGAGATGTCTGGGTTTCGCTTGTAGTAGTCATGGCAGCTATCAGACATATCAGACCCAAAGCTTTTCATTTGTCATCATTCTAATTCTCA
TAGTGCAGCCCGGTTAGAGGGGCAGTGAGTGTGCCCTCAGGGCCTTTGGGAAAACCCAGGGCAGCTGATGCCAAGTGGGTATGCTCTGTCACTAAGAAATAATGCTTTGCTGCCATCTGGTGTTCTCCCAGATAATCGCACCCACCCCAGAGGAAAAACTCTCCAAGTTAGCACCGAGCAGCCCTTTCCTCTATTCTCCCCTACCCCGGAAGATGCGGGTCTCGCTCTGCCACCCAG
CAGAGAGAAGGGAAGCCGGGCTGGAGGGTGTCCATGATGACTATGGGCTTTCCAATGTTTTCTACTCCTAAGAGATTTCAGAAATGTGGCTGTTTTGGGAACAGTCCAAAAACACGAAGTATCCCCAGTAGTCAAGGCAGCACTGCCACCTAGAGGAATTGTGAGACACTACAGCCTTGTTCTTTCAACCAACATGTGCAAACCAGCGTGTGCAAAAGATGAAGATGAGAGAAGGGAGCCAGGGGTTCGTTTATCAACCTTGAGAACAATCGGGACGCATAAAGGCAAAAATGGACAAC
AAACAAATTCTCTAACATTATTCTTACATGGTGCTACGTATCTCCCTCAGGCCCCTACTCTGCAGTCTGTAGCACAGCGTCCATAATGGGAGCAAAACAATTCATTCCTTCTCCTCTGCTGCCACCGCGTGGCCATTTTGCATTATAACCCGCATTTCTGCAAAGTAACCAGGAGGTAACAACCTCTTTGGCAAGGCTGAGGATTTAACTTGATCTTGTTTGTTACCTGGTTCTCAGTGAGCATAGGTAGTAGACGTCTAATTA
CACCACTGGAGAGGGAAGAAATGACTCCAACAATGATCCTATGAGAAAGCTCAGGGCAAAAGAAAAACAACTGAAATTGGGCCTGGAGGAGACGCCAAATGCCAATTCTCTCCAAGCCTGATTCTTCTAATGGCTGCACTATAAGCCTAGAACCACCAGATGGAGCCCAAGCTCAGCTCCTCAAAAACACCAACGCTTGAAGGTGTTGAAAAAACCAAGCCTTCCGCTTCCATTCAGATTCTGCCCACCCCGAATACTGCTCCCTGTCCATCACTCTGCTTCTCTGGGTACATCTTTCT
TTCAAATTTTAAATGCTTTGTGTGATAACGAGGAATACTGAATAATGGGGTTTAAATGTTTCTAAAAACTGAATATGCACAGAGCGTTTGAGCTACTATTGCCAGTAGTTTGGTGACATCTAGTGGAAATAGCGACTTCAGCCTACCTTCCTGAGTTAACTTTAAATCCTATAGCAAAGGGAAAGTGTTTAGAAGATGGCTAAATCATCAATTCCCTACCTTCTTTGCTAAGTAACAAGAGTGAGCGAA
GCCAAGAGTGATGAGAAGGCCTCTGTGGTGAGCAGAGAGAAATCACACAAGGCCCTCTCCAAAGAGGAGAACCGAAGGCCACCCTCAGGGGACAATGCAAGGGAGAAACCGCCCTCTAGTGGCGTAAAGAAAGAGAAGGACAGAGAGGGCAGCAGCCTGAAGAAGAAGTGTTTGCCTCCCTCAGAGGCCGCTTCAGACAACCACCTGAAAAAGCCAAAGCACAGAGACCCAGAGAAAGCCAAATTGGACAAAA
GAAGAAAATCGTCAGAGGACATACAATTGGTGTTTTGAAGGGCAGAAAGCTCCTCTGCTTAAAAACAGATTGGCTTCGCAGGATGGTTACCAACCTACAGACAACTACTATCGCCACCTATTGGTGGGAGGTAACATTGATGTGGTGATACCAGCTACCCCAACTGCTCTGTTCCATCGGTGAAAGTTTGAATTGAACCTTTCATGCACAAAGGTCAAAGGTGCCTTCTTTTCTTTTCTTTTCTTTTTT
CCAGCTGTCACCGGTTATTATGAAAGGGAAATCTTTGGTAGCCACCAACCATCCTGTGCAAACTCCAGACCAACTACTTCCTCCTTCCAGGATCCCTGACCATTGAGTTGGCGCCCTCTGCTGTCCGTTGGCTGGTACTGCAAAGGACTGTCCATTCTCAGCCCTAAGGAACTGTGAAAATTGAGCAGAGAACGATGCCAGCCATTGACCTCGTAGTAAACAGACCCAAACTTCCTCATCATGATGACCTC
CTGGGGCTGTGGAGGAGCCGTGGGTCAGGGGAATGTAGGCAGTGGTGTGTGGAGCCGGCTTCAGTGGACCTGCTTCCCTTCCTTCCCTGGGTATCTGCTGCTTGCCTCTGGTGTGCTTCTCCCATAAGGGCACTAGGGGACAGCACACAACAGTGGAAATTGCCAGAACTTCAGGGTCACAGGTTCTGACTTGGAATACTAGATGCTCAGCTGTGGTGTGAACTTAGCCTCTTTGGACCTCAGCATTTCCTTTTTTTTTTT
CTACTCTAGGACCCAGGAGGCTTTTGAGGACTCACTGACTTTAGTACTCTATGTCTTAGTTTTCTTTTCTCTTGAACAGTGGGGTGGTCCTAACAAGCCTGGAGACGTGTGGTTTGTTGTAGTCTTAGCTAGGAACTGCAGATGGCGCTACAAGGCTGTCATGGTAAAATATGTCCCTCGGCTGTCCCCTTCACTTAAAAAAAAATGTGGTAGTGGCACCTCCATAGCAGGTTCATTACCAGAGTTCAGTCCTCTC
TTTTTCAGATAAGAATGCACTACGAATTTTATTATTGAGGGGAAATCGTGAATTTAAGGGGCATCTGAGTTGTCAAGTAAGGGCTATTCCCACTCCGGTCTGCAGTGCGAATGCGCCATCTAGTGGTTATAGGTACAGCTGCAACTTATAGTTTGAAAGTGCTTTCTGGGAAATGGTTGGGGTTCAGGCGGCTCTCACAAGGACTCATGAGACCTTCGTGGATTCCCACCTTCTTACG
GAACTTGCTCCACTGTAGGATTTTTCAACATTGGCACCATCGACATTTTAGACTGGATAGTTCTTTTTAGGAAAAGGGTTGGGGAGACTGTCCCGTGCATTGTAGGATATTCAGCAGCAGCCCTGGCCTTTACCCACTAGATGTCAGTAGCAGCCCCCATTTGTGAAAACCAAAAAATTTTCTCAAGATGTTGCTAATTGTCCCCTGCGGTGCAGAATCGCTCCTGGTTGAGAACCGTCTCTATTGGATATCAAGTCTTA
TGGATGTTAGCTGTTGTTGATTTTGCCATCCTGGTCCCCTGGCCCTCTCCACTCTCCATTTATTCTCAGTGACATCAAAATGACCCAGCAATACCCACTCAGCAGCAGCAGCGTCACCCAGTGGCTATAAGGCCATTGAGCTTCAGGAGGTGCCTAGCGCCCCTGCTGGTACCTCTCTCCCCACTCCTGAGAAAGAGCAAATATCTCCAAAAACAGGAGGAATATACCCTTTTAGAAGCCTTTGAAAGCAAGTTTATTATTTTTTTCCTGGGTATAGAAGCCTTGC
TTTCCTGGAGTTTCACAGGGTTCTCCAGCTTGAAAGGACAAAAAGCAGAAGTTGGGATCTGGAGCATAGTGGGCTCCACCCTCAGCCATCTCTGTGCCCAGCACATTGGAGATGCAGCCAGCTAGCCACTGGGTGTCACTGTTCTCTCATGCTCCTCAGTCTGGGTGTCCTGCCAGGTCTCCTTAAGCATGAATATGCAATGTCCTGGTTTACAGCCATGACAGAGGGCACAGACTCACCTGTACAGGCCTTCTCAATATG
GCCTGGGATACTGAGTGTGAGGGAGAGGGAGGGGGGAGCTACTCCCCCAGCCCAGGAAGACTATATTGATCGGTGAAGGGATTCAGGGAGCCTGCACCTGCAAGTCCATATTTGACCAACAGGTGGCACTTAATGACCACACAGGCCTCACTCTTTTGTCACTGAGATGGGAAGGGGTTTGTGTGGACTCACAGGGGCCTCAGAATTTTCAGAGCTGGAAGGAACATTAACAATTTCCCAGCCACAGGT
GTCATCTCTTTAGTGGAGGAAACCCTGAAGCTCAGGGGATGAGGGGTGTGACCCTGATCTTACAGCCAATGAACGGAAGAAGAGATTCCAGCCAGCATTTCCCCAAACACTCCCAGCCACTGGGCGGTGCTGTTCTCTAGAAGAAAACAGTCATGAAATATGGGGAAATAGGTTTTTGCAGTGGGCTCTATCCGCAATGGAAAATTTCCCACTCTCCATCCAACTGTGCCACCACTGGGAA
TGATGATGACTTGGGATGATGAAGAGAACAACCAGGAAGAACAAGTTGTCAGCACTTCTTTCAGTGGTGCTGATTCCTCTCTCCAGCAGAACAGCTGACTGCTGCCCTCTTTAACCCCTGTTGCTTTGCTCCATTTTGCCGCTAGAGGGAGCCAAGTTTGTACAGAATGCAATTAAACGAGCCGGATTAGGTATCTCTTAAACATTCGTGGGTCATGTAACCTCATTGGGCCTCAATTTCCACATTTACAGAAGGAGATATTGACAATACCAGCTTCAGAAGG
ATGTGTCTCTGCGCTTGGTCTGGCGAGCACGGCATTTCCAGGTCTCTCTCTGTCCTTGGTCTGGAGAACATATGGCATGTCAATGTCACTCTGTCCTTGGTCTAGAGAGCACATGGCGTTTCAAGGTAAACAGCGCCACCTAGTGGAATAGGGATCCTCTCCATGAGGCACATTGTCCTTCACTGAAACACCCTAGCCTCCCAATTCTCTCCCCTTTTTGTGCCTCTCTACTAAAAACCAGGCTTCACGCTACTTCTGTAAATGGGAAAA
TATGCAAATTATCAATTTATCATCACTTAACTTCAAACTTAAGCTTTTTTTGCCCTGCTTTGTGCAACCAGCTGGACTCTATAAACATTTCTTCTTTCCCAGCTAGAGCAATGTTAGGCCCTGTCAATAGAGGGCGCCAGAGGGACACTGCAATAGCAGAGGCAGGGGCTTAGTGATTTCAGTGTAATTTTTTTTTTTTTTTTTTTTTAAAGACGGAGTCTCGCTCTGTCGCCCAGGCTCGAGCGCAGTGGCGCGATCTC
GACATGTTACTGAATAGGCCAGAGCAAAGGTGATTTGGCATCCTCTGTCGTTATTTGCAAACTTGGATCTCAATTCAGGAGCTAAGACCATGTACTTGGGTCAGGCAGCAAGCATGAGCCCGCCTGACTCTAAGTTCTTGGCTGCCACCTGGTGGTAATGTTGAAGGAACACACCACTCCCATCAACAGATTAATGTGGATGGAAGGGACTCCACTCAATACTTCATCTGGTTGCTGAGACAGGAACTGAAAATATAAACGATGATTTTTAAGGGGCACTGCTCTACAAATA
TAGAAGCTAAACTATTCAGAAGCAGTAGCAACTCCATGATTCCAAGGTAATTTAAACAGGCAATTTCAGAGTGCTTCAAGATGAAGGCGCAAAGCAGCCTCTCAGCCTGCAGTGATGCTACGACACCGGCAGATGGCGCTGCAAAGCTTCTCAAATGCAGCGGGAAGTCCATTTACCAACGGCTGTTGCGATCTCTTAATTAGCTTGAACTGAGTTTGTATTAGAATTTATAATTTTTACTGCATATTGCAG
TGTGGTTCACGTGGAAAGAGAAGCAAAGCCAGATGGGCTTTTGCAGAGTTCCCCTTCCCTTGCCTCCCGGTTGGGTCTGGGAACCTCCAGGAATCGTGTGTTATCCTTCCCGAGTGAATGGTGCCACCTAGTGGAAATAGAGTTAACAACACCAGCAGGAGCATTTCATACACCTGGAAACCTAAAAATTAGCTGGCTTTCCACTGTTGAGAAGATTCAATGCGGATCAACGAAAGCCACCCAAATG
CCTAACCACCTCCTGTCCACACCATCTTCCTTGAGGAACAATCTTCCTTTAGTCACAGCTAATTGCTCCTCTAAGAGAGTGCAAAGAACATCCATTTGGTTCTTAGACCGATACTGCCACCCAATGGCCCACTCCTGGAAGGACACCAAGGTCTCTGAAAATGCCTCTCACCATCTCCCCCAGAAAATTTTTAAGTTTCAAAATATTTAAATTCAAGTTGATTTACGAGTGAGATCAGCTT
TTCTAAAGCGGTTGTAATACTTACATTCCGTGCTAGTTGGAGCTTTTCTCTCTCAGCCCTCAATCCATCCTTCTTTCGTCTGGCGTCCTGGAGCTAGACTGTAAACATTTCTTCTTTCCCAGCTGATGCAATGTTAGGCGTTGCCGGCAGAGGGCACTGGAGGGACACTGCAGGAGGAGCGGAACTACTCTTCCTGTTTCTGGTGCTGCTTGCCAGCAGGTGGCCTCCCAGCACCTCTCAGCAATAAGCAGTTTCCTGCCTCCAGGCCCAGCCTTTGCACCTCTGGCCATTCCGTGGCCTCAGCCACTCTCTCTCCGAAGAGGTCTGAGTCTCATT
GCCAGCTTTGGCCAAAAAAACTCCTGTCATTTTAGGAGTCTCACCATGCCCAGTTACTTCCTCTGAGATGGTAACAGCAATAGGGGAACACTTCAAAGACAAAGCATTCAGAATGATTCATGCTGCACCACCTCCCCCTGGTGGCAGGTTCTGGAAATTGGCTTGAGGATAACTATTGCAATTGGTCAAAATTTTTAAAATATATTTTCTGTCAAAATCACCCTTATTTCTTTAAATCATCAAAACCACTTTTTCTTTTGTCAAGGATTC
TTCAGGAATTTTTTGGATCTCTAAGTTAGGTGTGCACTTAGGTGATACGGGCAATACAAACTTTCAGGACAGAGCACACATGCAGAAGCCAGAAAGCAAGAAGCTGTGTTTAGATAATACAACACTGCCACCTAGAGGCCATACACTAAGGACTTGGACACCATCACCAAACAGGCTGAAAAGGTAGACAAGCTGCCTGTGCTTCGCAGCACATCTGGCTTAAATGAGTAAAGATACTGAGGAAATGTTACAGAGTAGT
GAGAGGGGCTATAAAGGCTCTGAGGTCCACGCTCTGGAGGCCCACAAAGTCTTTTCTGCATCATCTTGTTTGTCAGAGCAAGACCCAAGGGTGAGCCTAGATTCCTGAGCTGGGGAAACAGGCTCCACCTACTGGTGGTGAGAACTGTAGACAATCTGTGGTCGTTTTGAGTCCACTATAAGTAACCAAAATACCTTCAGTCTTGCTTGCATTTCTCAACATTAGTGAAAGGGGACCCAGTGCTTGGTTGTAGCAGGCGTCCTAAAC
CCACAGTCGTCTCCATGGTGACTTCACAGAACAGCAGGCAGCCCCTGCCTTTTCTTGAAAGTTGGGGCTAGAGATTTGAAAGGCTGTGGAAACCCAGCCACTCCCTGCACTGACACCAGATGGCGCTGGAGATGCTCGCTGGGATGCAGGATGCTTGTGAGAACCTGGTCTCAGGACGACCTGGTGGGCGTCTTGCAGCGGAGGCAGGTCTGGCCCAGGGTGGTTCTGGCTGAGCACCAAGCAGCAGA
AGCATTACTACAACAAACCCTGTCTCTCCCTCTTCACTCGGCCCTGCTGCCCTGTCTTGCCAACCTCACAGCCCATCCACACCTCTGGTAAGGACCAGGTGCAGCTTTGGCGCCACCTGCTGGAAGAAAGGAGCAGCACCTCCACGTTTCAAAGAGGAAATTCCAGATCTGACATTGTTTTGGAATATCGATTCCATTGATCCGAACAGATATTTACAATGAGTCTACTATATGCCACACACCAACTAGGC
CTTATTCTGTCTTTTCTTGAGACAAGGTCTCACTCTCTGTCACCCAATTATTGATTCTCCTAATGCTAACCATCCTCTCAGCTTTTTACGGCTAGCAATGTGTTTGCCACATACTCATCAACAGAGGGCAGTAGCTCACCATCATTGGTTTAGTTAGCCTGCATGGTACTTTCAAGGATGGACTTGTAACAGACAAATGTATCTTTCTGTGTCGTCTGTTGTCGTTTCCTCCCACCAAGTATGGGAGAAGGGAG
CCATCCCCAGTCCCCCAAAGCCAGCCAATGCCTCCAGGTCACTTTTAGCCAAAGAACCAAAAAGTCCGCAAATAGTCCAGAAGTTAGCTAACCACTCCCACCGCGCTAGCGGCTCCCCAGACGGCCACTAGGTGTCGGGCAACGCTAAGCAATGGGGCCGGGGCGGGGCCGACCTCACCGGCCCGACTACCTCTTTAAGAGGCTTGGGCTGCCCCATCCCTGGCTTTACTTTCCAGATCTAGAGGTGGGGGTCCGCACCCAGCAATAACCCGGGTCTTCCCGCTCCGGCTCCTGCCCCAGTAAGCGTTGGACCGGGAGACGCAGTGCTCAGCATCGGTCAGCAGGGGGCGCAAGGACCCCGCCCCGCCGAGTCCGCGCCAAAGTTTCTCATCCTCCACCCGCCCACGCTCCGCACCCCCTCCGCGGCTGCCCAGCACCCCCACGGCCCCAGCAACACTCTAGCCCGCAG
CCTCATGCAGAATTCACTTACCTTCTCTGAGAGTCAGTTACCTCATCTTTAAAATGAAGTTGGTGGTCTAGGATTCAGTGTCCTCTACACAAATAACTACCAAAAAAATTCTCCCGCATTCCCCGGTAGCCAGTAGGTGGAGCTATGTGCACATCTCCTTGCCAGAAAAATCTTATGCCTCAAAAATAGGTCTTACTCTTTTAAACCTTGAAAATTATTAATCCCAGAGTTTTACTCTTCAACATGAAAGAACCCAGGTAATGAGTTGTGCCTGTGATCTGC
GAACAGAGTGTCCCCATTTGTTTACATGCATTTACTATTCTTTCCCCCTAAAGTCTTCAGTCAATTTAAGCCCAAGACAGAACTTGTTCTGCATTAGCAACTACCATACAAAATGGCCACTAGAGGGACTCTCTGCACCTCACCAGGTAACCCTGTCTGGCCAGGGCCCACAGAAAAGGCCTGTCCTGGGCTCCTGGACCACCTGGATCACAGGAGAGTGGGATGGGTCTGGGTGAAGGCTTTGCCTC
CTAGAAGGGTGAAGTGCAGGGGTGGAAATGCTTTTAAGTGTGAAGGTCTGCTCAGCATTCAGCTCATCCTTCAAAGGAAACTTTTCAATTTCCCCTCCGGAGAAAGCGTCTGAAAACAGAAGTGGTCTGCTCTGCCCTCTAGCGGTGGCCCTGTGGCAGAACACTTTTAAAGATTGTCTTTGGAACTGCTATGTCAACGCTCTCCAGAGTGGTATTGGAATGCCAGTCTGTATAATAACCTGTATATTACCCAGTTATTATTTCAGCTTT
CAGGAGCAGGTCTGGCGAGAGGGTTAACTATCTTCCCCTCGCACCTCACAACAGAACTGCAAGCACAAGGATGCACAAAGAAACCACGCAACTAACAGCCTACCTACCGCCCATTGCTCTCAAGCGCCATCTACTGGAACACAGACAAAACTACAAGAGCAAAAAACTACTCGCTGTGAAACCGAAGGGGCAAGAATTCAACAACGAACACCCCGTGCAGAGACTTGGTCCTCTGAAAACTTCCAGAAACAAAGCCAACTA
GAACCCCAGCATCAGGTAGATTCAGAAGGAAGTCATGAGTGGAGCATGGTTGAGAACCCCAGCATCAGGTAGATTCAGAAGTGGGGAAAAGCATCTCCCACTTCCCCTTCTTCAGGCCAGCGTGCTGTGCAATTTATCCAGTGGCCACTAGAGGACAGCAGCGACTCATGTACAGGAAGTCGGCGTTTCAGGGTTTCAATACTAAGAATTCCCTGCTCTGTGCTCCCTATCCTGGGAGGTGGGCGTTAATACCCCCATAATACTCAGTTAGAGCTGAGACTTGGGACTCGGTT
CGAGGACAGGGATACTGTTAGGACAATACCTGGCATGCATGAATCAGTGACTGAGGTATTGTGAGGGAATAGTCCCTCCAAGTCGGAGGAAATGAAGTCAGATGGCAGTAATTCTCCAGGATGCCACAAGAGGGCATCACCAGCCCTGACATTGTTGGTCTAAGGCAGTTCTGCTTTCCCCACTTATTTTGAGCCTCAGCTTTCCTCTTTTTGTACCTACAAAGGAGAGAAAAGTTAACAAAATATAT
GATGTGGCCAAGCAAGTGAAGGCCAGGTTGCGGGAGGCAGGCCTGGCACCAGTGCCCATGGTGAGGATTGGGATGGGTTGAGTGAAGGTGGTCCTGTGGAGCTTTCAGGCTAAGTCCTGCATGGACTGGAGTGACCACTGGAGGGCAGCAGAAGTACAGTCAAGAAAGATTAGTGGTTGTAGCAAGGCCCTCTGTAGCCTGAGATCTGCTTTTTTCTAGATCATCTTTGCTAAGGATGGGCATTTTGCCCTGGAGGAGCTGGCCC
CAAAGTTTCACATGTACCCCTGAACCTAAAATAAATAATAATTTACGAAACAGGATAATAGGCAACATTTCCGTTTGAATTTCCAAAATGATGGCACTGAACAATCTGAACTCTGCTTTTATTTGGTGCCGCAGTTCAGCCAGAAGGGGGCGCACGGCTGCCTCACCTTGACCATGGGGGTCTTGCAGTTCTTCTGGCTGCCAGCAGGGGGAGCATGAGTCCGCCTTTTCTGACCCTGGGAGCACCATCGGGTTCAGCTCGTGTTGCCCGAGGGCTACAGCTGCCTTCTCCTCAGTACAGACCAGAGCAACACCGCCTTGCTGAGGGACAGCTGGAGGCTGACTGCTGAAATCAGGGAC
CTGAGCTCATAATGCTGGGATACAATACTTGGCACCTTGGAGTTTCAGGAAACACAAGCCACTGCAGGAGCACAGATGCATCCTTCCTCACACCTGCTAGGAAGCTCAGCGCTCCCTCTAGCGCCCAAGTGTGGCTTGCACCCAGGTGCTGGCAGCTCTGGGTTTAGAAACCTTATTCTGGTAAAATACTGTCATCTAGTGTCTACTCTTGTAATTCCAGGCTGGCGGGGTTCTGTTCTCTAGGGAGAGATTGAGCAGGTGATCACTTACATTAAGCCCTCATTGGAGCAGATGGAGCTGGTATTTCTGTAACACAGG
AGGTGAGCACCCTTGGGAGGGAGACGCATAGCCTGACTGGGGTGCTAATGTGTCCCGGCACTGGGTTCTCCACATGAACAGTTGTGTGAATCCAGGAGGCTCAGATCACGTGCCACAGCGCCACCTACTGGCCTGCGAACAACAACATCAGGAGATCGATTCCACTGGCTTTTCTTTGTTGCTCTGTGTGATTTCTTTACATATTCTGGATACACTGTCAGATGTATGTATTAGTCTCTCTCTATATAGAGAAGAAT
TGTCTTTCCAGAAAGTGACTTTAGGAGGTGTTCAGTGTGTAACTTCACTGAAGCAATTCAACTCCAACAATACTCCTCTGGGAGGCATAAGGTGAGACGCCTTCTGGCTATGACCCTACACCACAGTGACACCTGCTGGTGAATTGATGGATTACATTTTGAGCACATTTCTATAAGCAGGCTTTGAGAATAATTGTCTTGGGAGCCGACTTTTTCACAATTAAAACTGCCTGAAGTGCATCTTCTAGCTG
ATCGGGAGCAGGCTGGTCCCCCCTGGCCCAGCACATGGCTTCCATGAGGCTCTAAGCTCCCCAAGCTGGGTTCACCTTCCGTCGCTACTTCGCCCTTTCTTCCAGGTTGTCCTGGGCACTGATGGTCACCAGGTGGCGATGTTGCCCAGGAGGACGCTCTGTTGCCATCTCATGGCCAAAATTCAACACTACACTCTTCCTCCTGCTCAGGGTGCAGGAATCCGTTCCAGACCAGGGAATACTAAATAAATACCCACTGTGTGCTTCACAGACTGACCTAGCATCCCAGGAAGGAATATTCAGATTCT
CCGGCCCGCCCTGCTGACGGGTTTCAGGCGAGTCAAGTCATTCAACCCCCAGCCCCTGCATACACATGGTGTTCACATAAGCTCACTCCTCAGCCCCCAGCCGGCAGAAAGCCGGTGTCCCAGCGCCACCTGCTGACTTTCCAGGCCTACCGCAGGGTGGCCAGTGGACTCTGGGTGAACACGCCCCAGCTGTGGAAGAAAAAAAATGAGGCAGCGCCCAGGCAAGGAAGCAAGTCAGGTGACGCCTCAGGAAGGCTTCAGTGAAGAAGAATGACTAACACCAGGGCT
GGTGAATCTGTTACTACATCAAGGCTCACTGAATGTTCATGATACCCCCTTGGGGTCAGTGCCCTTAGGAAGGTACACTGTTGGAAAGCCAACAACCATTTTTCACCAGCTCTGCTCTCTATCAGCCAGAAGGGGGCACCAACACAACATGTTGGAGCTCTCCCCTACCTGTTGCTATTCCATGTTAACTCTTTTTGAAAAGTTTCCAGATGATGTCTTTCTCTGCAGACTCCCTCTAGTTTGCCCCATTCCCAAA
GAGGGGGCTGACTGTCCTGCTGCCAAACTGCTCTGAGAAGGGGGAAAAGAATGGCCACATTTCTCAGAATGAATATCAGGAAGCATTCAGTATACAGGAGGCCAAGAGAATGCACATTCTTGTTCAGTAGGTGGCAGTGTGGTCTGGCTTGAAGCAGCACAGCACATTCAGGCGTGTATTTTGCAGTGCTTTATCCCGATGTCTTTGACAGCTCCAATTTGAGATTTTATTCTGAGTATTTTAGCACCTT
CAGGGAAGTTTTTAAGTTTTTTCCGTAAACCCCACGTGTTCAGAGAGTCCTCCGCTGCTTGCTGGGAGCTGGCAGCTGGCAGCTGTTCTCTGCGAAGGAGGCGGCACACACGGTGCTTTAGCACCATCTGCAGGCAACCCAGAGATTTGCAAGGAGACAGGAGAAGCCAGTTTCCTTCTGAGCCAACCTCATCTCATTGCCTAATAGATCACACTGTTAACGATGTGGGACGACATTTACTTAGGCCTCTGCCACACAGAAGCAGGGACTGAGTTGAGGCACA
AATGACAGTCGAGGCACCTGGAAATTGATTCCCTTCCAAGTCTCTGTGCAAGGGGTATTCTTGCAAAATCTTAGCTTTTTAGTGCAATTTGATGCTCACTGGTATAGAGTCCCATGCAAGGCGATTGCTACCACCAGGTGGCAGCATCCTCTAGTTGTTGGTGGGCTCTAAGGCAGGAAAGAAACCCAGTTAAGTCTGTAACCTTAACAGCCTTGAACAAATGAACCTGAGCCAAGGCAGAGTGCACACAGACCCC
TTGATTTTTTTTCAAGCTTTTGAAAGTGAAAAGCCATTCTTGATCCGCGAGCTATAGTCCGCTGACCCCTGCTTTTACATAGGTTTAATGAGCACTGGGATCTCATCTCAGCTCTGTGCATTAGCTGCAGCTGACCAGCAGATGGAGCCCTCTCTCATCAGCCCTTTCCTGAATTATATCATAATGTAAGAAACAATACTCATGGTGATCAAACTCAGTTATCAGAAAATATGACATTCTCTGGAGACTATGATTTGT
ATACAGATCGACTCTGAAATTTAAGCTGGTTAAAGATGGAATAGAGGGCTTCAAATGGCTATGGCAGTTAAGACAGAAATGGTGCCTCTGATGTGCCTCCCTTTGGTCTTTGCACGACTGGCTCCCTCTTGTGGTTCAGTCATTCTGTGCTCTCACCCTTTTAACTGCAGAGGACTTAACGTTGTTTTCTTATTACTTTCTTCTATTTATCCACCCAGCTATGTATGCTCTGTGCTCTGCTTTACACTATTAGAATAT
TTCAGCCCTGTTGGCACTACCCGGTGTCAGGGATGCCTCCCTGCCCTCGCTATGAGAACATCATTTTCCTTCTTTTTCAGGCCCACGAAGGAGCTCCTCGCGGTGCCGGGAGCGCCCCCTCGTGGCGAAGCCGCGCAGGCACAGTGTCTGGGACACCTGGGGTCCAGGTGCCTTCCCAACACCTGAAAGGCGGGATGGGAGGCGGGGGCAGATGTTCACCCGCTTCTGTCCCTACTGATCTTCCTCCCCCCGGAGTC
AGGGTCCCACAGCAAGAGTTAGAGACACAGCCAGGACCAGAACTTACTGAAAAGCAATAATCCAAGGTCTGACTTGGGTTCTGAGGATTTGCTCAGTTATAGATGTCATTCTCGATTTGGCCTGAAGAGGGCAGACACTTGCCATTCATGGAGGTGAAGAGCTTGTTTTTAAGGCTGGACTAACATCTCCCAATAAGGTCATTTGGTTCTAGTGAGAGTTGCAGCTCACAACATTCTTGACTCTTCTGCTGCAAATATGCTACTGGA
ACTCAAGACCTTGGCCAGAATTCCCATACAGCCCCAATACCCTCCTTGGGTCTTCCCTGGGTCTATCTGGGCCAGAAAGCCATGCCACCTTCTCATGAGACTCATAGCAAACCTGGGCTTAGAGCATCCTCTAGTGTTGAGATGGTTGCAATGGCCGCAGTCTCAAAAAACACAACAGTCAGTGATAAGGTTTCGCTGTTGCCTCCACTCAAAATCTCATCTTGAATTGTAATCCCCACAATCCCCATTATCCCTATAATCCT
AAACTCATGTATATGCATATGTGTGTTCTGTGCCTAGATGTTTTCTCACCTGCAGATCCACAAGATAAGCTCTGAAAGATTTTAGGAGTATGGTCAGATACACAGGGTTTCATCTATGCTCTTGGCCAGGAGAGGGAGCTGTCACCTGCTAACTACAGCATGACTCTAGGTGCAAACTCATTTTCTGTGAGGATCCATACCTCAATGGTAGCTTTTACCTAAATACAAACTATACGTTGTGTTTTCTTTATTTTTTATT
ATGATGAGGTAGGGGAGACGGGGATGGGGTGCAAAGGAGATGGGACCACTTGTCCACAGACCTTGGAGTCAGTGAATTAAAGCCGAATCCTCAGGAACGGTATTTATTCCACACAGTGCAACACTGCCCTCTAGTGACAAAGAGGTGGAAAAGCTTTCAGAGCATGAGGCAAGCAAGGAAGAAAAATACATTTTTCCAGGCTCTAAGACAGTAAGTTCTCCAAATCAGAGAGATCATATCAAAGAA
CTGCTGGGGGCTCATTGATGCTGGCAGCCAATTTCCATTTCAATCAAGTGAGAGAAGAGGGAGGCAGAGAAAGAGATTAAAAGAAACCAGGACTTGATTGAAAGCTATGGCATCTAGCGCCACCTACTGTTATATCGCTGCATCGCTACTTTTGCTGACCATCGGGTCACTGACAGTCTTGCTCGGCCCTTAAGGCATCGCGGGGGGAACATTTTCGTGATCTCACACAAGTTATATTTT
ATCCACCTGCTTTTGGAAGGGGCCTGTCTCCGAAGCAGGCCGGGTCCTCCTGTTGGGGGAAGCTTTCATGGAGGCATCTGTGTCACTTCTGCAGGGGAGACAGCCGCTAGAGGGCACTGTCCTTCTGGCCTTTCCCACATCCCCGTTTCCATGGCAGGTGCATAGTAAAGCCTTTCTTTTTCTAACGACTTAATGATTTAATCTTCTTATTTTCTCAGCAGACAACGCTTTGGACTTCCCTGGATACATT
TAAATGTCTGGATGAAAATAGAGGATCTTATGTAAAATGAGATGAAAAGCTATATGTCAAGCCACATTTGTAATCCTTTAACGCTTGGCTTCGGTAGTCCAAACTCTACAGTAACAGAGCCATCTAATGGCCACTGGGACCAATTACAAGCAGATTGCCTGGGAATTACTCAGTTTTCACAGTATAATGGAACCATAACGTATGCTCTGCAAATAAGCCATTTAAAAATCATTTCTAATTGGTTTTATAATACAAT
AATCACAGAATTGATGTTGGATCCTTTTCAGTGTATCTTGTCAGGGAGCAGGGAGCACATGGTGACATATGCCCCAATACTGGTATGTTAGCTTTGATCTCTGCAAAGGCAGTAAATGGCCTCTTGGTGGAGGCTGTCCTCTGCTGGTTATTCTCAACATTGCATCACTTCTTGGCCTTTTGGCTAAGATCAAGTGTATTCTCAACATTGCAGCTGCTATGCCTCTGCTGATGTGATTGACAAAGGACCAGATGCCCTGAGTACGAACTCTGACACTTCA
AAAAATAAAACACCAACATGAAACCGTATTTAATTTAGGGCTTTGCTGTCCAGCGAACTCAAACTGCAGATGTGCTGCAATCAGCCTAATTGAAAGTGGTTATAACCCATGCTTTGACTCCCTCTGTTGGCAGGAAGAGGTTGCTTTCTCACTTGCGGGAATTCTTAGCTCAGGTTGTATAATGGCTGTTTACTACAGATACAGCCTGAGAAAATTCAGCCAGATTAGATAAGGGGAAGACAACACCCACTGAATCTTTCTCCC
CCTTTTCTTTCTTTCTTTTAATTTTTTTGTTCTAGGTTTACTGCACTTGCCTCTAGCAGTTATGGAATTCTATGCCACTCAAATCCTCTATCTGTTGCAAAAATGTGCATCCCAAGATGGTGCTCTTGAGCTGTGGTGCAGTATCTTCAGACAGACACTGTGGGTCCCACAATGAAGCAATGGAGAAAAAAGACACCACTAAAGAACCACCAGGGTGCAGCATTCCTGAGTGGCAGAAGCCATGCAGGAAATGGCAGTATGTACAGCTGGCACTTTGAAGAACAATGAATTCCTTCAAGGCTCTGTGCAGACATTTCAAACAGTGGATACCAGACAGGCT
CGCCATTGCACTCCAGCCTGGGGACACAGTGAGACTCCCTTAAAAAAAAAAAAGAAAAAGAAAAACAACAACAAAAACCCAAAAAACCAGGATGCAGGGAAGAAGCCAGCGAAATCCAGCAGATGGCGACAAAAGCTACCTCTAGTTGGCTTCACTGCCCATTAGCATCAAGACACTCCCAGTGTAAAGATAATTTACAACTGCCATAGCCAGGGGCCATGGCAATAGCCAGGAAGTTACCTTGAATTTTCTGGATACTCCTC
TCCCGCTGGCTCAGGGGATGACTGACCTTAGCCTACTTCTGTAGGCTCTGGCCCTTCTGGGAGGGAATATAGACAACTCCCCTATTTCGCTCTCCGACTGCTGTAATACCCCTCCTCTCCAAGAGATGGCGCCATCCAATAGCTTTTACAAAATGGCGTTGGTGGGAAAAGGTGGGTGTTAGCTGCCAATTTTGCCTTGGTGGGTTTCCAGGAGTCTTGGGAAGGTAGAGGGGAATTTGGCAGTGGCAGGGTCTGGG
CATGGGCTATCACTATTTTTATGCGTGCATCGAGCATGATACTTTATGTAAGCGCGGGACATGTTAATATGCATTGTAAAAAGTTGCCTTGCTAATGTTCAATGCACATTTGCATAACCTCTTAGTGCCATCTTCATGGGGCATGCCATATCAGACAATGGCCAGCAGGTGGCGATGTTGATTTGAGTTGCTGAGAAGTGAAATTTTCCTTAAAAATCTGGCATCTTCAAGTGACCCCCTCAAGGGCTTTGCTTTGTTTTA
TCACCCTGCCTGCCACACACTGGTAGTGTCAGATAACATTGAAGGGTGTTAGTTTAAAGGCTTCATGGACTCTATAATGTCAACAAAAGTGCTGTTAACTTTCTTCTGGGTCTCAGGCTCCTGATGTAGAGTCAGTGGAGCAACCCTGCCATCTGCTGTTATGCTGTTGATGTTGCTGCCACACTTACTAACCTAAACCTTTGATTCTGGCTGTGGCCTTCTCCAGAAGGTGTTTACTCATTTGTCCAGTTTATCTTTTAGGAAACAGCCAGCCCGTAGATCATTAAGG
CACTCCACCCTGAGCGAAAGGGCGAGACTCCGTCTCAAAAAAAAAAAAAAAAAAAAAAAAAAAAAAAAGATTGTGCCCAAGTCAGAGGCCGGCGGCTGCCTCTGCAATTCCCCTAACACCCTGCAGGTGGTTCTCTTGCCTAGCCGAAGGAAGGCCGGCCCGCAGCGCCCTCTACCGGTGCTAGGCCCTCGTTCCGGCCGTTCCGTCCGGGCGCCTGCGCAGGGAGTTCCGCCGCAGAGAGAGACCCCCACCCCAACCCAGCCTTGCGCCTGACAGGCCCTAAGATGCGGGAA
CTTTTGTCCTTTACCTGATTGGCACTTCGCAGTCTATCTCCCTGGGTAGCAGACGGCTGCTGCCCTTCTCTGGGCATGTTCTGAATGTTTACACTGGTACCTTCTGGTATCTTCTTTAGAGCCCCCTGCAAGCTGCAACTCTAGGCTTTTATCTTGCGGGGTCAGAGCGCCCTCTAGAGGGAAAAGCTAGAGGCACAGGGTTTCTGCCGGCCCACAACTGCTGTCTTGATTTGCATTTTACAGCAAAGTGCTGAGAGCCTCTAGTCGCCTCCTGCCATCTGATCTCCCTCCCCACCATTCCCGTACTCAGTTGTTCTTTTGTCTAATCG
TCTTTAGGCATCCACTGATCCCTGGATTTTCAAAGTCTAGGGGATAACTTGGGCTTAGGGCATCAGTGTGGTTCCAATGCCACCTACAGAGAGAACTAGTCTATCAGTCCACCACCAATAGTCATTGCTCCTCACTGCCACATGGTGTCGCTGTTGAAGACTGATTCTGCATAGTCTCATGGCTGCTTGTCCATTGCTGCCAGATGTCCTTGCTGGGTTCCTGCACAAGTCACAGTAGTGCCCCCTCTTGGTCTTAGCATTTATCACAAATTTAATCACATATTTGTTTTCCTGCTTATTGTCTG
GATTTATTTTCCTTTCACAACTCCCATCTGATATATTTAAGGGGGAATTCTTTTGTGCCTACAGCATTGTTAGTGGAATGTGGAGCGACAGCAAGGGATGGGCCTAGCTGGAATTTACCACCAGGGGGCTTGGACTCTTTCTCATGCGTCAACACCAATCACTGCCAATAGGGGGCAGCAACAATTTGCCTACAGCCTTTAGGCTTTGGTTTTAGACTCAAGGAGCTCAGGGTGTGGAATCTCCATTGTTTTTCCTCTGAAACTTGGCTTCTTATCTGCCTGCGGACTCAAATCCTCCTCCTGCCA
GTAGGGCTACCAGAAAATTTAAAATCATCCATTTGGCTCGCCTTGTATTTCTTTTGTATTTCTTTGAAACAACGCTGGGTTAGGAACAGTAAGGCATAGCTATATGCAGTTTTCATATTGGCCACCAGGTGGCAGCCTTATACCGGGTGGTTTTCAGACTCTTGGGAGGCCGGTGGGTGGAGCGGGGGACAGACGCAGATTTCACCAGCAAGTGAAAAAGTCCCTTAGCCAGGTTTGTGCTTGCTATTCCATTTTTATAT
ATTGCACAGTAGCGTGAGTTGGTTAACAGTAATACGTCAGGTGTCTCACGATAGCTGGCCAATGAGGATCCACTACGTTATTTGCATTTCATGGATTTACTTCCAGCCGGCATGAAAACTGAGTGAAGCTGGCCACCAGGTGGCGCTGGGAAGCACTTAATGGTCCAGTGCATCTGCGGCTCTTAACAGGAGATGGCAGCCTTTTACTGTCTTTGATTTTAAGACCTCTTCAACTTTGTACAATCACAGTGAGGAAGGAAACAATGGATAGCAAAAATAGGCAAACACTGGGCAACTGCAAAGCTTAAAAAGTTTCACAGAAGTTACGCAGCCTCGTTCTTGAGCAGTA
GAAACCAGCCCCCAGTTCCCCGTGGGCTTTGCCCACTCCTTGCCAAGCACTCTGAGTGCTACCCTTTCTCTTTCTGAATAGGGTGAGATACTTGACGCTGCCCTGAATCGAAGTCAAACGGGGGCTCCTCTCTGCAGTACCACAGAGCTCCCTGTAGGTGGCAGGGTAGGACTGCAAATGTCCTGGAATATTGGTCCCTGAGCGCAAGCCCAGACTGGAGCTGGGGTACAGCATTTACTTGCCGTGGGGAAGAGGAGGACGCCGGAGGGAGGAGGAAGGAAAGTAGAAGTGTTGCCAGTCTTGAGGCAAAAGAGAGT
CCCTGGGAAAACCTTATCAATCACCTGGGTTCTGAATATTCCCAGTGACTGCACTGAAGGTGACAACAGTCCAGAAATGTCGCCGCTGCGGTGAATCCATCCATCGCCCCTCGAAGCCTTGCCCTATCTTGGCTGTCATACCGTCTACGGCCAGCAGGGGGTAGCACAGATCCACCAATGTGTTAGTCCCAAGCTTCAGTCATCCCTTCTAGGATTTCCTCCTCTGTGGGCCAAGATGGGAAAGATACCTCCTGCCAAGCAAATGAAATTTACTACGTAATAATTGATTCCATCTTCTCATTTT
AATAAGAATGTGAATCTGAATTGGTATGGTTCATCTTGTAACTGATTTAATGGACACTGGAAACGTTTACAAGTGCCTACCTGTCACCCGGAGTCGGTGGGTGGCCGCCCTCTGGGACTCCTTGTCTTCTGCTGCCATCGCCTGGAGGCAAGAGGGACTGCAGGGACACAGAGGGACAGAGGCCCACACAGGTGGGAGCAGCAGGGGCTCAGCCCCCTGGGGCAACTAAGGCCACCCTGGGGAGGCCAGTGGCTCACCTCTCATGAAAAGG
AGGGTGTGTGAAATCATGACAGAAGCTCCTCCTCCTAGGAACTATCACAGGAAATTACCCTTTATACCTAAGAATAAAGACCGAATAGAGAGAAGCCAGCTCTATCCACAACCAACAGATGGCGCTATTGTCCAATGCCCTGCCATTTAGGTCTCTGCCAACCACTTACTCCTTAATACTTGGTAATTTGCTGCATTTGTGCATGATTTTGAAATGTTCTAGAAACATTTTTGACTCCACATAT
GTGTTGTGAGAGCTGACCGAGGACATGGCCTAGAGGCTGATTATGGAGATTGTGAAAATTGCTATGGAAAAGAAATTTCCAGAACCCAGATTTTGGCTACTTTTGAAAGCATTTTTGAGGTAATACTGTCCTCTAGTGGCTAGATAGCAGGTAGGGATTACCCTCCAAATAAATAGCCAATGAGCCTTGAGTGGAGATGGTATGACAAGTCAGTGGTAAATTCATCATTTTGCTCTCTAACTACAGGTTCTAAAGGAAAGGCAAACCCC
TAAGTTTGACCACTGCATTGCGTTTAGCTGTTTTAACTGTGCAGGTCAGAAAATGTGCCCAGGTTTGCTAAAATAAATGCATAAATGCAACTCACGAAGTGCCAGTAGTACTTCCTTCAGCCGGCAGAGGGCAGAACAGAGGAACAGAACTTCACAAAGCAAGGCGCTGCCTGTCTTCTCAGACCAAAACACAAACCAGAAGCTGTGTTTTCCTTTGTTTCTTCAGAAAAGTTGTACGTAGAAGAA
TTGTGTTCTAAAATCCAAAGTATGTTACACTAATCTAATTGCTAGAATCTCATGCAAGGCTGACTCTAACCCAACTACTTCCTTCTTCCTGTGCGGCTCAACCCAGACTTTACATGCTAACAGTGCCCTCTACTGTTCAGCAACCAGTCGGTGCTACTAAATCCAATTCATAAAGCTGCAAAATCAGAATTCAGACAACTGGGTTCACTTACCACACAAACGTAGCTTGCATCTGCCTTTATAGGAGAGAGGGCGGCTGTCAAGGA
CCAGGTGGGCTCCCAGCACCACCTGCCACTCTCAGCCTCTGTCCTCAATGACTGCCCCTGGAGGAACGGCATTGCAGTTCGTCTTAGCGCCGCCAGGCATGGTGTCCTGCATCACGGCCTCTTCCTGCACTGCTCCCTCTGCTGGCAGACCCCCTTCCCCTGCAGGTTCACACAGTCGGCTCCTCTTCTTTTCCAGATCAGCTGAGCTGTTTCATGACCACTTAGATGAGATTTGTTTGTGAGGAGAAAGCCTCAAAATAGCTATGGTTG
GCATATTTTTTTTTCTCTAACATGTCCTCCTCTCCATTCTTCACTTAGGAAATCCTAGTCCTTTAATTAAGACTCACTGCAAATATTACCTCCTCTGTGAGGTCTTTACTGACACCTGCAGGCAGAGTTAGGCAGTGCATCCTGTGTTCCCCTGGTGGCTAGCGTATGTTGCACAACAGTTAATTCTATGTGTTGTGTCTGGTGTATGTTGCAGAATACTTTACAATTTATGTCTGTTATCTCTGCTAAACTTGTTACTTTTGAG
TGGGTGGCATTAAAAACCATCTCAGTTCCTCAGAGACTCAGAGAAAACAAAGTAGGAAGGGACCTCAGAGAGGAACAATAAGCCCCTAACTCACTGAGGAGGAAAGTGAAGCCAAGAAAGACTAAGACTCTCCCAGGCTCCCTCACCACATGGTGGCAGCAGATCGACCACACAAGCCTTGGCCTCAGCCTCCAGGTCTAAAGCAGCTAACTCACCCTCCAGGAACTCACTGCTGTGTTTCAGAAAACTTTGGATCAAAAACAGCAATTTCCACTGTGAAAACAAATAAAGT
CTGGGCTTCCTGTGCGTTCTAGCCGGTTTTCTTTGGAGCCGCGGGTTTCTGCACCGCACCCTAGTCGGGATGGCAGAGGCTTCTCGGAACACGCGGATCTATGAGTGCAGTCCCCGGGGTAGCCACCAGGGAACGCCATAGGCTTTCCCGCTGTGTTCCTCCTTGCCTTTTCCGTTTGGGCCAGGTAGTTTCTATTGACCAGGACATTACAGATCAGAAGTGGGTGGGGTCAGAAAACACACCCTGGGAGAGGCTGGCAAAATG
AGGCGGGAGGATCGCTTGAGCTCAGGAGTTGGAGGTTACAGTGAACTGTGATTGCACCATTGCACACCAGACCAAGACGCTGACTCAAAAAAAAAATTGTTTTTAATTGAAAGACAGTAAATGCACGCCCCCTTGTGGGTGCATGTTTACGCTTGCTCTCCTTTTGGGACTTCCTGGGAACTTCTCACTTGGTCTTCTCAGTTCACGGGGGTTATAGCCCTACAGCTCTGTTCTTGCTCCGATCTATTGATTAGTTCCTTTCTCAGGAAACCAACCATCAGGCCTCCCAGGTAGTATC
AAAGGACGATTTTTGTGTACCAAGACAGCCATCAATTTTAAACTGCTTTCATTACTCTCCCTCCACCTGCACATCTTAAAAAGTTGAAACTGCTTGTGATTCTAGAGTAAGGAATGAGCTCCACCCGGTGGTGAGATTTTGAAGTGCACCAAAGAAAATACCACTAAGTACACTCTCTGAACCCAATTTTCTGTCTTCCCTTTTTGTCTCTCACTCCACCCACAAGATTTTTAGAATCATCAT
ATTTATTTCATGCCATCCGGTCATGGCATCCTCTGTCTGTTTTGACAGCAGCCTCTCCTGCTTGAGGTCAGTGAGGGCCTCTTTAGCCTCAAGTTGCAGAACAGGAATCTCAATGACTTCTTCCCCGTGGAAGAACTTCTTCCCCTTGGCCCATCACCAGGGGGCGCAGCCCGACCAAACGTGGAAAATAAAGGAGGCTGTGAATAAAGACAGGATAACTGACTGCTCATACTTCCAGAACAGTTTTTAAAATGTCAGCATATTACCTTTTTTTCTGTGTCTATACACA
GTGAGCTGAGATCACACCACTACACTCCAGCCTGGGCGACAGAGTGACCCTGCCTCAAAAACAAAAATCAAAAACCACTCCACTATCTGACTAAACCAGTGATGTCGCTGTTCTGCCACTAGATGGCCATAATGGCTCAGCTAAGTCACCCAAACCCTGTCCCTTTCCTGACTGTTGGTGGGGCTGTCAGACCATGCCTTCTTCTACAGCTTCATTGTTATGAAACTGTCATACTATAATTATTTAAAATGTAATTAATCAATTAACTAATTTATTAAAAATA
ATTGCACTCCAGCCTGGGCAACAAGAGCAAAACTCTGTCTCAAAAAAAAAAAAAAAAAAAAAAAAAAAGGCAACTCAGTAGGCTTGTTCCTCTACGCTAGTGATTCAGTGCTGTGCTGGCACCTGCTGGTCACCTGTGGTGCAGCAGCCCTGGTCCCAGCACCTTCCTCCCTTCAGTATTAAGGGTTGTGACAGTCTGTGCTCTTACCTGGCAATCACTGGAATAATATATTAAATACTTGCCCCACAGCACCACCTTT
ACTCATGCCTCGCTCTACTGTATAGGTGAGAAGACTGAGGCACAGAAAGGCGTGGCCAGAGCTGTGCAGCGCAGGAGTTGGAGCTGGGATTGCGCCCAAGCGGCCGGCAGGGGCTCCCTCGCGTTCGTACCCACAGGCGCAGAGCCGTTCTCCGCCGCCAGGTGGGGCTAAGTCCCCGCTCCCGAGCAGCGGCTTGGGGATCCCCGGCGGGGCCGCCAGGTGGCAGCAGCGCTCTGGCCGCGCGGCTCCAGCTCCCGGGCGCCCCGCGTCCCCAGCCTCCCCACCGCGCAGTCGGCTCCTCTGTCACCTCGCC
GAGCTGCCACAAACCTTCAATTTGTAAAAAAAAAAAAAAAAAAATGCAATTATGTTCAAAGCACAACAAAATGATGTATGCATGTATGCCATTTCCAAAGGAATCCCTTGGCAGTCACATTCCCCTTGGCCAGCAGGTGGCAGTGCTTGCTCATCGAGGTACAGAATATTGACCCTGCCTTAGCATCAGGGCCCAGCAGGAGTTTTAGCTTGCTGTTTTACGCTGCATGTGTTCTAATTTTCTCCCTTTTATA
CGGTTCCAGAGAGGATGCTGCCTCATCTCGTCTCTAAAAGAGGAGGAAGGGGAGCAGGTCCCTTCACGTTCTCTGGTCTCAGCTGAGAACTCTCCCTGGAAGTAGCGGGCCGTGAAATGTTTCACAAGGTAGCATCTCCCTCTAGTGGCCACCATGGTCTATTTCAAGATGCTTTCCTCCCTTCCCCTGGCCCTCGCTTCTCAAGGTTTTTTTTTTTTTTTTTTTTCCCCCACCTCAAAAAGATCCACTGAGATGTGACAGGGTGAGCTGTAGATTGCAAAGTCCCCTATCTGGCCTTCTGACTAAAA
CCAGGAGAGGAAGGGCCTCGCAGACCTCCTGACTCAAGGCGACCTCCTCCTGATTCAGGGCACCCTCCTGACTTAGGGCACATTTAGGCTCCTGCAAAGGGAGCGCAGCCTGAGGCCGTGAACAGCGCCACCCCCTAGTGGCTTAGAAGGGCCATGCTAGTCTCTCCAGGAAGCCAGGTATCATTCGTTTCTTTAAAAATAAAACCAAACAGGCCGGGCGCGGTGGCTCATGCCAATAATCCCAGCACCTTGGG
GAGGGAAGAGCTTCAGCTTGGAGTCCAGCTGCTGCGCAAGGATTCAGTGGAATCGCACAGAAAGGCTGGAAGCCTGACTCCCGTCTGGTTCCACCTCTGAGCTGCAATTGCTCATGTCCACCACGTGATGGCACCAGAGCTGTTTCTCAGGCTTCCACATCACTGCCCGGAGAAGGGAATAAAAGCTATTAGTTGAAATCCTGAGAACTGCCCCCACAAGGAGTTGAAATGATCCGCCTAGTGGTGACCTGCCAGGCCTGGCCTTGAAGCCGACAAACCTCTGGCGCTCCCAAATAAAAAGGAAGGAGACGAG
TTGCCGGGGGTGGGGAATACCAAATATTTGGCTCCAAGCTTTCTAGCAGCCAATGCAAAAAAAGAAATAAAGGGCATGATTCCTACGGAGAGCAAAGCCTCTTCCTAGAGCCATGTTCCCTGCTCTACCAGTAGATGGCGCACATTCCATGTGATGAGGATTAAGGAGCAAACTCTTCAAGGCAGGGCTTCTAAACTGAGCCTAAAATTAATATCAATCATTCTTTCTGAACTACGTGCCTG
CCACCGCTGCCGCCCCTGACTCACGCCGCCCCCGGGCTGGCGCAGCGAAGGGTGTGGGACAGGGTAAGGGGTTGGAAGAGCCTTGTGGAGAGCGGGCGAGCCGGCGCCATCTGGCGGCCATGCTCTGAGTGGGCGAGCGCCCCCCGCGGCCACTGGAGCGAGCTGTCTTCACGCTCCTCATCCACCCCAGCTGGTGAGCGGCGCCCCCTTGCCAAGGCAGTGGGCACAGAACTTCTCGCTTGGCCGCAGGGGAAGGGGCTGCGGACCTGTGGGAAAGTGATCCCCTTCCCAGATC
AGTTCTCATCCCTGCTCCCTGCCAGTGGTGCTCTTCATTAGGTGATCGGGGTGCCCCTCAGCCTTCAGACACTCTGAGCCCCAGAAGCAGCAAAGGGTGAGCCTCCTGCCTTGGTTTCTACCACCATCTGGTGGTCAATGGCGGGACTGCAGTCGGCCAGGGACTGCGGTTGACCTACACCTTCCTCCCCTGAGACATCAGCTGGCATGCCTCCAAGCCCTCTGCGCATGCCCTCATTCTCTCCTGCCCCCTGGCTGACTTTGCATGTTGACTTGAACCCCTCTGGGG
GCCCCCCAGGTGGCCTTCCCAAGACAATGTTCTGGGACAGTCACTAGCGCCGACGCAGCACCTCTGGAGAGCCTGTCTTTGATAATGTACCTGCTTCGTGCCGATAGAGGGAGACCGGATTCCACAGCACACACGCCATGCGTCCCTGCTGTCCGGTAGAGGGCAGTAGCGGCCACGCTGCAACCCTGAGAAGTGGCGGGTACCTTAGGATCCTTTCTGATTGCAGACGTGGTCCAGAGCCAAAGCGGCTTGGCTGGGAAGGCTCCGTGAG
AAGAACATGCTTTGAACAGAATAAACTCTCTACCACCATTGGGGGCTCTCATTTTTGGGGAGAGGGAAGCCAGGGGCATCTTCTAGTCCCTGCAGTGCGGTCCAACCTTTTTTCCCCATCCCTGTGCAGTGCCACTCAGACCACTAGATGGCGGTAGCTGTCACTTGCCAATTCTGGAAAAAAGGGTGTGGGAGAGCCAGGGGGCCGTCTGCTTTAGGAAAACTAGGCCAAAGCCAGCCCGTTACATCACTTCTGATCCAAGCAGCCAGT
CCACGCCCGACCTCTTCACATATATTTGATTAAAAAAAAATCTTGGAGACAGGGAAAGAAAAGAGGAGACGAGGAACAAAAAGAGAAAGGACTCAGATCAACATCCCCAAACGCCGCAGCCGCGACAATCGCTGTGGCCACTAGGTGGCGGGCTTGGTCCGCATTTCAGGCTGTGCGGCTCCTGCCCGGTGGGCGAGGCCTGGTCTGCAGGATTTCCAGGCTTTCTGTCCTGAGCCTCCTGCTTGAATTACGCCTGTGACTTTCAACA
CAGGGCTTGCGTGGAGTCTCTCTACCCTTTCACCCTCCTGGAGGCCTCTCAGAGACCCAGCAACAGAAGGCAGGGAAGCCCAAACTCCCCAACTTTTTCCCTTAGCTGCGGTTCTGCTGGTAACCATTAGGGGTCACTGTTGCTTCAGTCACCAATGCAGGGCAGGGGAGGGGTGGGGCTCCACACAGGTGGTCCTTGCTGCCCACCCTGGCCCTGTGGGGATAACAGGGTAGT
ATGGACTATAGGCCTAAAACACCGTCATAGACTTGGGCAGGAAGAAACACATGGTGTGGATGTTTTGATACATCTCAGAAATTAGGAGAAACACACTAATGAGCTCTCTCTGCTAAACTGGTTCTGCACTTGGCCTCCAGAGGGCGATGCTGCACACACTGGAGCTTTTGTTTCTGTTGAAGATCAATCCACTGCTCAGTTTCTTCTTCCTGCAGCTGGTTGAGTTCTTTCCAGACAAAGACAAGTGACAAGAATTAGAGGTTTAAAAAGCAACCAGATTCATCTCAGCAG
TATCTTTAGACCAGGGTTTATCAACTTTGGCACTATTGGCTTTTGGGTCAGGATGCTTCTTTGTCTTGTCGGGGGGAGCCCATCCAGGGCATTATAGGATCTTTAGCAGCATCCCTGGCCTCTAACCACTAGATGTCACTAGCACCCTCTCCCAGTTTTGCCATCTGAAAATGTCTCCAGACATTGCCAAATGTTTTTGGGGGACTGAATTGCTTTCTCTGTTGAAAACCACTGATTTAGGCACTCTCAGGAGA
CTTTTAGGCACACCAAAGACATTACAGAAAGAAGAATGAAAGAAAGGCATGGTTCTGCAGCCTCCTGGAGGATGGCAGCCTGTTGTGACTAGACTCCTCAGGGTTTCAGTCCATTAGAGCTGGTCCCAGAGGGGACCCCTGCTGGCCAGCCCTGTGTTGGACTCTTGCTCTCCGAGGCCACCTAGGGGATTCACTAGAGAGCCCATTTGGGATTGAAGAGCACGCGTGTTGACTAGAGTGGGTTGCAGCATGGGCCGCAGCCTGTTTAAACACTGCCTAGGGAAGATTGGTGGAGTCCGCCTCC
ATTTTCCGGATGCTAGTGCCCAGTCACTTTCCATAATGCCAAATGGCATCTCAGAATCCCAGCACCTCTTCTCTAAGTGCTTTCCCGGTTTTCCTCAAATCCGGAAACTGTTGGTCTTTTGGGCAATTCTGAGCACAGCCACTAAGTGGCGACATTGCCCGACTATGGCTCAGCCCTGTTTCTCTGGGGAAGAATGGGGGAGGGGAGGCAGTCGGAGTTGCCCTGTTGTGTGTTGTGCTGTGTGTGGGGCTTTCTTCTATCTATTTAGTCCTCCCAGCAACCCTGCAGA
AAAAAAAAAGCGCTACGAACAGCACAACACACAAAAAACAACAGGGGATCTTCTACTCCCTCCCTTCCCCCATTCTTCCTAGGAGAGACAGGGCTGAGCCATAGTTGGACAATATCGCCACTTAGTGGCTGTGGTCAGAATTGCCCAAAAGACCAACAGTTTCTGGATTTGAGGAAAAAAGGGAAAGCATTTAAAGAAGAGGTGTTGGGATTCTGAGAGGCCATTTGGCATTATGGA
CTGAGCCCTCTGCAAGGATGTAAGAACTCAGGAGTGTGCAAGGACCTCCTTTTTATTCATACAGAGGCTGAATTTTAGGAAAAACCCACTTAACCCAGCCAGGTGTTTGGCTCTGAGCCGTAACAGGTGTGTGGCAGTCCCTTTTATGGCCACATGAGGTCAGCATTGAGTCACCCACTGGCCCCACTACCAGAGCTTGCACTCTTGACAGGAATCCTTTCCAACACTCCAGGAATGGGGAGGGGGACCATTGCAGTGTTATCTGAAAGGGTGACCTGGGGACTTTGACTTAGGCCACAGCATGGCTAGGGACCTGACCTCGCCTCCTCAGCTCCAGTCT
TTGTTAGAAGACAGGAGAGTCGTGGTTACAATACACTGGGAGGGAGATGCTGGACGAAGCAAGCCTCTCAGGGGAGACCCGGCCAGTGAGCAGCCGCAGGGAAACGCTCTCCGTTCGTGTGGTCCCTGGCGCCACCTCGCGGCGCTGGCTGGCACTGCTGGGAGCTGGCTCCTGGTCGGCAATCTGCTCCTGCTCCTGGCCAGGGCAATAGCACACTGGATGCTGAGCGGGTCATCACACACATCGGAGCTGGTCATCAATGAACATCTGAGCCAGTCATCACATAC
AGAAGAGAAGACTAAAATTAAACTGAAAAATGTTTCAAGTGTGTGTTAAAACTTGGAGGAGGTGGGAGTTGGGTCTGCCAAGAAGTCTGGGAGAGGCTGCATTACAGCAAAGTCACCACACTGAGGGAGCAGAGGATCAGGAATGACAAAGGGTCAGGGTGGCCACACGAGGGTAGCAGAGAGCAGGTTAACAGAGAGACCTTGGCGAAAGTGAAAAAAGTTATTGGAACTGAAAATCTAGATCCAAGCAGTGCTTTATACTCGGACAGTGAACA
AGACATGGATCGAGGGTGTGATCAGAGCAATGTGTTGGTCTGAGGACCCTTTTCTGGTTCCCTCGTCCTCCATTCCCTCCCTTCAGCAAGTTGAAGGCTGATTTGATTATTGCTTGTTGAACACTGTCCCCTGCTGGCTACTAGCAGAAACATTTTCCCTCTTCCCTATCCCTAGCTAGGAGCTGCTGAGAGCCTGAAAAAGAGAAGAAATGACCTGACTGGGGACAAAGGACGAAGGAATTGCAATTCTGCAATCTGGAATTCTCTACTTGT
TTGTAGGAGATGGGGAGGGGAAGATCCCAGGGCAGGTTGGAGCTGAGGGGCCTGGGGAGCGAGGTTGAGGGAATGAGGACCCTTCTGCTCGCTCTGGGTTGTCAAGGAGACGAGGCATGCCAGCGCTGGGCCAGCAGGGGGCTCTGCTGGCCACGGGACCTGCCTGCCAGGCAGCCGAGATGTGCACCCTTCATTGTGCGGGCTCATTTCCAGGAGTGCCTGAGAGGACGCGGCGGTGTCTCTGTGGGCACACCCTTGTGTGT
CCATTTCAGGAACACCCTAGTACTTCCCCCATCAACAAAGGCCAAGTAAAAAGTCCACTGCCATCAGCGCAAATGCTGTCCTCGGCAATCGCCATCTACTGGCTGGGACAGCAAACTGCATGACCCATCACAACTGCAAATATCACTGTACAGTGCTCAGCTGGTTCTTGCCTGCTATCGCCACCTACTGGCCACTAGGGTGAACTGCGTAATCTAATGTAATCGCTGCTGAAAGAAGCACACAGTGCTGGGAAATGAGATAAGCTTCCCAAGGCCTCCACCTCTCCATCTCTGTTGGTGTGGCACAGCACACCACTA
GCCTCCAGACAGAGCAGGGAGCCTCATCTCCTGCCCTCAGAGGGTTCTCCACTCTGATGGGGGAGGATTGAAGACAAGGGACCAAAGGAGGAGGCACTGGCTCTGCTCCAAGGAACCCCAGCCTGTTGGGGGCGATAGAGCTGCTCAGAGCTTTGGCCGGCAGGAGGCGGTGTCGGGCAGGGCAATGGTGGGTGGTGCGTGTGCCCTCTGCAGGAAAGGAGAGGAGAGCGGGCCTGGCAAGCCGGTTGAAGCCTAGCTGGGTGGAGAGTGGGAGGTGGTGTCCCAGGGGCAGGGAGCTGGCTGGGAAGCAGGTGTAGGCGGTTGGGCCCTGTTTACA
GCGAAATATATAAGGAATGTGGTCATGCTCCAGTTTTACTGAGAAGGAAACTTGATTTAAACCCAAAGCAACTGCTGCGAAGTAGGACAGGCTGTATAGTCAGGTTGTCTGATGTGTGCCTGCCATCTAATGGTGGGATTCAGATTGCAACAGGAAGGTTGTTTTGGTTGCTGAACTTGGCATATGCTTGGCTACCATGGTTTATGAGAGTTGTTGGAATGTCCCTAGAAGTCTCTTTTTTTTCTGGAAAAAAAAT
TCAAGCGCATATATTTTTATTCTCTGCACTTTGTCCAAGGCCTGCAATGGGTTGGGGAGACTGTGGTCAGGATTTGGTGCATTGGTCACAAAGGGTGAAAGGAAGGCACTCTGCATATTTCCTCTTCCCACCACAGGGTGGCAGTTCAGGCCTACAAACGTCTCGGATGGGCGCTGCCTCGGTTGCACCATCTGATGGCTACGTGTTTCACCATGTTGCACAGGCTGGTCTCTAACTCCTGGCCTCAAGTGATCCGCCCACCTC
TTGCTCTGTGGCGATGCCTGGGCAGAGCTGGGCATTTCCTGGATGAGCCCGGGTTAGGACAGTCATCCCTGGATCCCATGTCCCCCACCTACTCACCCTTGTGTTACTCCAGGAGCCATGGGCTATCATTTGCTGCCACCTTGCGACAGGGATGGGAACTTTGTGTCCCATTTCCGCCCTTGATTACCTAAGCCAAGAGTCTGCTGGGCACCTGCTGCCTGCCTGCCAGGTCCCCAGTAAGATCCTTCCCAACATGCGGGCAGCTGAATAAGGCAG
TCATGTAAATACAGCTATATATATACATATACAGGGATGGAAGGCTGGTTTTTCTCCACCGGATTGTTAGTCTCAGCCGCTTGCCTGAAGCCCCTTGTTAAACCGTAAGGGAAATGATGCCACCTGCTGTCATTTCCAGGAACTGCACTAGAGGCTATTTTGGATTCTTTCTGCTTTGCAATTCAAATCAATAGGGTTTTATGGAGCATCAGCTGGGTCCCCAGTACTATACTGTGTTTAAGGGGCAGGGTC
AGTCACTGGGCCCCGTGGGCTCTGTTTTGTCTCCTATAGTTTGGGGATTGGAACAGATTTCCAAGGCCCCTTCAAAATGAACTATGACTAAAACACCGTCTGTGTTGTTCAGATGATTACCCACCAGAGGGCACCAAAGCACCTCACAATACCTTTCTTCAACTCAGTTCCCTGAATCAGATCATGGAAGTAGGTGGGGGTTGGTTGGTTTGGGTTTTTTTCTGTTTATGTCCTGTAATTCGTTATTACATTA
TGGGGTATCGGTACGAATTTCATAGGTGCCATTTTCTCCCCTCGCTGTGGAGAGCGGATCTCTTTAGGCACTGAGCCGCTTAGAACATCACTGCGGTTTTCAAAGAAATATGGTCTTGCAGTCCAGAGACAGGAGGTGGCGCTCTTTCTCCTGAAACAGATTGATGTCTGCAGCTTGGCTTGCAGACTGTGCGGGGGATGCAAACTGAATAAGATCTCTGCAGTCTGAAGGCATCCAAGGAGACCTGGGCAAAATGGCTGGTCAG
GCTCTAAGTCCCCAGGACAGGTCTGAAAAAAGTCTGCAGTGGGCAGAAAGAGGTAGAGATGGTGGCATTCCTCTGGCCAAGAGGGAGAGGTGAAAGGGCTGCTGAGTGATGGCTCTCGCAGCCGCCGCTAGGTGGTGCTGCTGCCTCAGAGACGCCTTATGCTTCCCGGTGACCGCAAGTTGACAAATGTGGGCCGACTCCTGTCTCCCTAAATGGTTTCCCTTGTTACCAGCGCCTGTTTCACTGGATGTGAAATGACTGCGGTTTCTAAAAGCTCTGA
GGCTACCAGCGGAATAGCAATCCTATTGGTTTACCGGTTTGGCCTTAGAGTGTGGATGGCCTTAGCACTTCCGGAAGCAGCCACAGGTCCCATGCCTGTGAGCCTTCCCTGGAGCTATGTGCTGTGCACCACGCTGAACACGAGATGGCAGTATTACTACATCTGCGTTCCAACACACAGCCATCCTCGGTTCCCACACACAGGGCCTGATGCAAACTGAACACACACACACCACACACACACCACACACACACACACCACA
ATAGTCTACTCTATCCTAGAATCAATAAAATTTGGGGCACACGAACCTCACTCTATTTAAAACCATTAGACTACAGGATACAACGATCCTCAGGCAATGCTGCCCTCGTGTGGTCAGTGTTATCACCGAAGGAAAATGTGGTGCTTTTCCTTGGGTGGACGCTGATCAATATGCCTAAGTTATTTTTAACCTTTTGGGTTTGCCTAGGACATAATGGGCTAGGGTGCATATTGAGAAGT
ATGGGGGAAAAAGAGGAAAGAAAGCAAGAGTCTTTGCCTGGTAAACTAGGGATTATACTTTATTTTACCCAAGCCCATCAAGGCAGTGCTTCTAGGAGTCTGCAGCAGTTGCAGCGTTACTGGGCTTAAGGCGCCTCCTAGTGCTGATATGGCTTCAGTGACCACAGGCTTAGATCACAATACTAAATTCCTTTTCAGTACAGCCTTCCCAAGAACAGGCACAGACAAGCCCAGGCTGCTAAGATTGGAATAAATAC
TTTTGTCTGTCGTGAACTACAATGTGCAAAAAATGAGTATCTGTTGAATGAATGGAAAAAGGCCATGTATACCAGTAAACCGTCCTAGCGCAGGGCACCTTAGGGTGCCAGGAAACGAGCATGTAGCAACATCGCCCCCTTGTGGTCCCCTTGGTTATTGTCTGGGCTAACAGACTATGGGCTGGGGGTGAGGAGGTGCATCTGGGGGACAGTGTCAACATTGCCAGCTACTCTCCAGAGAGCATTTTTGTGCGCCTGGCCCTCTATG
AACGACCTGATGTGAGAGGGATCTGGAAGAGGCCAGTGACTGGGGTGTGCCTCTTCCGCACTCCATCCCCAACCTCCACCCTGACACAGAAAGACTCATTATTCGTTTCTTTTCCGTGCCGACTGACACTTGCAAGCATCGGTTGTCTTCGGGCATCACCTAGCGGCCACTGTTATTGAAAGTCGAGGTGGCACGGAGGGACGTCTGGCCGACTTCACAGAGCCTGGGGCCACTGGCTTCTCTCCCTCTCTTCTGGAGGCCCGTCACTCTCTCCCTTCTTCCTAGGGAACCTCCGACCTGGCGGGGTCCCTGTTGTTCTTTTCTCAG
AAAGTTGATTTGAAAATGGTCAGTGAACAGTTGGGGGAGTAGCTAGTCTCGGCTCCTCTGAGTTTTCGGGCTTGGTGGTCTTTGCTAGGATCCCACTCTACTTGCAGTTCACAACGTCTGTCACGTGAGGGCAGCATAATCACATACAGGCCAGCTGTCTGGTTTGACCTTAAGTCAGAAGAACTGATTCCAAAGGAAATCACATAGTAACATGTAAATGCAGTCATTTTTTTCCTTTTATACACA
GACCTTAAATTTATCTGTAAATCTGTTATTCTCCCTCCAAACTCCTGGGCCAAGCTGCTCTTGCTCTGAGAAGCTATCTGGTCCTAGAGTTTGCATTGGATTCTATAGAAAATGACCTCTGCTGTCCCCTGGTGGCTAGTCATGAAGCCAGGTTTGTGACCTCCCAGATGATTTTCTGCCACCTCTGATATCCTTGGCTTAAAGTACAAAGCTAAGAGCCACAGGGCTTCCATCCCTTTGTGAAATTTCATGCTTATATC
ATGCTGCTTCTTTCATCTCTCTTTAGTTTGTTTTGAAGTTAAGACTTGAAGTCCAAGAGCAAATACCCATTAGTGCCCCAGAGTGGGTCATCATATTCCTGTGAGACACTGCCATCTAGTGGCCAATGTGAACACAACAGTGGATGGCTAGACCTCTTTGTCCCTCAAACTCGAGGTTTTATTGTGCAAACCTATGCGATTCCTTTCGCTGGTACTCCCACTGATTATACTGCCAATAGCTTCTAGGCTTTCAAATGAATGT
TGGCCCCTAGTCAGTGCTTGTGGAAATCACTGACTGGGCTTGTGGAAATCAGGTGAGAGACATGAGGCAGGAAGGATTCAGGTCCTCCTTGAAGGTACTGCCCTCACTTGGCGGCTGGGTGGCCATTCTGCTCCAGGCCTGCAAATCCCTCTAGTGGTAGCTTCAGCTACTGCACCTCCAAACTAAGGCTCTTCGGTTCTCCACCTCTCCTAGTCTGGGAATTCAGGGAGCCGGTCGTGCAGATGATCCCCTTTGACTTCACAATGTATTTTTGTGCAAGCACATGACCTATATTT
AGCTGAGCGTTGATCCACTGTGCCAGTTATCAACTTGTTGCCTCTCAGCAACAAATGCACCCTCTGTTGTACAGTTCCATGATCCTGGAGAGGAGCCCTGTACTTTTTCTTTTCCAGCTAACACAATGCTCAGCTTTGTCAGTAGAGGGAGCTAGCGGGACACTGTAGGAGGCAGGGGTTTAGGAGTTTCTCTCCTTGGTTCTTGTGTGCGCCTCTCACTAGGCTCCTGTGGGTTTTTTTGGTTTGTTTGTTTTTGAGACAGGGTTTCACTC
AGGTCTTGGAGGGCAGGAATTGTAGCTTACCCTCCTTTGTAGCCACACAGAGCCTTACATGGAGTAGGTGCTCAGTATTTTATGAATGTGTGCGTGGATAAATCCATAGTTTGCAAGAAACCACGAATAAGCTTGCCACCTGCTGGTGAACTTGTGAAAGACACCTCGCCGCACCTCGGCTCCCCCAAGTGGCCATACACTGTAATCCTAAGAAAACCCTCAGCTTGGACAATCCTTTCTTTCCAAGGAGCCCTTTGTTACAGGAAGTCCCAATCCAGACCCCAAGAGAGGGTTCTTGGATCTCACGCAAGAAGG
AGCTAGAGGTCAAACTATGCCAAACCAAGTGGCCTTAGCTCCTCCACTGAGCACCTTTCCGAACTAGCCTGCCTCTTATCCAGAGAGCCCTTTGGTATCCTTCACTCCTCATGAAACAGACCTGACACCTAGTGGCCAAACGGTGGAATGCCTCTGCAGTTTCCTTCCAGCCTTGCAAACCTGGAGAATCCGGGAACAAGGAGCAGCTGCAAAGCAAGAAAGGGTGAAGCAGTGGAGTAGCAGAGGAGGAAGAAACGCACCAAATAGTTT
TTTTTAATAATTATTGTTATTCCAGCCATGCCGCTCAGGATTCATTGTATTCTTGAAAGTCTGTCCCACCCGCCACCCGCTTCAAAGCCTAACCTGAGACAGAACCTGGACTCTGCTTCCCCCTACTGGACACTCTGAGCACCTGCAGGCACCATGCCGTTTCTCAGCGGTCCCCTTCTGGCCTCTCCTGTGACAAAAATATTCCGTTACACTTGATCATTTCCATATTTGCCATCAAAATTCTGTT
CCTAGCATCGACATTTCCCTTCGTCTGCCAATGCCTACCATAGCTTTGTTTTCTCCCGCACTGCTTCCCTGGTTTTCTAGGCTCTTAAATCCTCAAATTTGACTTGCATGCCCTCTAGTGGCAGGTCTGATGCACCCCTTGTTACCCTGTTTATTGTGGTACCATAACAGCTGTTCTCACCACCCAGCTCTGTTACTAAATATTGTCTGTAATTCACAAATGCCAAATGAGA
CATTATTCTCCATTATCCATTACAAAGCCAAATGAAGAAGAAATGCCTGTAAACTCTAAAGCCCCTAAACACTATTTGCTCAAATCAAAGCCCAATGCCAGGTTTGCAGATCGTCCAGCACCCCCTAGAGGACTAAGGGAGAAGCATCTGTGCCTCTGCATTCTCACCAGTTTTATTTTTCTGTCTGTACCTACTTGAAGACAAAAACTTCAAAGATGCAAATATATAAATATGATAAAATTGGTATGAC
ACTTATTTTCAACTTTTTGCTTATATAGGAGTGGCTTTGAATGAATGAGATCGAGGGGCCTGGAGGGACTTCCCCCACCTCCCCTATCAGAAAGCCCGGCCTCGGACCACTTCTCCTCCTCACCATCTGGGGGCGCTGCCGCGCTCCCCAAGCCTTGTGGAATTTCGAAAATGTGCGCCAGGGCGACACCTCTTGATGGTAAGAAGACGCCGGCGGAGGGGAGCGTGCAGTGCGGTCCTCCCGCGGGCAGGGGGCAGTGCGGCAAGGCGCCCTCGGCGCAGGCGCAGAGGCCGAAGCAGGCGCAGGCGCAGGCGGGGCGCAGGCGCGGGCGCGCTCTCCCGGCAGCCCGCGCTCCCTG
AGCTTACACTTCTGTATTCTTTTGTCATGGAAGGTCTATATACAGTTGGCTTTATGATTTACAGGAGTGGCTTACTCTTTTCTGTAAATAGACTTTGATTTGCTGGCAGCAGTACCTCTTAGCTCCTACAGGTGGCGCCAGGGATCTGAGCCAGGAATACCTGGTCAGAGCTCCTCACCCACCTGGGGCCTTGTGCCTGTCAGGCCTCAACCTGCAGAGCATGGGCGCATTGCATAGACCCTGCAGCCTGTCCTCAGCAGGGTGAGCTGCCAGGC
GTGTTCCTTTCCCATCAGAATAACAAGGGGGTGGGGTGAGGGTGGCTGGGCGGCAGGTTGGTGTGAAGCAGAGGCCCTGTCGCAATCGTCCTTTCCTCCGTGAGCCTCCTGCACCACCTAGTGGCCTTGTGGAGCTTTGCAGCTCAGGTCTCAGGTACCATGTCTGAAATGGCAGTGTCTGCCCTTTGTCTCAAGCCCCCAGGAATCAGGCCATCCTCTGCCACGGCCAGGATGAGTTGGTCCAAGTTGTCTCCCT
CACAAAGAGAATGCCCAGATGTGGCAGATAAACCACAAAGCTACAGGGCAATTCCTGTGCCTGCAGCCACCTGCCCTGTAACTCCTGCTCAGTTCATGAGGTTGCAGAGAACCTCTGGGTTCTGCATGCTCCACTTCACCACAGTGACCACCAGAGGGAAGCATTCACCCACGGATGACCAGCCCTTCGGGTGCCTCTACTCGAGCCTCACCCTGGGGAGCAGTCTCTGAAGGTAACCCTGGGGTTGTCATAGCATCTGCCTTGGAGAAAGGGGTTTTGCAAACTAAGCACTCCCTGAGTGCCGTACGGGTTCTGCAGAGGCCCGTCGGCTTGGTTCTGTCCTCGCTGCCCTGGGCTACCTGGGCATGTGGGGTTTTATTGAACAGAGCAATGGCCAGTAGATGGCACAGCCTCCTGTTCCTGCAGCTCTCCCCAGGGCCCCTGCTGGATCTTTCCAGAAAGGAGAGACAGGCCCAGAAGTGACTCTCTCAGAAGACAG
GGGGTCCCAGCACTCCACCAGAGGACCTGCCCTGAGCGGGCAGCTCCGTCTCCAGTCCCACTGTGCCACCCAGGGTGCCTAGCCAAACCATGGGACTTTCAGGCTTGCAGGGTCAGGATGTGGCCACCAGGGGGCAGCAGGGCCTGCGCTGTGAGTATCCGAGGGGGGGTTGGGATGGGGAGTTCCAGGCTCTGATGTGAGATCTAACTCCCAGAGCTGGGAAGCTCCCTATATTTCCTGCCATATTTTC
CTTGCTTTTAAATCAAGTTGGGTTATAAGGCTTTTTCAATTAGAAAAACAGTCTAAGTAGTTTTTGGAGCCTTCTAGTCAACTCAGAACACCGTGCAATGCTGTCACCTTGTGGCTAAGTCCATGAAATAGCCCCAGCACCATTTCATGAAATCATGTTGCCATCTTGTGGGCTATTCTAAGACAGCATGACGTGTACTAAAGAGCTCAAAGGCCCGGAACTTAACTTGACTATGGAAATAGCCACCAAACGGTTCACAAGTGACACTAACAGTGGCTAATTATCTGTG
ATCTCAGATACCTCTAAGATGAGTCTTGAGCCCTGAGGATGAATTACAGCCTGTAGTATTCCCTACCTCCCCTCCAAGAAAGGGATGCAAATCCTGTTAGTCGCTGGCAAATTGGGAAGCCTAGCTCAAAGCTGCCCTCTTCTGACCAAACTAAGCCTAGCATGTTTTATGGGATGCCCAAAGCTGTGACCACAAGCAGAAGTCGGCTTAGGCAATTTGTTCCTCCAGTAAACCGTTCATTTGTTCATTCATTCATTCATTCAACAAAT
CCTGGGGTCACAGACGCAGCCAAAGCTACACCATGGGTGAGAGGGATTCTGAACTTCTAAGGGCAAGAAAAAGGACATTTCAAGAATTACAAAAATAGTTACCCCTCACTGCAAGAGACTTTTGAATTGCCTCTAGATGGCGACATTGGCTAACCTGAGGGACAAGCACTGGCTCTCCACTGTCAGTAGTTTACCTTATGAGGGACTCCTGGTTACTCAGTCTGGTGGAGGCCAGAGAGGACATGACGCTCTCAAGTGATAGTGT
TAGAGTGCAGGAGTCACGGTGTCTTTGCCTGGTTTCCTGCTGATATGCAGTCCTTTGAGCTAGAACAGGTCTTGCTTAATCACAGGGCTCCAAACGAATCCTGCGGTCCCATGAGATTGTGCTGCCCCCCAGTGGACAAGTGGAGACAGACCTGGCCCTGACCTTCTCCTTGCAGGTGAGTCTTTCACCAGTGGTGACGACACCCTCATCACTGTCCCCTGGGGAGACGGGCCCCCCTCATCACTGTCCCCTGGGGAGACG
AATGGTAGTGGTGGGGTTCCCAGGATCCGTGATCAGGTCTGAGTGTCAGCAGAGCTGTCACACAGAACCGAACAGGTTGTGCACTGCACTCTACAGTGACTGTTCTTGAATCCAGGACTGGCCGCCAGGGGCACCCCCTTGAGCTGGCGGTATTTTGCCAAGTCCGTAACTGCAGTGTAGACACTTCCCAGACGGTGGCGCCAAAGACCAACTTTACTTCTTAGGAGCAGAGTCGGGTTCCGCCTGGGGATTCTCAGCCCCAGGTCGTCATCCGATGGGACGGGGGAATTTCCAGATGCCTGGTGGCCGGGTCTCTCCTACCACCACACCCTCCAAATCTCTGTCAGAGCAGTTCACCTAGCGTTAGCAACTCACAGAAATAAACTATGCACCACACACTGCAGCCTTCCTTTGTCAGGGGG
AGATTTTTTTTTTTTTTTTCCTGGACTACACTGTTTTCATCAGAATTTCTAGGCTCACTCAGAAAAGGTTACACTAGTATGACTAATCCTTTGTAAATCGGAGCACTGCTGCCCTCCTGTGGACTGTCACGGCATTTGACAATCCCTTCCTTACCAGCTCAAACCTAGTCACTATTCAGAAGTTTGAGTCATTGCTGTGATTCCCAGAAGACATTTTCAATTTCATTTGGGATATGGTATAAGACT
TTTTTCCTTGTCCTGGACTTCTGTGAGTTTCGTTCCAACAACTGAGTCCCAAAGGAGGGAGAAATTGAGACTGGGTGGAATTGCGGAGTTTTGATGTTCACTGCATTGCTTCCTTTCCACCCCTTGGTGGAGCCGTTGTTGCACCTTTCTACTGCATCCAGGCATTCTACTCTAGACTGGACTGGAAATACATCATACTAAAGTGTGAATGATTGATACAGACTTAAACTACTACCTTCTCTTAAGAGACCA
TTAAATTTCTACTCTCCCTCATGTGACCTACGCTTGTTAACACAGACGAGGCTTTAATTCTTTGCTGTGGGAAGTGGCCTGTGCACTGTAGGAGGTTTGGCAGCATCCCTGGCCTCTACCCACTAGATGGCAGTAGCACTCCCCAGTTGTGACACTCAGAAATGACTACAGAAATTGCAAATGAGTCACTTCTTGGGCTTTTGGCTAAGATCAAATGTAGAAATTGCCATATGACCCAGATGGACAAATCACCTCC
TTTGAAGCCTAGCTGTACCAGAAAATCTTGTTCCGAGTTTTGCAAGCACAGGTTTTCTATTTTTCAGTCTGAGTGCTCTTCCCTCTTTGGTTAGGGCCTGTTGCCACCTAATGGACAAAACTGGCATACCCACCAATACATTAACACAGGTTCTCACCTCTGTGCTTCCAGAATAGACCACTAGATGGAGACTTAAAAACTGAAGGAGGAGGAGAGAGCGCTTATGCCCATCTAGAAAGCCTATTAGTTGGTTTATGACTACACGAAAAATTAAACTAATGCAGATTCAACA
ATTCTGCTTTGGTGAGTAGATCTTAGGGTGAAGTAGACAAGGCACTGGTTTGATTCACCAGCCTTGGGAGGCACCCCTGTCTGGACCATGGCATACAGTAGGCCAGGTTGTACACTGCTCAGCTCTAGAGGGCACTAGTCACTGTGAAGGCTATGTGAATGGCGCCCTCTAGAATTAAGCAGGGCATAAACTGCACAACCAAAACGGTGGCCGGGCCACTGTGAGTGCTGTTAATGGTTATGTTTATCACTTAGAGCAGTGTTACCTTGGCTCTTCAATTGAGTTCCCATATCCAT
GCGTTGGGGCTTCTGGCACTGGCCGGGACCGACGCGTTCTCCTCTGGAATGTTCAGAGGGAGGTAGTCCAGGCGGTCACCGCGCTCGCCAGACAAGCAACGCAGCGCCCCCCGATGGCCACCGCGCGCCGGCGCAGCCCAAGCCGGCTGCGCCCCCTAGTGGCCGATGCTCGTAAAGTCTTCAGCGAGCCCCGAGCTTTTGCTAGCCAGCCCTTGGTTTTGCAGGCTGGGGTCATCGTCGTTGTCATCGTTGGCATCATCATCATCATCATCAT
TTGTAATCTCTAAAAAAAAATTTTTTTTTTTTTGTGGTGGGGGGTCTCCATATCTAGACTTCCAACACCCAAGGTCCATATAACCCAAGGTCGAAAACCTTCCTGCATCATTGGGTGCTTTGCTACAGTTTGGCCACTAGAGGATGCTATTGGGTCAGTATTACCAGTTTCAGGGCAAGAACTGATATTTACTAAAGAGTTTTGGATGTGGGCAAACAAGATGAGGCTGGTTTAATAAGAATCTTCAATGTCATGTCA
CTGAAGCATTTTAGAAGACTGCAGAAAACATAATTGTTTATTGCAATAGTCCAGTTGAAATCTAATAGCTACTATAATGCAGTGTCCCCTAAAACCCAAGATCCAGGCTGAAGAGCGCCATCTACTGCTCCTCTTGGGCACTGCTGGGAAGCATTGAAGAAGAGGAGGATGTTCAGGAAAGGCCCAACCAGCCTCTTGTGCAGGGTTTGGAGTCATTCAGCTCAGTGGTTGCCTGTTATTTGCTAGGAGACATTTTATAA
CATCTCATAACAGTGAATTGGTCTAAAGCCTCGAAAGAAAGGGTTCTTCCAACTCCGGCTGCACAGCCTCTTCCAGGGCCTCCCATCAGCCCAGACCCAGTTACCAACGCAGAGGGAAGAGTGCCACCTACTGACTCCCAGCCTCCCTCCAAGACACTGAGCCACCAAAGGAGTCAGCGGAATGTGCAAAGCTCAAAGTGAGCAGTTGTCTGCATTCTCCCTTTGCAGAGCCGCAGCAACCTCCCCTTTCATGGGGCCAAG
CCTCTCTGAGCCTCAGTACTTTTATCTGGAAAACGGGCCGATGGCTGAAACGTGACCAGTGGGTCGCACTTGTTGAAGGTCGGCCGGCGGGACCGCCTGGGTGCAGGGCGCCACCTGGAGGCTACCGCGCAACGTCCTCGCCCTCGCAGGACCAGTTCAGTCCCAAAGGGGGCGCAGCATCTCACACAACTAAGGGACCAAGAAGGAAAAAAAAAACCCATCTTTCGGTTTATTGAAGGAGCAGAAGGGAGCGGGGGGTGGGGGGGTGGGAATTAAATGCTTT
CAGAATTAGTACTTTGAAATAGAAGTCCTACAAAACGAACCCTAAGAATATGAATGCCATGTGCAATAAGGGATTTCCTGGTGAAGCGTTTTTAGCTGAGAAAAGCCTACTGTTTACACAGTGCCCTCTGGTGGTCAGAAGATGCTGTGCTGTCTCGTTAGGATGAATGGATTAAAATGTACTTTTCCTCCTCTGCTTCTGGAGAGGGAGAGAGGAATATTCCAGAAGCCACTGTGTTCCTTCTGCTTTCTGTGT
GCTTTTTCCTTTTCCTGCAAAGGAAGTTGATGGAGGCCGGTTGATGGTTTTGCACCTCCTGCTTGATTGCCTCTGACCTTGCCCTCTTCTGGCCGATTCTGTCTAGAATAACACCTTCTGACAGCGCTAGAATCTGCTATGCGCACGCCTGGGCGTGGCTTCCCAGTGGCCGGCAGAGGGCGCTAGGAGCCCACACCCAGGCTTGCTGAGTGAGACCGGAGCCCTGAAGTGTGCTGGTGAACCTGCTCCTTCCTGGGATCTGGCTGCAACCATAAGGGAGCCACCCAACTCTGGGGTTGA
GGCCCTACAAGTCATAGGTATCTCACTAAGGATGTAATTTCTGAGTGAATTGACCTTTCCTTCGTGAAAAAGAAAGAGGGAAATTGTATCCTAGCAAATGCGGGTTTCCATGAGCAGACACCCCCACCTGCTGGGTGACTTGGGAAACAGCAGAATCACCATTTTTCCTGACCTGCATCTTCCTTCCGCTCAAAGAGCACACGTGTCTGTTTCGTTCCAGGGCGCTGGATACATGCGTTGCACATGGAAACCTTATTATTGTACT
TCTAGCATCTTCTAGTTATTCAGTAAATATCTGTTGAATAACAAAATGCATACTACTTGACCATTTTTTTTTCTATGTGGATAGTTGAATTGGGAGAATGCACAGCTGGTTATCTAAGTGACCACTGGGTGTCACTGTTTACCCACTGACCGACCATCAGTTTTTTTTTTTTTTTTTTTTTTTTTTTTCCCCTCTCACCTGGTCAGGACAAAAGCCTCTGGAAGCTGGTCCAGGTGCAGAGATTTCAAGCTT
TGCTCAGGGTTGGGGGTGGGGGCCTGCTTCAAACAAGGGCTGGAGTCAAGGAGGGAGACAGGTGCATCATAATTCTCATAGGAAAGTCCTCTCTTCCTGTTCCAAGTGCCATGCTGGGAGACCTGGCCAGAGCGCCCTCTACTGGGTTCACCCCATCATGCAAGGATGGTGTGAGAATGAGAAATAAACTCTTCCCCACATGTGCTACCCAGAAGCTGCCACTAGATGGTGGTAAAGCTGCACATTCCAAATTATTATAAGCTCCTTTTTCTGCAAGGAAACACAGGGTCACTTTCTGAGAAAAGCAACCTACAGGGGAATTGGTAACTTGCT
GATCTGAGAAGGCTGCCTGGAAGAGTAGGCACAATTTGGGCAGGCCAGAGTATCGTACCTTTAAGGCAGGAGCAGACGAAATAGGAGAGCCCTAATAAAGGAAGAGAACTGTTAGCTTTGCTGGTGTGTTGGTGGCCTCTAGCGGTTATGGCAGAGATTACAGGCTTCCTGGACTTGATAACTTAGCTGGGCTGCTGTGGGTCGGCCATGGGAGCTACTGAGTATAACGGTTTGCTTCCCTGAAGCAGAACAAAAGAGCCCAA
CAATTTTCGAATTATTTTGTTGCATGGGGAGAAAATGTCTGATAGAGCATGAGCACTCCACTTCCCTTCAGAGGTAGTTTTTGACAATGTATTGGTGTTTAGGAGACAGCGTGGTGCAGTACCGTACTAAACCACAGAGAGACACTGTTCCCACACATTTTTTCCTGGCGTCCCCTGAAGTCACAGACTCCTAGAAGGGACTACTCAGCAGCCCAGATTCTTAAATAGTTTTTAACTGTAGGTTGCTACACACAAAC
TGAAAAGATGCTCAACATTATTAGTCATCAGGAAAATCAAATTAAGAGATGCCATTTACACCAACTAGATAGGCAAAAATTAAGAAGTCTGATAATACCAAGTGTTGGCCAGCAGGTGGAGCAATGGGAATTGTTAAACCTGGCTAGTAAGAGCGTGAATTGGTACATGCCATGAGGAAGTTAGGCATCATCCAATTAAATTGAAGGTGCTCGTATTCCATAAACCAGTAATTCCATTCT
CACCTCGTCCTGTCCTGTCTTCCTTCCACCACTGCCTCCATCCTCCCACGGAGGCCGCCGCGGGGTGGCAAACCGGTGTCCTGACCCAGCTGCGCTCAGAGCCGTGGAGTGATGTTCTAGTGCCACCTGGTGGCCAGAGTGGTGTCTGCACCCAGGACTGTCCCTGCCTGGCCGGCCTCCCCTGCCCATAGGGGGACAGTGCCAGAACCGGGCAGTTGAGGTGGTAGGGATGCCCCACTGGCTGCTGTAACAGTAATTGTGGCTGTCGTGTTCCCAG
GGGCTTACGATACTACTACCTCATAGGGTTGTCCTGGGGATCCAGTATGATGAAGTGCGCCAGGGGCTTGGCATGGTGCCCGGCACGCAGAAAGTGCTCAATAAATGTTTTTGTCATAACGTGTCCGGGTGGCCTGGGCCAAGCTGTGGCAGTTTCCTTCTTTGCCCCTAGGTGGCAGCACTCCCCCTCTGAAGCTTGTGGTGGCTGAGGGGTCCCAGGCCCCTCACACAGGGAGCCCTGGAGAGATGATAAGGGAAGCAAGGCTGGGCACGGCAGCTCATGCCTGTAATCCCAGCAC
AAACTGATCTTCCTGCCACCAAAGCCTGCAGGCTGTTCCCACTGCAGTGAAGACGTGCGGCGGTGAGCCTGCCTCTCCTGCCTGCGTTGGGAGGTGAGGTTCGGATGTGATCAACAGCGACCTCTAGCGTGAGCCTGAGACTTTGCATTTGGTTAAGCGTACAGAAGGAAAATAGCAGACATGGGAATTCTGATCAAATTTCCAACGAACAAAGGCGAGGTAACAAAAAACATTTCTCATTGTTTCCCCTGGTAGAGAAGCCCAGGACTGACAGCTGAGGATTTCACTTCATTGGTACC
ACACAGTGCAATGCAGTGCAGCCGTGAGAATGAGCAAACTGCAGCTGCAGATATCCTCGCCATCTACGCCTCACAAACACCACCTGGTGGGATTCTATTAATTCCTGTTTGAAGCACGAGGCCAGGAGACCTAACCTTGCAGCGGGCACCCTCGGTTGAGTAGTGACAGGAAGTGACCGCAAGGGGGCGCTCTGCCCTTGCTCTGCGCAGGCTGCTGCGGGGATGCGTGTGGGATTTGAGCTGTGCGCTCAGGACTCGTGCGCTTTTCTCTGTATGTGCTGTACTTAGATACAATATTTACACTAAAAAATCG
CCAGGCGAGCCGGCCAACTCAGGGTTTCTCAATCTTGTCACTGCAGAAATTGGGGGCCAGATAATTCTCTATTGTGGGGAGCTGTCCTGGGTATCATGGGAAGTTTAGTAGCATCCCTGGCCTCTAACCACTAGATGTCAGTGGTGGTTACCCTGACAGAGTTGTGACAACCACAAATGTCACCAGATACTACTCAATGTCCCCTGGGAGGCAAACTCACCTCTGGCAGAGAACCACTGGTCTAAATGAACAAAGCCAACTAATGAG
GTCTCAAAAAAAAAAAAAAAAAAGTAAAAAGAAGCGTGGACACTACCCGCTGGGCTACCCAGACCGGAGCGCGGCGCGAGAGGCGTGAGTCGATGACCTCTAGCGAGGGAGGCCACCTAGCGGCCAGGCCAAGTCTGGAGGATACTTCCGTTGGGCCGCCAGGGGGCAGTAACGCCAGATCATCTGTCTCCCGGAAGTAATGCCAGATGATCCGTCTGCCGCGCCTGCGCGGCGGGAAGAGCCGGAGCGCGTTGATGTGGTTGCCGAGACAACCAAGAGGGTGGCC
TGTCTTTTTGTCTTAAAAGGTTAGAATGTTTCTTTATTTCTACTGCACAACATCTGTGGATACTTTTTTGTGCACGCCCTCACCCTGACAGGCTCAGCTGTGAAGGGTTCATGCCAGCAAGCCCCCTGCTGGCCGTCCAGGACAGCCCAGGGCTCTGGCTTCTCAGCAGCACCTCCCACTGGCCAGGCCCAGGCCAGGCTGGACGAGCTGAGGCCAGCTTAGGTAGCAGGCATGGAGGCCTTTGCCCAGCCTGGTAAGTGATGCAGAGCAGTGCTTTTCAGGGGTGGCACTGTAGATGTCCA
CCTGCTTACTGTCATTTCAGGAAAAATGCAGAGAAATCAGCACTACCTCCTAAGCCTGCCTTCCTAATGGCTTTCCCTGATGAAATAGGAGCTTGTGGTGAACATTGAGTGGGGCTGCAGAGCCCTCTTGTGGATTTTCGCTTAATCACATTCTTTTTAGCAGCTCTGAATCTGATGGGCCCCTGAGGTTAGCTCTGATTTCAAATAAACCATTTAGGGGTGGCATTTTGAAGGCTCCTTTTAGG
CCTGAGAGCTAGCACCCCAACATATTTACTGAACATCGGTCTGGGTTATTTGCGTGTCATCAAGCTCCAAGGGCATTCAAATGACCTTCTGGAGGATGCACAGTGCCTTGGGGAACGGCGCCACCTGGTGGTCACTCGGAGTTAATAACCACATTCTAGGGCGAGGAAGCCTAGAGCATACTGGAGGGACCAGGTGGAGGCTCAGATTAAACAATTCCTGCTGCCGCTGACACATCTGTTCCATGGTGACAGAGCTGAG
ACTGCAGATTCTCTTCTTGAGAGGATAACCCAAATCTTTTCAATGGAATATCAATGTAAGAATTTCAGGTTCGGTTCTTTAAAAGTGCTTGAGAACTGGCAGGGAATGACTACCAATGGGCTTTGCTGTCCTCTAGTGGACATTCACATGTAGTGCACACAGTATGGAAGAAAACAGTCATGGGCAGTCCTGCTTTTTACTATTTCCTATGAATTATAAAATCTGAGCATCCAATAGCTCATCTGACCTCATTAAAACTT
CAAAAAAATTTGTTTACAAAACAGGTGACAGACTATAGCTGGTCAAACTCTGATATAAATCCTTCCTTTCACAAACGTGTAACATAAATGCCTCCCTTCAAAGACCTTACCTCTACTGCCCCCTGAAGGCTGACAAAAGGAAAAGCATTGGTGCAGAAGTAGGTACCTCTTTCTGGGACTATCACTCACCTTGGGCCATTTATCAGTGCCAACTTTTGTGTCATAGCGTGTTTTCCGACCTCTAGCGTCGGTAAATTCCAGATAAT
TGTGACCTCATACAAATGCTTGGCTAATACTGCAAAGTTTGGGATCCACAGTCTACAAAACCCCACAGGTCCTAAGAATTCTCTCACCTGCCTTCTGCTCTTAAGCTCCGCTAGATGGCAAATAACCTGCTTTCTTTCTGATCCCAGGCTGCGCTCCCCCTGTCGGACAGTAAATCCCAGTAACATATCTGCTGTCAGCAGATCTGAGCTTTTTTCTTGGACACCTTATACCCACGGTCCTCCAGGTGCCGGAGTAGGGCAGCCGTTCCCTTGGCGCACCCAACTGC
GGGCTGTTGGGTCAGTGGCCAGGGATAGTTCATTGTCAGCTTAGCCTCAGGGATAAAGGGAAGCCATGGCTACTACTTACGCCTGCAGCATAATACTCCAGCTTTAGTCCCAGTTCCAAGATGACATAGTGCAGTAGCTGCATGGGCCACACGGGGGCGAGCACAGTATCAACTACCTTCTCTGGGAGGAAGCACAGCTATGTGAACTCCAGGCAGCTCCTTGAGCTGGGCTTAGTGCCTGTGATGAATGCAAGGAACTCCAGTGGTGAGGTTTGTAGGTGTCAAAGGTG
TCACTTTAGTCCGTTGGTACTGTATTAGGACCTGGCCTATACAGAATTGTGAAAACTGATCCGATCCCTCTGTTGTGCCATGGTTAACAGTACCCACGTATGCCATAGATGTGTCCTGGCGCCATCTAGTGGGGGATCCAACTTTCTGCTCCATAGTGCCTCCTTAGGCTGGCTCCAGCCATTGCTCCAACTCACCATTTTGTAAGCTGCCTCCATCATCCTAAAAAACGACCATGCTGAAAGAGCTCCTCTGTATTTCTTGGCAGACCCTTTCCA
ATAAAGGCTCTGAGGTCCACGCTCTGGAGGCCCACAAAGTCTTTTCTGCATCATCTTGTTTGTCAGAGCAAGACCCAAGGGTGAGCCTAGATTCCTGAGCTGGGGAAACAGGCTCCACCTACTGGTGGTGAGAACTGTAGACAATCTGTGGTCGTTTTGAGTCCACTATAAGTAACCAAAATACCTTCAGTCTTGCTTGCATTTCTCAACATTAGTGAAAGGGGACCCAGTGCTTGG
GTGCATTATCTGACTAGTGTACACACGAGTCAGCCATGTATTCATTTCAATCTGTGGCATCTCCAAGCCATTGTCTTTAGCTTCCTGAACACTTTGGAGAAACTGAGACTGCACAGCATAAGTGCCATCTAGTGGTGAAGGGTCTCCTAACTGCATTAGGAATTGAGAGAAAGGAAACATCCTTTCTAGTTGGAACGGTAACAGAGATTATATTATATATAGATAAACAAACAGATATTTAAG
GAGTAAGAGGCCAGGGCTCTGAGCCTCCATCTGTGTGTACTTACTGTGAGCCTTGGGCACATTGCTAATTCCTCTTCCACCTGTTTTCTCCTCCAATGTGGAGGTTACATTGTGTCTGTGTGCACTGCTGCCCTCTGGTGGTGAGCTCTATACTTCACTGCAGCCACGGCATCCAATTTGGGTTTGTTGACTGGCTTGTGGCTGTCCAGATTTTCCCCTCTTCTTGTTCTCACAAGGTGAGCCTTACCCCCAGGTGGAGTAGCATCCCAC
GCATAACAAACAATTGGGTATCAATCTCATCTCTAACTCTGGGTTATTGGGGCTTCTGCCGTTGCTGGGCTTGGCAGACTATCACGTAGGAAAATGTCCCAAGACTATCTCAACAGGCCGCCGCAGGGCGCCATCTCGTGTTCTCAAATGGAACTGCAGCGGAGGAACCTTTGTAGTCCTGAGCCCCTTCCTCTCTCTCTACTTAATATCAAACTGCAAAGTGCTGCAGGCACCATTACCAAAGGCTTAGCCTGAATTGAGAAAACCAGAGACCTCTGG
TTTGGTTGAAATCAACAGAATATCCAATTCAAAGTGGCTCAACCCATGTGACCCATAATATGCCACTTAGCAAAACGTCTGGAATCCCTGGAGTAGATGTGTTAGGCACAAATTTGAGGTTTCCATGGCTTTCCTCTTCTGACCACAAGATGGAGCAGCTGCTCTAAACATTATATCCTCAGAGGGCCACATTTAAGAAGGCAGGAAGGAGGCTGGAGCAAAAGGGCTTTCTCAAGTCCCCCTAAGCAAGAATTTAAACTGGGCCCCCC
CGGAGCCGGTCCCTAGTGCCAAAGAGATTGGGGACCGCCGGCTTAAACAAAGAGGTCTTTTTCTCAAGCAGGTTCCAATCAGCGCTAGGCCGGATTCGCTATGGCTTTTGCCTGCCCCCTAGTGGTCAAGGAAATAGTTGCAGCCAAGTGTTAGGATCCAGTCCTTGAGAATTTGGCTCAAAGCCTGGATGCAAAGGCCATGAGATAACGGTCATCCGGTCTTCCTCGCACAACTCACACAATTCTCGCCGTCTTTTTT
CTAACTTCCTAAACTGTCTTATAGTAACATTAATCGACCTAACCAATTTCTGATGTAGGATTAAAGTTGATACCAGGATTTCCATTATTTCTTCCTCCACAGCACCACCTGGTGGCCACAGTGGCTCACACCACAGAATAAGGGACCAACTTATTCAAGGCTGGTGTCCTTGTGGCCAGTTCAGGGCTAGGCTCTTGTTCGGCATCTTCAGGGACCCAGAGAGCTTTAACTGGAGGCAGTC
TGGGAAAGCTCTCTCGCCAGAGAGTAAGGCAGCTGGAACAGAGAGAACCGGCAAGGCGGGAGGGCAGCGTGGGGAGGACCAGTCAGCATAGGTCAAATCCTCATCCCAATGCAGACTGTCCCACAGGCTGGCTCAGTGAGGCACTTCTACCACAAGATGGCGATGTTGCCCATTTGGTTCTTGGTTCTTCCACAATTGGTTAAGACCCCAAGGAGGCTTGCCTTGTGAAATCAATCCATCACCATTAAGTTAGCTGTTAAGGAATAATGATGAGCATTTGATGTCATTCACATTGATAAGCAGACAGAGCAGGCGTGCC
GATGAAGTTGCTGGACTCACCTGCGAACAGGGGAGTGGACGCCCTTTCAGGGAAGGCTCTTCTTCCTTCATCTCACTGCCTAGGAGGAATTCCTAGTTCTGGGTCTGAACCAGGATTCACCCTTCAGCACTAGAGTATCTCTACCAGAAGGTGGCAGTGTTGGGTCAGCATCATTCAGTCAGTTCACAGACCCAACAAGTGAGCACCTACTGTGTGCAGGCTGTGACGACCTTGCAGGCAGGTGGCAGGGACGATATTATCACTTCATTTTGCAA
GATTACAGAAGTGACCTTTTTGATACTTTCAATATTAAAATTCCCTCCAGTGACACCCATCATTTGTAAAAGCTGGATGGGCCCAGCCTCATCTCACTTTGGAAGCAGGGTCAGAGCGCCATCTGGTGGCTGTCTAGTGAGCCTTGTATTGGCTGAGCAGCAGAATCAGAGCCTGAGATCTGGAAGGCCCCTAGGAGTCAGGTGGTCCAGCAGAGGTTCAGAGATGGGAAGTAACCCACCTAAAGGCACATGGCAAATTAGAATCCAT
TATCAATATCCTAAACTGACAGATGACGTAGAGGCAGCCGTTTCGCTGACTAGGGAAGGTAGCCCAAGAAAGCTAAGATGCTAGAATCCAAATTTAAGGTCTACGAGACGCTGCAGAAAACATTTACAGTCACTAGAGGGCTCTCTCTCCCTTAAGCAAAAAGCGCAGCACCGCCCGCGCGCGGTAGTCTCGGAACCCCGCCGCCGGGAGGCCGCTGGCAGCTCCACGCCACCTCCCTGAAGCCCAGTCCATTTTGCCTACAT
TCCCCTGCCCCTGGCCACCTCCAGGCTGGCTTCCTCTTCTGCGTGGTCTCTGTCTGGTTTGGCATTTCTCTGCTCCCCAAGTCCTGGATCTTGTGGGATGGCCCGTGGCCACTGTACTACCTGTAAAGGCCTCCAGATGGCGCTTTCAGCTCATCAGTGGTCGCTGCTTTGGCTTACGATGTGAACAGATAAAGCTGAAGGAATGGCAGGTGTGTCCAGGTTACCAGGCCCCAATCCCTGCCCCCAGAGCAGCTCAGGCTCCTCTGCCTCG
CTCAGCCAGCCCAGCTTTTAGAGGCTCCCAATTTGAGCTCTAAACTGAGCTCTGGAAAGGGGGTTTGGGGGATGGGGGATACATTTAAAGGAGTTTTTGCTCAGGACCTGGGTGCCACCTGCTGGCCATGTTTAGTTCTACTTACAGAGCCAAAGCTACGAGAGGAAAATTAAAAGGGCATCCTGCCCTCCCCAATGTGATGTTTGCTCAAAGGAAACAAGGAGGCTGTTACTTCATGCTGCCCTAGCAGGTGCAGCAGAGAATTC
GTGTCTCAGCAGATTTGGAATCTTTGCATGGCAGGTGGATCCAATTTATGTAATGCTTGGGTTAAGACAGCTCAGGAAGGCAGCCTTGCAATGAAACGTGAACCTGTGTGCGTTTTTAGCAGTCACCACATGGTGGCAGCCTATCCAAGAAAATTCAAGGGCAATAGTTTGCACTTGAGAGCCCAGAAATTTTGATTTGGAAGCTCAGTGGAAGAGGAAAATAAACCGTGCCCTGCACTGAACAGCTGTGGTGAA
TTTTCCAGAAATGATTTCTTGTCTTGGAGCTGGAAGTTGCAATTAGCAGACACAAGGAGAAATGGCTCTGGGAAAATCAGGCTTAACTATCATGCCCTAACCTCGTACCGTACCCTATGTGTGTCTGCAGTTTCTATGTTCACCACTGGAGGGCAGGCTCAATTCACAAATGCGCAAACCAACTCACCAGACGTTTCCTTCTCTGACATTGTTATCAAAAAGAAGCAATATAACAAGGAAACAGAATAGAAAAATATATTCTATAAATA
GGACATGAGTCATACTGAGTTAGGGCCCCACCCTAATAGTGTCATTTTAATTCAGTTTAATTTAATTTACAGTCATATTCTGAGGTACTGGGGCTTGGGACTTCAAACATGAATTTGGGCAGCAGGGGGCACAATTCGTCCAAAACACCCTGAATTAGGGTATACTGCCCTCTGGTGGCAGAAATCTGAAGTCCTAGCTATGTATTCTTTTTGTTTGTTTCATTGAGAGACAGTCTCACACTGTCACCCAGGCTGCAGTGCAGTGGCCATCTCGGCTCACTGCAACCTCCTCCTCCCG
CTGCACTCCAGCAGCTGGCTTTAATTTGGATTTTCCAGGACCAGCTGCATTTAGCTGGGGTTGGTTGGGTTTCCTCAGGTCTGCCTTTATCACGCACACCCCGTCAGAAGTTAATGCAACCACGGCAGGGAGTGACCACAAGGGGGCAGTATAGACCCATTACAATGCGGTCAGCTTGCACAAGGGGCTGAAAGAAGATAAAGGTTTCAAAGCAGAAGAAAGAGTAAGAATCAGAAAAAAAGGAGGATTGTGAAAAAGTTAGGAGCAGCAAGC
CACTTAAACTAAACCGTGTGCTTCCATCTTGTGTTTTGATGGGGATTCTCTGGGGGGTCAATAATAGTGAATGCCAAAAGGAGGCCAACTTCAAACATTATCAGCTTCTGCCCTCACGTGGTCAGCAGCGGTACTACAGTCTCCCTGCTAATTCAGAAGTTCCCATTACCATACCTCTAGGTCACCCACATTATCGTGTTCAGAAACCTTCAATATTACTACTGGAATAGTTTGAAGTTAACTGTTGCCCCA
TTTAACTTCAGGCTCTACAAATTGGAGTTTTCCCTTTGAAACCTGTAAGCCTTTTTATCCGAAATGGTTAAGGAGGCCAATGGAGAGTAATTTCAGTGGGCCTTATCCTTTGGAGCCCCCTGCTGGAAGGTGGATAACATAATACTTGCTTTTTGTTTTTGCTTACGTATACTTTCTGAGCTTCCCTAAGGAGTTCATTCATGGGACGGTCTTTTCAATTCTCTATCTTTTGTCTTTAGCAT
GAAAAAGTAGATGTGGGGCACAGGAGCATCTGCAGGGGGCCCAGAGCCCTCTGGGGAGTATTTTTCCCTGATAGCTGGAGGGAGTGTGTGCTCTCAATGGGGTGTTCCCCCATATATGGGTGACATGAATGTGTTGCAATGACCACTAGTGGGAGCCAGAGAGGTCTGTGATTAACATACAGCTTTTGAATGGGAACCAAGTCTGTGCCAAGTGCCAAGGAAGATCCTATTCACACCCAGGGGCTGAGACAGTGATTCTTCCTAGACCTCAGCTTCATCATGCAATGGGAGAGGTATTAG
CTTCAAAAAAATAACATGCTGACTACATTTCATTTTGGAAAACTTCAGTGTTAAGAACATCTCGCTACTCACACTTGATTCCCCTCAACATAGAACCAGACATGTCCCATTCCTGCCAGCAGAGGGAGGGGTAGAAGCCCTTTCTAGCAATACCATCAGCAATTTGTAATGCAAAAGCCTTCCCCCTGCCAGCCCCATTTTCTCACAATACCGTACTAGCCACATTTCTATTATATTTTTTCCAAAGGAAA
AAAAAAGAAGGCAGGGGACACATACTGGAAATTGAGACTGTCCACGCTCACTGCCGAGAAGCAAGGCTGAGGAAAGGAAATCTACAGAGCTGGAGGTACCACACAATTTTGAGTCCAAGAGCGACACCCAGTGGTGATTGAGATCACTCCAGGCTCTCCACAACCGTTTTGTATTCAGGGCACTGAAGAGGGATGGACTCCTTGGTATCACACAGCCAGGGCAGCGTTTGGGCTTCCCAGGTCAGGAGGGCAAGCTAGGCTGCAGAAT
TTTAGGTTCTATATTGGCTGTGATCTTTGTACTAACTGGTATCATGGAGAATGTGTTGGCATCACAGAAAAGGAGGCTAAGAAAATGGATGTGTACATCTGTAATGATTGTAAACGGGCACAAGAGGGCAGCAGTGAGGAATTGTACTGTATCTGCAGAACACCTTATGATGAGTCACAGTGAGTTCTGATAAGAGCATCATATTTAATAATTTAGGAAGCCAAATTGCTCTGACTGGTTACTTATTTATTTTAA
AAGAGGAGGGATTGATCTTGGTGTCTCACAGCTGATAGAGGCAGAAGAAAATCCACATATAAGTGGACGCGTTCAGTTCAAACCGTGTTGTTCATGGGTCAACTGTACTTTGAAAAGTGCTCCCTCTGGTGGCTGTGGGGGGTGCAGGGAGACCAGAACAGTCTAGATGCTGGTGCTGGGTAGTGGGGAAAGTGGTGGGACTGAGTACTGAGGAGGAGGAGCTGGAGAATGCAGGAAAAGGGGGAA
TGCACGCGTGCCCTGACGCGCGCCTCTCGGGACGGACGCTGCTGGAGCCGGGGGAAGTTGAGGCGAACTCCAAGAGGCCTCGACGTTCCTGGGTAAGCGCCGCGGAGCGCGGAGCCGCAGCGCCCCCTGGTGCCCCTCCTGCACTTCGCCGCTGGGCTCCCTCCCGCTTTCCCTCTCCCTCTCTAGCCTGATCCCTCTCCCGCTCTCCCTCCGGTCGAGTCTCCCTCCTCCCCGGCCCAAGGAGC
GGGCTTGGCACAGAGTAGGTGTGCCTGTTGTCAATTTATTGCCTGTCAACTGCAAATCCACTCTTCTTTGCCCTACTTTGTAATACTGGAGCTGGACCCTGTTACTAATTCTCTTTCGTCAGCTGTTGCAATGTTACACTGTGTCAGTAGAGGGTGCTAGAGGGAAACTGCAAGGTATAGCAGAGGACCAGCTCCTCCTTCTGGCTCCTCCTGGACACTGCAAGGTAAAGCAGAGGACGAGCTCCTCCTCTTGGCTCTAGTGTGCCTTTTTTCTCCCACAGTGTGATTGTCCCAGCAGGGGGAAATCCAGTGGCGCTTTCTCCAGTGATTTTCCCCAGCATCCAGCAGAGGAGGCTCTTGTACTCCAGCTCCAGTCCACTGGCACCCCGGACCTTCTCCACTGCCCAGTGGTCTGCAGCCACACTCTCTCCCTCAAGGTGG
CACTGGAGGTATCCAAGCAGATGCTGGATGAGTGGGGTCAGGGATATTGGAGAGAAACTCCATGAACTATGCAGTTAGCGGTGAAGAAAGAGACCTGTGCAGCTGCCTCTAAAAACACGACATGGCTCTGTAAATGTCTGAAGTTGGCTTGCATGGCCACTAGATGTCACTCTTGTGTATCTGCAGTAGCAAGATCGTTTCTCTTCTAGGGCAAGTAGAAATCAGAACCTTAGACTAACACAATATAGTGAAATTTTATTAGCAACATATAC
AGGCTGAAGCTGGCCTTTTGGGCTGAGTCTGGCTGGCAAGGTATTCCATTAGCCAGGGTTTCCCAGAAGAGCTTGTGCTGAAACTGTCATCTGTGGTCCTGTAGCTGGAAGATGTCCTGGTGTGGGGATCGTGCACCACCTAGCGTTGACATAAGCCACTGCACATACCACAAAAGTGGGAAGGAAGGTGCCCTCCCCACAAAGAAGTCTGTGGAGTTCACCGTTTTTAAGTGCACTGCCAAATGCCATAAATGCTCACATATGTTACTTCATCTAGCCTGCATTAGAGCCCTAT
AATCTCGGGTAGGGCATCAGAACGTGAGAAGGAACCAAGGTTGGTGGCTAAAAGGGACCCTAGAATGCGCCAGAGAGGAGGTGGCAGGGCCTTTAGTCTGGAAAGTCCCCTTCCCTTCATGTCCATATGCTGGGCTACAGCGCCCTCTGCTGGCCTCTCCTGGTAATGCCTAGGAATCTGGGTTGGTAAATAGGGACCTCCTTGGCTTTCTTCCACAACTCCAGACCTCAAGGGAATGCAAATGGGGAAGCTCTTCCTCTGTTCTCAGCCAGTTTTTCTCACACGTCTCAT
TTTATATTGTTAAAATAATTAGATTTCTGATAAGTAAATTGTTAAAGTAATTAGACATTGTAAGTAAACGGAACAAAGACTTGATAAACGGGACAACTAGTGTGTTGGGAGAATGCCACCTATTGGCGATGTAATGTACTACAGCACAGGTAATTTCTTGACTACTCAGGTGTAGAAAGATGGTTTTAAAACATGAGGTCCCAAAGGAAACAGAAGGTGCCACAAAATAAATTGAAAAATGT
CCTGCTGTACCTCAAAGTGTGGGCTCCTGGTGGCTGCTCAGCGTTCCCAGGGGTGAGAGGCCTCATGCATCCTAGGCTGTCTATATATAGACACAGATTTTCTTCTCTGTGGTCTGGAGCGCCGCCTGGTGGTCTTGTGCTTCCCTGCAGGGAGGTTTGTGTCTGGGCTCACACTGAGGTACCCATTCTGTCTCCCACGGGAATGTGTGGCCCTGCCCTTGGCCATCACGGAGCTCAGCTGCAGGGATAACTGGGC
TTGTCAGCCCTACGTGTTGCCATCAACCACAGGGTAATTAGTGAGGGAAAGGATCAAGCGGCTTCTGTTGTGACAAAGAGTGCAGCATTTGTAGGTGATCCTTACCTAGGCTGGAAAATCGGGTACTTCCCTTGGTTGCCATTAGATGTCACTCGAGACAGGCAGGCATTTCCTCAGAGGTGGTTGTAGAACTAACTAACTGTAAAGGAATGCAGTCCTTTGGCTCCAAAAATGGATTCGACCTTGCTGCCCGGACTCGCCGCACTAGAAGTGCC
TTACATTTTTTAAATGTACAAACAGTTATACCAGTTTTATACACAAAACCACAGGTACCGTTTTGTATCTGTCAAAATTCCAGCAGCCTGTGGAGAGAGACAGTTGAATAGATGTCCTATGCTGCCATCTAGTGCTTTTGTCAAGACACGGACTTGTTCATTTTTCTGGAAATGAGGAAACAAAGGCAGCTCAAGGCACCCAAATTCTGGAAGAGCTACTGATATGCATTATTAAACAGATGCATTTATGACACTTGGACCACATTCCCTGGAACCAAGCAACTTAACTTGT
CACTGAGGACACTTGCTATGTGGCGTGGTGGATGGTGGGTAAGTCCTGGGAATTTCTGGCACCAGGTTCCCTGGGTGGGAAGGGGCATAGGATTCAGTTGTCCAAAGCTCAGGTGTGGGAATGGAACTGTCCTGTAGAGGGTGCCAAAGACCAGGTCTGGAAACTGCATAGCCCCAGTCCCCACCCCCACACACACCATCCCACCCCTTCCAGCTTTTTCTGCAGATCTTTCTGCAGGGGTGAGGCAGGGAG
TTGATTTTTTTTTTTGGTGAAGTTGTGTTTGATGAGGAAGTGCTATCAAATTACAAAAGGAGAATTGACCAAGCAGGAGAGTTGAGCTCTATCAAGCCAGCTACTTGTTTTATCCACTAGAGGGTAGCATTGGCATTGGAATGACACGTAGACATTTACAGTTTTTCAAATTGAAAGAGCTGCCTGTGAAATGCAGACTATTGCCAAATCTACAATATATTAAATGATTTGATAAAC
GTTAGTAACATGGTAGAATTCAATTTTGTGTTTTCTGTTAAAAATTCAAGTGCAGAAATCTGGCTGTCCAGGGACTAGAAGAGCGTACCTATCCTGTCTCCTTTGCGAGTACCACTTGGGTGGTTTTTCTCTCCTCTCCTTTAGATGGCACCAGTTTATTGCAGTGTGGCCACCCAGACACTCCCTTCTGCTACCTCAATTAGTATTCATTGTGCAAAAATAAGAAAATTCCTTCATTACGCTGGTGCCTGGTGGCAATCTGATAACTAAGGCGGTGCATCTGCATT
GCTTAGCTCCATGATCATCAAGGTGGTCAAGCCCCCTCCCCAAATCCAGACCCAAATCCTGCAGGGTTGCTCAATGTCCTCAGAATAAGTAACGGTTTTGTTATTGAATCTGGAGACTTTGGTTTCATTTGAAGGGAGGTGTTGCCATCTGGTGCCAAATTGGAGAAATACACTGAGAGAAAGTTCCTTCTGCTCCAGTTCTAGCAGCCTCCACTGACTACCCGCCCGGTGACCGTCAGCCAGCCTTCAGCCCCAGCTGCACAGAAATCAGTCCCATCTTCTCCCACTGCCTCG
GAGATAACCATTTAGCAGCTAATTTAGCCAAATTTATTACAGCAGTTAGAGGTTTTTCATTTCAGCAGACGGAGGCAAGGACATGCCAAAAGTGGGCGACGTAGATGAGTGCACACTGCCCTCTAGTGGCCAGCCAGCCGGTGAGCTTTCGCGGGGCGCCGAGTTGCTGCGATCCGCAGCCAAGTAATAACAGCAGGTTTTCCACATTTCCGGCACCCTTTTAAACCATTCCCATCCACAGCACTTTATTTCAGG
TATATATGATTCGTAAGATTAATACAATGTTAAATATATGGGGGCGGTGTTCAACATTCGCAACACATGTATATTCAACCCACATGGTATGGGCATGAAATGATTCAGTGAGGATAGCCTGCCCTCTTGTGACAGAGACGTGAGTGCTCACAAAATGCCCATGTGCTCTTCTATTTCCCAGTCTCATTTGCAAGGTGGGGCGTGTGAATACCTCTGACTAATAACATGTGTGCAGAAGGACTACCCAATCTTCACTAGACTTTCCATGAGTGGAAAATAAGTCTTCAATGTGTTAAGCCACT
ATCAATTGTTGTATATCCTAACAGATGCACTTCTGGTTATTACATCAAAATATGGTCAACACCCCTCCTCACCCTCTTTGCCTTCTGCTGTGGTAGGATTAGCTGCAAGCAACAGGCTGTCAGAAAGCGACATCTTGCGGCCTTTGTGGGACCTGCCCTCCGGGACACAGTACTTGGTGTTCTCAAACTCTTGTCAAGGGCTTAAAAAAGGCACAAAGCACTACTCCCTGTCTACCCAAAACAGTCAGGTTACTAATTTGACACC
CCAGCCGTGCTGCTACCAGCCAAGTCCAGTTCCCAATCCCCAGGCCCCCGGGCCCCCGCCGAGCCCCTGTCTGGGCAGCCCGATAGGTCATACGTGTTTTGCTGCCAGTTTCCAGAAGAGGGCAGCAAAGAGTCTTGGACCAACACATTCGTCTATTACGACAATTTTCCAACCGATGCCAGTCCAGCTGCTGAAAAGAGTACCCCCGACACGATGTTTGAACTGCTCAAAGCCTCATGGGCTGATAGAAGGTGGGGTGGGGAGGC
TACAGGCGTGATGAACTCAATTTATTTTTCTCTTTCTAAAAAATACCCATTTGCTTTCTCTGTCCCCTGAAAAGCCTTCAAAGCAATGCTAATGCCATTGCAGCTGGCACCAAGACTATGGACTGAAGTGCTCCCTCTGGAGGTAAATCTGAGACATGACCACAGCGTTTGTCAGGAGGACACTGCTGCCAACCAATTTGAGTTGCCATTGGCTACGAATGGAGCATCAGAAGGAATAATGGCCCTTCCTGCCGGCTGCTCTGCTGGTCTT
GCGATAGTATGCACGTATGAAACAAATTGTCCTGCCAAACAGTACTGTAGCTTCTTATTTTTTACCTGCAGTGCATTCCTGTAAAAGTAGTGTGGAGATCCTCCTACTGCCACTGTGATTTACCTTATGTTGCCACTAGGTGGCACTATGTCATTGGCAAGAGTGCTGTGTTCTTTAGGACTCTGGGTGAAAGCTGATATATCATCTCCCTGAAGTGAGGGACTTTGAAGATAAAATTGATAAATGATTGAAT
GCTCAGTACAAGATGTTACACTCTCGGCGGAATCACTTCCAAGTCAAATTGGAAATTGACTGTTAGCCACCCATCACTCTGGTTTGAGAAAGCTGGTGGGATAGTTTACATGCATGGCATTAGCGCCATCTAGTGGTGTGTTACTGCCTACGCTTCCTTACGGAATTCTCTCTTCCAGTACCTTTGAATGGCCACTTAATTTATTCATTTTATTCAACAAGCATTTATTGAATGCCTACTGTGTGCCAGACACTGATTTGGC
TGGCCATTTTATACAGGGAGAGGTGAAGAGGAGTCATTCCTGGCATTTGCAGGAATGAAAGAGAAGTGACACGTAAAAACCCTGGATGGGATACTAAGGCCTGGAAAAGGACATTCTGTGGGACACTGCCGCCATCTAGAGGTTCATCTGTAAATGACAAATGTATTAAGAGAACTAAGGGGTTCAATGATTGTCAGGATTGACAATAAAAATTTCGGCACAGTGAAACCCCGTCTCTACCAAAAATGCAAAA
AATTGAGCTAGAACTGAAGGCACAGGCCTGAAAGGACCATCAGGAATTGGGAGGCCCCAGTGCAAAAGAGCCCTCGGTGGGTGGGGGTGGAGGGCGTCTCTTCCCCTCACCGCCACTAGAGGGCAGCCGTGGACTCTGGTTGGAGCCTCGCCCCAGGCAGTTCGGCCACCTGGTTGCCAGAAGGGGGCACCTTTCTGACATGTTTTTTGGGGAGGCGGGCAATGGCTGCTGGGGCCAGGGTCCAGACTATGGGGGAGGCTCCAGAAATGAGCTTGGTTCTCTTTTGCATGAAACAGCTCTAGGGGTGAAGCAGTGGGGG
ACCCCATGCTGCAAGAGCCAGATCATGGAGCAGCCCTGGATGCTGCAGGAGCCTGTCAAGCCAGGACACCAGAGCTAGGAAACAAAACCTTCCTTTTCAGTGCCTCTCTAGCACCCTCTGCTGACAGAGCTTCAGATCCATTTTCACAGAGAGGTGCAAAGGGTGAATTTGTTTTTTAGGTTTGTGTGTGTGGTTTTGTTTTTTTTTTTTTGAGACGGAGTTTTCACTCTTGTCTCCCAGGCTGGAGTG
CCACTGAACTGGAAGACCAGGGGCCAGACCCTGGAGCCCAGGGACAGTGGGAAGATGAAAGAGGGGCTGCAAAGCCCAGTCGCGCGAGCTTGTTCCGGCGCCTGGTCAAGAGTGCCCTCTGGTGGCCACACGGCGCCCTGCACCCGCAACCAGCGCAGCCCAAGCAGTGGGGACCCGGCCTCTGAGGCGGACACCTGTTCTTGGTTCTGACCTCTACTAAGAGCACAAGTCCGCCCCGGGACTGTAGAGAAGGAAGCCGGGAGGACAGG
AGCATAGGGGTCACTCGACCTAAAGAAATTGCTCGCCTGATCCACTGGTGTGGAGTGGGCCTGTGGGTGAGGGACAGATTCCAGCCCATGGTGGTTTCAGTGTGTGATGAGTGAGATCATTCAGTAGAGGGCGCTGGGAGAACTGATGACTCGCACCGATCAGGAATATTGCATGCAATTTAGATCCAAGCGTAAAACACTAGACTACTAAAGTACTGGAAGCAAGCGTGAAGACCATTTTTATCACTGTAGCAGGACAAAGTCGT
TAACTGACATCTTAGTGGATGTTGTAGCATGCTTCCCTCAGCCTCATCCCCACCTCTACCTTCACGATGACATGCTTAGTTGCTCAGTGCCTGGAGTGTTAGCTGCTAATGGTTCTATCCAGGAATTGACCTTGGCCTCAGGGGGGCAGCCTGCATCCAAGAATCTGTTGTTGAGAGGGTACCAAAGTCTAGTCTTCTTGCTTTATTCAGTTTGGACAACTCTGAAGGGCCATCCTAGCTCTAGAGCTCGATGTAGAAGTGGCCAAGGTCTCTGTTGCAACTGC
GTTACTACAGCTATAGATAATTTTGTTCTAAGTGTAGCTTAAAACTAAAATGTGCCCTGGATAAGATAAAAAGTAGTGTCTGGGCGTCCTCATTACAATCTTCCTTCCTACCACTAGTCTATGCTGTTGCACTAAGTACTGAATGCTTGTTCAGTGTCCATAGGAATGTGGGGAAGATCACTTTTGTCTAAGATTTGTTACTCAGATGGGAAAAAGTCAAATGCCTTATTTTTTCCCCAAAA
AAGTAACCAGTCAGAGCAATTTGGCTTCCTAAATTATTAAATGTGATGCTCTTATTAGAACTCACTGTGACTGCAGGTGTTCTGCAGATACAGTACAATTCCTCACTGCTGCCCTCTTGTGCCCATTTACAATCATTACAGATGTACACATCCATTTTCTTAGCCTCCTTTTCTGCGATGCCAACACATTCTCCATAATAGCAGTTAGTACAAAGATCACAGCCAATATAGAACCTAGAAG
TTTTACTTTATGAGAAGGGGGAGACGCTAGGAGGGTGCATTAAAAAAAAAAAAAAATTCTGAAAAGCCTGCAAAAGGATCGAAGAGTGGAAACTATTGTTGGAGCGAGTTGGTTTTTACCTCAACAGCGCCACCTTTCGGCAAAGGTCAGTTGAAATTGATCCGTGTCCAGTTTTGTCGATGAAGTGAAAAGCAGCTGGTTACCCAGTGTGGGAGGAGGAAAGAGACACACAAAGTTAGTTTGACTGAAGTGGGAGAACCCGACCCTATAGGAAAGGGGCCGAAG
AAATTAACTCATTACTTAACTTTATTCTATTTCTCATGCATTTCCCCCTCAACGTCCCTTTTTCTCCAACGGTGGTCCCTTGAGAATGACAGATTTTTCACCACCCAGCAACCAAGGCACTACCCCACATCCTACACGAGGGGGCGCATGAGGACTAAGATTCGGGATCTTCTAGGCCATCTTCTCCACAGTGATTTTTATCAGCGACGGCCCCCTTTCTCCAGGATTGGTTTCCCAATGACATCACTTGGAAGCATGAAGAGTTGCTAGAATCCTCTCCTCCACTCACAAGCCAGGCATTTCCT
ATACTTGGCTTCGTGAAGTTTAGAATTAGCGTGCTAAGTTGTGGATTGGAACACAGAGTGCTGTAATCTGTATTTCAAGGTTGACAGCTAATACACATTCTGAACAAACTATTGATGCACACAATTGCGCTGTGATGTTTTGGCCAGCAGGTGGCGATATTGTGTCACAAGGGACGAGGTAAAAGGTGGGATTTCGTTTCCCTATCAACTACTGTATTTTGGAGTAAAACGATGGGTTCAGATTTGATTTCTTTGAACT
AGCGCCTCGAGCATAGAAAACACTTAGAAAAGGTATCTGCTGTAATTCATGTATTTTGTAGAAAAGGTTTGAGCGCCTCTGCAGTGACTCTCCCTCTGAGCACACGTGTAGTGTCGTCTCAGGCCAGCAGAGGGTGCCAAGAGCTCAGGACTTCCTTCATCAACTGGCTTTTTTTTGTCTTAGTACAAGGAAGAGCAGCTCACCACCGGCTGCGAGAAGTGGCTGGAAATGAACTTGGTTCCTCTAGGGGGGACGCAGATCC
TACCCTAAGACTGAACTCTCCAGGGAAATTATGTCAAGCCATAGCCAAGAAAGTAGGATTGTAAAAATCACCCCAGGAACCAGCTGCCTGGATTTCACCTTCAGAAAACAAGGGAGAACATGGGCCAAAAGGTGGCGCTGTGAGACTGAGAATAATGCCCGATGCTGCACTTTAGTCTCAAGTCTCTGAAAATATGCTCAGCACTTACCCCAGGGGGAAAAAAAAAAAAATAGAAGTTAGCTTTATTTTTAGA
TTCCATAAACTTATGGGATTGTTCATTAAAAACGACTTTTAAAAAAAATGTAAACCCACCCCTGCTGTCAATCTTAGGGGGAATGAGAACACAGGTCCAGTTATTGACTGTGGCCTAGCCTCTTCCACCACCTGCTGGTGGATTATGGGAACCTCATCACCATGTGATGCTTGTTTGGGGTATTTTTCATTTCTTCTATAAATACATATTGAACAAATAATATGTGTTGGACACAGTCTTATGTCCATAAACTCAGGATTTGGTAG
CTGTCATTTGCAACTAAAAGGGTACAGACAAATTCTGACTTTTGAGGTTTTGCAATCAGCCAACAGGGCTGCAATGGGGAACTAGCTGCTCCCACTCAAGCGCTTTGACTGGGCTTTAATAGAAGTATTGCGCCCTCTGCTGGCAGAGGATTAGCATTGACCAGATCTCAAGGACGATGTGACAGAAAGCATTTTAGAGCCAGTCCTGGAGTCAAGGTCTTTCTCCTCCATATGCAAGCTGTTTTGCTTTGCTTAAGTAATGTTACTTCTATAAGTCTGCATTTT
AATTAGTCTTCCTGGTCTGGACCAATCCAAGAGCGACAGCTAACCGGGAAAATCCTAGAATGGCCTGCTGAAGGCTGGTCCTGGCCAGCCACAGGCCTGCTTCCTGTTCATTGCGAGGTGTAAACTGACGCTGGGAGTGGCCACTAGATGGCGGCAAACTCAGCCAAGTTTGGCATGGGCTTCCGTTGGCGCTACCAACTGGCAAGCTGTGCAGGTTCCTGGCATCCATTTCATTAGCTTCAAAATAACGCGACCACGAATAGTTGATTGAATT
CCCTGAAGCAAGGACTTCCAGGGGAAAGGGCTGCCCTGTCTCAGGTTTGCCTCCTCTGTGGGGTGGGGATCCCAGCAGCCTCCCTCGCTGCCTGGTCCCTGCTGCATTTCCCATCCTGGCCAGCTAGGTGGCTGTCAAGTCCCATACCTGGGAACCAGGCTGAGACCCTTTGTCCAGCCTCATCTGTTCTCACCTGGCTCCAGATTCCAGCCACAGCTCTGGCAAACAGTCCACACATGCTGGCTGTCACCAGATCCACATACCCCGGGTGGATTCCTGCCCTGTTCCCACAGGAC
AAGGCAAAGAAAGAAAGATAAGCTGGGGCAAGAAAGAAAGATAAGCTGGGGCAAGAAAGAAAGATAAGCTGGGGCAAGAAAGATGAACTCATTCGGCCACGCTGCTCTCGCCCTGTGGTTGCTTCTTCTGCCACTAGATGGCGTCCTCGCCTAAGTACTGGAAACACTTTCCTGAGGATGGAATTTGAGAGGAAGCTGGGTTGCAGCCGCTGTCCGTGTGGAACGTTTAGCTGATCCCAGCTTCATTATTATGCGATTTGAAA
GTGTGTCAGTAATCCACTCAACACCTATTTCCCTAGCGCTGTCTTTATACAAGGCTCTGTGATGCCCCTTACTTGAAGTCAACTGTAGACAATCTATGAGCGCATCCCGTTTTCCATACCTGGGTTTATACTGCCCTCTGGTGCACACTTATGGGACACGCGCGTTAAATGAGGGCTTCTGCTGGGTGACCTTTCCTTGACATTGGGGAAGAGAGGCTCCCCTATAGGGACAGCCTGCAGTGCTCTTTCGAGGAGAAGTGGTGTTTAAGACGC
CTGCTGACCCTGCAGCTATGACCTCTGACCTGTGGAGGATGGGAGGGGTGAGCAGCAGGGAGAGTGGGAAGGAGGAATGGAAAACCGTCCAGGAAGGGAGGCTGCAGCCCCGACACGAACAGGAGCCACCACCAGGGGGTGCTGTGCAGGGCTCCCGGAGGACAGGACCTTCCAGGGCCTCCCTGCCCCGAACCCATAGGTGCCAGGCTTCTCACTGCTCACGACCTCCGTGCCGGGCTCATACCTGCCGC
CCTTTGCTGGTGACAAGAAGAGACCAAGGTTTGTGATGGTACTGCTGGGGGCTGCCTGTCAGAAAAAGGAAGGCATCCTGCTTGGACCGGTTTCTGCAGAGGAAGGAAAGAAAGGAAACGTCGTCCCCTGGTGGGCATCGTTGGTAGCGGCAGTAGGCAGCCGACCAGCATTAGGTATGAGGAGGATGTTAAGGCAAGGAGGTTTCTCGAGTCCTGGTGAATTATCATGTTGTAACTATCCCATGGCCATTTA
TCTCCCTCCTTTTCCCACCCCCATCCACCCATTTCTGGACCCTAGGGAGCCATAGCCCACCACCCGGGGTGCCTGCGCAAGGAAGTCGGCGAAGAGCGAAACCCCTCGGTGCTGTAAGTTTGCGACCAGCAGAGGGCAGCACAAGGCCGCTTCCCTGGAGGTGGCCGGCAGGACAGCTGCAGCACTACTGGAGGCGGGCGGGCACCGACTGGCGGCGGCCAGGGTAGGAGAGCCCTGTCAGTGTGAAATTAGCCTGAAGACTGGGGCGTGGTATTAGTGCGTACGCCAGGG
TAGCTTTGGCAGAGAAAAATAATTGGGTGGTGGAGGCACCTCTCCCCATCCCTCTCCGTTGCCCCTACCCCTTTCCCTCTACCAGGATTTGGCAAATGCTACAATTCTGTTTCTACAGCGCCACCTTCTGCCCACATTGAATCACACAGGCAATTACTCTTCCTGCTTCCGTCCTCAAATGTAAGAACATTTGAGGGAAGAATTTTGTGTAGATCAGAGGTTCTTAGCCCAAGGAATTAGGCCCTTGAAATTGTGTGCAGACCTTTGAAGGTATGCATGAA
ATAATACCTGTGACCACGGGAGCTCCTGCCCCTGATGCTATCCTGACCCTCCCCATCCCACCCAGCTGCAAAGCAGTTGTTGCTCTGCCACCTGCTGCCAGCATGCGGGTGGGAATGCGTGTGCAGCTCAAGGGTGGCATCGTGTGGTCATAGTGGGGTAGTGCACCTCACAGCTTCCAAAGAGCTTCATTCTGCGGAGTCACTCAAGGAATTTTGAGTCTATGTGCCAGACTCTGTTCTAGGACTGCAAGATCTTTCCTAACAGAATCAGAGTTTTTGTGAGGAG
GGCCATAGTGGCCAGGAGGGGCCATCCCAGGGTTTCAAAAGGGGGAGCACGCAGGGCCCCCACCTCACCCACAGACAAGCCCTGCCCTGCCCTGCCCCGTGGGTTCCATTTCCTGCGCCCTCTAGCGATGGCTGGTTGAACTGCTCCTTCCCAGGCCTTGGGGGCCCTAGAGGGCAGGCAGGAGCAGTCTAGGAAGAGAGAAGGGCCCCGGGGGACCTGGGACTGGACTGAGAGAAGGACTCCAAGGGCAGGGGTCCACACCTGACCCCTGGG
CTGCCTCAAAAAAAAAAAAAGAAAAAAAAGTGTCAGCCATGGCTATGATCAGTGCAGGCCCACATGGGGCAGAACCCTGGGGATACACTGGGTTTCTAACCTCTTTACCAGCAGAGGGCAAGTCCACGTTTATTCCAACCTGTGTCAACAGTCTCTTCCAGCACAAGGTGGCAGCACCGGCATACAAATCTCTATATAAACAGGGGGCCCGTAAACTTTAAATTCAATCACAAAAGCAAGATGGGAAAGCCACGTGAACTGCATTT
ACATGCCCACATGTACTTTTCCATTTAGAAACAGACCCAAGAAACAAGTGGTGCGTTTACCCATTTTTTCGAGACTAAAGCCCTTGCTTAGTAGCCCCCAAAGTTAGCGTTAGCCTGCCCTCTAGTGGTGCCTGAAAACGTGTGCTAGACTGTGGTGCCCAATGCAGAGCTTTGCTTGTCCCAGAGATAGACGCTTGAAAACCTCAAGATTAGAAGGAACGCTTCAGCAGCTTTCCAGTAAATACAGTAGGTGGAGACACACACTGGAAAACTGCAACCTAGGCAACATTGCTTTCGTTTGACTCTTAGAAGATTGCTAGGCACCCAGA
ATTTTTAATAAGCTGGCCAATGAGTGCTGATGATCAGCCAGGCTTCGGAACCAGCCTCCCTCCCTCCTCTTTCACAGGATTGGGGGTGCAGTCTTAGCTCCGGTGCCTTGATGGTGTAGCAGCTATTACCCACTTGAGGGCGCTCATCTGCTTGAATTCCCTGCACTGTGTGTAAATGCTTAACATAAATAGCGAGTTTTTAAACGTTTTTAAAAATCTATTTATTCAGGTGGGATAAGATCTGTGTT
GACATCATGTGACTCTTGAACAGATGCATAGATACTGTCTGGAGCCTCTGTGACACTGAACACTCTGGGCTTTCACAAACAGCACCAAAATACTGCAGCCTTTTGCTGTTGTCGCTACTGCCTGGAGCTCCCTCTAGCTGCCAAACCTGTTTCTCACCTTCTGGTAGGAAGCCTTTCCAATCAGTGCTATTAAGTTTAGGTGTCTCCATTCTGGGGTTGGAAAATGAGGGTTGGCTTTGAAGTTGGACAGATTTGTTTGACCTGTCTGTTCCTAGCCTGGGT
CTTAGACATAAGAGTAGAGTGGTACGGTCAGGGGAGAATCGCAACTTCTAGTATTAAAAACAATTGTGGGCACTGTGGGTGTGCAAGTTAGAAAACATGTAACGAACATGTAGCTACCAGTCTGGCCAGTAGATGTCAGGCTAAGACAACCTATTCTCTGTGAGCACCACCGCCCAGCTGATGAACAGCCTCTCTGAGCCAAAATTCAATAAGAAACGTGGGACTCAGAGAAGGTGTGGCAGCATTGTCAAATTAG
TTGTTTCCCAACAGATCATGTTCTTGACACGTTGCGAAGTTACGGGAAATGTTTTTTAATCGACGCGATGCAGTTTATCTCCTTTCTCTGCTTTTACAGATTTCTGAAGGCTCCATTCCAGCCGTGCAATGCCCAGGAGTATCCACAAGGTGTCAGCACCTTCATGATAAGCAGGGCGGGCCGGGCGGTCTTTTTCTTTTTCCTTTTCTCGTAGTAGTTCCCTGGTTGGCCTCAAGATGACGCCAACACCCACGGAGTCCGCCCAGCCGCTCCAGGTGCAGCGGCCACGGGCCGGGAGGAGCGCAGCGCGGTGGGGGCGGAAGGCGAATTAAATACCTTTAGGCTTTATCGCCGCTTA
GCTCAGATTCTGGCTGATAGGGCTGTCTGGAGAGGTTGTCTGAGCCAGCAGGCTGCGCGCTCTGCCTGGCCAGCTGCAACTTGACTCTCGACTTGGCCGGGTCCTTCTAGTGCGGCTTATAGCATTCAACCTCCTCTAGGTGGCGCTGCGGAGCGGGGACTCGGCTGCTGATCGCGGCGCCCCCTGGCGGTCTGTTCCCGTCAACATTTAGATTAAGCGCAGAGCCGGTTCCGCCAGGGAAGTGCGCGTCCCGGTGCCCCCGCGTGATGAGAGCGGATGACAGATTGCGGGAAAAAGTTAGAA
TTAATATTGTCTTATTATATTATTATTACTTGAAGCGTAAAGGATTACAAATAGTGATGGCCTCAACCTGGATGGTAGATGAAACCTTGGTTTTGGGATTACAGGATGAAGCTTCCTGCTGCCACCAGGTGGCGGCAGATCTTACTTTTACACTCAGGGCACCGGCTCGCACACACCTGATAATTGTCGGTGGCATCCCCCAGAAGCCCACCAAAGGTGATCGCGTTGGTGATACAGCCGAGGTAGATGAATAGGATGGCAGAGATG
CTTTGCTTTACTACCCCCGCATTCAAAACCAGCCAGAGGACAAGAGCCTCTGGCTGGGTTGGGAAACCACCCAGCGCGGGCCATGCTGCATTCGCAGAGCAAGGCTGCCACCCTGCGGCCTGGCCGGGCCTTTGGGGAAGCAGAGCGGAAAGGCGGTGTTTCGTGGAGCAACGCTGCCACCTTGTGGTCCCGCTGGGGATGGCCCCGGCACCATGGATGCTGCCCAGATCCCCGGCCCCGGACACGCTCATAGAGTGGTGGGAGCACTGCCTGGGCCAGCCTGGCAGGCGGGAAGGGAGGGCAACGGCAAGCCTTAC
GCTTTCCTCTTCTCTTACTGGTTTCTCCTGGGAGCACTACCTGAATAAATCACTTGCACAGGAATCCTCATTCATGATGTACTTCTGGGGAATTAGAAGGCCCCTTTGAAACGGATCTTCACTGTGATGCTCTGCGTTGCTGCTTTCCACCACTAAGGGGCGATATCATCACATTGGATGCCGAGAAAGTTTGCGCATGGAACAACTGCTGGTTATAGACCAACAAGCCAAAATCACAGGGAATCATCACGCAAGAAGCAAAAACTAGATGCTGAGTTAATTATTTCCA
TGTCTTAGCAACATGGGGCATTATATAGTGTAAGTGATTCTCTACCAAGTGCCATTTTGCCATCCCTAGGGAATACCTGACAATGTGTAGACATTTTTGGTTGTGAAGACCGGGGAGTGCTACTGCCACCTAGTGGGCACAAGCCAGGGATGCTGCTAAGCATACTATAGTGCACAGGACAAACCCTCACAACAAAAAATTATCTGTTCCAAATGCCAATGTAGTGCTGAGACTGAAAACCCTGATGTAATCTATTCTCCT
ACTGGCGAAGAAAACGAAACTTAAAAGGTGAGGAAGTGACTTGCTGAATATCTTTTCGAAGGCACATAGCAGGGCTGGCTCCAACCCTTTGCAGCCACGCAGGCACTAAACAGCCACTAGAGGGAGCTAACACCATTTTTCCTTCCAGGTGACTGGTCACCTTGGGTTTTCCAGGTTGCTGCTTTAGGACAGAGGCAAATACGAATCGCTGCGGGAAGCCTTGAACCTAGATCTGGCAACTGGGAATTATCAGCAA
TGAATTTCCACTTTCCACAGAGTAAAGAAATATTTTTATGTTATTTGTTTCCAGCCTGAGCGGGGGGCTTTTCATGCATGACCAAGGAACTCTCCTCCCACAGGTGGGGATACACTGCCACCTGCTGGTCCTCTGCTTCTTTACACAAAGGAACACCTTCCCAAACCAAAGCAATGGTGACTTTCTCGGACAGCATACTTAGATATATCAGAAAATATTGATAGTTACTAACCTATTAATTGTGAATGTCT
AGAAGCCCCCATTGTCATCAAGTGCTGGGATTTCTAGACACTAAAGACACCTGGGTGGCAGCAACCACAGTTTACATCATAACCATCTTTTGACCTTTCAGTCAGCTGGTCTCATTCTGACCACTAGGTGGCACACATGAGATGGTGAGGCAAAATACTGACATTGACTCTGGGGCTCTGAATTTGTGAGGGAGTCACAGGACAAACCTTGAAATGAGGTTATAAAAGTCAAGGGCTGGTGAAGTGTAGCTAATTTTCAAAAA
GTTTCAAGTCTATAATGAATCCAGCTGTAAACAGAAAAGAGAATGAAAACGGATAACTTTTTCCAACTGGCAATTAAACAAATCCATATGCTAGACCAAGAGCACCCCCTACTGGCTAACTAAGAGAAAAACAGCCAGAGGGCAAGGAGACAAATGTTCTTACCTTCTGAATTATGAACCTGCGATTCTGTGACCCAGAGTTATGAGCATTCCACAACTGCACAACTGTCATCGCGCACAGCTTCTTACCTTGTGAC
GTATTAAGTGGGATGATACATGGAAAGTACCAGGCACAGAGTGGTTGCTCAGTAAATGGTAGTTATGACCATGATGATGGCTCCCTGCTAATCCAAGTTCATGCCTGGGAAAATTCTAAACATTACCACTAGGTGGCACCATAGCTCCTCTCCGCTTCCTAGCTCATACCTGCACTTAACAGGGGCGTTCAAGTCCTTCCTGCATTGTAGTGGGTCGCTGGGAGGCTCTCGGTACCTCCCGGAGGGAAATGTGCCTATTCGTCAGGAGAC
AAAAGTCTATCTTCCAGCTGACCATTCTTTTGGGATGCTCTCCTGTGGCTGGGTGAAGGCTTCCTTCTCAGCTCTTTGGGATTGGAAACAGGGAAGCTGTGCGAATGCAGAAAACTTCCACTAGAGGGTACCAAGGCTGCACCGGATCTCAGACTGCAGGGAGGCCTGTGTAAACCCAATTCCTGGATGTTTAAATACCTATGTTGAGAGATTCAGGGATCTCCATTAATTCCTCACTACCAGTGGGAGGTGGGCGAGA
TGGGAGAAGTCTCTGCCCGCGACCCCTGTCCCCTGGCCGTAGTCCTGGTCACCCGGGAAAGGACCTCAGCTGATTGCTGAGAGGAAGATTCAGATACTGAAGGTAGCGCTGCAGCTACTCGGCTCTGCCTCTAGATGTCACCCTTGGAGTCAAAATAACAACTGGCTCCCGAGAGCTGCTCACATCACAAGGAAAGGACCCAGAATGTGCCTTGCCCCTCAGGGATTTAACAAACCCCAACTGGTGAATTAGACA
GAGACTTTTTATCCTGGAAAGTCTATGAATTCATGAAATCCACATTACTGTCATTACAGGGCCACCACAATGGGCAAAAGTTCCTCATGGGGAGACCGCAGTGTTGTGTGCAGTCCCAATAGTGTGATACCACCAGGGGGTGCTGCCCAGCTGGTCTCTGCCCCAATTCTCAGCAAGGCTGAGGAAGGCAGAAGTGAGAGCCCTTGGAAGACAGGTTTGACCCCTAGGCTGGTGGGGCGTGGGCAGCCAGCCTGGACCTGGA
GGGGACACTTGTGACACTCAGAAGTGTGATAGAACATAAAAGCTTAATACTATGTGAAATCAACTCTGAACAGTGGGAAACTCAGCAATTGTTTGCTGCAACTTCCAAGGCACTATAGCAAATGTAATCCACAAGCGTCATCTAGTGGTACAATCTGTCAGTGTCGGCCAAGCCCTGAGCTCTGAGCGGCAGCTCTGCCGGGTGAGAAGTCTACACTCGGTGCCCAGAGGTCTAGGACCAAGATGGCCAGCCAGCCACATCTGCCAGGGACAGCATTCAGC
CTAATAATTATCCTGGGGCAAAGGACTTTCCCATTCAGGCTTGCCAGTACCTTGGCTGGCTTGTGAGTACTGCCGTGGGATAGAATACAGGCCAGGAATCCGCATTTCTCACATTTGGCCAGAAGGTGGTGCTGCTGCTTTATTTGAGTCAGGACTGCCCAGGCTCCTGGCTGCGGAGGCTGCTGGCGTTTATAGCATTTACAAACTGAGAGGCTGGGTTGGTTTGAAAAGGATAGAGGCAG
GGGCATTTGTCCTCCAGAGCCTCCTTCTCCTGCCTGCCTGAGGTCTGAAGGCGCTGCTCAGCCAGGTGCGATCTCTGCCTGGCATTCCCCATCAGAACATCCCAGCCCTGCATCTCCGTGGGACTAAAGGGAAAGGCCTCTGGCGCCCTCTGCTGAAACACTGGACATTGAGGCACTGCAGTCAGTACCCAGAGGGGGAGGACAGGGATGCTGGACTCCAGGAGGACAGAAGGAGTGTTGTTAAAGGAGTGACAGTGACTCCTTACCAGAAGGAGTGTTCTTAAAGGAGT
ATGAGGGCTTAGGTGGGTTGAGGCGAGCTCTGTGCAACGGTCCTGCAACTAAAGGTCACTATGACCTGCCACCTGCCCAAAGGGCCAAACACACCCTCCAAATTTTCCAAGCCCAAGATAAACTCAGCAATGATTTGTGTGGCCAGAAGAGGGCAGCATAGTACACCCAAGGTCCTCCCTCCAAAGAGGACTGACCACCCTTCCTGCCCCCACCTCACCCCCAGCCCCACTCCCACACCCCACAGGCAGGCAAGTCT
GGCCACACAGGGAGTAGCAGCAGAGGTCCAGTTGCCCCATGCCATGGGCAGGTGCAGGGTCTGGAATTGGGAGCTCTCACCACAGATTGCACCTCTGCCTGGGGGCGCCACTGGGCTCATCAGACTGAGCTCACGGTGCCCCCTGGTGGGCGATGCCAGTGGCGCCAGTGCAGCTTGGAGCCCGCAATACAAGGTGTGGCTTCTAGAAGGTACCCTGGTTTGAGATGCTGAGGTGGGAGGATCCCTTGAGGCCAGGAGTTTGAGGCCAGCCTGGGCAACA
ATAATGCTTATAATCAGCAAACAAAAAGCTATCAGGAAGGCCTTAGCAGGTACTGTGGTCTGATTTCGCTGAATGCCCAAAGCCATTAATAATCCAATTCTCCATCCCCTTCCTGGATGTGGCTCCACTTTGCCAGTAGAGGGCACCATGTGCATACAGGGCAGAGAGAGCCAAAGGCTTATTATTAAGTAGGACAGCCTCTGGCACTGTTTTCTTTGTCTTCAAAGGAGTGGCCCAGCCAGTGTGAGTGTGGTTGGAG
TCTCTGTTTAGCATTTATAGGAGACCTTCTGACTACATCAAACTTCATCTAATCACATTTTACCTGCACTGAGAACTTTTGGTGGGAAGTGAGATGGAACGCCATAGTGTCATTGCATATTCAGACCCCAAGAGGGAGCTGAGAGATCATGCCTTGAGGAAGTGATTCTGAAAGAGTCCCCACAGTGGAGGATTCCAGAGCTCTGTGTGATAACATTGCCTATCCACTGACCCACGCCCTCCCCAAATGTG
GCCTAGTAGCTTCTGAGTGTGGCCTGCAGGACTGCCTCCTTGACCAAGCAGGTAATGCAATTGCAGCAACTGCAAAGTATGAGGCAACAAGGAAGGTGCTGGCTGCAACTAAGCAGCATGAGCTAGCGCCACCTAAAGGGATTCCTGTGCAATTCCAAGGCATTCATTCCGCACACAGCTGGTAAAGACAGGTCTGAGAGCAAAAATCTCCTTCCCCAAAACCAGTTTGTAACCCCTTTCTTAAAATCACCGTGAATG
GGTCATAAATGAGACCTCATTTTAGCCCTAAAATATCCCTGTTGATTTTCCTAGTATTTCTAAGATCAGGCTTATTTCTGGTGTTTACTGTGGGGTTTGTCTGCCATCTAATGGCTGGTTGGTGACATAGCATCTTATAGGATTTTAGATGCTGAGTCCCAGTCAATCTTGACGGTGAGTCTTTTCATGGGTAATGATGAAACAGATCCTATTACATCCATCAGTAGGCCAGATCCTA
CAGGTACTAACACGCTGCTCTGAGTGAGCTTGTCCTGCCTTGGCTGCCACCTAACTGCTGATGGAGCAGTGGCCTTAGGAAAAGCAGATGGTGCTGTAGCCCACCTTTAGGGTAGAAGAAGTGATGTACCATGTCCGGCCGCTAGATGGTGACTGGTGCACCTGCTCCAGGCATACCCTTGCAGAGGTGGGTGGTTGCTCTTTGAGCCAGCTTGGCCTTGCCCGGCATGCACAAGCTTCAGTGCAACAACTGTCCTACAAATGGAGCCACAGAGAG
TCCAAGGGGCAGAGAAACCAAAAGCTACAGGGCAATTCCTTTGCCCACAGCCACCTGCCCTGAAAATCCTGCTGGGTTCATGAGTTTGCAGAGAACCTCTGTAAGGTGGGGCCTGCATCCTCCACTTCACACACTGACCACCAGAGGGAAGCACTCACCCACTGATGTCCAGTCCCTCAGGTCCCTCTACTCCAGCTTCACCCTGGGGAGCAGGCTCTGAAAGTGGCCCTGGGGTCGACATAGGGTCTGCCTTGAAGGAAGAAGCTCTACAAACTAAACACTCCCTGAGTGCTGTATGGGTTCTGCAGAGGCCCCTCTGCTTGGCTCTGTCCTTGCTGCTCTGGGTTACCTGGGTGTGCAGGGTTTTATTGCTCAGAGCCATGGCCAGTAGATGGCACAGCCTCCTGTTCCTGCAGCTGTCCCCACAGCCCCTGCTGGACAGGCCCAGAATGGACCCTCTCAGAAGACAAGGACTCTCTCAGGGTGGGTGATGAACATGTGGACACCTCTGTGGACAAGACTGGTTTCTTTCC
CTGTGGGATTAAATGAAGCCATGCAGGCAAAGTGCCTGTGGCAGTGCTGGGACTCAGCAAGCCCTCAGTAACAGGTTCCCCTCCTGCGCTGACGCCATGGCAGCTGTGGCTGCCATTCCCCCATCCGCCAGCAGGTGCCCTCACTGCTTCATGCCTTCTATGGAACCCAGGGCTGTGGGTGACTGTGTCTGTGAGAAAAATAAAATCCCTAGGGGGAAGTGCGCGTTCAGGGTAGCTCTCTGAACTCATGTCGGCACCCGGCCTCGCCATCCAT
TACATCTAGAAAGCTCCCAAAAAAAGGCTAATTTGGTTTACTGCCACTTTGGGACGATTCTGGTTCTGGGTGGATTCTGGTTCTGGGACGGAGTTGTTTTCCTTGTCTGTCCCCTCTGGATGCAGTTACGTAGCCATCTAGTGACTGAGTTGGGAATTGCAGCTTCCTTTCGGATTGGGGAAATCTGCCAATTCACCCTGCCTCATCGCAGATGTGGAATGAAAGAAATTCGGTTGGCAAACCTCCTACTAACGGAGAATACCTTAGTGAACCACT
GTCTTCCTAGCATGTGAGTTATTTAGACGGATATGGAAGGATGGAAAGCCAGAGGCGCCCTATGTTGACGATTTCTCTCCAAGTGCTCTTGTTGCGCAGCACAGAGGAACTCTCGATTGACTGGACGCATGCTCCCACCTTGTGGTGAGATTTGATATCCTCTGGTCTTTTTTCATCTGTACATCCTGCTGGGGAAAATGCAACCATTTAGTCAGTGAGTGTTTGCTGAGCTCCAGGTGTACTCCCAGGCAGTAGGTACTGGGATACAGACATGAAA
TTGAAATACATGGTCTCTAAGATTCCTTCCAGCTCTTCACCTCATGAGACATATAAATCAAGTAACATTCGTTATTGTGATTAGAAAAGCTGCATTTACACACGTTAGCCACTAGATGGGGACGTGCGATTGTTACAATGCTGAAGGTTTCCCGTATTTCTTTATTTTTTATTTGGCCGCTAGAGGGCACGCCTGCACTGCACTTAAAGTTGACTACTTTCAAGGAAAGACAAAGGAATTCTTGGATTTCTCCATTTTCCTCATCACCTGTGCTTATCAGAGAATTCCAGGGGCAAGCTACCC
GCTTTGGGTCCGCACACTCTGGAAAGAAGAGAGAAGTGAAGGCTCTAGGTAGGGAGAACAGAGAGCCACTGGGCACAGGCTTCTCTCCTCTTGTTTAAAGAAGCCCAGGGAGGGATAGAGCTCTGACTGGACAGAAGACTGTACTCTGCAGCCTGCCTTCCTAGAGTTGGGTTGTCACTGTCCTGCAGGGGGCAGCAGCCACCAGCAAACACCACTGCCTGCAGGAGCCTGGGCTGACTGGTTGGGACTCACCGAAGATCCCTTCTTCCTGGGCGGTGGCCTGCAGGAACTGGAACAGCTGCTCTGTGTAGCCCAACTCTGCAGAAGA
GCCGCTTGCTCCTGCTCAGGTGGGGTGAGCCTCCTCCCAGCCAATTACTGGAAATTTCTGCCAAGGGGCATCTTGGAGCCTCTCTCACCCCCGTTCTCACCAAATACAGGCACTTCCTCTGAGAGGACGGCAGAGGGCGCAGATTTAGCTTCTGTCCTGCGAATGAAGCACGCAGTACAAGGTTCCAAACTGCAAGTCAACAGCAAGCACGAAGCAGCCACACTGGAAATGGGGTGCCTCCATCGCCTGGGGCTGTGGGCTGCCATCCTCTGCC
TGCGTCTTCGTGTTATGTTGGCTAAGCCCTTCCAGCCCTAACAATGTCGTTCTGGCGGAGCTGGTGAGTCAGGGAGCATCCACGCCGCCTGGGAAGACCGGCTCTGGAGGCTGGAGGGCTTGACCAGCACTGCCACCCGGTGGCCGGCAGCGGAACTGACCACAGGCCTGGTGCCCTGGAGGGAATGGGCCACAAACGCTCCGCCAGGACTGCACCTGTGTCCTAGGCGCCGCCCTCAGCCACCAAGTCGGCCTGCCTCTCGAGCACCCAACAACTCC
CGCTGCATGAGTGCATGTCTGGTCAGAGACTTTCAAAAACTGAAATGCCCCAGGCCAGCAGCCATCCGCTAACAAGGACCGTGGAGAAAAGCCCATGGATGCGTGGAGAAATGGTGCCCACTAGTGGCGATCTCCAGAATGGACGTCCTGTGAAGTAGATGCCGCTGGCCGGCGGTGGCTCACACCTGCCAGCACCTCAGGAGGCTGATACGGCGGGGGAGTGTGGGGGGCGGGGCGCATTG
ACAGAGCAGGAGCAGGGGCTATGGGAGTTAGGGAGGGAGCCGAGGGGGAATTTTCCCTTCACAAATGGCAGGGCAGAACACCAACATGAGGAACACAGTATATGCATGGTGCTGTCTGCAGTGACATCTTCTGGCCATTTGTGGAAGAAGTTTTCTCTGAGGCATCACCGATTCTTGAGAAGAGGAATTTAGGAATGTTGAGTTGAGGAGGTACACCGAGACTGGATATGAAGTTGTGATTGTGGTACA
TGCAGCGTCCCACCTGGAGGGAAAGGACGCACCGCGACGGAGGCGTGGGCCCTGCGCCGGTGCTGGGCAGGCGGCGGCCGCGCGCCCGGGAGCCACGCTTCTCCGGCGGAACGCGGCGCCCCCTGGCGGCAGAACGCTTGTGGCCGCCGTTACGCTCGTGTGGAAACAGCGCCATCTGCCGAACGTTCTGTCACATTGCTGATTGGCCCACACAGATTTTGTAAGGATTTTTCCTTCTGCTTGCTTAAATCAGGCCGTCCTGAGCCTATTCAAAGTGTACTTTTGAAATGAAAAAAGAAACTGAC
TCCCTGAGGACCTGCTGTGTGTAAAGTGCTAGAGGATCCGATGGCGAATGAGGGGTGGACCCTACCTTGGAGGGAAAGCTGGTCCCAGAGTGCCGGCCTCTCTGTGCAGGCGCTGCCACAGCCACTAGGGGGCGCCACGCGTCAGAAGGTATCATCCCCTCTGTGTTACACTAGTGTCCTCTGATGGGGGTTTCCAAAGAGGGAACCCACATCGGCTGGGCTTTGCATTGGGCAGGCTTCATCTGCATCCTGTTGGA
CACACTCGGGCAGTGCACCTTCTGGCCATTCCTGGGTCCTTGCAACACTGGTATCTCCCCAGTTCACCAGTCGTTTAAAAATGCTTAAGGGAGTTCAATTCTGCCCCAACACCAGGCAAACAGTGCCACCTGGCGGATGACAAGGACAGTACAGGAATTACCATGTGCCCTTGGGAAACTGTCCCCAGGCAGTTGTGATTCTAGGCCAAGGGCAGAGTTGTTTTCTTTGACTTCATAAGAGGGGCAGGAGAGGAGGCCCACTGTTA
AGTTAGTTTGCCCCTCTGCAGGAGGAGGGGAGTTGGATACAGACCTCTCCTAACAACCCGCCTGGCTACTGGAACCTTCCTGAGAAATGTGGTTAACCTCTGGGCGCAGAGCCAGCAGTTCTAGGCTCCCGTCACAAGGGGGCAGGATGGGGAAGAAAACAGGTTCTCAATTCCAGGCCTTGGACCTGTCAGGTTTGCTGGCAGGGGCAGGAAGGAGGGTGGGGTCGGGAGTGTGTGGTGGTTGATGAGGGATCCAACCATCGTTCCGCA
TAGGGCATGTGACAGTGGAGAGACATCTAGGGTGGTCCTGCTTCACAATGATATGGCCTATGGTTTGTCGTCTTGAAGCCATTCGTCCTGGGTTCTCAGCGAAGCCTTGTCAACGTCGCTGATGTATCCCAAATCTTTGGAAAGCAGGGAAATCCTGCTCGCAGCTCATACCCGGGCTCTCCAGTCCCCTGCAGTACTGGAGGATGTCCAGCAGGTGGCGCAAAAGACAAGGGCTCGCCTTACCCATCTCTTGTCCTTATGAAGGAAATTTGACCAAAATGACAGCCCCCTCCTTCCTTCCCCTCCCTCCTTTCCTTCCTTCCATCCTCTCCTTCTCTTCTGTCCCTCTCTTTCT
CTAGGTTGCAAGCCCAGGGCAGATGAGTGATCCAGGTCATTGAGTAGAACCCATGATTCTCCACTCAACATCCTCTGGTAATGGCCATTTAGTGATAAATAACTTGTTAGTGGTACAAGAGTGGCACCCAGTGGCTTCAGCTAGAACTACAAGACTAAGGATGATAGGTCAAATTCTTTGACCTCTGGGCCATTCTGTTTCCATTTCTAAACAGGAAAGGTAGAATAGCTGACCTCTTGAGTAACAGGGAAGAAAA
ACAGACTGACCTGAACACCTCCGCCCACACACACCAAGCCTGGGCAAGGGGAAGGTAAAACTACCCACTTTGGGCCTACATGCAGTGAGGCCTTTCAGATACTGATAAAACATTGTTGCCCCCTCATGTGGCCAATGCTGGAAATACAGCTGAGACACGTATTCCAGGGCAGTGTAGCAGCCTCAGCAACTGGGAATTTGTTAGAAATGCATATCTCGGGATCCATCCTGACCTACTAAATCAGAATTTTGCTGGACCCTACCCCCAATCTG
GGCTAAGCAGTGGCTCCAGGGTTAGTGGAAAGTTTCAAATTTGGGGTGGGGCCACAGAACCCCAGTGCAGGAAGGTGGTAGTGTCCTTGGCTGAGGCTGTGCTGCCACCTAGGGATGTGGGAAGGGTCTGGAAAGATGGAAAGTAGTTCCCACTGGAGCCAGCAGGAGGCCCTAGAATGAGAGGCTAGGAAAGGGGAGTGGTGTCCGTGGGGGTGACAATGGTGTCCACTGGGGAGCCAGTCCTGCAGATGTGCTGGCTGAGGGCCTGGAACTGG
TTTTCGCCCCACTCCTGGTTTATTTGCATGGATCCTCAGAGCCCAGAACAGTTCCAGGCACAGTAGGCGCTCATTAAATGTTTGCGGGACGACCCAAAGTGTGTTCCCGCCAGACTGCGCAATTGGAAAGTGGATGGGCACTGTCACCTGGTGGCAGCTCTTGGAACTGACGCCGAGATCCTTTTGTCAACGTGGGCAAGTTCACTTTCGTGAGCCACATGTCCTCAACGTCTGCAAAATGGAGATCTTTTTCATCGCACATGCCTATTGGGGTTGTTGTGAAGGTCTAACACGTG
GGACAATTCTGGTTTGTGCCTATAGCTTTGCATAATTATCATTATTATTCATTCCCCAAAGTGTCCTGGTTTAGATAATTTCATGGTCACCTTAACGTTCATAACTGAAAGTGTCAAGGGTGTTGTATTGCAGGTGCCCACTAGGTGTCAGCAGTGTGACCTCCAGAGAACCCTCAGAGAAAGGATTTCATTACAAAAGTCAAATCAAAGCAAATAATTAAGTGTAGTTCCAGAGCTACCTGAAGCCGTGGTCATTCAAAACAAATG
GATAATTTGCGTCGTTAAATAAATGCTAGCTAGTGACGGCAACCATGGGAAATTAACACAAGGTGGGAGCTTTCCCGGTTCTGAGCGGGAGGAGGGGGCGTGGCCTGATCAGGTGTTCGCTCGCGCCCTCTGGAGGCTGCGGAGGGAACAGGCTTCAGGGCCAGGCTGGAGACCTGAGCAAGGGTAGAGGGAACTGCACAGTCCAGGTGAGGGATGCTGGGCTGGACCAGGTGAGGGATGCTGGGCTGGACCAAGTGAGGGCCGGGGAGGTGGGGAAGAA
TCACCAAATAATTGCCCTCTCAACTTTATTGCCACCCTGTCATCCAAAGCAACTCCCAGACCCTAAGGAATGCAAGAAAGAAAGCATATGCAAAGCAATTTACCACCAGTGGTCATGTGCTGCCACCTTTCGTTATCTTCCCAGGACAGCACCTGTGCAGTTCTCCTTGGACAGTTCACTCAGGCCAAGGAACAGATTGTCAGGAAAGACATGTGAATTCTTTGCCCTTCCAGGCTGTTTTCACTTCATGTTAGGGGCTT
TGTGCATCCAGTTCTTCATCTGTAAAGAGGAGTCAATGTGAGGGTTAATTGAGAGAAACCATGTCAGTAGTTCCTACAACTGAGAACGTTTACCCTGGATGACTTATTAAAATGCAGTTTGCGCCCCCTGGCGTCCCAGGGTTTCTAATTCAGTGGGTCTGGAGTGGCCCTGAGAATTTTCCTTTCTCAAGTTCCTAGGCGATGCGGATGCCGAAGACGCAGGGGCCGAGCTTCCTGACCACTGAGCTATG
AGAATATAGACAGAGTGCCTAAGTCTGCCTAGAGAAGTTGTGGAAGGTTTCACACCAAAGAGGAAGCATTGGGCCCAAGAGCTGAAAAATCAGCAGGAATTTTCCAGGTTGACAAGTGAGGAAAGGGTGTTACCAGCAGAGGGAGCAGCATGCAGAGCCCAAACATGAGGAAGCAGTGTGCTCCAACCTCATGTAGATTCGTATGGCTGGCACACAGTGAATGTGGCAGGGGAGGAGATAAACCTGAGAAGATAACCAAGGCCCAGA
TCCATTTTCAATTAAATTACATGAATTTTACACTTACAGAAGAGTAACTTGGTTTAAGCTGTTCAAGGGGTATAGTACTGTGTACATGCATTCCTGTGCCTAGAACACTCATGCCCTCTTGTGGACAGGGTTCATCCTGACTTCCTGCCGAACCTTCCTTATCTCAGCTCAGGTAACCGCTCCTCCAGGACACCTATATGTCCCCTGCCCTCCTCCTCCTCCCACAGACACCAGCTCTGG
TGAATCTGAGCCTGTCTGCTCTCTGAGTCCAAACTAATGTTTAACCAGGAAGTACATTTCTGTTAGGAAGACTCTTCACTAAAGATGTGGACATCGAAGTTCAGGCAGGGCAGAGAGATTTGCCAGACTGGACTGTCCTGCCATCTAGTGGTGGGATAAGAGGATTAGCTAGCGTCCCCTCCAGCTGTGGCTGCCCTGGAGAGAACAGCAATTTTTTTGGAGGGTAAGAGAGGGAAGAGTGGTTTGGTAAATGCACCGTCATTACTTTAAGGCATAA
GGCAGAGGACAAGGAAAGGAGCCATGGAGAGGAAAGAGTTAAAGACACATTTCCTCCAGGGCCAGGAGCTTTTCCAGTGACCAGGCAGTCAGGTGACAGCTTCTGTCAGTGCTCAGTTCTGCAGGCAGAGGAACAACAGTGGCATCTTCAGGCCAGTCAGATGAACTTGGCCAGGGAAATACAGAGGAAAGGCAGGGAACACCCTGATTTCAAACCACACTCTGGACTAGGTGAGGTGGCTCACACCTGTAACCCGAGCACTTTGGGAGGCTGAGGTGGGAGGATCCCT
GCTGAGACTTGGGGGCAGGGACTGGGGTGGCCAGAATCACCTACTCCATCTTGTCCTGTGGTCTTGTCTGATAAGCAGGCTCAGGCGGGTTACAAGAGCCGTGTTTTGGCAGAGCTATTCCTGTGATTGCCGGCAGATGGCGCTAAAGCAACACGGTGGGAGTGGAAGGAAGGTGGCGCAGGAGGAGAGAGGATCCTAACTTCTCCAGGCCGGAGAAGGGGTTGGTAGCAGTAGAGGGGAAGACAGCATTCAAAAAGCCGCTTCATTCTTTCCCT
CTGCCATCACCTCCCTTGTCCCCACCAGCCTCATCACTGCCATCACCTCTCCCACCTGTACCAGCTGTACCAGGGACACCACCACTGCTTTTATCTTTAGTCTCTATTTGTAGCCCTTGCAAAGCATGATGTGTTGTGGCCACTAGGGGGAGGAAGCAGCAATGATCATGGCTCAGGATTTTCTGGGGATTGAGAGTCTGTATTTTCCTGGTCCCTGGCAGAATTTGCTGAGGTGTCATGCCTGGAAAAAGGAAGATTTTATCTTTCTCTCTTTCAGGCT
AGGGAGCCCAGAGCAGGTGTGGAGGAGAGGGCTGAGGTGAGAATGGCCAGGGGTAGGTCTCTGAGCCTTCCAGGCCAGAAGCAGGAGGCAGTGTTTCCTGGGCTCTCAAGGGGTGTTTAGATGCAAACTGTGTCGGGAGCTCCCTCTGTTGGTGGCACAGGGAATGGCTCGTATGAATGTGGGAAGCTGGCACAGCAGATGCTGGGCAAAGGGCAAGGCGTCTCTGCCAAGGGGGCGGTGAGGGCATGTGGGGGAGCAGACAGCCCCG
TACAGCTGGGGCTGAGCACTTAGGCCTGTCCTGATATGCGGACACTCAGTCTCCCAGGCTGTGGCCACCGGGTCACAGAGAGCCCGCCCTTCCTCAGGCAGGGCACAGGCAAGGCGGCTGTGAGGGCCGCCACTGGAGGGCGTGCTGGTCCCACTCCAGCCACCCCAACGCAAGGGAGGCTTTCATTACTGAAGAAGTGGGAAGGAGGCGAGCCCGTGTCTGGCCTCTCGCAGGAGCCCCCAGCCCCAAAGCAGGGCTGGCGTG
TATTTCTTCTTCCAAAAGTCTTCTCTTTTCTTCAAGCTTCATTCTCTCTTCTTGGTGAAGTCTCTTAAGGTGCTCAAATTTGGCCTGTAGCTGGAAACAAAAGTGCAATCCCCACTACTGACACAGCGCGGCAGCAGAGGCACGCTCTCCAGCTCAGCAACACAAAGGCGGACCCCATAGCGCAACACAGAATAACCTACACAGTCAAAATCTTTCTGAAGTCTCAGAAGTTCATAGTTCAAGGAAAA
AAGCCGAGAACCAAGACGTTTTATAAAAAGTTCGCTACCGGGTGTCACACAGGCTGGCTTCCCAAGTGCAACTTCTGAGAGTTTTTAATGGGTTCCATAAAAGAGCCAGGTCACCCCAGCAGCCACTAGAGGGCTCACGAAGCTGCAGCCGCGGGCTGCCCTCTAGCGGCGGTGCTGACCGGAGTGTGGTGGTAAACCTTTTCCGGCCTTCCAGGACCTACAGGGAGTTGAAGGAGACCAGCAATGGGAGGGGTGGCAGAGAGTATCAGACTGAGGAGACCTTATT
AAATCCTTGCATAGTCTGAAATTTTACTCCAAAAGGTAAAATATCAGGCTAGCATTTCTTTGAGATGGCCTGTTCTAAATGCTTTTGTTCTGGTCTGACACAGTCATATCATGGGAAACCAGCAGATGGCGCTGCTTCTCCGGGAATGAGCCCCGTTATTGCAGGTGGCCTCCATCTGGCTCCCTTCTGCCTGCAGGTGCACTTCTTATGCTTCGCCACCACGCGGAGCCGCGTTCTGCACTCTCCACCTTCCCTAAGTAAATTCTCTATGTGAAAAACAAATCAGGGAGATTTCTCTATGTCCCCAGGTAGAGCCCGAGTCCCGTACATTCCACATTTTT
CTGTATCTGACGAGCCAAGCTAACTGCATTTTTACTGTCCTGGAAAAACTTTATTTTGACCTGAGGAAGAGCTGGTAACATCCTGAGATTTGGAAACAGGTCCTGGGAGATGCTACTGCCTTCTTCCAGGAGGGGGTGCTGCCGGACAAGTCTAGAACCAGTGTGGGTTCAGTCACCCATGGAGACCAGAACCCTGTGGGCTCCCTTGGCCACAGGCATCTGGGCACATCTGTCTTCCCCATCCCCAGTGTGGGACTGACCAGCTCTGATG
ATTCAAGAGTTAGGTATTTATTCACGTCTTTGCAGTCTGGCTTTATTTGTGCCCATCCTTCTTCAGTGAGCCTGTCTAGAAACCTAAGTGGATTGACTGTTGTCAGAGCCTGTGACACCTGCAGCCATTTAAGCACTAGAGGGAGCCATAAGCCCAGGCCTACTACAAGTCTCACAAAGACTCCAAGGTTGGTTGTTGCAGTATCCCGGTTTGGATGGACCTGGGGAAGACTTAAGGAGGGTAATCAGCCTTTGTGGGAAGGCTGGCCA
CCTGGTGACGTTCTTGCTATTCAGCCATGGCCTCGAGGCAGCATTATTCATAACCATGAGTAGCGTGGCCTTTCTGAACAGCTTCTGAAAAGCACGTTTGTTACTGCAGCTTTGCAGTTTACCTCCTTCTACATTCAGGGCTCAAACCCCGTTTAACACACGCCCCCTACTGGGCCACTGAGAACTGCTCGTCTCTGCAGATCCCCTTCCACCCGGTGTGCAGGCTCCCTGTGCACAACTCCCCTCCTCCCGTCCCTAGGGCACCGCCTGAGTTCACATTGTGGCCTGCACTGCCAGATCTCCCTCTAGCCTCTC
GGACCATATCTTTATGGGGCTAGTGTAAGGTGTTGCCTCAGAGGCCTGGGTTCTAGGCCTGGCCAGGCCTATTTTGAGATCCTGGACCAGGTCACGCAGCTTAGAGCTTGGGCTGTGCGATGCTACTGCCCCCTAGTGGTGCTTACTGGTAGTTCCAATTCCTCCCCTACTGCCGGCCCCAAGTGACTACAGCCACACGACAGGTTGTGGAGTTCATAAAATCTTTTCCGAGCCAGCGGGTTGCAGCCAGAGCTGCCAAGTTCAAAG
CTGAAAATAATTTGACCTTTCTTAGAGAATTATGGTAGGAAGCTCTTTGCTGAGCCTTGTCACTAGAGGGAGGTAGCACATCCAAAATAATCTATCTTTAGACCTGAAACACAAACCCTGAAAGATTGCTAACTGACTTGGTTCCTAGTTCTATGTAAAGGAGTTCACATATACAGTCACAAGAGGGAGCTGTTACAGCTGCAAATCCAAGCTCCTTCCAGGGTGAGCGAGGTTGTCATTGAGTTGTATAAGGAATTTATGTTCATTCTTTTTGCCACCTTGTGCTTTATTATCTCTTTTTGAGTGTGTGCACAG
GCTCCGATAGGACCCCCAGGACCTACATCTGAACGGTGAGCTGGGTTCTATCCCCCTCCCAGAGCGGGTGGAAGCTAAGCTGGTTGGAGAGGGGAGCCTGGGCCTATCCTGGAGCTCCCTCTAGTGTCTGAAAAGGGGCCTACAGTCTAACCTTCATCCAGGGGAGGACTGGGGGTTGTTTGTCCTGGCCACCCTCCCCAAGCTGTTTTGCCAGCCCCCAGTCTCTACCCTCACTCCTGGGGGTTCACCAA
TCCCTCACAGACACAGCTGGCTGCGGCGTCCTCCCTTTCCCCTCCCAAGGGGGCCGCCCTGCCTCTGCCCACCATGGGCATGTGGCCATTGCCGCTGGTTTAGACTTGGTCCAGCCTCAGTCTTGACTGCCATCTAGTGGCTCCCAGACTCCTGCTGGGATTCAAGTTCTCTGGTGAGAACTAAACTGATTTTTGTATCTTGCCCAAATTCCTAAGGGGTCTGGGAGTCATGACCTATAAATCAAAAATTCTCATCAGATGGGT
CCCCAGGTCAGTTTCCCTTCATATTTCAGGCAGGGCTAAAATTCCTCCCTGCTCAACCTCGGGCAGAGCATGGCAATTCTGCCACCTTGCAGCAGAAGCCTCAGAGCCACAAGCCTCAGTCACCACCTAGTGGCCGAGTACACCAGCAGAGAAACTTGAAACCATGTAAATTCAGACTTTTAGAAACAAGCCAGTTTAGCAGTTGTCCAGCTGCCCATCTTAGCCACCTGCCCTGCAAGTAAGAAGCT
GCAAGTGGTTCTTCCCTCAGAATCTCTCCCATTTTTGCCCCTTAAGCTATTTTTCTGTTTTTTAAGTGAGAGGGCTCCCCATTCTAACACTGTTTCTGATAGGGAAGTTAACGGTGAAACGACCCCTGCTGGCTGAGAACTGCAAATTCAGCAGGGCATACTTGAGACTCTCTAAATGGACACAAACAGCTTCTGAAACGCCTTTTCAGTCCCAAACTTGATTCCAAGCTTCAGGCTGAGGTCCTAAAAAGGAAAACCAGGTCTGAGGG
TGGGCAACTCTGGGAGCAGTGGCACAGGAAAGAAGAAAGGGACTGGGGACAGGTGCCAACCCATCAGCTGGTGTGGACCTCCTCCCCCTGGGAGGGTTACAAGTCCAGGGAGGAGGACCTCATGCTGCCGCCAGGGGGCAGCCTAGGTGCACTTAAGGGTCATTCTCCAGGGGCTGCACACCTGGCAGAGCTGCCTGGGCCACACCTGCCTGCCCAGTGTAAGGGGGAATAGGAAATACTGTATCTTTTTGACCAA
ATAAATCCCAAACTCTGGATCAATAGAGTTCTCTGCCTGACCCCTCCTTAGGCCTGGGGTCCTTGGGAACACAGGAAAATCCTGGACTGGTACCACGGAAAATGTATGATCCCATTGAAGTTCTCACGCCCAGCAGGTGGCAGTGTAAACTGGTATAACCACTTTAGAAAACCATTTGGCTGTATGTACTAAAGCTGTATGCATACACTGACTTGGCAATTCCATTCTTAAGTATCTATTAAACAG
TACTGCCTGATTTTTCATACATCAAGTTTGTATGATGTAAAAAAAATCAACGTCCCTAGTACTATGCTAACAAATGCTTCAGCAGGTAAATTGAGGGTATATTTTATCTGTGTTCACACTGCACCCTCTGGTGTTTCCACAGAGAAAAGGCTCTAAGTAGACACCTACCTAGGGTTTATTCATATCCTTTGTCCATTTCTGTTGTTTTTGGATTGGACATATTTTTCCCAGATTTCTAATACCTCTTT
AGATCCCACAACTCTCCCTATTCCCTTGAGAAGGGCTGTCCTCCCCAGGCAGGGGCAGAGCCCAGTTTTATGCACAGAATGGGTCCTCCCAAGGCTCGGGTGCCTGATCTGCAATTCTGCGCTCCGCCGCAGGGCGACGCTCGGAGACCAGCCACACTGTCCCAAGTCCCGGCGAAGACCCGCCCGCGGCTCCGTAGGTGCCCGGCCCGCCCCTCGCAGCCTCCTGACTTCCCTTCCTGTCCTCAGCGGCCGGGC
GAATCTATCTTCCCTTCCAATAGGCTGACTCGGTGAATAAAACCAATCAATCATCAATTAATAAGATGAAGTTGCAATTAGCAAGAACTTTCTCGTGTTTACAGCACTGGTGAAAAACATTGGCCCAGCAGAGGGAGCTAAAATACCACAGCTAAGACCCCAGGTTTGTGACACACTGTGTTGGACACTTGGGGGCAGTGTGGGTGAAGATGGCTCCCTTAGACCTGGGCCCTCTGTTTCAGAGCAACGATTGGCAAACTTTTTCCGTAAAAGGCCAGATAGTAAATATTTTAGAATTTGTAGGCCACATG
GCCGGCTTGGTGTGATAAAGTTCCAACTGGGTCCTTCCGCGAGCCCTGGGTCCATAAGATGTCATCGGCGAGCGCTGGACTTGACCGTCAACTTGGGATTGTTAAGGTAGAACGGGTAACTCTGGTCAGCAGCACTACCACCTGCATCCACTAGAGGCTGCTCTTTCACCACGTCATTTCTTCCTCTCCAACTGTTTCCACAGTATTTTCAGCTGCTCTTCATTTTGTTTTTCTTTTTCCTTTTACTTTTCTTACTCCCCTTTCTACACACTGAAGTTGCTGTTGTTTTATGTTTACTTCT
TTTTCTGGATGTTTTCACAGAACTGACACTTTATTCGGGTCTTGATTTGAAGCTGACTTCTTGTCTTTGGTTTCAGATGGGAGTATGTTAGCAAGGTACTTTTGGTGTTGAGGTTCTAGGGTGTGATCCAGTAGGTGGCGCTTAGGAATATTGGTCAGTTGGTAAACTCTTGCTCGTTTGTGTGGCTCCTCTATGTTGAACCACACTTGCAGCCCTGTTCCTTCCCAGTACTCTGAAAGTATGGGTTCCTCTCCCCCTTGA
TGTTTGCTCCCTCTGTTAAACACTTTAGAATATTGCCCATTGTCCTTTCCTGTGGGATGGGATTGGTGCAAAGGCTCCTAAAACTGGAGGCAGTTGGTTCTCTTTGGTTCACCTGCTCATATGCTGCCACCTAGTGGTTCCTTCTCCTTTAGCACTCTGTGTGAAGGGTAGGGGGACGTTAAGGACACTACTATATTGCCTTTATCTCACTTGGGTTTTTTTTTCCTCCTAAACCTAAAATTTCCCCTTTTCATTCCATGCAGT
AGGATCATAAAACACACCGTGCGGATCAGTGTCAGATTTCCTTCTTAAGCTAATAGAACAGAATGCAGCTTTCAGGATTCAGGAAAGATTTTTCTGCACAGGCAAGTCAGTTGCAGTCGCGTGTTATTGCCACCAGAGGACACAATGATCCTGCTAACATGATGAAAGACTCTCCCAGCGGATTTAATAACAATCTTAGCAATTTTTTATTTATTTTTTTTTTCTTGCTCCGTCGCCAGGCTGGAGTGCAGTGG
ACCATAGTCAACCTAAATGAAGATGTTTGCCAGTTTCTTCTACTCAGGAGCTCTTGTGTCTGTCTGCAATGCTGCCGCTTCTCGGGTGCTGTAGAAAGCTGCGGTACTGGAGTTCCACCTAGTGTTTGTCTGTGGTACTGCAGATTCTGGTGCTGGAACAAACCACGTTGATCACCTTTGTCCTTAACCAGCCCCAACCTGAGCACTGTTCCTGTCAGTGCTTAAATTTGGGCAGCTCCCTCAACAGCATCTTCA
TATCAAAAGACTATTGTGTGCCCGACAGACAGTCAAGATTTATTAGAAAAGCCTCCATGGCTCTCCCCTCCAAAAACTCAGTAAACAATCCCACACCTTCACTGCTACTATTGAGCATTATGGGCACTAGATGTCGCTGCTGCTGTTAGAATGAGATTTTCTTCCTGCTTCCCAGCCCCACCTCCCCAAAAATTTTTTCCAAAGATTCTTATGGTTTTTAAAGTTATATTTTAGTGGTAGTGTTGTT
TGTGTTCCAGGTTATGAGTGTGTCACTTATCACTTTATTGCCTCACTTCTCCCAACCCATACTTCATTGCATTGCTTGTGATACTGGAGGTGAATCTTGCCAACACGTCTCTTTTGCAACTGGCACGATGCTCAGCTTTGCCAGTAGAGGGTGGTAGAGGCACACTGCAGGGGGAAGGGCTTCTCTGCTGGTGTCTCTGTGCTCTGATTCCTTCTTGCTCCCGCGGGGTTCGGGACACCCAGTTGCAGCCTCCCTCAAGGACTTGCAGTGGCA
GACCACATCCTGGTAAGGAAGAGCTGCAAAGCCATGGCCTCATCACTGTAGACATAAGCTTCCAACAGTGCCCCATTGTGGCATTTGATTTAACTCAGCCCTTCAAAAACATGCATTTCTGACTTAAATTCTGCACACCATCACCATATCCCCAGCAGATGTCGCTAACGTCTCACATTTTGGTCATGCCAGCAGCACGCATCTCAGGCAACAAATATTTATTAAGCAGCGAATGTGCATTGTGCACCAGGCTGAGCACTTTGTAGATAAAAATTCCTGGGGCATGACC
GGAAGAATTTAAATGATAGGTATAGAATGTTGCTTCTTCAGTCTACAGCAAGAGCTTAGTATTTAGGCAAAGACCCCGTGAGGGAGAAGCTACACGGCCGTTACTCAATAGCGACATCTGCTGTTATCACAGGAGTATGCTTTCCCATATTAGGAAGCTCTGCTCTTTGGCAATGGGGTAGCTGGAATGACAGTCAACTCTCAGGCATAAAGAGGCTTATTCTCTAATTTGTGGGTTTTCTCGGTC
GGAATGGTTGATAGAGAGAGCACATAGACCTGGCAAAGAAGAAACAGAACATGAGAAGCCTGGGGCCAAGGGAGAGATTGCACGGCTGGAGAGGGCATCTGAAAACAGTACAGCTACAGTGCCACCTACTGGCAAGGGGAGGAATGGCTTTGCAGACAACTGCTTTCCGCTGATGATTCTTCTGATTAAGGCTTCCAATAAAGCAACTTCACAGGGGAAGACCTCCTGATTTAACACTGGCTGCGTCCTTGCTACAGTGAAACAA
CGCACCCGGCCCAAAAGGTGCTTTTGAGAATAGTAGAGATTATGGTGAGAGATAATTAGGAGAAGATTCAAGACACAAGCTGAACTCTAGGCTGCTCGTTTACAGGAGAGAACAGGGAATAGCACCAGTAGAGGGAGCCCTCCTGAGGTCAGAACAAATAGCAGACATTGACCTCACACACTATTTCTTCCAAGGAGCCAAACTTGATAGGATCAGTGTGTAGTGCAGGGCATTATAGGAAATTATAAAGCAATCCATTGGCAACTTGCA
AGGTACAGATCCCAGGTCAAGGGGAAGGAAATAAGACCCAACTGCTGCTGGGGCTGGAATGTTTGTGTGTTCAACCTAGATTCAACAACCCGAATTTCACCCCTAAAAGACCTGAACAAACAATTTGGATAAATGCCCACCAGGTGGCAGGAGTGCCTCTTCCCTTCATTTCTGCAATTGAAATTAAACATGCACCTTATCCTTTAAAAAAAAAAAAAACCGTTTTGTTTTCATAAGCTATTTTTATCCTTTTCAAT
CCCAAAAGCATGGATGGCGTGTGTGTGTCTGTTGCCTGCCGAGCATGGTCTGATATTGGAGAAACGTAGTCTATGCCCCCGCTGAGATCAGAGAACAGCAGCTGTCCTTGGACTGCTCCTACTGTGCTGCCTCCAGTGGTCAGAGGCAGGGATGCCATTCCTCATTGCCTTTTCTGTGAATGCAGCAGGCACTTGCCACGGTTGCCTAGAATCTTTTGTGCTCTTCCCCATGCTTTGTTGACAGATATTTCATTAAATCTAAGCT
AAAACAAAAAACACCTGATTAAAGGATGGACGGGAGCCATGCAGAATTTTGTGGAGGAAGGGCATTCCAGGTAACAGGTGCAGGGGCCCTGAAGCAGGATGTTGCCTGATATAGTCCAGAAACAGCAGGGGGAGCCAGTGTGCAAGGAGTTGAGACTAGAGAAATGGTGCAGGGAGAGATTGTGCAGGGCCGTGGCGCAGGGCGTTCTAAGGCCTCTGATTTTGACTCTGAAATGGGAAGCCATTGGGAAGTTTAGAGCAGAGATGTGA
GCAAAACCCTATGCCTCAGCACCTCATCTTTAAGTTGGAGCCAATCACCCCCACCAGGTAGGAATGTTGTAAAGATTCAGTGAGAAACACCAGGCCCATAGGAAATCGTCAGTGAAGCGCAGCTAAACACTTACCCGAGGCTAAGCTCAGTGTGGCCTGGACCCCACCAGCAGTTGGCGCTGTGACCCTGCAGGTGGGGTAACAGTGCCTGCTGGTGGGTTTGCCACATCAGAGGGCGTTCCCCAGGGTCCCTCAGAGACTCCTGGCTTGTAGGTGGAGAGGGGCTCTCTAGAATCCAAGCCATGGCAGAGTCTTGGA
ACTTGGCCTTCAAACGTGGGCAAGCCACGAGGCCTCCAGGCCTCTCTGGGGCTGCAGATCCGTCCTCAACAGCGCTGGCCAGTGTCTCTGACGCTGGGTAAAATGGGTCTTCCCCTCCTGGAAGAGATGCTGCCCCCTGGTGGTGGATCTACTCTGGGAGAGAAAATACTCCCAGCTGGCCTGATACCCAGGCACAGGCTTCTCCTAAACACAGGTCTCCCCACCTGTCAGGATGTCCAAACGGAGTTGGTGGGCTGGATCCAGAAAG
CAATGTGGGCCTATTTCAAATACAATAATTTTATTTGCAAATTTGTTTGAGGCAGTGGGTTCCCTGAGTAGACTCCCAGAGGTCTGGCTTCAGGACTTCACCAAGGGCTGAAGGATGGTATGTTAGATGGCGGCACCTACTGGTAAAGGGTGGCATTACAGCTTGGATCTACCAAAGAGAAGCCACCAAATTTCTCAATCAATCCCAGCAGCATTGGACCGGGGACTGGGGACAGAGGGTAAAGACAGAAGAGCTCCTTCCGGGCTGGGTGCGGTGGC
CTTCAGCCTTCAGTTCTTAGTGGGGTGCAGAGAGGCAGCTCCCCGGGCCTATCTTTGTTAACATCCCATCATCTCGCCCATCTCCTCGGGCCTGCCAGGAGTCAGCCTTGGGCTTCTGTGGCCCCTCCAGGAGGAGGCGCTGTCTCCTTTCAGATGAGCATCCTCAGGACCAAGGGTAGGCGACAGATCCACCGCAGCAGGGCAGAAACTGTTCTGAATGAAGGAATGCCCAGTAGGTTGTGCACACACTGGATTTCTGTAAACCAGCACTCCTGTACAATGAGGCAGGC
AAATGTAGGTGTTGCCAATATGACAGTATTAAGAGGTGGGGCCTTTAAAAGGGGATTAGGCCATGAGAGCTCCTCCCTCATGAATGGGATTAAGGCCCTTACAAAAGAGGCTTCATGCAGTATGCATTCCTTGCCATTCCACCTTCTGCCACGTGAGGACACAGCATTCCTTTTCTTGGAGGCTACAGCCTTCACCAGATAACCAAACCTGCTAATGCAAAGGATCTTGGACTTTCTAGCCTCCAAAACTATGAAAAAATAAATTTC
TAACTGCTTGCGGTACCCAGATCTCGGCTGAGATTTCTCCCCTCTGTCCTGCAACCTGAGCTGTGTGTGGTTTAGTCTAATTCCTTCCGAGTCTGTGCAGCCCTCGCTGGAACCGATTCTAAGCTATCTGGTGCCCTCTGCTGGACAACTGCAATCATGGCCAAAGTCCAGTTTCCCAGAGTCCCAGGGAAGCAGAGGAAACACCTCCCCAGATTATTTTAATTCTCTCCAATTCCAACCTGCCCCTATTTGCACTAAAAGGATTCCAGGTGTGT
CCACAGCTTCCTTCTCACTCTTGTCCTCTTTCCCTTTTGTCCACCTGCCAGTAATGTGCACATCCAAGAGACTAAGTCAGGATAAAATCATCAAATGTTGGTTTTCTCTTACCCCACCCACGCCCTCTAGTGGCCTGTTTTGCCTCTAAAGCTGCTTTGCCTGTCCCTTCCTCCTCTGCTTCTCCTTTTAACACCAACTGTATTTAGGTGAAGACTACCCCCATCTCCTTTCCATCTGTCTTCTTTATACCTGTGAATGTCAGAGAACAGCT
AACTGCCCCATTTTGCGGAGAAAGAAACTGAGGCCCAGAGAGCCCAAGGACGCATCACAGATGAAAACAGCATCTGGAAGCCGACTCCTTACAGAAGCCTGAGCCCACGCAGGACCTGCTTTTATGCTGCCCCCTTGTGGTCAGAGGAGGGACTGCCACCCAGAGGCGCCCCCTGCCTTGAGTCCACTGAAATATTTGGTCTCCTTTTCTCCTTCTGAGGTCAGCTCGCCTCAACCCTACCCCAGGGTCTTACTCCCTCCTTGTTTGTAGGTCCGGAGGATCCTCAAGGGC
TATTTCTTGTCTTACTCCAGCCTCTAAAGTATACAATTTTAAACATAAAGTGTTTTTCCTCCTTTTACAGATGGGTGATCCTTTTATGCCTCTCCTGGTCATGTAGCTCCACCTGCTGGTCATCCTTCAGCATACCATCACCAGGGTCTGCCAGACCCAATTTTAGCTTCAGGTGTTTGTTTTTTAGCAGTTCTCTTTATCAGAATGGATGTTTTATGACTTTTATTCTTTTTAGAGGTCTT
TGGTGTGGGAGGGCAGGACTTCACAGACTTTAATATGTACGTGAATCATCTGACAGATGTTGTTTCAGTGCACATTGTGATTGAGTAGGTCTGGGGAAAGGAGATAGCCTGCAATTCTAACAGCTGCCAGATGAGGGCAAAGCTGCTGGTCTGCAGATTACACTTTGAGATGCTAGTGTGTATTAACTAGTGGGAAGGTTTTTTCGTAGGCTGATCACCTAGGGTGGAATGCTTGTTGAGGAGTAAATAAGAATGTC
GTGGACAGAGAGTCCAAAGAAATGAGGTCCGATAGGGAAACATTGAGGGTCAAGGTCTACCCATCCACAAGACCTCAAATCATCCCCCTTAGGATTTAACTCAAAATGGGCAACAGCCACCAGGTGGTGCCAAACTACAGCCCAAACCAGTTATGGATTTAGCTCATACAGACAAACCACTGGGCCTCATTCTGACTAAATACATGGAGTTGAACCAATTAATTCCTTAACCTTACATTAATTGAATT
TTTATGTCAGAAGGATCAGGCTCCCATGCTGCCCACCCCCCCACCCTCTCCCAGGGCTTACTCCTCCCACAACCCTGCTCTTTCTCACTCCAACCTTTCATGCCACAACACCAGTAGGGGGCGGGACATGCTTTATTTTCAGCCACAGAACTAGCCCTCTCAGGGCCCAATCCCCAGAACCCAAGGCCCTGGCCCTCTTCCTGAGTAGATGGGCCTTTCTCTTAGAGCCGGCCTG
CTATCAGGGGGCATGTCTTTGTTACTATCCTCTTCTTTTTTGCGCCCTGTCTTTCTTGGGGCTTTTCCCATGTTAGGTCCTGGTTAGGCTCAATCCCACATGCTAGAGATTTCTTCCCTATCCTTTAACGCCACCTGCTGGAGGCTCCTTGCACGCTTCTTTCGCTTCATCCACTCTGGTTGCTTCTCTCCCAGGAATTTTAGGTCCCTCTTAGCATTCGCATCATGGTATAAACCTCACAGCAGGATCTGCCCTGAGCCC
CTTTCTTCCCTTGATTCCTGGACCTGTGAATTCTGCCTTTTGGAGAAACAGCATCATATTTTCGATGCTGATTTAAAGCATGCAGACTCCTGAGGAATCTTTCCCCAGCTCAGTACTGCCACCTGGCTGACACTGTAACTGAGTCTGCAAAAGGCCATTCCATCATTCTACCAAACCAGCTACTTCAGGATGGTAGGAAACATAGTAAAGTCGATGAATTCCATGAACATGGACCCATTGCTGC
GCAATGGGTCCATGTTCATGGAATTCATCGACTTTACTATGTTTCCTACCATCCTGAAGTAGCTGGTTTGGTAGAATGATGGAATGGCCTTTTGCAGACTCAGTTACAGTGTCAGCCAGGTGGCAGTACTGAGCTGGGGAAAGATTCCTCAGGAGTCTGCATGCTTTAAATCAGCATCGAAAATATGATGCTGTTTCTCCAAAAGGCAGAATTCACAGGTCCAGGAATCAAGGGAAGAAAGTGGGAGTGGTCTCACTCA
GGCCTGATAGCAATTTGGATTATATTTTCCATTTCTGGGAAGTTTGTCTTCATAATAAAATAAGGTCCCACTTGTTTGAAGCCAAGTGCATGGTGAGACAGAAAGGAATGTCTCTTCTAGGCAACCACCAGGGGGTAGTCTGGATCTGATTTTAGAGTAAGTGAGGAGCCCAAACTGAGGTGGGTTTGAGAATTCAGGGTTTTTTTTGGTGTGTGTGCCCATTCTTGGTTTCGGTCTTTAAACCTTGGGAATCCAGTT
CATTCCCAAGTTAATTAAACCTCATCAACACACAAGCAAATATTTATTTTCAGTTCTAAAAGCTTTCAGCCTTAATTCTTTAGCAGGCAATGCAAATTCATGTTTCCCGCCAAATCCAGCAGAGGGCAGGATACTCCCACCAACAGTCAGCAGCTGGCTAGTGCCTCTAGCCAAGCCAGTGCAGTTGCCTGGTGCAGTGTTCCTGCACTGGAGCAATCATCATCTTCTCACCTGGATCCGAAATACAGTGCAGG
CCTGGCTGTGGGCGAGGTGGGATGCAGAGGCTACTGAAAGAGTGAGTCTCCAGAAGAGAAGGGGAGGATGAGCCCTGGGAAGTGAGGTCTAGACCTCTGGAGTGTCTCAGTGTAGCCTGGTGTAGGGTGTGCCCCACCTGCTGGTGATAGCTGGAACTGCTAGAAGATGGGTCTTAGTAAAAGGTGGAATCTGCTCCACCTCCCAGCCCTGCTCAGCCGCAAGAAGTATAGTCCACTGCTGGAAAGAACTATGGTCCAGGAGCTCACCCTGGAGCTATGGACCATTCAGAACTGGCTTACAGGCCC
AAAAATGAAGCATTGACTTATTTCACATATTTACTCTTACTCCCCACCTTGATTTTGAACCCATCAGATTCCGCAGCCGGCCCAGTAAACATTTCACCCTACTGGCTCACTAGTGCCATCTAGTGGCTAAGGTTTGCAATGACCACATTTTCTAACTACACATTTGACCGTGGGGGAGGGGCAGGGAGCAACGAAGTACCTTTTGCCAGAATAATACTAAGTGTGAAAAACTTTCTGATACCCCGACAGGGAAATG
AGGGGCCCCATGCAGGGCCACCAACCCCCTCTTCCAGCCAGAGTTACTAAGCAGGACACTCCAGGGGTTCCCAGGCCTTGGTAACAGGCCCCTGGCAGGCTTGTTGGGGCAGCGTCCCCTGCTGGCAGAGCAGGGACAGATCCTGTCCTGGACACAGCAGTGGGCTGGCACCCTGCTTGCCTCATTGGCCTCGGGTGCCTGCCCTGCCCTGAGCTGCCCACTTAGCTGCTTGAGCCTAGTCACTCTGCGCCA
ATGTCTAGGTCTTTCCAATGATGGATTGTTTATTTTGCTGTCTAGGTTAGTGTTTCTAGCATACGTGTTTTTAGAGGTTTTGTGCAGGCTGCCTGTTGATTCCCTTAGCCCTAGATCACTGCCTCCTTTTTGGCACTAGATGGCACCATAAGCCTAGATTTGCTGCAGTTCTCATGAAAGTTTGAAGTGCTGCCTGTCCTGAATTCAGGGGGAGGGTCCCAAAGAGAATGCCCCAGCTGTCTGGGGAGGCTGG
TTAACATGTAATCACTGGCCCCTCTTCTTCCCAACTCGATGTTTATTGCTAGCCTGTTGGCACACCCCCCAGACTGACTGTACCGGTTCTTAGTCTGAAAAGCATTCATCAGTCTTCACATTTCCAAGAGAAATGCCCCCTCTTGTGGTGTTTGCTGAATACTGCAGTCCTCGCTTCCAGCAAGAGAGCTGTGACACCCCACTTCCCACATAGACATGTGAGGAGACTAGGAACTCCAGTCCACCCAGTATTGAAAATTTTTAGCTTTTTGCTGTGAC
GGAGATGGAGTCACAATAAATGGTTTGGGCATTCACAGTATTCTTCTGGAGCTGGGGTCAACAGCATCCAGAAATCAAGCTGCTACTCAGTAGAAAAGAATACATCCTGGGGTGGCAAACAACAGCGCCCACTAGAGGCTACAGGATGAGAGACATGGTACGTTCCAAGAGCTGGTATATAACTTCAGTGAATCTAAAGCATCGTGTATGAGGAGACTGGGAATGAATGACGGAATTAGAAAAGCAAGCAGATACCAGATG
CAGATGGGGCATAAGGTTTGGTCTCTAGCAGAGGGACGTAAAAGGGAGAAGAATTGGAAAGCTAGAGAGAGGCTTTTGGCAAAGGGCAGACAAGGTTCTGCATGGAGCGGATTCCTATTCCACTAGGTGGAGGTGTAAGCCTTGAAATACCAGGCAGTAACTTTGCCTCCATATGCTCTCTAAACAAAGGATGGAGAGGGAAGTCTGACATTTGGCAAGCTGTCCCCACAGCATACCTCCTAGCAGGAGAAGGTTACTT
ACACATATTAGTTGCATTCAGGAAAGATTGTCTCCTGCTCTCAAGTAGCCTGCAAGTAGGATCCAGAAGTTGGGGTGGGGAGCACAACCAAGGGTCCCACCGATGTAAAAAGCAACTTCATCTCTATCGCCCCCTTCTGGTTGCTTTGAAAAACTTGCCTTTCCCATTCAAAACTTGAAACACAAACCTCTGGGAGCTATGGAGCTCTCTCTCCCCCTACTGGCGTCTTCTCAGAAGCCACTCTTTGGGTTTTAGGTATATTTACACAGAATCAAAGCAAAGACCTTTACAGTTGGATGCGATCTGACAAATGTATACACCCTTGTGACCACGACCCTATGGAGATACAGA
GGGCAGCCAAGCTCAAGGGAGGGGGCACTAGTGGCCGTGTGGGGTGGAAGAAAGGAAAGGACACACCCCTGAGGAGAATCCAATCTGCGTATGAGCAGCCTCTGTAAATTCCACCTGATGCGACCTCTAGTGGTCACTCTAGTACCATGCTACAGTGTGCATATCCAAAATTGTGACCAGTCCATAACATGAAAGTTGACTCTCAGTTTTCACAGGTTTAAAATTTTAGAACTGTGCAGGCAGAGAGCTCTTAATACATATTAATG
CCTCTCTCTGTTTTCTAATTCACTTCGTTCCTGCACTTTTCAGCGCTGAATCTACCCTTTGCTCTGCTTTGTGATGCTGGAGTGGACTTGGTGAACATTTCTTCTTTGCCATGTGGCAGATATTAAGCTTTGTCAGCAGAGGGCACTAGAAGGCCACTGCAGGAGGAAAGAACGCTCTTGCAGGTTTCAGTGTGCTTTTTCCTAATTGCTTCTGTGGCCTTTGGCTCTCAGTGGCATTTGGGACACCCTGTGGTGCTCACCCTCCAGCGAATTCT
CGCACATATGTGTGTCTGTGCTGCTCTGTGTGTGTGTGTGTGTGTGTGTGTGTGTGTGTGTGTGTGTACACGGTGCATCTGAATTGTCCTGAGTGCTGTCTCGGGTATCCTTGAGCTGTGTGTGCGTGTGTCCCCCTAGCGGTATGTCAGTATTTTTCCCTGTGGGAGCCGCACACCTGAGGGCCAGGTGAGTCTGGGGCTGGTCCTGTGCCTGCGCATCTGTGTGCTGGCGGTGTCTGCATAGTACTCTGCGGGTACATGTATCTGTGCACCCCAGAAATGGGCAGT
TTGTCTTACTCTAGTCAGGGGGGTCTGAAAGAAGCTGCAATCCCCTTGGGAGGGAGACTTAGAAAGGCGCCTTGTTTTAGTGTTACTTTTAGAGTAGTGGGGGCCGTGATGCTGGTGAGTGGAATAAACAGGAAAAAGAAAAGCAAAAGAACGCTTCCTTTGTGCGTTTTTAACAGGAAAGCCCTCATTGTCTCCTCAGGCTCCACAGACGCCACCTAGTGGGCAAACAACCAGCTGACACTCAGCCGGCAGCTGGGGTCAGCCAGAGTTGACATTTCACGTCGCCCTTACTTCACCTGCCCAGTGCAGGAGTGTAGACAGCGCTTTAGCTCCTCGAAGGTTGCCCATCACTTTTGGGGCA
CCCTGCTCCTGAGCTTGCTGCTTGTTTCCTCTCTGTGGCTCCATTTGTAGGACAGTTGTTGCACTGAAGCTTGTGCATGCCGGGCAAGGCCAAGCTGGCTCAAACAGCAACCACCCACCTCTGCAAGGGTATGCCTGGAGCAGGTGCACCAGTCACCATCTAGCGGCCGGACATGGTACATCACTTCTTCTACCCTAAAGGTGGGCTACAGCACCATCTGCTTTTCCTAAGGCCACTGCTCCATCAGCAGTTAGGTGGCAGCCAAGGCAGGACAAGCTCACTCAGAGCAGCGTGTTAGTACCTGGGGCC
TATAACAAAACTTGTTCTTCATTTCTCCAGAGAAAGCTTTTGTTTTCCAAACAAGTACTTCTTGATTATTTTACCAGGGAGTGCATGGTTACCATCCTGTAATGTCAGCCCCATGCCAGCAGATGGCAGTCACACCACACCACGCTGTGGCAATCAGCTAAGCTTGAGAACACCAGGAATCTGTCCTTTTCACAGAGGAAGGGTCTGATGTGCTCTGTGCCATGGCAGGAGGGGTAACTAGCA
AAAGAAAAGGTGCCCTTTTTATCTAAACAATCAGAATCCAGTTTAAAATGAGTGTCTTTATTCTGTTTTATGGTATTTGCCTCTCTGCCTGTGGTCATCGTCTCTACCAGCAGATGGAGCACATCTCCTATGTTAAACACCACCGTAGGTTGTAGGGTGGGGTGTTTTTCCCTCATCTGTCATTTTTGCTGCAGTGAAATAGTAGTTGGAAGCTGGTGTAATACAAAGCAAACCCCCTAATCTCGGCTAGACTACAG
GGCCAGTAGCCAGCCACTGGGTTCCCGTTTCAGCACCTCTTTCAGAATCTGGGAGGGAAAAGTCATTGATGCAGAACAATCCCCTTGGGTTTCACGCTGTGGGAGAGAAGCCTTTGCCGAGAACCTTGGTTCCCCCTAGTGGCCATCAGAGGCAGTAGCACCCAGCCAGTATGGAGTCATTTCTTGAAAGCAGGAAGAGAGGCCTCTGGCCAGAGAAGGAGAAAGGTCAAGTCCAGCCAGCCAGGACCTCCGGGCACTGCTCCTGGACCAGTC
GGGAGCTGGCTGCCACACTCTCCCAGCAGTCAGGCAGTGAATGCCTCCACCCTGCAAGGAGGTCGGGTGCGCCCCACAGGGAGTGGCAAGTGTAAACTGTCAGGAACTGATCAGTGGAGGGAAAGAAGGGAAGCCAGTGCAGCAGCTAGAGGGAGACAGAGGTCAGAAAAGCCTTTGTGTGTAGCTCTAGTTCATAGTTTGAGAAACACTGCAGTGTGATCTTAGGCTGGGAGAAGAAGCCCCTAGAGAGTGAGAATGAAGACCCAAGAGTGAGGATAGACCTGCCACAC
TGGAATTTGGCAGAGATTCTGGAATTGCTTTTCATCGAGGTTGTAACACCCACCACCAACATAGGCAACACTGGCTATTTATCTCATAATGCCTCTGTGGATGTTTCCTTCAAAGAACACCAGATGGCAGAACAGACCCTAATACGTTTGCCTTGGGTAACAGGGAACTTCCGGACTTGAAGCCTCATTTTGGTTATGTAGACTGAACAAATAAAGTTGTAGAACCAGTTGTACATTAATAAATCTCTATA
TTCAGAAGGTAACTTGATAAAGAAATCACAGGAGAGTAAGGGTTATTACTTATGATGTTATTTCAAAAATAAATGAGTTGAAACCATCGACTGCCTGGTTTTCAGAAGGTAACCAGCAGAGGGCACTCTAGGCTTTATAGACTGCAGAAAATGCAAGCGGATCCCTCCAGAAGTTGGGGGTCAGTGCCTTAATCTTTATCTCCAGAAAGATACTTTCAGCTTGTTATTATTATTATTATTA
ATTTTAATGAGCAGCCAGGTTTGAGAACCAGCGTCCTAATGGGAGCAACCTCATATCCAGGTGTTGTGCCTCCTGAGCCTGGGAAACAACTCTGGCAAAAACCTTGCGTCTGAATAACTTTGTGTTCTCTGTCTCCATCTGGTGGTCATTCCGCTACATTGCTATTATTTACCTGTGCAACTTGGGCTCTTGTACTTTTAAGAAAGTTTGCCAAAAGAATCAAAAAAACCAAAAGACTTGAAATTTCAAGAAATAGAAATGGCTA
CGCCTGGCTCCTCATGGCTTTGCTGCTGGCTTTAGGGGTCTCCTGCAAGGTCCCAGGCACACCTCAGTGGACTGAGAATCTGCAGCTGAGGGGCTAGGGGAACAGGGTGTGGTGCTGGGGATGACCACTAGAGGGCAAGCTGAGCTCACGCTTGCGGGAGCTTCTCACAGCTCGGCTGGTGGAAGCGCCTCTGCAGTGCAAGGGGCTTGAAGAAGCCGGGGATGCTGGGGGCTCCCGGTCCCCTTCCCACCGA
GGCCCAAGCCTGGCCAGTTCTAAATGAGGTCAATCAGGATGCACCCACCCTTCTATACTCAGCTGTGATGCCTGGGACTCTGCAAAACACACTTCTGCTTTGCCTTTGCTTCCCTGCTAGGCTTTGCCAATAGGGGGAACTAGAGGGAAATGGAAAGACTGAAGGCGCCCTCCAGTCCGCTTTCTGTTTCTCTGAGTGTCACTTATTCAGGACTTCACTCTGGCTGGAGCAGTTCGTTAGGTAGCAGCAGCTGACTCAGTTTTTCCAACTCTTGAAAAGCCAG
GCCAGTGGGAAATGACATTCAATCCAAGCTCTCCTTGTCATACTATGAACCCTAGCTTGGGGCTGTATCTACTGGAAGAAGGAATGCCTTTTATTTTGCTCCTGTCCACTTGCCTAGGGTCACCTGGAGGTGGCACTGTTTTCTATTTCAGACAGAAGTCACCCAGAGGTGGCACTGTTTTCCATTTCTGTTTCTAATGTTATTTCAGACAAAAGGTGTATAAAGGCCTACTCTAACCCTGTAACTGAGGTCAATATTTCCCACTGTAA
TGGGGCCCCTCTCGCTTTGGAGATACAAACTGTGGTGGGGGTGTTGCCTGTGGGGGACAAGTAGAGGACCTGGGGGCTGAAGCCATAAAAGTGCAAGAACCGCTGTCCCCTTTAGTCCTGCCCTGCCATCCTTCTCCACCAGGGGATGCTCTTTCTCCTTTGGTGGAAGGGCCTGAGCTGGGGCCAGGTGTAGGTGCCCGTGCCCCATAACCCACCTTTCATACATTATGGTTTTTCCTTTTCAGCTCACAGAGTTTTTCAGATTCTTTGTCA
AGCCCATCACAGTGCCTAAGTTTATCAATGCATAACAGTCTATTTAGTTCATTCCTACGTGGATGTTTATGTTGGAGCTACATTCACAGTTAAATACGTCGTATTGTGGAGGAGTTAAGATAGCGCAAAACTATGTCCACCAGGTGGCACTCATCCCTCTAGATGAGGGGCAGAAGTTGAGGGGGAAACACTTCTGATTGTGTTGTCAGCACCCTTGGCAAAAAGATTCAAGTACTGACCTTTAGTTTCCTGGGCCTACAGCTTTTTATCCAGGGTGAGTTGA
AGATAATGAGTATGTCCATCACCTCAAACGTTCCCTTGGGGCAGGTTTTTTGAGGGTTCCCAGGTAGGATACCGCTCACCTGCAGCCTGGGTAGGAACGGCCAGAGGGTGGTAATTTCCCATATGGCCACTAGGAGGCTCTGTGGCCCCTCAAAACTGTCCCGTCAGGACCGCTCCTACCCCTTAAGGAGGTCTTAACTGCCTCGTCTCCTGATTTAGCGAATGGCTCTGATATTCTTCAAGTTGCAAAGCCAGATCCACAGGA
ATACCATATTATAATCTTATGGGACGACTGTCATTTATGCGGTCCATTCTTGACAAATATTATGCGGTGCATGACTGTGCATGGAAGATGGAAAAGACATAGTGAAATTCCTCAAGCATCCACAAGAGGGCTCCCCAATCTCCCCAAAGCACCCACTTCACTATGATGAAGAGCCTCGTAGGACTCATTGCCTTTTCTTCTACTTGGGTATCTATCGAAGCAGGTCAGTGAGAATCAGGCCACAAATGTGTGATGATGGC
TGTAAATGCATTATCACTTTGAAATTAATTAATTTTTCCATTTTGGCTGCCTGCAATATAATAATCACTAATGAGAAACTCACAGGAATCAATTCTCAGCACAGCGGCCCCTACTGGTAAAGCCATGTCTCTGCCTCCCTCTTCTTCTTCAGATCCAGAGAACTGGACAAGTGTATTGGGGCGTCCTGGGAGGGAAGTGTTTGTTTCTTCCTCCCTTCAATTTATGGTGAAATAAAAATCACAGATAAA
CAAAAGAAAAAAAGAGACCTTAGATCCTCAGTTCCCAAACTGTGCACCAAAGAGCCCTGAGGCTACACAGCAAACTCACAGGGATGCTGCAGAAAGATTCTGAATTTTCGAGGGAGACGCAGCGCCATCTGTTGGACACTCTGTGAATTACTAACTGGCTGGAAATGATGCTGTGTCTGTGGATGACGTCTTTGTGAAGCCGGGTTTTTTTGGGTGCAGTGATACAAAGCACCACAAGGAAAACCAGTGTGGAACAGGAAATGAGGGTGTCA
GGCCTCTCAAAAAAGTTGAAAAAGATTTTGGGTAAGCAGATCCTCAAAGCACACGCTAAAGCTTCTGCACAGTAGACATTTTGTGAACAGTCCAGTGACAGTGTCTTTTTAGTGAATGACAGGAGGAAAATCCAAGCTGACTGAGTCTTCTTGACCACTAGGGGGCTTCACTGGACCACAACCCATATCACACTGGCAAATGAGTGAAAATGATTGTTCTTCATTGTTTACCTGTTTATAAGGGCGATTTTCCACAATCAAAGTAGGCCCTTTGTAATTGTCAGGAATTATATA
CCCCACAGCCTGTCCAATTAGCTATGTGAGTTAACTGCTCAGTTTGGTCTCTGCAAAGCAGAGCTAAAACAAACAATGCGCCTTCCTTTAGGGCTCTTAAAATTAAAGCATGAGTACCCTCTAGTGGCTTGCAGGAAAGTTTCCACGATTCTCGAACTTTTCCTAAGTCCCAGATGAGTGAAGGACACTGGCAGGGGTGGGATGTACTGGAGCCAGATGTGTTCCCCACCAGCACACCCAGGAAATACATTTTTGCACAGCTGTAATTTTGACTTA
AAGGCAATGACCTCCAATCATGGTAGTAGCTAATTCCTTGTTTAATACTTTAGGTCAAAGTGAGTGCACATTTCACCATTTTGTGGTCTACCAGAGCAAACACAGAAGAATGCTTTCTGCCCCCTGGTGCTCATTGTCTGCTACTGCAGCAGATGAGTCAGCTGAGATATGTTCCAGACAGAAGCAGAAGGAATTGTGTCTCTACTGCTTATAGCACATGAGCAAAGCCACAACTTTTCAGTGCGTCACATGTCAGATACCTCCTAAATATG
GCTACTTTTGCAATTAATACTAAATCTAACCTCGCTTTTTCCGTAATTTCTATAATTTCATCTGAACGTAGTAACAGGTTAGCAGGGGGCCACCAGCCTGGGCGCTCTCGGTGTTATACTGTCCTCTCGTGGTAAATATGGAGAACTGCAGCCTGACGGCTTTTTCCTCTTTCAGTTTCCTGTTCCATTATTTTGCCGTGCTATACATATCCTTGTAAACTGCCTTAAATTCTTTCTAGGACACAGCAAAATCTAAAATAA
GAAAAAAAAAATCACCCTTCTATGGCCCACATCCCAAAACTGGGAAGGTTTCAATTCTAATCACAATGGAAGTTTCACCAATGTACAACCTCAGCTTTTGGTCAATACAAATACGCCCTCTGCTGGTTCTATCATGCCCTGTCCCAGAGTTCAAAATAGTTGAGAAGAGCAGTGAAAGTCTTCAGTGAGAGTTTTTTCGCGCCAGTCATGTTAAGGAAAGAAATACTCACAGAACTACCCTTTGGCACC
TCTAAAAAACAAAAGTAATATATTTACTTCACAGACGTGTGGTAAGAATTCAATGTGAGAATGTATGCCACTACCTGCATTTACAAATTCACCCACTTCCTGCATTTGAAAATTCAGCCACCAGGTGGCACCATATGCCTTGGTCATGAGCTGTAATTCTTATGGGTACCTGAGTTGCCAGAGATTTCAGAGGGTCCTTCCTCTCTGCCTTTTCAGCTATGAAAATTTCATCTTTCTTAAAAAAGCAGTACTT
TTGTTCATACTTCGAAGTGTCATCAGCCCCACATTTTCATTTTTGAGTATCCCTTTTCTGAGCAGAGACCGGTCTACTGTGGCAACATAATGCATCCAGTTAAGGCAAGAGATTGACGACTCAACACTGACCTCCACTGGTTGGCATGGAAATACCTAATCCCTTTCGTTCAATGCCTTGGCCATTTTCACGGGGTGCACAGGGAGCCCTCAGCACCTTGCACTGCACTGTTGGTTGAGATTTTACATGATTTTAAATTACCTT
TATATTGTTCCCACAGCCCTAGGAAACCAGTTCACTCCCCAGTAAGACTCCAGGGTCCCCCAGAAGCCTGACGGCTGTGGAGCTAGCTTTGAAAGCCAGGACACCCTAGTCACAACACAACCACTAGGGGGAGATGTTGAGGTGATGCAAACCACGGCTGGGGAGCTGGACAAACTGGTGGTTGCCAAGCCTGGCCATGCAGACAAAGCCCCGGTGAAGCTTTTTAGAAATACAGACGTCTAAGCTCCACCCAAAGCCTCCT
GAACAATGTATGCAAAGATTATTATGGTTTTTTCTTCTCCCTGCAACAAGCGTTAAGGATCATTATGTTTGTTATGTTGTTAAAGTCCTGGAACATAGAGATAAGAGGTAAGTGAGCATCCCCTGGTGGAGAAAGGGAGTCTTTTCCCAGAATCAGTGTTTTCCCTCGCCTTGTGTCCATTGGCAATCACTCAACACAAACTGGTGGCCATTCGGTACAATCAAACAAGCAAGCAAACAAAATCATCAATATGCT
GTGGCTTTATGGGTGCCTATGTACCGTGTATATGTATGTAACATGTAACCCTGCTCAAAAAGGTTAGAACTCACCCAGTCAGCTAGCGACTCCAGAATAATCAGATACATGTTCCCCCAAGGTACCACAAGATGGCAGCACATGCACACAGCATTTCAAGCTCCTGCACACTGAGATGACAGCAATTAATCTGCCCTCTAATAATGCCTCTGCCATCCTGGAAAGCCCTACACTTAAACGGTCATGATGCCTGTTTCTATGATGATGTGTTGCAAACACACGCAGCATTTCTG
TTCATTTGACAATAATAGACAACAAGGAAACCAATTTGAAATTTCAGTCTCTCTTTAGGAACTTAAAGATGAAGAAAAACTAGGAGAGTGGTTATTCTACAAAGTACCATCAGGTGGCACCATTGCACAGCGGCTGCATATCCCCAAGGTTCAACTCAACAGAAGGGCCAGCTCAGTCTGGCCAGCTGCGACCCCACCCTGGCCATGGCATGTCCCCGCCCCACACCTTTACTAATA
TCATGTGAATAGATCTCTAATGTAGCATATAGAATCTTTATTAATATGGATTGTTGCATAACCAATTATCTTACATCAAGACATGCTTACTGTAAGGCACAGTAAAGGCTCCTGTGATGATGGCTCTGCACTGACCCCTAGTGGTGCCCTGCAGTCTCTCTCCTGCAGTTAATAGGAAAGGCAGAAATGAACCCTTCTTGAATTTGTTCTGCTGTCTCTAGATCTGGAAAAGAGACCCTGAGCTATTCAAATAAAGATGGTCACGGCCGGGTGCGGTGGC
CTCCAGCACTGACATCCTGTGACTAGGTGGATAATTTAACTCTTCCTAACTCTACAGAAAAAGTGAGAAGCTCTAGAGATTCCACTGGTAACCTCTTCAAGGTTATGTCACATGCTGCCACTAGATGGCGCAGGCAATTCTTGGGACGGAGGAGATTCTGGTTATTTGGGATTTTCATTTTCCCTGTGCAATATACTTGAGACACTCAGCTTAAGAAGCTTCGTGGGGGAATGACATTTTAGCTCCT
TGAAGAAATCTGTAAACAGAGATAAATAAATATGTGAAGATCTTGTAAGCGGCTCCTCTGGCATTTATAGTCCTATACTCAAAAAAAAAAAGACACTCTTTGCAGTTGTGCCAGTGCCCTCTAGCGGTCAGTGTGGTGTCTACAATTTTTTTAAGTCATTCCCGGCCTTCAAAACGTGCTGACCACCTCCCATTCTACCAGCCAGCCAAGAGGAAAAAAAAAAAAAAATCAGCCAACCAATAGAAT
TCACTAAATGAGGAAAAATAGACAGAACTTCGTTAATTGACTCAGGCTTTTAAAAATTGTCTCTCCTGATGGGGACTGAGGGATGAGATCTTGAAGCTCACAGAACACAGAGTGAGTCAACAGCGGCATCTAGTGTTCAATCAGAATCCTGCAAAGCCCCTCGTTGGAGATGGGAGGATCTGTGTGTTATTGTAAGAGGCAAATCAGTTACATTTATCCACTCGTGGAAATCATTGAGAAGCACTCACCCGAGTGTTTATGGTGCTGCTTC
CTCTCCTGGGGAGGTCTGCTAAGTAATGAGTGCCTTCCCTAGGCACTGACGCTACTGCTAGACCAAGATCAGCTAAGTAACGGTTGCCTTCCCAGGCACTGGCGTTACCGCTATACCAAGGAGCCCTCTAGCGGCCCTGTTCGGGCATGACAGAGGGCTCACACGTCTTCTGGTCACTTCTCACCTTGCCCCTTCAGCTCCTATCTCTTTATGGCCTGGTTTTTCCTAGGTTATAA
AAGCATCATTGCATCCACGTGGGAAGATGGCTGGCTGGGCAGGGATCTTGAAGATGTCAAGCACATCTCTCACCTGGAACTAACTGTGCCTCTTTGAACGTTAAGCAAACACCGGGGCTATACTGCCACTGTGTGGCAGCATGCAGAACTGCAGCTGAGCCTACATCGGGCCCTTGGAGAGTCTGTTGCATTGAAGAGGAGTGGTCCAGAAGGAGTCAGCTGGAGACGTTGTTACCACTGGCCCTATCCCAGATCCCCTGAGTTAGAAGCTCGGGGA
TTAGTTAGTTATTAGCTCCGAATAGATGTCAGTTAATATGGTAGGCACTGATGACGTATTCATGACACAAAGCTGGTCCCAATGCTAGAATGATCTTTGTTCGAGATCCAGGTTGCTGCTGCCACTAGAGGGCAGCCGAAGCTCATCTGTAATGGCACAGTAATGGTTAACCCCAACAATCTAACATTACCAGGGAAGAACTGTCCTGAAGGGCAAAGTACCAAGCTACCTAAAGTTTGTATTGATTCTCTCAAGACTGTTGCTAACAAAATGG
GGCGATGGGGAGAATTTGGTGAGGCTAGAGGTGAGGCCATTGCAGTTATAGGCAACAGTGAGGGCAGGGTGAAGGCAGGAAGGGACAGAGGATAGTGGTAAACAATGAGTAGATCAGTTGCGCTGGAGAAGCAGTTTCCTCTAGAGGGCGATAAATAGAGACAAAGAGGTTGGAACTGGAAGGCCAAGCCAAGGATCATACACTGTGTCCTACAGGCAGTGGGAGGCACTGCAGGTGTAAATGAGAAAGTGGCTGGGTTATCTTTTGCACTGTATGCAGTGGCATGAAACAATCTTTTGTCATGCTCACAAATTCTGTGAGTCAGATATTTG
TCATATGACGTGAAGAGATGCCCAAAATGACAGATCAGCATCCTGTCTCCCTCGTGTAGTTAAAACAAGTTGATCTTAGGGGGAGCCTCCCACCCCATTGTGAAAAACCAAGTCGGGAGGGTGGTGCAGTTACAGCTGAGCACCACTGGAGGGCAGGCTAGCCCACTGGCGATTCATGAGATAACTTCCTCCACTGTGGGACCCAGAAGGAAGTTAGGAGGCGATGCTGGGGCCTGTTCCCACCCGGCCTAGTAGCTTGGGATGTCCCAGCCTACCAGTGACATCAC
GTCAGGACATTGGTGCATTTTCTCCCCCATGCACTGGACACAGTGCATTTCCATTTCTTTTCCAGGTGGGGACCCTGTAGCCAGTGACTCCTGACCTGGCTGCTCCTCAGCAGACACCTCAGGTTCCTCCTGCAGAAGAGACCCCTGTTGGCCACTCCTAAGCCTTCCTCAGGTGCCTAGATAGCCCCTCCACCCCGAGTCAGCAAGAAGGGCCACCGCAGTGACAGAGCTCCCCCTACTGAGAGCTCGCTGTGGTGGCGGGCCCGGGAGACCGAATGAGGCACTCTCTCCCCTAGAAATTAGATTCTGGGAACATCTTCCAACTCTCCCCCAATCCACTGCTCCCAAATAAGGGC
CAGGCCTCCCTCCCAGACATGCTTGCCTGCTGCTGGGAGCCCTAGGTAGGAAGAGTGAGCAGGTATACCAGACCTAGAGCTGGGTCAAGTCAAGCATCCCACTTGGAGTTCGCCACCGCCCTCTGGTGGTCAACATGAATATCTCTTTCCTGCTTCACTCCCAGCCCGAGAATCTCCTGCTGGACCAAAATTTCCACCCCACATCCCTGACAGGCATCATTTAGCTGCACAAGGCAGGCCCAACCACCAAACAGCTCT
CAGGGTGTGGGGCTGTTATGCAAACAAAATGCAAAACTTCACCTCTAGCAATTCTTCTGTGACTTCTCCCCTGGCTCCAACCCTAAACTGCCCGCAAGCCCCAGCCAGACCTCTTGGGAGGAGGGTGACACCGCGTGGCTGATTTTGGTATTGCAAAAGTCCTGGTTAGCCACTTTCCCTCCCCCTGAGAGCCCACGTCCTGAAATCCCCACTCGGGCCCCACTCCTGGGTGCCTTGACAAGCGACGTGACCACTGCCAACCTCAG
CTCCAAAGCTTCGTGTGGCTCCTCGAGATCTCATGCTCACCCTGGGGACACCTGGGACCACTGGGTCATCACTTGTCTGTAGGGACAGCTCCAAGGCCCCTGGTGTCACCTCTGTGCTGTCACCTGCTTTATGTCCAGCAGAGGGAGCTCTGAATCAGGAGTTAGGTCCTTGGTGTGCACCTTCCAGCTCCCCAGGGACCTGCCTCAGTTTCCCCAGCTGGGAGGCAGCATGTGGAAGGGAGCGCCAGAGGGGCTCACCCCACCTGGTGGGCATTCTGTAAC
GGAAAAAGTATGCTGTGATGTCCGGGATTTTTACCACTTTGCAGAGCCCTGGAGGTTCCTTTCCAAATCCCGGGCCCGGCCCTCAGCCTGGGCCTCTGCTCAGCCAAGGAAAGGCATTTGGCTCCCTCTAGAGGCTGAATGTGGCAATAGCCCACTGATTTCTGGTTTCTGAACATGCACCTGTTAGTCCTCCTAAGAGGCCATCCCCTTCCAGGTTACCAATGTCCTACTTATAATGTGCCGTCCTTCAGACATGGTATAATTAAGGA
TTGCAGGGCCTTAGCAACATCCCTGGCCTCTCACTTCTAGGTGCCAGCAGCACACTCACAGTCCTATCAAAAATGGCTCCAGGCGTTGCCAAATACTCCCTGGGAGGGTAGAGAGGTCAAAAGTCATACTGGTGGAGAACCACTGAGGAACAGTGACCTCTACTGGCAGAAACAGGCAAGCCTAGTCCCCCAAAATGTGCGGTTTTCTAATACATATCAAAGACGTAGGGACAAACCAAATGAAGTGGCGCATGCTGGACAGAAAACATTTTCACCAGTTTTCTAGAATGCTTGGGGTGTGAATGATTCCTGTGGTCT
TACCAATAAAACCCAGACTCCCTGAGGGTGGAAATGAATCTCAATGAATGTCAAGGGAAAGGGCAGCTGGATCTCTAAACTCTGGTTCCCAGAGGTGTCTTCCTTTTGAGATCTGTGACAGCCACCAGCACGCTAGCCGCGAGGGGGCGTTGCTTCCCACCTAACACCCAGCCTTGACGGGCAGGGACCTCTCTTTAATGCCCTAGCACGGTTGGGTCAGGGTGAAGCATGAAATCAAGGCTGCAGATACTAGGAGAGAGCAGAAGGGAACGAAGCCCAG
GGGTTCAATTGTAAATTCAAAATCTTGAGACTGGGACACCCTGACCTAGGAAAGTCAAGCCCAAGGCAGAACCAATGCACATCTCCTCTACCACCTCCCCAACTGTGTGCCCTTACTGAGGGCTCCCTCTTCTGGTGGGCAGGAGAAACATGTGCTTCAACATGCCCCAGAATGAGGAAGGAGGAGGCTCCCTCTACAGAGAGGTGGGCAGGGGAGAGCACAGGTCGACTTGGGTCTGCCCTCAGCTTCCCACAGCAAACAGCAAACACTGATGTTGTGCTTACTGT
GGGAGTCTCCCTTTCCCGGTCTGCTAAGTAACAGTTATCTTCCCAGGCACTGGCACCACTGCTAGACCAAGGTCTGCTAAGTAACGGGTGCCTTCCCAGGCACTGGCATTACCACTAGACCAGGGAGCCCTCTAGTGGCCCTGTCCGGGCATGACAGAGGGTTCACACTCCTGCCTTCTGGTCACTTCTCAGCATGTCCCTTCAGCTCCTATCTCTGTATGGCCTGGTTTTTCCTAGGTTATAATTGTAGAA
TCTCCCAGGGCTGAACACCAATTTCAAGTCTTCAGGTCCTACTGCAATCTAAACAGGCTATCCAGAAGAGAATCCTGCACCAGTCCAAGTGTGAGCAGGCCTGGAGACTCTGCTGCTGAACTGCACCCCCTGATGGCCAGCCTGGATGTCACTTCTATCCTGCTTGAGCCAGGCTCCCCGGATCCCTGGACCACCTCCACTCCAGACCAGACAATGGGGAAGCTGCTGGTCCCACACCATTTCTGAGTTTT
CTGAAAACACCAGCGAGGACCCAAGAGGATGTGTATCTATTGATGAGGAACTAATAGCATTAGTCAAATTTCTTACCGGGCTGAATGTTGAGAAATTGTAAAGCTGGCCAACACTGCCCCCTGGCTCTGTAACTGATGCTGCTTTCCAGCCTATCTAAGCAATCTGTCAAATCTTCCACAGGACAAGCCAACCAGAAGAACTCACGCATTCCTTAAGATCATATCGCCATCAAAGGAAGCCCAGGAGCATTTCCCTAATAA
TTATTATTATCTCTAACGCTTGTGATGAACTTGAACAAATAAAAAAACTTCACTAAGTGGTTTGGAGTTGGTTTATTTCCCAGATTACATCCCTTGTGTGCAGCATTCACTGTCAGCCACAAGGTGGCAAGCTAAGCATCCTTAAATCTAAAGCTCAACTCTGGTCTGGGTGAACTTGACTATTCTTAGAAAGTTTATAAAGCAAGAACTTATTCCCCAGTAGTGAATTCTTATGGGTATAGCACACA
TCTTTCCCTTCAACCCCATTCTCTGTAACTTTTCCCTTTCCTCTCCTTCATTTCTTTTCTACTCCTTTCCTTTCCTCTTCTTTGGGTCCTAGAGGAGATGAATTGCACCACCTAGTGTCCAGTCTCATGATGCTGCAAAGGTCTCCAAAGTAGTTAAGGTAGGCAGAACCTTAAAGGGTTGTGCCTTGAGCACCCCTTCTCTGGGGAGCTTGGCCAGGCCACCTTTCTGAAAGTGCACCTA
AAAGGGAAACTAGCAAAGGCTTGTGTCCAAGGCAGCTGGCTTCAGGGCCCACCTGGATCCCACAGACAGAGCTAGATTAAGTGCTGGACACCCTTGACTCCAGTCCCCTGTGCTTTGGTGCCCTCTGCTGGTCTGAAAACTCCGCTGTTGGGAATTGGTGTGTGCATGGGGGCAGGAAGGAGAATGAACCAGTGTCCATCTGCTTTTTGCAATAAAACTGCCCTATACCTAGGTCCATCCAAGCCTTGTTTTC
AAAATAGACTTCATAGTCCAAACCAAGCTCTCTGCTATTGCGTTTACAAAGAAATGTGACGTTCCATAAATTGTGCCGATCTGAGACCTACTGACTTGTGTGAAACATTTTTTCTGAGTATAGTTACCACAAGAGGTCGCTGTTGCAACGAGTTGCGTTTAAAGGGTAACCCATTTATTTTCATTTCTGTACAAGGTGTTCTAGTATCTTCAGGTCCCTCATAAAAACATCTTTGCTCCTTCACTTGTTACTGAGGAAAGCC
CCTGAGGTCAGCATATACACTGGCCCTCTCTAAGCATTTGTATCCCCGTGGAATTGGAAAGTGACGACTTTGAAGAAGGACGGGGCTCACTTGCTAAGCCTCAAACTAGAGCAATTACAATTTAACATGTAAACATTCTATGTTTAACAGCAGCATCTGCTGGTGGGACATTGGTATTGCAGCCTAGCTCTGACCTTTGCAACCCCGGGAAGTAGAGAATGGGGGAATCTGAAAGGAGCAGAGTGGCATGATCTTGGTGGCAGAGTTCTCAAACAAGAAAAATGTAAAAGGCTGAGTGGCTCTACAAGCTC
TTCTGTGCAAGGTGTTCCCTTGGAATTTGGAGACTGCGCTCCAGCAGACTAAGGGCGGCTCAACTAGTTCTCAGGCCTTTTTACTACAGAGGGCTGGTCCTGCAGGGAGGGGACACCTACGCCATCTGCTGGTGAGAAAGAGAACTGCGGGGAGGGGCTGCTTGGGCGAAGGCCGCCTCCAGCCAGCCGTGCCTACGGACACGTTTCGGCTCCAGTTCTCCCCTCTGGTTTGCCTCCAGCTCTTGCGGACAACATCAGCCC
ACAGTCTCAGTTTTGCCAGAAATAACCTGGGGGACTTGAGGGGAGCGGGAGCCCATTGCGTCATAGTTGCTAGGCAACCCCCAGCCTGAAGGAGCGCATCGTCCCCCGTTGCCCTCCGGTGGCCGCTCTCGCATGCTGCAGGCTCTGTCCCGACTGAGGAATAGCAGCACTGCCACCTGGTGGATCCGCGGCGCTCAGAGAGCCCATTCAAGCGCATCCAGTTCCTCCCGCGGAGACCAAGCCCGGTCAGGCAAGTTCCGTGTTCTGCAGCTCTGGGCAGCTCAGAGCTTCTGAGGCTGGGGATCCCTCAGCT
TGCGACTCCTGGCAAGTTACACCATTCAGTGCCTATTTGCCTGCCTGAAGTCAGGTAGATGTTTCAGAGGTGGCTACTTCACAGAGGCGGCTTGTTTAAAAGGAACAATAGTTCCCTCTTTCCACTAGGTGTCAGCAGAAGCACAGCTGGCCTCACTCGGCATCTCTCCACCCCTACCCCCGTAACCACCCCCGTCCCATCCTCTCCATCTCCACTCCGGGCCCCAGACCTCAGCATCTCAAATTCAGA
AGCACCTGGTCCCATGCTGGGGCTCAGCATCGCTGTCTGTCCAGGGATGAGCATGCAAAGGCCACATCCTGCTGGGTCTAAGCTCTGGATCCTGTTGAGGACAGAACTCAGCAAATACAGCTCAGTGCTGCCGCCTACTGCTCACCTCTTGCCATTACACACTCAGTGCGGGGATCATCCCCGCTGCCCGGGAGAAGCTGGAGGGGCAGGGTCCTGACCCAGAATGGACATCATCCTGCCCCAGAACGGCTAAAGGACCTCACG
TTCAAACCTCGGACTTCATTTCTTCCCCACCTCCCCGGCCCTCACCTGGTCCAGCCCAGCATCCCTCACCTGGACTGTGCAGTTCCCTCTACCCTTGCTCAGGTCTCCAGCCTGGCCCTGAAGCCTGTTCCCTCCGCAGCCTCCAGAGGGCGCGAGCGAACACCTGATCAGGCCACGCCCCCTCCTCCCGCTCAGAACCCGGAAGGCTCCCAACTTGTGTTAATTTCCCATGGTTGCCGTCACAAGCTAGCGTTTTTTTAACGACGCAAATTATCCTACAGCTCTAGAGGTCAGAGATGTGGTTCGGGTCTCACCTGCCTAAGACCAAGATGTCAGCAGGCTGCAGTCCTTTC
TGAAGAACTGTATGTAGCTTGAATCTTTAATTAAATAAGTGTTTTCTTTTGCATGTAAAATAGAATTCAGCCTTTCCTAACTCAGGACAGCAATGGGCTGAAGACACTGCTGGGCCCATCCTGCCACCTGCTGGGAGGCCTTGTTCCCTCAAAAGCCTTGGTTTGGAAGGATGATTGGAAAATAGCTTTACACACCCACCCTTTATTGTGTTTTTATTCACAAAGCCTTAATATACCGCCATACTTCATGTAGTTGATTTT
GGAGAGATGGGGTTTCACTGTGTTGCCCAGACTGGTCTCGAACTCCTGACCTCAGGTAATGCACCTGCCTCAGCCTCACAAAAGGTGTTTAACCCATTCACACAGTCTCCTCCTGTCACCTTGTGGCCAAAGGTGAATGTTTAGAAGCCAGTTGCCTAATGTAGGTGAAGATGACAGTTATGCTCCCATCTCATCTGGATAATACCCAATCTAGACAATGCCATGACTGAGAGACCTCAATTATTTGATGAACTTACAATTAGCCTTGGCTTGTCTGCAAAGACATTAAAACCTTTAAGAATGACCTTTATTGTCCAAGAAAGGAAATTTGAGGAGATGGCACCCCCTGCTGGTAAATTTTATCATCATCAGAATTTAATTATTA
AAGTTTAAGTAAGATTCTTTGCCAAATTTGGTACTGGCCTTACCTGCCCAGAGCTTTCTGACAAGCTACCATTTGTCCCGCCTTTTAAACCAGTGCATTTCAGGGAAAGGGAGACCTCTTGTGGCGTTATGTGCATTACAACGGACTTTCCTCAGAAAAACCAAGTTCTTCAAATCCAGTGGAATTTACTAAACTTGAAATATTAGCCGGGCATGGTGGTGCATGCCTGTGGTCCCA
TGTGAGCCACCACACTCAGCCTAAACTCTTTTATCAGCTTGCTAAAGGCCATGTAAATAGAATAGGCTCTAGTGACCCAGTTATCTTTTGAAAAGCTGGTCTCCTGTAAGAAACAAATTCGGCCGCTAGGTGACGCTACTTTCCACAGTCGGGCTTCTCTGTCTTAGACATTTCTTCCTATCAGCAGAAGTTGCTACTGTACTGGTTTTTGGTAATCATAGTAAAGTGAAAGCATTGTAGTGACTGTGGGAGATGT
TTCACAGAGTAATGGCAGATCTCGGCCTTGAACCCCTCTCTTCTTACTCTCAATGCACTGTCCTTTCCTGTGTGTGTGTCAGCTGCACTCTCCTGGGTATTATAGAGCAAACACATACTGAAGATTTCCTGTGCAGTTCATCACCACTAGAGGGAGGGAGAGGATCTCCAAAGTTAACATGTCTCCATTCATTTGGGCTAGAAATTACTTGACAAGTCAAACTATTAATGTAAGGTAATTACATACACAGGAATAAATAAAGAAA
ATTCAATGCAGCAGCCTCTGTAGCGCCCATCTGTTTCAAAATAACCCTAATTCTGCTTACGATGCGGAATGCTTTGTTGACTGGAATTTGTCCTAGTTTTCTTCAGCAGATTTAATGTCATAGGCCTCTGGTTCCACCTGCTGGCAGATATAAATACCAGAATGAAACTCGGGTGGATATGTTCAGTTGCAAGAAAAATCCGAGCTGTAGCTCAATGGTTCTCAAAGGCTGATGTACATCGGAGTCACCCGGGAGCTCATTAAAACTACAGCGGCCTGGGCTCTG
ACACGCGCACAGCCCCCACACTCCACCGACTCTCCGTCTCCTGCTCTCTGCCCAGTAAGGAACACAGGCCCCACCCCCTCCACCCTCACTGTGTTTGGGATCAGCCATTTCAGCGGGGTGAGGCGTCCCCTTGTGGGTGCGATTGGCATTTCCCTGAGGGCTGTGAACACTGAACACCTTTTCCTGGGCTCACTGCGATTTGCATTCTTCTTCTGATGCCAGCGGGCAAGGGGAGGTCCCCAAACGCCGGTGGGACCTCGACTCCAGCCAGTGTCCAGATTCTTGATATT
TAGCCATAGGCCATTACGTGAATTATTCATGGGAAGTCTAGAGTCTCCCTCTAGGAGCCTCATCTTTCCCTTGAATTGTCTAATAAGCTGAAGTTTGTTATCCCACAGAAAGTTGGCGCTGTGTCCTCCACTGCCATTGCTTCTCATGGCCACAAGGTGGCGCTGTACAAAAACAGGTCCTCCAAGGTCTTAGAGACCACGCTGGCCACTCTTCTCTGACATCTCGCTGATCCACACCATCATCGCTCTCAGAACCCAGAGCGTT
ACAACAGCAACTTCAGTGTGTAGAAAGGGGAGTAAGAAAAGTAAAAGGAAAAAGAAAAACAAAATGAAGAGCAGCTGAAAATACTGTGGAAACAGTTGGAGAGGAAGAAATGACGTGGTGAAAGAGCAGCCTCTAGTGGATGCAGGTGGTAGTGCTGCTGACCAGAGTTACCCGTTCTACCTTAACAATCCCAAGTTGACGGTCAAGTCCAGCGCTCGCCGATGACATCTTATGGACCCAGGGCTCGCGGAAGGACCCAGTTGGAACTTTATCACACCAAGCCGGC
GTGCGTTTGTTCTCCCTCCGCCTTGTACCGAGGTCTGCAGGCTTAAGGGATGTTAACAAGGCTTCAATTTGCTGTGTGCATTAGCAGGTGCTGGAAACTACGTTGCCAAATGTGTCGTAGACACAAGAGGGCGATGTGTGCTCAAATGTCAACCTCACCGAGGAAAAGGAATTCATCCTTCAGGAATTTTTGGCTGAATTCCCAGACCTAAAAAAGATTAACAAAGTGTGTTTGGGAGGGGCAAAATTCACTGTGAAACCTA
AGGTCGAAGGGGTCACAGCAGCCAATGCTGGGCTGTATGAGTCATTGTAGCATCTGTGAACTTTGCCACAGTACTAGAATCAGTGCCAAGAGGTCACTGTCAACGAGCCTTCCTGATGCGTTCCTGCCCCATGACTGCCCTCCAGTGGCAAGAGGTGGTGGCGTGTAAGTGATGGGGATTTATAAAACCAGAACCTCTAAAGTACATCTGTGTTTTGCTTTCAGATGACGGGCAGGTATGAGATGTACGCACGGGAGCTCGCCGAAGCT
CAGCTGCCAGTCTTATTTCCCCTGGCAGGAGGGGCTCTGTTCTCATCCTCTGTGGGCTGTAACAAGAATTGGAAATGGAAAATCTATGATTCATAATGACATCTGTGTGTGCCCCAGAAGGCGGCAGTGCTGCCTTAGGGTTGGGCTCTGGAAGACCAAGGCCTCCTGAGCCCTCTGCTGGCCACTCTGGGTTCTCCTCCGCCCATGCACGGTAACAAGAACCTACAGGACCACGGGCTGTTGGCATCCAGGAAGCCATGAGAAGGGAGGTGGCCAGCCCAGTACATGCCAAGCACTGGTGCA
AAAGGAGGAGGAAGCTTTCGTAAATAAGGATGATGAATTAAAATTCACTGTGATGTAAATTGTTCTGGGTTAAAGGAAAAATCGACAGGATTTTCTCTAAAATGATTGAAAAATCTCTGGATGCTGCAGGTCAGGCCAGTAGACAGCAGGGGGCATGAGAGACATTTCTCCCGTTCTCAGTCCTGTCCCCGAGCTTGTGAAGGCAGCGCACACTTGCTTCCAATGCGATCCTTGCAGCTTTTCCACCCATGATATCTGTATTTGTTTTTTCAAATTTTATGTATTTTTCTATC
AACCTGGAACAGCATCCTTCTCCCTTCTCTTCTCTCAGCCCTGGTTTTCCTATTTGCAAAGGGAGAGGTTTTAAATAGATAAGCCCTAAGATTCTCTTCAACTTGACAATTTATGTATGCAAAATTCATGCACCACCACCGGGGGGCGCTAAATCCATGGTTAGCTGGGCTTTGGATCTGAGTAGCCAAAACTATAGAACCTTTCGTTTTGCAACCTGGCAACTACTAAGCAAAAGATCGTCAGGGTTTGGGAGTCATAGATGGGGGTATTTTGT
GGAGCCACTGAGAGCATCTTCCTCCCCTTCAAAGCCTTCACTACTTCTTTCTGCTAGTTCCTTGTCCTTGCAGGAGCTTTAATAGCTCAATTCCTTTCCGTCTCTGGAGGGGCCCACAGTGCCCTCTGGTGGTTGAACAGCATGCTACACTTTTTTTTTTTTTTTTTTTTTTGTGGGGTAGGGAGAGGGTGGACAGAGTCTCCTGTCGCCCAGGCAGGAGTGCAGTGGTGCAATCTCGGCTCACTGCAACCTCCGCCACCC
TAAAAATTTATAATTTGATTTTTAATCTCACTCTCCAACTGTCCTATTGAGAGTTTGGAAAAGCATGTGCTACAAAAGCTAGAAAAGCCTCTGAGGACACTACCAATACTCCCTCTACAGGCCGATATGAAAAAGGACTGGAGAGTGGGATAGTCATCAGTATGCACTACACTCTAGCTGGTTCTTTTCTTTGCATCCTCCTGGGCTTGGTAGTCATAACTCAAAGTTTTCATGTTATACAGCAACCT
CGCTCTGCGTAAGGCCAGAGTCCACGCGGCTACTGTCACCCTCTCCCATCTCCTGAGCTGAGCGGTGAGTCCACAGCCTGGCCCGGCCTTGCAGGAGGTGAGGGAATGAGCGCGCAGTTACTGCCACCTCGTGGCGGCCTGACTACATGACCCTGAAACGCAGACCTAATCTGTTTCCTGCCTGCCTGAAGCCTGGGTGTGCACCTGAGACTTCTAGTAATTTCCTTTTTCCCCTTAAGGAACCTATCGAGAGTTCTCACAATTTTATG
GGCGCTGTACCTCAGTTTTGCCTTTGATACTACGTTTTGACAGCTGCTTAAATGATGATGCTGGAAAGGGCCTGTGATGCATGTCATCCCTCTGGTGAGTATTGATGGCATAACCCTCAGTTCCCAGTAGGTGGAGTGTGACTACAGGAGATCTTGTTCCATGCGCCAGCACATTTGCCCTTTCAAAGCAGAGTCATGCCAGAGAGGATTTCAGAACTCCCTGCCATTGCTTTTTCCTGTTTCTTTTTAGGGAGT
TCCGTAGCGGCTGAGCTTTTATTGTGCGTTTCTTCGGGCGTTTGAACTTTTTAGATGCTGGAACGATCGTTTCTAAAATTAGTAAATATCATAAGAAGTGAACTTTAAAAATGTTCCTCTCAATACCAGGTTTTCAAGAACGGAAAGAAACCTTTGCCGAAAAAGAAATCAAGGAGACTTGCAGGGTTTGCGTCTATAAAATTCCGACAGAGGGCGCTGTTGCCCGTTCAATGACAGGGAACGGTCCGTGGGAACGGTTTACCTTGCAATGTCTAGGACTTTTCGAATAACGCCCACGTTAAAAAAAATAACTAGGATTTTAATTATGGTTAT
CTCCAGCTCCTGACCTCAGGTGATCCACCCTCCTCGGTCTTCCAAAGTGCTGGGATTACAGGCTTGAACCACCGCGCCCGGCCTAATACTGATTTCTAAGTACTATCCTGAAATGACCAGCAGAGGGCAGCAGTACATTAAAGTGCTGAAGGAATGACGCTGGACCCTTAGGCTTCATGGTATGTTCTGGGCAAAGGCAGAGCCTGGTCCCTGGGGTGTTGGCATCAATGGACTCAGGAGGAATTTAGAACACAGACAAGGTGGTTAATTTTCTCTCCAAATTGGAGTTAT
AGGTCCTACCTCCGACCTTCCAAATTAGAACTGAGGGTGAGTTTCAGCAAGTTGTGTTTTAACAGATCTGAATATGTTCTAGTTTGGGAGCGACTGACTCAACACTTTGTAATTTCATGCAGTCCTACTGCTTCACCACCAGAGGGCACCAGGAGGCTGTGGTTTTCCCCTTAAAATTGCCAGCTTTTAGATTCTCAGTGTCGGCCACAGATACTATTCAGACCTCACTGGACTTTAAAAAATAAAGAATGACGGACGATATGTTGAGAATTATTGGCTAAC
TCACCACGCTCAGCCTCAGTGTGTATTTCTATCATACGAGTGATGTCCTGTCCCTACAAAGAGATTGCATCAGTCCACGTGTATCTTCCCGGGACACAATGTTTTGTATCAGGAATGCAGTGCATGCAGCAAAGCCACCAGCAGATGGTGTCCTGGCTCTTTTTTTGCATTTGCTTTTTTTTTTTTTTTTTGAGACGGAGCCTCACTGTGTCCCCCAGGCTGGAGTGCAGTGGCGCAATCTCAGCTCACTGCAACCTCCACCTCCCGAGT
ATTCCTGAATTCTGAAATTCATGGGTTTTTGCTCGAGCTAAAGACGTCCCCGGCCTAGGGCAGCCCAGCCTGGCCTTGCCTGGATTCCAGACAGCATCCAGGGCCGACGTCTGGATCTGTAGGGAGCGCTGTTCTCTGCCGCCCTCCTGTGGCCGCTGAGCCCTTCGCAGATCGCTGCTGAGAAGATTCCGCTCCTCCGCAGAGCCGCGTTCCTCGCCCCCTGGTGGAAATTGCGTATATTACAAGAAGCGATCTTGGGTTTCTAGCCGCAGCTTTCCCCCAACAGTTTCCCTAGTTTTGGAGGCATTCACAACCTCTTCAAAGCTGGGAAGGTCTTCCG
GAAAGGAGAAAATTGGGGAATGCAACAGGATCTGCAATTCGGGTGGGGGCGGATGGACGCGGATGGACGGCCCGCCTGGATCCGCGCGAGGCGCCACTCGGGGAGTTGATCTGCGGTCTCGCAGTGACACCTACAGGCCGCCGTGGCCGCGCACCTGCGGCAACTGCGTTCGACAGCGCCACCTGGCGGGAGCCGACGCCGGCAGGCCCGGAGAGGATTTTCTTCGTGAATCCAAGACAGAGGGGTGGAAAGTGCTCAGGACCTCTGGGGTGTGTCCTGTGGGCCGCTGGGGCTGGGGTGCAGCCCACGAGG
CGCTGCAAGAGTAGGGAGCTGTAAGGTGCCCTCCCCAGACGGCTCCATTTTGCCCACCTTCCTTTGCGGATAGCACCCCTGGACCTCCGAGGTCAGCCTGTGCCCTGCAGCTGGAGTCGCCCTTGACTCCACTGTGCCAGGAGAGGGCACCCTGCTCCCAGCTTTGGCTTCAGACTGCTGCAGTGCAAACTCTTCCCTCCAGGGGCAGGATTTGGAGCGCTGTGATGATAACCTCCCAGCTGCCCTGGGAGAAAGCAAAGTACAGCTTATCGCTCCCTCCCATAGGAAGAAACTGAGGTTCAGAGAAGAGCAATGAATGTTGCTAGTAAGTGGTCTTT
AGTATTGGTTGGACGTGTAAGCGGTTTAATAAATTGATACATTCTGTGCACACACAGAGGAGGGTGCACTCACACGGCGAAATTAAAAATGCAAAGGCATAAGCAGCTTTGCTGGTGTTGTCGCGCCATCGTGTGGCCTTTTTGACTATTGCAGCTACAGGCTCATGGCTGTATTTATACCATGAGGATAATAACCTGTTTGCCTCGATTGCTGGTGGGATGAAGTCAGAGGCTGATAGGACTTACTGCACTCACCTGCTTCTCCTGTACCT
GGTGACCCCAGCTGCTCCTGTCCTTAGCCCAGTGCCCAGCTTCAGAACAAGTGGTCAAAAAAAAAAAAAAAAAAAAAAAAAAAAAATCCCATCTGCAGGCGCCGGAAGGGCAGCGCGCCCTCGCGTGGTAGGTGTTGGTATTGCCGGGATGCCTGCCTGACCCAAGCCTTTCAGGCTTTGAAAAAGAGCGTTTTGGGGATTCTGTCTTAGAACCACGCCAGGACATTTTAGGACTGAGTTCAATCCTGTCACTTTACAGATGGGGACAGGG
GTCCTGGTACACAGAGAGTAGATGTGAGGTCCCGCAAGGACGAAAAAGACATTTCCTCCCCTCTGAGCTTGGGCACTAACAATGACAAGCTGAAGGCAAAGGCTGTTAGGAATTCGCCTCTATGCAACATCCCCCTCTACTGGATTCTTGCATGGAAAACAGCACCCTTACAGCCTCTGCTGCCCTAGAAGGTTTTCAGAGCTCTTTCTCTATGTTAACACACACTTTGGAGTCGCCAAGGCAATTTCCCCTCCCTTCTCTATTATTTCC
ACGCCTGGAGGAAATACTTTGCGGGTGCGGGTGAAAGAGAAAGGACCAGAGGGGATTTGTTAGATGGGAGGAGGTTGTGGTTCCCCTTGGGAAATAGCTTCCAACTCACAGACAATGCTGCCACCTACTGACAAGACCAAGACATGGGACGTGCAGACTTCGTGGATTTCTCCACTTTCTGTCTTCCACAGTGGAGGACATTTAGTTTTGCATTAACCATACTTTATTGTACTACCTTATATTGGACCCTAAAA
GGCAGCCTGTCCCTTGCCCTCGGCTACCCTCCACCCTGCTCCAGTCCTGCTAGGAGAGAACCGCAACACGACCCCGTTTCAGAAATGCGCTCCTTGACAAGCCTGGCTGCGACCTGTTCCTGGTTGACTGCCGTCATCCGGTGGCAGCATGTGGGAATGACATGCAGGGCTGTGGTGAGGATGAGGATGGAGTGAGCGGGTGGGGGGAACTGCAGAGAGGGCCCTAGTGTGGCCCAGTTGGAAGCGGTGACAGGAAGAACCCACCAGGGATTCCTCAGCTCTGGCCA
AAGATAGCTGTCCCATTACACGTGCCTCTAATGTAGAAGCAAAGCCTAGGAAGCTCCTACACCCTCAAGTTTATGATCTGGGCTTGCCAATGAGTTCCTGCTTTCAGCAAGCCCTCTACTGCCACCTACTGATAATCAAGGCGGGGAAGGAGTGATGGAGCCCCTAGAGTTGAAACGTAATGAAGAGCAAGTGTGTGTCTCAATGGAGTTCCCACTCCATGTACTTGATTGTAGCCTTTCAGTGTTGTACGTGCAAG
AGTGGAAGGTGCCAACTGCATCCCTAGCCAGGGCAGGAGAACAAAGAGAGGAACCCACATCGTGACCACAACCATCTCAGCCCCGAACGACGCTGCTCTCATAGCGAAGGTGTTCAGTTTCACCACTAGAGGGAGCGCAGAGCCCACAGCATCATCATAAGGTTAGGGAGAAAGAAGAAATTGGGTCCAGAAACTTCCTTCGGCATCCCCCACCCACCACAGATAAACGTTACAGCGATCTCATGGGAGAATTGAGAATGCACACAGGTCA
TGAAGTGACTCATGTCGCCTGCCCCACAACCTATGAGGGAGAGACCATTATCATCCCTTTTGGCAGATGACAAAATTGAGGCACAGAAAGGTGACATAACCCCCGGGGTCACACGGCCAGCAGGGGGCAGCTCCAGGGCAGAGCTGCTGATCTCTGCTGTGTTTCTGTGTGCTGCTCCCTCTGTCTGTGCTTCAAAGTATATGCTTTCTGGTCGGGTGTGAGTGTGTCTGGGGTTCACGTGTACATATGTACCTCTGCAGGTATGTGTCATGGCTGGCGTGTGTCCT
GCGGAGATGATAGGAAACAGGAGAGGCCTCTACCGCTGAAAAGCACGGGTCTGAAAGGGCAGGTGCCTGTCCTGGAAACCACCTTCTCTTGGGGCATCCCCTGGCTGCCCTTCTGCCTGTTGCCACCAGGTGGGGCTCTCTCCCAGCTCACCGTTCTTCCTGCTTAGGACAGCGCCCCACGTGACGTTAGTGAGGCAATGCATGGGAAACTGCAGCCCAAACAGACTCCTCCCTGGGAGAAACCCCAGCCCTGCCCCTGCAGACCCTGCACCCTAGACGCCGTTCCAGGCCGGGTTCATG
TTTTTTTTTTTTTTTTTTTTTTTTTTTTTTTTTAAAGCGTACGTGGTCGCTCTCACTCCTGAAACCTTCAGAGCCAGAGCTCTGTTTAATCCTAACACAGAAGGGAGGAGGGATTCTTAGGCCTAATGCACCCTCTAGTGTTCACCAGGAGACAAGGCCGCACCACCCAAAAGTCCTTGGTTCTTGTGAGAATGCAGAGTTGCCGTATTTGAGGTGGCATCTTGAAAATGCCTAATCGTGTTTTAAAGTGGATGCTCATCCACAGCAGATTCTGCTTA
GAGTTTTTCCCTGATGCTCAGCTCTTTGATAGGGTTGACTAGAAGGCAGGATTATTTTGTTTACTGGAGGCAAATTTTGAGAAGGGAACTCAATGCTCACTCCACACTCTTACCACCAGGTGGCGTCCCTCCTCTGGTCATCTGCATGTAGAGACAAGGTATGAGAGAATCAACAAAATTGGTGTGTGATTAGGTGTGGTATCAAAACTCCTGGGTGAGACGGGCGTGGTGGCTCATGCTTGTAATCCCAGCAC
AAGTCCACCAGGCAGTGGAGTGGAAGATTCTTTTAGTTTTTTTAACCAGCCCTGGAAACCCCTTCCATTCCACGTTTAGGAATCCTCCTTCCCTTCAGAACATGACTGCAGTGCCACCCTTCACCAGTAGGTGCCTCCATCACACCATCTCTCCCTCTAGGAACTGGAAACTTGAAATTCAGTAAAAGCCGTTTTAATCAACTCTCAAACTGATAACAATCTGTGTTGGAAAGGACATGGGGCATAGGCACC
TTAGCTATGAAAAGGCTTCATTTAAATTACCCACAGATAGTTTGAGGTCACGGACAATTACATTAATTAATTCGTAATTGAACTTTCCAGAGTTCTGTCGGGTAGTTCACGTCACCTGCCAGTAGAGGGCTCTTCGCTACTATCAAATATCACTAGAGGGTTTTTGTTGTGTGTCAATTATGAAATAAAGACAAATTTCCACCGTGTGCCTTTTCAAATTCTAGGAAGTTCTAGCAAACAACTAAAGACG
GGGCAGTGATTCTCAAACAGGGTGGTTTTGCCCACCACCTCCCCGCCTCCACCCCGCAAGGGACATTTGGGAACGTCTAGAGACATTTTTGGTTGTTGCAACTGGGACAGGTGTGCTACTGCCCTCTAGTGGGTAAAGGCCAGGGATACTGCTAAACATCCTAAAATGTACAGGGCAGCTCCCACATCAAAGAATTACCTGGTCCCAAATGTCAGTAATGCGAGGCTGAGAACCCCTAGTCTAAAGCAGAGTCTCTCCAACTTTAATGCGTGCAGGAATC
CCTCCCATTTCCTTTCTGGGCCAATCAGGGCTGTGGCACCTTGCCCCTCTAAGAGAGCTCATGATGGATGCATTCACTCCTGATGCTTCTCTGTACTCCCAGCAAAGGGTGCATCTTCTGTCCACCAGGAGGCCTCCTGCCCCTGTGCATCCTCAGGATTCCAGAGCAAATGTGACCTCTGATAGGCAAAAAGGAACTCCTGAATTTATTCCTAAATGGCATTCACTCACCTCTATTTTGTTCCCTCTTTGATTTGCC
TCCCCCACCCCCGGAGATCAAAAGTTGGACTAACAGAACCAGCTAGACTTTTAATCAATAGCAAACGAAGGTTCACTGTCCAGGACGCTGAAGGAGGCTCCCTCTGCTGGGGCCTGAGTGCTTCAGCTCTGCGTTTCACCTCCCAAGAGATAAGTCATGATCATGCTTTTGTTTTCTTCCTTCCAGCATCTTTTTCTTTTTCAGTGTCATTCATTAGTTTGGCCACATGTGACCTGGCATGGATTTTTGCTTAACAAGTTTTGCCTGGGCCTCGGAAAACCCTTTGTATGTGCTTCTTTTCCAGCCTGGTCTCGTGTGACTTTGGCCTCAGCATCCAGTTGGTTTACTGTGGCTTCTTTGGAGTCTCGGTGGCTGGCTGGGCCTCTGCCCTTTGAGCTCATGCCTCCTCCCAGAGCTGTGGCTTTGCTCCATTGCAGGACGGAGCTGAACTTCAGCAGCACCTTCTGCTTCTGTTTGTGTCCAGCGCCCTCTGCCGGCTCCACCGACCATTTCTTCTCCCGATCTGCCTCTTAACACTTGTTGCATCCAAACCAATGTTTCCTCAAACTCTGCTGCTTGTGTAGAAGGATTTTCCCTGTGAATCTTTAGACCATGGTGCAGAACTTTCTCAAGGGCCTGGCGTTA
TGCCCACTGTAGACCATCGGTGGAGGCTCTCCCTCCTCCTCTCTCTCAATCACCTGCCTGAGGAGGCCGAAGGCCAGGTGTGACCAGCCAGGCTGACCTAAGGCCCCTGTGACTGTGCTGGGCTCTCCTCTGCCACCTAGTGGCCAACCCCTGAAACTGCTGCAGGCTTTGCCTCTGACTCAGGGGCTGACCACGTGGCCCCTTCCAGGTCACTGGATGCTCTTGGGGGCTCTTCTCCTCACCCTCCACATGGGCAGCATTGC
CACAGACATGTGTGTGCACACATGTGTGTACACCTCTCCACATACACACACACACACACACACACACACACACACGGAGCCAAACACACACGTGCACACACAGAGCGCAGTGGAGTCCTTCCCACAGCTAGGGGGTGCTAGAAGTCTTCCCAGCAGAAATTCATTGGCTGAAACCGACGGACACACACTCACACAGAGGAAAAAAAAGGAAGAAGGAAAAAGAAAAGAAAATCCCTCGA
GAGGCTGAGGAGCTCTTCCTGTGGCTGCTGAAACGACCACACATTGGGTGCTTGAAAGCAGCAGAGAAGTACTCTCCCTTCTAGAAATCTGAAATCAAGGTCTGAAATCAAGGTCCGTGCGCCCTCTGGTGGCGCCAGGGGAGAAGCTGTCCCTGGCTGCTCCAGCTTCTGCCAGCTGCCGGTTCCTCAGGGGTGCCGTCCTCACTCCAGTCTCCAGGACCCACATCTTCAGGTCTGTCTCTGCTTCAGCTTCACCCTCTCCTCT
GGCAGCATGGCTGAGAGGCAGGAGGAGGAACAGGGTGACCCCGGGATCTGCCTTGGTGGTGGCAGCCCAGGCTTCTGCTGTGTGGTGACCGGTGATGCTGGCCCTGACCATGGCTGCAGTTAGCGCAGTCGCCACCAGGTGGCAAGCATGCCCATTTCTGAAGGATTGGCTGCTGGAACTCCGATAACTGGTTGGTTGATGGATTTGTTTATCCATCCATCATTTATTTATTCAATCGTCATTCATTCATAGCTTTGAT
TGCCTCAGGTGTCCCCAGGTACCCTGAAACCACGGCCTCTCTCCGGTGTGTCTTGAGGAGAAGGAAGTGCTATCCGAGGCACTGTGAGGACACCCTGCTCCTCAGAGAGTTTGTTTGCGGGCTCTGCATGCTCAGTGCGTAGGCTCCGTGCACCCTCTGGTGGTAGCCTGGGAAAATTTCTGAAATTCGGGGTGGGTTAATCCAGGCGACAGTCTCAGGAAGTGGAAGTGAAATAGAGCCAACCTTCCCAAACCTTGAATGGGGATTAAAAAGAAG
CGCAAAAAGTAGCCTTTGTCCCCTGTCCCTGTTCCCCCCACCCCTTCCCTAAATCTGGACCTTGGCACGTGCTAGAAAGAGCCTTGGACCCTTCCAGCTGCGTAAAGCAAACCTACCCCGGATCTCTGGCTTCAGCCGCCAGGGGGCAGTGGCAGCCCTGGGGCCCTTTCCCTTCTGGAGGAAGCACAAGCCTCAGGGAAGGGGAAGCAGGATGCGGAGGGCCAAAGCCCGGGACCTCTACTTGAACAGTTCCACTGGGGAGGCTGGAGAAC
GAGTGGGGAGGTGTGGAGAAGGCATCCTGGCAACAGCAGGGGCAGTCGTGACCCATGGAGGACACCCTGTGTGGACCCGTAAGGGGGAGCTGCAGACACCATGGACAGCGAGTTCCCTGGGCTGGTCAGCAGGGGACAAGGATCCCAGCAATCCATGGCCTGAGCTCACAGGCCTGGAGGGCTCCAAACAGCCTCCCCAGTGCCACCTGCTGGGAAAAAGAATTAGAACCAGGGATGCATCTAAAACTGACAGGAAAGGTTAGACAGGAGCTCCCAACAGGGCGAGTGTGCCTCGGGATCCACAGCCCAGGCCCCCTCCCCATGGGGGAG
ATGTGGCAGATAAACCACAAAGCCACAGGGCAATTCCTGTGCCTGCAGCCACCTGCCCTGTAAATCCTTCTCAGTTCATGAGTTTGCAGAGAACCTCTAGGTTCTGCATGCTCCACTTCACCACAGTGACCACCAGAGGGAAGCACTCACCCATGGATGACCAGCCCTTTGGGTGCCTCTACTCCAGCCTCACCCTGCGGAGCAGGCTCTGAAGGTAACCCTGGGGTTGTCATAGCATCTGCCTTGGAGAAAGGAGTTTTG
AGTGGTCACCAGGCCGGGGGCTGAGTAGCACCAGCCCCGCCCCCAGGGCCTAGCCTCCCTCCCTGGGCTGGGCGGGGCAGCTGCCTCCTGCTGGGAGCCTCAGGGAAGTAGCGTCCCCTAGTGGTAAGAAAGCAGTGCTGCTTCTGACCCTACCCTCTGCAGCTGCCTTTGTGTGTGTGTGCACGTGTGTTGAGTGAGCATGTGGGTGCATTTGTGAGAATGTGTGGGTGTACATGCGTGTGAATGTACACA
CATTCTTCTCAGGCCATTGCTTTAGCCAGTGAACTCACCTCTTGACTGACTGTATTAGTCATTTGCTTGAAGACAACTTCATTCTTCAGTAGGGGGAAGACCTAGGCCAGCAGCAGCTCTTACTCTGCAACCCTCTGCTACCCTCTTCTGGTGGTAGCCTGTCACTGCAATTAACCCTTCAAATCCAGGTGAATCTATTCTATGTGTGGTTGGTAATGGCCAATTTAGGAAAAGTGACATGGGGCAGAAAACAAAGCCAGACCCAGCTCCTGGCTCTAGAAAACCAAGTCCATTCA
CAGGTAAGGTCGGGACCCCAGCCCCCTGGGTGAGGGAAGAGGCAGGGACAGAGGACTGGCATCCCCGCAGTCACCCAGTAGGGGTGACTTCTTGAAGTCCTCTAGCAACAGGGGCTCTCCACTGCCACCCAGTGGGCTCCAGACCTGCTCCGGGCACTGCCTGCACTTCTTTGCTCTCGACGGCACGAGGTTTATCCCACTGGGAGGTGAAGTGTGGATTCTGGGGCAGGTCACCACCCTCTCTGAGCCTCCATTGCCCTGTCTCTAAAGTGGGGT
ATTTTATGAAAAGGAAGTTATGGGTGGGCATGGTTGAGAACCACAGCATCAGATAGATTCAGAAGTGGGGGAAAAGCATCTCCCACTTCCCCTTCTTCAGGCCAGCGTGCTGTGCAATTTATCCAGTGGACACTAGAGGACAGCAGCGACTCAGGTAGAGGAAGTGGGCGTTTCAGGGCTTGAATGCTTAGAATTCTCTGCTCTGTGCTCCCTATCCTGGGCGGTGGGCGGTGGGCGTTAATACCCCCATAATACTCAGTTACCGCT
CACATAAAAATTAAAAAGTAGTAATACATGCTGGTCTTTTGTCCACTAAGATGACAGTGCCAACTTACCTCCACTGGAGGCAATTTCTCCAAGGACACAGGCTTGTCCTTCCACAAATGTTTTATCCAGTCCCCCTAGTGGCCAACAGGATGAACTTCCAAGATTAGTTCTCTAACCCTGTTAGAAAACTAACATTGTTCTTTCAGGGTTAATTCACAAAAGGGAAATAAAGTAACCTCAATTTTTTTTTTGAAAG
AAATACAGGAAATAAAATCATATTTTATGTTTAAATGGGAGCCAGGAGATAAGGAACTAGGTTGACTTTGCATCCACTTTGCATTTGAGACTACAGATTCAACATGTGATGGAGGAAGAGTAGCACCTAGTGGTGAAACGCAGCAGCTACACCCACCAGGGAGCTGACTGGAAGTCTTCCAAGTACTTCATCCTCATTTGTTGAAACGTCATTTGTGGCATTTTAAATGCTGCATCTTTGATTCCTGAGATAGGTGTTTTAGTGT
ATTCTCCCTTGTCAGTGCTCTTTTCGTTCCTCTGATATCACACAGGGAGGAGAGAATGGAAGTTTCCCAGATTCAGGACATTCGCTGTATTTGACTCCTATACTAACTCAATTTGTGTTTTCTGTGCTTTGCAAAAGCAGTGTTTCAGCAGGAGGAACCACTAGGTGGCAGGGGTGCTGCATTCCCCAGCTCATGACCTTCTTCCAGTAATCTCAGTTATAAGGATACAGTTCCTTTCCAAACGAATGAGCTGCTTTTAAATCAACTTACTTATCAACATGAAATTCAAGGAGAAGAA
AAAGAGGTAATTGAGGCTGTTAGGGTGGACCCGTCTGTGGTGCTTTGTTCTGGAAGCCCTAGCAAACGAATACACTGCTCTAACACTCTGACTCTGCACCTTTTACCATCCGTCCTTTACCCAGAACATGCAAATGTCTGCCACAAGAGGGCCACCCTATACTAAAATTGAATGCCCTGCCACATGGTCCCACCAGGGTGCAGCTTGAAGCCTTTCCACCAAACTGGACCAACTCAAAAGGTAAGTCAGCCATGGAAAGTGACAGCCCAGGAGTAAAAGGGCAGGCAGACCCCTGGCTCC
ATAGAGAGAGACAAAGTCTGGCTCTGTCGCCCAGGCTGCAGTGCTGTGGCACTTTCAGAGAAGGGACTTGGACAGGGTTTCTGGCTCCTCCGGTCTCATTTATGGAGAGCTACTGCCCTCTGCTGGAGTATAAGAGGAATAGTCTGTTCAGTCTGTAGGTTCCCAAGCACATAAGGAGTTATGGTGAGGGCTTCCCCATTCATTCCCTTCACCTTTTGCCTTGATGGACAGACGTTGAGTGTGAAAGAACCACAGA
TCAGACTCAGCTCGATCACCGTGTGCTCTGTGACTTTTGGCGAGCTCCTCGCCCATTCTGGGCTTCCATTCCTCACACGAAGGGAAATGCAGGGAGTTGTTTTTACTCCTGAACCTGCATGTCTTAGTTGCCAACACCAGGTGGTGCTGTGCTCTTTTGCTTTTCCACTTCAGTCCTTGCTTTGCAATCAACATGAGCTAATACTGGCCAGCGAGCTCTGAAATCCAGTTTGTGGAACTCCAACCCTACAATAGC
TGAGGAAGAGATAAGTTGAAAGTGCAAGAGTTAATTTTAGAAGGAAGAACCTTTCGCCGAAGTACCTGAACGAAGTTTCTTGAGTTGAGGGGCTTAGGTTGAGAGGGAACCAAGAATCTGAAAAACCACTAGAGGGCAGCATCAGCATTCCCAAAGTCAGCTGGGTCCATTCATTAAATCCTGTTTCTCAAAGCATGAAGCACTATCTTGCTGACTTTGGTACTGGATAGATCCTGAGACCTTATCCAGTGTCAAAGCAGTATAAGTAGT
CCACTGAATGAGTGTGGCTTCCAATCTTTGCAGACAGACCCCCATCCTCACTAGAGAGCACTGCTTCCGACCTGCCTCATCGCCCTTCCTATAGTCACTCTCCACAGCTGAAGCACTGCTGCCACCCTGTGGTCACAGCTCCTCATTGCCAGCTCCGGCCATTTCCTTTTCCTAGAATAGACCTCTGCAGAGGAAGTGAGGAGGGTGAGGCTGAGTGGAGGTGCTAGGGTCCAGTCTCCAGGG
CATTAAGGATCAAATTTCAAGTCTCTGTGTCTTGGGACTCCTGAGGCCCTCTGCACAGACCCTGGAAAGGAATGGGCTATCCCTTTGCAAATGCTGCCACCTTGTGGCCACAGCCAGAAGTGAGTGTAGCCAGAACATCACCTATCAATGTGAGAGCTGGACCAGACAAGTATTACAGTAAGGAGTGGGGAGGTAGTAGGTCCCAAGGGAGTGCTCAGAGGCCAGCACCTGTGTCCTTTAAA
AGGGCCTTAGCAACATCCCTGGCCTCTCACTTCTAGGTGCCAGCAGCACACTCACAGTCCTATCAAAAATGGCTCCAGGCGTTGCCAAATACTCCCTGGGAGGGTAGAGAGGTCAAAAGTCATACTGGTGGAGAACCACTGAGGAACAGTGACCTCTACTGGCAGAAACAGGCAAGCCTAGTCCCCCAAAATGTGCGGTTTTCTAATACATATCAAAGACGTAGGGACAAACCAAATGAAGTGGCGCATGCTGGACAGAAAACATTTTCACCAGTTTTCTAGAATGCTTGGGGTGTGAATGATT
TGGGTCAATTGTGGCTTCAAGTTGAATATCTTACTGATCATTTTGTGCATACAACGTGTTCTGGTGACTGGGCAGTTCTCCCTAAGCCAGAGGTTCTACTGATACTGTGTGTCCTCAGTATCTAGCCCACAGATGACCACTAGGGGATGCTCTGTTCCAGTTGGTTCCTGTCTGGAAATAGGCACATGACATGGCGATTTGGCAGAACAAATGACATAGTGATGTAGTAGATCTTGGCTCCACTTCATCCCTCCCTGAATCCATGCATTTTGCCACAAGACTTTACAGG
CTCCTGTGTCCCCACTTTGCGGAGGAGGGGGGGAGTGACTCTGCTGTGTACAGTGTGATGCACATTTGTTGATTGCTCAGATTCTTTGGTGGTTGAGTGTGGGAAGTGTAGCTTTGCCCATCTAAGCTTCTGCCGCTAGGGGGCAGGAAGGAGGAGAGCAAATCCAATTCCCTCTCTGGGCTCCCCTACAGAACTCCCCTACAGTTCTGGGCACTGCCGGCAGGGGGCAGGCCCTCACCCCTGCATCCCTGTTAAAGAAGGGAGTGGGGAAAGCTCTTCCTGCCTTTCCTCTTTCAGGTGTCTCCCGGAGGACCCAGAAATTCGGAACGTTCCCTG
AGTGGCTTATGCCTGTAATCCCAACATTAGCTGTGTTGTAGTGTGTTCTTCCAGAAAGAGTTTATTCGGATAATTCTTGAACTTGGAATAGGCATTTTAGACAGGGCTTACTTTACTGCGCTATCCTCTTTGTCCACAAGAGGATGCTCTCTCCCCTTACATAAAAGCTCTAAGTTTTTGCAGCCCATATAGATTGATGTTGGAGGACTAAATGCATTAAGTAGGTTTAGAGAATCTTATCAGCTGTTGGTAAAAAGGGCCATTCTAT
GCTCGGCCAGGCCCCCGCGGCCCAGCACTTCGCCGCTGAACTGGTAGGTGAGCTTCTTCTTCACCTTCTTGACCTCGCCCGTCTTGCCGTAGTTGCGCAGCGCGCGCGCCATCTTCTGGTAGGTCATCTTCTTGCGGTTGCCCTTCTGGATGCCCCAGCGGTGCGCCAGCGCCTCCTTGTGCTTGGACGAGAACTGGAAGGTGCCCTTGTCCTTGTCCACCCACCAGATGCTGTCCTTCATGTCGCCGCTGCGGAGCAGGTCCAACAGGAACTGGTACAGGCGGATCTTCTTCT
ATGATAGCAACAGCTTCAAGGCTCTTCGTAAGTAGATATTGCGACTTCATTGGTTGAGAAGAAACAAAGATACAATTCTTGCCAGACACTTGCTGAGGACAGGACTTAAAACCACAGTGCTTGGCCAGTAGATGGCGCGCCCCGCCCTCAGTGTGCATGACTTATGAATGAATATGCCCTCCCTATGCCCTGCACCAGCCCCTCCCGCCTCTGCTAGCCCCTCCAGCTCACTGCTATCAGAACCACTGTCTGAA
GGTGTTTCTATGCCTCACAGTGTGGCAGGGATATTTTTACTCTGCTTTAGTTAACCGCAAATCCACAGGTGTGTTTTGTACTTTCACTAGTTGAAAACTGGTAGATGCAGTACTCACACATGGCCAAGAGATGGTGCTATTGACCCATTTAGGTCCAGCCTTTATGTTTTGTATGCTGTAGTCATCTAATTTGCTTGCTTGTCTTTGAGTTTGTTTCAGAGAAAAGGTCCAACATCAGAAGAGTTGAGAGGTTATAT
CCTCTTCTGCTTGGAACCCTCTGGCTCAGAGGCAGGCACTGAAGGCTTCTGGAGGCAGAACCTGTGCATAGCTCCCACACAGCCCTGGCCTTGCTCAGCTGTTGATTTGTGGGTAGCTGCTGCCCTCTGCTGGACAGAGTGAAACGTGCTCTCCTTCCATTTCCTAGGACTCTTGTCTCCCTATCACAAGTTCCATTTCCTTCCTAGGACTCTTGTCTCCCTATCACCAGTTCCATTTCCTTCCTAGGACTCCTGTCTCCCTA
ACTTTGTGACAGGGCCTGGAAGTTTTCTGTGCCCAGTGTCTCTTCCTTTGCCTTTAATTTGAATTCAGGCTGCCTGGGATGTGTGGTAAAGAATGGGCCTGTCCAGGTGAGGATGCAGCACCATCTAGTGGGCCAGAGATGCACTAGCAACAGGAGACAGGTTTTTGCAACTTTTGGAATGGATTGAAGGAAAGGGGAGTTAATCGTAGGCAGAGACTGCCAGGGTTAGGACCAGTGGCTCACACCTGTAATTCCAGCACTTT
AGTTTACAGAAGCAACATGAAGCCTGATTTCTAGTAGAGAAGTGCAAAAAAAGAAGAGAATTGGGAAGCTAGAGTGTTTTGGTAAAGGACCTACAATGTGCCTCATGGAGAGGATCCCTATTCCACTAGGTGGTGCTGTTGACCTTGAAATGCCATGTGCTGTCCAGACCAAGGGCAGAGAGAGACCTGGAAGTTCCATGTGCTCTCCAGACCAACGGCAGAGAGTGATACTCACTGTGGGAGGGGGGACCCT
CCTAATGGTAAGCTCTAGCTCACCTGCTTTTCATGGGTGACTCATCTATGAGCATGGTTTATGAATCTTTCAAGCTGAAAATCATGGCACAACCCACAAAACAACTAACCTTTTTCTCCACTAGAAGGCACTGTTGTTTCATGCAATGTGAGAACACAGCCAGGGGAGAAACATCAATGCAATCTTTATTTTTTTATTTTTATTTTTTTTGAGACCGAGTCTCACTCTGTCGCCCAGGCTGGAGTGCAGTGATGTGA
AGCATGTTGTTACTGAGTGAGGCTCTCTCAATCTCAGCGTCCTGGTCTTTAAAGTGAGTGAAGTGGAATGGGTCAACTTTAACGTTCAGTGAGGACGAATTCTATCCTATAGGGCTGGTCTCAGCACCCATTACCAGCAGAGGGCGCCAGAGCCCTTTGAAAGTGGTTTTTTTGTTTTTGTTTTTTTTTTTTTTTTTTGCCAGTCAGTCTTGGCATCAAATTTCTCAGCCTGCATGAATCAAATTAT
TGCAGAGTCTCTGCAGACTTTGCAGAGGTGTCAAGGCTGTTGTCTAGGATATAAAGGACGCTCGTAGGGTATTCCTCACCACAAGAACGTTTTTTAGGGACTCGATCATCTGCATGGGCATAAAATACGGGACTGATCGCTCATACCTTTAGCACTCTGGTGCCACCTGGTGGTTAGAGGCATTCTGAGACAACGTAAGAGAGCAACTCATGACTTTTGGGTGACACCTAGAGGAGCAGTGCTCGTAAGCACCACACTTCCACCCAAACACATCCTGGGCCTTGGTCATTTTTAAGAAGTTCCTAAGTTACGGGAAATCAAGCTTGAAAATCTGAGCGCTCTTTTAAGGGACAACCATTGTTAGA
CCTAAGCTCTTCTGTGAACTACTTGCCAAATAACCATATACCTGGGGGACCCTAGGCCCCCGGGGTGGGGTGGGGGAGTTGTCCCTCCTGGCCAATCTCAGCCAGACACGCAGCCTGCACATGCAGTTCTTCAGATCCACCACTAGAGGGGACCCTCGAGCCAGCCTACCTGCTCTGCCCTCCGGGGGGACTCAACTCCGGGTTAATTATTAATAGACGCCCCACCGCTCAGAGTGGCGATGGGTGCACCCGAGTCCTCACCAACACCCCTGCCT
CAGGTGTGAGCCACCACGCCCAGTCTAGAGAGTTTTCATACCACAAAGTTGAAGGTGAACCTGTAGAACCCATAAACTGTTGACAAAAGAAAAAAGCGGGAAGCAGCCTTGGGTTATCTCCAGCACACCCACCAGAGGGCAGCAGACACTGGCTAAAGCTCTTAGTCATAAGTCCTGAGTGCTGGAAACAGTTGCAATGGCCAGCACGTGGGCAGAGCTCACCGCAGACAGTCCTCAGAGGTCGGAATCTGCCGTGCATCTG
AAATCAGCTTGGCAGAGAAGTAGCAAGAACCTGAGAAGGCATGTGTGCTGTGAGTCAGCCTTGGGCAAAACAGCCAGGTCTCAATGCAAGGGAACCCTCTGGTGCTGTCAGACCCATGCCAACACTGCCCTCTACTGGCCAATTAAGCTGGTTGCAATTTTCTGCAAAAGAAATACCAGTGTATTAAGGAGAAATTCTGCAGTATCTATTAATAGTTGTCACTTAGGCCCTTTTCCATGGATTAGTGTTTCTCAATCATGCATGTGTAT
TAAGTCATGCTAATTTAATATAACAATATTATGCTTTTGGAGTTAAGAGCCATAACATATGGCGGTGAGAGCTTGATGCCAAAGCAAACTATGAAAAGCCCTGCCATTCACCACATCGTCACTAGAGGGGGAAGTTGCATGCAAATAGGGTTCATTCCTGAGCAAGAAGCACACCCACCTCCACTAGTGGTAACAGTTTTTGTTGCCATGGGAATCCCTAAACAAGGGGTAAATATGTCGACAATAGCCATAGAC
GGGATACCATGAATCCTAGATATCCAACCTCCTGAAAACAGACTTTTGCCTTGTCCTTGGACACTTTATAACCGGCTTCACACAGCACGTGAAGAAGCCTCTCTGTTCCTTGGAGTCATTCCTCCCTCGTGGGGGCGGCAAATAGGAAATCATCAATGTGTTGTAATAGCACATAATTGTCACTAGGTGGCGCAAAAGCCTCAAGATCTGTAGCCAAGGCCTCCTCAAAAATGGTAGAATTCTTAAACCCTTACGGCAGCCTTGTCCAGGTATATTGCGATTGCCCCCTCTGACTTTGGGGAGCAAGCT
TCAGGTACTACCCTACTGGTGCATGACAGAAGCCCTAACACATTTCCTGTTATCTGGTGGACATCTGTGATTTTAGCTTAGGGATACAGCGTTAGAATAATGCATTTGCTCTGTGTGCCCTCTGCTGGTACTGCATGAGCAGACCACACATGGAATGCCTGCATGGGTGAGAATCTGGTCTCACCTCCCAGGGCAAGCCCCTTGCAGACTTAACAGAGTGGTGATTCTCCAAAGGCAGCGATGGT
ATGATTCCTAAAAAATGAAATATAATAAGCAAAAGACTGGGGTCATTTACTCTGAAATCGACAACCAAATGCCCTGTTGACTTTTCCACAATGCTGCTGTTTCCAACACAACAGCGCCACCAGGTGGTGCAACATACTAACAGATTTCACGGAAACATTCTCTCACAGTTCCAAATTGAGTGAAGGAGGAGGTCCAATCAGAAAATCTCTTACAAAAAGTCCAGCAAACTCTCCTAAAAGCTAGATAGGGAAA
CCCCATCATCCAACAGGGTGGGTGTAGAAGCTGCCAGCCTGTGGTAGGAGCCAGCATTCACTTCCCACGCATACTATTTAGAGACAGCCGTTAGTGCTCAGTGTCTGGTGCCCCGGCACCCCCTTGTGGTCTCTTGAGTCTGTGGCAGAGTTGAGTGCTGAAAGGCAGCCAGGTTCCAGGGAAGAGTCCAGCCAGGAGGCTCAGGGTGCCTGGAGGAGCCTTTGAGAGCCCAAGATTTGGGTTTTCCT
GGGGAGTGGGGGGGCATGACCCCATCTTTCCTCAACTCTTTGGAGGACCTCAGAGTCTCTTTGGAGGTTAAATCCACAGCTCCAAGGAGGGGATGGAGTGAGGCAGAGTAGGGCTTGCACTGCTGCCACCTGGTGGCTGAAAGACGTAAAGCACCTAAAACACCTGCTATTCCAGTTCCCAGAAGGAATTGGAGAAGGCAGTGGAGGGAAGGATGCTCCTGAGGGAGCAGAGGCACAGGGAGGTAGAATATGCACTCCTTGCTCCAG
CCATCCATCCACAACAGGCAGGTAAAAACCGACAGCTGGGGCTTAAGGGCCTCCCGGGAGCTGGGATGGTAACACCAAAGAAACCCCAAGCTTTGAGCAAAGGCATCTGAAAGGAGGGAGACAGCGCCCCCTGGAGGCGAATACATGTCAGGTGTGAGCCCCTCGCTCCCTCCCCTCCCCTGGGCTCAGAGCCCTTCCTCCCGCCGTGTGGCCCCTGCCTCTCAGCGAATGTAGACGCCTCGTCCCC
AACAGTCTCACTCCCTCTTGCGGGACCAGGTTGGCGAGGTCTCAGGAAACTAACCTTGTTTCCTGGTGCTGTGCACTTGTGTCAGCAGATTTTATATTGGGTTTTGCAGTTCAACCTGTAGGCCAGTAGGTGGCGCTTACAGGTAAGGGCTGGCTGAGGCAGAAGCAGATGTGTATATGCTAGACAGATAAAGGACTTTATTTACCAGAAGCAGCTCTCTGTTGCCTCAGGAACTGGGCTGGTCTATAGAATACACAGTGGCCTT
TGCTGGGATTACAGGTGTGAGCTACCGCGCCTGGCTCTGGTAAACATTTTTAAGGTGTTTTGAATGGCTTGAGGGCTCCCCAAAAACGTTTGTCAGAGACAAAGGGGATTCCAATGGAGTTGTAGTGTCACCTAGTGGTGGCTGGAGGGAGGAACTGGGGTGAGAGGAAGGGAGAGGCGGGACACACAGCAGGTCTGCTCTTTTGGCTATGAGAAAAACTTCCCCCAGCTATCGTCCCTGGGAAGAGAGCTGCCCTTGGGTGTGCT
TATCTGTCAAAAGAGAGTCATTTCCAGCAGAAACTGGAAGGTGCGGCCCATTCCTCAGGTCATCGCGCGCGCGCCCCTTTCAGCCCCAGGCCTGATCTCCCTCTGGGGGCGCACCTGGCCCACCTAGCCCAGGAGTGAGCCGGGATGTGAGCCTATCGTCCGCAAGGGGGCAGAGTGGGACCGCGGATGAAGTCTGGTGCTGCAGGTGGGCTGTAGACAGGCACCCGCTCCCCTCCGGCGGGACACTCTTGCAGCCTCCCAGGCCTTTCACAGCTGCGCTTCTCAGCACGC
GCTTGCGGTTTGCAGTGGTTTCCCGGGAGCGCCCAAGACTGGCCTGCCGCCTGGCTACAGAGAGAGGCTGAAGGCCTCCTGGGGCTGGGAAGTCGGTGGAGTCCAGGAGCCTCCGTTTCCTGGAAAACAGCTCCACCTGCTGGCTGTTGTGCGCCTGCAGTCCTGACCTTGGCGGAGTCTGCACGGGGAAGGGAAATGCATGCTGGTCCAGCGGGGGGCGCCTGCAGGGGACATCGGTGCCGCGGTTGGGATGGAGGCGTATGGGATGAGACTAGGGCAGAGGTGGACATGCCGTTCTGCGTGGATGTATGAGGCGC
TTTGCTATTTCAAAAACTCAAAGACTCTGCCCTTCTAGCTCAGAAAGCTACCATCCTAAGTCCACCTCTGATGCTCATGCTCTTTATGCATGAGACCAAAGGACTGTGGCACACTCCTGCCACCTGGTGGCAACATATGAAAAGTCATGCAAAGGCTTAACCCTGAGGTTCTGATTTGGCCAAAACACAAGACAGAAAGAGCATGCTTGGAGACTTGCATTAGTGCAACAAAATTATAAGTTAATA
TTCCAGGCCTGGGGGCAGAGGGTAGGGATCGTCTCTAAAGGCCCCCCTGCTTGCCAGCTGCAGGTGGGAAAGACCACAAGGGTGCTCCGAATTCGAGGATCAATGGGCCCAGACACGGGCATCGTGTGTCATCTAGTGGACAAAGAAGGAACTGCAGGAGGCCCCCAAACTCGCTGTGTCAGGCCCTGTGTTGGGGTAGCAGGGCCACCCAGCAGAAACAGCAGCCTCTTGAGGACGCTAGCAGTAACCAGGCAAACACAATATAAAGAA
TTGTGTAGTCTCACAGCCTCCTATCCTGGGCTGGAGCTTTGGTGATGTGCACACAGCACTCTGATGCCAGAGGGCGCAGCCTGTGCTAGGGTAGGTCAGCAGGAAAACCAGTGAAAAGAGGGAGGGGGCATTTCTCCTGCCTGCCCTTCCTCTGTAAAATCACAAGGGGTCACTCTTAGACCAGAGATGGCAGGAGCAGCAACTGCTTCCAAGGCAATTTCCCTCTGGCCTGAGGCTATGCTGCTCTCAGATACTTTGTGTCCAAAGCATCTCACGCCTGCGAGAACAAGGACATGTGATGTACATACA
GAGTGAGAAAAAAAAAAGACCCAAGGCAGAATCTCAGAAACCTAGGCATTTTGAGGGAAGACAAAGCTGAGAATCAGCAGAAGAAAGGTAGGAGGGGGACCAGAGGAGATACAGCATTCTTGTTCTGCCCTCTTGTGGCAAGCTGAGTGTGTCCCAGCATAAATCTTCCCTCTCTTGTCTTCAGTCTTCCAGGTCTCTGACTCATAATTCCATTCCCACCCTACCTGGGAGAATGGAGCTGCCAGGTCTTCT
GGTGTGAGCCACCTCGCCCGGCCGAGAAAGACTATTATTATCCCCATGTTATAGATGAGGGAAATGAAGCCTAGAGGTACTATGCAGTTTGTCCACTATAACACAGTGCAGGCAGCTGCAGTCTGCCTCCTCGCCAGCAGAGGGCATTAAGAGACCATGACCATGTGTAAGTCTAAGATTTATGGTCCAATTTTCCTTCCCATCAGGATCAGGAAATGGACAATAATGGCTTTTGGATGATCATGGAGTTTTCTCATTTTCCAC
ACACAGTAGCCATTTAGTACATGGCACACATGAGTATTACTTCCGGAGTGAATCCTTTTCTTCTGTTTAAGCAGCAAACAGCAAGAGTTGCCTTGCTCCCTGCAATACACATTTCTGAGTCTGGCATGCCACCTGCTGGTCACTCCTGGATATACCATCCAGTCCCCTGTTCTCCCCAGAAGGGCCAGTGCCCAGAGTGTTCCCAGGAGACTGGGCTGTAAAACAGGAACATCCTAGCTGAGTATTCAGATTTTTT
GGAGAGAGCCAGAGGTTCCTCTTCACAAACCGTATTGGGAGGTCCTGGATACGGGCATCGGTTCCTTGGCAAAGCTTGGAAGCCACCCATTAATCTTGTACTCCCTCTGCTGGCTTTGCTGAGCACAGCCACTGTGTGATTAATGTGAATAGTAATGGTCCTGAGTCCACTGAAATCCCCCGTGATGAACAGGAAAGACAAACAGTCATTCTTTTTGAGATTCTTTTTTATAAGATCCAAGTTCACACT
TTGTACATAATATACATTTGGGGGAAGAGGGCTAAAGATAGAAACGTCTCTGAGCTGGATATCACTGTCCTTTCCCCAGCAGAGGAGGTCATCAAACTCCTTAGCCTCTCCCATTTCTGAAGCTCTCTGCTGCCCCCTGCTGACAGCTGCTTGATACTATCGGTGTAACTTGGTTCTCTCCTCTGCCGACTGTAGTTATCTCTACTCCTCTTCGACAAGTACCCTATTCTACAACCAGGCTAAAATCCCTATCATTCCTCTAAAATTCCATGCTTC
TTACTTTTAATTCAGAGATGGCCTCAGTTATGGATTTACAGCATTGCAACTATGTAACATTGTAACATTGTGACTAAGTAATTTTAACAATGTAGCTACAGCATTGCCCTGCTTTACCGCGGAGACAGCGCCACCTAATGGTTAAACAAGTGCCCAGCCGTTCCTTACCAAAAGGCAACTCGTTAATTGTGGAGAGGACGGTAAAATCATAGCAATATATCTTCCCCGCCTCCACACAATACAGTAGAAATCAATAGTTATTTGAGCACT
AGTTGATGGGCATTAGAAATTAAGTTTTGTTTGCTTTTTTCTGCAGGGCTGCTGAAACTTGTTTGTACACCTCGTGTTGAATTAAAGTATGAATTCAGACTCAGCAACTCCTGCCTGCATTAACCCAGATAGGCCTCTAGGTGTCCTCATTGACCAAGCTCCAGAATTCTAGGCCAGAGAAAAACTACTTTTAGAAAAGGGTTTCTCAAATAGTTGTGTGACATGGAAGTGCACATTTATGAGAAATATA
CAGGGGATTATCTTTCATTCAGTGGAGTAAAAAAGGTCGTCGTGTGTCCCCATTGTCCCTGGTAAAGTAGCAGGCACTCAGGAGGGGGCTGATGTGGATACTGGAGTTGCAGTTTAGGCAATGTCCAGCAGAGGGAGCACGATGCTTTGAGAACAACCTGGCTCCTGGCTGTTCTGAAAGAGGAGTCTCTTTGCTACCAACCCCATGCATGTAGGAGTTGTCTTCTCTGCATGTGCAGCAGCTAATAAAAGAAATCCAA
AGGTATTTCTAAAGATCAGCTGTGTGGCATCTTACAGAAAATCCTAGAGCCTGGTATCATTGAGACTGCAGCCCTCCTCTCTCAGTTGAAACGAATGATCAAGACGTGGTACCAGAGCACCACCTGCTGGCTCACAGGTGACAGTGTCTTACACAAAATACTTTCTACAAGATGGTCATTTTGATCTGTTAAGTAAGAATTTGCAAGAGACAGGTGTGAAAACACAGTTGTGGTTTTGCACTTCTGG
AGGCCTGCTCACACTTTCAGCTCTGTCTCCTGCACTCAGGGAGACCACTGGGCTCTGCTCGGCTGCCCTCCTCCCGCAGCAGCTGGAAACACTTTGCCTCATTGGTTTCTCCCCTAACAGAGATCACGGTCTTTAGTGCCACCTATTGACCGGTGTCTAAAAACTGCCTTTGCGTATGTGTTGTACGGTTTTGTAGGTATTTAAGGCAAGAGGGTTAATCCATCTTGGCCATAAGTTGGGGAAATCTCCACAATTTTTACAACATTTTGGGAGGCTGAGGTGGGAA
TTTTGTCCAAGGGAGCTTGGATATGGTTTTCAAAAATGGGAAATTTGTGATAAAAATCGCAGGAGACCTTACAGCTTCCAGCGAAGGCTGGTTTATACTTATATGTGTAAGTTGCGCCCTCTGCTGGCTGGATCAAGCCATGTTCCCGTCCTCCCCCTTTCCTGGGAAAAACGTTTTGTATTTTCCCATCTAAATTATGTTTTCAGTTGCATTCTATCAGCCCGTTGCTGTCTATGCAAAGAATGAGGCAAGCAGAAT
GACTGTGCTCCCTTTGGTTATGGACACATAACTCCTGGGCCAGAGGCTAAAACCCCAGGGCCCCTGCTGTCCTTCCCGCAGCTTCTTGGAGTGTCAGGGCAAACCCTTTCGAGCAGCGCCTCCCAGTGGCCAGAAGCTGAAATGACGGCAGTGGTGCCACCTGGTGAATGACCCGGGAAGCTGTGGTTGGCCCTGATTTCTTCTTTGGAGTCTCTGAAACGCTTCCTGTCTTTTGTTCTTCATGCCCCGTGCCCCTGTTAGCGTATTACTGTTCTCTGACTTCCCTGTGACCTCTGCAGT
TCCTCTTCTCTGAGGGCTTTGCTTCTTCAGGCCTAACTAAATACACAATCCACAAGCCACTGATCTCACCTCAGCTGCACCTATGCTAATTCTCACTTCCAGTTTTTCTCCAAGGCCAGTACTGGGAGGGATGGCGCAAAGATATACACTGCCACCTGGTGGCCAACTGCTAACCAGCTCTGGTAATACCAAGGATGTTACTAGCACCATAGCAACGGGCTCTGGAGGCGGATTTGCAAAAGCACCAGGCGTGGGCAGAACAGTGTCACTTCCTTCTTTGGTAGTAGCATCTCTCTGCCTGGAA
CTGGGCAACAGCTCTGGCTCTGGATGTAAAAGCCCCCTGGGAGGGTTTCAGGGCTGCCTAAGGCTCATCACCATTGGTGACAAAGCGGTGGATCCCATCTTAGTACAGCAGGGGGCGCTGGGGAGTTTCAGGGACCTCCAGATAGACTCCTGCGGCATCACAGACAGGTAAGGGCCATCCTAGGTCACTTTAGCTTGCCTGTTTTCAAAGTTGAAGAAAGCAAATGTAG
GGAATTGGGTGCAAAGAACCAGCAGCCTAGAAAAGAGACTTCTAGATTTGTTGAATGAATGAATGCTTGGATATCAACACATCGAGGTGCTCTGGCTGCTTACACTGCTTCACTGAGCACTACTCCCACCTAGTGGCAATCTACCTGTAGTGCATGGGTATTTTAAAGGAATGAAAACTGAAGTTCTCTGGAAGGGAACTATGTACTTTGACCTCCTGTCAATCATACTTCAACATTATTAAATT
TGTGCCATGCCAAATTGCACGGCATCGTACAAGCAACCCATGGCGGTGGTGTTTAATACGTCAGCACCACAGGGCGCGGCGCTGTGTCCTCAGCCGCCCACTATGAGACTTAATCCAACAGCACCACCTAGTGGACAAGGTAGCACACTGCACGCGATCATTGATGAAGCTAGAAAACAGGGAGATCTTGAGGCGTGGCAGTTCCTGGTAATTTTACAATCGGTACCGGCCGGGGAAGGGGCTCCAGCAGGAGCACCTGCGGTGGCTAATGCTAGATAT
GAGGTGCCACCAAAGATGACCAGCTGGAAATGGAGAAGCCTGAAAGCTCATGGGGAAGATTTTGCTTTCAAAAAAGTCCAGTTAGAAAAGGCACCACAGAACCCAGAGAGCAGAGGACAGGCCAGGAGAGGGCGCTGTAGGAAAAGACAAAACTGTCCTGAACTAGGCAGAGGGAAAATGACTCCAGCATTTACCTTTGTCTTCTCTGTTTTCTGGCTATGTCTTCTGATTCTTTAAGAAAAGAAGAAA
ATCTCCTGAACAGAGGGTTCCTCCGGGACAGTGAGCCTCTCTCTCTCAGCCCCTTGGTCTGGAGAGCACACGGCATTTCCAGGTCTCTCTACCGCTTGTCTGAGGAGCACACAGTATTTCTAAGCCAACAGTGCCACCTAGAGGAAACAGAAATCCTCTACATGAGGCACTTTTTTTAATGCTAACACTGCAGCTTCCTTTTGCACTGCTAGAAATCAGGCTCTAAGCCTCTTCCAGGAATGGGAAAATTCTGCTTTCAACAGTTAGAAATTAAATGTC
GAGTTACAGATGAAATGCCACTTGAGACAATCTCGTTAAGTGGGGGGCCAGACCCTGGCTTTTAAACATGAAGAATTTGATAAACAGGGTCCTAGGGAAGAGTCACTCTGACTGTTTAGGGCAAGTGCATCCTCTGCTGGCCAAAATAAGTATAGCACCTGCTATTCCTGACTTCTGCATCCTTTTTCCATCAAGCTCAACGTCAGAGAGAACTTCATGTGGAAGTGCAGCATGGTTTTCAGGAAAGCAGTATTTTAAAAATATTATTTAAAA
CTCCTACAGATCAAAATCTGCGGGATTTAAGTGATCGTCTTAATCAACTTCTTCCAAACCCTGGTTCCTCCCTCTGCTCTCAAACTCCCAGATGTGAGGAACATTTGGCCATGACTTGGACTCCGTCTCCATCTAGTGACTGGCTCCTTGAACTACAGTTGCAGATGGAAACTGGCTTCTGTAAAGCCAGGGCACTCTGTGGACTTGGGTAACTACAAGAATGAGTGTGGAGAAGTTAGGCCTCCAAACAAATCCAGTCCTTTA
CAGAAGCCAATTCAAAGTTACTCTTGTTGGTTGCGTTTTAAGTGGTAAAAACTAGAGGTGTGTTTTAGGCATGGCTGCTGGCCGCAAAATGGTGCTCTTGTGCAAATTAAAGAAAGGCGCCCTCTCCTGGCTGGCAAATCGTAGAAAAGCACCCTCTTCTGGCCAACTCTAGGCTTGGAAAAGGGAGTGATAGCTGAATTTCATTTCCACACCCTTGCGCAGGGAACAACCTGCACAACCTCACCCACAGCCCTAAGTGCATAAGAATATAGGTGG
ATGTCAGAGGAGGGTGTTGAGAGGTGGCCTTGATCTCGGGTTGTATGTTCCCCGTGTCCCGCTGCAGAGAGGAAGGAGATCCTGACTGGCACCAAGTGCATCTGGGTGAAGGCCGCCCGGCGGCGCTCGCGGGCCCTGGGAACCGAGGGGCGACACCTGCTGGCACCCGCGACAGAGCGCAGCAGCCTGTCCCTGCACTCACTGAGCGAGGGCGACGATGCGCGGCCACCAGGCCCACTGGCCTGCAAGCGGCCGCCCAGCCCCACACTACAGCATGCTGCCAGT
AATGGAATTCTTATTTTGGACTCTTATTTCCTACCCATCACCTTCTGTAGGAGCAGAACATTCTGAGCACATTTTTGAAAATGTGGTTATGTGTTGCCATCTTGTGGTAATACTAAGACATGCTCCTACGTGCTGTGCAGATGAATCACCTTTGTCCACGAGGTGGCAATAGTGGGAGAAATAAACACTTTTTTTTTTTTTTCCAGTGTCAGGCCAGGCATGAAATAGTACTCTTTAAGAGGGGATTTTCTGTTGTTATAGACAGAATTTT
TGCGATCAACCAGAAGAAGTTTGTTATAGACGTTGGTTACGAAAGATTCCTGGGACCTGAAATATTCTTTCACCCGGAGGTGAGATGTTTCCTTTTTTGTGTGCTCAAGTGTGGGATGGAGCGATACTGCCACCCAGAGTGTAGAAAGAGCAGTTCCCAGCGAAGGGCCTGTGAGCAGGGTGGCCGTCATTCGGTCTCTCTGCATCCCCTGTGCAGTTTGTCTGCTTGACAGATTGTTCAGTTTGCCTCTCCGTAGAGCTG
TCAGAAGAGTAAACCAGGGAGACAGAGGAGATAAAATCTTTGCTCTGTTGCACGCAGCCTTTTGAGGTTAAGCATTCAGCTGAACTGCTTAAGCAATGAGAATCTGGTTCCATGCAGCTAGGGGGAGCCCAAACACAGTTGAATGTGCCCTGCTGAGCGAATGCATTTAAATTTTCTGTCCCTCAGCTTTCAGAGTGTCTTTTGAAAGTATCCCCTTTAATTGGCCCAGGGTAGAGGCTAGGCAT
ACATCTAGTACATAGACAGGTATGCGGTATATCTTTGGTATCAGTACTCCATGGCGGGGGCAGGCAGTAATGAAAAAAGGTTAAGAATCGCTCAGCACAGCAGTCAACTGTGCTGAAATGTTGCAGCCCTGCCCCCTACCGTGCCAGAGAGGTATTGTATCCCAAGAGGCTATGGGAGGACCTGAAATTTGTAGTTACACAGACCTGGTTCACATTTTGGCTCTCTCCCACCTCCTACCTGTGCGACCTTGAGGATGGCACAGGACTTCTCTGGGTTTCCA
AGTTTATATGTTTAGTTAAGGGATTTATTTTGGGCATTAAACCTTAAGACAGGTGCACTTGTCTCTCAATCACACTTCAGACTGGGGCTTGACAATTAGATCACAGAGCTGTGGCATGTTACTGCCACCTGATGGCAGCATACCTTTGGTGAACCATGGAACTTGAAAGCTGAGAAGAATCCTATTAGGTCAATCAATTTACGTGATTCTTAACCCCGGAAATGTGAATCCCAGGCCCCACCCACAACGATTCTGATTTCATTGGTCAGGGTG
GATAATAGAGAACAGAAGGACTCACTGAATGGAAAAAACAAAAGGCCCGTTTGAAGAGCACACAGAGAAGGGGGGAGCCACTAGTTACACAATCATTCCTCTTTGCAGGTGACACGTCTGTCAATAGGTGGCAATCTCTCTCTGTCTTGCACAGCCCAGCACTGCAATGCAGAAGCGCAGTGTTGGCTCCTGCAGCTCCACCCAGCTCTGTCCTCGGAACAAGAAGTGGTGCAGGAGGTGGAAGAATAG
TTTGCATCCTCTCTGTGTGCCTGGGCTAGGAGGCACTGGGGCCTGCATGTGCACTCTCAGCTCGGCCTCTACAATCAGATCCACTCCCAGCAGCCCCCAGTCCCTTCCATGCCCAGTAGAGGGCTCTGCAGAAGCCTGAAGATCTGTCCAAGGTGCTGAGGGCCTGAAACACAATTGTGTTCTCCAAGCTTCCAAGACATCAGCGTCAACAGCCCCATCACCCTTGAATCTGGCTGCAGACATTCTGACTGGGAACTGTAGGTGG
CCAGGGCATCATTTGCATCTCAGTTTCCTCACATGCAAAATGGGCTATTTGCAGCCTGATGGGAAGGGGATGAGAAGGTCCGCTGGGTCCAAGGGACCAGGATGGCAGGAGGTTAGCAAGGCCTGCAGAGGGCAGCAGTGAGCTGCGCACCGCCCACCCAGCCTAGAAACTGGGGCCCATGGGTTTTCCAGGGCAGGAATGTTCTCCAGGGGCACTAATATTAACAGGCAATCACGAAATCGAC
GAGCTGTTGGCTCAGGGCACATCAGAATTGGGAGACATTAGGCTCTCCCAGCTCGGAGGCTGGGTTAAACTAAAGTTAGCAGCCAAGGAAACCCAACTTGAGCATGATCGCCCTCTAGTGGAATGGGTGTGGAAACGCTAAGAGTCGCTGAGAAAACACCGTCTTGAGTGATGTATAAACTAGGAGACAGCAAGCTATGGCTCCTGGGCAGAATGCTAATTGCAGCTTGTTTTTGTAGCGCCTGCAAGCTAAGAATA
AAAGAAGAATCATTTACCATACATGGCACACATTTTCCAGTCCGTAGAAAGGAATTTATGACAGTGCTTGCGAATTTGAAGAGAGTCCTCCTACAAATCACATACAGCTTTGGGATGGATGCCATCTTCAGGTAAAATCAAGAACTGCAGCTCCAACGTTCACACATTTACTTTGGGGCCAAGGTGCAGGAGCCGCCCCAGGAGTGAATTTTTTAAGGCACCTAGGATTTGCTGTCTTCAAAGAGCAGATAAGAACGGA
ATTTTGTGTTAGGCTCTATTTCTTCCTCCTCCTCTTTTTTAAAATTCTGGTTGCCACCCATAAATTGATTTTACAACCCCTTGAAACACAAGGGGGGGGTTGATCCATGGCTGCACGGCAGAGCGCTAGCTCCACCAGGTGGTGAGAGAAGGGATGTGCAGTTCAGGCCACTGGGGAAAGGCCGCCCTGTCAGGCTGCTGCTACCTTTTCCTCCCTCTTTGCCCCTCCTACCCCTTCCCAACACACACACCCTTGCTTAAAATGTGCAT
AAAGCAAGGTAGGATTGCCTCCAAATGTTGACAGGTATTAGCCATACCACAGTAACTAGATCTAATGTGAGGGCTAAATGCCTGGAGAGGCAGAACCCTAAAGGATGCTTAGTTATAGCTCCATGCTGCCGCCGAGTGGCTTGATGCTCCATTACACCCTCCTTGGATCCAACCTTCCATTAAGGCTGAAGGCTCTAGAGGGCAGAGTATTCAAGATGTTAGATCTGGTCCAAGCCCAAATTCTAGAGTTAAAAGCAGAGGGGTTCTTAGTGGCTGAAAAAAAACAAAAC
AGCAAGGGGCCTACCCCAGGATCCAAGGGAGCAGAACTAGGACGTTTGTTTTGTTTTCTTTTTTTTCAATGCACAAAATCTTAACACGACAATCCCTTCATCTCATTTTGCTGCAGTAGCGCCATCTGCTGTCAGCAAGAGCACATGATTGACGCAGCAAGCTAAGGTGTTTGAACTAAGGCAAAGAAGGCTCAAGAAGCTAGAAAACTAAAATCTGTGAGGTGCTATACATTTTGCAGACATAGCCTACACAGCCTCT
CATGGGGCATGAAGAACAGAAGAAGAGAGGAAGTGTTTCCGAGCCTCCGGAAAAGAAATCAGAGCCAAGCACAGCTTCCCGGGTCACAGAACCAATTCATTCACCAGGCGGCACCACTGCCGTCATTTCAGCTTCTGGCCACTGGGAGGCGCTGCTCAAAAGGGTTTGCCCTGAGACTCCGAGAAGAAGCTGCGGGAAGGACAGCAGGGGTCCCGGGGTTTTAGCCTCTGGCCCAGGAGTTGTATGTCCATAACCAAA
TTTCATACAGAGCGTTTTCTAATTGTGTATTGAGGTCCTATCTTTATTGTTATTCTTCATGGAGGAAGGAGCGGCAATAACTCCTAATGGGAGATAGCAAAAGGAGAGGTGACTCTGCCATCTGCTGCTCACTGATGGTATGTACCTACAGGCCTTCAGTAGGATTTAGGTGCCACCCTTATAAAGGGTCAGCTCTGAAAGTCTTTGCTGGGGACATCTCCAATATCCTAATTTGATGGTTGGGGTGTCAGGCACATGGAG
TGCTACTTGGCAACTACCAATTGCTACTTAAATAATTTGCTTAACCTCCAAAATAGGTTAACCAAAACCGGGCCCGAACAGTATTTTGAGGGGAGCAGTGTTTGACTGCCCCCTAGTGGCCAGACTCAAGGCATGCCTGGCATGGTCCTTTCTTACGGATGTCAGTTTCACTTGGCCACTCTGACTTGAGAAAAGGTTTTCCATCTGAATTTTAATTTCACAACTTTATATTCATGCTGTGGATAGTT
GCGGGAGTCGCAGCAGCTCTGATGGGATGAGAGCTGGGTGCAGACTGTGCTCCCTTTGGTTATGGACACATAACTCCTGGGCCAGAGGCTAAAACCCCAGGGCCCCTGCTGTCCTTCCCGCAGCTTCTTCTTGGAGTCTCAGGGCAAACCCTTTCAAGCAGCGCCTCCCAGTGGCCAGAAGCTGAAATGACGGCAGTGGTGCCACCTGGTGAATGACCCGGGAAGCTGTGGTTGGCCCTGATTTCTTCTTTGGAGTCTCAGAAATGCTTCCTGTCTTCTTCTGTTCTTCACGCCCCATGTCCCTGCTAGCGTATTACTGTTCTGTGACTTCCCTGTG
GAAATTTAATTGAATCAGAAGCCATCATGGTGCTGTACAAGTGCTTCATACCTATTGAATGTGAATCTGAACAGGCGATAAAATTGATTTCAATCTCTGTAGCATGACACTACTGTGAGTGGCCTACAGATGGCGCTAGATGTTTACAACGGACTCCTTCCTCCCTATGCTTCTTGCCACTTGACGGAATTGTACTTTGAGAAGGGGTAAGTGACTAAGTGCTTTTCAAAATCAGTATCACTGGACCTTGGGTTTCATTAT
CCCAAGGAGTTTGGGCTTTATCTGTGTATGGTAGACAGCTGTTGCAGGATTTTAGGACGGTTGACTTTTGCATTCCTGTAGTACCTGGAATCAGGTGCAGGGTCTGGAGTCACCTGTAGGAGTGGTAGAGCCCTCTAGTGGCAGTCTGTAGAATGCAGTGGGAGAAAGACCCGGAAAAGGGGAGTAATTGACGAATGCCACCGTTGGCTGGCGAGGTGGCTCACACCTGTAATCCCAGCACTTTGGGAGGCTGAGGCAGGCGAATGGCTT
AGGAGCTCTAGATTCCCAGGTCTATAAGGAGCCACCCTGGGCTGGAATGCTTGGCAGCCTTACTGCCCCAGAATGAAGGGGAAAAAGTCCTGAGTGGCTCCACTATGCCACCTCAGTCTCTTCTTAGGCACAGGCTCCCCCTGGTGGTTACTCTTGTCACTGCCAACTCCACCCATTGCCCTCAAACATGCACACTTGCCCATTTTTAACTAAGAACTGAGGAAGCCTCTGGATGTAGTAAATGGAGCTTCTCTTAGAGCAAGAGAGGAGAAGAGGGAAGGA
TCCTGACACATAGCAAGTGCTAAGTTAATAGTAGCTATTAATATTACTGTGGTAAATAAGAAAGTAGTGACGTGATTCTAAGCCTTCACTTCTCAGGAACAGTGCGGAGAGTACTCACGTGTGGAGTGGTGGTGCCTCCTGGTGGTCATAATTAGGAACTGCAGAGCAGTGTAGCAGGCCTAACAGAATGATTAGGAGCCAAGAGGGCTAATTTACGGTCAGACAATGGGTTTGACTCCAGTTCTGCCATCTGCGAGTAGGTGACACAGGTCATTCACCTCC
AAATAAACTAATTTTTAAACGTTTACCAAATTCTGAAAGTATTCTGAATTTTAATGCACTGAGCTACACCAGGGTCTCAAACCACAGGTATTGGAAGGATAAACTCAGATCATGGAACTGGCCAGTAGGAGGAGCTCTAAGACCAGCTGAAACACCAGAGTTAAGGCAAACAGAATTACAAGGTAAGCAGTATTTTAACTCTTTGGTCTCCTACGATTTATTTCTGAATCTATCTATTGCAACAAATGATT
AGCTAAAGATACTCATCTTAAAAATATAACTGTGTCAGTCACTAATTCATTACCTCTCAGCTTCAAATTGACGTCTGTCTCCTTTGCTGCTTTCCCGGCAGGCTGATGTTTGGCTTTGCCAATAGGGGGCGATGGAAGGACACTCTATAGCAGGAAGAAGGGGCTTTTCTTCTGATGTTTTCCATGGCTGCTAGCTAATTGGCATACAGAGCTGTTCTCAATCAATCACCTAAGTACCCCCACAGTTTACCCTTGGCTCATGGCCTT
ATTCATATATAATTCCACAGTTGTAAGGAAACATAAAAATGTGAATGCCATTTCTTTTAAGTTGGAAATAAAACTCTTAACCTCCTCCATCAATTGTAGAGCCATAGCATCCCCTTGTGGGGTTGTTAGTAACTGCATGAAAACTCAAGAAAAGATTTATTTACCCTCAGGATTTCAGGCAAATTCTTTCTAATGTTGATGTTAAGAGAGTAATCATCAGTAA
ACACTGCCAACAGACAAAACCCATTGTAACATGGGCTACAAAAGCGGCCCGTGAGAAGACAGGATCCAGCCTCCCTCCCTTCTTCCCGAAGGCTGCACTTTGGAGGAGGCACGGTGGAGCCACACTGGCCCCAGGTGGCAGGAGGCAGAATAGCAGCTTCCAGGCTCTGGCCTCACTTCCCGCTCTGCTCTTCCTCCCTTACGTGCTTTGGAGAGGAGTGACTTCACTTCCTCGACCTCACCTTCCCTTTCTGTAAAATGGGGATAGCGATAGCA
ATGCTGTAGTACAGGGCTTCTCAATTTTGGTAGTATTGACATTTGGGGCCAGTAACTCTGTTGTGGGGGGCTGTCCTATATGTTGTTATGATATTCTCTGCAGCAACCCTGGCCTCTATCCACTAGGTGTCAGTAGCACCACCTCTCCCAATTGTAACAAATACAGACAAATGACCTCTGCAAGACAAAATTGCCCCTGTTTGAGAACCACTGGTCTAGTGTGATTTTAAAAGAAGTTTTTGATGATTTT
TATTAATAAACTGATGATTCTAACTGATTCACCTTAAAACATAAACACAAAAAGGTGGCAGTAATTTTGAAGGAAGATGGCCGAAGTGAAGTTTATTGGGTTTGACTACCATCTAGTGACCAACCTGAATTATTGGTTGAACTGAGGGTTGGATTTGAGATCGCCATCTAGTGCTCAGAGTCCAAGATGGCAAGTTTCCATTCTTGACTGGAAAACCAAGGTTAAGGCAGGAAAATGGAGTGCCTTGGATAGTAAAATTCCTCTAGGAGAGCAGAGGACAGCCTACCCAT
CTGCCTGGGTCAGAGTCCTCCAGGCTGCTGATTAAAAAAGCAGATTTCTCCACCCGACTCCAGACCTCTGGAGTTGAAATCCCTGGAGTTGGAAATAAACGTGTGCGTTGAACCAGCACCCTCTGGTGACCATTTTGTGCACTAGCGTTTGAGGAACTCTGGCCTCTGGGGACCTTCCTGCGCCTCACTGGTGACTCCCTCTGCCTTCCTGCCATCTGCATTGCCTGAAATGTCACACGCTGCCATTTCTGTGTGTGGAACTCCTTTGTACCTTCCCC
GCTGCTACAGTCCTCGTTTTTGTAACTGATCATTTTTGTAACTAATCACGGTCATAGTTGACATCCATGGTTTCCTTAGAAAAATCCGAAGGCTGCACACTGGAACCCGGGAGAGCCTCTTTGTTTCTGCAATAGCCCTCTAGTGCCCTCTGCTGACAAAGCTTAACACTGTACTCACTGTACGGGATAAATGCTTAGCGTCGATCCGGTTATCATGGAACAGAACAGGTACTGAGAGTGAATCTGGAGCTGAGGCAGTGTTGATAACTGCCATACTAGGAAAC
CAAATCCAACTGCCTCTAGCTCAAGTTTCCTTGCGGGGGGCCCGCTGGCCTCATCCTGTTAGGTCGTCTTAGAGCCACAGGAGAATCAATGTTCCAGTGTCAGCAGGAAGAATCAATGTTCCAGTGTCAGCCAGCAGGGGGCAGTGTGAAAATACACACACCAGGCCCTTTTTTCAAAGGGTCTCGGCTTCCCTGAGGGTGTCTATCTGTGCCTCTATGAAGCATGGCTTGGGTCATTCCTCCAGTCCCATGGCCAGGTGGAT
AGAGGGGGCGGGCCTGGGAACCACCGCGGGTGTGCGGGCCTTGCCATTCTCAAGATTCCTGCGGAAACGCTGTGCGCTGGCTGCGCTCCAGGAGCAGGAGCAGGAGGAGGTCGCCCTCTAGAGTCTGGAGTCTGGGGAGAGGAGGAAGGCTCCTTCTTTGTAGGCCACTGGTGTTGCTGAAACCTCTGCCGCCACCTGCAGGGCACCCCCTGATAGCGCCCCTAACCCGCCGCCAGCTATTGGACCCGGGATGGCGCCCCTAACACCCTCCCCTCGCCGCTGCAGTGTAGAAACCCAATAGCGTCCCGAACCCGTCCCCGCCTCAGACGTTGCAGCACCAGATAACTCCCCC
ATTTATATTTCCCTGGTGATTAGTAATGCAGAGCATTTTTTAGCAGCACCCCAGTGCTGCGCTAGTCTCTGGGGCATGGGCTTCGGGTGCAACCCAGCACTGCATCAGCCTGCCTTAGGGCTCCCCCTAGTGCTGCAATGGCTATAGCAGTAACCAGTGTGGGAACCTTGCCTGTCAACGAGCCCTGAATCTTTGGACAGGCTTACTGCTGAAGGAAGTACTTGAACAAAGTCCCTTACTGCCTTTTGAAATGGGGTTC
GAGACAGTTTAAAGTTGTTCATGAATCCTGGGCTCACCCTTAAACTGCACAGGCACGCATTTGACCCTACACAGCAGACCCAAGACATTGAGAACGGAACTCGAGGATAAACCGTCGCCAGGCCCAGGCCTGGCCACTGGGTGGCGCACGCACAGGACAGCTCTGAAGAGCACTGCCCTGCTTTGACGACTGAGTGGCCACTGGGAGCACAGCTCGCAGAGGCTGCTCGGAACCTGTTGCCTGAATCCAACCACCTTGATTGACCACTGAAACCAAACTATCAGC
GAGCAACTACAGTGCCTATTAGACTCCTGCTGTTCTGAGAATCAGCTCCAACCCACTCCTAGCAGCACCCAAGGAACTGGGGCTCCTAGCCTGACTCACAACTCTTGGAAGCTGCTGACCCCTAGTGTCTGAGGAAAGCATCGGCTCTAGAATCCAGAGGCATGGGTTTACCTCTCATGAGAATCACAGCGGCTGTGACACACTCACACACACAAGGAGGTTGTAAGCAAATTAAAACCTTTAGAAGTACTTT
CATTTGAAAAATCAACCACATCTCCCAGTCTTTACATACTGGCTTCATGCAGGGAAGGCTTTCACCCATCAGCCCAGCTAGAGGTTCTAGGACCTCTCAAACCTTTTTTGATCTCTTGCTTCCCCTGCTGTCCACCTGTGGAACTGCAACTCTAATGTACAGCTTGCCTCTTTTCAAGCATCTTCCAACTCTATCATTGGTTCCTTTAGTGCTCCAAGTCAGGAGAGACAGAAGCCAGTTTCTCAGGCAGCCCCCAGACAATCCAGAAT
CAAGTCTAATTGTGCTTGAAGTGCATGGTCGCCCTTGAGCCTCCCATTTGCCAGATTTAACCATGCTTACTGACGGAATGGAAACTGTCCTTGTCTCCTGCCATGCGCCCATAGGCCACTAGATGGGGCACGAGGATGGTTGGATTTATTGTAGTCCTTTTGCCAATGCATCCTACCTGTTCCAAGATGGCAAGGCCTGGGTCAGGGGCACCACTGATGCTTGCATGCTAAGGCCCAATTT
ACATTCAACACCTAATGATAATTCCTGCTATGGGCACTTTGAGGAAACCCTAGCAGAGAGCACTGACCTCGCTGCACAGTTCTGCGGGTCCTGGGTCTGTGGATCTCTGGAACTCTGCTGCCCTCTAATGGCCTACTTAGATAAGTGCCTGCCTCATAGGTCTGTTTTCTTAAGTTTCCTCCACCAATTTGATACCGGCACCATAAAAATCCAATATTCTTTGGTTTCGCTCACATATAAATGGATCTAAAC
TGCCCAAGAGCTAGAATTTCCAGGGAGTTGGGCAGGAAGCCCCAGAGTAGTGTCAGGCAGCAAAACCACCAGAGCTCACACAGCGGATTACTACCCAATGCAGGATTGTGGGGAGTAACAGTAGATGGCAGCCAGAGACACTAGAGGGCAGCACATGCCCACCCAATATGCCTAGTCCTGTGACATCTCTACCCTGACAGGAGCTTTCAAAGGTTATCTTCTCCAGTGGGCTCTCAATCCCAGCCTTATATCAGAATCACTCGGGAGCTTG
ATAAGAGTGGCTGTGTTACCACCCTCAAGGAATCCTGACCCCTCAAATCCAGACCTGCCAAGGGGCAAGGAAAAAAGGGAAAGCGGCAGCTACCTTGAATTTCTAAAGTGCAATGTCCCCACCTACTGGTGAACATGACCCAGTTAACATCCCTACAGCTGTCCATGTCCTCCTAAAACAAGAACCTTGAACTTCTTCCAGTAGTATAGAATCCGTGTCCTTTAGCACAGTTCTACACCAAAAGATAAAC
GTATGACAGTGGTCATAATAAAAGAAACAGTAATTGCTGCCAAGGTCTCTGCTCGCTTGTGAAGCCTGGATGGAGAGGCTGGTCGGACTTGGTCCTGGTAGCCTTGTCTTTACTGTCCTCTTGTGGCCAAAAGTTGCTGCTGCATCTGGAAAAGCTGGCAATTTCAATGAGGCCACAGGGGGATATTTTTACCTGTTGGAGCACAATCTTTTTGGGATCCCTGAGTCATTTTGAGCCCAGTTCCCCATAGACTG
CAAAAATATGAACACAGGGCATAGGGTTTGCTATGAAAAGCAACAGGGGGAGACTGAGTTCTGTGTGTTGTGGGCGAGGGAGGTATAGTATTTGTGAAAGCTGAAGACTCCCTCCTGACTGGAAAACCGCCACAGGGAGGCAGTAGAGCTTAGTGGCAAATAGCATTGGCTCTGGAATCAGATTTGAATTTCAATCCAGCTCTGACACCTAATAGCTGTGTGACGTCCAGCAAGTTGCTTAACTGCTCTGTGCCTCACTTTTCAACTCAG
GGACTGGACTCCAAGCGCTAACCCGCACCAGGATCCCAATCCGCGCGCTGGCTGCACAGAGGGTCAAAGGCAGCGGGACTCAGCGGATCGAGCGTGTTGCAGGGGCCGTGGGCTCGGGCGCCCCCTGGAGGCCGAGCGGCCCCCAAGCTCGGGGAAGAGGCCTTGGGCACCCCCTGTCGGGCAGTGTCGACCCTGCACTCCCGGCGTTCGGGCCGCTAAGTTGGTGCCTGGAGTGTCCGTCCACGCCCAGCCCGTCACTCCGCCACTCCCGCCTCCAAGACAGTGGG
TGGAAAAAGTTCAGTGACTTTCAGTCTAGTTCAGGAACCTGCCACTCCACTCCAAACACTGGACAGCTTTCTGTGATTTTCAGGCTCTTCTGGCAGGATCATTAACTGGCTAGCAATGCTAATAGCGCACCCTAGCGATAATAGTGTTCCACTGCAAGGTGTATTGAAGCAAAACTGGTCTTATATTTTTGACATTAATCAAAGCCGACTAGCCAGTGGCTAAAGATTTTAATCATTTTTAAAGACCTGATTA
CCTGATCTTTGCATCTCAGCCTCTCGCCCAGGGCTTTGTGCTAACGGGTGCTCAATACGGTAGTGCTTTGCTAATTGGGAAAAAGCGGTCGCGGGATGTTCTTTCCAGGGCAGTGCTGCAGTGCCCTCTGGTGGATTTTCTCTGAACTTCTCTAGGTTTGAGGTTCCGCTTGTCCTTGACAGGTAAGCCGGCCCTGAGAATCCAACCGCCTGGCCTTCTTCGCTTTTGGTCAGCCCTCCGCCTTGCAGAGA
CCAGGCCTCATTTCTCTCATCTTAGAGATGAAGGGTAGCACTGGCCTCCTGGGGCTCCTTGTAAAGGCTCCCAGCAAAACCAGGTATCTGCTGAATGCCAGCACCATCTGGTGGCCATGGGCCATAACCCAAGCCCATTGCTCCCCACTGCCACTTGGTGGCCACTAATGCCACCTTAGGTTTGCCAGGCATTTCACATTAAAAAAAGAATCATTGACATGATCACATGCTATCTTTTCAGCAACTTGAAGAGATATGTAGGATTTGGTACTATCTTTT
TTAAAACTCCTGAAACACAGATGTTAGTAGTTTGTAACGATCAATAGATGATCTCCACGTGTAGCAAAGAATGATTCACAGCCTGGGCTAATTTAGCTGAGGAAAAAGTTCTGGTCATTTCCCACTGTGGCCACTAGATGCCGCTACGGCCTGAAGACTGGAGAGGTTTTCTAGTACTTTTCCATCAGAGGAAGGGACGCTGGCGTTGATGTTTCCTATTACAAAGGAGCAAAGAGAACTTACTTTGTGTTAG
TCGTAGCCATTTCTATTTCTTGAAATTTCAAGTCTTTTTGGTTTTTTTGATTCTTTTGGCAAACTTTCTTAAAAGTACAAGAGCCCAAGTTGCACAGGTAAATAATAGCAATGTAGCGGAATGACCACCAGATGGAGACAGAGAACACAAAGTTATTCAGACGCAAGGTTTTTGCCAGAGTTGTTTCCCAGGCTCAGGAGGCACAACACCTGGATATGAGGTTGCTCCCATTAGGACGCTGGTTCTCAAACCTGGCTGCTCATTAAAATCAC
CCCTGGCATGCACAGGCCCCAGGTACTAACACGCTGCTCTGAGTGAGCTTGTCCTGCCTTGGCTGCCACCTAACTGCTGATGGAGCAGTGGCCTTAGGAAAAGCAGATGGTGCTGTAGCCCACCTTTAGGGTAGAAGAAGTGATGTACCATGTCCGGCCGCTAGATGGTGACTGGTGCACCTGCTCCAGGCATACCCTTGCAGAGGTGGGTGGTTGCTCTTTGAGCCAGCTTGGCCTTGCCCGGCATGCACAAGCTTCAGTGCAACAACTGTCCTACAAATGGAGCCACAGAGA
GCCAGCGTGGAGCTAGGGCAAGAGAAAGGGGCATGCTTGTGGAACAGCAAACAGCGAATGCGAAGTTACCTCTCATGAGTGGAGACAGCTGGGTATCCCACCTGTGTAGAAACTGGATGTGAGACCATGCAAGGCTAGATGGTCCACTAGGGGGAGGTAGAGTCCCGCGGTGAAGGGCACGAGATCCCGGACGGAGAGCCCGGTTCTACCTCGGCTTCTGCACTTGGCAGGTGGGTGACCGGAGGCTGGACACAACCCCTCT
AAAAGTGTTGTAATTTTTAAACATAGAAGACTTTTTCTAGGATTTATTTTTGATTTCTTAATTGCATTTTGATCAGTAGACGTCTGTCAGCAGGGCAGTAGCAGGTGCACCGCACGTCTGTAGGGGGAGCCATCCACACCGTTGCCATGTGCGAATGGCGCCCCCTCGTGTTGTGGATGGTGTAGGTTGCACCGCTGTGTGCACACGTGTGCATACATGCATGCACACGCTTGGAATTTCAGCTGCTCTGTCCCTTATAGGCCCGTGCGTGGTCAGTTTTTGTAAATGTTCCCTGTGTACTTGAAC
TAAGCTAAGGGCGGGCTGGATCGGGGGCTGAGAGTGGGAATGGGGCAGGCAGAAGATGGCCTGCGGGGAGGACAGCTAGGGGAGGTGGGGGCCAGACCTGGCCTCAGGCAGGGCCGTGGGTCCAAGCTCTCTGCTTCCCTCTGGTGGTGGTTGGAGTATAGACATGCACCCTCCACCCTGCAGTGAAGGTGGCCGGTCCCCCATCCCCAGCCCACCCCAGAGGCCCCTTCAGCACCCACCCTCATGCCCTCGAATCGGGACA
TTTCTGAAGCTCAGCCAACCAACTCTCCTTCATCTCCCGGGAGTCTCCTAGGGTCCTCAGGGTGCTCCCAGCTCCTGAGCCAGTTATTTTTCCCTAGGCGTGTTCCGATGTCATGAATGCCAAATCATTGCCCCCGCCTTGTGGCTGTGCCTGGGAATTACAGCTCTCCTGCTCGTAAGGACAACTGGGTGCCCAGAATACAGGTTTACGTTGCATCCCTCTCCCACTGCTATACTCACCCCGTCTCCCAGAGTGGAAGTACCTTAATT
GATGTAGTTCAGGATCTTGTGATCTTTTAGGAACAGAGGGCCTCCCCTTTCCCACACAGTGAGGTCACTCGCTACTAGTCCTCGTGCGAGCACGTGGTATATTTAAGCCAACAGCGCCACCTCGTGGAAATAGAAATCCCCTCTGTAAGACACGTTGGTCCACTGTAGCTTCCCAATTTTTCCATTTTGCAGCTTTCTTTATGCTGCTTCTGTGAATAGGAAAATTCTGCCCCAACAATTAGGAGTAAAATGTCCTCTG
AAAAAAAAAACTCATTTGTGGCAGTTACCAATTTACTGCCTGTCAGCTCCAAATCCACCTCTTTGCTTTGTGAAAGTGGATGCTTGCTGTGAACGTTTTTCTTGCCAGCTGACAAAATGCTAAGCTGTGTCAGTAGAGGGCGCTGGAGGCACACGACAGGAGGGCGTCTCACTGTCCGGTCACCAGAGTGCGGCTGCCAGCGGTATGTGGGTGGGACACCCGGCCGCACTTGTCCACCCACACGTTTTACTGAGACCGCGCAGGAGGAT
CAGACATTTCCTTCTTTACGCAATGGATAATTTAGAGCAATTTTATCATCTAGTGTCCCATGACTGAGTTGGATTAAAGCAGAGTGAGCACCAGTTGTATTAGGGATGTTCCCAAAGTCACCCACTAGGGGGACTCAAGGATCTCTTAGGGTTCTATCTAGTTCCCAGCAGAAGCTACTGATTGTGAAATTTCGATTACACCATTATTCTGCCGAGTCAAAAAGGTAGGCATTAAGAGGGGTAAATGTGTCT
CTGAAAGCTTAGACAGTAGAAGACAAGTTAGTCATCGTCATTCTTTTCTGCTGATTTCAACCAAAGTAAGTACCCGTTTCCTCTGGGATCTAGCCCCTCAACAGCTGTTAGCAAAAACTAAGCCAGCAGGGGGCGCACAAGCACAGCAATGCTTGCAATACTGCCATTGGCCATGATTCTCTCCTGCCTCTGCAAGATAGAAATTAGGAAGGGAATGACTGTGGCGTTAGGCTGTACATGGACTTAAAGAGGCATGTAGAATCCTAAAAAGCAACA
AATGAAATAACTCCAGTTTTAACTCACTGGGTAACCATTAGGTAAGCTTCTGCATCTATAAAAACTGTGTTAAACTGGATGTGCCTACAACACTGAGTATGACGTGTAACTAGCACCACCTAGTGGACATTCATATGGCAATACGCGATAAAGGAAGCTGCATGGCCAGGATGGAAAAGTTGCTGGTCACAGTAGCAGCAAAGGGCTTAGCTAGTTCTTCCTGGCAGCCTCCTCAATAATTCATAG
CTTCGGAGTTTTCCCCTTCCTGGCTTTCCAAAGTCGGGCACTGTGGCATCTCCCTGGCCTGGGAGGAGGCTCTGGGGAAATACCAGGCCCCTAGAGAGAGGGCAGAGGGAGCCGCAGTTACAGAGATCCACCTGCAGGGGGACCCCCTCCCTCGCTCATGTGGGTAGAGACCCAGGGTTCTAATTCAACGCAACAGGTTGCAGTTTATAAAATGCCACCCGGCCTCCGCGGTTTGATGCAAGCTCAGGGAGGGAGCTGATTCCACCTTT
GCCCTGCCCCAGTCAGTTCTTACTGGCCTCACCCTGGAGCCTGTATGGACCAAGAGCACCTGACATTTGGAAACCAAGGCGAAGTAATGGGAAACAGAGACGCTTGGGTGGCTGCTGCCACCTGCTGGTAAGCACTGCAATATGCAGGTGTCGGCTGAAGGCAGTGCCCGCTCGCTCTGCTGTCCAGGGGGAAAGGGCCACAGAAGTGCATCTGCCTGGCGCTTATAAAGGGGACCCTGGACAATCA
AGGCCAGGTGTCTTCTCTGCCCAGCGCTTTCTGTGACTTCTTTGAGTGGCTACAGGTTGAGGGTTGACTGTGCGGGCGATTGCAGCGTGGCCCTTTCACCTCTTTGCACACTGCCACATGCTGCCACAGGATGGCAGTGCAGGTCTGGCTCTGTTTCTCTGTTTGGTGCCCTCTATCGATCGTCGTGAGGCTTGGGATGGGCCTAGATTGTGAGCAGCATGGGTGCCAAGGCCAGGGCAGGAGCTGGCATGGGGCCTGTGTGGGCCATTGTGGTAGGAAGCC
CCTGGGGGTGTAAGTGGCCAGAAGCCCCCGGGGGCTCAGGCGCGGTGGGGAGAAGGTGCACCCAGTCCCTGGTGGAGGGTGGCGTTCCGGTTCCTGTCCTGCAGGACTGGGAATCTGATGTTGAGGATGCAAGGGAACAGCGCCGCCTGGTGGCATCGGAACACCGGGACCACGCGGGGACCCTGAGCAGGAGCGAGCCCTCGGTGGAAACCGGGAGAGAAGCCTGAGCCAGCTGCAAACCCAGGCAACTGCAAAAGAGCCACAGGAGGAAGAATGGGGAGGACC
GTTTATCAACACCAGCCGCCAGCCGAATTTCAGTATCGGCCGTCTCCAGAGGTTCAGTATGGATCTCAGGAGGTGCGTCCTGTGCCAAATAGCAAGGCACTATATCAACAACCCACGGCGATGGCGTTTGATCTTACAGTACCACCTAGTGGACAAGATAGTGCACTGCATGAGACCATTGCTACAGCCAGAAAACAGGGAGATCTTGAGGCATGGCAATATCTGGTAATGTTACAACCGATGCCGGCCGGGAAAGGGAGTCAAGCAGGAGCGTCTGTCTGAACTGAGACCAGA
AAAACAAAATAGGTGATTTGTGTCCATACAATCCTTCTGAGGCTCAATCTTGAAGGTAGAGGAGCCAAGGTGAGGTGTGGGAACAGGGCCACAAGACATAGTTCATGGCACTGGCCATTAGGTGGCAGTGTCTCCTCAGGCCTGCTAGTTATTGGAGAAGCTCTTGGGGAGTAGGAAGAATGACGGGGGTGGGGAGCAGTCTTCTCGGTGAGTGGGCAAGGTTTCTGTATATATAAAAGTTTGTT
TTTTTTTTTCCGTGTTTTGGAACATTTACTGTGCTACTGTCTGGGAGTGGGTGGGTAATTCTCACCCACGGTGGGATCTTGAATTCCTGACCACTTTGGAATGTGTTGACCCTGCACTGCTTTTACTCAACACTAGGGGGCAGCATTGTAAAAGAAACCTGGCGATGCTTCTCAGTAGCACCATGAAATGTTAACCGGATTAGAGCCTGAGTTAAAACGCTCTTGAAGGAGTTTAGTCTTTGCCATTTCAGTCTATTTCAGAGGCCTCT
TTAGTATTACTTCTATTTTTAAAATATAATAAAATTACAAAATATTTTTCCCCTGAAAATCATATCTCATGGAACCATGTCATCCAGACTCCATTTAGAAGTTGGCTGCTGAATAATGAAGACCAGCAGATGGCAGCAGGGACTCTTGGAAAGAAAGCCTCACGTCTTCAAACCATTTTGGCTGAGAAAGAACATAAATAAGTCAAGCACATTTCTAAATAGTTTGCTGGTTCATTTATTCTTCGT
GCCCTCTCTAGGAGGATGCTGTGGCCACACAAGTGCTGGACGAACCGCTGGAGTAGGTGACTTCCAAGGTGTCCTGATGTAGTAGCTATTAGACAAGCTCCTGCATTTGGCCAGTAATTAGCATGCTGCTGCACATTGCCACTAGGTGGTGCTGCTGCTCCATTCCCAAGTAACCCACATGCATCCCTGGCTGGGGTCAGCCTTGGGGTTTCCCAAGTGTAGAGGAATCCATCTCTGTGCCTGTGGTAATGGCTGGACACCAGGAGAGACCCAGAAAACA
AGGCTTGTGCAGGGAAAGGCAGGGCTGAGCCCCGAGGAAGAGATCCTGAAAGTCAGAGGTCAGTGGCGGCAAATCCTCCACCGCCATCTCTGGGACCTTGGAGCCTGGAAGCTCCAGGGCTTATAAATACTGTCACCTAGTGTTCACTTAGGCAACTGCAGACACTCTCCCTGTCCAGCCTGGTTTCTTGCCAACATAGAGCAAAACACCTACTGAGTGCCAGGCACTGCTCAAGGAGTTGGCGATATGTAATGAACAAAAATGGACAAAATT
GGTGATGATAAAGGCTGGCACCTGGAAAACAAGGGTTCAGGCTTCCTTTCCCAGCTGAGGGAGATGCCTCCAAAGATGGCCGCCAACAACGCCTCCTGTCCCTGGACACGCAGGCTCCTGTCAAGAGGTGGCACTATTTCTCCTCCCTAGAATTTGGGCTGGCCTTGTGACCTGCTTTCACTTGTGCCGGTTCCATGCCTGGCTTGTAAGAGGCCTAGCAGCTTCTGTTCTCTTGGAGCCCTGAGCCACTGAGAAAGAA
CTGGTCAGCGCTAAGGGTGTGAGGTGTCATAGGCCAGGTAATGGGATTCTCAGACACTGGGGGAGGCTTTGGGACCCAGGTAAATTTTCCTATTCTGGCCACAGGGAGAGTGCAACTCTTCCCAAGCTGATCTTAGGTGATGGTGCCCCTAGTGGTGAGTGTTCCAACTGCAGCAGGGTGCAATCCCTGGTCCCATGGAATTCAGGGTTCCAATGTCACCTGCTCAGTGGGGCCTCCCTCAACCACTCTGTTTCATAATAAAATCCCCATCTGTCTGGGC
TCGATCATTAGCAGCTAAGTAGCACAGAAAACTGTCATTTTTCATGTGTATTCACAACAAAAATATGTCAAAATGCGATTTACACCTAACTGGGGGCAGGGAGAACTAGACTCCATGTAATACTCAGTCATTACCACCAGATGGCGGCACGAGCCCACCGACCCACTCTCCCACAGTCCCCTCCATTACCATCACCTCCATCATCACCGTCATCACCGTCACCTCCACCACCACCACCACCATCACCGCTATCATCACCATCATCTCCATCCCTACCAC
GAACTTTTGCTCTTTTTTAATTCTCAAAAATACCCTAAACATCATGTTTCACGGTCTTTACAAAAACACCACCACAGAAACAACAGAAGCCTCCGGGCCTGAGGTGTCATACTGGGTATGGCCACATGGTGTCCCTCCAGCTCAGTCTAAACCTTCCAGACTACAGTCTTCCAACAGTCTCCGCTTCGCCCAGCAGCCGGGGCTAGTCCGAGCCGAGCGAACCCTAAGCTACGGGAACCAGCTTCTTGGT
TGACCCAGTTCAAGGCACTGTCATGAACACAGGATGACCAGGTTCTTCTGGCTTGCACTTGCAAACCTTTAGACGATCACTTTTTGCCTCTTAAACAGCTTTCTTACTATATATTCTGCTTTCCCGGTATTCGTCGCTAGACGGCAGCAGAGGATTTTGATTGGATTCCAAACTGGTTGGTTAAAGCAGCCTGAGCAGCTCAGAGGGAGGTTGTGGTTGTGTGTTGTGGTGCTGGTGTGTGGTTGTGGTTGTGGTGTTGTGTGGTTGTG
GAGGACAGAAAGAGAGAGACAGATCAAGGAATCCCAGAGCCCAAGAGCAAAGATACTTAGGAAAAGGCATACAGTAAACTAAGCGGCCATTAGATTAGAAAGGAGCCATCTGCAATAGCGGCACCATGTGGTAATAATGTGTCATAGCAGCAGTGGACCAGGATTGTAGATTTCTCTTCCCTTGGCTTTTAAAACACCTGATTAACGCTCTCTGAGTCAGGGCTCTTGAATTACACAGGAATGCAGAAGAAGGTGGAAG
CCCTGGAGGAACATTCAAAATCCTGCCTTGCCCAAGAAACTCCAAAACATTTAATTTATTCCCAAAATTTGCCTCCGGGGCAATTACGAGTTACTGGGCCTAGAAAATCAGTCGGATGGAAAAATGCAGTGAGCCAGGACCAGCAGGGGTCAGTGTGGTATTAGGGATGGGAACAGACCCCGGCAGCCTCTGGGGTCAGTGGGTTGTCGCCCGCTGGTGGCTGCAAAGAAAAACAGAAGAAGCTCTGAGATTCCCCCCAGTACCTTTCAGGAACTCATGTTCCCATACGAGAAATAACCCACAAACCACGAGGTCCCAGAGAGGAAATTAACTGATAACT
AACCACAAAATCGTGAGTTTTTTTAAAAATAAATATTGTTAAAAATACTGCATGCACTGATTTATTTTCTGTCTTAAAGGCTGAACTCACAGACAAGGCTGGGGAGCTAGTTGATGCAACAGCTACCTCTACTGGCTGAAGGGCATGTCGGATGTTGGCTGGGGAGTTGTCTACTAGCCTTCAGTTCTTGAATCCTTCTTGCATCCTCGCTTAGAGGAGATAAATGGTGTTAAGAAAAACCCCTGTGCTT
CCTGCTCTTTGTCCTGGAGATTTCTCGCTGCAAACACAACCCTGAGAAATGGCCCAGCTAATCAGTAGTGGGCGGGGACGCTCAGAACCCGCAGCAGAGTGCCTCTCCCCTTCCTTCTGCAATGTCTCCAGCACCCTCTACCGACAAAATTAGCACTGTGCAGACTGGCGAAGGAGAAAAAGGCTCATGTCCACGTTGACTGAGCAGGTAATGAAGACTGGATTTGTAGATGAGAAGCACTAATTAAAAACTGGTGTGGGCCGGGCGCGGTGGCTCATG
CCAGCATTTGGATGTTTAAATCCAAACTGAGCGGCTAATATCTTGAATTAACCCATTTCACACCCAAGCACACCGACTAATACGGGAAGGCAGATGATGTATTCAAGGCTATGTGCACTATATCCAGTAGGTGGCAGCATAGGAAAACTTATGGCACTATTGTAGCTGGTAGGATGAGCCAGAAATCTTAATACCAGGAGCAGTTGGTGACTGCCCTTCTTAGGCAAGATGGAGCAGTTTGATAGCATATCCCA
ACCGAGGCTCCTCTCCGGGTGACTCTTCCCGGGATTCTGGCCTCATTTGGACCTCCAGGGCCCCGGACCTGAGCCTGGGGCAGAGCTGGGACCCAGGCGGGCGAGGCTGAGCGGCTAGCTGAGAGTCGCCAGCAGAGGGCGCTGTCTACACGTGTCCGGGCGCAAGGAGGCACCAGTAGGGCTGAGCCTGGGGAGACAGAGAGAGCGGCGGGTTGTGGGGTGGTGGGGCAGTGGGGCGGTGGGGCGGTGGGGCGGTGGGGCGACAGG
CCCCACTTCATCTGTGCAGAAACAGGCTGCACCCAAGTCACCCAGCCTGCCCTACTTAGTGCGACCTGGGGCGAATCTGACTCTTCGAAGCTCTGGGGATTCCTAGGCTGGGGGACAGCGCCCTCTAGTGGAGAGGCTTCATTCCCTGGTTATTTATCCTGGCAGTTGCTGGTTGTACCTCTACCCTGAGCCACACCCCCTGCTGAGCTCACAAGACCACACAGAATGGTCCCAGCTCACTGGGCAGTGAAC
ATGAGATGTCTACTGGAGTGCCTTTTTTCTCTGTGGCTTAAGAAACTTCCCAGCCCTTCGAGTTCCTAGAGACCCACGGAAGGGTGTCTGTCTGTAATGCCTGCCTTTGGAAAGGCTGCCCTCTAGTGCCTGCACATGGTGGGCTCACCGAGAACTGTCTTAGTTTGCAGGTTGGTATCTCTCCACGGAGTACAGAAGAACTCAATACAGCAAAAACCAGCCTCCCCTTTCCTGAGTAATGTGAATCTACC
TATCTCTTCCTCTCCTCTCTCTCTTCCTCTCCTCTCTCTCTCTTGCTTTCTTCTCTCTCTCCTGTCTCGGCTGTTGTGGGTTGCAGGTTGGGTGCTGCTGTTGTGGTCCTTCCCAGAAACTGCCAGTAGAGGGCAGCCTGGGCATCCTAATGCTTACTCTGGTTGTTACACAAAGAAAATATTGGGGTCACTGGCGAGCCCACCCACACTCACCAGAATCTCCACTGTAGTCCCCCTAACAAACAGCCCTTCACTTCCTCTCCCACTTCAGCAATTTGTATT
TTTAGTCATTTTTGAAAGAAAGCCTTTCAAAATACGAGCCTTGAATCTGAGGAACCACCTGGGTGTGGGGAAGCTTCCTGCCTAAAGCTTTCTCATTCGCTTGCCTTTTACTGACCTCTAGTGGCCATGTCTTGCTATGGCCTGGAAAGCCGATAGATTATTGTATTCTGAATTGCGTTAAATTCCGTCACTCAATTTCCCTTCTACCTGAATACTTAATTTTTCCACCCTCTTTCCATATAAATGCC
CCCCTACTATTGGGGGTTCTACATACACTGCGTTGGAATTGCCTGTCAAGAAAAATTTCTTCTGGATTTGAGCTCTTAAAGGTATAGATTACTAGCTTTCCAGTAATCCCTAAAATTTCCACAAGAGGGAGACCTTTCCCCATCAGTGCTGGGCTGCTGTCTGGAATTTCGAATTCAATTTGCAGTTTCACAGACAGCTCAAGAATTGGCTGGCCACTTGAACAGAATTTGTATAGGTTTCCTTTTTTTTTATTTTT
CCTCCAAAGAGGATCATTATTGGAGTAACATTTGCAAAAATAAAATCTAACATTCAGAATGAGGGAGTAAGCATTGAACCGCCAAAACAGTAAAATGCCCAGCAGCCATTCAAAAGTGTTTGCTGTCATCTGCTGGCTAGACTGGAAAACTACAGCAACATTCAGGAGCCTGATGTGAAGTTCTCACCGTCGGTAGAGAGAATGTCTGTGTTCCTGTTTGCTATGCCCAAGCAAATAGGAATTGACCGTTCTTCGAGCAATGGAGATGCA
CTCCCTCTCATGGCTCTATGGCTGCTGGTCGGGGTCAGGGAGATGAAGCAGTGCCAGCTCCGTGGTCTGCACTGATCCTGACCAGTGAACCAGGCTTCCCCAGCCAGAGCCAGCTAGTCAAGCACGCTCTCTAGTGGCCACCACAGGGAAGGCAAGAACTTGTCTCCACAAAGGCAGGATTTTCATTTATTCCTTCAGAGAGTACAGAATGAGCATCAATGTTCCAGGCATGGTGCCAGGCATGTGTGTTAACTTTAGTTAAAACATACTTATTGG
CTTGTGAGATGTGGGTCCTCCTTTGCTTCCCTCCCCTGGTATCTGGCAGTGCAGTGGGTGTGTAGGGAGTAAGACAAATCCCCAAAATGAACTGCAGAGGCAGATGCTCTGGGACCTAATGCAGTGTTGGCCAGGAGAGGGCAGCACCGAATCACAGGTGGAGCTCTGTGTCCTGAGAAACCTTGGTGAGGTTGGAGCCTCAGCCAGGCAGCCTCCAGAGGGTGTCCTGTGGAGAAGGAACTGGCAGGGAGTGGGGCTTTGGTGGGCCCAGT
GCAACTAAAAAGCAAGCCACAGTGCAAAAAATATACTGAGGGAATTCCTACCCAGCACCTGCAGCAAAAGTCAACAAAATCTGGCACAAAGCCACAAAACCCATTCCTGCCGGATATGATGTTGCCACACTTCACCACTAGGGGACGACGAAGGTCACCCAGCGAATTTGGGCCGCGATGCTCAGAATTCCTGGCCCCGTCTGCTTTCCCAGACAACGGATGGCCTCTTTGGCACCTGTAAGGTCCCCCAAACTGCAAGATG
TGCAAAGGACATTCCATGGTGTCTGCTGGGTTCAGGGCAACTGGCTTTCCCAAGGCATACAAGAAAAGTTGGCAGAAAGTCCTCCCCTTTAAAATTCAAGCCTGAAGGTTTTGTGTGGGGGCCTACTGCCCCCTAATGTCTTCTGGTGATACTGCAGCACAGTCCATCAAAATAGTTTGTGGTTTTGCCATCTGTTACTCCTTATGCCCACCTGGAGAGGGGCTAGCATCTTTAGGTGGGACCACCCCTGGCACAACATGGTCTCTGAGGTCCAGAT
CTTAAATCTCAAGAGGTATACAACTCCCTGGAGCACATTTGAATTTTATCTAAATCACCAGCTCTTGTACAGTTCAGTTAGATAGTTGAGCACTCAGGTAGCTTCTTCTCTTCCCTTCTGATTGCTCTCTGTTTCCACCAGATGGCGCATTTGTTCCTTAGAGAGTTGTGTCAAGTCTCCTGTGAGATCGTTTTCTATTCAAAGTTAGTTTCATTTCTGGAGTAACGTGTTTCTACATTGTTCAGTGCACAGTAGTGAGAATTCATAC
CATCCCTCAAGCATGCACTGTTCCCTATTTGCAGAGGTGTCACCTCGGGGGAAATTCCTAGAAATGGAGTCGCTGGGTCAAGGGGCAAAGCCAGTGTAATTTTGTTAGCTACTGCCACCTTCCGCTCCCTCGGGTGAAGGACAGTTTCCCTCCTAGTGTCTGAGGGAGCCAGTTTCCCACGGCCTCCTCCACCGCAGTCGCGCTTTTGAATCGCTGCCAGTCTGATGTGTGAGAAACTGCATCTCTGC
TAACACTGTGCCAGTTATCAATTTATTGCTCCTTAGTCCAAAGCAATCTTTCTTTTTCTTGTTTGGAGTTAACTGATCTGGATCTGGATCCCATGAACATTTCTCATTTGCCAGCTGGTGCAATGTTAGGCTTATCAGCAGAGGGCACTAGAGAGACACTGCAGGCATAGCAGAGAGGCAGTAGCTGCCCTTCCTAGATCTCCTTGTTGTAGATTTTGTTCTTATGGTGTCACCTATGGAGTTCCATTGGCACTCACTCTCCAATAAGCTTCCACCTCACCCCAGTAG
GCTTACCTGTGCCTTAGCTAAGTTCCCAGGACTCACTATTCCCATCTATAAGATGGGCACAGCCCAGGCCCTGTTATCCCCCTAGGACCATCTAGACCTTCCCTCTCCGCCAGCCCTTCCCAGGCTCCCCCTTCCATCCATTAAGAAACACTGGCATCTAGTGGTTGTGTGAGGGACCTGCAGCGCAGACCCGGCTTCCAAGAACAGGGCCCATAGATGGAGAAGCCTCTGACAGCCCTATCTAGAAACAAGGAGCCCCGTATTCCATACTGCCCTCTGCAGCATCCCTCCCTCTCCCTCTGAAGAACCCCCA
TTTTTCAGGATTCACGTCGGCTGTCATGGCATTCTGCTGGATGCTACCTAGCTCTGCATTTCAGCAGTGCACTTGTCTTTCTGCTTCCTTCTGAGGGATCAATTGCCAGTGGTCCCATGAGTTAACCAAAAGTGCCATCTAGTGGCAAATGCGGAAGACAACACTCGCTTCCAAATGGAGCATTTCACTAAGAGGGACAAAACTTGGAATAGTGGACAGGCTTTCTCCACCACTACACACAGTAGGGAGAATCTACCGTGGCTCTTGGCTC
ATGCCTAAATCAGTGCCTGGCCCACAATGTCAGCACAATCAATACCACAGACATTGAATGTCTTTTGAACGCTTTCCTTTAATGCTTTCCTTCTTATCCTTCCAAACAGCTACTCACTCTGGCCACTAGATGGCACTCAAGTACTTTCTGAGAATTGAAGCAGCCTCATGGGTTTGGTGGAGAGGACCCACTGGCGCTCTCTGAGCCTGAATTTTTAAAATTATCCCTGTTTCTGGTGCTTTGGGCCTTTGTTTCCTTTCCT
CTGAAGGGTTCCACGCTGCCCTTCCACTCAGGCAGGGAGAAGTCAGTCCTGGGATTGAGTCTGAAGATTTTGATGGACATGGTCCTGGAGCGAGTTCGGAGCTAGTGTTAAAATGCCCTCTAGTGGTCATTAGCTGTAACCAGTGAGCGTAGGGAAGGGAAAATCTTGTGAAACTGGCTTGGGTGTGGTTTTCTATAAACACCGACCAAAACCAGAGTCCTAGGTTATAGCGCGGGTTACTTGCATCTGTCGCG
TTTCGCCAGTTATCAATTTTATTGTCTCCCAGCTCCAAATCCATCCTCCTTTGGCCTGCTTTATGGTACTGTAGGTGGACTTTAAATATTTCACCATTGCCAACTTTGTTACGTTATGTCAGTAGAGGGTGCTGCAGGGACACGGTAGGAGGAAAGGGCTTTTCTTTCCGGTTTGGTGTACTTTTCTTCTTTCTCCCAGGCATGAGTGGCCTGTAGTGTGTGTGCAAGACATCCAGTGGTGCTCG
TGATCATTTTCTTTTCAATTTGAAGATGTCAGTTTTTCCCCTATACCCATAGAAGTAGTCCGGGATTGGGCATGTAAGCAGGTTGAGCCCAGATGTCGCTCCATTCCTGTCCTGCCATCTAGTGGAGAAATGTGCATGCAGTGCTGGTCTACGTACAAGACGATGCAATTTCTAAATTCCTGTATTGAGTGAAATGGAAGGCTTATTCTGTACCTTATCCACAAATATTCATAACTTACTTAAGAAGTAGT
CTAGGAGCAAATGTCCTTGGCCCCCTCCCACACTTGCCACATTCCCCGAGGGAAGTGATCCTGAACTAGGAAAATACAGGACTTCCCATCTTAGAAATCTGAAACCATCGTCTTCCCGCCTGGGGAGGACTGTGTTCTCCCGCCCCCTGGTGGCAGATCTGCACACTGCGTCCTCTCTCACACATCCTTCAGCCCCAGGTGCAGAGGACCAGCCAGGGCCCAGATGGTGCCCCTCCGCCCCACATTTTACAGATGAGGGGACACAGGTGCGGAGAGAGGGAGGGAAGGA
GAAGCAGCCAAGAAATACTGCCGTGTACCTCTTGAGTCCACGCACGCTTGCTTAATTTAGAAAAAATTACTAGGAGGGGCCACTATGGGGAGCTGGAGACCACTCTGTAATGAAGCCCATTTCTACTAAAACAAAGTATGCATGAGATGGAAGCAATCTGGGCAATGTTGAATCGATTCGGGGAAATGATCCCAGGATTTTTCTCTGAGGATGCACTCTCAATAGTGGATAGTGATGTTTTCAGGTGTAATTTAAATGCCGTTTTGCTCAGTCAGAGCAATGGACTCAAATTCCCTCTCAGCTCCCTCTAGAGGTTAAAGTGTGCAGCTGCTGGCAGAACTTGTGGGCTTGGAAACCTGCCCATGTCCAGAGGGCAGTCAAGATGAATACAAGGAGTTATCGGTTCTTTCTGTTAATTAGAGCAAAATCTGTT
TTCTCGTTTGTATTGAAGATGGCCAGGTATTCTGGAACCTACTCTAAGAAGGCTAATGAAAATCAGCTGCTAAATTAGCTTAGTTTTTGTGAGGTGTTCAACACGCATGGCCAGTAGATGGCAGCATTGGATTGCTGTTTCAGAGATGCCTTCTTGTGCCATTGATGGCTTAGTTTTTGTGTGTTGTGTGTGCTTCTAGGTTTCCTCGGGCGGAGGTTGATCAGCTTCCATAGCTTCCCAGGT
TCTGGGTTTTTGTATGTAATCTAATTGCAGAGGTTTGCCAGTTTTACTCAGAAGCTTCCCCAGTGTCTGCATCACTGAAGCCTTTCTGGTGCTTTGTAGCAAGCTGTGGTACTGGAGCTCCCCCTTGTGTTTATGTTTGAGACACGTGCTCAACCAAGTCCTCTTCATCACTTTTGTTTTTTTTGGCCCCCTGACCTGCTGCCTTGTTCCTGTCTGTGCTTAGATTTCGGGAAGACAGAA
ATGACCTCTCCCTCATCAGTGTTATTTTCCAGTTTCTTTGGCTCATTTTGCAGTGAACAACCTAACAGGGTGAAAGTTCCAGATACTCTGACAAGGTGATGGTTTTGAAGAGAAGTTCTGCTGCTGGGCAGAAGAGGGCACTGTTTGTTTGTACTGAGGCAGAACAAACCCTGACCTGTTTAGAGAGAGCAATCACTGTCAGAGCCAGCTCTTCACTTCACACTTGTGGTCCTGTGACCACTGTGGTGGCGACCGCAGCTCCTTCCA
TAAAATGCTCATGTTCAGCAACTCAGCCCTTCAGCTTCTAGGAATTTTGTTCTGCAGGGAAAAAAAAATGCTGTATTTGTATTATTAATATTGTTACTGGGTGGCAGGGGGAGGAAAGTATTCAGTGTTTTCAGAACCACCCACCAGGAGGCGCTTTTGCATCAGGGGCCCAATCAGGTTAGCCCAGAGCACCTGGATTTAAGTAGCAAAAACAAATGACAATCTCTAGCCCAATGTCTCAAGAACATTCCAGTCTTTTACTTCATCTCACCCTCGAAACTTCCTTTT
GTGGAGTTTTGCAAGATTAACCCAGTGCCACTGAATTAACTAACTCAGACAAAACGAGAAAAAAAAAATGGAGGTAGTGTCTTTTCTCTCTGAACCCTGGGCTACTCTGACCTCTAGTGGTGGCTTACAGCGCCCAATTTGCTTTTACTTGTGCTTTTCTCAGAAAAAAGCCAGCTCCTTGGACCTAAAAACCAAGGCCACCAATCACTAGGCAGGCAAACCATGGTTTCAGAATCTGTT
AGGAAGGTAAAGGGCTTGACCTGAAAAAAGAAACCTGAATCATTGCTCAAAGTCAAATACAAAGGCTTGGAGTGGAGTCCCAAGGAGTTTGGGGGGAATTTCCTCTTTCCCGCAGTGGGAAACTGGAGGCAATGGTGTCCCCTGGTGGGCAGTTTAAGTTCTGCAAGCAATGGCTGCTGGTTGTTCCACAGGTGTTACCTCTAGCACAGATGTTCTTGAAGTTATATGCAACACTCATATGTAATGACTCGTTTGTAGATTCTGAATGCAGACATCCCTGGATAG
ATAATTTAGAGGTCAAAGTACTATCTACCTCACAGAGCTACGAAAATCAAATGAGAAGGGGTATGGCACTGACCACAGCAGCATACTGCTATGAACGTGGTTAACAGATAGACAGGCACGCCCCCTGGAGGGCTGCTCCCTTCACTACTGACGCATTATCGTGCAGTTCACCTTGGAAAATATTTTTCTTCTAAATCTATTTTTAGTATTGAACAGCACACTGGAGTTTTTGTCCAGAAGTTTG
GTAGCTTAGCCTTTTTTAGAATTTGATATCCCACCAAAAATGAGGATATCCTGTGCTTCCTATGAGCCTGTGATGATGGCGAGATGAAGTTGCCATCTCTTAGATCGCCACTAGGCTGTGCTATTGATCTGCAGTAGGGTCCCTCTGTTGCCTCTATCTGCTCTGTGATGATCCATTATTCAAAAGGGTGGTGCTACCAACAGTTAGATTTATTGTGTATAATGTTACACAAAAATGATCAATGCATTTTGCATCT
GCACTTTATAGGAAAGCAGAGGCACGAGTTGCCAGCAGGTATTTGCAGGCCCTTTTGCTCGAGGCCAGGAAAGTCTGAGAAGGAAGATAGGGATGGAAAAAGGGAAGGCCTCATCCACGTGGTCCCATTATGGCTTAAAGCTGTAGGAAGGCGCCAGTACAGGTAAATGACCACTGGGTGGCAGCACAATCCAGGGAATAAGATCAGACTCTTCCCTCCCTCCTCCCCCAGCCCCCCCACCTTCAACCGAGCTCCTTTACCTGCCAGGTAAAAGCTCAGCCGCTGTCCC
GCACTCCAGCCTAGGTGACAAAGCGAGACCCTATCTCAAAAAAATAAACAACTGGGCGTTCTCTAGTCGGAGCCCTGGAGGGAACTTTGGTTCCTTCTATGCAATTGGACCAAATGTGATAACACTGCCCTCTGGTGGCAGGGTCTCTAACTGCTGCGTGTGGATTTCCCGGGAGACACCAAATCACAGAATCTTAGAATTGTGTATTACAAAATTCTAGGGCTGGAAGGGGCATTTAAAGGGCATCTAGACCAATT
ACTAGTCTTCTTCAGCAGCTGTTTCAAAGGAAGGGAGGGAGGAAAGTAGGAAGGAGGGGGTGCAGGCAGCCTGGCCGAATTGGTCCATTCTGTTCCTGGTGCGGTTCCTCCTCTAGCCACATGATGGCGGCATGAGCATTGCCGTACTTCTGCGCTCTCAAGTCTAGCGCTTTAAATCCCCAGTTTTAAAGCCAGGGGCGCCGGGGTGTGTTTGTGTTTGTGCCTGCAAGTCAAGGCCATGCCCAGACTTAGCACTCTCAGCTGCTCTGTAATGCAAGTCGACAGGAAAATCT
GTATCTGCTGTGTACGCAGATGAGAGTTGTACCTAACCGAGGAGCGGGCGGTCCTTGCAGCGTGGGCTCCAGGAAAGGAAAGGAAGCCTTGACGCAGCATCATTTATGGACTTGAACACTAGGTGTCGCTCGCGCACTTGTTTTCAGCCGTAGGATTCAGAGACGGTATTTTAGGCTTAGACCCAACACTTGATTTACAGTTCTTCCGAATCTTTGCCCCACACTTATACATTGTTTTCGGATGTTT
CGCAGTCCGGCCTGGGCGACAGAGCGAGACTCCGTCTCAAAAAAAAAAAAAAGACAGATACCTGACTCCAGGAGCCATCACTTTACAACCTGAGATTACAGCTCCAAGATTGCCTTTGCAAGGCTCCACCTGCTGGTCTTTGGAGGTAATGGCAGGCCCTGCCTAGAAGGGCCAAGATTCTGGTCCTACCTGTGGAGTCTGGCTCACTGTCAGAAAGTTGGGGCACTTATACCTGAGTCCCTCTATCTTGGGGGCGGGGTCGTGGCATCTCTCAGG
AAAGTGAGGCTGAGGGAGGTTAAGTCACTTTCCCAAGTATTTCACCGAGGAGGTGGAATTCCATCCCAGAAAGCCTGGCTGCAAAGCCTGCACTCTCCACCACTGTGCAATGCTGCCCCCTAGTGCAAGTGTGCATACACGCTGCTCAGGTTCCTTCCCTGAGAGGCTGCTCATAAGGAAGAAAAAGGCAGAAATGTGGAATGAAGGGCTGATAACCAAACACACACACACATACACACACACACACGT
GGTGCAAATGTCCTATAAGGTGATGTAAATAGATTATCTGGGGAGACTGTCTTTCGCCCTTTCCCCTTGGTGATGTAACTCAAATGGCAAGTCGCTTAAGCAGAGATTTGTAATGCAGCTGCACTCTGTCGCCACCTAGTGGTGAGCAATGGCAGCAACAAGCTGAGAGTTGTTTCTGCTTTATCTGCCCCTTTTTATCCAAGTTCCCAAGGCTGGAAAAATTTTAAAAGCCTATTTTAAAGGCCGCAGAGTGATGTGGA
CTCTTGCCTTACCCAACCCTGTGGGGAGGCTGGGATACTGGTGTCCTGGAGAGAGGATCCTGGCTGGCCAGGAACTGGGAGGCGGTAGCCCAAGTCACCAGTGATACCAGCCTGCCACCTGGTGGCAAGTCCTGTGTCATGCAGGAGTTGGGGCAGAAGGATCTGGGTGGCTCGACTTGCATGATTTCCTGGGTTTCAGAACTGCAGGGATCTAGCCTGCTCTTCTTTGCACAGCAGCCCCTCAGCACCCTCCT
GGCAAAGAAAGAAAGAGCCAGGCACACATGGAGAGATGGCAGCGCGAGTGTAAGTGGTGAGAAACCCAGCGAATGAAAACATCTACATAAGAACGCAGACACAGCGCCCTCAGAGGCCGGCTGCAGAAAGGACTGGAGACACTGCAAATGAAAACGTCTACACGAGAATGCAGACACAGCGCCCTCAGATGGCTGCAGAAAGCGCTGGAGACATTGTCCATGAGAAGAAAAAGACAAGGTCAAGAACTTCAGTGGAGAAATAAAAATTACACGAAAAGGAAAGATTTGTATTTTTTTTTTCTGA
AGAAATCCCTCACACACACCCCAAGGAACCCCAGGATTGCCATTTCTCCTTGCAGGGAGAATCTTTCAGTTTGACATCTGGCTGGCTTTATTGACGGATTTCTCATGCACTTCCCTTTGCTGCAATATGCACACTATCCAGCAGAGGGCAGGATTATACAACACATTCTCCCCGTTAGACCTAAACGAGAGGATGGCACAGACCCACCAGCGTCAGAGGAGGTTAAAAAGCACAGGACACATTTTTGCCTGTGCGCTAAGAGATGACAGCATGAGAAATATTAAATACTTGGAGCTG
TGTGGCGATGCCATGAATTTGCTGGGCTACCGCCACGTCAGATCTGAACAAGAACAGAGAAACCTGTTGCTGGATCTTCTGTCTACCTGGACTGTCCCTGAGCAAATCCACTAAGAGGGTTGAGAAGGCTTTGCTGCCACCTGGTGTCAGCCTCAGTCACTTTCTCTGAATGCTTCTGAGCCTTGCCTACATCTCTGAGCCTTAACTACATGTCTGTGGGTATCACACTGAGTGTGAGTTGTGTCCACACGTGCTCAAGCAGAAGGACTTTTGTGTCCAT
AAAGTAAAAGGCATCTGAGGGGACACTAAATTAATGCTTACTGATAAGTAAACAAGCCTCTGGAAGTAGAAAGGTAAAAGCATAAATTGCTTGGTCAACCACAACCGCTTGGGAGTGCTGCAGGCTTCATGACTAAACCAAAGTCTGTCCCTGAAGCTCCCTCTTCCGGCAGAAATAAATACTGCACACTAAGCTGGCTGACTCCTTTAATTAAAAGGTGCTTGCCAATCTCTAAACAGTATACCTGTATGGGAGTCATAATTGTAATATCTTGGTG
CTTGAGATCCTTGAGGACAGAACCAGCTCTTTGATTTCTGTATCCCTCGCTAGCGACCAGAATAATGCCTGGAAGGTAGTGGGCGCTCAATCAACATTTGACGAATGAAAGAACCAAGCGGGGAACGGGGGATAAATGAATGAACGAACTGGCTCCGGAGGGCTGCAGTTCCTCCCCGGGGCAGCAGGCGACGCCAGCGTTACGCCCGCCTGGCCGCCGGCAGTTCTTGGTCCCTCCGGCTGACCGTCCAACGCTAGGCGCCGAGGCCGGTGCAAGAGACAGCCAATAGAAAGCTGTCTTAGTTGGAGGTCT
GCGTGTGTGTGTGTGTGTGGTTCAGAAGGGTTTGGTTCTAAGTAGATCTTTGGAAAATCTTTCCTCATTAAATTGGTGACATTAACCCAGAGGAGCCAATTAAAGGCCTAATGCAAAACCTACTTCCAGCGGGGGGCAGTAGAGTGTAGCAGTTAAACATGTGGGCTTCGCTTCTGTATTTGGGTTTGAAACTGGCTTCAACCAGTAGTTGCCACGCATTTGTGATTACACGCCTCTTTCAGTGAGAAATTTTTGAACCTGCACCCTCAAATATAT
GTGAGTACAGGACACAGATGTTTTCTCTGGGTTCTCCCAGTCTATAGTGGACAAGTCACCTGGGAAACTAAGCTTTGGCCCTTGCTTCCCTTCCCTGTGTTTCTAGAACAGCTTCAATTCAGACTGTGCAGGATTCCACAGGCCACTAGATGGCGGTGTTTCTCTGTAGCAGGTGGCCCCGCATAAGACAGAGCCAATAGCTGTTGAGACAAAGCTAGGCCTAGCGCCTGTACTCATCAGGGGCGCACAGTCCTCAAGTAACCAGTGCTGCCTGATTAATA
GAGGGCTGGCAGCCTGAGTCTGGGAGATGAGCATGACCCAGCTGGGCCCTGGCCAGGACTGGACCTGGGTCCAAGGGGGAGGAGGGGGGAGTAGTCCTCTTGGCCTCAGAGGGGCTGCAATGCCCCCTGCTGGGGCCACAGGGGAGGGACAGGCCTGGAACCAGAACACCAAGACTGTTAGCCAAGACTAAGAACGGGTTTTTCTTTGCTGCTTCATTCTTTCTTTCATAGGACAGAGGATGGAGATAGCTCCCCATCTTTCCTTTGTCTTCACTGCC
CAGTGTTGGGACTGATGACTCCTGCACTACTTGATGATCTCCGGTGCCTTGAGGGGAGGACCATGGACTTGGCTGGTTTCAGCAGCCCAGCGGATTTCAGCGTTTGACAACCTGGAAGTTCTGCTGCCCCCTCACGGTGGGAGAAAAGCGGTGGGTCCTGCACAGGCCGAAGAACCACTAGAGGGCAGCAGCACACGGGCTCCATAAGACTTGCTGCGTGTCGACCCTGGCTCATACAGTGCTAAGAGAATTGATCAATGCTGTCGTTCTAAATTCAGCTATGATGAGGTGGTGC
AAACACTGTCACCTACATACCTTCGTCTTTGGAGCCTCAGGCTAAAATGGAGCACCTCTAACTCTCAGTTCAATTTCACTGGGCTGATAGGATCCAGAGGTGAAGTCGCAATGCCATGTAGAGACATGAGATGGCAGCATCAACCCAGAGAAAGAAACTGCACCACTTTTCTTGGCCAAAAAACAAAACAAAACAAAACAAAACTAATGGCCTCCCCACGTTCTAGAGCAGGAAGTTTGGGGTTTCTACCACTGAAAATGAAGAAAGGGTAGTATTTC
CCTGGAGGAGAAGTGAGCCCCTGGTGGGTCCCGACCATGTGGTACCTGTCTTTGAATCCCCACCTCCCAACAGTGCCCAGCATGGCCTGGTGGCACTGATGCCATGGAGCACAGCATCCTCTACTGACCAGAATGGGAACATGCCCCAGGGAGAAACCCAAACCAGAAGGAAGCCCAAGCTAATTAGGCCTCCAGAGTCATATGATTTTAGAGAGAGGCTCCAAGGAATTTCTGGGGCCTTGAGAACAAGGAGGGA
TTACGCCTCTGTTTTCCTATCTTTAATTGGGGACAGTGCTCTGTCAGTTTACTGTGACAAGCAAGAGTAGCCACAGTAGACCCACCTGGAAGCAACTAGAAATGACTTGGCTCTTGCTGCCATCTAGTGAACAAATTGGGCATTGCATGCGTTAGCTTTGGAATACATTGTAATACACTTGTTCAACAAACTTTTTTTTTTTTTTTGAGACTGAGTCTCACTCTGTCACCCAGGCTGGAATGCAGC
CGCCAGTGCCCATTGTCCAGACGATTCCAGGCCCCGCCTCCAGGCTGGCTCTGTCCCAAATACCTGCACCCAGGAGCCAGCCTTCGGTCTGAGTGCTGGAGCCCGGGGAACAGCAGCCTCTGGGCACTACGCGGTCCCCAGCACCACCTGCTGGACAGACAGGGCACTACACTTATCCCGGGAAGTTCCACTTTGGGGCCCTGGAGGAGACTCCTGGTACCCCCGCAAGGCAGCCAGGTGGGCGTAAAGTCTCCATTTCTCAAAGAAGGAAGCTGAGGGTCCCAGAA
GGCACTATGTCAGTTTTCAATCAGTTGTCTCAGCTCTAAATGTCACCCTCCAGTACCTGCTCTAAGATAACGGGCTGGACTTCTAATACATTTCTCCTTGCAAAGAACATGATGTTATGCTTTGTCAGTAGAGGGCGCTGGTGGGACATTGCAAGAAGAAGGGGAAGCTCTTCCTGGTTCTGGTCCTGTTGAGGTTTCATTTTTCTTGCTCTTGCTGCAGTTTTTCAGGGGCAGATCCCAGTGGTTCTCTGCCCTAGATGCATGTCCAGAGT
ATATTATTATGCAAGATAAATACAGGCATAGCAGACATAAAGCTCAAAAACTGCCCGAGTGTGGAATCAAGCGTAGAGATCACCTCTCCAGACCATGGCGGCCCTTGCAGATCTGTGAAATGGCCACTAGAGGGTGCTAGGGGAGCAAAGTGGAGGACGGGGTTAGCGCCCCTCCTGGTCCTTCCTCCCAGCCGCTATTTCCCCACCCTTTCAGATTAACAACCCAAGAGCCAGGTGGGTTTTCCAATATACTTCCCCATGGC
GGAGAAGCGCTGACTTAATTTCACATCCTGGTTTCTTTATTTTTTCCTTTGCTTTCCGTGGCAGATGCTATAATGGTTGAAACTTCTTGGACTGGGAAGTATTTGCTTACGTGTGTAGACACTGCCATCTCGTGGTGGAGCCATATGTCATTCGTGATTATTTCTTGTATTACACTGCCATCTTGTGGCGGATTCGTATATGACATTGGTGATGAATTCTTGTATGGCACTGCCATCTGGTGGCGGATTCTTATATGACACCGCCAATAAATTCCTGAGTGACACTGCCATCTGGTGGTAGATTCTTATATGACATCGGTGGTGGATTCTTGCGTGACACTGCCGCCTAGCGGTAGCTTTTTATGATACTGCCATCTGGTGATGGTTTTATATGTTACATATATTACATTGTTTCAAGGACACATATGTATTATGTTGTTCTAAGGACACGTTTATTTGTATCCTTAGAAACTTGAA
TGTCTGGAGAGGTGGGGCGGGTGGCCAGGCTCAGGGTAGAGAGAAGCAATACAGAGGCCAGGTAAGAGAGCCGCCCCCTCTCTGGACAGGGCTGCAGGTGAAATACGCCGCCCGAGGTAAAGGAAAGAACTGCAGGTTCCATAAGTGTCCGCTAGGGGGCTACCGAGGATACACCAGCTGGGTCGCCTTGGTAACCGCGGAGCTGCGAATGTGTTGTCCCCACGCGGTGGCGGGGAGGTACCAAGATCGCCCCAGGCGCGGCGTATCAGACGCTGGGGTGGGGGC
GCGGGTTTGTCTTTTTCTTCACTGCTGTGTCCTCAGAGCCTAAAACTGCACCTGGCACCCAATAGTCGCTCAATCATGAAACAGCCTTTGCAGTCAGCCAATGGCTGCAATACTGGCCGTGATCAGCAGATGGTGAGCGAGCGCTTATTTCAAAACGGGCTGCGATTCTCTTAAGTCCCCACGTGGGGCGGGTTTGCGACTCCCCTGTGCATTTCTCAGAAGAAAGGTCCCCTAAATGCTTACGGCCAGTGAGCTCGAAGAGCACGCGGTCATTGAGGCCCAGCCGCA
GTATCTGTATATTTTAAAAAGTGGAGCAGTTATTCCTAGAGTGAAACTTTTGTATTCACCTAGAAAATCCATTTCAACTATCTGAGTTAGTTTACCAACAGTTCCCAGAAGAGGGCGCTGCAATGCCTTTCTTTTTCTGTCCTTACACCTGTGTACTGAAGTCAGAAACTAATTGATGAAATGTTTAAATCCACATTATTTCATTGGAGGTACCAATACTTGTATTTGCT
TGAATAATTATGGCAATTTCTCTCTTCTATTTGCACTTCCATTTGCATTATAGGCACTACTTAAATACAAACAGGAGTGGCTCACTGAGATCACAGAAGAGAGACTTCTCACAAAGCCGCTAGATGGCGTGAGAGCACTGCATTGGACCTGCTCTGCCACACGGCCGCGTGTAACATTGAGGCGTTTATTCTCTTCACGCTGAGAGCTCAGTGTTTAGTCAAGTAAGACGCGTTTTCTTTCAGAG
AGGGACCCCGCCAGGTCGGAGGTTCCCTAGGAAGAAGGGAGAGAGTGACGGGCCTCCAGAAGAGAGGGAGAGAAGCCAGTGGCCCCAGGCTCTGTGAAGTCGGCCAGACGTCCCTCCGTGCCACCTCGACTTTCAATAACAGTGGCCGCTAGGTGATGCCCGAAGACAACCGATGCTTGCAAGTGTCAGTCGGCACGGAAAAGAAACGAATAATGAGTCTTTCTGTGTCAGGGTGGAGGTTGGGGATGGAGTGCGGAAGAGGCACACCCCAGTCACTGGCCTCTTCCAGATCCCTCTCACATCAGGT
GTGCTGGGATTGCAGGCGTGAGCCACCGCACCCGGCCAGAATTTGAATTCTTAAAACTAGCTAAATGCCATTCATCAGAAGCGAAACAGCTAATCTCAAGCCACGAATAATGCGTGCTCACCACCTAGTGGCACTTGTGGCAAACTGCAGGTACATTATACTTAAAACAGTATGTTCTGCTAATTTAATTCATGGGTAACATTCAGAAGCTTTATGGATAACCCTCATCTTCTAGTTAATTTATGAAG
GTTGACATATATGTGTGTGTATTTATGGCATTATAAATGAGTTTGCTTTTCTTCAGTTTTGAGTGGAGAAGTGACCCAGCTTTCTGCCACATTCAGCCCAGAAAACGTGACCCGAATAAACCTCAGTGCTGCCCTCTAGTAGTCAGCTCCCACACTGAAAGTAAAGCCAAGGTTGTAATGACACCACGCGGCCGCAAGATGTCAATATTTTAACATTATTATCAAACTCCTCTAAGATCAATTTTTTTTAGAAATTAATACGGGTTGCCTGATTGTTGTAAAACTATGTT
GTGCTGCACCCATTAACTTGTCATTTAGCATTAGGTATATCTCCTAATGCTATTCCTCCCCCCTCCCCGCTTAGTAGACTTGTCCTCCTTCCTAGCTGCTGATGGTTCTCAAGTAAGCCTTGAGTAGCATCGCCAGGGGGCGCTGGCAGTAACAGAACCAGCTTGGAAGCGATCTTCACAGACTTGCTGACTTGGCAAACAGCCCTGACACTGTGGGGTTTTTGGACTTTTGCCTATCAGTGGAAAATGTCGCCCTTCTGGTTCCCTA
GGTGTGTCTGGGAATGGTGAGCCACACTGCACCCTCAGGGAGCAACCCTAGCTGCCTTCCTGAACCTCCAAACCTGGATGCCAGACTGAGATCACAACCCCTGCCCGTCCACTAGCCCAAACCAATAGTTTTCGGCATTCTACCCTGCCCTCTGGTGGCCTCTGGGAGCATTGCAGATACAGCGTTCTAAGGAAGCCCAGAGCTGGTTCTTCCTCAGGGGAGATGGGATGGATGTGGGTAAGGGCAACATGCTCAGATAGCCCAGCCTTTGGGCCTGGCTCTTTGATGGCTGAAG
TTCTCCCTGCCATAGCTCAGGGTTTCTCAAGCACGTCACGACGGACAGTTTAGGCTGCCTATTTCTTTGTTGTAGGGGGTAGTCCAGACATGGTAGGCTGTTTAGCAGCATCTTTGGCCTTTGCCCACTAGATGTCAGTAGCACTCCCCAGTGTGACAACTGAAGCTGTCTCCAGGCATGGACAAATGTCCCCAGGAGGCAAAAATCACCCCCTGTTGAGAATCCCTGCCATAGCATGAACAATTTTT
CCAAGATTCCTTGGAGGATAGCGGAATCCACGTATTGGACCCAGAAAAATTATGTTTCGCTGAAGTGAATGATAAACCGCTTCTGGGCAGAAGCACTCTTACTCTCTCGGAGTCCTCAGCATCTCAGGAATGAGCTGCAATACCACATTGTGCCAGTAGATGACGACACCATCTAACATGTGAGGACTCCTTACCCGAAATCCCTTAAATTTCAAGCATCGAATTAGAAATTATTTTCTGTTATCAAGTATGTTAGTTTGACTTCCTACCAGTTGATTTTAGAAATGA
TGACTGCTGGTATTTCAGGGTCAGGGTCACGATTAGGCATGTCTCCTTCTTAGCCTTCCTTCCAAGAGGCTTGGGGGAACCAGCGACAGTCCCCACTCCACTCCTCAGGTGGGCTTCATTGCCTGCTGCCAGGAGCCCTCTTGTGGACAGAGCTGGACTTTCCCCCTGGGTTGCCACCATCCCTAAGCCAGATTCCTTTCCAGAGTACACACCAGCAGCTTTTCCTTCCCCTTCGCATCAGCATTTTCTCAGGCTGCCTTTCCACCCCATGAGTTAATATTTGCTA
TTTAATCGTACCGTATGCATGAAAACGCCAGCATCGGATTTTGGCGTAATCAAGACAATTCACACCTTCAAAGAATTCAGCCTGACCATCACCCAGCCTGAAAAGGGGAGACACCGTGAATTCCTTTCTAACAGCGACAGCATGTGGCCGCGTCTGAGAACTGCATCTTCTCAGTTCACCTCGGATCACCGCGGAAGACCAGGAATCACTGTGGAATCCCTGTGGGTCACCAGGAATCACTTCCGGTCATCTAGATTTTAGGGTAGTCAAGTGA
TTTTTCTTTTTGTATGAATCGACTTTGGATAAGAAAAAAATCTACTTTTTAAAGAGCTGGGTTTGTGTGGTGGGACACCTATTGGGTGCAACAATGTGGAGAACACTGCCCTCTGGCGGTCACTCCCAGTATAGTACCAGAGAGGTGGGGAAGCTTCCCTTGCTATTCTAGGACTGACCATGAGACGGCAGAAGAATACAGTATTTGCTTCTTTTCTATTTCTATTATACTTGCTTTTCTTTTTCTTTTCTATTTCTATTTGCTTCTTTTC
CTGAAGAATCAGAACTCTTGAAATCTTAGCTTCAAAAGTCACATTGCAGTCATGAGAATCAGACTAAACCAAAAAGCCCCATGAAGAGCTTGAAGCTGGGTTTGGATTCTTCCGCACAAAGATCAACACTAGGGGGAGACTCTATCCCTTCTCAGCTGAGAGTGATTTGGCAATCCCCTTGCTCGGTTACCACCCAGTGCTCTAGGAGAATTGCCTGAGTAATAACAAGTTCAATAATTGATGAATAGAGCTGGGCAG
CCATGTATGGGACAGTCCTGAGTCCCATCTGGGGCTGTAGCTGAGCCAAATTCAGCCTTCTGAAGGTCAACCCATGAATCCTTATAACCACAAGGGACAGAACAATAGCTGGAGAGCATAATGACTGGGTTCTGCTGCCCCCTGGTGTCAGTATGTTCTTACCATATAGGCTGGAGAGCTGTGAGAAGGTGCTGCGGGCAAAATCCTGCTCCATGCTGGTGCACCTTGTACAAATTCAGGCTTTCTTTGTGAGGCATGTCCCCAGCTGGCCACA
GTCTCGATCTGCTGACCTCGTGATCCGCCCGCCTTGGCCTCCCAAAGTGCTGGGATTACAGGCGTGAGCCACCGCGCCCGGCAGACGTGCGTAATTTTAAAGCTCCCTCTGGTGGTTCTACTGAGAACCCTCTGTGCCAGAATGAGACCTGGCTGCTATTAGAGAATTAGCCACGAGGTGGCGCCAGAAGCTGACCAAAGAAGCGAGATGGGCCATCTCCCGGCTCCCAAACCCTGCAGTCTCCAGGAGGAGGCACAGTTCCCTGTTCTCAAATTAGGGGAGCAAACACTAGGCTCTGGCCACTCAGGTTTCTTTCACCTTAGGAGGGTGGCATGTCTGCCCACAGCCAAGT
CTTGGTAGAGCTTAAGTGGGGTTAGGGGAAAGACCCTGTAACAAAATAAGGACAAAGTAAGAATGATGATGTCTTGTGTTGGCAAGTCCAGCTAGGTAAGCCAGAAGTGGAACATGGGGGACATCTAGTGGCCGTAGTGGGTACTGCTAGCATTCTTGCCTGGCACCGAGGTCACATTCTTGAACTTTTTTTTTTTTTTTTTTTTTTTTTTTTTCTGAGACAGGGTCTTGCGCTATCTCCCA
CCAAAGTTCTGGGATTACAGGCATGAGCCACTGTACCCGCCCTAAAGGCCTTCTTTGAAAGAGAAAAAGAAGAGGTGGCATTCTGTGAAGGAACATCAAGGACCAGACATCCAGCTTCCCCTGCAGCCCAGGTCCCCCTAGCGGTGCTTCTCTTCAGATTGAGGACCTATTCTTTGGAGTTCCGAATTCCTAGTAGTCCAGCCCTCAGATCTCCACCTTGAGACTCCACCCTCAAGATTCTCATTTTCTGCCTTTCCCTTCTAAGGCTTAATCCCATCGGGACTAAGGGAGGAGCCTTCCCTTCCAGCCTCA
AACTACACGCTGCTTCCGGTTCTGTAAGTTTACCAAAGATCTCGCGAGACCTATGTCTCTCGGAGCGAGAGGGGCGCGGAGTTTGAGCGAGGGGAGTAAACTGGGAAATAAATTTATGGCTAGTGTCACCTAGTGGCTAGGAGGGGAACTGCGAGGGATTGCAAAACTCCCCTCCTCCAGGTCCTAGTGTCTCCCTTCCGAGACCCGGGTGCTGCCGCTGAATCCTCTGGGAAGGGTAGTCCCGGGGCTATTGGCTAAGGCT
GTGTCATAAACCTGTACATGCAGAGTATCTGGAAAAGCTAAAGCTGGGTTGTTCCCCAGCCAATGGAAATTCTACAGTCCCTTCCCTTCCGGATAATAATGCCTTGTTTGTAACCGCTGCACAGACCTCTGGGTTGCCATCTAGTGTAAGATAGAGAGAACTGGGTAGGCCTCTCCCACCATGTGCAGTCTCATGGGGAGAGGCTTCTTTCGTTTCCTCGTCAAACATCTGATTGACGCTTGCAAACTGTCTGAATTTGCCATGCAAGGTTTTCAAACAATTT
TGGCTAATGATCATGTTTTTCTAGATACACATTCTTTAATTCAGACAGGAATGTGGTATGGGGAGAATGCTAAAGGAATTTGAGAGAACATTTTCAGTGCCACTGATTTGTATGTGACACCAAGACGCCTCTTAGTGGTCAGGAGCTGGAAATGCAGCTTATGTAATGCCCATCATCTTTATTCTTTTCAGTTTTTTTCTCCGTTGCCCAGGCTTGGAGTGCAGTGGCGTGATCTCGGTTCACTGTAACCTCCACCTCTTGGGTTCA
CACACCAGAGAGGACTGGGCTGGGCCGCCCAGGCCGGGTTCCCACTGTATCCAAGCTGGACTGCACTTTCCACTACCCTGAGAAAGAGACAGAGAGATTGAACCAACAGCTTGTCCAACACTGCCCTCTGCAGGTCACTGGGCTGCATTACCCCAGATGGGAGTCTGCAAGGCTTTCCAAAGAGGAGGGCCACACCAAGGATTATTTTTAGACAATCAGTTAGTTCTCCATTTCTGCAGCTACTCTTTCCTAAACCTGGTTTGCCTGAGC
TTAGAGAGGAAGAGGGGGACAGGAGTTGGAGGGACTCATCGGCCATGGCAAGGGGTTTATCTTTTACTTGGAGCAAAACTGGAGCCATGGGAGTGTTTGGAGCAGAGCGGTCCTTGGTTCAGGTCTGGCTGACCTATCCGTTGAGTGAGGGGACTCCTGGACAATACAGTGTCATGGCGCCTCCCGTGGCCATTTTGGGCACTGCACCTTCTCTAGCCTGTGACCCTCCTGGACTGAAGGGGACTTACAGGCTGCTCAGACACCCTGCAGCTGCCCCCCTGCCCTGGTGTTGACTGGGACTCCCTCTCTTCTGCCCTCTAGAAAAACTTCATTG
AATTCTCACTGTAATTTGAAAAATAAACATAACTCACCAGAAATACAAGTAACTCCAAAATGAATGACTGCTGTAGACTGTAAATTCCTAAGGACTGAAAGGCAAATGCACTTCCTGCACTTTCAGATAGGTGTCAGCCTTGTCAACAGGTTGCAAGTTATCAGTAATTATTTACTCAACGCTTACTTTGTTCTATGAAAGATGAAATTTTAAGATACTGCGCTCAGGAAACGTGGAATCAAGGCAAGA
GGGACGTCAGGAGTCCATGTGGCTTGGTCAGAGTAAGAAGGTGGGAGAGTGGTAGGGAGTGAGGCTCATGGAGTGAGAGGTGGGCAGTGTGGACCTGAGCATGGGCCCCAGAGAAGGTGCAGTTTCAGGACAGAAGCACAAGGTGGCACCGTGACACTCCCCTCAGTCACTGTGGACCGCATGTGCGGTGGTAGAGAAGACACATCTTCTTATCCTCCAAAATGGCTCTGCCAGGGAATGAAAGTCCAGCCGACTCCAGC
CTGGTATCATTTCCTTTCATTGTTCATTAGCTCCTTTGGAAACAGTAGGCTACCACTGTGATCTGTTTCACGGCAGGCTTCCTAGCTTTCTTCCATTGCCTCTAGGGACTTACCGAGGGCCCTTGCACCCACTCACCACTAGAGGGAGGAAAACCTTCCCCATTTCAGGAGCCAAATCCAAAATTCATGCTGCGCTTTTCCAGCACACACCTGTTGGCTCTTTTGAGGTTCCCCTGTTTTCGTCTCTGTTAGATGTTTCTTCGCTTTCTCC
GTTCTGTTCAGGTGTCCTGGGCTTATGTGTGCCAGCCTTTAAAGGGGATTTGCTAGGCTTGGTCCCTAGTAACAGGTTGGTAATTCCCTGGGCACTATGTCTGTAATTCCAGCAGTTGCCGCTAGGAGGACAGCAGCAACTTCAAAGGTAGACGACTCAGGGTAGACATAACTATACACCTATCAAATCTATGAGTTGGCAGGGAACCTAGTTTAGAAGGGAGCATTTAATAAGCACCGCCTTACT
CCCATGTGAGAAGAGGAAGGGGAGGGCTGAGTGTTCCCTGCTTCCTCCCTGGGCCCCAGGTTGTGCATTCTGAGAATCAAGTGATGGCCAATCTGTGCCAGGCAGGCGTCTTGTGCAGCAGCAGCCAGCAGAGGGCGCTCCAAGGCCAGGCCTCCCCACCAGCCAGCAGCAGGGGCTCCAGGAGCCAACCTCAGAGGCACTGGTGACTCTCAGGTCCTGGCCGGATGTCCAGCAGCATCCCTGGCTTCCACCAC
AACCTTTGAAAACCTGCTTCTAGGTGTTTATGTGTCAGGACAGTATCAAAAATTATTCAATTGCCAAGTCACATGTCAACACTTCTACTACAAAGCCTCTGAGAACCCTGATTCTCACTACTCTGCTGCCCTCTAGTGGAAACCTGACAAATCCTCGCCTTCATTTCAATTTATTTATTTCAATGGAAGCATCGAATGGAAAACTCTTTGCATCACACCTTGATGGTAAGAGGCACTTTAGAAGTAGCAAACTTTAAATG
TCAGGAGAGCTTTCTCTACCTCCAACCCCAAACCACACCTTCCCCAGCAGCAGGGGCCTCACTCTCTGCAGCAGGGGAACCTCACCTCCAACAGGGGCAATCTCACCCTCTCCAGCAGGGGGGAACCTGACCCTCTCCAGGAGAGGGAATTTCACCCTCTCCAGCAGAGGGAAACCTGACCCTCTCCAGCAGGGGGAATCTCACCCTCTCCAGCAGAGGGAAACCTGACCCCGTCCAGGAGAGGGGAATCTCACCCTCTCCAGGAAGAGGAAACCTTACCTTCTCCAGCAGGGGGGAACCTGACCTTCTCCAGCAGTGGGGAACCTGACCTTCTCCAGCAGGGGGGAACCTGACCTTCTCCAGGAAGGAGGAACCTCACCCTCTCCAGGACGGGGGAAC
AGCTCTTTAAGGTCAAAACACAATAATGGGATGGAGTGTGTGTGCGTGCATGTGTTTGTATGTTTGTGTGAGTGTGTGTGAATGCTTGTGCGTGTGTGGGAGTGTGTGGCTGAGGGAGAATGCAGGCAAGGTTTTTCCCCACCAGAGGGCAGCAGCACACACGTTGAGGCCCCAAATGCCTGAGAGGGATTAACTGGAAACTAAAGCCAGCACCCACCTCCTCACCCAGCCACTGGGGGACACATTCTTGGAACTGCCCTAGGTTTGCCTGGCTTTGCCCAGACCTGTCCCAGA
TTTGGCAGATTCAGAGGGTACTGGTTGCTCCTCTCTGATCACAGTGGGTCCTGATTCTCCCTGGGGAAGGCTTGAGGACAGTCAGTGTCATCATCCCCAGCCCTGTGTTGAGGTGAAGCTGAGTGGCCACTAGATGCTGCTCTTGGGCTAGAGCCCAGCTGCCGAATCCGCTGCAGGATTTGTTGCGCCTCCACTGGCCGGCCCACACCCGGGTGTCTGATCTGTAGGTCTGGGGTGGGGCAGGGGCAGGGGCAGGGGCAGGGATT
AGGAGTCTCCAAGGCGGCTTACAAAAGCTTCCTTTTTCACTTGACCACCCTTGCTCATTGGTTACTTGTGAAGGGAATTGGTCAGTTTCCACCTCAGCACTTTGCCTTATCAACATGCGGTCGCCATCTAGTGGCCAAAGGTTGTCTCCACCAGCTACCCAGATGGAAGGCAAATAAATCCTTTCGGCCACCCTGCTGTCCATCGTGAACTTTGGGAATGAAATATAATGGCCTGAACGAACTGCCTTTGTGTTCAGAGATCAGT
ACATCCTATGTCTCTTCCTTCTTTCCTTGTTGCCTTCCCTCTCAATCTGTACCACATCAGAGAAATTACAAGTGGCAGCTCCAAAGGTTTCTTCAGTTGACGCTGTCTCCCTATGTAGTCCACCTGTGCCCTCTGGTGGCCACAGTATGCTACCACATTCCACTTTAAAGATAAGTCTGGCTTCAGGTAGCATGAACAGCAGTTTAATAGGTCCACAACCTTGGAATTAAATTATCTGAGTCTACTGTGGTTTTGTATTA
CCAGGTAGAGTTTGAGAGAAGGTAGGTCGGGAGAGCACGCATTGTTGGAGGGGTGTGAGGAGGAACAGAACACAAGCAGGACTAGACAAATATGCTCTTCTGCTAGAAACCTCTTTCACCATAAGGTGGCAGCAGAGAGCACCTGGCAATGTCTTTACCTACTTAATCCAGCAGGTGACAGCAGACCCACACTAACCTCTACACGAAGTTGCATTTTCCCCTCTCTTTCCTACGGTTACCACAATCTCAGCCCAGCCACTCCGCCAGGCAGAAAAGGGAGACTTAAATGGAAAAGAATAAGAACATACC
GAGGAGTAGAGGTTTGGATTGAAGGCCCCATCTAGCTAGAGGATTATCAATTTCATATTGTGTCTGGGAGAAAAATTCCCTAGGAATGACTGGTAAAAGGCTTGCTATTCTTATTGGAACCAGCAGGTGGCAGGAAATGCATGCCCAACTGCATCTGGAGCTGCTTAGAGCTGGAGCAGGGGAAATCTGGTAGTGTACTCTGGAGCTCAGGGAAGTTGCTAGTAGTATGCCTGCTGAGTCTGGTGCTCACAGATATGGTTTCCTGATAATTTGCC
CCTCACCCCTGCAGAAAGATCTGCAGAAAAAGCTGGAAGGGGTGGGATGGTGTGTGTGGGGGTGGGGACTGGGGCTATGCAGTTTCCAGACCTGGTCTTTGGCACCCTCTACAGGACAGTTCCATTCCCACACCTGAGCTTTGGACAACTGAATCCTATGCCCCTTCCCACCCAGGGAACCTGGTGCCAGAAATTCCCAGGACTTACCCACCATCCACCACGCCACATAGCAAGTGTCCTC
GACTAAGAAGGAAGATGCAGCCTTACCCCTAGAGGCTTGGTCTTTGGGGGTGCTGGGAGCCCCAGGCTGAAGGGGTTGGAATTTGGAGCCTGAGACGGTCCCATGGGAAGACCTCGCCATCTAGTGGGAAAATCGGGAACTGCTGCCTGGTGCACCTGGCTCAGTGTCTCCCCTAACTCTTCCAGACCATCGGCAATTCCGGTTCTGCAAACGGCATCCACCAGCAGGACAAAGCTCAGAAACAAGAGGTGA
AACTTCATCGTGAAAGGCCCGAGCACATGGTCCTGAGCACGGCGAGACGCCTAAGTGCAACTGCGATGTTTGTCCTCTTTCCCCAGAACCCAAAGCGCCCGGGCCTGCGTAGCCCTGGCCTCCAGCGTCACCTGCTGGTCCAGTGGGAGAATGTCGCACCCTGCCGTCCTGGGGTGAAGGACTCCAGAGCCCCGAGTGCCAGCCTCAGCCCTGCCCCGACTCCCTCCCTGCAGCACGCGGGACGAGCCCCAACCCCAACCC
GCCAGACCCTTCCCCCCAACCCCCAACCAAAAAAAAAAAAATGTCAGGAAGGAGAATGAGGTAACCCAATATGAGACCCTCCCAGGATTCCAGAGCCTGCAGCGCAGAAGCTGGTTTCCACCCTGGACCAGAAGATGGTGCTACTCGCTCACAGGTCAATGCAGGTGTCAGCTGCTGCCTCACTGGAGTTTTTTTTTGGTTTTGTTTTTGTCTGTTCTCGGGGGCGGGAGAAAGAGATGGGTTAGGAAGTTGTAGGAACCCACCTCTTGGAAGGCCTTGG
TGCACAGAATGCTTCCACCAGCATCCTGAGAAGAAATGATTACTTCTGAAAAACATCCTTTTTTCCAGCCTCTGGGAATCAGCCCCCCCTCTCTGCACTATCCGATCCTCATCAACAGAGGGCAGCATTGTGTTGGTCAATGTTCCCTTGGCGAGCAATTGAAACTTGTTTAGGCCCTAGGGTTGAGCAATTTTAAGGTTGAGACTCCAAGTCTCCTAAAATTCTAGGAGAGAAATAAAGAG
AGCGTAAGATTTGCCCAGAAGAGGCAAAGCTTTCTTTCTTCGCCACCAACATCTGAAATGCATTTCCTCCTGTGAGTCCTCTGCTAAAAGGGATGCCAAGTCACACAGTGGACAGCACTACAGCGAACACCAGAGGGAGTCTTAATGGCTCTGTCCAAACAAGGCCAGGGTACAGCAGCAAAGTGAAATTCAGTAAAAGGGATGCCAAGTCACACAGTGGACAGCACTACAGCGAACACCAGAGGGAGTCTTAATGGCTCTGTCCAAACAAGGCCAGGGTACAGCAGCAAAGTGAAATTCAGTAAAAGGGATGCCAAGTCACACAGTGGACAGCTCTACAGCGAACACCAGAGGGAGTCTTAATGGCTCTGTCCAAACAAGGCCAGGGTACAGCAGCAAAGTGAAATTCAGTATAGGTGGTGACGATAATTCTAAGGAGGCCAAGGTGGGCGGATCACTTGAGGTCAGCAGTTC
TAAAAAATCAAGTATAATTCCTCATAAAGTCAAGTTAATACACATTCTAGTAAAAATGTGGGGAAATACTTTTCAAGCGATGATTGAGACACAGTGGTTTCACCAACTCCACTACCACTAGAGGTCAGCACTTGACTCTCCATATGGTTCTGTACGAGGGAAAAGACCAATTCTCTGAAACAGATCATCATCTACGGTTCGTGTTGTTATCTCATGCCATCTGTCTTGAATCACAAAGGTGACTGCATCCCAGAAA
GTAGCTGAGAAAATAAAGACTCAGAGAGGTTAAGTTATTTGCTCAAAGTCTCACAGCTAGGAAGCTTTGGAACATGCACTGGAGCTTTGACCTGCCGCCAAAGCCTTGCTTTTAACTATTGTGACATGCTGCCTCCCAGTGGCCTCTCTCTCCACCTGTCTATAGAATTTTCTGCCTCTGTTGTGTCCCATTTTTTTTTTCTCTCTTGCCTTGTGTGTGTTCACTCTCTCTGGAAACTTTGAACAACTTAAGTAAAGGCCCTTTGACTGCCAAGAAGTTT
ACTGAGGCCATTAAACCGGGCATTACCTGAAGCCACGTGCCGGATAGCATCAGTCACTCAGCTGGTTTTCAAGCTTTAAGGACAGAAATCGCGTTATCTTTATGAACCTCAGAGCAGTGCACCCTCTGTTGGTCATATCTGGAATTGCACAGGGTCAAGGTTTGATCCTGTATTTGGTCCGGGACACAGCAGTTCTGTGAAATCATCCACTCGCTCACTCAATTCATTTTCTCGTTCATCCATCTTATAGACATCCATTGAGTGAGTTCCAT
TTTCACATATTGTTCAATGTTGTAAATGTTTTATATTTATGAAAACTACAGTTTTTAGTCATAACCTTTCAAGCCTCCTTGGGAAACAGCTGCACTATTCTTTTAGACCACACGAGGGCAATGGTGTCACGTGTAAAAGATGCTCGCCTGCTGCTTTCTGAACAGATGGCACATTTGTTAGACTTCATTGGATGTATTTTTCCTTTATTGAAGCACAGGGGAATTTCGCATTTGCAGGTAGA
TTGTGAATATGCATCACTTAGAAAACTTATCAGCGAGCGAGGAATGGAGTTGTTTACAAAACCAAGCCCTTGACGTCTTCCTGGACCTCAACCTCATCTCATCAGCTCCCCCTACGGAGTGGGGCGGAGGCGGCGGAAACGCTGAACGCTCAGGGTCGACAGGAGCAGGGGCTGCACTGCCCGCCACCTAGTGGCCAAAGTGAGCAGGTCCCCTAAAAGACACGACGCCCCGCGATCTGCGGTAAATCACATTCCTTGCGATTCTGCAATCACAGGTAGATTTGGAATGGGCTAGGATCCCCTGAGAGACTGTTTATAAGGAGGGCGGTCTATGT
TGTATAGGTTGCATTTAATATTGCTAAGGTTGTACAGCTATTGTCTTTGTTGCATAGGGTTTTTCATTTTCGGAGAGTTCCATTTTCTAACAATGCAAGGAACTGCGTCTTCATACTGACCCCTAGTGGCCGATTAGGAGGACGTTGGGGGAGGGGCAAAAAAGGTAATGGAAGGATGGTTCTGTAGTTTAATGAAACGTACGTTAATTTAATTTGGAACACTCTCCAGTGTATCTAAGATAATATTTCCAAAACA
TTGTGCCGCAAAAGCTGGCCACTTAGAAAGGCTGCACACAGCGCAGGAACCTGGCACTGGAGAAGCCACCCAGGCTGTGGAAACCTACTGAGTGAGTGAGCCTCCTGCAGTGTCTCTCCAGTGCCCTCTACTGTCAAAGCTAAACATTGTGCCAGCTGGCAAAGAAACAATATTTAAAGGGCCCATATTCATTTTCACAGAGCAGGCAATGAAGATTGAGTTTGCATCTGAGATTCAACAATTTGA
CAGCGGGGGGAAAGACCACGAGATAGGCTCATCCTTCTGGTTCTCCAGCCCACGTCCCTGCTGGACAGGCCAAGGCTGGCTCTGCTGCGCCTATCACCCCCACCCTGAGCCCACACTGCCACCTGCCGGCTCGCTGCTGCCACTGCTCAAAGTGAACAAGTCAGGCCCTGAAGAATGAGGAAGCCCCTCCTCTCACCTTGAAACACAATACCCACCAGCACTCATAATTGCAGACAAAACCCGTCATTTTAACCCTGGGCTTTTCTTCCACCC
GGAGTGAAACTGAAAGTCCTGAAGTTCAGGGAGGTGGCTCGCCAGGCTCCTCGGCAGAAGGCGCGGGGATTGGACGGTTTCTTTCTAGAAGATGGAGCACTGTCGCTCTCTAGTGGCCACGGTGAGAAGTGGCAAAGACCTGAGCAGAAAGACATTGGTCAAGGTCCAGGTGCTGGACAGATTTACACCCCCTACCATCCCCCCGAGCGCATCCTGCAGAAGCCGCAACGACCGGGAAGCCAGACTCCTGC
GCAATGCCTGGCTTCAGGTACCGTGCTTCCCCATAGTGGAAAGAGATTGCTGCATTACGAAAAGCTTCACTTTACCCTTCCCACACAGAACCAACCTCTTTAATAGGGAAGGTGTGGTGAAGAAAGAGCTTTGTGTGCCCTCTTGTGGTTAAAATGTGTAATGAACCCAGTCCCAGCAGGTTCATCCAGGTTCAAATAAAGGTTATCCTAGGTTGCACTCGGCTAGCGAGAAATGGCTCCGGCTTTACAGAGAGTTGCAGCTCAGGGGCCAATGCCAATCACATCTGAAGTTGAACAGTATCCATA
TGCATTCTGGAAATTCAGGGTAGCTTAAAAAATCAAGTCAAATGACCCACAGATGATTGAGAAGAGTCAGCTTTGAAAGGCTGGATGCTGCAGTGCTCTGCATCTGAATAGCGGAGCCTACTATTTCTTCCACTAGAGGACACCATTTCTCCACTACTAAGTCTGTAGTCGTTTATCATCAATGAAAAACCAAAAACCTCCACAGCAAAGGAAAGTCAAAGCATATGCTTATTGTACACTCCTCA
TTTGAATAGCTGACCTAACAGTGGAAGAAGACAACATGATAGGCATATGTGTTCCAGGTAAGAGAAAGAAAAAAGCATCAATCATAGGAGTCCAAACTATTTGGAATTGCCAACTCTGGCACTAAACAGCAGATGGCGCCAAAGGACCTTAGTAGCAACCAAGAGATTTGCTGCCATCTCTCTTTCTGCTTTCTCCTCCATCTACCCAAGATTGCTAGGCCTCAAGGTCTGGAGTTAAGAGCATAGGTTCAGGAGTCTGACTGCCCACCTTCACAGTACCAC
CCGAGATCGCGCCACTGCACTCCAGCCTGTGCAACAGAGATAGACCTTGTCTCAAAAAACAACAACAACAAACTCCACAGTCCAGATAACGTTTTCCTGGGCCTGAGAACCTTCCCCATGCAATTCCCCAGCTAGTCACACGGTGGCGACAGTGCACCATGAGCCCTCTGCTTCTCCCTCCCTTTCAGCCAAAGCAAAAGCCAAACACCAATGTTTTCTAGATGCCTCTAAGAGATGGAGGGAGATTTAGGGAGAGATCTAAGGAGTCTCCTTTAGT
GTGTCGGGCACTGTGGTGTCTCCAGTCCCCACCCCAGGTCAGGAGGCCAGCTTGGGCCAGGAGGAGAGGCTGGACTTTGGCAGGTGAGTGTGAATGCCTTTGCTGAAACTGGCCGCTGCCACCCAGTGGCCAGCATGACAAGGCGAGGCTTTAACACTACCACTTTCTGCATCCCGTTGTAGGTTTTTCTGGCTTTTCCTCTCCAGCTGTTCCAAGCCAGGCTGGTGAAGTAGGAGTCACCTGT
TCATGAAGAGAATCTTGCAAGGCGGCAGAGAAACCAAAAGCTACAGGGCAATTCCTTTGCCCACAGCCACCTGACCTAAAAATCCTGCTGGGTTCATGAGTTTGCAGAGAACCTCTGTAAGGTGGGGCCTGCATCCTCCACTTCACCACACTGACCACCAGAGGGAAGCACTCACCCACTGATGTCCAGTCCCTCAGGTCCCTCTACTCCAGCTTCACCCTGGGGAGCAGGCTCTGCAGGTGGCCCTGGGGTCGACATAGGGTCTGCCTTGAAGGAAGAAGCTCTACAAACTAAACACTCCCTGAGTGCTGTATGGGTTCTGCAGAGGCCCCTCTGCTTGGCTCTGTCCTTGCTGCTCTGGGTTACCTGGGTGTGCAGGGTTTTATTGCTCAGAGCCATGGCCAGTAGATGGCATAGCCTCCTGTTCCTGCAGCTGTCCCCACAGCCCCTGCTGGACAGGCCCAGAATGGACCCTCTCAGAAGACAAGGACTCTCTCAGGGTGGGTGATGAACATGTGGACAACTCTGGGGACAAGTCTGGTTT
AGTGGGGAGAAGGAACAGGACTCTGCAGATGGGGAGGGTAAGGGGCTGGGTGGCGTGAAGGGTGGTTGCAGAATTTGGGGAGGGCAGCTAGCCTGTGACCCAGGTTCCAAGGGCACTGAGGTCTGGGCCAGGCCGCTTGGAGGCACCAGAGCCTCAGAGGAGGGGTGGGGTAGAGGAACGGATCCAGCATGGTGTCCCCCTTGGCCACCAGAGGGAGTTTTCTAAATTTGAGCATGGCTCATCGCTGCTTGAAATTCTACGTCACAGTGTGGCCTGCATTGAGGAGGGCCCACACCTGTCGCTACCTCAGACTCACCTGCCACCTGCCTCAAGTGC
GCAGATTAAGAAAAATGTCCCTTTTGGGGAGAATAGCGATAGACCAATTTTTGGATTTGAAAATCAGCGTCAATTTCCACTGTAGACTTTGGAAATGACCCTTTGCTTATGAGCTCCAAGCACCCACTAGAGGGCGCATGCGAAGGCCTCTCCAGGCACGCAAAGGAGCCGCCGGAGCCCTTTCCTTAGGAGGCGGATCTTAAACCAAATGTAAACAATTTTGCTTCATAACAGTGATGACTTACTTGTTGCTGTTTC
AGCACACACTTCTTATCTGGATGTCTCTCATTGTGAGGGACTGGGAGGTCTGTAGGCCTACCTCAGCCTGATTCTGGCCCTATCTAGTGAAGCACTCAGTGATCTCTTGCGCCCCCCTCTGGCCTCAGTTCTTTAGCGGTTGCTACAGCAAGTGGTCTAGTTGGGCCTGCACTTCCAAGTCAGACCCATAGAGGGCAACCACTTGCCAGTTTATGAGAAATCACTCTGGGTGTGGCCTCTCCCTTTGTTCACTTCCTTTTCAGTGCTTGTAAAATTCTAGAACCACAGGCTGTCAGAATCAGAGGGTGTGTTT
ATTATGCATTCTTTGGAAAAATAAACTCAATTTCCACTGCAGCTTTTGGAGCATGACGAGGGTGGCCCTGGAAGCTCCAGTTTCTGACTGAACTGAGTTGGTGAGCAGAAGCACATCATCTGCCAGGCCACAAGAGGACAGCAGTGGTTCGAGATCCAGGTCGCTGCTACCTCCTCCGTCAGGCTCCTTCCCCCGCTCCCCACCCCCCGCGCCCCCCTCCCCCGCCCCCACCTCCTGCCGGCATCAGAAGC
TCCCATGCTTTCTTTGTCTGCTCTATGAATTCAGTGTCTACCTGAAACCTCCACCCAACCTGTTTGTACACTTGGAAAACCCAACCTGGTGCATGGGCTGGGTGATAATCATGGCAACACTGCAGCCTGCAGGTAAGTGTGAAGATAACAGCAAGACAGCTGGAGAGTGCTACCTGCCAGCACACAGTCTCAACCCCTAAGAGGCAGCTGCGCCCAAGAGAGGAGGGATGTCAATGAAGGGTCACACCTTCAGTTTGGGCTGAAATGAGT
TCCCCTGACCTCATGTCTCTGAATCTCTGTCTTCTACTCTTTGACCCTCTTTCTTTGCCAGTGCTCAGCTGATTCCAGCTTTTTCCCAGCTTCTTTCCAGCAGGTGGCAGCTGCCATTACCACTCCAGGCCTCTAGGGGGTGCAATTTGCCTTAAAGTTCCTGGTGGTACTAGGTGCAACTGGGACAATGCTGTGAATTTTCATGAGGAGCTTTGATGGTAATGTAATGGGGAGAAAAAAAGATGTTATTTTAAAAGCATGCT
GTCGAAAGGGTTCTCCTATGGAGGTCGTCTGAACTCTAGGAAGTACAGGAGCAGGACAAGGGATGAGCATGATCTTACCTGATCTCACCCATGTTTTTCTGCCTATCAATTTGGAGGAATGGGAAAGTGTGACAGGTGGCCACTAGGTGGCGTTATCAATGTGAAGAAATCAGGGGTGTGTTAATACATCACCTGTCCTGTACAGTAGAGTGGAAGAGCAGATAAACGCCTAGCTGGAGAAAATAAAGCTTCTCATATAAAT
TTCTGCCCTCTGCACCAGGACGACAGAATTACCTTCAGTGCCATAAACCCAAGAACATCAAAGGTGGGAAAGACCAGGTCAGTGTGCTCAGGTTGTAAACAGAAACAAAAACCCCGCAAAACAGCGCCATCTTGTGGTGGCAGTGGGACCAGGCTGAAGGCAGCTGGCATCCTTCTTCCTTAGGGAGGGGTTTTTCCTAGAACCTGGCTTCCAAGGTGGGCTGAGTCAACTGTAACTCTCAGGCAGTACCAAAGCCACCCCTT
TTTCCTTTTGAGGATGGGCTCCTACTGAACTGTCCTGGAATCTACCACCATTCAGGTTACAAAAGACCCAGGGAACTAGGCCAGTCCAGCTCCCAACCCCAAGCAGGGAGCAACTTGCTCAGTCCACGTTGTGATAGCTCCTCGCTGCCACAAGGTGGTGATGTTGCATCACACACGCGCATGATGGGCGCGCAGGCGCCAATGCTCCCAGGACCTGCTGTTCCATTCCTAAATGAAAGTTGTTCCCAGGATCTGGACTCACAAGACAAGGCAGCCTATTCCCTGCTGGGGAGCTCAGGGG
AGGGAACAGGCTGCCTTGTCTTGTGAGTCCAGATCCTGGGAACAACTTTCATTTAGGAATGGAACAGCAGGTCCTGGGAGCATTGGCGCCTGCGCGCCCATCATGCGCGTGTGTGATGCAACATCACCACCTTGTGGCAGCGAGGAGCTATCACAACGTGGACTGAGCAAGTTGCTCCCTGCTTGGGGTTGGGAGCTGGACTGGCCTAGTTCCCTGGGTCTTTTTTTGTTGTTTTTGTTTTTGTTTTTGTTTTTGAGACAGAGTCTCGCTCTGGCCC
AATCTGGAGAAATAAACTGTCCTGCCCGAGTGATCTGCAGGAGCAAGAATCCAGTAACTCCCATCGCTTTCTGAAAGCAAAGGCAGCTCTCAACCTGCCCGCTTCCTTCCCACCTGCCACCTAGTGGCCCCCTGCAGAATGACATGGGCGGCAGTGAAGGGCTCCAGTTACCATTCGGCTCTCTTATCTGATCTTCATAGGGTATTAGCTCGGGAAGGCGCCTTAGAGACGATCTAAGCCAATCGTCTCAATTTACAGCTAAG
ACAGGTGTGGATGAACCCAGGGATGTTGACTAGAAGAGAGAAAAAAAGGGAAAATCACAAAGCAAATTTGTGGGACCAAAGCTGTTTACATCACTAGGAGGATTGATTTTCCACCCTCTAGTGGTCACTGCCGGCATCTCTAGTCCCACTCCCAGAGGTCACATTAAAATACTGGAATCTTGTCATCTGTATTAGAAAAATAACTGTCAAATACAAGTTTTATTGTTTGTTAGGCTTCTAGTATTT
CCAGCTTCCCCTGTTCTCAGCCCTGGGAGGCCACAGGCAGGGATGGCATGTGGCATGCTCTCATTTCTGCCATGTGGTTGGAGGTGGGAGGTCTCAGGGAGGTGAGGACCTTGGTCCCAGTGACACTGACAGGCCAGTAGAGGGAGCCACACCTGGTCAGCAGAGGGAGGAGTCCCAGCATCTGCAGGACCCACGGTGTGCACCTTTCATGAGGACTGGAGGTACCCCCAGCCCAGAAAGAAGAGACCCCGCAGAGTCTGCT
AAAAAACCATTTTCTCCCTTTATTCCTAATATTCTATACATTTGGAGTGACTTCTTTGCAAAGAACTGTCCAAAAGAGAAATCAAACCAAAGCAAACACAGGCTGCCTGGGCCCTGTTCCAGCTCCTCAAAAATGCCACTAGAGGGCTCTGCCGGGCACTCACCAACGCATAAATGGGTCTCCCATCATCTTCCGTGACTCCTCTCTTTATCTCAATATACAAGGACTCCAAGACACTGTTAATGTTGTTGATGAAGTCCTCCAACTTATCTACGGTGGCATTGCCTGGAAATAAACAGACCAA
ATACTCTATCTAAACAATAAGTCTTCTCATTTCCTTTTTGCGCCACACAGAACTTGCAGAAAATGGGGAAAACGGGGCTACCTTTTCTTAAACCAGTTTGCCCAGGAAGCCCATGCTGTGTAGTTCACAATTTCAGCCAGGAGGTGGCGGTAGTAACCAATGGCAAAATCCTGAGACACTGCCTCTATCAGCTTCTCATTGTCCTGCGGACGCTTCCTGGATCTAATCTGATGCTTATGAAAGTGATTTCCTTCTTTCGAAAACACCAGGC
AGCCTTTGGCCCCAGTTTCCATGATGAACCGCGACACACCATAGCAGGCCCTCCGCACAGCAAGCCCTCCTAGGAGTTTGTAAGGCAGAGACTCTGCCTGGGCAATGGCACACAGACCCCTAGTGGCCACCTCTTCAGCATAAAGCTCTACACTGCCCTCTGGAGAGCCAAACCTCTTCTGAACTACAGCAGTCAGTTCCCGAATCCGCCGGCCCTTCTCACCAAGAACATTCTGTGTTCTGGTGGCTAAGACAATGATTTCTGTCCTGGTTGGTGTAACTCGCATCTCAACTCCAGAGTA
TTCAGAATACCTGCCATGCCTTTAAAAACATATACTCAAAATTGACTTTAGCCTTTGCCATTTTCCCAAAGGTGCTCGCTAAGGGTTGTTTGGTTCATACACAGCTGGCTACTGCCACCTTATGGCAAAAAGTTGAACAGAAACTTCCATGCATAAAATTCTGCGAACTTACAAAAGCCTGACAATTTTCCAGTTCATCTCACCTGGTACAATGGATGAATTATTCTGCATTTGATCTAAGATTATCACC
TACGAGTGCTTCTGAGGTCCCAGTGGGCGGGGGGTGGCCTGACCCAGACAGGGCAGGGGGACGGCAGCTGGAGCGCGTGGAGAGAGCGCCCGTTCCCTGGGAGCCACTGGAGGGCGCATGGCACACGGCGCCCGGCCAGGGCCTGACTGTGACTGGAGCAAGAGCCGAGGGACTGGACGGACGGCAGGTGGCGCCACCTGATCTGTGCAGGGACAGGCAGGGACAGGCAGGCAGAGAAAGAGCCCAGCTGGAGGCTGCCAGCGCTCCAGGGAGAGGAGTGGGGAGCGGACAGCGCCGGCCCGGGCTGGA
CCTCATCCTGACCTAACTATCTGTATCTGAGTCCATCTCTCTCACCAAACCATGAGCTCACCAGAGCAGGACTGTATGCACTCATTTCTAAAAGCCAAGTATTCACACAGTCCTAATATCCAGCAGGGGTCGCTGTGGACTTGCTGAATAAGAAGGCTTTATGCTCCTACAGGAGTACTTTACAGGCTTAGAAACATTTTTATACACCCATCTCATATGAGCCTGCAAGGTATCCTGCAAGGGGAGGAAAAAAAGAAGGGAAT
ATGTCTGGCATATAGAGTTGCTCAATAACTGTGTACTGGATGGATGAATGGATAGAGGAATGGACAGATGGAGGGATGGATGGACGAGAGAATGGACAGATTGACAGGACCAATGAATATGGTTGGACCTTTCTGCTGGCTACCACCAGAGGGCAGCACCCCCCAACCAAACCACCCCACCTTGGGTAGGACTGCCAGACCCGACAGATCCCTTGTCCCCACTCCTGCTCAATGACTCAGACAGGAGGAGGGCAGACCACAGGGGAGGTG
AGAAAAGATGTGCCAATCAACCGGGATTTTCAAATGCCACACACATACCAGGCTGTGGCATTGCCACACTTAACAGTTAACGTCAGGTTAGAGGCACTAGTAGAAGGCTGCAATGTGCCAGTTCTACCTCTAGAGGTCAGCCTAACACTAGGACTCAAAATACTGGCTCCTAACCAGTAAAGTTAAATTTTTACTTAAAATTAGAGAAAAGGAAATGTTAACAATTCTCACGGTAGGACAGG
ATGTGCCATCTGAACGATTTCTCATTTCTCTGTCTCCCTAGTTTCTTTTTCAGTTAACTCAAAAGTTTTCACTGGCCCATTTGAGCATTTTCGAAGTGTAACTAACGTCTACAGCCACTAGAGGGCAGACCGCAGCCTGAGGTCCGGTCCTGAGGCTGCAGAACCATCACCTCATTTCATTTTCCCTGCGTGCCTCCAGACGGCGCTGCAGCTCGTGTCAATCTTGCCAGCTCCGACGCTCCTGGCGCTGAGCTCCTCACTGGAGAGGGTAGGGAGAGTCTACCGTATCTGAGAGGCAACTGAGGAA
TACAGCGAGGCGCTCATCATTTTCCTGGGCCTGCCCTTGGGGGCTGGAGGTAACCTTAGATAGCATGAGATCCCCCTTGTCCTCAATTAGACTGCCTCTTGTTCCTCATCCTGATGTTCAGGGAGATGGTCAGCAGATGGTGCTAACTTACCACCCTTCCCTCTGAATCCTTTGGGGGCATTCTTAAAATTAATCCAGTGGAACTTTCAGTGTATCAAATCTTGAAGACAGTGCTAGGGAATTCTTGTTTGTATTTAC
TGCTGATTAATTTCCTAAGGTTGGCCTAGAAATCCAGTAGCTGGTTTATTTTAGTTTCTCTTGCAGCCTTTGTTTCCAAGTTGCAACCAATTGCTATTCTTAGCTAATACTTCCCTCGTGTGGACAGAAGCTGCAATACCAGTGCCTGGGAGAAAAACCTTTTCCTCTGATCCATTTGAAGTCCTCTCTCTAACGGGCTGCCTTTAATAAAACTAAAAGCTGTCTCTACCTGCGTCTGGGTTCTGAGTGCTGTAGAGAGAGAAGGTAACC
CCAGCTCTTCTCTGAGGAAAATAATACCCCTGAGGACAAATTTGAGGCACTGTTATGTGAAATGCTGACTCCCTGAGAAGGAAGGGAACGTTGGAAGCCGAGAATGCTTGTGCAGTTCCTCTCATGCTGCAGTTTTCTGGTGCCATCTGCTGCTCTGTTCAAGTAATGGCAGACGAATGGCTCTTGGTTGAAGGAAGGCAATGGTTGTAGTGAAGTGCGTCTTTAGGGTAACAGAATTGAGTTTTTATCAAACTGGGGTGTGTGTAGGTCATTGTA
TTTGTAAGGCAACTTGTTTTACAACTTAGCATTGAGGTTCCAAATTAGATAGGCAAAACTTTGGGGGTTGGGTAACCCCTATTCCTTCTTCCAGGCGGACTCTTTAAGACTGAACCAGAAAGCTGCCATCTCTACTTTGACCACTAGAGGGAGGGCAACTACGTGAAATTGCTCAGCGAGGAGGCGGTTTCTCCAATCCACGCAGTCACCCTTCCCTTCTCTCCTCTGTCTTCCCAACAAATCAACCAGCGGTAGAAAAAGATCTTTAGCTT
AAATTTGTTCTCATATTTCTCTATCTCTAAAATTCCATGATATCATCTAAAGTTGGGGAGGAGCGAGTGGGAAAGGGAGGGTAGCAGACTTCAAGGATGATATTGTGTCATTTCAGAACACGGTCACCAGGTGACAGCATTGCACTTCATTTTGATATTGTTTCCAAGGACCGATTTTGCCATGCTGTAACTCCACCCATGTGCTTGTTACAAAAATAAGTTTCTTTCTCCTAGAGGCTTTTAGCTTAGCACTCAATTACCCAAAACACAGATC
GGGCTTGAGCTTTCTAATGAATCAAAGTGACATCACCCCCTAGGTGATGCTGGCCAGCATTTGATGGATGGAGATAACAGAAAGTCATCTACACTGGTTGCCGTTCTGCTGCGTGCACGTCTCTGCATTCCTGGCCTGGCCAGCAGGTGGCAGCAGCACCTCAGCCTTCAATCCGCCTTTCAGAGACGGGGGTACTGGGCTGAAGACCCCGGACACCAGTCCCTTCCAGTGACTCTGTCCCACTCCTACACCTCCCCAACAACACTCTG
ATATTCTGCGGGATATTCCTGGAAGGTGACCTCCCTGTATCCTCCTCTTTCGGAGACAAAGGCAAAGCAGGATGTGGTTGGGAATTACACTTTTAAGGAACAGGACCATTAGGTGACGCTAAGCCTCTTAGCCACTATGTGGCGCCATTTACCCATTTTTCTGTGCAAGGTTAGTGGGCGGTGGCTACACGCAAAGCAAACCAAATATCAAAACTCGAAAACTTTTCAGGGATCTAGTTCTGACTAGGCTCCTAATATG
CCCAGGCTCCCTCCTCTGAAAATCACCAAGGAGCAGACCCTACGTCCATCTGTGACTGCCGTGATGCCTGCCTGCAGAGGGATTTGCTTCTTGCCTAAGATCTGGCACAGCCCAGTGGCGCTGCCAAGCCAGGCCACTAGGTGGTGTCCCAGAGCTCAGGCCCTGGCAGCTCCCAGGGAAAGGGCCAGAGTGGCTTTTCTCTCAGAACCCAAGAATGTGCCCCACCCCCACCCTTGGCCTGATTAAAAGGGAGAAGAACCACCCAGT
TGCAGCTTGTGAGGTTACACGGATCAGGATGCCCCCTCAGGGCACAGTTACACCAGAAGCCTCAATCTGTGTCTCTGAACTGAAAGGTCCTACACTGGTGAAGTTGGTTGGAAAAGTCTACTGTGGACGGTAGAGGGCAGTGACAATCAGGGATGTGAACTGGCCAGCTCTTTTTTGAATTTGTGAGGCGAAACTTTGCCAGCAGTAGGCAGACTTGTTATGGAAAGATCCTTAAATGCTCTGTGCTGAGGGGAGGGGATGGCGAGGGTGGAGTGTGGGCAATTTGCAAGCTCGGTTGCTTTCAG
AAAAACCCAGTAAGTTGAGAGTCTTAAATGAACGCTTCTACTTTCACCTGACTTATAAACGTTGCGTGGGTAAGCTGACAGCAAAAAAGGTCCCCGGATGCTTAAAAAAGAAGCATGTGCTGTTACCATCACTTGTCAGTAGGTGGCAGAAACTCACCAGCTCGTCCGTGCCTTCCTGCCCGTGGAGCCAGCACATTTAAAAACAGCTTTCAATAATAATTAGAACACAACAACCCACTTAAAAAGACTTACTGAAATAAGAGCAGAATT
CCAGGGCCAAATGTGGAGCGCTAGAACTGAAGCGTGGCTTCTTGGGGCTTTCAGTTCTAGAATATACCGACTTAAGAGTTGAATTAACCAGGGCCTAGTGACAATGCTCCAAAATGCCAAAAGGGGGCAGTGCAGTGTTACAGTTAAGAGCATGGCCTTAAAGACTCCATACACCTGGGCTTGAAATGGTTTTGCCACTTACTAGGTTGTGTGACCTTGGGTCTCACTTTCCTTCTCTGTAGATTAA
CTGGGCCTCTGTTTCCTCACCCGGGATGTGTAATTTCTATTTCACGTTCTGATGGGAAAATATCTGGTGCATAGTAGGAGCTCCATCAGTGAACCAGAGCGTTCTCCATGAGGTGCTCTGCCCATGGCGCCCTCTGCTGGTGGCCCTCAGCGCTGTTGACTTTCCTCCTGTTGCAAGGGGCTCTTTATGAAGAAATAGGGGTGCCTTCAACAAAGGCTGCTCATTTGCCTAGGGAGGGCTGCAGAAGTGTCTTCAGGATAGGAATTGTGAGCCC
AGCCTGGCGGCAGGTGCAGGAGTTTACCTGACCCTGTGCCCTCAGGGAAAGCAGCCTAGCAGGGCCTGGCCTCTTTGGAGAAGTGTGGCCAAATAGTCTTGTCACCATTTCATGGTGATAAGAGCTCCCCCAGCTGGTAGCTGGGAGCAAAGCCACAGTAAACTTAAAAGTCTCTTGAGACAATTTTTGCCAGGCAAACAGAGAGAGAGAGGCAGAGGATCTTCATGTGAGAGCAAAATGACTTTTCTGAATCAGAACTTTTCATAACAACATCCA
CCAGATGCCTGTGGCCCCCACCCGTGCTCTGCCAACTCACCATCGGCTCCTCCCGGTTGTAGGCTATTTCTTCCTGCTCTGTTAACTCGGACTACACAAGGAGAAGGCTCAGGCGGAAACTGTTTCTCAATGTATAACCGCAGGGCGGCAGCAGAGAGCAGCAATAAAGATGCACTATTTTCTCAGCGATTTTGAAGCTGGTTTTTATTGGTGGTGGCTTTTTGTTCATTTAAGTACAGCACAGAGGTTAAGACTGCAAACATCATAGCT
TTACAAAGGAAACTTAGCTTCTTCAGTCCTATTTCTTCTCTTACAATGCCCACAAATCGCAGGTAAAGGAGCAGCCAAAAAGACACAAAAATATCTTCATGTTTAGGCTGGCACATTGTGGACCTTGGTGTCATCTACCGGCCAAATATGGTATTGCATGTGACATCCCAGACTTCTGCTCCAGGGTCATCCGAACTGTACTTTGCTCAAAGACATAGATATGGTTATGATACTATAAGCATTTATGTAATTGTTATGTTAACCCAAGTAACACTTA
TGCAAGGGCAGGGAGTTTTCATTATTTAGGGAATGCAGCCCTGGTGTAGAGGACACCTCGCGGAGACATCTCGAGTCCCGCAGGTGTCTGAGCTGCGCTGCGCGCCCCAGCCGGGAAGCCTTTTCTTATCCAACCGCGCCGCCCCGCGGAAAGCCTGGGTACTGCAGACGCCCTCACCGGCCCACCGACAGCTGGTTTTGAAGCGGGGGCTTAGAAAAGTAAAGGGGACAGTGTTTGGAGCCACGATGCCTTTGATGTGAGGCGGTTCCACCCAACAAT
AGCCTCTCAGGGTCCCGCCCCTTCAGTGAGGATCCTAAATTTACATCCCGAGTGTGGCCCCATCAAAGACTGGAGCGACGTTCACTGAAATGATACAAGACCAGCAGGGGCGCAGGGCGCTGCGGCCCTCAGAATGCGGTGACAGCGCCGCCTCGCGTCCCTTCCCCGACCTGCCCCAGGCGGACGCGGTGACGTGTGTTGGCCTCGAGGCTGGAATACACCGGGGATCAAGTGCAGAGAAGGGAGAAAGTAGGGAAGGATGGCTGGGGGGTGGGGGTGGG
TCCCTTCCTGTGCAGTGGTCCTCACCCTCACACAGTAACCTCTGGAGGGTCTCACACTGGGTGTGACTCCCCCATAGACAAATCTGTCAGTGTCCACCAAATAAAGCTCCTGTGTGCTACTGCCATCTGGTGGTCATAGCTTTTTCTTTGCTAAACCCTGAAATCCCTGGAACTCACTAGACCACCCCTGTGCTCTGGACCTTGGCAGCCCCTGAAACCACCCGGTTGGGGTGAGGGAGGAGCATGTCCCAAGAT
ACCTGCTTAAGTTCCTTGTGTGCAGAGACCACGTCTTGCACATCGATCCCCCTCAGGGCTCTCACTCCATGGCCTGGGAGAATGAATCCCTTCCCCAGCCACCCTTCTCTGGCTCGCCATCCTCTTTCTGGTGCTAGCAGACAGCAGCATCTAGTGGACAAGCTCTGGAACTGCATTCTGGCCAAGGGTCACTCGCCAAGCTGCTGTGCAGTCATTTAAATGAGGCTTTTTAAAAATGCTTTAGACAAGGGTGGAGGGGTCAGGAGGAACGGAGGTGGGGTGAAATGCATTGGGCAAG
TAGCTCTAGGTCACTCTAAGGCTCCTGCTGTTTTGTGGATTATTAGTTTCAGACAAATCTCTGCACGCCCAATATCAGCTGTGCGCAGAAGCAGCCGATTAACGGAAGAACAATGTCAATCCCTAGATTTGCCAGAAGGTGGCGCTCAGCTAACCAACGCTGGATTCACACAGATTTCACCAAAAGCAAATTGTTCTGTAAGGCCCGTAATACAGTTTCAGAAATGTGGAAAATTTTCCATGACAAACACAGAAAAAAAAAAGGCCCTC
GTTAAATTACAGACAGGGCCCATCAAGTCATACTAAAATGCGGTAACCTCAATGACAAAAGGAGATGGATTCTTTCAATAAAGAGAGCAAGCCGGAACCAGTTTGTATGGTGTTACCGCCACCTACTGGGACTTAGTGGAACCGCAGAGACAATTTTTCCTTTGACGTGGGCACAACTATTCTCTTTTCTCTTTTTTTTCTTTTTTTGACGGAGTCTCGCTCTGTTGCCCAGGCTGGAGTGCAGTGGCGCAATCTC
CAGTAAGCTGTGATCCCACCACTGTACTCCGTGACAGAGCAAGGCCCTGTCTCAAAAGAAAAAAAAAAAGAAGAAAGAAAAGAAAAAAGCAAAGCATGGGTCTCCATTCTAACTGCCTCGGGTGCCCCCTGCTGTCCACCCCTTGCAAGTGCGCCACCCACTTGCCTCAGACCTTGAGAAGCCGGCCGGTGGTGCTTTGATTGTTCTGTCTAGTCAGACGCCCTCACTTCCAGAATAATTTCATCAGACTGCACCCAGCTGCAGTCTGCCGGAG
AGGGCTGGAGGGCCACTGCTCCTCTCCTTGCTCCACTCTGGGCTGGTGCAAAGGTCTCAGAATTGCCAGGTGCACACAGGCTGGGGCTCCTTCCCAAGCAATTCCTCAGCAGCAATGCTCAGTTCAGGCAGCAGAGGGCAGCAACGCGCCTGCCTGCCTACCTGGAAAGCAGCCTTTGAAAGCTGCTGCTGGTGGTGGTTGAGGACCGGGAAGGGGGCGAGTGAGGCGGGCATGGGCGCGGGGGGGAACATGGTGCCCAGGGTCAG
CAGTTTGGACAGACGCTCCTGCTAGAGTCCCTTTCCCGGCCGGTATCGGTTGTAAAATTACCGGGAACTCCCATGCCTCAAGATCTCCCTGTTTACTGGCTTTATCAATAATTTCATGCAGTGTACTACCTTGTCCACTAGGTGGTGCGGTAGGATTAAACACCACTGCCGTGGGTTGCTGGTATGGTGCCGTGCTATTTGGCACAGGACACACCACTTGAGGTCTGTATTTAACCTCTGGAGGTGGCCGATACTGAAGGTCGGCTGGCGGCCAGTACTGATAAAT
AGATCAATTACGAGAAATAAGACGTAGAAGTTTTTTAATTATCCGTGGTGTTAACCTCAAGGCTCAACTGCTTAGAAACGTTAACATGGTATTTGCACAAGCATGTTAGCTGCAGCTGTTACATGACACTAGGGGGAGCTCTAATACTGTTTTGTTTTATGTTCACTGTGGCTTTAGCGTTTATTTTTAATTTAGTTGTCATAAATTAATATCTAAATGTAATAATCCTCCAAA
CTTGAGCACTTAGAGGCCGTTGCAGGGTTATTAATTGGCCTAATTTCAGGCCAATGCCTCTCCCTGTGCCTCAGGCTAAGTAGGGAGGCCTGAGGAGAGGGAGCAAGACGGGGGAACGGCCAGTAGGTGGAGCAGTCAGAACACACAAGACATTTTCCATCAAGTGTGCTGTTTCATAAGGACACGGTTCGCGGAGCCACAAGACCATTACACTAATCACAGATCCTCAGATCAGATATAATAATTATTAAAATTTGA
AAGGAAGAGAGAAAATTGATTAGCAATGAGTCATGAATGGCAGGAAAGCATGAAGGAGAAAAGGCAGATACACGAAGTCTGTCTACCAGCTGGTCCTTTTTTAAAAAGGGAGGAGGCAGACAGTGCCCCCTACAGGGCTAATGGAAATGGCATCTGCCCTTTTTAGGAAGAAGGGCAGAGGTAGGTAGGGTTGGAGGGGTGGGGAGGTGGGTGCGGGCTATGCTGTATTCTATCCTGCAATGCCAGTGAG
GTGGATGCATTCCCCCAAATTCTGATTATGTAGCTCTAAGATGGAGTCCCAGAATTTTTTAAAAAACCTCATCCTCAGGCGATGCTGAGGCTGAAGCTAATGGACCGTGATTGTGCATTAAAGCCACTAGATGGTGCCATGAGCCCAGAGAATGGGCTGATCTAGGCCGCTCTGAGCCCTGAGGCTGCTTCTCCAAAAGTGGCCACCAGATGGCGCAGCCTATCTGCAGAAGGAAGCGCGCCTTAGAAATGTGGGATCGGGGCTGGAGTCACCCCGCCTTAGCGAACCTGTGGTCTGAGAGAACAGATCCTTCCCTGC
ATTAAAATGTTATCTTTAAATATTGTACTTCAACTGCACAGCGACCAAGGACTTTCATGCTGCCTGCCAAGGGTGACTAAATCTCAGTTTCCTTGTAGTAGAAAGTAATTAGCTGTTCCCTGCCACCACTAGGTGGAGATGTAGGTTTACACAGAGCTGACTCCCTGGCTAAAAATGGCCTGTGATGGCTGAAAAATCCTTAAGGAAAATTTTAAATGTTCAAGATTGATCAATTACGAACCATGTTGGTCACAAATTC
AAATACATTTTACATCGCTAAAGCTAACCATTACAATTACTACTAAACAAAGGAATAAAAAAACGAAATTAAAAGCAGACATGAAGAAAACTAGCAGAGCGGCGCCACCTAGTGTCCATTTTATGAAAAGCGCCTAACATTTCCTGCGCCCTCCTGTGGTAGGATTTAGCAATCGGCCACAGACAAGAAAACAAATTCTATAAACATATGATTTGATTTCTTTCCTCTGGAAGGAAGACAGAAAGAGATAGCATCTCAGCATACTTTC
AAAGTGAAGACAGAGATTTATATTGCAATACCCACCTCAGCCTTAACTGCGCTGTCTTCACCACAATCCTATAATTGTCTCATAAACTCCAAGCAAAGACCAAACGTTGACCACTGCTTTTCTCAGCAAAAAACATGGGCCTGAAATGTATCATGCAAGGTGTTACACTGCCACCTGCTGGTACGCCATCAATATGCATGGGAAAGAAAGGATCCAACACAGGACCTTTTTTCTCCTCCTTTCTCTCTTAGGGGTAATCTCCCAGAGGAGACAACGGTAAACTAGAAGAAAGGGAACGTGG
TTGCTCAGTAAATGTGAACTAATACTTCTGGTACAACCATTAGTGGTAACAAGCATTCTAGTGCCATTTCTTCACGGGGCCTTTGGAGAAGAACCAAAGCTTAAAGAGGCAAAGCGCGACCCCTGCTGGTCAAAGGTTGTTTCCCTCCCATGCCTTAGATTACCTTCATTCCCTACATGCTTATTGAGTGCCTCTGTTTCAGCCATTGTGCAAGGCACACAGGAAACAGACTTGCTGTCTAGACTCCCTGCATACCGACAGAGATCTG
CAACCCGAGTTTCAATAACTCTGGGTGCCTAGCAATCTTCTAAGAGTCAAACGAAAGCAATGTTGCCTAGGTTGCAGTTTTCCAGTGTGTGTCTCCACCTACTGTATTTACTGGAAAGCTGCTGAAGCGTTCCTTCTAATCTTGAGGTTTTCAAGCGTCTATCTCTGGGACAAGCAAAGCTCTGCATTGGGCACCACAGTCTAGCACATGTTTTCAGGCACCACTAGAGGGCAGGCTAACGCTAACTTCGGGGACTACTAAGCAAGGGCTTTAGTCTCGAAAAAATGGGTAAACGCACCACTTGTTTCTTGGGTCTGTTTCTAAATGGAAAAGTACATGTGGGCATGTCCAGATTTGTATTTCGTGTT
CTGAGGGTATGCACAATATCGATTTTCCTCACCTGTCCTCTCTTTCAAGAACAAGGCCAGCAAAGAATAGGCAAATGATAAAATGTGCGGAATTGTCCACAGCAGTGCTGACCATGAGCAGACGGCGCCACCTGTTGACCAAAATCTGCACTTCAGTACCTGGAAAGGAACTTTCTTTCTTTCTACCCTAAAGACTAGTAATGGCTTTGAAGTTTTCCAGTACATCCGGTATCTTCACCTCCCACCAAACTTAGCAATGAAA
CCAACCAACCAACCAACCAACCAACCAACCAACCAACCAACCAGGCAAGCCGGCATGCACTGCTAGCCTGCTGGGAGTACCTGAGATCCAAGTGCTTGGTCCAGATCTGTCCCAATCCCAAGCTATGGTTTGCTGCCCCCCGGTGGCTATCGTCTTTTCTGGTTTAAATACCACAGGAAATGATCCTGCCTTCATAGGTCAATATTTCCCTACCTAGTGTCACCTTCCCTCCATTCCTGCTCCCCCACCTCACAAAATAAGAA
ATGGAGCATCTGGATCTTCCTCAGCCTCAGACAGAAATCCATGGACCCACATGCCAGATTTCCCTTCCTTCAGGAACAAAACATCCGCAGTAGACCTGCGGCAAACCTCAGCTTAGGCTGCCATCTAGTGCTGAACATGGGGCAACACAACACCTGCAGACTAGTAACAAAAATGGGCTTAGAGCATTATCTGGCGATGATACAGAGGCAGTGACCACCGGCTGAAAGAAAATAATCAGTCTGCTTAGAAATCTCGT
CTTGGCCTAAAAGCAGCGAAGAACCCACAGGAAACTCTACCAAATGGTTCTGCTCACCAGGCTCTCGGTGGAATGGGGGCCCTGAGCCACGTTCCTGGGTTTCCAGGGGCCTGTGCTCAGAGCAGCCAGTAGGTGTCTCCATCACACACTATTCGAGGACTCGCACCAGAGCAGACGTAGATAAGGCCTTCAGCTCTTACCCAGGTTGCTCAGGGAGGCTCTGGGGGTTCCTCAGGCACTGTCTTCTTGGGAGGAAGCAGGAGAGGGCATTTTAGGGAT
CATAAGATCAAAGCAACTTGATTTTTTTATGCTTCTTTAAAATTACGAGTCCTTTAAAGTGGGTAGAGTTGGAAAATAGGCATCTCAATGAACATTAAACAGCTCAACAATGTCCCCTGGTGGCCATGAGCACAGAGAGAGGGAACTTGAGCCACTAAAGCTCTATTCAGCCTACCAAACAAGGAGTAAGTGTCTCATCAAGATGAAACCCCCTCCCCTTTACTCAAAAAAATATGCAACGGTCCTTCA
CTGCGCCATCAGACCACAGACAGGAGAACAGCAGGTACATAGGGAACGGGAAGGGAAGCAAAGCTCAGAAAGGTTCCCTCTGTCTGGTAGAACCCTGGATGGTGCTGGAATGTGAAACTCCCCTTGGAGAAATGACTGCGCCATCTTGTGGGCATTCCTGGGAGAGCAGGCTCTGATGGTGAGAGTAATTTGCAAGGAATTCAGTCAGTTATTCCCACTTCGTATTAAGGAGCAGCAGTTCTCTTATCCCAATCTTTTAAAACAACCATTCTTAATATTTTGTTGTT
TACTTGTACCTATCTTCACTTCATCTCTTGTTTTGGCCTTTCTAGGTTATGTTTCCTAAGAGGTCTTTTACAATTGTTTGTTGAATCCCTTTACTCCTAGATTGCTGCCTCATTTTCAGCACTAGATGGCGCCTTAAGCCCAGGGTTGTCTTGACTCTCACAAACGTTCATTATTCTAATTTCATTCTTCCACATGTCAGTATACAACTTTTCTAGCATCAGTTATTGAAGGGAC
TTCACTTTTCTTCCTAAGCTTTGGGGGAAAGGGAGGGTGAAGATCCCTGGGTCTCTACTCCCTGGTCAGGGGTCTCTGGATTCCCAGTCCTGCCTTGTGTCCTCAACTGGGAAGCCAGAAAGGAAACGCAGAGAACCAGCGTCACCTGGTGGCCACAGGTGCTTTAAGGATGTGTGTAAGCACGCACATTGTGACAGGATTTGGTCATTCTGGAGGGAAGGAATGGTATGGTTTCCTAGCCTGGCCCCTGAGCCCTTTTAACTAGAGTCTTTGTTTTCCTGCTTTCTTTTTCTTTTCTTT
GGCTGGTTGCATTAAGGGATAGAAAGTCTGGAGAAGACTTTCCAATCCGGTTTTGGGGGCGAGTCAATTGCATGCGTGAAACTGAAGTTAGCAGGAGAGGGCGCTGTCCCCAAAGCTTCAGGGCCTGCAGATGCTCAGAAAGAGCTGTCAGCCTGGTCCAGGCACAGGAGAGAAGAACCAGTGTCCTGGACGAGGGGACCCGGAAGTCTGGAAAGCAGCCAGTATACCTTGGGAAGGGTGGGCAGGAGGCGCAAAGGCAGTCCAGCAAGCACAGAGGGACTGTTGAGGAATATTACAGGGTGGGGCAGTTACTGGGGGTAGGAGGTGAGGGAGAATTGTTTGTGACCCACATTGCACAGTCACCTTAGAGTTTTCCAGAAGTGAGTCCTGAGAGGAGGCACATGCAATGACCAGCCATAGCCACTAGGGGGAAGCATTTGCTTGTGAAACCAACGACCTAACCGACCAGTAGCCAACTCAGATTCCTGTCACTATACCCTTGAACTATCCCAAGAAGTGGGGATTGACATTTTCTAATGAATTATAAACTAAGAGACACTACTGCTGACTCTCCCCAGGCTA
TGTAGCCTGGGCAACGAGCGAAATTCCCGTATCAAAAACAAAACAAAACAAAACAAAAAACGCATATTGATTGGCATCCACCCAGGGAAAAGCACCACATTTTCCCTCTATGATAACACCGACCACACGAGGGCAGCATTGCCTAAGGATCATTCATTGTATGCTGGGGTCTGAAGAGTGAGGTGCATGTGCCTCAAATTTTATTGGTGATTGGATAGAATAGCCTGTTATTAGAATGCAATATACTATTAGAACATAATAT
TGGGGATCAGCTGTGTGATCCTTTCCTTCTCTGGGCTTCAACTGTTCCCTCATCTTTCTTTCAGAGCCTTCTTGACAGTGTTTCCTTTTGGATTGGCAAGTATGTGGGACAGTTTGTGTCAAGCACACAGTCTCTTTGCGCCCTCTACTGTTCAGTTATAGCACTGTCCGTGGCCTGGTTTGTTAAATTCACGTACGTTAAGGTAAGGGGATGGTGAGCCACAAAGTGCGTCCACAGAAGGCCACAATGTCACTAAGCAAAAGCCAGTC
TTGGCCCCCACCAGGGCAGCTGAAATTGGCTGGTGTGCACTGAGTCTTCAAGCCCTCTTGGGGGGCAGTAGATGCATCAGAATTGAGGAGCCCACTGCTGCAAATAGCTTCAGTTGGAGCCTTTGGCAGTGCAGTTTTGTATCACTAGATGTCAGTGTGGACTTTCCCAACCTCCGCCTTCTTGCCTTTGCAGGAGGTGGACTAGACATCACTTGGGGGCCTTCCTCAAGTCCTGGCAAACATAAGGCTATTTTCAGAACTGTAATTTCACC
CTTAAGGGTCTTTGTAGAAAAATGAGCAAAGAGCATTATTTATACATTTACATATTTAGAAGAGAGCAGGTTAAAAACTCCAACTTCACCAGCAGCAGCAAAGAACCTTTGTTGAGCAATACTGTCCCCTTGTGTCCAATCTTCACTTAATGCTTTCCTAAGTTAAGTACAGCTGCTTGATGGGACATTCTGCAGTAGTAAACGACTTCTACATTTTGCTGCCCTTTAAGACTTGCATTCCTGCAGGAAA
TAATATACAAAGAGGTATTAGAAATCTGGGAAAAATATGTCCAATCCAAAAACAACAGAAATGGACAAAGGATATGAATAAACCCTAGGTAGGTGTCTACTTAGAGCCTTTTCTCTGTGGAAACACCAGAGGGTGCAGTGTGAACACAGATAAAATATACCCTCAATTTACCTGCTGAAGCATTTGTTAGCATAGTACTAGGGACGTTGATTTTTTTTACATCATACAAACTTGATGTATGAAAAATCAGGC
CTTTGCCCCTCAAAGTCCACCTACCTAGAAACCAAGCCCACGGTCTTGGCCGTGACCCTGATAATAAATGGGCTCTCTCAGAGGCGCCAGCCCCTCCCTCCCCAGCCGGAGGCGTCATCTCTCTTCTGTACCACTAGAGGGAGCTCTGATGCAGCTGGAGAGCAGCGCTCAAGGCTCTCGCCCCTCCCCTCCCTAACCCTTACCTTCAGTCTCCACCAGCCTGAAGGGCCTCCTAGGGGATCCTCAGGCGGCCCCCACCAGGGCACAC
TGGGCAAGATTGAATTTGCCCAGGTAGGCGTGAGAGTGTGGGTTTTAAATTCGAAGCTCAGGCCATAGTTTCAGAGAATCACCCTTACCCCAGACCTTCATGAGACAGTGCTCATGAAGCCAGTGCGTTTCCCAGAACGAACACTAGGCGGCACCGTTGGTCCACACTCAGAGGCCCTTGGCGCCAAGACTGCATCTAGAATCGCTCAAACACCTGTTTGCAGACCCCATGCACCAGCTGGAGGGGCCGTAACTGCAGGACTGCGCCTACTGAGTGACCCAT
TTTGGAGTTTATTGTGTTGACTTTTTTTTTGCTATCGTTGCGAACATTGGAATATGAGATGACACCCAGGCAGTGCCAGGGCCGAGCAGTGTGTTAAGTATGGCTTCTATTTTGTGAGCTCACACTGCCCTCTCCTGGCCTCTGGGTAGATCTTAAAACTTCACTCGGATTGCAGCACAAAACACATTCCAGCAGGCAGAGAAAGAATGATAATAAATGGGACACAAAATCCTTCCAATATTAATAATCTAATCATTT
GGCATTATGTAATTTAAGTATCCTGTTAGCCACTGTCTTTCTGCTAATTAAGTGGGGCTGAACAAGTAAGCACTAATAATACCAGTGAACCACTTGGGCACCTTGTGGGTAGAGTTTTGCTGCCACCTAGTGGAATGGGATATCATTGCTTCCATATCAGGTTCACAAGCAAGTTAAGTGGGCACAGTTTATTTCTGTGTAGCTCAGGCTGTAATCTTGAAAGCTGAGGAGATACCCATGCCTCTCAGACT
TATATACTATGATGTCCCAATTTTTAAAAGAAAGGAAAGAGAGAGACTTTTTAATAAGGGAAAAAAGAGAAAAGCTAGAGGGGACCTAGACCGTCCAGCGTTGCTGTGTGGTGCTGTGGCCACCAGAGGACAGCCTAACCACACATGCTGTGGAACTCTGCCTTCCAGAGCCCTGAGGGTGCAATGTTTTCCACACAGCTGAGAAACAATTTTTTTTCTTCCAGCCACGTGGAGGAAAATCATTGTCAAATATATTACATTATCT
TCTTATAATTCTGGATATTAGACCTTTGTTGGATGCAGAGTTTGCAAATATTTTGTAATTCCCAGGCTAATCATATTATACAAACCCAGGTCTGTTAGCCTGAGCTGCAGTTTGAGATAAATACCAGTAGGTGGCAGTGCAGGTCACATGGTGGCTTATTCTGCACAAAGCTGCTTTCCCATGGGGGTATGCCCTTGGGAAGAGAGGACTCAGGCACCAGTCTGGACAAGCACCCTTTTGTTAACGCAAAGGA
AAAGAACAAACTTCGGCTTATTCCCAAATGGTGCATACATAGATCTGACCATGAAAAGCGTATCTTTAAACTTTGAGAACTGAACTATGGGAGAGACCATTACCCATGTGCCAGACTGGCCACTAGGTGGCATATACATCAGCTGGATCTGCATTGCACTGCAAAGCCTTTGCAAACAGAACTGACATTGAAGCTGCAACCCACAGAAGGTTGGTCGGAACTTGGAGCTTGAAATCAACTGGTTTGACTGATGGCTAAAGCAAA
TTTCTGAATCCTTTAGGAGTTTTCTCCTCAAATACACAAATTGTCTTGCATCAACTTCATTTACATGGACCAGTTTCCTGGCCCCCAGAAGCCTCAGACCCTGAACATTGCACTGCGCTCTGCCCCTAGCTCTCCAGTAGGTGGCGGTGGGTAGGCGCAGAAGCGGCCTGTGTTAGGTTGGTGCTGGCCTGTGCCTGGGGCCTCTCTCTGCCTTTTCTTCTGAATTAGAAGGAGTTTCCTCTTGGAGCAAATAGCTAATTTGCTT
TGGCAGGCAGGAGGTAGCCTTGAGGATGCTCTCAGCTAGTCTGCTTCTGTGAAACTCTCAGGAGCAGAAATGGATGCCCATGCTTGCAGGGACACCAATCCTTCTGCCTCGTGGCTCCCTCTGCTGGCAGCTTTAAAGCACGCACTCCTGGCACTAAGGGAATTATTTTACAGTGGTTTCATATTTGTTTCAAAATCTGGGGTGGACAGATAAATGTGGGGAGCTACTCCATAAACAGGATGCCCCAAGACAGTCAGTGCTTCTG
TTTCTCATTTACAAGATAAGGAGACTGAAGGACATGATCCCTTAGGACCCAGCTCTAACATTCAGAACTTAAACAAGCACCCCAGCAGTACTTTGATTTTGGTTGCGTTTCAATTACCTGGCTTTACCACTAGGAGGCACAAGAAGACAGGGTGACTTAGGGTGTTAGCCCAGTGTGGGGAATAAAGGCCTTTTTGCTTGTGGAAAGCATTCAATATGCTTTTCTTTCGGAACTTCCCTGTCCACTGCTTTA
ATTGTTGTACGGGAAGAGCATTTCATTTGAGCCACCAAAAATTTACTAACGTGTGGACACAGGGACAGATACAGAGGATTGCAAACTCCAGTTTCTGAAAAACTCGATTCCAAAGCAAGGGAAAAGGTGCCCTCTAGTGGTAAACACAGCACACTACACCACAGCATCCTTATTCCAGACCGGAAGCCTGGCTATTTGAATCCTATTTTCTGTTTCTTCCAGAAACCCTGAGGTCCAGACAGGATGTGACACATGAAGGTTTAAGTGAATTAAAATAG
TGTTTCATGATCTTTAAAATAAAAAGATGAATCCAATGTGTTCTGTAAAATGGGGGTGGAGGTGGATCTGAGGGTTCATTTCTCAGGCTGCATCTAGATCTTTTAGGAGGGCACCACTACTCAGTTCTGCCTCTTGAGGGCACCAGAGACTGTTTTGCCATCCACAGAACAGCAGGGAACTAGGCAGCCATCAGCTGAGTGACCCATGAACAGGCGATGTTTGGCCAGCCAGGGGAGCCCTGCTTGGGGGCCATAGCCTTGCAGAGCTCTGCCAGGTTAGTGGGATGATGAC
TGAGGAATGAGCAACCGTCACAGTTGTCTGAATAACACATTGCACGGTAGTGGTGGCTGTTTCATAACGGACTTGGCACAGCAGTGCCCTCTTAGAGACAAAGGTGGACCATTGCGCCGCCGTGTGGTATTGAGGGGTATGGCGCCTTCTTCCTTTTATAATTACGCTTTTTCTAGTTAAGAACTAGAATAACCTTCGCGGTCGCTGGGTGGAGCCCTTTCAATTTGTTGTGTGGGCTAACTAAGTGTGGAAACTAAGACTCAGGCAAGTGATGTTACTGGGGCTTGAACCCAAATCTTCACCCTTTGTGCTCCCAGCTTTTCAAGTTAACTCAGGGATGTCTGCACATAGCTGGA
TTCAGGGTAACTGAATTGCTGTTACTAAGGCAGGTACTCATCCTACTCTGAAAACGGAGACGGCCCTGCAGGAGACCCAGGAGGTGGGGCTGTAGCCTCCCATGCAGAGGTCTCTTGCTCCCTCAGCTGGTGGAGGGTGACAGCCGAATGTGAAGAAACCCAGTCAACCACTTCAGGAGAGGGAGAACAATTTTTGCTGCTGTAAAGCAGGAAACCCATTGTCCAATTTTAGATTGGCATGAGAGTGTTATAGTAGAAAAG
AGAGGTAAACGAAGTACTTAAGTACGTATTTAACTATTTAAACGAAAGACCTCCCCAGGCTAAGAGGTAGCCCTATTTCCTAGACTGACTTGATCTTGAGCTTCCAGAGTCTCTAAGGACACAGACTGCGCCCTCTGCTGGAGGGAAGGCACCACCGGCCCATACTAGGGTGGCCCAAGGGCGCGGTGGCTCAACCTGTAATCTCAGCACTTTGAGGCCAAGGTGGGAAGATCACTTGAGCCCAGGAGTTCGAGACCAGACTGCACAACAT
GGGAAAACTGAAGAAAGAGAGCAAGAGAATCCACCTGGGAACCCAGGGAACTCTCTTTTATCTTCCCCAAGTCCACCAAGGCTGTGTATCTGAGTCTGCAAAAATTGTAGCATTCTGAGGCTTAGGGTTCCCCCTAGTGCTGAGAGGCTGCCATGACCACAGGCTTAGGTAACAACACTCAAACCCATTTGAATTCTCTGTCTCTTTTTTTTGTTTAACTTTTATTTTAAGTTCAGGGGTTCATGTGCAGGTTTGTTACATAGAT
AGATGCACTGACAAAACCTGTGGGGCCCTTGAGGCGCCCTGGACATCCCTCCATCTGAAGGCCAAATACCGGACATTCCTCACCACCCTCAGCTGCCTCGGTGCAGGTGCCTGCTGCCATCTAGTGTCCATCTTTTAGAACTACACCACTGCTTTGGGACATGAACTATTTTTCCTTCCGCACTTTCTTTTTTCATTCATTCATTCATTCATTTGTTCATTTATGAAAGGAAAATAAAACCTC
GATTACAGGCCTGAGCCGCCGCGCCCAGCCAGGTCTTGGGCTTTTCATAGGCTCCCTGGGCATCTTTCAAGGTGTGGAAATTTGAAAGCCAGGAACAATCTGCCATACATCAGGAAGCCACTAGATGGCAGGAGCCATCCCTTGGAGCCCATTCTTCAGTCCAAAAAGTGGTCAGAGAGGAAACCTGTCAAGTGGGGAAGAATCCAAGCACACATGTTAAATGCACTTTAATAAATAGCTGGTGCAGA
CAGTGGATAAATAGCCACGCTTTATAAACGAGCAGGTCTGAGTGGACCTCTGTCTCGGTTCTCCTCTCCATATAATCTCTCCATTGTATGTGGCTGACTCCTGCCCAGTGAGCCTGTTTGCTGTGATTTACCAGCAGGTGTCACTATTGAGACACAGTTGCTAACTGGCTGTTCTCAGTGCAGGGAATGCCCTGAAGTATCTTTAACCTGAGAGCTCTTAATAAATATTTGTTCATTAACGGACTAGTTAA
AACGACAGTTCTGCTGTGAGAAGCTGCCATTAGAGAGATCCAGCAGGCCCCAGGACTCAGCTGGCCAGCCGGTGACACTGCTCACTGCTCATTGTCCTCAGCTGTGGACCTCTGTCCCCCTCTGCTGGCCACTCACAGAATTTCCTGCTGGCACTGTCAAGATGAAGTCCAAGGAGGAAGAGACTGCTGTGAGTTTCCCATCTGTGCTTTATCTTGGGTGTTTTTGCCAGGGCAATGCTGGCAGAGACTGGGAAGCAGAAG
ACAGCAGTAGGTTCTCAAGAGATATTGCTTGAATAACAAAAATATAAATTAATAAAATCCCTCCCAGCAATTATGCAGGTATGCTAGTAGCTCCTAGCAGTTGCTCTAAACTAACAGCAGATGGTGCTGTTGTACCAACAATGGCTCTCTCTAACTGACAGGTTTAATAAAATTTGTTGAGTTCCAAAGCTGCCTCACCTTCCTTTCCTCCATGCTCAGCAGGAACACGCATTCCCTGAGAG
CCAAGCCATTACATTTAGAGGCTGGTATCTGATCTACTGCATTCTATAGCTTTCATCTATTCTGCATTGATCTGTGCTGAAGAATTTGAAGCTCTTGTCCTCCAAAGCAAGCTGCAGTTTGCATTGTTTCCATTAGATGGCGCAGAAGATTTTTGAGGTACCAAACAAACAAGACCTTCAGAGAGTTCTGCATGTCAACTATGGTGTAAACACCAGCAATTTCAGCTCCACCATGCACATCTTTGTAGAAGGAATCTAATTTAAAGTATTT
CCTTGGAAGTGTCTGGACCCCAGGCCAGTGCTGGCAGTAGGAATAAGAGGGTTTTCTGATATTTCTCTCAATCCTCTTGGATTTTTGCCCCCTGGGATGTGGGAGCGTGGATTTGCCTTGCAAGTTCTGTGTTGTGGTTTTCCTTCTTTGGATGCAGTGCAAGCTCTGGCCACCAGGGGGAGACATGTGCCCACTGTGTTCTGCGGGAGCACCTGAGCCAGGGAAGAGCCAGGGGTCATTCAGGCCATTCCCCTGCCTCCAACCTGACCTGCATTTCCTATTGTCAGCATCCATCTCCACAGTCCGAGCTGGT
GATCATAAGTACAAAGAATCAGAGACCTCCTTAGAAGAGAGGAGGTAAAACTCTCAGTCAATTGTCTCAAATAGGTTTTGAAAGGTTTCCCCAGAAGTTTCCTATTTAGAAAGAGCATGCCTGCCCACTAGTGGGCGAATTAAGGAATTGCTCCCTTTTCCGAGAGGCATTCATAAGGCTCCATCTTGTGGTGAAAACTGTTAATAAGCTTTACTGCTAACACATAATCCATTCCTAAGTAAGACCTAGGCCTGGAAGAGCTCATTCAAAACTCCAGGGTCTGCAGAAGCCAGAGACGTCAAGGTGTACGGGC
TGTTTTTGGCCTACTGTTCTTCTAATTCTACTTGCACATACATATTTGAGGTCCTGGCTGCCACCTGCGGCCAAATCTTCAGGATTTACCATCCATCCAAGTACCTATTGAAGAGCTCCACCTAGTGGTCCTACAGACCAATGTGGCCAAATCTGAACCCTCATCACCTAACTGGCTTCTCTTTCTGTCCCCAGCCATCACACCTCTCAAGCTGGGCACCCTAAATATCTCACCAGTCTGTCCCTGA
CTGGAGTACTTATTAGCTTAACAAGCACTTGCCTGGGAGCCTAGGAAGATTCACTGTGTTTCACTCCCTCCTGAGTGGTTTAACTCCAGAGCTTAATGGTATTCTTTGACTCTAGGGCCTGGAGCAGTCTGCCACTAGGGGATGCTCTTGCTTCTTCACTCCAACTCCTGGCCGGTTCAATTCTGACCTTATCAGCCTCAATACAAGAGAGGAGGAAAAAGGAGGCTTTTACTCTTCCCCAGTGAGTTTGTTCCTCTGAAACCCCCAG
TAGTTGGGACCATCCATATCCCTCATTTCTAAATTCTTAGCAACTACCCCAGCACTTACTGACAGCACCTCTTGGGCATCTCTAACCTTTTGCAGTGTTCACAGTGCCTTCCTCACCAGCTCGTGGCAGACTCCTGGTGGAAGAGGAGGGAAGCACACCTCATTGTTGACATTGCCTCCTAGTTCCCGGGGAGCTCCATTCCAGGAAGGAATTTAACCAGGGAGTGGCTGTCCCTCTCTTTTGGATAACTTTGGGCTTATCCAGCG
ACAGAGGGTCCCCCACACAGTGAGCATCACTCTCTGCCCTTGGTCTGGAGAGCACATGGCACTTTCAGGTCACTCTCTGACCTTGGTCTGGAGAGCACATGGCATATCAAGGTCAACAGCGACACCTAGTGGAATAGGGATCCTTTCCATGAGACACATTGTTGGTCTTTTAGTGAAACACCCTAACTTCCCAGTTCTCCCTTTTTGGGCCCCTCTACTAGAGATAAGGCTTTATGCTGCTTCTGTAAATGGGA
GTGGCGGGACCGTGTCAGTTCTTCCACCAAATCCCACCTGTTTCCACGACGTTTATTGACAAGTCAGGGGCACCGCCCCGGGTGGAGGGGGTGTGAAGAGGAAGTCAGCTCCCTGGTCCCTGCTGCCCTCTGGTGACCACATCAGCATCAGCACCTGCTCCATCCCAGCAGCTCCAGGTCCAGGCCGTGCCCAGAAAACTTGGCCTGGGAGATTCCCCACCCGCCCTGCCCCGATCCCACCTCTCTTCCATCTCTGCATTTTCCAGAAA
TTATCTTAAGTCTGGGTTGTATACTCGTAGAATGTTATTGCTTTTTGGATTGTGTGATTTGCCTCAAGATGTGTGTTTGCACAGTGTTAGCTCTACAACACAGGAGTCTCTGCAGTTACACTTGTTACCACTAGATGAAGCTCCTGCTGCTTTTGCTTTCTTCGCTCAAGAGAACTTGTTGGTTGGCTACTAGATGACACTGATTGTAATTTAAAATGCATAGCTAGGGTTACACAGAGTTGCTTTGCTCTGAAGATAGAGTGAC
TCGCAGGCTTAAACATTCAGCTGTCCCAAAGCAGGAGCTGCTTGCACCAGGAAGGTCTCCAACCCGCCCACAGCCAGCAGCCTTCAACTCCCAGCTAGTCTCCAAACCAGGGGAAGCCCAGGCACGGGGAATCCACCAGGGGGCAGTGCAGGACCACAAATGCCTATCCAGCCAGCACCTGCGCGTAAACTGCCCTCCCTAAACCCTGCAGAAATCGTCTCCCCCTAGCGCCAGCATTCCTAGGCTTCCAGAGTTTCAACTACCCCTTTCAATTAAACAGAAGAAAAGTGGAGCTGAGGAGTCAGGCAGATCCAGGATCAAGCCCCGCTCTACCA
GATACCGCAGCTGCAGTCGCCGTTAACCGCAGGCTGGAGGGAGACCCTGACCCCAGCTCCAAGCCCCCAGTGCAGAGCCGGAGAGCCGGGCCCCAGAAGCTGTCCCTGCAGCACCACCTGCTGGGCGGTGCTGGAAGTGTCGCAGCACCAGCGGGGGCTGGGGGCGCTGCCGCTGGGTGGTGAGGACCCCGGGGTCACGCATCAGGTTATGAACTCTGACTCTGCCATTTGGTCCTGACCATAGTCTCGTCATCTGTAAAATGGGGTC
AATGCATTGTTCTTTGAAGGTTAATTCCATTGGGATGTCCTTGCCAAGGCTTTCCCCATGGTAATCCCAGAATATTCTTCAAAAACCAAGGGCAGGAACCTATTCCCTGTTACTGTTCATACACTGCCATCTAGTGGTTGCTGTGGCTCTTCCGGGGGAGTGTCATAAAGACATAGTTGTGCCCAGCTGTAGCTGAGAGATTTCCTTGTGTGCCAGAACCCCAAGCCATTTTATTATTTGGATGTTCTTTCCT
TTTCCACACGAAGCCCTTCCACTGGTCCCTGATTTCAGCAGTCAGCCTCCAGCTGTCCCTCAGCAAGGCGGTGTTGCTCTGGTCTGTACTGAGGAGAAGGCAGCTGTAGCCCTCGGGCAACACGAGCTGAACCCGATGGTGCTCCCAGGGTCAGAAAAGGCGGACTCATGCTCCCCCTGCTGGCAGCCAGAAGAACTGCAAGACCCCCATGGTCAAGGTGAGGCAGCCGTGCGCCCCCTTCTGGCTGAACTGCGGCACCAAATAAAAGCAGAGTTCAGATTGTTCAGTGCCATCATTTTGGAAATTCAAACGGAAATGTTGCCTATTATCCTGTTTCGTAAATTATTATTTATTTTAGGTTCAGGGGTAC
CCAAGGCATGGCTAGCATCCCTTGGGGGCTCTGCTGGCCCCACCATCACCACAGTGAAGCAAGGAGGAGCTCTCCTGCCAGCCACATCCCAAGGCTGCTATTGTGTCCTCCTCCAGCAGGGGTCAGCAGACTGTTTCTGTAAAGGGCCAGAGAGCAAACATTCAGTGTAGGTGGGGCAATATGGTCTCTGTTGCAACTGCTTAACCCTGCTGCTGTAGCACAAAAGCAGACATAGATAGTAAGTAAATGAATGTGCATAGCTG
ATGGTAGTCGTTATTATTACTGTTGTTTTTATTAATAGCAGGGGCCCCATCACTTACCTGTGGGTTATCAATTTATTACCTCTCAGTTCCATTTGTCATCTGGTGCCAGGTTAGGCTTTGTCAATAGAGGGCGCTGGAGAGCCACTGAGGAGCCAGGGCCCCTCTGCCTCACTCCAGGGCTTTGTGTTCTTCCTACTGCGCTGTGACCAGCAGGTGGCTGCTATGCTCCACATTATAGGGAGTGACCTCCACTGCCACCCTCTCCTCCTTCTCCCTCCTCCTCCTCCCTCCTCCTCCCTCCTCCTTCTCCCTCCTCCTCTTCCTTCC
CCAACCAAACAAAGCCACCTGCTGCTATACAGCCTCCTGTACTCTTCCTATTCATTCCTCCTGAAAAGCCCCCGCCACAGTCTTCTCCGGTGAAAATTCCGTTTGTCCTTAAGGCCAGACCACATACTGCCCCCTACAGGCAGCCTTCCAGGACTCAGCTTTACGCAATTGCTCATTCTGCTTTGCTTGTTTCTCTGTATCAGCTTTTATTACTGTCTGCCACCTGCTAGTTTGCAAGTTCTTTGAGGGAAAATTCCTCTGCTACTTATGCTA
CTGCCATCTGGGTGGGGAGGGAGCTGTTCTGCTGCCTGGGTTTTCCTTGGGTTATGAGATGGGGTAACCACTTGGCCTTTGGCACTGCACTTAGTCCTGTGAACTACTGACAGAGGGACCAGGGCACCCTCTTGTGGCCCTCAGCGGCACTGCTTCTTCCCGCCCTCCAGCCTTGAATTTCTTCCAGCTGGAATTCTAGTGTTGAACTCTGGTGGTGGAGGCAGCTGTCGTTCTCCCCAGGAGATGCCTAACATATCAGTAACAAGAAAG
ATTGATTACAGGGTTTGTTTTAAAACATTTAGACTAACTTGGTTCTTTGTTTTATTTATTCACTTCCATGCATTAATTGAAAGCCCACGGCTCAGATTGTATTAACTTGATCGCCCTCTACTGGCCACATGCTGGAGTACATGCCTGTTTTTGACCTATCCTACAAAAACTACAGCTATTTTTAGAAAGTATTGGCCTTTTCAAGTCAAACATACTTTTTCAAGGTCAATTATGAGTACGGTGGG
AATAAACACACACACACACACACACACACACACACATCCTCCCCTGCAACAGCATTTCCTCTTCTCCTTCCACTGGACTCCTCCACGCCCTGCTCACCACTTCCTGCAAGCTCACAGTGCCACCATCTGGACAAACAAAGGCAAAGCAGATGACTGAGATGTGCAGGGAAGGACACTCAAGGGCCTGGAACACCCAGAAGAGAAGTGGCTTTGTGGGAGGAAGTCAGCCTGTGCTGAACATTATGGTAACCACCAGCCACC
GACTCTCACCTGCTAACAGTGCAGCAGCGGATCGGCTGACTGCCTTTCCCTTTCTCTTCCTTCTCTTCCAGTTTTTTGAATGCGTGGGTGCTTTTCTGGGTTTGGTAGTGCAATCATGCCCTCTTGCGCTGCTAAGGTGAATTGCAGTTCCCGTAATAAAAGATACTTTTAGGTGGGCTTGGTGAATCTTTGACAGCATCTCTGTGATGAGGCCCCCCTCTTAGCTGCTTCTTTCTTGCCCTTCATCACCAAAG
TCCTTTTCAGATTTTTTTGTAAAAGTTTAAAGGAGCTCCAGCACAATTCATTTGACAATAGTAACTATTTACTGTGACTACTTCCAATTGTGGCCAAGATCTGCCCTCTAGTGGTCTGACAATTGCAATGCCTCTTACTATTACATTGTTGAACTTGGTAATTTTCAACGGTCGGGCGACCCCTGTTGTCATAATAGTCGTATCTCAGTATGTTGAGCTAAAAGAAACTTCAAAAATCATCTGGTCTGTTTCTTTTCATAACTAATTCCTCCCAAAAATGCACCTGGCTCTTGC
GATGCATAAGTCAGCCAGCATCTGGAAAAGAGTAAAAGCAAGGTTCAGTGAAAGCTGCTGAACTCTAGAAGGTACGCTGGGTTGACCTTTCTTAAATCTCCTTCCAAAATTCCATTCCAGAGTCTCTGTTGCCATCTGGTGGCAATGCCTGCTTGGTGAAACCTCTTACATATGATTTCCGAGAAGTCATTCATGATACAGATAGTTACTTTCTGTACATCATAACAGCACAAGGCGTTATTTCATCA
CGTCCGGGATTTGAACCCGGGACCTCTCGCACCCTAAGCGAGAATCATACCCCTAGACCAACGAGCCGACACAAACTCCACCTTACTGTCATCAGAAAGGAACACATAGCTATTTAGTCCTGCGCCCTCAAGTGGTTGCTCGCATGTTAGGATTCGATCTTTGGGTTGTGTTTGCTTTCTATAGATACCGCGTTTTCAATTTTCTTTCTTTTCTGTTTTGCTCTTTGAAAATCAGTAA
GGGTGTTGCTGAAGAATGCTCAGCCCCCTGGCGCTGTGTCTGTACTAAATAAAAGTCTGGTAACAGATTCCAAGTCCCTGAGTATCCTGGTTTGGCTGTACTCAGTCGAAGCGTGATTGATAGTGACATCCTGTGGACACAATAGGTAACTGCATCAGCTTGGACAGAAGCCAGAGGATGACATCCAGCTTCCCTCATTACATGGAGAGGAGCTGATTGCAATTAATCACACTCATCATCTTACACAGGGAGCTGTCTTAGAGCTGGGAAAAAAAATT
GACGCAATTTCTAGTTATCACAGACTTCTGGTAGGGGACAGATTCCCGAGGGGATATGGGGGCAGATCAGAGAGGGAAGGACTGGGGATGGGCTTTCGGCTGCACCTGGAAGAAAACCGTGGGCTCCTCTGGCCACCAGGGGGCAGCAGATTCACACAGAGTCATTCACGAGTCCTTGACACGCCGCGTCTCCTCCAGCAGGGGGTGCTATTTACTGCTCCTTGTAGAAAAAGTTGGGTGGAAGTAAAATTTGGCAAATTCTGGGTCTTATTTCAGATACCCTTGAATGGGGGGGCTTTCCTTTTAAAGAATTCTCATTGCAAATCTTTTTTTCT
GAGGCTGAGGCCTGGGCCTGGTACAGTGGGTTCCATCAGGCTGGGCCGGCGCTCACCGCCCCACACAGCCACTCCAACGCCTCTCGGCAGAGCCAGCACCAACACCATGGCCAACACTGCCCCCCAGTGGACCCAGGGATGTAACACATCCCCCAACTCAGCCCTGGCGGCCAGTGACTGGGGGAAGTTTTGTATTTTAAGGGCTAGAGGCAGCTGATGTGGGTGGTGCAGTCAGGGAAGCCCAAAGCCAGGCTGTGC
GGCCATGAGGATGAGGCAACTCTTGGTGCCCACACCACTGCTAGTCCTTCTCTGGGTTTCCAGAGCCCAGACTTCCTCAGTCTTCACTATCCCATTCCGCCAGCACCTATTCCCTCGTCCCCACCTTAGTAAATGTCTGGGTCTTGTATGCCCTCTGGTGGCACAATCATGGTACTGCAGCCCATAGTTAGTTCCCAACTTTTCGCTACTCAATCTATAGTCTTCTCTGGCTCACGGCTCCTAGGGGCAGTATGGGAAATTCTGGAAATCAGGGAAGGGCTGGAACACTGG
AAAAGGTGATTTGTTTCCTTAGCTTTGACTCATGTTAACTCTGTGACCATCTACCTTTGAGTGAAGGCTGGAGAGAATGAGTAAGTAAGTGAGTGAGTGAGTGTTTGTGTGTGTGTTTTATAGGGAGATTGCTGGCAAGGAGCTCCTCCTAGAGGTTAGGGAATGCATCTCCCAGTATGTGAAGTTATAATTGTTTTAAGAAACTAAATACAATGTCAAGCGTGCATATGCTCTGTTAGTATAGATGTATATAT
TTAGAGGGACAGAACTAATGGAATACATACATACCAGTCAAGTCACCACATATAAAGGAAAGTTTTTTGAGTATTAACTCACAGGATCATAAGGTCCCACAATACGCCACCTGCAGGCTGAGATCATAAGGTCCCACAATACGCCACCTGCAGGCTGAGGAGTAAGGACAGCCAGTCTGAATTCCAAAACTGAAGAATTTGGAGACTTTTAGTTTACCTATAGGCTGCTTGTGTTAACCAGCTCCATTAGACCCTCTACCTTGTCACAAGGACAGAGGGCTTTCTGT
CATCCATGAGAAGTCTCCTGCTCAATGGGGCTGTGCTGTCGGTATACAGGCGGGACAAAAAGGTCCAGAGACCAAGTGACTGGAGATCTTGCTTGTCTCTAAGATTCTTTCCCCAGGAGCCGGGTGTTGTGCTTAGGTCTGGCCAGCAGATGGCGCGAATGGCCCCAATGCCAACATTGGAGCATGTGTTTCTGTGTTCAGTTTCACAGACTTGAGTTCATTAAAAGAAATGAAGTGTTGGCCACCCCCTTCCATTTTTTGTTGTGTTGCTAAGCTTTTAGGATATTTGGGA
TTTACTGAGATCATTGCATGACATGGAGACAGAGTCATTAAAATATCGAGTCTAAATATTTCCTAGAACGACCTTGCTTCTTGTATCAACAGCAAACAGCAGCTGCTGTCTTCCCAGCTGAGCGCTGCTTCCCTCTCACCACAAGAGGGCGAGAAAGACCTGCGACAGGACCTCTCCCTCCCTGCGGGAGGATGGAAGAGAAAGCTCTGGGCTCCGTTAAGAGGGCATTTTATTCTCTGGAAAATAAAAGTAATA
TTACTGCAGTCCACTACAGGCTCCAGGCAAAGTTATGGGGAGAAATTAGGAAGCTGCCATTCAAAGTTAGTCTTAAGGGTGTGGGTAGGGGTAATAGTCTCCAGAGTCCAGGTGCCCCCTAGTGGCCAAAGGCATAAAGGGCTGTGGATAGAGTGTTCCTTTGGGTCTAGATTGGTATCCATTTAGGGCAACCAGTTCCAGAGCATGGTTTTTCTCAACCATCCTCAGAGACTGTGAGTTTGTGGGTCGGGGGAAAGGAGGATG
GCCAGATATGCTTTATCTGAAAGCACAGTGACCTGGTGTGGGGAGATCTGCGTGTAACCCAGAGACAGATGTCAGGAATTAGGGAGATTTCTCCATTTCAAAGCTGAGCTCTCAGTTTGGTGGCAGTGCTTGTGTTGACCACCAGGTGGCAATATTGGCCCCAATATTTCGGACTCGGAGGGCTGCTGTGGTCCGGACTCAGGTGGACAGCAGAGGGCAGCCTCTCACAGCGCTGGCTCTCGGCAGGCTCCTGCGGGGCATCTGGAAGGAGGAAGAGGAAACCTGGCTGGGATGGGGTCTTGCAGTGCAGTTCCAGGGAGAATGAGCAGCCTGCCAGTACTGG
GTATCCTCCCTTGCACAATGATGGGAGGATATCTTATGCACAATGTCTTAGAGAAGTAGAAACCCATTTGGGAAGGTCTGCGGGCTTCTCTTAGTGGGCTTCACCCTTCTGTGCCTTACCACACAGTGCCATCTGCTGGCCATTGCTGGAAATGCCTCCTTATTGCAGAAAGTTTAAAGGAAAACGCTTTCAGTAAGTCAATACATTGAGTCCCTTCTGCAAAAGTTGTTTTCTACACTTACTATGTACCAACCTTTTCATTCCTGCCC
TCATGGCTTCTCCGCGCCGGGGTCGCACGTCCTCATGAGCTTCGCTGGGCTGGAGACAGCCTAGTACACTCTCCGCAGTGCTGTGAAACCTGATTCTCTGCGTCGACTCCAGAGTAATAGGGGCGCCCTCTAGTGAGGCCGGAGGGACCCTACCAGAGCTAGCATCTTTCTGAACCACCCCAGGGGGACGTTAGGTGGCAGTGATGAGGCAGGTCACCCACTCCCCCGTCCTGGATGCCACTCAGCTAGCCCAGCTGAGTGGGGTGGGAAGGAATAGCGTTTTGGAGTTGATTCCCTAACTT
GCGAGCCATGTTTGCAATGGGTCAGATTCTGGCATTCACAGGTCTGCTGGATGCAAAAGGCCATCTCTTAACTCCACCTGCGCTGAAATCACCCAAGTCACCCTCAGAGCTGGGCAACTTCACCCACACACCGCTAGGTGGCAGTAAAAGATTAGCACATGAGTCACGATAGTCATGGAGATGAATGCAAATTTTAACTTTTAAACAGAGAACAGCAAGTTTTCCCATCATAAAATTAAAAATTTTTAATCAATATATAGTGTTAGCGTTGT
AGTGGCTGCATTTGAGCTTCCTCCCGGCCTCACCATCCCATCCTGCCACGCTGAGCTGCCACATTTTACTAGTACAACCTGTCACACTCAACATGGGAACATGTGTCTCTACTGCCCTCTTGTGTCCACCAGAAGAAGTGATGCATGGTGGGCAGGTTGATGCCTTTGGAAGGAGTTTTGGAATGATGACAACTGTGATTGGCATGCCAATGCCTCTTATCCGTTTTCTTAAACCTTTTAC
GCAGAGATGAAGAAGGAGAGACAGAGCAAGGCTGTGAAGGGCCTAAGCTCTCAAACCCAAGACAGGGCAGAAGCAAGACACGACTCCTGCTCTGCTGGCACCGAGTGCTCCTGTCCTGACGTGGGAGCTACTGGTCTCTAGGGGGCAGCACTCACCTCACTAACAAGGTGACAGCACCTGCAACCACTGGAGAAGCAACACTGGTCCCTGAGAGGGCCCGGCACCCCCCTTTCACGCCAGAACCCCGCACGCCAGCACCATAGGTGACAATGTCAGGTTTCATGCGACC
CCCCCTGCCCCCCCCCCAAAAAAAACCTGCTAACGTTTAAACGAACACAGTTTGGGAAATCTGCGTTAAGTCCTTCGTGGGAGTGGGGTTGCTCAGCTCACAGTAGGCCACGAACCTGAATTTTCTCTTGTCTGCTGCCCCCTTTTGATAGATGGAGGGAAGAGCAGGCTTCCAGTGCAATGGACAGAAGAGGGAGCCTGCAAGTTGGTAACAGAGTCTATTAGGGAAAGAGAGAGTCACTTGAATCCTCAGAGCTGCTCCTGTCAACTGCTTTGTGCAGTTTTTGTGACT
CCGGGCAGTGCCCCTGGGCTCCTCGGCTGCTGCGGGCCTGGGCCACCCGTGTCAGCGCGGCCCTGCTGACAGCGCAGTTCACACCCGGGGCGGCCGCGGCAGGTGCAGTGCGAGGGGCGCCACCTGTAGGCTGGTGTGGGCACTGCCTAGAGGTTGCTGTGGCGCCGTCTGGAGGTTGCCGTGGCTCTCGTTGGCGCCCAGCGCCGCGCCCGGGGCTTCATGGCTGTGTCGCTGCTGCCCCCTCCCAGGGCCGCAGGGCCCGGGTTCCACTTGGCGGCGTCTTCTCGCGAGTCGCTTTCGCTGCTCCAAGAAGTCGGCGGTGCAGCAACTGACGCCGCTGCT
AAAAAATGAATGAACTTTTGTGTCTCATGAAATCCATTCTTTCTCCCCTGCACTGAGATGTAACAGCGTGCAATGCTGAACTGAAGGAAAAACTTCTTTAGTTTCCCTCATCAAGTGTGTCCTCAAGAGGGCGCTCCTGATACAGTCAGCTCCCACTTGCTCAGATTGGTCAAGGCTGAGGGGAAGGCCCTTGAACGGAAGCCTCCAGAAGCCTCCGTGGGAGGGCGGCCAGGTGGCGAGTGATGAGGATAGAG
GCTTCACTTTCTCACTTGTAAAGTGGGGTTTCATCCCACTCCATCACCTTCAAGAATGTTCAAAATCCAGAGATTCTAGGATTCTGTTTCCCAGGACTTGGACGACTCCGTGTCTCCATAGCTCCACCAGGTGGCGCTGCCGGGCCTCGTGACCACTTGGAAAAAGCAGTGTCACCAGAACGCTGCGGAGACCTGCCAGCAGGGGTCACACTGAGGTTGCCTCGTGGTGTCCCTGCCTCTGCAGGTGACCTATGAAATTCCTGGCAGGCCCAGCACAGTGGCTCACGCCTGTAATCCCAGCACTTTGGGTGGCCGAGGCGGGTGG
GGACACCCAGAAACATCCCTTTTAAATGTTAATGGGGTTTTTATTGACGGTATAAAGGTTAAGAGCTTGCGAAAGATACAATTGTCAGTACACTCCTTCCAGTTCCGGAGGCCGCCAGTAAGTGGCAGTCTTTCCCTGTCGCTGGCTGCAGGTCACCCTTGGCCTCGGTGGAACTTGTGTGGGTCATTCTCAGTCCATTTGAAAGTTGGGCCTGTTCGGTTGTGTATAATTTTCTGTTCATCATTTTTCTGGCAA
CCACAAGTGAAGGCAGGCCCTTGGCAGCTCCAAGCTCAATAGCGCCAGGAAATGCGTGGGAACCTGTTTAAGGCACCTTCTCCTGGAGGCTGGGGAAGCAGTGAGAGCCCAGCGCTTCCGTGTCCTTGGCCACAGCACCACCTGCTGGAAGCCTCCCTGCATGGCACCCAGGTTGCAGTTGGTTAATGTGTTCCCCGGAAATTGTGTAAAGCCAGGGATTCTGGGCTTGGGAGTTCCTCCGGGAAGGAGAGACTGCATCGGGCTACATAAATAAATAGGTATTTCTCCCG
ACAGAGCGAGATTCCTTCTCAAAAAAAAAAAAAAAAAAAAAAAGGAAGTTGGGAAAAAGTGGGCTAAGTGGGCTGCGATTTAAAGGTTTCAGAAAAGGCTGGTGGTGCGAGATGAGATGCTGCCCACTAGTGGCTAGAAGGCAGAACTGTGAGCCTGCATGTAAGGCAGGCCCTGGGACATGGGGTTTGGGACGGTGGTAATTAAGTTTCTTCGTACTTGGGTCTGAAATAAGAGAACAAAGCCTACTGCCTTTGACCCCTGCCTACT
GTCCTCTCTCAAGCGGTTGATCTCTTAGTGTTTCTCTGTGTTCACAAACTCAGCCTTTGACCCAGGAACCTAACAACAGCCAGAGGGAGCCTGAAGCTTTCTTGCCTGCCCTTGGCTCCTTGTGGTCCAGGGAGGGCTGCGGTGGTGGGAATGCCTGACACAGGGTAAAAAATCTCTGTGTTTACACCAGGGGGAGCAATGACTCCGTGGCTGAGAGGGGCTGGCTAGAGTCTGGAGTTTCCAAATGTCCATTCAAAGCAAGACACAATTCCTAGGTAGTTAAATTTAGGAGACTCTGTATTGAATGACCTTGAAAATA
GCACAGAAGCAGTCTACAAAACCAACCAAGTTTTGATAGCAAAATAGAAAAGCCCAGTTGTGGCTACAAATCCAGCTCTTTATTGGCCAAATAGACGTTTAGGATGTTTTAGCCTTTCATAGGAGACAGAATTGGTGGGTAAGTATTGCCACCCCGTGGCTGCGATTCACATTGCAGTTTGTCCTTTTGTCTTCAAAATACTAAACCAAGGCTTGTGTCCTTTGGATATCCCCTAATAGTAAAATGTTTTAGAAATTTGAGAAACTCACATAGGGTTAT
TTCTTTCAAGGACTTTGTTTGATAAGGAAGGACATTTATCAGTGAAGAGAGGTTTTGAGGGAAGTGAACCAATCTTGAGATAAGTACACAAAAGAGCTTTGAGTCTGGTGTTTCCCTGTTTGCTTCTGCCCCCTGGAGGAGCAAATACTCCATGATTAGAGACGTGTGAGTCCTTTGGAATAGAATAGCAGTGATGGAACTGGAGTCCTAGTCCAGGTTCTCTCCTTGTTCAGCCTGGATTCAGCACTGGGTATCGAAACAAGCCTGCACCCTCAGAGGAGATGGCTAGG
CAGATATTGAGAGAAAGTGTTAAATGGCTTTTGCTTGGTCTAGTCCTTTCCCTTTGATGCTATAATGCAAACAGCTTTATGGGCTCTCTGCTGGGTGCTGGGGAATGTTCTGGGCTGCCATCTGGAGGGCAACTGTTGAGGTGCACCTGGTCCCTCTGACTTGGGTGAAGAGGTGGAAGGTGACATACTGCCACCTAGTGTCCAAGTGTCCATAATGCCTAGGGACATTACAAGTCTTGATTAGTAACATACTATCCTGTAGTCTCCGAATAACTACGTGAGCTAGGCAGTGGTTACTGTGATATGAGTTTTGTGATTCT
CACCGCGCCCGGCCCCTCTTGCAACATCTTTCTGATGCCGCTTTCCTCTGAGAATGAGCCCTGAAATCAGAAAATGGTCCTGGAGATCCCAGGTTGTTTTTTGTACCCAGATATTTGGCGCTCCCCAAGATGGCCACTTGGTGGCGCCAAAAGCTTTACTCTTCACCCTGCTTCCGTCTACATTTTCAAATGGCCCTCAAAGTTGGCTTGCTTGTTTTGATAACCCACTAGCCCAAAGCCAGCGGGAGGGATGTCAAGACCAAAAGGGAAGTTAAGC
AGGGACAAGGGACAAGGGAATTAGGCTCCAACATTCAGGATCAGGAACTGGGGATTTGGCTAAGCCTATTCTGTAAGATAACCTGGAAACCCCTGTTGGGCCTGAGAGTGCAGTTTCACACTGGTTCACTAGATGGTGCTGACCCCTCTCTTTGGGATCGAAGTTTATTAGCCCTTTGTGTAGATGGGTGGCTGTACTGTGGCTCAGGACATTCTCTAGAAAGTATTTTCCTTAAATATGTGAACAA
TGCTAAGACTGCTTTGGCCCCTCAGTGGCTGTCACATGTCTGTCCTTGGTGCAATGTGACTGGGGGCTCCAAGTGCCTATGGGGAGCCTTCTCCGCTGGCTCCCATTTAGCAATGTCCACTAGGTGGCGACAGAGACTCACTTGCCTCCCCTGCAGAGAGCCTGCTTTTTTGAGATACAAAATTAGCCTCACAATATTCCAGCTCTATAAAAATAGATTCCTCTTTGAAAAAAAAAAAATCCCATAA
CATTTATTTTAACCTGTTTCTCCACGTTGATTTAAAGGCACGGAGAGCAATCTACTGGAGAATCCCTTGGAACCTCATCAAGGTTGATTATTATCAGGAGGCCTAAGGTCTCTTGGGCTCCCTCTAGTGGTGAAACAGTTTGGCCGAAAGGGAGGCTCATTGGTGGACTGATAGAAAAGCGGACAATCCCTTTTCCAGTGCCCTGGTTGTTTGCAATACAGGCAGACATCTTGGGGCAAAGAACTTCTTGTTCTAGGACCTCCTGATTGTG
GCGACCCCCTGACCTGGCCACACCACCACTTTCCCCTCTCAGTCTGGCCTCTTTTCCAGAGGCCATTCATTCTCAGTCTCTAGTATCTCTGCCCTTAAAGCTTTGGGGTGGGAGATACCAGACTTTTCCACCAGAGGGCAGGAGCAAGCTGTCTTAGGAATAGCAGCCTTCCTGGCCGAAGGGAGGGAAGCCAGCTCTAGGGAAGGATCTGGTGTGGGGAAAGAGTCTCCCTGATTTTACACCCAGATCCTGGCATGACTTTGAGTTCTG
TTTATGTGATTGTTTCGAATAGGTGGAAATCTCTGCTCATTTAGGAGTCGTTCAATGTAACAAGGATCTTGGTCTTCACAGAGACCCTAAACGCGTGTGGCCCAGGGCCATGTGGATGCCATCAGCCACTAGGTGGCAGCAGGGGCCCTTTGGATTTGAACAATGCAGCTCAGTCAGAGGGCTGGACTGGGACACCCCTACTCATGGTCTCTCTTGGCATGGTTTTGTTTGGTGACTCCAGGTGTCCCAACCTCCTGTGTCCATTGTAATA
ATAGTACTTCAATTGCAACACAAGTTCAAATTCACTCCCATCAATCCCTGGATCCCAACCAAGAGCAGGAATGGAGCTGAGTAACTATTTCAAATTCCGCCAATAAGACTTTACACAGAGCAGACCACCAGGGGGCAGTGTTGCCTTACCTCGCATTCCAGCCTAACATGGGGAATGGAGCCCCAAACCTTTCGTTGCATTCAAGTTTAGATAAGCTGTGAAGCCTAAATGAGATAATATAATAGCTGCAACTG
AAGGATCACTTTGAAGAGCTTGGAAGAAGCCTGGAGCAAAGGAAGTGACAATATCTCAGAAGCTGGAAAGAGGGCACATTCAACAGTCACCTTTGACCTGCAGCCTGGTTTTAGCAGTCACAAACCAGAAGGTGGCAGCAGAGAGCTACACTGCTGGAATAGATTCCTGTACTAGGACAAAAGATAGCTGAAAGGAGGACAAACAGTCAATACTGAGTCCGGAAACCCACATTCAAAGAGAAAAAGGGAGC
GGATAATAGCTGGGCGCTGATATTTTAAAATTGTACTTCAGGATTCTAATGTGCAGCCAGTGTTGAAAACCACTGATTCAAGATGTGGAAGAGAGAGAAGAATAAAGGATGAGTACCAGGCTGTCAGCCTAGGCTGCCAGTAGATGGAAGTAGTGTGCTGTGAACAGTATCTGTTTTATGGTAGCTATTCAAATATTTCTTAAGTGAAAATTGATGACTTTGAACCTAAACCAAAATCAATTTCTCATT
AAGAAAACAAAAAGAAAAAGTAAACCCAGAGGACCACAAGGTTTTGCTCTGTGGAAGCGAAGCCGGCAGCTCCATATCAAAAGAGCACGGCTGAAGACAGGATAATCCCATATGTAAATACACACACGACCCACAGGCGGCGCTAGAGCCACAAAGAAAAATAAAGCTGAACCAAGCTGGGTCACAGGAGGGAGCCATCACGAAAATGGGACTCAAGAAAGACCTCTCTGAGCAGGTGGCGCTCGCGATAAGGCTTAAACGAAGTGGGGTGGGAGCCACGCAGACCTGTGGGGAACAGCATTCCCAGGCAAGGGAACAGAAATAGCAAAGGCCACAAAGAG
ACTGAAAAAAAAAAAGAAAAAGAAAACACCTACTTTCCTCTCCATGGAAACAGCATGCCAGAAAATTTTGTGGACCCTTGAAATGAGCACACATCTCACTTGCAAAAGCACAGCACCAGCGCCCTCTGCTGTTTCCTGGTTTGATTTAGAACTCAGAGAAGCTACAGTACTTTCTAGACTAAAATACCATGTAGAGTTCAGGATAATTATATTCTAGATTAGACATAGGCAAGCACATT
CAACCTCAAGAGACATGTTTTTTCCTAGCCACTCATCTTTGGACCCTTACAGCTAAGCCCATTTTACTTACAGATGGGCAGAGTCGCTGGGTAATGAGCGTGCCGAGATTCATTCCCGGAATTGGCCGCTAGGTGGCAGCAGCAGGCCCTGTTGCCATCTCCTACGAGGCTTGGCGGGCTCTGGCGCCCTCTGGTGGCTGCGGGAAAACACGCCAAGAAGTCTGACGGAGAAACATTGGGGAAACTGAAGTGGAGTTGTTACCTCTTGGGAGAGAGATACTCACGGGGAGAAGCTGGGCCTAGGTGGTGTCCCGCGGTG
AATGATGAGCCACTCTGCGCACTGTCATAGGTCAGACTAGGATCTCGCCTGGAACCCGAGGATGTGAGAAACCGCTGTGACTCATGGCTAACTGCTGTTTCAGAACCTAGGACAGCGGCACACATCCCTTCCACTAGGGGGCAGGGTGGTCATTACATTGTGATTGTTTATAAGCTGAGCCTGATTCTGACAGGCAGAAAGCCAGCTCAACTTCTGTAGCTTCAGAATAGGCAGCCAGTGGGGCCAAGTGTCCATGTT
AAAGGGTAGCTTGCCCCTGGAATTCTCTGATAAGCACAGGTGATGAGGAAAATGGAGAAATCCAAGAATTCCTTTGTCTTTCCTTAAAAGTAGTCAGCTTTAAGTGCAGGGCAGGCGTGCCCTCTAGCGGCCAAATAAAAAATAAAGAAATACAGGAAACCTTCAGCCACGTAACAATCGCACGTCCCCATCTAGTGGCTAACCTGTGTAAATGCAGTTTTTCTAATCACAATAGCGAATGTTACTTGATTTACATTTGTCTCATGAGGTGAAGAACTGGGAGGAATCTTTGAGATCACGTATT
TACTTTTCTTATGTGGATGGCAGTGGCGAGGGGGCGGTGGCGGGTGCAGCTGCAATACTTAAAAAGGAATTCTATTGTGGCAATAAATGAATATGGCAAGAAATGAGCCTGGCAAGAAATGAATGACAATGGCCCCTAGGTGGTGCTGAATCATCATGGAAGTGGAGGCTGGACACTTGGCATTTGCGGAGGTGACTTCCTTCTGGTTTGAATTTCAAATAAGAGCAGGACAGCTCCTTGGGATGTCTGGGAAAAAAGACCAGGCAG
ACACACTTACTGAACAGTTCTTTACGATGGCACAGAACACGACATCCACACATAGGAACACCCCTGTCCGGCCTATGCCGGCACTGCAGTGAACAACCATGGGTCCTGTAAGGTGGCTCTTCCTTGCATAACGAATATATTTTATGAAGCTATCTGCTGAGGCAGGAGTGCCATGGTCTGGCCACTTGGTGAACTGCAACTGTTTTACAGAGTGACTAGTTCCCGTCTGTTAGAGAAAGAAACAGAGCGAGAAAGACATTTATTGATTTCTTATATTAGAGACCTCACGCCAACTTCTAATATTCAAATGATA
CCCAGAAGGGAGGCAGGGAAACAAGTCCTTCTGCAGCTGCTAGTGCTGAGCGGCAGCTTGACTCTGGGGCAGCTGCCCTTCTGAGGACACTGAGCCCAGAGGACTTTCAGGTCTTGTCTCCTAGAGCCACCTGGTGGCAGCATCAGGGACTGCAGCTGGTGCACAGGGCAGTGAGCAGCCATCCAGAACTTGAATTTGAAGGCGTACCTCATCCTCCTTGTGAGGAGCCCCATCCTCAGTATTGCCGATGCGGATGACGATGTCAGTTGTACGGA
TCCATGCAAGCCGTTCAGGCCAGGTGATCCGGAGGGACCTGAAAAACACCACAGGCCTGTGACCCAAAGGAAGACCAGCCACCGGTACTCACTCTAGCCACAAACGCAGGCACTGCCCAGCAGAGGGCGCGTTGCTGGGGCCAGCAAACAGCTCTGAGCGTCTGGACTTCATCATCAGGGTGGAAACCCAGGCCCAGGACTATTTAACACATTCATCCGGTAAAGATTTTCTGCCAAGACAGCTTA
CAGTTTGCAAGGAAATTTTCCTTTATGAAGAGCAGAGCACTTAATAGATGTAAAGAAATCCACTTCGTGCCAGTCTGCAAGGCAATTTTCCTTCACGAGGAGCTAGCTGTTTGCACAGCGCCCTCTTGTGAAGAGAGGTTTTCGTGACTGTACCTTCACCCCAAGAGCCAAAAACTTCAAGTATCCTTCCAGAGCAATTGCTTAGCTTTCATCAGCTGAGGATTAACTTCCAAGGCTTTTTGAGGATGC
CTGATACTGTATTTGCCCACATATAAAGATGAGTTTATGACCCCCATGCTTCCAAATCTACCTTCAAATTACCCTGTGCCCAATGGACCAGTAACAGGGATGGAAGGCAGAACATAATGTTTGCTGCCGCCCCCTAGTGGGCAACACGCAGGCAACATCATGAAGAGTTCATAACTCTTTTTTTTTTTTTTTTTTTTTTGAGACAGAGTTTTGCCTTGTCGCCCAGGCAGACGGTGCAGTGGCGCGATCTCGACTCAC
TATCAAAAAAGAAGAAGAAGAAGAAGGAAAGGAGGAGGAGGGGGAGGGGAAGAGGAAGAGGAAGAAAAGAAAAGGAAAGTCTGAGATCATTCCCCCCCAAATGAACTTTTATAAGCTGATTGAACTTGACACCAGCGCCACCTGGTGATGCTAATGAGTAACTGCAAGGTAACGGTTTTCTCATCAGTACACTACGAAAAGTTACTAAACGTTTGTATATGTAAACATATATATAATTCCATCATAGGAGCCAAATGTGATTTTAGAAGCGAGGAA
TGCTCCCTTTGGTTATGGACACATAACTCCTGGGCCAGAGGCTAAAACCCCAGGGCCCCTGCTGTCCTTCCCGCAGCTTCTTCTTGGAGTCTCAGGGCAAACCCTTTCGAGCAGCGCCTCCCAGTGGCCAGAAGCTGAAATGACGGCAGTGGTGCCACCTGGTGAATGACCCGGGAAGCTGTGGTGGGCCCTGATTTCTTCTTTGGAGTCTCTGAAACGCTTCCTGTCTTCTTCTGTTCTTCACGCCCCATGCCCCTGCTAGCGTATTACTGTTCTGTGACTTC
GACCCTGTCTCAAAAAAACAAAAACCATTCAGGATCTTGAGACCACCCTGTATCACCCAGAAACTTTTGAGAGCCTACACCATGCGGGGCATAGGTCATGACTGCTATTTCCCATCATGACCACATGGTGTCGCCATTGAAACCTGGTTGTAACCAGTCCCCAGGACTTGGTGGTAACGATGCTTTTTGAAATCGTGCTAACCTCAGCGAGAAGGGTTCTAGGCTTGAGATGTCAAGCTTGCTGTTCTCAGGGTTCAGTGGCTGTATTTCCTGC
ACTGTGACAAAGTTCTCTAAAATAGGCACCTTCCCCACCGTACCTCATCGCCCAGGGCAGGCAGGCAGGGCAGGCTAGATCTCGTACCGATACTTGAGCACGCCTCCTCCTGGTGCAGAAAGAAACCTCTTCTGTACCGAAATACAAGCAGCAGCTGTGGCCTGGGCCACCAGGTGGAGCATGGGGAACACTCTGGGCCCTGGGAGGACGAAGCCAGTGCCACTAGGAGCAGACTGGCTGGGGACGGTTGTCCACACAGACTCTGGCCCCATCTGGGTGGGCTTGCAGCAGGCGTCC
CTTGGATTCTTAGTTTCTGGTGAGTAGTTTGTGCTCCTTCAACACTCAGTGAGAGATGATGATAAGCAAACCTTCAGCCTTCAGCTTTCCTGATGCAGTAGGAATTGCCACAAATGCCTGGCTGTGGTCGCCCTCTACTGGACGAATTAAGCCTAACGTTTAAAAGCCACCAGACCACTGTTCCCTTTATAATATCCTCTTCTGCCAAAGCCTACTCACCCTTTAGGTCTGAGAGAGGCCTCTCAGCATCCCCCCTTTCTCTCACCATCTCTGATATGT
TCCAGCCTGGGCGACAGAGAGATCGCACCACTACACTCCAGCCTGGGCGACAGAGAGAGACTCCGTCTCAAAAAAAAAAAGAATAAGGATGAAAATCGATCTTAACTGCTTTCTGCCGACAGAGGGCACTGTTTTGGGAAAACGGCAGTCCGGCAGTCAGAGCTCCCCCAGAGGCCTATTTAGTCGTTCCCTGCAGATGGGGCCATTCTCTGAGGCTCCAGTTACATGACCATTTGCAGTTTGATGGCCTAAGGGCAAGAACAGACAAACTGG
ATATGTTTGTATCATACACTAAAATTGGCATGAGCATAACTCAAAAAAAATCACAAGAAAACAGTATTGGAAGGGACTGGATTGTGTTTAAGTTTGCATTGAAGAGTCAGTGACATCTGACCCACTAGGGGGCAGCATAACTTGCCTTAGATTTGTCTCATTGTAACCAAAGTTCCCTTCCCCAGCCATCTTTCTGGCTTCTGGTACCACTAGCAAATCTTAGGAAGAGCCATTTTTATCATAATTCTTGG
GCTGAAGGTTGAATCCAGGCCACCTGGCTGCAGGGTCTTGGCTTCCCTGGTTAAGTCAGGGACCCAGGAGCCCACCACAAACAATCCCAGCTGCGCGGTGCCTTCATGGTCTGTGGCGCCCCCTGGTGTTGACACTGGGCCTGTGGCCAAATGAGGCTTGAGGGAAAAGGAAAACGGGTTTAGGTAGCGGGATCTCCTTCAGGCTCTCCAGATTTCAAGCCATGACTTACACTCAGAAAAAATAATGTTCACCTTAATTATCTCCCCAACCCTGTTTTTCC
GCACCGCCGACTTCTTGGAGCAGCGAAAGCGACTCGCGAGAAGACGCCGCCAAGTGGAACCCGGGCCCTGCGGCCCTGGGAGGGGGCAGCAGCGACACAGCCATGAAGCCCCGGGCGCGGCGCTGGGCGCCAACGAGAGCCACGGCAACCTCCAGACGGCGCCACAGCAACCTCTAGGCAGTGCCCACACCAGCCTACAGGTGGCGCCCCTCGCACTGCACCTGCCGCGGCCGCCCCGGGTGTGAACTGCGCTGTCAGCAGGGCCGCGCTGACCCGGGTGGCCCAGGCCCGCAGCAGCCGAGGAGCCCAGGGGCACTGC
AAATGATTAGCAGGATAATAAAAACTACACCTGTAATCCACAGCAGTCTTGTGGCTTCCTGTTTGGTCTAAGAAAACCACACGTAGGATACGCGTCCTTGTTGGGATGCTTGGTGTTACCACATTTCACCAGTAGGAGGCAGCAGCATCCACCATTTAACCTTTCACTCTCGCCTTCCGTTTTTATGGCACATTGGACACAAGGCATTTAATTTTGGGTAGAGTTGCCAGATTTAGGAAAAACAACAACAGGGTGCCCAGTTAAATTTAAATTTTA
CCACTGTGTCCAGCCAATTCCACACTTTTCTCTTGTACACTCAACTGCTACTGGGCTCCTTAATTAAAACACGCTCAAGTCACTGTCATTCAAAAACACCTGCACTGACTTACAGCTCCCTCTAGGTGGCATCTGATGTCCTTCCTTCTCTTCAACTGACAAACAGATTGTCCTTGCTGTCTCCACTCACTCACTTCCCATGAAGCCTCACCCACTGCCATCTGGCTTCCATCCCTACTATTTCTG
CTTGTTCTTGACAAGGTACCTATGACTCAGGCATCAGATTATTTACACCATCTCACTTTCAGAGGAGAAAAAGGGATTCTCCAGGCTGAGTTCACGTCACAGCCTATGGGACACAGTTCAGTTGCCACTAGAGGGCACTACTATGCCATTGCCTTTGACAGCAACACTAGAACAAGTCTTTGGCACCACTCACTGCTGCTGCTGTGTTCAGGAACTTGGAGAACACTCCTATGGTCTTCCATGTAAATGACTTACCCTGGACTTGGG
AGACTACTTTCTGCCTTGCTTGACTCAGTGAACTCAGAGCAGAAGACGCATAGTTTGGATGATAGGTTGGGGACCACTGAAAAAGGTAAGTGTCACATGAGTTGCTACAGGAAAGCTGCAGTACTGAAGACAGACACCAGAGGGAGTAAGAGATCATGAACTCCTGAGAAAACGGGCAAGCCTTTTAACTAGAACATTACACACACACACACACACACAAGCTTTTTAACTAGAACATTACACACACACACCCACAAAC
TAAGCAGGGCACCACCGCAGAGCCAAGAAAAGGTTTCCCAAATTCCCCCACGTACTGGGTCCTGCAGTTTAACTGAACCACCAACGTTTTGCGCCTTTTTTCCTGCAACCCTGAACCTTGAATGCTCCTGTGCTGCCACCTACTGGCCAGGAAGATAAGAGCAAGCAGGGGCTCATGGAATTTGGGGATAATTATAATCAGTAATGATATTTAAAATATGTTTAATAAACTAGCAATCAGCAGAGTTCTGAAGCCCCTATTGGGCTCAAGGTTAACGCTTT
GAAGAGCTGGGAAGCGGGCCAGCGCTTTCCAGAGCACCTGGTCTCATGCAGCTGCAAACGCAGGCGCTGTGCCCGCCCCCGTCTTCCTTTGGCCACCAGCGCCCCCTCCCGGGCAGAGCCCGGGCTATGCCACCGTGGGCGAGAAAGGCGGCCTGGTTGCGGCGAGAGGCGGAGGCTGATGCCTTGGTGGCCTCTAGTGGACGCCTTGGGAACTGCAGTCAGAGCTGCAAGCGTGTTAGGAGAGTGAAGAGTTCTGCGCACATGTAAACCCTCAGCCCCTTCTCTCAGGCCCCCTTTGGCTACCGTTTCCCCCATTCTCTCATCCTCT
CTTATCTTAAATGAGCTGATGTATGTAAAGCACTTAGTACAAAGCCTGGGATAGAGGCAGAGGGTCTGTGCTTTTTGAAATTACCATTTCAAGAAAAGTTGGTTGCAATGACTGCAATGCTGTTGTTTTATCACAAGAGGGCAGTGCCAGAATAGAAAACGCAGGAAATGTACTTGGGATTTGAAACAGTAGAAGTTTAACAATGTTGTTCAGCCATTTCATGGATCAGAGAATCCGGGCTACACTTGGCCTTGGTCATCACTTAATTT
AAAATAGTGTAGGCTAACACTGAAAAAAGAAAAGCCAGACACTATATTGTTTTCACCGTAGCTCTGCCATCACCAGAATCCTTTCCTGAAAGGTACAACACTCAACGCTTCACCACGATGGCCAGAGAGGGCAGTGTGCACCCACGGGAAAGGCAAAGGCAGAAACGCTGCAAATCCCTTCACCATTGGAGGAGGCGCTACCAGCCCCTACCCTATCCAGCTCGATTTTATCAAGTTCTGCAGGTAAAGCGGTGTGACAGATCTACGCGATTTCATCCGGGGGTGCTCTCGGATGCACGGTCAGTAGCATGCTGACAACCTTACCGTAGTGAGGGCGCAATCCGAC
AGCCAGGCTCAGCCCCAAACAATGGGAAGAGACCAGGACTTGGATTCAAATTCGACTTTTCCTCCGCAGAGAAATGGGCAGGACAGACACAGCTTGGGGACAGCCTTGACAATGCTGACACCTAGTGGTACTTGGAGGAACTGGCCCTTCCCTCCCTCTATGTGCACAATTGAATATACCATGTCCACAACTGAATACACCGCGTACACAAAAATCCAGATTTTTAAGGTAAAGAAACCAGAGGCCAGG
TGGGTGTCTGACCCTTTCCCATGCTTTCCAACCCTAGCTTCTAAGCTCTCTGAGGGTACAGAGTTTGCCTCTGTCTATCCTGGCCTGACACGCAGTCTCCTCCTGTCAGCATTTACTCAGTCCAAATTGCAACAGGGGCAGGTCCCTGCCAGCTGAGGGAGCTATTCTTCCAGCTCAGCAGGGGGTTGGCCAGTCTTGTCCTCTGGGACAAAGCCCAGCCAGAGTTCTGGGCACTGTGGTTCAGAAGGCCTGAGACACGTGGTTTTACCAGGGCTGGGTACCAAGAACCAT
GAGGACTTTCTCCAATTAGATCAACTAGAGTTCTGGAGACATATAAAGCTTTCTAAGGATCCTTCCTGTCTGGGCTTTTGTATGTTAAGCTCCCAGTTGAACTTTACTGGCTTCTACTCAGGAGCCCCACCTGGTGTCTATCTGTAGTACTGCAGCCTCGCTGGTGGTTTAATAAGACATAGCACTGGAGCGCCGCCTAGTGTCTATCTGTGATAATGCACTCTGGTGCACATTTAACTCTCTTTTTCTCAGCAGCCCCCAACCTGGCACCCCATTCTTATCAGTACTTAGCTTTAGCAAGACAGACACTAGTCCCATGGGAAGCCA
CTCAAAAGCTTGTGCTCTACTATGAGAGACAGGCTAAGAACAGTGACAAACCCTAGAATATCCTCCAGCAAATACTAGGAAGTTGGTTCGTAAGATCACTTTCCCAACTGCTACGCCCTCTGTTGGTAGGCACAGTTGATGAGTCTGACCTCACACAGAGTTTTGCTTCTGTCTTTCAAAGTCTGCAGGTTGGAAGGTGTAAAGCTGTGGAGTTTCACTGCCAAGTTCTGTGGCACAGGCTGTA
CCCTTTGGTTATGGACACATAACTCCCGGGCCAGAGGCTAAAACCCCAGGGCCCCTGCTGTCCTTCCCGCAGCTTCTTCTTGGAGTCTCAGGGCAAACCCTTTCAAGCAGCGCCTCCCAGTGGCCAGAAGCTGAAATGACGGCAGTGGTGCCGCCTGGTGAGTGAATTGCTTCTGTGACCCGGGAAGCTGTGGTTGGCTCTGATTTCTTTTTTGGAGGCTTGGAAACACTTCCTCTCTTCTTCTGTTCTTCACGCCCCATGCCCCTGCTAGCGTACTACTGTTCTGTGACTTCCCTGTGACCTCTGCAGTAC
CCCTTTAGGCACCTTCCCCAGTGTTGTTTTCCTCTAAGCGAAGGCGTTTAAAAACGAATAGAACTTAAGGGCAGTGGCCCTGGTGGGAGGGCGCAGTATTCAGAAGGGCCTCTAGGTGGTGAGGAAAGGGGCCCAGCCAGGAGAATAATCCACTCGACCCGCTTCCCAGGCTTCCAGAGGTCAGACCTGGGATGCAGCGTTCCCCTTTTCACCCTCCTCTCTGAGGGCCAAAGGAGACCTGGAGACGACTGGGTCCTGCAGTCCTCAGTCTGGCCAGGCACTTGCGGTTTGCACTGCGCGGCGCACAAAATCCTCCCCGGCTTAGGTACAAAGCTCTCCCCAGCGTACCCTCCTCCGACCAGCAGAGGGCGCGCACCGCCCGCGAGAAGGAGGTGCAGGAGCTAGACTCCGAGGGGAGGCTGCGAGCCGCAAGCGCAGGAGCCGGGTGGGAGAGAGACCCCTTCTTCTGCAAATGAGGAGGCCGAGCAGAAGAAAGACGGCGACAGATGTTGGGGGGAGGGG
GCAATTATTTTGTTTTGTCACTAAGTTTTCTATAATGAAAATGCAATACATTTATAGTAAGAAAAAAAGTTGCATCTGAATACGAACCAACAGGAGAAGGCTACACCACAAGGGGGCGGTGTAGACACAGTCTGGGTGAGGGCAGCTGCTGAAGGCCCCGCTAGTTGGAGCTCTCACGAGCTGGCTGCTGCGTTGTAGACAAGCACCAGAACACGACAGGCACGCAGAGCCGTAGGGTTCCACCTGCGGCCATGGGGTGCTTCTAGAGCCTCCTT
TTATTTTAAAGTGAATGAAATTGGTCTTTTGATAACAAGACTAAAAAATTGGCGTTTTTCAAGTGCAAGGTGAGATTGCAAGCAGGCCAGCCAATGTTTAACTAGTACTCCACCTAGTGGCCAAAGCTTGAATGAACGACTGTGGAATGACCAGTCTCCCTCCAAAAGGGCCAAGGGCAGAGGAAAAAATAAGTTAAATTAACTTTATTTTGACAACCAGTAGAATAGAAATTCATGA
TTAAAAATATTAATCAAGATTATTTGAAAGGCACATCTGAAGAATGGGTTAAGTTTAATAGGGAAACGGCATCTCAACCCATTCCTAGTTATGTGTGGAAGCCTGCCCTTGCTCCTTATGACCTCCAGGTGGTGCTGTTTACCCAGACACGGAAAGCAGGAGCCCAGCCCCATTTCTTTCACTTAGGTTTGCAGTTGGGCTTTCATATTTTCAAAATATTTTCTGTTTCTACAGATGTATACTTCT
ATTAATAATTAATGCTGACCTGCAGCTGCATCCGCAAGTTGTGAGAAAGGCACTACCTGTGACATTCTCTGACTCTTCAAAAATGAAAAGAAATGTCTCCACAGTGCACTGGCAACTGCAGCAAGGTGGCGCTCTTTAGCCGATAATGAAGACTGTACAAATAGGTCCACATTGTCCCTTTGAAGTTCCTGACACAATTGTTGATGCATACTCCTAAAAAGAAATAAAAATACAGCTAACACCCTTAATAAA
CTCTTGGGCCACCCACCCCCAGGCTGGGTATGAACAACGTGGCCCCCACCACCCTGGAGGGAGCCCAGAGCCCAATAGGCAGGCCTTTGGTGTGGCCCTGCAGGCCCACAGCGACACCATGTGGCGGCGAGAAGAAACTGCAGCAGAGTCGGCACAGGACCCCAGCTTCCATCCTCACGTTGTGTGGACATGGTCCAGCTTCCTGCCGCGGACCATGAGCAATCCAAGGGTAGGGGAGCCTCAAGAGGGAGACACTGAGCCTTTACGTAATGAGGCAGGGAGGGGTTCAAGCAATTAATTGAGAAAGGATGTGACAGGACTGGCACCTGGTCACTTTGTGGCCGTGAGCAC
AAGTTCTGGAAAGAGCGATCCATATTGTAATCCCCTTTGTGTTCACACTGCCCAGCGCAACGTTTTGGGCACAGGTGCTCAACCATTAAGTTTTGAACGAATGTAGTTGAACTCTCATGGAGAAGCAGCACCATCTTCTGGCTGAAGTGGGTAATGCTGCACAGGGCCAGAGAGCGGCTCAATTAGAGGCTGGCAATCAGAGGCTGGCAATGGATGCGCGCGTGTGTGCGTGTGAGCGTGTGTACATGTGTATTCAAGTGGAGATGAATG
TCGAGGAAGGAACTGGGACCCAGACCTCAGGGGAGAGGGCGCCATCCCCTGCTGCAAGGAACTGCTGCAGTCAAGATGTAGAAAGCAGATGGGGAGGAGCAAGACTATTTTCCCTTTTCCCGATTTACAGTCTCTATCTAGCTCCCCCTACTGGCAGAGCCTAGCAGAGAGCAGCTGACAAAGCGGAAATGTTTGCAGAGTCCCAGCCCTGGCAAGGACCAGTTTGGAACTGGGAGACAATAACGTACTATCGGGCCCAAGGTCTTCGAAAAATAATCTT
TATTAATTGAGAATCCCAGGAAGTGCACTAGATGCTAGAAAGCAGCTATCATGAACTTCAGCTTCAAAAAGGCAGTGAACCTGAGCAGAACTCTTATTTGGGTGTTTCTATCTCCAAACGTTCTTGATGGCCTTAGCCACAAGATGGCGCATGTAGACCATTTCCACACTTGCGGCTCAGGCCAGTTGATTCTTGCGGGGGCATAGGTTCCCAAGCACTTATGTAGGGTATTCTTCCCTGGGCTTCTGTTTTGTTACCTTCTCAATGAGTGATGTCT
CACTTGTTCTTTACCTAACTTGTGTGGCTTGCATATTGCAATCTGTATTACAATCCAGACGCGCTCTGCAGATTACAGATTGGATCCACAGAAAGCAGTTTGGATGGTTGAAATTCCCTCCACCAGAGGGCGACTCAGAGCTTTCCCCTGTAGCTCAGAGCTTTGTGGAAGGGGAACCCTGCTGCCTGTTCTTCCCCACAGCGACACTGACAAGTTGATCCAGCCGCGCTGGGCTCGAGCCTGTGCGGC
AAGACTAACTTCCTCTTATCTCCCAACACCATCTCAAGGCCAAACTTCAAGGGCAGTGGGCAGCTTTAGGAACATCCAGGTAATTTGGGGTACTGAAGTGGCATGAGCATTTCGCTCCATACCATGCCTGGGACTCTAGGAGGCAGTCACTTCCCATGTTGCCCTCTGCACCTCTGGGACGACTTCATCAAGTTGTCCACCTGGAGGTGCCATGTGGTGAGATAAACTTCCTGATGTTTTACTTTTTGGGTTGGCTTTTGGTGCTCCAGTGATGTAGATTCAATGTAGAGGAAACAGAGTTTGGG
TATGGCTTCTGGAGGTGCCACCAAAGATGACCAGCTGGAAATGGAGAAGCCTGAAAGCTCATGGGGAAGATTTTGCTTTCAAAAAAGTCCAGTTAGAAAAGGCACCACAGAACCCAGAGAGCAGAGGACAGGCCAGGAGAGGGCGCTGTAGGAAAAGACAAAACTGTCCTGAACTAGGCAGAGGGAAAATGACTCCAGCATTTACCTTTGTCTTCTCTGTTTTCTGGCTATGTCTTCTGATTCTTTAAGAAAAGAAGAAATATTGATCCATGAAGACATAG
AGATACTTAGCATCTTGTGGTTTCACTTTGTCTTAAGAAACTGTGGCCACTTATCCCTACCTATTTAAAACAGCCAATAAAAAGTGAGACAACAAATCATGCAGTGTACCTGACATACCAGTAGAGGGCAGTGGTTGCATTCACACCATCTGCTCACCAACAGCCTTTCATTCCAATTCATAGTCGATTTGGCAAGTGTAAGATTTTAGACACTTTGCTATTTTTAAATCTCCATTTCAGCAAAGGCGAGTATGGTCA
ACATGTAGAATGAAATATCAATTCTTCTAATGAAGCAAATCAAATTTAGTATTGTACACCCAATCTTTGGTATGTTAACACCACCATGGAACTTATGACTGTAATTCACTCCCAGCACTGCCCAGAAGGTGTCACCACAGCCTCATTGGCTTGAAGGACTTGGGGACATGTGGGGGAGTAGAAAGCAAGGGGAGAAAAACAGACACAAAGAAAAAAAAAATCTTCATGCAGACAAAGGAATATAAGACAACTACTAGTTGT
TCATACAAAAAGCTAACTACAGTTCCTGCCTTAGTTTACACTGCAAAGGAAATCACCCAAACTCCCAAGAGTTTTCCATTCCATGTCCGCTCCCCAAGCCTCACTGCAGCTCAAGGCTGACATCTAGTGGATATTTTCATAATTGTTTATGCACAGGCAGTTTGGAACCTATCCACTGTTGATTAAGAATAGAGGGGGAGGTTTAACATAGAAAATGACAAACTGGATGATTA
CCCAAGCCCCTCATAGGAACAGTGAGAAACAGGTGCAGAAAGGCGGAGTAACTTTATCTAAAGTCATAGGCTCCCTGAATAGCAGAGCTGACACCTACAAGGAAGCGTTGGAGACCAGATCTACCAGCTAGCCTCCCTGAGACCACGAGGTGGCGCCGCAGCACCGGCTGTGGCCGATGCCAGCCAGGTAGCCGGTTTCCCACGTCCCCCGCACGCACGCACCTCTTTGCTGCAGGAATCCCGGGCTGCCCCGACCTGGAGTAGG
TAGAGTCAAGGTCTCTTTCTCAGGCGGTGTCTTCAGCACTGATCCGGAAGCTTCTGGGAGGTAGGTGGTTGACTGCTCTTCCCCAAAGGAATCAGAGGACAGAGCCCTAGTTTGACTTTGCTGCCACCTTGTGGTAATGGGGCTACTCGCAACAGGAACCTCTGCGGACAGCCTCTTCGCAAAGTTGCTCTTAAAGTCAGAATACGTAGCATTAACTGAATCGAGTACCTGTTTAACAACAAAAACAGCTGTAAGTC
AGCTAGAATTTGGGAGGGACGGAGGGGCTATAAAACCGGGAGAGGAAAACAAATGATTACGTTCCTCCCATTAGCTTTGCACGCCCCTTACCCACATACTCAGTCCAGGGCTGACACCTGCTGGCTGAAGAGGAGCATTGCAAAGAAAAGAGACCTTTCCCACTGGCTGGGGGATCTGAAAGTAATGTTTAACCCCAGAGAGAAAAGACAGGTAGGAGCCTTAGATATGAGGATGAAGGGGCCTGGGATG
GGAAAACCCAGAAAACTATAATTCTTATTAGTTGACTGAAATTACTAAGTAAACAAGCCACAGTATCGAAGAGCTCATTACTGTTACTGAAGAGCTCATTTTCAAGGAGAAATGTGTGCTGCAATTCTCCCAGAAGGTGGCAGCAGAAAGCTGTATACGACAATATGATTTTTCAAATGAAGCGGGGGGATATCCTAAAGGCAGAAAACTGGAAAGCACTTTAGCTGACACAGAACACTCTCATTTTACAGATGAGAAAGCTGAG
CAAAGGGTCCAGGTCACAGATGTGCTGAGTCAAAAGTGTCTATTTTACACTATATGACTCTAAATGGAGGGGGGTGGTCCTGAAAGGAAACGCATACTTGGACGCCATGCCCAACATCTGCCACTAGGTGGAGCTCAGATGCAGGCATAAACCCTCAGTTTAAGGGTTTGGCAGAGGCTGCATTAGCACAGAGGGTAGGTGACTGTGCTCACATCTCTAACAGAAACCAGGATGGAGGCAGGAGGCCTTGGACACAAGCA
CTGATCTCACTGATCTCTAGGTGATGGGAAGTATGAACTTTTGCCCTGCAAGCTAACTCACTACATTGATCAGTCTCGTCACAGAGGAGCAGCCTGAGGAAGATAATGCATCCATCTACTATTCCAGTAGGCGGCGTCCTCACCTCTCCATCAGCACCATCTTTACATTGGCAGCCAGGGCTGCAGTCTCTCACCCTAATTTATACAGCAAATTAAACAGCTGAAATCCATGTCTTCGGGCGTCTGG
TATGGCCCTGGAGGTGCAGGGCCCAGATACAGGATCCTGTGGGAAGAGGAACAGAGATTGAAGAGGCTCTGGAAGGAAAGGTGATTCCATTTGGGTTATGCAGGATGCACTGCTGGGATCTGTCCACCAGAGGGCAGGAGAGACCAACACATGAGGCAGGGATGGCCTCAGCCACAGAGCTGCAGGGGTTATTGGCTTCCCCTGGGGGACTGGGTGGACAGGAAGGTGTGGAGAGAATTGGATAGGGCGAGCCTAGGCC
TCTACACTAACTCAGCCCCCACCTCCTAAAGTGTCCATGCACCCCCCACCTAAGCCCAGAGACTGGGAGACAAAGGCTCTGCGGTTCCCTGGGAAAGGACTGAATGACCAATTGGCGCCACCTAGTGGTCTGCAGTGCATGGGGAGCGGGAGGGCCCGGCTGCTCCGGGATTGGGGGTTAAGTAAGATCATTAGCCCAGTGCGGATGGGAAAAATATACCAGGACGTCAGAAAGGATGGGGTCAGGCCTAGTTGGC
CTATCAGGAGATCCAAGCTAAGAACTTTCTGTGCTGGTTCTTAAACTGCTGACTCTTACCTCCAAACCTCCCAGTCATACTCTGCAAACCATGGTTGTGCTTCGCCTGATGCACCCAGTTAGCTCCTGCCAGTAGGGGGCACTCGGGAGACAGGCAAGAAGAGGGAGGAGGACTTGTTCCTTTCCTTTGCTTCCTGTCCCTCTCTGGTGATGGGTCTTCAATCTGGTGGTGGAGCTGGTTCTATTGTCAGTAGTTGGTCCTA
GGGGGGTACGTGTGCAGGTTTGTTATATAGGTAAACTTGTGTCATGGGGGTTTGTGTAATATTGCCCAGCCATGCGTCAATTGCAGACAGAAAATTATTATAAACTAGGCCGCGAGGGCCCACTAGGGGGCAGTCTCTGCCTTCAAAGCCATTCCTCCTCGGAGGCTCTCTCAGGAGATGCCCCAATTTGTGAAACCACAGTACTGTCATTGCTCATAATGGAAGGTGCAGCAGAGACCAGCTACGCTCACTGAGGTCCAG
TATTGGACCAGTCATCGATTGAAATCTACCCTTCTAGTCCCTGCTTTGTAATAGTGAGGTTGCATCCTATAAATATTTATTTGCCAGCTAGTGGAATGCTAGGCTTTGTCAGTAGAGGGCACTAGAGTAACACTGCAAGATGATAGCAACAGGAACTTTTGGGAGTGAAGAAAATGCTATGTGCTGTTAAAATGAGATAGTTAACAATTCAGCACCCTAATTCCCCAAGCCACATTTCAAGTGTTCT
CAGCCTTCCCTTATGCTGCTGGGGACGCGTCGTGCTGACCCGGAGCTCGGAGAGGAGCCAGACGCGCTCCACCCACTCAGGTCTGAGAAGCGATCCGACATGGACTACTGCCATTTGCGCCGTTGTCGGGCTCCACCTGGCGGCCGATGTTACGTATTGCACTTGTTCTCTGGAGCTCCCGCGAGAGAGAGAAGTGGCCGCTGTGCACCAGCGTCGAGTTCCAGGATGTCCCTAGCGTTAGCAGGATTGTTCCGCCTGCTAGCAAAGCATTCGCTCCCCATCTGTTCGTGGGAGCTTGGA
TTTTGGGCAGGCACAGCACTGTGGGCATCCTTTTGGGTGAGCAGATGGTGCCTTTGGGTGAAGAGACAGGCACCCTTTCTAAGGGTTAGATATATCCCCATGCCAAAGACATGCAGTTTGGCCAGCAGGGGTCGCTCTAATCTACACAGCGTACTTCTGCAAAGCTCCCCTGTGGCAAAATGATACAGGGTTTGCTACAGGCTTAAATGAGGTAAAGGAATTCCAAAAATAAAGAAAACAACA
AGAGGTGAGCAAAGTCCTGGCAGGTTGCTCTCTGCCTTCAGTAATGCAGTTGTGTGTTTTCCCGGGAGCCCTAGAAGAGGGATGGGGAAGATGGTCCAGAATAGTCCTGAATTGTAGAGCTTTCCTATTTATACTGACATCTCGTGGTAGTGCTGTGTGACTGCAATCTGCATTGTCTTGGGAGCCAAGCATTCAACTTTACCAATATTCATTTTACTCATTCGTGAATTAATTGAACCAGAAGTTGTTACTAAGCACTTGGTATTTGCC
CTGTCTGTCTTATTAACCTTTCTTCCCCTCATGATGCCTGGCCCAGGACTCCACGTTCAGAGGCAGTTTAATGTCTACAGAACTGATGGATGCTCCATACCCTGTATTCATAAGCCTGTGTTTTGCTGCCAAACACCAGAGGGCACTGTTAGCATGTCGATGAAGATTATAAACCCTCAGACCTGGAAGGCTGGGAAAGGCTTATGAAAATCTTGCTTCTGTTTTGGGATTACATAAGACTTATTGCGCCTCAATTGTTCTA
AAATTAATCAATGCTTGTAGGCTGAATTCATTGGCTGCTTCTGGAAGTAGCTAAGAAGAAAAGGAGGAACTAAAGTTGCTTCAGTTTGTGCACATTGTTCCCTATACAAGTGTGCCCAGTAGAGGGAGCAACTGGGCGCTGAAATCCAGTCCAGGTTCCACTTGCACTGGTTGAAGTTGCATTACTTGGAGGAAGGGGTATCTTTTTCTACTTCACACAAAGGTGCATTATGGGCTAGTGGTGCCTTGTG
TCTCCGGGTGACTCTTCCCGGGATTCTGGCCTCATTTGGACCTCCAGGGCCCCGGACCTGAGCCTGGGGCAGAGCTGGGACCCAGGCGGGCGAGGCTGAGCGGCTAGCTGAGAGTCGCCAGCAGAGGGCGCTGTCTACACGTGTCCGGGCGCAAGGAGGCACCAGTAGGGCTGAGCCTGGGGAGGCAGAGAGAGCGGCGGGTTGTGGGGTGGTGGGGCAGTGGGGCGGTGGGGCGGTGGGGCGGTGGG
AATGCAGGCATCGCCTGATGTTGGGGAGGCCGGTGCTGCAGGCAACAATCTACTGACCCCAGAGGGACGCAGACCCAAGCAGGCAAGTGGAGAATGGGCAGCCCGCTGCTCCATGGTAACCACAGCCCAGGCCACCAGGAGGCGCACGGGGCCGTGCATCTACAACAGTCAGCCGGAGGCCACACCCTCCTTACATGTTATGTCACCCCTAAAACAGCAGCAGCAACAGCAATAACTGAGCTAATAACAGAACCAACCCAGCTGAGGGGTGAATCAGGAAATGATTAAGCTGAGGAAATTC
AGCTGTGAAGACAGAAGTGCTCTAGGCCAGGCTTTATACAGATTTCAGATTTTCTTTCTTAACAGATAAAAGGTAACTCACAAGACCTCTAGATAATGGAAACACCACCATCTAGTGGCAGCATTGGTGGAGCGCAGCTGTTGCCTTCATTGAAATCATTGAAAATGCCTTTGTCAATAGGTTTCCTTTTACACTGGTGCCATTTTAAGTTTGCTTTCCTTAAGTTCCTCTCTGTTTTCA
TGTGCGAAGACGGACAGGTAGGCGGGGCGGGAGGAGGTGTGGTCGGCAGAGCAAATCCAATAGTCTTTTCCGCGGCGGGCGGCCAGGCTTCTGCTGGGTCCTAATGCCAAATTCCTTACTGGAGCTTCAGCGCCGTCTAGCTGCTGCCCAGCGTCAGCGACTTTACCTGCTCATTACCTAGGCACATCACTAGGCTTCCAAGGGGGAGAGCGGCACAGTAAGTCTCGGCTTGGTCACTTAAAGGCGGGGTAACCTACCCGTGTCACCCAAGTTCTGAGCCAG
TGAGGTGAGAGTTCTGGGAAGTGAGGCTGGAATGCCAGCATCCCGGAGGTGGTGCCCTTGGAGAAGACTGGGGTTGTGGGGGTGACTGAAAAAAGGAGGCCGCCCTCTTGTAGTATCAGATTTAGCCAGCAGAGGACAGTGCTGCATAGTAATCTGCAGAGATGGGCAGGAAGGAGGAGGCAGGTGGTGAGCCAGGCTTTCTTGGTGGTTGTGGTATAACCCCAAGGACCACTGGCTTCAGGGTGTGTGCAGACTCAG
TCAGGGCCCAGTCCCCCAGCGTGAAAAAGGGACCCTTATAAAGAGGTAAAGGGGCTTCCTTCAAATCCCCTGCACCCGCGCCCCCTCCCTCAAAGATAATCCTGGGAAATATTTAGCGATCTCCAGTGCCCTCTAGTGGCAGATACTTGTCATGCCAGGCACCAAAAGATGGTTAATAATTTTTATTGTTTAAAAACATCACACAAGCCCATGCAGGTTCATACAGTAACAATCTCAAGCTTTCCTGCATTTCCT
TCTTCAGTAGTACACGATGCATTGAGGGGGTGCCCCTCAGGAAAAGGGTTCCAAGGGACAGAGTGAAGGAGGATAGGGAAGGGGCAGGGGCCAGGAGTGTTCGCATCCTGGAGCTTGGCCTGATCCACTAGGTGGCTCTAGAGAACAAATCACATCAGAGTTGTTGCATTCTGAGGCAAGGGCACTGGTCTTCAGTACATCTGTGTCCGTCAGTCATCGACCGTGGGCTTCCCAGGGGAAAGGGGGTGTCACTTTTCTGGCAAGGCATCTTCCCTCAGCG
CCTCCCGTGTGATAGAAGGGGCTGACATAATGGGACCTCAGGGTTTCTTCTTCTCTGCCCTCTACGATGCTCCCAGAGTTACCCTTGCCGCCGGACTCAGGAAGGGTGAGCAGGGCAGTGAGTTGTGCTTTGCTGTCACCTAGTGGTGGTAGCAGGTAATATTCTAACTTAAAGAGATGGATGCTTCAGGCAAGCATGGCTCCAAGAATTTCTGAACTAGAGAAAAATACCTGGGAGATCTTCCAGCACAACCCCCTCAT
CCCACACCTAGGTAAGCCACATGTCCTGCTATGGGAGGTGGATGGCCCAGCAGCCCAAATGCACCAGAGCCAGTGATGACACAGCTCAACGCAGAAAAACTGAAAGCAGCAAGGAAGGGAGGTGCCACTAGGTGGCTCTGATGACCTAAATGTGAGTACTGTAGAAATGATCTAAAAGCCACAGAGGAACCGACCACGGTAGTCAGTTACTGATGCTGACAACCCTGAGACCGGAGATTAGTGGTGGATTAACTCCTAGAACGGCAGGAGTAG
GAGGGAGAGACCAGGGGCAGGTGAGGAAAGGCAGGGCCCCCAGAATCCCTCCATGCCTGCCCCTCAGTCTCCAGGACTTATGTGCAGGTACCGTTTGGAGCTGTGGTGCAGTTCCCAGTCTCACCACCAGATGGCACCATGCCCCTGCAGAAGCAGTGCCCAGAGCAGGCCAGGTGGTTCTCGGGGGCTGCGGTGGAGGAATCCACCCAGCCGAAGCTCTGGCAGGGAAGGGGCAGTGCTAGGGG
CAGTAGTTAGGATAATATGGTGACCTAATTAATGGTAGTCTTGGTTGACAAAGTATTTGTCAGGTAATTTGGAATGACAGCTGTGGAAAGCTTACCTCTGGCGGCTTAGCTTAGTTTGTCCAGTAGGTGGCAGTAGTGTACAAGCTGTGCGAGAGCAAGTTCTCAAGAAGACAAAATGCAACTTCCGTTCCTAAGCAAGAAAAGGACAGAATGCAGTATCTGTTCCTAAGCAAGCACCCAGCCAGCTGTATCTGGATGTGGAC
GCAAGATGCTACTCTGATGCCTTCTAAAATAGTGGTGGAAGCCACCTGCAAGCAGTGTAAGGACTGCAGCTCTTAGAGGCTGGAAGAGGACAGCAAGAGATTCTGCTCTTCAGCCACCAGAGGGAGCATGTGTGCTGCCAACACCTTGATTTCAGTCCAGTGAAGCTAATTTTGGACTTGTGGCCTCTACAACTGTGAGAATAAATGTGTGATGTTTTAAGCCACCAAGTTTGTGGTGACTTGTTACAGC
TTCCCTCCCTGGAGAGGCCCCTCCTGCCGGCCTGGGCCTGCTGGGCACTGTGGGCAGGTGCAGGCAAGGACAGCAGCAGCACCTTTGACCCCTGGAGGCAGCCTCGCTGCTGAAGGACTCAGCGGTGACAGGCTGTGCTGCCACAGCTGCCAGGCAGGGAGCGCTGTGGAGCGCAGGCCTCCCGCCTGCTAGACCCAGGACAGTGGCGGGCGTCTGCGCCCTCTGGCGGGGGCCAGGCCCCATGACGGGGCCAGGGAGTGAGAGCGGGGCTGTCAGTGGCTGGGGTGCTGCCTGCAGGGATGGAGGGCGGGGAAGCCAGGCTGCTTGCCGCAGGTCTCCCAGGAGGGGT
GCTTTCCCTTTTCAGGTTTGTAACTGGAGTGTCATAAACATCAGACTTGATGATCTTTGGTCCACATTTCAGATGTCTCTATCTTCAGGTGAGCCCCAAATGATTCTTACAAAGGGTAGCAGCGCCCTCTACTGGTTGGCTTTGCAGGCTAAGCTTTTACAAGGTGGAAGTCTGAGTATGAATCCCTTTGATGCTGAAATCCCTTGTAGTTAAGAAGGGAAATGAGGTTTTGAATGCGACGTTCTTCATTTCCTCAGCA
AAATGATTCCTTTGATGTAAAATAGAGTCCTCTTGCAGCTGGGTGGGCATGGCAGTTCAGCTCCCCCTTGATCACAGAACAGCAGGGAGGGAGACACAGAGCATTCACCTCATTCTACCTCATTGCCACTAGGTGGGAGTAGAAGTTCAGCTCCGCGCTTGGATCCACTAACACCAATCGGGGAGAGAAGATGGGGTGCTGACTAGCACTGCCTTGAACCACCTTATTCTCCTTACCTTTGCATGGGGGTAGGAGTTCAG
CAGCAGATTCTCTGCTCTCTTGTCGTCTTTCTCCACCCATCCCAATGCACAACTGTCAACTGTGCTTATAGACCACCTCCAGACCTGATGGGAGCTGCCACACCCCTTTTAACTTTTGCCAGGCTGTACCATGCCCTCTAGTGGTAGGACTAGGACATCACAATTGTGGTGCAGAGTATTAGCCAAGACAGCTCTCAATTAGGGTTGCCTTCTTTAAGATGCTTGACCAAGGTCAATGTACCCTAACAGAAGTAGCCATTGTGTT
GTCCCACCTGGAGGGAAAGAACGCACCGCCAAGGAGGCGTGGGCCCTGCAGCCCGTGCTGGGCCGCGAATCTGGTAGCCACGCTTCTCCGGCGGAACGCGGCGCCCCCTGGCGGCAGAACGCTTGTGGCCGCCGTTACACTCGTGTGGAAACAGCGCCATCTGCCGAATGCTCCATCTCATTGCTGATTGGCCCACACAGACTTTGTAAGGATTTTTCCTTCTGCTTGCTTAAATCAGGCCATATTGAGCCTATTCAAAGTGTACTTCTGAAATGAAAAAAGAAAGT
CCCTGCGGGGGTCCTGTCACAGGTTTATACGGACCTGCCATCAATGCTAAGAGGAACCTGAAACAAACCTGCGAGGGAAGCGGCCAGAGTGGATGAAGCGAAAGAAGGGTGCAAGGAACCTCCAGCAGGTGGAGCTAAAGGATAGTGGAATTGAGCCTTAGCCACACTTCCAGTGAGGGATAGGCAAAAGACCTCCTAATATGAGGGGTTGAGCCACAAGGAACCCCCCAAATAGGCAAGAGATCCTTAATTTGAGAGGC
GGCTGGGCCACTATGCAGGCGTGGCTGGGGTGCCTTTCAAAGTGGCGTTCACTCCCTTTTCCCCCAGGTCATTTTATTTTTGTTTCTGGACAAATCCAGCATTTTCCTTAAGGGTTTAGCGCCATCTGGTGCATCAGAGGCGCACTGCAGCTGCTTCCCTCCTGATACTGAGTGGGGTGTGCAGAGAATTGCCAGGGGCGCTTTCCTTTGAGGAGCTCCAAATGCCCGTGGGGTATGCGGTGTGTATGTGAGTGGCGAGTG
CCACGCTCATTTTTTTCTCTTTTCTGAGTAGTGACCCCCAATTCGAAGCCTGTGGGTAATCTCATGGTGCGTGAGACTCCCTCACCCTCCAACCTGTCAAAGCTTGTGCGCCACCGCCACCTCCTGGGCACATCTTGTTTCTTAATCAGCCACGAAATCACGTGAACACTTCACATGTGGTTTTGTTTTGTTTTTCACATTTAGACTCCTGATCCGTTTGGAGTTTATCCCTGTGAGATCCAGAATTAATTTCATC
ACCTCAGCCTGAGCCCCTGAAAGGAGAAGGCTCTCCCATTTTCTGCCCTGGGGAGACTGCCCTTTCCTTGTTGGGATGAAAGCCTTGCCTCTAACTGAACCCTTTTGAAGGCTTCCGCCCTCTGCTGGTGGAAGCTGACAGAGCAACCTTGTTGTTGCCTCTTGGGTCCTTCACTTCCTTCCCTCTTCACTCAATACCAGGACCGTTGTGCAGTTGGAAACTGTCCACCCAGGGAAGCCTGTTCCTGGGGA
GAAAAGGGTTAGGAAAGAGGCCCTCTGATGCCCAGACCAGGGAAATGGAAAGAGGAAGGCTTGTGGAAAAGCAGGGTGGGTCCTGCCCGAAGCCCCTGGAGTTTGGTCCAGCCTCTGCTGTCATCTAGTGGACACCCCATGCCAGTGCCTCCTTGAGACTCCTGAACAAGGCTGTCTGCTCCTTTCCTGGTCGGTTGTGCCTGCTAGCCTAGTCCTTCTTGGCTCTGATTCGCTATATGACCCTGAACAAGCCCTTTTCTTCTCTGGTTCTCAATTT
GCATGTGACAAGTCTGTGTGTCGAAAGACTAGGTATTTATTCCAGTCTTCAAAGACTGACGTTGTCCCCGTCCTTCCAGAGCCTCTAAGCCTTCTGTTACCGTCTCTGAACCTCTTTCACTGCTGCTGTTTCAGCACTAGATGGCACCCTAAGCCCACGTTTGCCACAAGTCCGTGGTTTGTGTGTTGCCACATTTTCAGCACTAGAGGGCGCGCTGAGCCCAGGTGTGCCTGTGACCTTGTTTCCGAGGGACCTAAAAAGCTTCGGTGAGTTTCCGCCTTAGGCTGGGGCAGGTCCAGATGCTCCATTCCGGCGCT
GAAGGCAGAGTTTTCCTGTTCACAGAAGCAGCATGAAGCCTGGTCTCTAGCAGAGGGGCACAAAAAGGGAGGAGAATTTGGAGGCTAGAGTGTTTTGGCAGAGGACCAACAATGTGCTTCATGGAGAGAATTCCCATCCCACTAGGTGGCGCTGTTGACCTTGAAATGCCATGTGATCTCTAGACTAAGGGCACAGGGTGACCATGACATGTCATGTGCTCTCCATACCAAGGGCAGAGAGTGAACTTCAAATGCCATGTGCTCTCCAGACAAGGGTAGAGTGTTAC
AAAGTAAAACATATTTTATATTTGCTGCCTAAGGATATGTTTGGCTTCGGGGAAATGAAATTAGATTCACTAGATGAGATTCGAAGTGTAAAGCTCTGCAGTGTTCAGGGTCTCCCACAAGAGGGCAGTGTGCTAGCATTTGGAAGCAGCGGAGCCTCTTCCTGGACTCAGCTTGAATTGGAATTGACAACTAAGAAAACTATGATTAAACCCTGATTCTTAAGTTTATCTCACAT
CCTTATGATCTGCCCACCTCAGCCTCCCAAAGTGCTGGGATTACAGGCGTGAGCCACCGCGCCCGGCCTGAAAATTTTTAAATGATTGTTTGCCGACTTTACAACAGGACGATGTTGTTGTTCGCAGGCCAGTAGGTGGCGCTGTGGCACGTGATCTGAGCCTCCTGGATTCACACAACTGTTCATGTGGAGAACCCAGTGCCGGGACCCATTAGCACCCCAGTCAGGCTATGCGTCTCCCTCCCAAGGGTGCTCACCTGGTGTGGCC
CTAATAGAGAGCTTAGGGGGTCAGATTTGCTCCATCCTTGCCAGGGCGGGGCAATACCGAGTCCTTGTCCCCAGCAGAAACCGTGGTCCCTTTGCTGTTCCAGATGCTCTGGACCCTGGGTACTGGCTCCCCCTGGCGGTCATGATAGGAAGCGCCCTTCCCCTCTGGCTCCTGTAGAGGGCGTCGCGGATGCATTGATCCTTTAGTTCCTTCACTGTCCATCCCCACAGCCTTTATCCAGCAACCTCTGTACAGCCAGGGCCTGCCCACAGAGATGGATCAGGTGCTCCCTGGCTGACCAAGGAGGAGGGAATGCAC
CAGTCCTAAAAGCTCCCCTGATAATTCTAATTACAGCCAGACACGCAAACCACCTTTTCAAACCTTATCACTTCACTGTCTTCCACTTTGGAAGATACCATCACAATCACAATCTCAATGGCTCCCCCTGGAGCTCAATGCAGATAGTGCACTATGGAGTTGCACAGTGTGGCAGCTGTGCCTAAACACATTCACCCTCTGGAAAACCCTCAAATCCAAGAGTTTGAATAAGTATAATTAATGTAAAGCCCTTCTTTAT
GGGAAAAGGGAGACTCCCTTTCCCAGTCTGCTAAGTAACTAGTGCCTTCCCCAGGCACTGACGCTACTGCTAGACCAAGGCCCGCTAGGTAATGGGCGCCTTCTCAGGCACTGGCCTTACCACTAGACCAGGGAGCCCTCTAGTGGCCCTGTTTGGGAGTAACAGAGGGCTTACACTTGTCTTCTGGTCACTTCTCACTGTGTCCCTTCAGCTCCTATCTCTGTATGGCTGGTTTTTCCCAGGTGATAACTGTAGAACAAAGATTATTAT
TAAAAAGATGTTTGAAAAGTATTTTTCATTTGTGTGTTGTATGAAAAGCCTTAATTAAATGAAGACAATGCTGATCTGTTTGTACTGAGAAACTGAGGGTATGCTGCCACCTGCTGGTCAACTCTTGGTGTGACCAACTGCTCTACAGTTGGTTGAGGCTTGGGAAATTCTGCCACCTGGCGGCTTTTCCTGCAGTTTCTGGGTCAATTCTAAGGATAAGCTTTGTTATGTTAACTCTAAATCAGCTATGTCTGCTACAGACAAAAGAGCACTCCACTTTAAGG
AGTCACAACAGAGAAACCACAGTGAAAATCGCAGGTATTCTCTGACCCACTTAATGCACCTGGGAGGGTTGGCTGATGTAGCTCAATTGTAATTAAATACATCACCTATAGTCTGGCATTCTCCTCTACCATTGGGAGGCAGTATAAGATTGCAGCTTAAAGCACAGGCCTTTCACCAATTTTCACCTCTAGGAATTTAATTCACAGTGAACAGCTGTTTGAGAGTGTTCATGGCAGTATTGCTTAGAACAGCAAGAGGCTGGA
ACAGCAAAGGGGTGCTTTCCTGGGAAGGAGCAGGTCAATCTTTTTATGAAGACAAGCTGTAATCAATCAGCTGGGTATAAGATGGGGTTTTCACCCTTTCCAAGCTGCATGAGCTCCAGCCACCCCTAGGAGGAGACAACATATCACGCATCTCAAGTGAGTGGCTGTGGGGAGGGGCAAGCTGACTGTTTGGATAGGTGGGGCCTAAGTTGTACATTATGACCAACTGAGGCCAGTGGTT
CTAATTAAAGTGATAACTGCAGTATTAGCTTTTATATAATTCCAATAACCAAATCGAGACTGCCCATTTAGGTTTTCAAAAGGAATCTGTTAGCACCATCTTGTGACTATTTTGGTACCGCTTAAAGAACAAAATTTTCAGCCTGAGGCTTGCTTGTGTTCAAAAAGGCGTCTTCTCGCGCCCTCTTGTGATGTGTTACAAAACTGGGAGAAACAACAGATACAGGATAACGCCTGTGGTTCCAGGAATTGCTCTTCCTGCTATCATAGCTATTAGTGATTCTTTGAAAAATCACGGCTATTAATAA
TTCTAACATGCAAGTAAACTTTTTAATGGACCTAACGTCTCATCTGACAGATATCACGGCCTTAGGTCGGAGCAAATGATCAGCCTGGAACCCACTCCAGACTGGTCTGCAGTTCTGCATGTGACCACACAGTGTCGCTATCTTCTCAGTTCTAGCCGAATAGCTCTGGCCCGCACCTTGGTTCAAAAAAACATTTTTTTTTTTTTTTTTTTGGCTGGGCGCGGTGGCTCACACCTGTAATCCCAGCACTT
TTTTGCTTTATTTTAACAGGCAGTTAACTTAGTTGGCTTTGCTCTGCAAGTCTTGACCCATTTTCTTTAGGCTGTGCATTCAATGTTAATTTAATTTCAAAGCTGTTGCAGTGCTATTTTGTCTGCTTTACATGTGTGCCACCTAGGGGCCAGTCTGGGTCCTGGAGAGTGTTCAATGTTGTAGTTTAGTTCTCAAAGTCTTTGCTATGTTGATTCTTGTCCATTCCATAGCTCACGGATGATCTCAGGACTTTACACATTGATCTAAAGG
ACAATCAGATCTGTAAGAAGTCAAGAAATCACCTCTTACAGCAAGCCCCAGATCAGGATCCTTTCTTCCTAACCCCTCCTGGTTTCAACGCTCAGGGAGGTTGAAGTGAGAAGACAGCGCCCTCTGTTGGAATTAGCCAGAACTGCACCCAGGAACTTAAGGAAAGGTGCAGAAGAGAGAGTAGGGGTCAGTGACCAGGGAATTTTAAGGTGAAAAGGGGCCTCAGGCACAACTCACCAGGATATCCATTGCC
AATATTGAGAAGTGCTACTTTCACACGTGAAGCAACACTTCAATATACATGGATTTTAGAATGAAGTCTAAACGATCTACTGGATTTCCTGGAAGAAAATACAGCGAGTGCTTCACTTAGAGATGGCGAGGCCAGCAGATGGCGGTGTGGACCAGAAAATAAAAATCTCCCCTTCGCAGCGATCGGGCTTTTGGGGTAAGACAGGCCAGGTTTACTTACTAACCTTGAAGAGCTTTTGAATTTAAAGGCCTTTCAGTTGTCCATGCAGAAGGACT
AGAAATTCTTTACCCCAAGATATCTGCCTTTATTGCAAACAACCAGGGCATTGGAAAAGGGATTGACCGCTTTTATGTAAGAGGTCTGCCAATAAGCCTCCCTTTAGGCTGAACTGTTTCTCCACTAGAGGGAGCCCAAGAGACCTTAGCCCTCCTGATAATGGCATTGACGGGGCTCCCAGGGATTCTCTACTAAATTGCTCCCGTAATACCTTTAAATGAACATGGAGAAACAGGTTAAAATAAATGG
GTAGCTTTGGGCAAGCCATCCCTAGGCCTGAGTGTTCTCAGCTGTGGTGAAAACCACTTCCAAGGCCCTTTCCAACCCTAAGGTTCAGAGACTGCTCCTGGGCTAACAAAAATTTGCTAAATTCTGACCTCTAGTGGCTGTGTCCACTCATTACTCCTTCCAACTGGGATTGCTGGCATCTATACTTCCAGGCTGTTTCTTCAACATTCACTCCATAGACTTCCTGAACACCTACTATG
AAAACTTTAATTATGTAGTTACCCCTCAACTCCTGCTTTCCCCTGTTGGGGGCTACACCTGTGCTGCCCCATGTAATCTGGACGTTGACCTCCCGTGCCCCCTTTTGCTTTCCGTTAGGCTACAGTGGTAACCACAGTACTGTCTTTTTGCCACTAGGGGTCACTGTCACATGTCCAAAGAAGTGAGCTTGGCCGCTGTAGATTAGAACCACAGGGGTGGTAGACTGCAGATCTATCAGGAGACCCTAGGGGGCCATCTCAACCCCACCTCTTCCTCCACCCTGAAATAATTTTGGATGGATAGGTGTTTTTGGAACTAAGACATCTCCAGTTAAGGCGATGTTTGCTTCACGCCTGCACCTGTGTCC
AGTGATCCTCCCGCCTTGGCCTCCTGCAGTGCTAGGAGTATAGGTGTGAGCCACTGCGCTGGGCAGGTTTGTTTTCTGGCTGCTTTTTCAATCCATCTCTTTGTGGTTCTCAATCCGCAAGGGCCTGCAGGGGGCGTCCAGTGCCTAGGGAAAAGGGGCTCCTGGCCTGGACTCTCAACCTCATGGGGCCTGCAGAGGGCGTCTAGCATACGGGGAAAATGGAGTGTGTGGTTCCTGGCCTGTGGAAGAGGGGATCTGGCCTAAGTGGGCTGTCATGTCTTGTTCCAGAAAGGGGCTGGAAATGAGCAAGAAACCAA
AGGGATTCTGAAGCAGGGAGCACAAAGAGCAAGCTCTTAACATTTTGGCTTCCGGTTGCCGAAATATTTAATACCACATCAGATTGTGAAGGGATAGAAAAGAAATGTAATGTTACCACATTACGTCACTAGGTGGTAGTCAAGGATCATTGCTTTGTTAGTATGCGGTAACCCTTGACTGGCCAGCAGGGGGCCCATGTCAATGACATTGCTGGAAAAAGTTTGGGATCTCAAGCCGATGTGTGTTTGTGCGTGGTGTGTGTGCCTGCGCGCAAGAGGGAATAGGGAGGGAGGGTGAGGACAGAGGGAG
GCAGTCCTGGTGCCAGGCTCCACAAGGCAAAGATGCTCCGCGTGCCTGTGGGTGGTCCCGCAATGAGCTCTGTGGCTGCCAGATGCACCTCCCCTCCAAGGCCTCTGCTGCCTCCCAGTGGCTCACTTTGTTTGTGGCACTGCAAACCGAATCCTGTTAAAAAGCATAGTTAGAAGGCAGCACCATGCTCCTCACTCTTGAAAGCCGGCGGGTGGACCAAGTCTCTACCTTGAAATCCCAGTCACCGTGC
CTCCCCTCTCTGTGGGTTCCCCTGTCAGGCATCAGTGCCTTCTCCGGCATCAGTACCCTCTCCGGCATCCGTGCCCTCTCCTCAGGAAAGGAGTCTTGTACTGCATAATTGCTCCCGTGTAAACAGCGGCATCTAGTGGTCTTTGGGGAGAATAAATCAGAGGATGTGATTTAAACCCTTGATTCAGAAGGCATTCATAATATACCCATGGAAACTTTTCTTGTCCACAGGGATCCCAAACTACAACCAAACCAAAACTGTGAATTTCTACCT
TTTTCATTTTTTAGATTGCAGCCCGAGAGCTCAATATTTATTGCCATTTAGATCACAACTTTATGACAGCAAGTATACCTACTCACAGACTGTTTGTTCATGTACGCCGCCTGGTGGCAAAAGGATATAAGGTCAGCTTTGGCTTTAACTTGTGGGGAAAGGAAATTGGGATTCTCCTCCAGAGAGTGCAAACGTGTTTTGTAAGGTGGTAGGTAGGCTTCAATTGGTTTAGAATTTTGCATT
CTTTATATGAATGATCTGTCCTTTATATTCTTGATGATGAACTATCAAAACGCCAGTTTAGAGGATGGCTTTCAGAAAGATGGACTTGGAGAAAAAGCGCTCCCTAGCTGCTGTTTTACCGTGTGGACACTAGATGGTGCAGTGGTCATACTGATCAGCCAATGTAATACTGGTAAGACACCAGAGACTTGATGTTGGTGCTTAATAGCTTCCATTGAAAAGACAGATGTACCTATAAATGTATTGTTTGAATAGTTCTCT
GATTATTTCTCACATTTTGTATGAGGATCCTAATTCCGAAGTTGTTTTCTTTCTCCAACATGCTTGGGTCGTCTCATAAGGAACCCGCCTTAAAGGCAACGACACATATGCTGCCACCTAGTGGAGGAAAATGATCAGCTTCTACAACTGCGTAAAGTCACGAATCACTTAACCACAGAAATACAGATACGGTCTGAGAAACGCGTCTTTAGGTGATTTCATCGTTGTGCAAACATCATAGAGTGTACTCACACAAGCCTAGATA
TTTGTTTGGCAGACAACATATCTCCAGGCGGAGGAGCTTTATTTTTTGTTTTATCTTTCATCTTTAGATGAAACAGGTGGAACCCCTGCTTTAGATAGAAGTAGGTGCTGACCTCTAGTGGACATGTGTAGCAATACAGCTCTACACAGAAGTAGGTGCTGACCTCTAGTGGACATGTGTAGCAATACAGCTCTACACGGAAGTAGGTGCTGACCTCTAGTGGACATATATAGCACTACAGCACTGCAGAGAAGTTGCTTAGGGAGAATACTATTGAAAAATGCACTCTAGAAAGATTGCTCTGTTTTCTGCTTTTGCGGATCCCTCAGGATCCTGAAAATCTCTCCTGTACCTTCCACATTTTGGGAGTGCTACA
CTGCCGGGCTCTCAATGCCATGAATAGGAGCCACTTCCCTGCAACTGCCTGGCTCATCACTCCAACCCAGCACCTGAGCTGTCAGTGAGTGAGGTAAGACCGCCATCATGTGGCCAGGAAGGAGGACAGACCCTGTTTTACTTTCCCAGGAATTCTCTTCTGAGGATATGCCTCCAACTGCTTCTCAGTTACAAAAACCAACAGTTCTGGCCACGTCTTATGCATAGACCACTGTTTTAGTTTTGCCTTCACATT
TGGCACAATTCCTGGTCCCAGGTCTGTTCCGTTCGATCCTTGGTTGCTTCCTGCTTGCCTCCGTCCTTCACCTCCCCAAGAGTTCGGCAAAACCCTGGTTGTCGAAATGCTGTAGTGTGGATAACACGCCATCTAGTGGTTAACAGGACAATTGCAAAAATAGCTTCACAGGTCATATGTCAAACTATTCCAAAATTGGGCTTCAGACCTCAGTTATCTATGCCACTGGTCCTCAGGGTTTGCTTCACATGAAAATCACCTGAGGAG
ACATCCTGCACATGTACCCCAGAACTTAAAATTTAAATTTAAAAAAGTCACTAGTTAAGCCTTAATGGGAACTTCGTAAGAAATGCGGGTTTACCATGCAGAAATCATTCTGACCACCAGGGGTCTCTTTCTACACACCACTGGGACTGAAAGCTCGCTAGAATTCCTTTGTGTCTTTATGGCTCTCGGCCTAGCTGCTCAGTGTGGTGGTGGCATTTCGTGGCCTGTCACCTGGGAGCTTGTCAGA
ATTAAACCTAAAGAATCAGTTAAGTAACAGAAGTACCATCAAAAGTGACAGGATGCCAGGTCAGGGAAACCATTGAGAACAAAGGCAAGCAACATAAACGAGAGTCTGCAGTAACGCAGGCAGACACTAGGTGGAGAACCAGACCACAGCTTACCATGAAAACACAGGGACTGCAGAATTGCAGACTGTCAACAGGAGCTCTCCTGAAGAAAAACTGGCAAACCTTCTCAGGTAACTACAAGCAAAAGCCCAGA
CCGCACTTAGCCCAGGGGACCCATTCTAAAGTTTCCTCAGTGTGTAATCTACTCTACCTGTCTCCCTTCCCCTAAACAGTGGATACAAAACACTTCATCTCCCTAAAAAGCAGGCAGGGCCAATTTTTGTCACTAGGTGGCATGCACATATAAGCAGTGAGTTGAGTTGCAGAAAAGATGAAGGAAAACTAGAAAAAGCAAACCCATTCAACAACAAAGAAGGAACTTCAAGAATGAGGTAAACATAT
GCAGGAGGGCCGGGCATCAGCAGATGCACCTCGGCCTGAGGCATGGCCATTAGCCCAGGGAAGGATAGAGGGGGGCCACGGGCTCCCTGCCTTGCAGTCCTTGCGGCAAACCAAGGGGACAGCGCCACCTGCTGATGGAGGAAGAGCCCACCTAGGCACGCAGGAGCCCTTCAGTCTCCCATCAATAAGGCCTATCCCTTGCTCAGGGCACCAGTCCAGCAGCCAGAAGACCCAACCCCACCCACTGGATCTGTCAGGTCAGACTTCCACTGCACA
TGAGCCGAGATCATGCCACTGCACTCCAGCCTGGGCGACAGATTGAGACTCTGTCTCAAAAAAAACAAAACAAAACAAAACAAATGCTCTTGCAGTAGTTCAGAGCCCTTGCCTGTGAATGAGCAGCACCTGCTGGTCATCCAAGGCGATGCAGTATCTCATGTTTACAAAGGTCTGGCCAGGACCACACGCCAAAAACTGCATGGAGAGTATCATCAGGGGCTCTCTCCAAAAACACACTGTGAACAAGCAGCATGAAACAGG
TCCCTTTCGGGTCCTCAGCCTTCCCGTCTATGAAAGGGTATAGACCAGCTGCTCCTGAAGGCCCCTTCCTCTCTATGAGATTGAATGACTAGAGTCTAAAAACAGCATGTGCTGCTACTGCCATCTAGCAGTCCAACTAGGGCTGCATGGATTTAGCTTTCCTCAGGTATTTTGAAAGACATCAGGGGGCTATTATTCAAAACACAAAAACTTCATTGAATATGCAAAGATCCTACAGCCCCT
CACCATGCTATGAATACAATAAGCATCAAGTTATCCTTTTGAAGGAATACAAGAAGACAATAATAAACAACCAAAGCTTAGTTGTAGCATCTTACCTGTTTTCCTGTTTCCACCACTAGGCGACACCACTGACCTGTAATAATCCACTCTTCTCCAACAGGCTCAGCACAGCCATCCTTAGCAATCATGTCAATTAAGCAACAGTAAAAGAGATGTCTATCCTACACAGTAACTATCCTAAATTATTCCTT
TGATCAAATTAGTTCAAGTGGAATTTCTAGAAGCACTGAAGAGCACAACATGACAACTCCGGGGAAGAGAAATAGGCTAATGGGATACAACTGTGTACATCAGAACCACGAAAACCCACTGTCCACCAGTAGATGTCACTGTAGAGACACCCCAGGGATGTCAAATGAAACTATACCTATGGTCACCAGAAAAAACGGGTCTAAATCCAACTTCTGCAGATGGAATCCTTTTATAAAGAAAGAATGCTTTGGTTTT
CTTCCCTGCTGCTGTTAGGACCTCCTCCTCCACCCACTCCTGGTGGGACAGACCCAGCGCCCCTTAGCCCAGCAGGTACTCCTGGCCCACCTCTGCTGCACCCGCTCACCTGGCGGAGCAGCAGCGCCCCCTGCCGGTGGTCCGGGGCTGGCCGGCGCGCCCTAAGGCCGGACTCTTAGCTTCTGCCACCACCTGGTGGCCATTTCTGGAAGCGCAGCTGGGAGCCCAGATCCGGTGAGCAAAAGCTCTCGTGGGTTCCAAGAGAGGCCCTGCTGGTCCAGCCAGGTGTGGCAACGACCAGCGCGCAAAGTATTCCAGGCAGGGCT
TAAAGAAACAAATCTCAAAAAGAAGACCATGCCACATCTTGTGTAGAAAAATAACATTGCCCTTTAACTTGGCCCATCCTTAATGGAAAAATATTAGCAAAGAGGAACCTTGAGCGCCACCTAGTGTTTGGAGTGTGCTGTGCTGCTCACAGTTTTTCTTGCTATCATTCCTATTTCAGTTACTTCATTATTTCATTTTCAAGTAACCATTCTTCAGATTGTCCCTTGAACGTAAACATAGAA
AGCAGGCTGGAGGGGCCCAGGGGCCTGCTAAGCTGGGTCCCAGGAGAAGGATACCATTTCCATCCCTCAAGCACCCATACAAGTTTATAGAGGGAAACCGCACAAGCTGCCCTCTGGTGGCAGATGCTTGAAATTCCAGCAGAGGCCCATCTGTCTCACAGGATGGGTCAAGGCCTGCCTAGCAAGGTAGGGAAGTCTTTCCTCGTGTCTGGCCAGCAGCCAGACTGCTAACAGCTATCTCTCCCAACC
TGAAAGCAGAGATCTCCTGCTTGCAGAGGGGGCATAACGTCGGTCTCTAGCAGATGTAAAAAAGAGAAGAACTGGAAAACTAGAGGCTTTTGGCAAAGGGCATACAAGGTCGCCCAGGGAGGGAATTCTCATCCCACTAGGTGGCGCTGTAAGCCTTGAAATACCAGGCAGTAACTTTGCCTCCATATGCCCTCTGAACAAAGGACAGAGAGGGAAGTCTGACATGTGGCAAGTTGTTCCCAGCATACCTCCTAGCAGGAGAAAGTTCATTTGTCTCATAGAGGGG
TGATAACTGTGCCCATTATCAATTCATTGTCTCTCCATCCCCAATCCATCGTGGCCCTGCTTTGAGACACTGGAACTGGCCCCTGGAAACATTCCTCCTTTGCCAGCAGGCACAATCTAGGCCTTGTCAGCAGAGGGCGCTGGAGGGACACCACAATGCCTAGCAGATGTGGGGCATTCCACGGTTCCAAGGTGCTTTTCTTCCTCCTACAGCAAAACTGTCCACAGTGCGCAAGAGATCCGGTGGCTCTTACTCTCTGGCAAGTTTTGCTGCACTCTAGTGGCCACTTCCTGCTGGCCAGCCTTGGCTTGCTGGCTTCAGACATGCTCTGGCCTGTGATACCCCAGCAAATTTCCAGGCCATTCAGTGGGCCTCCGCCCTCTCCAAGGAGG
CATGGGGGCTGGGGTCAAGAGAGGGCGAAGACTTCAGGATTCTCTTGGCCCCATGCATAGCAGCCCAAAACTCCCTCTAACACTCCCTGCTGTTCCCGCCTCGGAATCGCCCCTTGGGCAAAAGGCCTCTGGCGCCCCCTACTGGCAGTTCAGCTTCAAGACTCCCAAGCCCTCACGCTTCAACCCTGTCTGAAGTGAGGTCCAGCCTGAACACTTCTAGGGCCAATTCCAGGCTGCAGAGAGGTGGTGTGGGGCCTGGGCCAGGACGGAAGTCTTGT
TGAGTAATGTGATAATAAAACAATTTAAGTCAAAATTGGGCTTCAAAGGGCATGATGTTTCACTTTTAACAGGGGACTCATTCTCAGCCCTCACGCTAGTGTCAGCCACGCATAGTGTCAGTGACACCTAGTGGTTCAAGCAAGAACTGCAACTTCATTGAATGGTGGACGATTTCAAAGAAAAACAGGTTCTCCCTTAGATAAGCCTCTGGATCCCTTTGATGAGGTGTTGAAATGAGGGCCTACCAGTCCCTGGTGTCTCCCATTTTGGCCTGTTC
GTGATCCACCCACCTCAGCCTCCCAAAGTGCTGATATTACAGGTTTGAGCCACCCCACCTGGCCTGGGAACACTATTTTCTAACATTGGGCCAGTTTGTTTCATTTATGCGGCAATGGCGCTACCTAGTGGCTCAATGGAGAAGGGCGCAGAGGGTAAACACCAGCCCACAGCAGGGCTTGGAAAAACACTCAAGGAATGTGAGCAGAAGATGAACATCTCTGTCTGGGGGAAAAATGGTATCATTAAACTGTAGCAACCTCAGT
TTATTATTGATGCTTCCGATGACAGTCTGGACTTTAGAACCCTGTTCCTGGGGCTCCAGGAAGGCGGACCCCAAGACGCCTAGGAGCGCCGCCTGCTGCGGACGCAAAACCTGCGCCCCCCAGCGGACGCTCTGGGTTCTTGCTCATAAAATAAATCAAACTCGTGCCTGCGCCTCCTTGTGGTGGGAAGGGAGCATGACGCGGTGACTGGCCCGGGCGCTGACAGTTTCCTTGCTGTGATGTCAGCCCCCGCCGCAGATGTGGTTACCCCCACGCTTTCTGCTGGCTGACTG
TAGCTCATTTAGGTCAGGCAGGCCCATAAAACAGCAGCCCATCACCAGGACCTTGGGACTTTCTATTTATAACGTTCCCGATGCCTCCCTTGATAGTTTTTTCCTCTACAAAATGTTGTCACTGCTGCCGCTCGTTGTTCCCACTAGGCGGCACTCTAAGCTCATCGTCAATGCGAGGACCGAGCACCTGCTAAAATCTGCGGCAGGCATCTCCGTTGTGCAAAATTGGTAACAGTTTGGATTTTATTCATCGAAACTTTAGAATGGAAAATGATTGTTTCTAAACGAGGCAACAAGGCAGGCCATATGGTTTGACTGCGTCTGAGAGTATGTGGTCTTTGGAATCCTGTTACTGCGTCGTCTCCCTCTAGGGTGCATCATCTCAGACCAGGAAGGCAAAGCTGCCGGGGACAATAATAGGGTTGCGGTGACACCTGGGGGTGGCCCTCTCCTCCTCAGTGCTGATGCCTTGGGACTATAGGACCTG
CCTTGGGAAATCACTAAACTATAAAATTCACAGGAAAGCACATTTCATATCTTTAAATACATTCCATTGCCTCTGCTAGGTTCAAGCTCAGAGAATTTCAAAATGCAATCACTGCTCTGGCCAGTTGAGGGCGGAATTGCCCTTCTTTTTGCACATACATCGTGCTTATGCGTTTGGAAAAGAGGAACCATCAAACCATCTGCCGAAAGGGGGCACTCAGCTAAGGAAGGAAAATGAGAATGGACAGGCAAATTGGAAAGCTGCAGCACAAAGCGACCCCAGTTTCGTGAAGTATGGGAAAAAAAAAAAAG
AAGTATAACAGTAAGAAAATGTACTATATTTTCTTTCACTCAGCACACCCCATCTTACTGGAAACGAGAATAAATCTTACTAGAAACTAGAAACCAGGTTTCAACTAAGTCGCCACCGCCACCTGGTGGCAGTCTGTGAAAATTGCAGGAGTAGAGACGACAACAGGCAGCCTCTTGCAGCTCCAGCCTGGCCAACTTGATGGTGGGAGACGAGACTACCAGTTGTCCTCAATGATCTGTTCTCCTATTTTTACAAGTTTTGC
GCCGGGAAGAGAAGACAGGCAGAGGGCAGCGGTGTCACAACAAGCCGTGCTCCAGAGGGGAGTGGATATGGCCTGGAGAGCGAGGAGGGCTTTTTCCTGCCTGAGAGGTGAGTGAGACTCCTTCTGTGGCACAAATGCTCCTCCTGGTGGCCGCACCAGGCTATGGCAGGGAAGAGGAAACGAAGGAGGCGGGCTGGAGGGGCTGAGCTGGGTTGGGAAGAAAGTCCCGGAAGTAGCATCATTTAATCGACATTGATGTGAATTTCCAG
TCAAACCAGCTCTGTTCAAATCATGACAAATTTCATTTTATAAAGGGAGGAGATTAACCAGGCCAGTTAGCTTGGAACTAGGCAATGTTATATACTCTGTAGTTTAAATAACTCACTTCTTCCCTTAGTAGCATCTGGATGCTTCCAGCAGGGGGCGCTGTGAGCCAGAGCCTCGTCAGGCGCGGACGCTCTCAGATGCCTAATTCCGTGGTGGGTTGCAGTCCCCTACCTGGGGCCCTAGCTGTCTCACTGTCTGTTGGCAACTCCAGTTCTTT
TTCCCTGACAAGGAATGCAGGGGTGAAATGAAGCAGGCTTGGTGGGGAGAAGTTTGGGAGATGTTTAGGAGGGTGAAGATGAAAGTGGACCACTCCAGAGATTCCACTGAAGTACCCCAGTCAGCCACTAGGTGACAGCACCGCCCCCAGGAAGTGTTCCTAGGGACCTAGCCCTCTTCCCAAGGAACAGGGAGCAAAGAAATCTTTCAGCCCAGCAGGTTCCTGGGGGTCTGTGGATGGGCATC
TGGTATGTGAATGTGTCCATTTTTAATGAGGAAAATGAGGTCAGCATCAGTTGGGAACTTTCAGGAGAACACAGTGTACTGTACCAATTAGTGAGTCTTCTCAGGAGGCCGCAGTGACACAATTCTTTATCCTGCTGCCAGGTGGCGCTGTGCAGTAGTAGGTACAGTCTTGCACACTGCATAAAATGTCTGCTCCTGACATGGCAGTTTAATTGTATTACTAACCTGGTAACTGATTCTACTGGAAGTGTGAAAATAAA
CAAATCCTATCACGCTGGATCTGAACTGGATCTGAAATAATATTGGGGATCGCCAAGGGGCTCAGATATTTCTTTAAGTCGCCCGTGAGCAAGAACCATCAACTTGGCCACATCCTCGTTTGTCCAGCAGAGGGCAGCTGATTCCCAGCCGCTTGGAATTGCTCTGCCCAGAAGGGCTCACTTTTTTTTTCCTCTTTGAAATTCTGAAATTGATGGGAGATTCAAAAAAAAAAAAAAAAAAAAAAAATCCCACAG
CCAAAAAATCCTTTAGGGACTCTCTGGCCTAATGACCTAATTTCTTTTTCACTGAACGGCCTGTTGTTCTTAGAAGTAATGAAAGAGGCTAGGCACTAAGACGGCAATGTTACATAGTGACACTAGGGGGCAGACTATTTAGGCAGAAGGTTTTCATAAACTGTTCCAGTGCCAATAAGGTTCCCTCTATGGAAGTTACTGACTAGTCCAGGTTGATGAGCTGCTTTCCTATCTTCTTTTTA
CTGTCATTTTTTAACAGCTTCTGTCTTAACAACTGTAGTGACACCGGAGGACCAAGAACTGGATGTTACAGCTGCTTAGGGTTAAATTTGTTCTTGAGATACAATTTGTCCTTGAGTGCTACATCTCTTTGCCCAGCAGGTGGCAGTAAGCGATTACGAGACATATGGTAACAAGCATCAGCGTAAGAGACTTTGGAGTATACTCAGGGCTACTTGGAAGGATTAACTCTTCAACATTCTGCGAATCTGAATTTAGCTT
CAGGTTGTCATGATCAGGTCCAGAAATTGTCAACGAAGGAACGTTTCCCCTAACAGCTCTGCATCTGCCCAGCCTCACACAGTCTGGGGCTGCTGTGGGTCATCAAATGCTTGACACGCCCCTGGAGGCCATACATCGAGGAAACAAGCTGAGTTTTAATGTCCAGAAAGAACGCTGATCACTTCTCTTAGGGAGGCCCCTAGTGGCGAGAGATGTCATCTGGCGTGGCTGGCAAACTGACCACCCCCATCCACCCCCTTTGGAGGCTGTAGCTGTGCATCCCCACCTGAATGGAGAAGAAGCCCACCTTCAGGGGATGCTATATCAGCA
CCTGGGGCGAGAACATGCTCACACACACAAGACTGTCTTGGTGGGCACTGGTGGGTCCCAAGCCAACCAGGCAGAGCCGGGCTGCGGGCGCCGCTGGCAGTGCAGAGATCGGGTGGTCTCTGGTGCCCCCTGCTGTCCAGCTCGGGAACACCAAGCCTGGGCTATCGCGGATGTCACTGAGCCTGGGGTGGCCGGGCCTGTGCCCAGCCCACCTCTGTTTCCTGGAGGAACAGGCCAAGCACAGACACTTGTACAT
AGTCTGCACTGGCCTTGGAATACCATGAATTCTAGATATTCAATCTCCCGAAAGCAGACTTTTGCCTTGTCCTTGGACACTATGTAACCAGCTTCACGCAGCAAGTGAAGAAGCCTCTCTGTTCCTTAGAGGCATTTCTCCCTCATGGGGGCAGCGAAGAGCAAATCATCAATGTGTTGTAATAGCACACAATTGTCACTAGGTGGCGCAAAAGCCTCAAGGTCGGTAGCCCAAGCCTCCTCGAAAATAGTAGAATTCTTTTTTTATTTTATTTTATTTTTTTAATTATTATTACTATTATTATTATTATTATTATTTTAATTATACTTTA
GGTCAGTCTTTACATTTCCTGTAACTCTTAGAACGCTGTTAAATAAGTGATGCTTTACACGTGGTAGGGCACTTGCTGTGTTCACCGGAATCAAACTAACGGACAAAATTTCAGCTGCACTTATAAATTCTACCACCAGAGGGCAGTAAGTCATCACTGATGGGATTGCCCTGCTGTCCCTTAGGTGCAGGGCAATCCCGTCAGCGGTGTTTGGGGAGGCGGGGAGGGGGGTGCGGAGTGCAGATGCGGGGGAAGGAAGGGATAAGG
CCCCCTTCAGACTCCCAAAATGTTGTAAAAATTGTGGAGACTTCCCCAACTTATGGCCAAGATGGATTAACCCTCTTGCCTTAAATACCTAGAAAACCGTACAACACATACGCAAAGGCAGTTTTTAGACACCGGTCAATAGGTGGCACTAAAGACCATGATCTCCGTTAGGGGAGAAACCAATGAGGCAAAGTGTTTCCAGCTGCCGCGGGAGGAGGGCAGCCGGGCAGAGCCCAGTGTTCTCCCTGAGTGCAGGAGACAGAGCTGAAAGTG
GTATAACAGGAGTTGTTTGCTTTTATTTTATTTTATTTTATTTTATTTTATTTTTTATTAGAGGGACTGGGGATGCCCTCCTTGGGGCTGAGCCAAGGTGCAAAGGTAGAGCTCCCCCTGCTGGCTGACTTTTGCTCCTGCAGCCCTCGGGCGTCTGACGCTTTCGCGTTTATGAAGTCTTGTAGTTTCACAGGGGAGAAAATCAGTGTCGCTCAGCTTCAGGAGGTTCGCTTGCTTTCAGAAACAACGGTCAGTGTGACTGTT
ATAGACAATTAAGCATGGCCCTTTACCTTTTTACAGTAAGGGATCACAGCAAGTGGGACGGAGAGAGAGAAAAAGAAATTCCTTGACGTGTGTCCTTGCAAACAGACAACTAGCCAACGCTGCCTCCTAGTGTCTAAGGTAGACACTGCCTGAGGGATTTGGATGTGAAGCTGTGGTTTGTTGGAGGGGAGGTTTTGCAGTATATATGAATATCTATTAACTGGCCAGCACAAGCAATGGATTAAAAAGTTTAATCACTGTG
ACTGAAATTTGCTAGGGGGAGGGGTAAACGTCACTGCGTGTCTAGTGCAGGGCTGGCCCCTGTCCATCACAAGATCCCGCTAAGAGGAGCTCGTGAGAATCAGGAAGAGCCCCATCCTCATTCAGTGTTCCTCCAGCGCCCTCTGCTGACAAGGTTTAACACTGAGCTAGCTGGCAGAGGAGAAATGTTTACAGGGTCCAGCTCCAATATCACAAAAACGGCAGAGAGGCATGAAGTTGGAGCCACCAGCCTGTAAACTGATAACTGGTACAAGGTGGTT
CACAGACTGTCAGAGTGGGGAGCACTGCTATTTCTAAGAGATCAGACAAATCAGGGATGAACACATCAAGTCAGCCGGACCTCCCAACCCTAGACCTACCTTTGTCAGTGTTTTAGAGCTCTCGTACCTCTAGAGGGAGCCATTTGCATACTGCACAACCCACACAACCATATGGGGCAGCCCCCAGCCTTGCTCTTTTTTTCTACTTGACAATAAGCTTTAATGCACACCTTTTAAAACAGTTTGCGAAGAGGGGT
CTCTTTGTGAATTCATCCAATTCTTGGTAGGATAAATTAGTGAGCTGTTTTCTCCCAGTTGCTTGACTTAAAGGCATGCTCTGGTTCCCACTGGGTGGGAAATCCCTTGAATGCCCTCTGGTGGCGAGAAAGAACGATTGCATCTTCTTGTGGATTTCCTCTGCCTGGAATTGCCTTAGTCACCAAGTTCATGGAGCCCACTACTCTGTAAATTGTTGTGGATTTGTCTTTGTTCTTAATTCCATTGGAA
TCAATAGTCTGCCAAAGACATGTGAGTTTTCTAAAGCTATTTCCATCCATGTCGGATTGGGGTGAGAGAAGGGAGACCCAGTTAGGCTGCTGGTAAATGTGTACATGGCCTGCACCTGCAATAATATAACCTGAACACTAGAGGGCACCAGAGCCCAAGAGTCAGGCAGCCCCAGACTTGGCCCTGAGCAGGAAGCACCAGGCGCAATAAAAGCCCCCTCCAGACCCCATAACTATCCAGGCTGCAAGAGCTGCAAG
CAGTTGCCTTACCTGCTAAGAGATGTGGAAACAATTCCTTACAGCTCTAAAACTGAGACTAAACAATCCATTACCATTTAATTGTCTGAGACCCACTGATACCACTAGAGGGCACTCATACACTGGCATATGCTGGGGAGGTTTCCCCAGTGTCAGGTAACTTACAGGTTCTTTCCCATCCATGGCTTCCATCCATAGCCTTCTGTTAGCTTCTGAAAGGGCCTGCAGAGTGATGGTTCCTGGCCTGAGGGGGAAAA
TGTCTTTATATGTAATCCAAATCTAGTTATTCATCAATTCATTGATTCTTAATCATGGTAACTTCTGCCCATTGGAAAAAGGAGAGTGCATTGGCTAAAAACCCACTGCTGCCACCTAGTGTTACTGGGCAAGCACTGCCTCAGCTTGACACCTTGCCTTTGTGCATCAGAAAGACATCATCCTTTGTATTGTGACACACACACACACACACACACACACAGAGATGTTACTTTAGCAATGATCTTCATA
ATAGGGAGAAAGAAAATCCAGGAGGAGCTTTGGCAGCACTCACTGTGGGGAGGGGGAGGCTGGAGAGCAGGGTGACACCACTGACTCCGGAGGCACCTGATGTGTCTCTCACGCCACCTGCTGGCCAGCTGGGGTCTCCCTGCCATTGTCCTTGTAATAGGGATTGGCCAGAACCCTGAGGACAGGACATTTGTGTCCCCACAGGTATTGGCATCGGTCCCTAAACCCACGGAAGCTGATTGAAGTGAAGTTCTCCCA
ATGGAGGCCACACCAGGTGAGCACCCTTGGGAGGGAGACGCATAGCCTGACTGGGGTGCTAATGGGTCCCCGGCACTGGGTTCTCCACATGAACAGTTGTGTGAATCCAGGAGGCTCAGATCACGTGCCACAGCGCCACCTACTGGCCTGTGAACAACAACAGCATCCTGTTGTAAAGTCGGCAAACAATCATTTAAAAATTTTCAGGCCAGGCGCGGTGGCTCACGCCTGTAATCCCAGCACTTTGGGAGGCTGAGGTGGGC
CAGGCTGAGCCACCGCACCACCCAGCTGTCCTTGTAGCTTTTATGCTGTTGGGGGATGGACAAGTTGAGTAGAAACCCAGGCTAGAGTGATTTAATTGCCTGTTACTAGGGACTGAGTGCTGTGGGCACAGCCTGCCTCTAGGTGTCTCTATCTGGATCCACAGGTCTGCAGTTGTGGATTCCCGGACCTGCAAAGCAGTAGGGGGCCTGAGAGAGCCCTCTGTGCTTTCATCCAGTGCCTTATGGTGCGGCCAGAAGAACAGAGAGAAAAAAACTGGCCGGGCCCACGCGGGAGATCCATGGCAAGGCCCG
GAGGGAATAACACTGGCTCTGTGTTTCTAAGTCTAGCTGCAGCTCCAGTTCCATCTGCTACCAGCCCCTCTCTACTTAAGACTGGCACTACGGAGGTGAAAAGAGAGGCACAGCTTTGTGCTGCCCTCTGCTGGTTTCTTGGACACTGTGCTTCTTAGATGGGGACAATTTCCATGCACCCAACTCACCTTCGTTAATCCCTGTGTTGGATGGTGGGGACACACAGATGAGGTCCATTTCTGCTGTGTGTGTGTGCGTGT
ACCCCCTTTCCAAAGGCCAGGTTGGTCGTGACCTCTGCAGTGGGAGGACACAGATCCCTGAGCCCCAAGGCCCCTTGGAGGGCCCAGAGGCAAGATGTAGAGTCATTCTGGGATATGGCCACCAGGTGGTGCCAGTGACCTACCTGGCCAAATTCTTAGAGGCACTGAAGAGCAGAGGGACTGAGAGGAGACACCCTCTAGTTCAGGGGCTTGCACCCCACATGTCCAAGAGATCTGAGAGCTT
ACATAGACTCTACTTCATAATGGGTGGAGTGTCAAAGTCCCATTGTAAGAACAGCAGGTGGGATGGGACATACGAGTCACCTTTGGAAAATGAATTAGCCACATCGAGAGCACCACTGCAATTTGAAAAGTACTCCTCTAGAGGGCACTGTTGTCATGTGACGCTGGATCCATTTGACTGGGGAATGGGGTGGAGTGATGGGAAGTGTGTTGGGGAGACAGAATAAGGAATTTGGGTGTTGGCAAAGGGGCGGCTTATCCTTTTTGAATTGATCATTCCTTCT
CATTGCCCCACACTTCAGACTCTTTCTGACCCCCTCTCCCCAACTCCGAAACCCCCCAGTCCAAGGTGCAGCACAACCCCCCACAATTGGCAATTGACACAAAGAGTGCTGGTCTATGCCTCCACCTGCTGGTGGCCACTGGGAAGTGAAGCTGTCAAAAGCCAAAGGGCTCCCTGAACTGAGAGTTAAGAATGTTGTAGAAAGATCAGGTCTTTCCCCCTCCTAAAAGAAACACATGCCAATAAACATATAAGAAAGCC
CTCACAGCACCCGCCTGGCTTGCTGGGTGCCCCTCTGCCCCAGTCCTGCCCTGGAGTCTGCAACCCCGCTTGCTTGGGGCCTGGGCTGTGCTGGGCCTCCTGGGTGGTGGGGCACTGTGCCCGCTGCCCGCTAGGTGTCGCTGTCCCCTGCCAGATCCTGCAGAGCTGCAGCCTGTGTGGCCCTGGAAATGGGGTGGGGTCTCCAGGGGGAACAGAGCTGCTGCTGCAGCCACCTCTGCTGTCTCCACCTGGGACCCCTTTGT
TCCCAAAGAGGAGCTTCTCCCCTGCCTCCTCCCCAGCCTCCAAATAATCACCCAGCCTAGTTCCTCCCAGGCCGCTGAGGTACCGTTGGCATACGAAGTCATTCTTTGCTCCATCATGCCCTCTACTGGCTGTCCTGAGCAATTGCTGGCATCAAGACCAGTTGCTACACCCAAATTGCTTTAGAATCACTGATGACGGAGCTGAAAGGGACTTGAGACATCATCTAGCCCAGGCATTCTCAGGGGATGGAGGTTATATCAGAGCCACCATGG
GTGGCCAGCTGGCAGGGCCTTCTCAACTCAACCTCCCTCATCACCCGGTTCCCAAGCCAGCCTCATAACCTGTCTTTCCTCCTTTAGAAGCCGCTGGGGACCGTTTCTCTTCTCTTCCCAACAGCACCACCTGCTGGCCATAGAGGCACTTGGCCTTCTACTAATCACACCCAGTCTGGCCTGAGTTGGAGATGGCCGCACACACTCCGGCCGTCAGTGCTCCATGTGGAGAAGACAAGAGTACAGAGATGCAGCATCTAACAGAGTCAGAGGAAG
TCAGGGTGAGGGGACCCCAGGGACTGAATAGGGGCCTGTAAAGCTGCAGCCCTCCGCGTGGGGCCCTGGACCCAGGTGGAAACCAAGCGAAGGGATGAACCGGGGCGCTGAGCCCCATGTCCCCAGCAGATGGCGCCCTCGGCCTGGGAAGGGAAGGGCTTGGCTGGGAGGAGGGCTGGTGATGGAGGAAGCCCTCCCTGCCTGTTGGCGGTCTCTGCTCTCTGGCCCCGTTCACTTCTGCACAGGTGGGTGGAATGCCTCATGCTGCAGAGCTATA
TATCTCCATCAAGGAATCATACAGGGAAGACCCAAGTGGCCGTTGGGAACAGACTGGGTGTTAGTTTTTTAAATACAGAGGCATAAATAACTGTACACAAGGCAGTTAAATACACAGTGGTGTGACAGCACCTCCTGGTGGTCACTTGAAGTGGTGCACTCAGCAGCGGGTTCCATCTTTCACCCACTTGCCAGGCCTGGCGTTGAAGATTTCGTCTCCAAGGGACCAGGAAGGCCCCAGCTTGAGAGAGGAGGCTCT
CTGATAATGTCAGTGTCATTGTTCCATTTTAATGTCATGTCATACATACTGTTAGAGTTCTAGTTTCTCTTCAGACCCTCTTCTAGACTAGACCCAACATCTGGTTCTGGTGCACCATCTAGTGGCTGTAGGAATCACTGATGCCTGAATGTTACTTGCTTTTACTGCATTGTAGAAATTACTAGAGCATTTATTTTTTAGAAAATAGTGAGAATTCTAAAAGGC
AAAGATAAGGGACTTTGCCTGGGAACCCCCAGGGCATTCTCTCTGATCCTCCCCAAGTACATCAGGGCTGGATATCTAGAAGTCTACAAGATAGTCACAGTGTAACTTGGCTTAGACTGCCCTCTAGTGCTGAAACAGCTGCAGTGACTGACTACACGCTTAGGGAACTCATCATCAGTCACCTTTCAATTTGTAGAAAATCTCCTGAAGATAGATGGGTATAAACAAGGGCAGACTGTGAAGACTGAAATAAACAC
GCGTGTGTTAACCAGAGGGGCTGAGGGGGAGGCGCTCACTGGGCCTAAATTCCGGAGCCAAGAGTAGGATGGCTGGAAGACGCCTCTGAGTGGAACCGAGGTCCTGGTACCTGCAGTCCTGTAGATGGCCTGTAGATGACAGCAGAGGCCCATGCAGAGCCCCTGCGCTGAGCCGCACCTTCCCAGTTCCAAGTGAGCCAGCTCGCTCAGGTCCCTCAGCTTCCGGATTGGGGGAGTGATGTGATGTGCGCAAGTAGTTCAGA
TCTTCTGTGGTCTTAGGGGGCCTCTTGGGGAGCAGAATTGTAATCCCTGGTGGAGGGATCAAAAGGTAAACCTTCAGAGAGCAAATTTTGCCAGCTTTATAGCCCATCCTCATGCAAAGAACATGTCACTCTGCTGCCCTCATGTGGCCACTATGACATCTAGCAACAACACTTGGTAGATTGGGTATAGGAACTGGGATGGAAGGTGAGACCAGCAGCAGCCTCGGCCCTCAGGCTGATGAAGGAAACCTCTCTTCTCCCTCCTTTT
AAAGTGGGAAAAATTACACCCTGGAAACCCAGTGACCAAGTCTCAACTCCTGGCTGGCTTGCATCAAAAGCTGGAGCCTGAGCGTCTGTTACAAGTGAAGGAGCCAATGCAGAAATTCCTCTGACCACTAGAGGGAGCCATACCTTAGGCTGGGCATCAGATGGGCCTCTATTATCTTTAGCAAAGATCCCCATGGTGCCTGCCACTTTGATTTCACATCTGTAGGTCTGAAAAAAGCACTAAGCTTGACACT
ACAGTGTCTAAAAGGTTTAGTCCAGTTTTAAAGAGGGGACTTCAAAGAAATGTGACAAATTTCATCCCCTTAAGGAGGAATCTTTAGTCCGAGGCACTCAGGTGCCATGCAGCGTTCTCTCCATAAGGGGGCAATCATAATCCATCCCTCATGTTCCCACCAGGCTATTGTGCAGAGCAAAAGTTAAACTTAACCCAGCTTCAGGAGTCCTCTCTTCCAAATGTCTAATAACTGAGCATCCTTGTGTGCA
ATGTACCCAATAGAAAAAATTAAAAATTAATCAGTATCTAATTTAATATCCATAAGTATTTTTCCTTAGATTTTAGTCACGTACAGTGGGCTATGTGGATGTCACTTGTGCTTCACCATAGTTTACCACTAGGTGTCACTGTGGCTCTGCACTGCGCTTGTTTTGTAGCAAAGAACAGCGGCATCCCCTCGGGAGAGAGGAGCTGCTTCCAGGGCAACAGGCAAGCGGGCTCAGAGGTTCAGGAGAAGGCAACAGAGGCCTGG
AGAAATGATTACGAAAATCCTGGATAAGCCAGCTCCCTTTCAAGGGGATCAGTGTCCTCAGTCCCCCACCCCCACCTAAAAAGCAGGTCCCATTCAGCCCAGCCAGCTCATCCCTGCAGTTCCATCCAGGACCTACAGGTGTCGCCCTCCGCATGGCGAGGCCCGGAAGGGCAGCTGGCTGCAGGAGGCAGAGGAGTCTGGACCGCCTAACCTGAGCATGTGGAAATAATATATGTCTTCAAGTGAACTGTCTGGTCCTGGAGAA
CTCCATCGCATACCTGCTGTGATAGGGAGCTCACTGCCTGCTACTTGATCATAGGTTCTGTCACCTGCTCTAGGGCCACAGGTCAGGCCAGGGGTCACTGCAGGCTCTCTTCCAGAGGCAGCTCTCCCAGGGTCCCCCTGGTGGTCACTATGAAGCTGTGCGGCTCTCCTGGAGGGTTCCCTTGCAGCCCTCAAGTGGACAAAGGGCTCATCTTTCCTTGCCAGGGGCTCCCTTGTAAAGGCCCTTTGGCCAGCAAAGGCCCCTGGGTTAGAGTTTCCTTG
AAACTCTCAGTCCCTCATCGTGGGCATGAGGACAGCCCTGTGTGCAGAAAACGTGTTTCTCCATTTCGGTCTCTCTCTTGGTTAAAGCCAATTTCCAAAAAAACCAAAACCACCTTATCAGAGCAAGACCCATGTCAAGCTCCGCAGCAGGCACTAGGTGGCGCTAGATCCCATGTTATTAAGGCAACTCTAAAGCTGCGCCCTTTTCTGGAAAAATGTTTCTGTTGTGAGATCCTCTCTTTCCCAGAGACCTGAGACCACCTCAGTTTATACCACAAGCTTAAAGCGCCACCAGAAGATC
GACTCTGACTAGACCTCTAGCTTGGATGCAGCAAGACTGAAACAGCTGGACTAGTATTTTGAGCAATCCTAGGCCTTGGAGAAATTTCTCAGCCACCCAACTTGCACAGGAAAAACTGAAGCCTTGGCGTCCTCTGGTGGTAGACTGGTTATCAGAGTCAGACATGCTTCTCAACTAGGAATAGGCAAGCATGAAAGTTCACAGAAGCCACAGGATAAACATGGCACATTTTCCCAGATCATCTTTACTTAAAGATTTTTTGGGAGAAA
ATTGACACATATGTTTATCGTTTGCAGTTACTTAAGAGGACAAAAGTGTTCTTAATTTAGGAAGTTGTTAAAGACTCCTGTGTAGGGAGAAGGCTAGGACCAAACTGTTGTTAAGGCCTCTAGATGGCACTCTCCTGTTTTCCTTTGGTCTCCACACACAATTTAGTGCATAAGATGACCAAAGCTGAATGGTGTTCAGTTACAGGCTTGCTTTAAAACAGATTTTTTCCAAGGCAATTTCCTTAAAAGCAAA
CCCTTGCATTTACTCGCCAGCAGCAGGTTCTCAGGCTGCAGAAGAAACACAGAGAACCTTGTGAGCACCCACCCTGCAGCCCAGAGGAAGCCTAGTTTGGGCCTACGCAGTACCACTATCTGGCACCAGGTGGCGCCAACACTTCATGAGCAGAGGCACGGAGGGGAGCCTGGGTAGTACCTTCAGGTCCCTGTGGACGATGTCATGCTGGTGGATGTGGTTAACACTCTCCAGAATCTGATGTATACAGTGG
GAACAACATAACCTGATTAAACTAAATTGTTTTGACAGCGTGGCCATTTGAAGAACTGAGAACACTAGGAAAATAACAATTACCCTCTTCATACTCGGAAGGCAGTTGTGCCCTCTGGTGGAGATGACTTCATTTGGCTGTGTCCTTCCGTATTTTTCCATCAAATACCATACTAGAGGAAGTTTCTCCGTGGAGATTACTTTACAGACTTTTAGAAGTCCATCTTGTTCAAGTAACAT
TCTGCCTCCATCTGGAACCATGGTGTCTGTATATCATTTTGGGCAGGATTATCAGGCTGTTCTCTTAGACTTTTCTTCTTACTATTGGGAGAATACGCTTTGCAGTGACGCCTGTTGACCACCAGACGGCGGTGTGTCCATGGCAGCTCCCAGGTTCACTTGGGATTTGCTCCTTTGACGTTTGACAGTTCTGGCCTTAGCAGGGCCTCTGACGCTTTCGTTTTGTTGAAGTCTTACCTGGATTCCAGT
ACAGGTGTGAGCCACCACACCCGGCCATGGTAGATATTTTAATGAAATGTTTGTTGAAAGGATAAAGTTGTGACCACAAGCCCCTATGAGGTAACACCTAGCTGCAGTGCCACATATGAACACAAGGTGACAGTGTGCTCTCAGGAATCTGCATAAACCCAGCACAGTTGGTGAGGATCTGTAGTAAATAGGATGACTTGTCCCACCCAACTGTGAGAGAGGGCAACTACCAAAGACCAAC
GCTTTGGCCAGGCTGGTCTGGAACTCCTGGCCCACCTGCCTCGGCCTCCCAAAGTGCTGGCATTACAGGCGTGAGCCACCACGCCTCATCTCAGTCAAGTTTCAGTATATCTACAAGGACAGGAGATGGCGCCAGAAGGCAGTGAGATGCTTGGTTTTGGTTTTAACGGTTTTAGCCAATGCAAGCAAGGAAAGGGCTTGAGAGAGAGGTCAGAACTAAAACAAAGGTGCCAGAGTTTGAGTGGAAACTAAGACTGAGTGGG
CCTGGATGCAAGCATCTTAACCTTGACACGTTGCTCTTTCGGTGATTTTAGTCTGTCATTTTGATGCTGGAAATATAGATGGGGAATAGAGGAGCCAGCTTCAGCAAATTCATAGCTACAGCGCCTGAATGGACACTAGATGGCAGTACGACAGGCAGACTCCAATTGAGGTTTCAACAGTGGAACTTAACGTTCTAGCCGGAAGGAGCCTTAGACACCATCCAGTCCAACCCCTCATTTTTTTGCAGCAAACAAATAAAAAACC
GCTCTTTGAGAGGACTGTGTATTCCTTGTCCGGCCTCTGAAGACAAAGAGTGTGACTGGAGGACAGGGAATGGCACTGTGGGCTTTTTACTAGGGCAGGGGAAGCAGTAGAGGCAGATGACTGTAATGCTTCATCTAGCCACCAGGGGGCGACCACGCGGCCAGCCAGGCAGGGACTCCCTACCTCCTCGTCATCCTCCCCATACTGGGCGTATCTCTGCTCCATCATCTCCCGCTGCCATCGCTCCTGTTCCAAAGTCTGCTGAATTAGCTGGGCCA
GATGCAATGCCCGTCCCTATGCTTTTGGGGGCTGCAAACTATCTAGAAGCCTTAGGAGCTGACTTACCTCATGCTAGCTGAACAGCTTGATTGTGAGGTCCCCCAAACCATGTTTGCATTCAGAGGTGCAGTTCTCAGACTTCCCACTGGGTAGCGCTGTTTCTCTTTTTTTGCTTTAGCTATTTGTCAGAGGGAGACAGCAGACTGTCACCTTTTCTCATCAAATAGGACAAATATTTAGTGTTTCTGGCTAAACACTTGGAGATAGATGTTC
ATTTAAAGCATTCTATATTTTCATTAGAGATGAGAAAGCATCGAAGACCGAATGAATTATTAAGTTTAAAAGGTTGAAAGGAACGGACAGGAAAAGTCACCTGAACGCACAGGCAGATTTTTCTGGAGTAATGTCATCACCTTGTGGCCAGACAGGATATTGCTGTTAGAGACTCCAAGAGCCTGTTTGGGTTCGGAGCTATTCTGGTCAATTTTATCACCCCATGCACTGCCTCCACTTACTCATGGGCCAGGGTCTCAGATCCTTTTTGTCCTGCTTCCTGTGC
CAGCTCACTGTCCTTGGGTAAGGGAGAGGGAGGAGGCTCGTGGACCAAGAGGACGCACTCGGATCTGGAGTTCTCCGGCCCGGACACCCACGGGCCACCGCGTCGAGGCAGCGCGAGCCCCGGGCGCCCCCTGCAGGTTGTACGGGCCTCAGCTGCGCAGCGCAGACGGAGGAGGGCGCTGGCGGTTAAGAACTCCTACTTGTCAACCGGAAAAACATCCCCCATAAAAAAACGGTCAAAGGGCCGGGACAGAAGCATTTGAAATGAAACACAAGGGCCGGGCGCGG
TTCAGCTGTGTGACATGCAAGACCTTGTCCCTCTCTGAAGTCCTTCTGTAAAATGAGGTGGCTGCATTGGGTGATCCCATTCCACACCATGAGTCTATAGTCCTATCATCCTGGGTATACCGACGTCTGGTGGCCAACTTTGGTCCTTGCAGCTAATTCAGGTTTTTTCTTTGTTTTTGAGACATAGTCTCGCTGTGTCACCCAGGCTAGAGTGCAGTGACGCGATCTCAGCTCACTGCAGCCTCTGCCTCCCAG
AGTATACTTTCAAACTGAGTGGTTTTTGCCCCTTGTGGGGGGATGGCACAGATATACATATGTATCTGGCATATGATGGCACAGAGTACAGACACTAAACTGGTAATAATGCATGCTTCCTCTAGAGGGCAGTGCCCTCCACCCAGCCCTTGCTAAGTCCTCTGGTGGCCACAGTAGGACTCTATAGCTCTTTCTTTCAGATCACCTGCTGAGAGCCCTCTGGACTTGAATATGGGAAGCAAGTCTGCCTAACTTCAAGTGGCTTGCACTGGGCTGT
TCAATTTTTTTATTTGTTTCTGTTCACGAATATTCCCAACACCCTGGGGAGAGAACCAGGAGGATCCAGCCTCTGCTAAATTAATACAGGCATTGCAGCATCTGGAAACAGCCAGCAGGAGGCATTGGATGCTCACATATTCTATACCTGCCTGTCTCCCTCTTGTCCTAAAATCCTTATTAATTTTTCTTTTACAAGTAGGAAAAATCAACCTTGAAGACTGCTTTCCTTAGA
TATGTGAATCCCAGAAGTTGAGATCCTTGTTTCATTTTAATTCTGAGACTAGAATGCTTTGGAGATTCATGGAGTCAATCACCTAGCTGACTGTGGAGGACCAGTTGTCAACAGGGACACCATGTGGTAGGGAGAAGCAATGGCAGTAGAGAATAGTGAGAAATCAAGCTGTCCCATTTGAGTAGGGAGAGGTGAAAGCGCAGAAAGAATCCAGCTTTCCTCCTAATATGGACATTTGAGACTCTAATAGA
AGGATTTAGCTGCAAGTGTCAACTTGCAAGATTAAACATTTTAGGGGACCTCCAGTCAAAGATAAACTGCTGGAAGGGAGAAGAGCGGGAGAAGGGAAAAATAAAAGAGCCAGTGCTCCCTCTAGTGGGGAATTGTGGAGAAGCATGCAGAGATTCTTGGTGCCCTTGATGCTCAAAAGCTGGAGGATGTTCTCTGCTTGCTAATTTTTGTTTTTTCTTTTATTTTCTTTTTTTTTTTTTTTGAGACAGAGTCTCACTCTG
TCAGCCTATATTTGCCTTCTAGTGGAGACAATCGCAGTATACCTGGACAAGGCTGCCGCAAGGGTTTAAGAATTCTCCCACTATTTTCGACGAGGCTTTGGCTTCCGACCTTGAGGCTTTTGCGCCACCTAGTGACAATTGTGTGCTATTACAACACATTGATGATTTGCTCTTCGCTGCCCCCACGAGGGAGAAATACCTCTAAGGAACAGAGAGCCTTCTTCACCTGCTTTGTGAAGCTGGTTACTAAGTGTCCAAGGACAAGGCAAAAGTCTGATTTTGGAGGTTG
TGGGTTTAATTATCCCTCATTTGGAATGTGCAAAGCTGAGGTTAATCATGTTTCTCTACAAGTTACAGCTCCCTTCAGTTTTTTACCAGCCATGCAATGATAAAAGATAACCACTAGCAGGCGCTAAGAGCCTACTCGTTGGCCCAAACTTTGCTCTCAATGTGGGGTTTTGATGCTTGCCAGCAGTCACATCTGCTTTGTGGTATGCATTCGTGCTGTATCTGAATAGCATTTTAGTTTGATTGACTAT
CACCTCACACAGTGATTATCCTAGGGTGTGGCATCCAGCAGGCGCTCAGTAAATGCTTGAGGCAATCTCCTGAATTGAGCCAGAAGCCGAGAGCCTGGGTTTGCATTCAGAAAGAACAACACTGCATGGCCACTAGAGGGCGAGAAATACCAAAAAATGGCAGAGGTGGCCGCATCGGTGAACTGTTCCCCTTTCTCCCTCTGGGGGCACCCGTGAGTCAGAAAACAGGCATAGACCAGGACCATTTACTGAACAGGATTTGGGGGCACCTGGACCTAGTTTTCTCGGCAGCTCGCTCCGTCCT
AAAGACTTTCTGGCAACTGGATTGGACTTGGAGGATCCTGAGTGCCGCCAGATTGGTTGGGGATGCTGAAGTGCGCAGGACGCCGAGGCTAAGGGGCAGGAAGGGACGGCCAGCATGCAGCGCCACGATTCGGTCAGCAGGTGGCGCGCGAGCACCGCGTTTAACCAGTTTCTAGGTGCGCGTGCTTTGCTGTCTTTTGTTACCATTTTGTTTGTTGTTTGTTTTGGTTTGGGTCTTTTTGTTTTGCGTGTGAGTGATGGATTTTTGTGTCTGCCTTGAGCTCTTCCACC
GAGGGATTTGGGATGAACTTTGGAGGAAGAGCCCTCAGGACTGGCTGAGGAATGGGGCCTGGGGGAGGGGGAAAAGAGAAGAATCAGGATTCCAGGGGTGCCATTTACCGAGGCGACGGATAGGTGGCGCTATGGTGAGCTGAGTCAGAGGAAGCTGTTCCTGGCTGTGGGATTATGGACAGAAGAAGCAGCTGGCAAAATCCAGGAGAGAGGGGGGAGATGGGTGTCTCCCAAGGACGGTGCCAGACCATCAAT
AGCTCTCAAGGTCCCTGTAGCCCAATAAAGCCATGATCTTTATAAGCATCCTTAACAGTAAGGCTGCCAAAAAAAAAGCACAAAGTGGGGCAAATACTCTGCAAATAGAGTCATGCAGTTTCTGTCCGGTAGGTGGAAGTACCACCCAGGCCTTGATCCTGCTTCTGTTATCTCTGTTCCCATAGCGTTACCACTAGTTGTGTACCAAGAGTGCTCTTCTGTTTCTCAAGCCAAAAGGAGTTTATTGGTATAAGAATTGTGATT
AACACAATTAACTACCCTTGTCCTTGGCTAACAACCTAAAGCAATAATCCAGAATGAGAGTTTTTAACCTTTACAAGCGTTAAACCCATGCCACCCACTGAGCTAGAAGAGTTCTCCTTACTTACCACCAGAGGGACCCTTAGTTCCTCTGAAACGTGGCGTTTCTGAAGCTACAATCCAGTATAAAGTCTGACACCAGAGAACTCACAGCCATGTCAAACTTATGAAAAATTATTTTAGGTGCTTCGAAAAATAGGTTTT
TGGACTGTTAACCCTCTCATGACCAGACGACTGCCTTCTTGCAATGGACTTGGGAGAGAGCAGTTCTGATGCCTGGGTTCCTTGAGCAGGTAGGATGGATGCTTATAGCCCCACCTGCTGTTGGGAGCGGCTGGACCGTCTGCATTAAACAGAGGCAGTGGGATTCATCCCTGGAACGCGTCTGCCACCTGCTGGAGACAAAAGGAGGGGTGACTGCAGGATGGCAAGTCTCAGGACTGGACGTGATTTCCTTTCCTTTCCTTTCCTTATTTGGAAGTGAAGTAATATTAAAAGGAAAAAGAAGAATCCAGTGGACTTGAACCTCT
AGCCTAATCCCAGACCTCCCCCGATCCCATCCACTCCCTGACTTGAAAAACCTCCGTTGGATTTCCCTGGCCACCTCCTGGGCCTGGTTGCCAGAGGCGTTTTCTGACGCAATGCCTAGCACGCCCTCTGGTGGCTACTGGCAGAAGTGCATAGGTCCGTGCTGTCTTTCTGAGCTCACAGAAGCCAAGTTTTAGAGCTTCCACTAGAGGTCACAAACTGGTTGCTCTACAGGCTGAATGCGACCTATAGATGTGCTATCTATAAAGCATGAATATAGGGACCAGGTTCTTAATATGTTACCAGCATTTAAAAATCT
TGTGAGAGAGGAAGCAGAAGCGAAGGTTACGCGAGGAAAGCCCCTCGTTAAACTTGGGATTTTCACGGGGACTCAGTCCAGAGGAAGTTGAGAAAACCAACTTAAATTACGGTCTCGATCGCCATCTGGCGGTGGAAGTCCACATTACATCCGCGGAGCAATGGCTGGGAACGTTGCATAATAGAGCGGGGCTCAAATTCCAAATTAAGTTTCTGAATTTTTTCCATCTGGAATTTTATTTGATGATTAGTCTAGCAT
GATATGCAACAGGGCTATTTCTGTATGGAGATTCACATTACGTGAATGAAGCAGAGTGGCAACGTGTTGTACTTCCAGGTGGCAGCAGGAGGAGAATCAAACTGCCCATTATTACCCTGTACTGACTCTAAAGAATATGCGAGCTTTAGCCACATGGTGGCACGGTGAGTCTACTTACAGGCTTTCCTAATGTGAGGGCAGGGTGAGGTGGGGAGTAGAAAGAAAACAAGATCTGATAAACACCAGGAGACTTCAGGCAAACCATCGTTGGCTTGCTATTGTCACCGATGGGAA
GGGATTGGTTTCTGTAGGTAGCTGACTTACCTTTGTTTGCTTCATTTCTGCCACAATTTTTCTCAAACTAGAAAATCCAGTCTTCTACTTCTTGAGGCCAGATTCCTATCCCTTGGCTGCAGAGACACCTTCTGGTTGAAGTCCTAAACTACATGATGCGTAACGAATACTCCCTTTTCTTTTCTGCTAAGGAAGGCTTTCTAGTCCTTTCTATTTAAACTGTAGGCCATTGAAAACCACAAACCCGTATAGGAGCCAG
AAACCACAAATAATAAACAATGGAACCTCCACTCTGGACATATCGTGAAGTCTATAAACCACAACTTTGAAAGCTATTAAGGTGACTCACACGCAAGAGGAGCCCAGGGAGGCTCTTCCACAGACAGACCACTAGATGTCACTGCCCTATCACTGTCCTTTGCTCAAATGTGGAAGCACGAGAGGTTAGATGTTATGCATGTCCTCCCTTCTTTTTTTTTCTTTTTTTTTTTTGCCAACATGGCAAAACCCCGTCTCT
GACAATTGGCAGGTATTTGTGTGTTCACCTGTGGGAGAGAGTTCACTTTTCAGGGAGCGGGAATAAAGGAAAACGATTGTCGAGTGCACGTGATTTAAATTAAGTCCTGGCCTCCATCAAAGTGGTGTTGGGAACCATCTGGTGGCCAGAAAGGTTTTAACACAGGCCAGGGCTCCCTGCTGTCCTCTCGTGGCAAGAGGTGGTATGACGCCCTAGGTAGGAATCCTTGCCCTGCGTTGTTCAGGATTACAGAAAAGATACAGATCAGGAAGGAAGGCAGTTAAAGTCAACGTTTACTTAATGCCCTAAAGCAGATGGGGCTCCGGGAGGAGCCAGG
CACATGCTCTAGGAGTCTCTATGCCCCTGTTAGGAGCTCCCGTGCTGGAGTTTCAATCCCCAGCTGGAAACCTTAGAAAAACCATCAGAAGGAAACGCAACTGTTTCCTAATGAAAGCGTTTCATCTCTGAGCCAGTAGAGGGAGCGCACATCCAGGCCATCCGAAGCTGGCTCAGCCGAGACTTCAATAGCACCGAGGGCTGGAAGAAGCATTCAACGCGCGATCCTTGAACTTGAATGAGCCTATGCATAGGAGCCTGTTAAAAGCCA
ATATCCAGAATGTTACACCAGTCAGTCATTTCTGAAGAATCTGTTGATGATAAAATGGCCCATTATTTTTTCTGCTGCTAAACCAAAGGCACTATGACCTGCTAATTCTCATTTACTCAGCAGGCGGCGCTCCAGCACCAGGGATTGCATTGAAAGTGACAATTTAGTGAAACAAGGAGGTTTTTGGTTAATGTTTGTTTTTCAGGCTAAAAAGGAAAGCCGTTAGGAAAAATAAACAGTTTATCAGGCATTGCGACA
GCCATGTGTTTCTAATGTTCAGTATTAAATGTTTATAGCCCTCGTAGGAAACAAACTTCTGACCTAAGTTGCTGGACTACTTGAATAGAAAGGTAGTCAGCACAACTAGTGCCATCTACTGGGTCATTGCTGCATAGTTTCTGTCTGTTTAGAAATCTGGCTTAGTTTAACACGTGGGGGAAATGGTTCTGTTCCAATGAATAGCGATTTTTGCCTGATAGTGGTGTTAAGTATGATATGGAA
TGTTCTCAGAAAAGGAATTTACCACAGTCTGAGGAAATCAGTTTAAATCATAAGGTTTCTTACAGTAAACCATGTTTTTTCTCTAGAGAGAGTTTCAAGCTGCATGTGTCACTTCTGCCCTCTGGCTGCAGTGGTGTGCTGGAGCTGGGCTTGATGGGTTTGAAAGGCAATTGTGTGTATCTCTTCTCAGCTCTACATTCAATGGCTTCACATTGGTAGCCTGAAATTAACTGCAGTGGAAACATTTACACTACA
AGGGGCCAAGCCACCAGTTAGGTGATGCAGAGCTGGGACTCAGGCAGTACTCCGTACTGCGCCTGGCCCAGGCAACACTTGAGAGGCTGAGAAGAGAAACAGTAGCAGCAATGCTCCCCCTGCTGTCCATAGCAGCAATGCTCCCCCTGCTGTCCACAGGGCACGGGCTGGGAATATTGTGAATGTATGTTTCTCCCAGGAATGGAGGTGGGCATGGACTGTGCCTTCTTGCTTGGTCCAAGGACCAAGGCAAGGCAACTGGTCCTTGGGGGAAGGG
AAAACCACGCGCAGGATAAAAACGAATAAGCTGGCACCCTTTTCAAATTCCTAGGCTCATTTCCCCCCCTAAATTTAGACAGGGTTGGCTGCTTGAAAAATGGCGTGAGCCTGCCATCTAGTGGCTACATGGAGGAACACCAAACCCCTTGTGTTCAGGAACCAGAGCTAGAGAATCTTTCCAAAAGGCATCTCTAATTTTAAAAACACCCCCTCAACACAAGATTTGATTGGCAGCAACATGCCAACTTCCTT
GTGTTTACTTTGCTACAATTCCAAAGAAGAAATTCTCAAGTCTCTTAGGCTACAAATTGGGGGATGGAACAGTGCAGAGCAGGCCAAACTTTTCTCATGGAGTAACACCTCCATCTTGTGGCCTTTCAGGGTATTCCAAGTGGATCCAACTACCTGCTATTTTGTGATTCTGGGTACAATAAATCAGATCTGAGAGAACTTGAGAGGTCCTCTGATTCGGTCCTCTGCCTTCACCCAGAC
AGCAGGGCTGAGGAGATGCAAACAGGCTGTGGGCAGAAATCTTGTATTCTCACCCTGGTTTTCTGCTACTCCTGGTAGTTTTGGCTCCTTGGAGAATGATCAGGCAGTGGTGTGGGGCTGCAATTCACACAAATGGCCACTGGATGATGCCAGAGGACCGGCTCTGGATGCTTAAGTCCTCACTGCCTCCCTGGAGGGACCTCTCTTGGGGCCTGCAGTCACCACCCAGACCAGACCTGCCCCATGTTCTGGTCCCATAAGGATGTTCCTAATGATCA
GTACAGTCATTGACAGTAAGCTGTCTGGGTGTCCATGCTTTCCGGTTTTAATACAAATCTGCACTCACATAAAATAGTGATTGCGCATCCGTTGTGACGTGGCGCTTTGGTGTCAGACAGCACCACCTGCTGGCTCATGAGGGTTAAAAACGTTTAGAACTGCAAAAGTTACTTTTAACAGCAGGGCTCTGCTGCCACCTATCGGTTTATTTTTAAACTTTTCAAATGTTTTTCTTTTATTTAATACAGGTCTACTATACTAAGCACCAATCATTCA
CTAGGGCTGGGTCTGGAAGACTTCAACATTTACAAAGATGGGTGGTGGAAGGAGGGGCCAGCAAACCAGACCAAGATGATGAGGCAGAGAAGTAGGAAGGTAACTATGTGGGTGTGATGCCACCTAGGGGACAAAAGGAGTGTTTGCAGGAGGAAGGAATGGTCGGCTGTCACCAACCAATGTGCTGTCTGCATTGCACAGAGAGGTCACTGCCAACTTGAAACAAGTGCAGTCATGGGGGAGGAA
GGTAGATATTATGTTACAGATGAAAATGGTGTGCAGAGTTAAGCAACTTGCTCAAGAACTGGATGTCAGGTTTTCTTCTGCACAAATCCCAGGAACCCCACTTCACATCCTCTATCCCAATGCTCCATCTAGTGGCGTGATGGGAAAATGTGGTCAGATGACTTCCCCAGAGCACCTCGGGAAACTTCTCAGGCTGCTAGAGTGACCCCTAATCAGAGTTTCCATGAACTGAGACCCCTACCTCTTCCTCCACACCCAAGATGAAATGCTAGTAACCCTGCAGGGCCTCCTCCCTCACCGCTTTTCCCGA
TGTTTGGTAGCTTAGTAGATCTTACTACACTGAACCACTTGGGTTTTCAAACCTTGTCAAGGAATTTATTTTGCATATCATTTGTAACCAGAAGAGGGCAAGCTTGGAGAGAAAAAGAAATTGGTGAGAAACGGAAACAAGTCCTAAATGCAGGACGCTGCCTGTTTTGAATGTCTACAGCCACCAGGTGGCAGTATGAGCATGCTGGAAATTTAAGGTCGGTGATCCAGGCTACAGAGGTCTCCAGATGCAGATGGGTGCCCCAAACTTACACATTTTCCACTTTATTTCTCCTTTTGGCCAA
TCTGCCCCTGGCATGAGCAAGCGACCAAGACCTCCTCAAATGTCCAGCGCGTGCACAGCCTGGCTGCCGGCAGACAGGACAGAGTAGGGTGGGGTCAGACCCAGGCGCTGGCAGGATTGCGTTTCCGCCCAAGGCCAGCAGAGGGAGCCTGACCACCGCCCACTAGAGGGCGGCAAACTCCTGGGAGCAAAAAGAGGGCGCGGGCGCTGGGTACTAGGGAAGGGGGGCTGCGGGGGCCGGAGGTGCTGCAGAGGGGGCCTCCGGGGCAGCGGTGCTGGGAACGGGG
TGGAAAGACTGAGGCTTCTGCCTACTGAGCAAGGTTGGGTGCTTCATTTGTGTTCAGTCTGAATTATGGGAAAGTTAGCTCTTCCCAGACCTAAGCTGCCTTCTCTCCCTACTTTCAGAAGATCCTAGTTCCTTCCTTCCCGAGTGATACCCATGAACTGCCAGTAGAGGCTGCTATCGTTCCATGTGTAAGGAATGAACTGGTTCAAGGCGCGTCCTACCCAGTCATTTTCTTTACCTTATACTAATTCTTCCTGAATAATGTCTTCAGTTTCTTGAGGAGACTCCTAGTTTTGGTTTTCAAATTACTTGG
TGGCTTTGTTTTTTTTTCTCTCTTGAAATCTCAGAGAAAGAGATTGTTACATCCTTGGTTTTAAGGTGTTGGGTTCCTTTCCTGCCCCTGAAATGTGGGCTCTGCCAGTGCCTTTTCTGCTTTTCTCTGGGTTGTCACTAGAGGGCAGCATACGCCCGTGTTTAGAAGTCAGAGCTGCTTGATTTACGGACAGAGAACCGAGGGCGCACACTGCCTCCTTGGGCTTTAGGAGCACAAAATTGTAATACCCACGGGATATCTTTATTTTACTAGCAATAGGATC
ATCCCTGGAAGCCTTGGCATGCTGGATCCCAATGGCATCTGCTCGCAGGTCATAACCAGTCATCTTGACATCTTCCCAAGCTTGCTGATAGCGTTTCTGCAAACAGAGAGTGCAATGCCACAGTCAGTCTGAAGAGGGAGCTACTGAGTCAGCATTACTGATGTATTTAAAAATAGATATTTACAGTTACACTGAACATTAATGTCTCCTTAAGATTTATGAAAGAGTCTGGTTTCATATT
CTTTCACGTGGATGCCCTGAAGCAGAGGGAGGAATCACACCAGGAAACCTGATGCGGGAGAGAGCCATGTCCCACAGTTTGACCGAAAAAAATGTTGCCTTTGGGCTCACCTAACTCTGGACACTAGGTGTCAGTATACAGCAATGTAACGATTTTAGGATGCGGGGTTGATGTGCTGAATTAGTGGGGGAAGAGTTGTGAGATGATGTTTCGTTTCCTGCTGTTAACACAGGTCCTCGATTTATGGTAGAGGTTCTTTC
TCCCATTGGTAAATGGATCAGGGGAAACAAGGCAGGATAGACAAGTAACTTGTAAGGGGATGTCTGAAGCCAGATTGCCAAGTCTCTCTGAGCAGCTGAGTAGGTGGACGTGGGTGCCCTCTGCTGGACACTGGAGAATCTGCAGTGATGCTTATCTGGACCCTCACCCAGGGGCTGAGAGCTTCAGCCTGGAGTTAAACCTTCTGAGTAGAGTACCCAGGGTCCCTTCAGTCACAACAGGCCTCTCCAA
GAGATGATTGAGATTGAGAGGCTCTGGCTGTGCCTTCAAATGGGAGGGGCAGGGGGCAGACAGCACTGACACAGAGGACCATAAAATGTATCTAGCAGAGCAGGAGAGCTCCATCTGGAGGTCAGGCGAAGTAGTACAATTGTGCACTATCTTTTCTCAGCGCTTCCAGTGTTAATCATGATCTGGGGGCAGCTGAGCAGATCTCATGTATTCAGCAATTATTTATTGAGCACCAAGCAGCATA
TTTTGAAGAAAGTGAAGAAAAAGAATGAGAAACTGCCTCATAAGGGAATTCTCCCCATCTTACCCAAGCCCACCAAGGCAGTAGAAGTCTACAAGAATAATAGCATTACTGGACATGGGGCGCCCTCTAGTGCAGATATGACTGCAGTGACCAAAGACTTAGATCATAACATTTAATTCCCTTTGAATACCTGGAAAGCCTTCTCACAAAGGATGGGTACAAAAAAGCCCAGACTGAGGGATT
GATCAGAGATTATGTGGTTTGCCAAATTTTATCAGTTGGTTACTAGGAGAACAAGGCTAGAACCCATGCCTCCTCCTTTCCACCTTTCCTGTTTTTCCTGGAACAGCAGAAACAGAAAGCAACCACTAGAGGCGCACTGTATGCCAGTGGTTGCACACAGATTTTTATGTCAGACTACCCAAGTTCAAATCTTAGATCTGTTACGTAGTAGCTATGTGACTTTGGCCAAGTACTCTAACTGCTCTGTGCCTCGGTTTTTTCA
GAATCACTGAGTCCCAGGGAAATCTAGATGGTTTAGTCCCCCACTAGGGGCTAAAAACTAACTTGTAGCATTTTCCCACAAAACCTAATTAGGAATGGAGACCGTAAAAGGGAAAGTGATAAATGAGTGCATCTCTTGACCACTAGGGGGCACCAATGGCCTCCAGAAGTTGTTTCCCTACCTTGACGTTTGAGGGTAGGTTCTAAAAACCATAGTAAGGAACCAAGATTTAAAAAGGCAAAATGTCATGGGTAGTCCCTTCATCCTCT
ACACATACACACACGCGCGTGCGCGCATAAGTGTGGGGTTATTTGCATGTTCTCACTGCAGACCTGCTGTGGAACTCTGGGTTCAGGTTCACTGCCCCGGTGCTTAACTGTTATAATACAGGAGTGCCCTCTGCTGAGCTTCTCGGATAATAGATGAAGGGCTCTACAGAGGCACATTGGCCTAGTGCTTAGCAAATGTTCAGTCCATAGTTATGGAATGAATGATGGATAAGTGACCCCCTGCTTTTCTTCTCTCTATGGAGATG
TCCCCTGATCCAGGAGGCTCTTCCTCCAGCACAGCTGCAGGAGGCCTGTGAGTAGATTTGGTCCGAAGTGTGGGTTCTTGAAACCAAAAGCCTAAGAAGTGGCCTGTTCTTGAGATGGGCATGTGGCTCCGCCTGGTGGGGTCTGAGAATATTGCACCCTAATGGCCTCAGGCCTTCGGTATTTATTGACCCCCACCCTGCTAGGCACTGGTGACAGGGAAGTGGCCATAGCCTCTGCCTCCCTCGAGGATCCCTCTGCCTCC
CCAAATGTTTTTAGTTTCATCTACTCTCACACAATGTGGCTTGCATTTCCTGTGTGCCTTCCTAATAATTGTGAATTCATTTTTTGTTCCTAATATAGGGCTCTAACTTGGATACACTTTCTTCCAGACAGAAGTTGCTTCTGCCTCTACTGGTCACCAGAGGGCGCCACTAACCAGGGACTGTGGCTTGGCTTCCTACCCTCTCTGCTGGTAAAGTGTTTTAACAGCTGTGCTGCTGCCCCTAAGGCAACCCCTCCTCTCCCAGAGGTTAGCAGCTCATT
GGAAGGGCCGGGTGTTGGGACTGTGGAGGAGCTGCCTTGTCTTGGCGCCAGGGCCAGGCCTGGGGTTCAGCAGGCGTTCCCCCGACCCAGAATGAAGCTCTGGCCCCATCCAGAATGCTGGTTTGCAGTTCCTCAGATAGCCACTAGATGGCGGGGCCGCCCAGGCAGTTGGGGGCCTGCTGGCCAGGGAGGAACCGCAGGGATGCCGGGATATCTTTCCCAGGGACTGTCAGCCCCATCCTGGCCACTGACCTCCAGTGCCCCGGAGAAGTCAGCTGAACGAGGCCTGCTGTGG
CCCAAAAACAAGCACCAAAGGAAGGACTTTGGAAAGGAATCAGGAGAGAGAAGTAAATGGGGTTAAGAGGGAGAGCGGGGGGAAAAAATACTGTACTTTGAAATGGTGTAGTTCTGTCTGCTCACCAGGGGAGGGAGCCCTGTTCCCAGTTCCTCTGTGAGCGATTCATACGAAGATGCATTGTCTTTGTCTTTAGGGCTGTGTGAAAGACATCTACTCTTCAGTTTGCAGTTAATGTAGGTATGTAAAGGGACTTCTTAAAAA
GGAATTTTTATAGCCCAGAGAAATAATTCAGTTAGGCAGGCTTAGCAACCACCTTGGCAACCAGAAATGCAGGTCAAGGGGATTGCTGTTTTTGTGACTTTCTACCGACAGGGGGATTTCGTGATCCAGATCTGAAAGACTATTTAACTCCTAATGATAGCACTTCCTGGGGTTGGGTAGAAGGTTATCTCCCCACCAATGAACATCCCTCTCTCCACCTAGGCTGTTTCTTTTCCCATGTGAAGAACCAGCACTACCCAGCCGGACTGCATAGTCCCTCTATGAGGCGAATTAACTTTCTCCTGCTAGGAGGCATGCTGTAGGAATGGCCTGCCACATGTCAGACTTCCCTCTCTGTCCATACGGAGGCCAAGTTACTGCCTGGTATTTCAAAGCTTGCAGCGTCACCTAGTGGAATAGGAATCCTTTCCATCGGCAACCTCGTCTGCCCTTTGCCAAAAGCCTCTAGCTTTCCACTTTTTCTCCCTTTTACATCCCTCTAAAAGAGATCAAACCTTATGTACCTCTGAGAGTGGG
CACATGTACTTTCTGTGGTGGCTCAGATAAGCACACCCTTTTGACCAATGGACCCTTTTTGACTGGGAACACGGTTCTTGACCAAGGAGCCCAGATCCTGCCTGTCCTCGAAGCTGCAATAGCGAACCGCACACTGCCCTCTCGTGGCGGTCCGGAGGGTTTCATTCTGAAACTGGAGGATTTTCTTTTCAAATCTAGACGTTAATGTTCTCCTTCCTGTGCAAAGATGCTACCCGGGCACAGCTTCAGCGTGTGGTGCACACGAGGCCA
ATGGGTCTTTTAGGCAGAAGACTTGCCCCCAAATTACTCAAAGACCCCAGGGACCTCCTTTGCTTCCACACCTGAGGGAGGAGAGCCAGGGTTCCATCAGCCCCTGCTGCTGTTTCTCCAAGCTGTCACAAGGTGACACTGTTGCAGCTTGGTGTCTCAAGGAGGGACGCTGCTGCCCCAGACGCTGGGATGCCCTTGGTGGTTGAGGTTCAGGCTTAAGACTCTTCTTAGTTATCATTTCACACTCGGCCATCCCTTCCCA
GACGCCACTAAAATTACAGCTGCTTACAGCTTCCAGGTCTTTTCCATAAACCACTAAAAGCAGAACCCTCTAGGATACACCTGGAGCTTTGTGGGCTGGCTTTCCAAGTCTGAGTTTTTGCTGCCACCTACAGGCTCAATCTGGGCAGCACACTTTGCCCTTAATGCCACTTTTGACTCATACCAAAAGGTCCCTTAAATAGCGTCTACGTTGCAAATTGCCCAAGGAACCAAAGTAAGTATCCAGCCTCCATGAATATGGCA
AACCCAGCCCAGGCCCCAGCGGTACCATCTAATGAATCCCTCAGGAGACTAAGATTCCACATCCTAAAGTTAGTGCCGCTTGTAGCCACAGCTCTCAGCTTCTAACAGCACAAGGGTGCCCTCTAGTGTTCAGCATGATGCATACAGGGGCACAGAGAACTCTGAATTGTGAACCTCGCCTTTCAACCAGGATCACTGCCCTGCCACCTTCACTTCTGGGGAAATTCACTAGCCACATACAACCTCAAATTTGGAGGGAC
TCTCATCTGAAAAGCGAGGAAAACCACAGGATCTATCTTATAGAATCGAGATCAAATGAGCCAGTTTGTATTTTAGCTCAGTGCCTCAAAATAATTATGCCTGAGTAATCCAAGTCTACCACCTGCTGGCAGCATTAGGTAAGTGCAGAATTTGTTTCTTCAAGAGGCTAAAAACTGGTGCAAATTGGGTCAGCAAATCCTAAAGAGAAGAATGGCAAACATGATCACACCTCTGACCCTCTGCCTGGGTTACT
TGCTGTTGGGGCATGTGGACCCTTTGATTGGACCAAGAATGCAGTTCCCTTATGAGACTGTAACTAGGTTAGATGCTTTCGGGTTCTGTAGCCCAAGGCAAGGTGCTGACTTGCTGGTTTTACGTGCTTAGGGTGACCTCTGCTGGTGGCTTCTCTAAATGTTGGCAGAATACACAGCCAGGAACTGCCGGTACCGTCTCACATCAGCCAGTAGTTGGAGCCACATTGCTATCAGAAGGAAAAGAGTGCTCTTCTCATACAAGAATTATTAAAACAAAGTGATGCCCAATGCTGTTCAAGAATGAACAGCCTGGTCTGGTTAGTAACAAAGGATTCTGGTACTTGGCAACTCATTGTGGATTAGCAAGGGTTAAATAACAAAGTGGGTATTTTAGCGTCATGAGAATCTATCACAATAACTGGAAGAATTGCTGCCAGTACTGGCACCTGGTGTACAGCCCTGGGCACTGCTAGTTCTTTTTTTTTTTTTTTTTGGTTGGAGTCTTGCTCTTGCCCAGGCCGGAGTACAGTGGCGCCA
CACCTCCCACCGGTAGTGAGGAATTAATGGAGATCCCTGAATCTCTCAACATAGGTATTTAAACATCCAGGAATTGGGTTTACATAGGCCTCCCTGCAGTCTGAGATCCGGTGCAGCCTTGGTACCCTCTAGTGGAAGTTTTCTGCATTCGCACAGCTTCCCTGTTTCCAATCCCAAAGAGCTGAGAAGGAAGCCTTCACCCAGCCACAGGAGAGCATCCCAAAAGAATGGTCAGCTGGAAGATAGATTTTT
ACCTGACAAGTCTATGCTGCGTGAACAGAGGCTGAAAATTAAGCCCTGGGTGACTTCAAGTACAGCTTTGGGAAACGATGCAGGGAGCTGTCTGGGAATGAAGGGATGTATGTGCCCCCTCTAGTGGTCAAAAGAGGTGGGGTTGGGAGCTACGCTTTGGATTCTTTACCCCCCAGCCACATACAACTTTCTAAACTTTTTTCCTTAACTTTTTTTCTTTAAAGGAGGACAAAAACTGCCACCCTCC
GAATTGGTGGCTCTAGCTGAACATTTTGAGAGGACTGTAGAGCAAGAAAAAACCCAAAAGGCTAACAAGCTTATGACTGTTCAATTACAACAGTTACAGGGGCCAAGACCAAAGGGATCTTCTCATTCTCATTTTAAATCACAACCAAGAGGTATTAGACCAAGAAATTCTTCACCCTAAGATGTCTGCCTTATTGCAAACAACCAGGACAGTGGAATAGGGATTGTGCCCTTTTATACCAGCCCACCAATGACCCTCCCTTTAGGCCAGCCTGTTTCACCACTAGAGGGAGCACAAGAGACCTTAGCTCTCCTGAAGATAATCAGCATTGAAGCGGCTCTGAGGGATTTCCCAGTATATTGCTCCTCATAACACCCTTAAAAGAATATGGAGAAACAGAGGTTACAATAAATGGGGACTCATGTATAGTCTTGGTGGATACCAGAGC
GGGACCTGAGCAGACCCTTCAACTGCACTCCCTCCTCAGGAGCCCCTTCCTGGGGACAGTGAGGACAATGACCCTACAGATGCTCAGCTACATCCGGCCCAGGGTGCTGCAGTGGCACAGACCAGCCACAGGATGGCAGTAGAATAAAGACAGTCGAAAGGGATTTCTGCTCACTGGCAGGAGACTGCGATGACTGGGAGAAAACCTGCACTCGGTGGCACCTACAACGTTGCTAATTTATTTCCTTTTGATATGCA
TCAGCTTTCTCATCAACGCTCGCCTCTCTTCTCACAAACACTGAAACCTTCCACCTTTGCAGACAGCAGCCTTCCTGGCTCAGTCAAGCAGGTGGGCCAGTTGAGCACTGCTGCGTGTGAGCAGCCCGCCTCCTGCTGGTGAGTAAGAAAATGGCATCACTTTTCAGGGGCCTTGAGCTAGTCAACGTTACTGCTTGGCAACGGGTGTCACCAAAACATGTTTTGTTGTTCTCACATTGTCTTATGACTATCTCTTTTTGGAGAATATGTATAT
GAAGTTATCACAACTAAATCAAGGTGAGATGAATCGTGGAAAGTGGCAGTCACAGTTTGATAACTGGAATTAAACGCAGAAATCCAAGTTAGAGAAGGCAGTAACAGCTCCTACTGACCAGCAGGGGTCACCCAATAACCAGAAAACAGATATGAGGCTTGTCGGTTCTCAGCACTGAAACGCAGGGGAAACACTCCGGTGCGAGGTCTCAGGCTGCCCTGCGGAGACACACACAGAACTCA
ATAAATAAAAAATAGAAAAAGAATCCCTACTTCTCTGACGAAGAAGCCCAGGCACGGGAAACTAGGAATGGGGTGCCCAGGACTGCTGGGTTGGGAGAGGGAGTTACTTCTCCATCCAGCAGGCGGAGCTGTAGGCTCCAGAGCTGTATGCAACGCAGGGTGCTAAGGACAGGTTTTAACTTCAGGTGGGATTGTGATCTACTTCTGCAGGATGGCATTTCCTTTTGCATCTAGAGCATGAGGTGTCCTGTCAC
GTGACGTGGATGTATTTTTCAGTGATTCTGTGGTGCCTACCCAGCTCTGCTCACTTGGTAGTATTTCCAGGTGGGTGGATTTGACAGCTCGGGCCGTGAGGCCAGTGGCTCAGGAGGAGAAGTGGTGCCGCCTGCTGGTGGATTAGCATAGACTACTCTAATTTTTGATTTTGTGTATTACTTGCAAGTTCACTGTCACTAGTTAGGAAGACAGTGGAACCTTGTGGCTGATTTTCATACGTTCAGCCAAGGTCAGCACACATTTCTCTCCCCT
TTTGAACGTGGTTTGCTACTTTACAGGGCACAGCTTTTGATAGAAAGGGATAGTGGAGAATAATTTGTGAATCTAGGGTGGGAAGTATCCACCAGTACAGGAAAGAGAGGCACTGGCTGAATCGCCACCTTGTGGTGGAAACTTGAGTTGCAGGAGTGGGAGCCAGAGGCTTAAAATGAGTAGACTTAAATCGTACCAAGCCTAGCAGGGTTTCTCACCCTCTGCACTGTTGATATTTTGGGCAAAATAATTCTTTTTTGGGGGATGTTTTGTG
CCAGGGGGCTCAAGAGGCCCAGCTCACAGAACCACTCAGGATCCCAAGAAGCCCAGTTTTCCGCAAACACTGCCCCGGGAGACCCAGATTTCCCTGCTGGGACACCAAAACCGGCCAGGCTGCAGTGCGCATCGTGGCCACTGGGCGCCGCCCAAGCCTCGCATGGAGACACCTTCCCTCCAGCGCGGCTGCGAGTCCCCAGGTTCAGCGGAGGGGATGGGAGCGACAGGGACAGGCGGGAGGATTCTGGTGCAATCCCGGGGCAGATCCTCCGC
TACCCATAGTCTACCTCCCATTAACACCCATTAGCTACCCATGATAGTAGCTGTAGTGCCCAGTCCATAGAGACAAAGCAACTGTCATGTGATGAGGGGATCTTGCCTGCATTCACACAGCCATCCAGGAGAGGGCAGTCATGTGTGCCTAAGCACGTCTACCCCACCCACAGGCTCTGCAACCGCAGACTCCGAGCTAGATCCAACCTGTTTCCCGGCTTTCGCCCTGAAGCCAGAGCGCCCCTGAACGTTTGTCTAAACCAATGGTTC
TGAGCGATAATCATTAGAAATCTTGAATTGATTTCCAATCTGTAGTGGATATGCTAGCTAAGAATTTTCCAAAGCTTTGTTGACTCTCAACACTCAGGCTTCTCAAGCCTCAGAGGCCTTCCCACCAGCAGAGGATGCTGTTTTTCCATGCATGGCATAACAACCCCCAACCACCTCCAATCCCAGTTCCACCAGGAAACAGTTCACACAGAGAAAAGATTCCTATTGGGCCATTTTGCAAGTGTGGTTTTGCACTTGAAACA
ACACACACACACACACACACACACATATATATATATACATACATACATACACATCCCCTGGGGACTGCTGAGAACAAGAGACATCAACAGCTTGTTGTAGACCCTGAGAACTTGCAGTACTGTAGACAGACACCAGAGAGAGCAAGAGACCACAAGCTTCTGAAAAGACACCAGCAAACCTCTCGAATTGGGAAATCACAGGCACAAGCCCAAGAATACGTATCTCCAGAAAAGGTTTGAGAGACCACTCCCCCAAACTGTTAGTTGAG
GTGGTCCCTGCTTGAGTGCAAGTGGAAAAGCTTGTTCCTGAGATGGTGGAGAGTTCTCGTGGCAGCTGGGCTGACTTGCCTGAGGTAGAGAGGGCCTGTGTGGGCTCTTGGTTCACAGCTGCAGCAGCTCACTGCTTCCCACTGCTGGTGAATGTGCAGGACAGCAGGTGAATTTCTTTTGGGAGAGGGCAGTTTTAGAGGTTTGGTATTTGTTGTCAGTGAAGGTGATATTTTAAAGAAGCATTTTAAAGAGGATTCTACCTATATACCTTAATTCCTTTAAACATC
ATTAGCAGACAGGACACCCCCAGGCTCAGCCCAAGGTGGTTAGAATTGAGGCAGCCTCCACCGCAGCTACCCTGGTGGGCCTGCATTTGACAGACCATAAAGTGATTCCCCTCATAAGTGACCCAACCCTGCCTTCTGGTGGTCATTTCCATCAACTGCACCTGGGTTTAAAAGGACTGGTGTGGGAGCTCCTTTTCCTCACCACTCTCCTCAGCTCTCCTCAGCACTGGGGCTTTAGGACTAATTTTACTAACTCACATGAACCCAGTTCT
GGAGGGCAGATGACTGGCATCCTTGCTGTAAGGAAGAGCTTTTTCCTTGTGAATGGGCCTCTTGGCTGTACCCTAGGGTGTGGGAATTTGCTAGAGTTCCCTGACCTGCAATCCCTGGGCCAGTGCCGCCCTCTCCTGGGCTCTTCCAGGAGCATTGAACACTGAGGATGTCAATGCAAGTATCTGACCAACAGGGGGAGCCTGCAGGCCGAGCAAAGTTTAACCCACTTAGCCACTGCTACTTAAGCAAGGAAGCTGAAAGGTAACCTTAGCCCTGCCTTGTGTTCCAAAAGCTGCAAGGATCATTTGCTGGCTGTCCCTAAGTTCAAGGCCTCCCTACC
CTCCGAGACTGGAACCGTAGAGAGCGACCACCTCTTTCTATCAGGCCCCAGTGCCCTGCAAGACACAAGACCCTCCGGGAGGGGTCTCTGTCCATGGGTCCATGGTCCCAGATGCTGGAGTGAGAGCTTCATTTGAAAGCCGATACACGGAATAACCACGAGGTGGCGACAGACCCCAGCAATATCCAGGAGAGATGCCCGCGGGCCCAGAGGAGCTGCCTGAGCTCAGGTGCTGCTCTTCGCCTGACTTCCCTGCTGGGCACAGCTGGTTATAAGGAGTTAATGCCT
ATTTTTGACATCTGCCCCTGCTGCTAGCACAGTGAGTACCCGGCACAGAGGAGATGCCCTGTAAATGTCTGCCTGAATTAGATGGGAACGGTGAAGTCTAATGAATCTTTTCGTGAATCTTGTTGTACTGCCCCGAATGTCCAGCAGAGGGAGGAATTAGCCCATGTCAGTGCCCTGCTGGATTTCCCCATCAGAAGAAATGGCAACTCTAAGGGGAAGGAAGGTTCTCAGAGGCACCAGAGGCCACCTCAACCATGAGGCTACTTTGGCTCACCCGGT
GTATGAAAGAAATTCGAGGATGGATAGAGGGACAAGATAGACTTCTAGAGACAGTGGAAACCGTCAGCAGAGATAAGAGGAAATCACAGTCAGCAACCATCTTTAATAAGGCAGCAGCTCCCTCTTGTGGCTTCTCATGATACTGCTACAAAGGCTTTTAAAAGCTGAGTTATGATTTCACAAATCTAGTCACACAGTGTAAACATTACCCCCAACACATACACACAAACACACACACACACA
ATACTCTACGGAAGATGACGTCATCACAGATTCGGGAAGAAAGAAACACTTTCTGTTGGTTTTGATATCACATCTCTCAAATGAGAAGGAAACAGTTCACTTCCTTGGATCTGTGGTTCCACCTGTGCCCTCCAGGGGGCGACGTTGCACTAAGGAGGCATCTGTGTTCATTGCCGACCATCCTCATCCACTGAGCCTCCTCCCTGCAGCTGGCTGATGTAGCTCACTGATGTCTGTGTAGACAGGGAGCTGTGACGAGAGCAAG
TTCTAAATTACCTTGTAGTCTTGTCCAGATTTACTCTGCAGTGTGGAAGAAACATTCAGACAGACAGACTGAATTTTGCGGAAGAGTCCTGGTTTAGATCCGTGCTGAACCACTCCCTCTACCTTTAGCGCCAGCTGCTGGTTATTCTGGACAGCAATGGGCTCTGCAGGATTCCGGGGCGATGGTGACAGAGCAAGCTGGAATGCCAACACTCAAATAAATGCCAACAACCAAGAGCAAGCTTCCTTCCGACAAACATGTCTGTGCTAATCAC
CCAAGCATTGCAGAGTCTCCCTGTTATTTGGGGGCTGGTCTTTTTCGTGGAGCCTCTCCAAATTGTGTTGAGTTTGGCGGGGGGTGGTCTCCCCAAACTCAAGTTGTCTTCCCGTGGGCTGCTGCTGCCACCTAGTGTCTAATCTTCGTTTCTGCTTCAGCAGTTGTCAGCGAGCAGGAGGGAAAGAAGGCTTGAGGCAGAGGACACAGGTTCTGGAAGAGCCTGCATCATCCCTCTCTGGGCTCAGCTCCCTCCAGCCGCTTTT
GTGGGCGATGCAGGCGAAGGCGAGTGCACACACACAAGCGGACATTGTAAGGCTGTTTGCACAACCCCGCCGTGCTCCTCGCGGATTTCCTGCCAAGGAGACATTTAGATCTCACAGAGGCGGCTGCAGACATTTGCTCATTCAACATGGCTTCAGGCAGTGGCTGCGGAAACCCGGTGCATGGTACCCTCTGCTGGTCATCTCTGGAACTGCGGGCCAGGGATACCGGGGATAAAGCACACAAGGGGGACCCCTGGGGCCCCAGGCTCTTCTCTCCCTCCCTTGTCTAAAGAGTACAGTACAATAGGCATGAGCTTTTTTGT
GTGGTGTGGCTTTTAGAGAATGAGGAGGTTCCTTGTGTGCAGGGTCCTCCCTGCCTGCCCCAGGGTCAAGTGAAAGGTTGTGGAACCCCCAGAAGGCTGTCAAGGAATCCAGCCACTAGGTGGCAGCCTTGTCAAAAGCACCCACCTTCTCCTCTGCTACAAGTTCTGGTTCTGACAAATGTTTCTGACTTTAGAAACAATGCTTGTATTTATTGATTAATTCAACAAATATCTTTGAGTGGCTA
TGTTGATCCTCATGTAGGGAACAGAATCCCAAAGCAAACAACTTCATTCTCTAATGCAAAAGCAGAGACCCAAAGACAACACTGCTGCAAACATTACTTGGCTATTAAGGGAAAACCAGTAGGTGGTGCTGCTGCTCCGTGTGTTCCTTCTGAGGTCTTCAACTGTGCGTGCAGAAGAAACTTGCTTTTCAAATGGCGAAGTGATTTAATGATACTGATGCAAGAGGTCTGCTAAAAAGAGTAGCCCCTGATGGTGTCAGTCAGAAGTAA
TCCTGCCAAAGATGCCTGGTCTGCCCAACTCTGTTTCTTAGATTGTGATGCTCTTCTCCATACAAACTATCTTAAGCAGAGAAAACCCACTAAAACCACATCCAAAGGCTTGCATGTAGTGACCGATTTTACCAGTAGGTGGCAGTACCAACCAGGAATGGACCAAAAAAGCAGACACTTGGCAGCATTCTTAACCAAAACTCAGAAAGAAAAGCCCCTGATAGAATGCAATGTTTTGCAGACATATTTTTATGGAGGCACT
GTGGTGTCCTGTTTCTTTGATTTCGTGTGTGCGTATTTCTTGTAGCCTTGGGCTGTTTCTTTGCATATTTCATGGAGGAGTAACTTCTAGAGCATATGAACTGGCTTCATGGAGGAAGACTGTCACCTACAGGTTGGTGCAAGTGATGGCAGCAGTGGCCTGTCTGGAGTAGCCACTGTGAAGATGCCGGCTTCAGCAGGGGAAGCACAACTGGGGCTGCACACTCTGCTGAGCCCACGGGTGCCGGGAACAGGTG
AAAAAAGAAAATCCACTGTCTTTGTGAGAGATGGAAAACTAAGGGCTCGGGCAGTGTCAGGGCTGGGGTCCTCCAGTTAGGTGTGAGGCGCTTGCTGCCGCAGTTCCTCCTGTGTCCACAGTGTGGCAGCATAGCCTGAGTGATGGTGCTTCAGAGTAGAGGGCAAGGGCCAGCAGCTGTCCCTTGGTTTGGATGGGGAACTGAGGTCCCCAGAGACCCCCGAACCTGCCAGAGGTTACTCAGAGC
TGTGCAAAAATTGCTAAAGGCATCGCTTTCTGCTCTACTGGAACCCCAAGGAGCCCAGCAGACGCGGATCCAGTTCTGTTCGCTAGGATGTCGGGCTTCGAATTCACTGTCTGAGTCTCACCAATAGGGGTCTCCAGTGTACCACAGAACTATTTACACCACTCCATTATGATTATTTACAGTATGCTGTACATGAAGACAGAAGCAAAGGGGCAGAACAGATTTATATGGGCTGGGGCTGATACTGGATTTATTCAAGGAGT
GATAGATAGAGAAGGTGAGCCTGTGGCTTCCAAGTACCGGCTTTTGCTGAAGGTCTACATGGGAAGAAGAGCATCATTTGATATTCAGTAGATCTGCCACACCCAACTGGCTCCATCTCCTGGAAAACAGCACTCACTACAAGCAACTGTAATAGCACCCAGCAATGACCACGCTGCTCCTGCTGGCTCTTCCGTACACCAGTAAATGAACTCACCAATGTATTGCACACATACACTTCACAGTAGTACAATAAAGCCCTGTA
AACAGCCTGGAGTCAGGAGAACAGCCAGGCTGGAGAGTTTCCTGTCTGTGCCTTGGGTGCAGACAGCTGTGAGCCCAACTGGCTCTGTTTCTCCCCACCCCTGTTGCCAGCTTCCTTTGCTGCAGTGCCCCTACCTGACGGCAGGGGGCGCTCTGAGCAAGGCACCGACGGTCCCCTGGCTCCAGAAAGAATGGCTGCGGGGCTGCGGCTACCTGGGGCTACCCTAAGATTATCCCATCTTGTGATTCGGGTTAGAACGACTTTCACGCCAACCCCTCGGGCCA
AAGTCATTACCTCAAGCGCTTCGCTAGGGTGGTGGAGGGGATCAGGAGGGAGTTCATGTCAATACGGAGCTGATCAATACGGTTGGGACCGCAGCTTAGTGCAAGAGGTTTGCTATATTCAGCCTGGCCAGGAGATGGCAGTGTTGTCCTGTCGGGAGCCTCTCATTTCAGCGCCACTTCTCTCTTCTATAAAGGGGAGTTCTGGGGGCTAGGTCCCCACTTTTCTCTTTTCCTGGGTGATGCTATCTGGAGAGTCAGTCG
TTAAAAAGGTGCTTCATTCATGAATTCTGAGGATAGCTAGGGAAAATTTAAACCATTATAAACTGGGGAATTTAGCTTTTAGACATCTCCAACAGGCTGTGCAGAAGTGGGTAGCATCCTCTGGTGGACAGTTTTGGAACCGGTATGGTCTCTGATGGGTGCACTGGAACCAGTTGGGGAGATACAGATCCAGGGTGAATCCTCTCCAAAATCTCTCCTCAGCATTTTTCTGTGGCTCTCTGATGGTCAGCAAG
TTACAGGCGTGAGCCACCGTGCCCGGCCGAGTGTTTCAGAGTTGTATTAAAGATATTTTAGCTCTCACTCCAGGATGTTTGTGCTGGGACATAATCACCAGCACTACCTCATCATCACCACTAGGGGAACTAGAACCAAAGGAATTATCAAACTGCTAGGTACAGTGTTTACCTTCACTGATTGCTGCTCAATATTGTATTAATGTTTTTTACTTTGAAGCATATTTGTTTTATGCATATTGAAATGC
ATATCACACAATGTACTGATTTCCTGACAAACTGAAGGGAGAGGGGGCATGAGGGTGGGAAATGAATCAGCACCCTTACCCCCTCTCTGTACCAGTTGCCTCTTAACAGGAGCGGGGGACAGATAGCAGATGGCCACTAGATGGCAGCAGTAGCCAAGAAAAGGCTGCATTGCGCTCTAGTCCTAACCCTTACCCCTGCCCAACCCTCCTCTCCCTCCAGCAGCTCCTGTGGGATCCAGCCCCAGCCCCAGGGGCCAG
TGGTGTAACTTTATATAGTTGGGTCATGGAAGAGTACAGTAAAGGAGGATATTCAGCAAGGGAAGGAGATGGCAGGAAATGGCGCCTCTGATTTGTCTTTGCCTATGCATATATCGCCATCTGGTGTTCATTTTCAGGGGGTTCAACTCCCTTTCTCTTCAGGGACAAATTAGGCAGATCACAATTTGCGGGAAGCTTGCAGCCTAACATTTCCTCTTCTTACCTCCTTGCTTGTTCCATGATGTCTTTTGAAG
GCCCTTGTGGTGTGATCCAATAGGAAGCTCAGCAGAGTAGGAGACAAGAAACCTGAGTTCAAATGAGGCTCTGGGGAAAACTAAAAAGCCTTGGCTCTAGCAACTAGCTGCCTGCCTAGTTCCACAGTGTCCTCTTGTGGTCAGTTGGTATCATGCATGATTTTTCTTAAATTCAAGAATGAAATGTCTAATAAAGCAAAGATTCAGTCAGGGTCACTCCTGGATAAAGTAGATGAGGTCTGTTTT
AGATAAGTAACACAAAACCCCCTAATCTTATCAGAAATATGTGAATTGGACATGTTTGTACAATGTTTATGTTTCTTCATTGATCTCTAGAGACCCATAAACACGGTTATGAAACGAGGCTTGTTAGTGCTGTGCTTGCCAGCAGGGGCCACTGTTTTATTCTGTACCTCCTGATCCCCCCTCCAACCACACCGCCCTGGAGCAGCTCTGTGGAAAAAGTGGAATCAGCTTAGAGGTTTTGGAGAGGAAGATACTGAAACGTAAACGATA
AAGCAGGCAATGGGAGGTGGAGACACTTTTTCCCTTTATTTAAAACTAAAGACGCAGCCCTAATTGTTGGGAGAGCTGGCCCAAGCGGGTGAATTGACTGTGAACTTGTACTAAAGCGTGCTCTGCTGGCGATTCCTAGGGTGTGCAGATTTATCTTCTCTGCATTTACTTAACCCGGCAGTGAACTGCGCGGGCGTCATTTGTTAGGCGATGACAGACTTCACCTCCAGCAAGGGCTGCTTCACAAAATCGCA
ATCTTTCTTTATAATAGTGAGTGGCCTCTCAGAAAACATGGACTTGATTCTCACCAGAAACCCAACACCTCTTCCCTAAGTGCTTTCCCGGTTTTTCTCAAATCCGGAAACTGTTGGTCTTTTGGGCAATTCTGAGCACAGCCACTAAGTGGCGACATTGCCCGACTATGGCTCAGCCCTGTTTCTCCGGGGAAGAATAGGGGAGGGGAGGGGAGGGAGTCGGAGTTGCCCTGTTGTGTGTTGTGCTGTGTGTGGGGCTTTCTTCTATCTATTTAGTCCTCCCAGCA
TCCTATCTCCGTCTCTCTGATTGCTCCAGTCACCATTTCTTTCCCTGATGCTCTCAGTATTGCCCACAGGCTTAGTCTGAGGATACACACACACACACACACACACACACACACACCCCTGAAGTTCTACCTTTCCCCCACAAGAGGGCAACAGAGTCCGCAATCCGCATGTGGGGTCTCCAACTCCCGCGCCCCAGATCTGCCCAGGTCAACAGCTATATCACAGTCCAGTTCCCAAACCCTTTCCCTACCAAGGGCCTCTGCG
AGATAAAAGGAGTTAACTAGAATTAATGGTAAAAAAGGAAAAAAATAGATCAAAGGGGATTTTCCAACACTGAATGGTACCCGGGAAAATAAAACATTTCCACCTTCTCTGGCGCCCTCTTGTGCTTCCTAGCTGCAACTGTCAAGATTGCGATGCTTCCAGGAGTGCAGGACGGTGATACTGGATCTGGATTTATGTTCTGCGTTGTACACACAAACCTTTATAAACTAAACTTGTTTTTCTTCCCTGTATGTTACTCTAATCA
ATTAATGTTAAAAGGAATTTCCTCCTCCAGTAAAAAATCTGAAATAAAATTAATATTGGCACAATCTGAGACTAAGAAGAGACACTGGCCATCCAGGAGTTTCCATAGGCCACGCTCCAATGTGAGCTTTCACCACTAGAGGGCGTGATCTGAATTGTGCACTCAGCGTTTCTTCCAAGAGTAATCGTTCCCAACAAGGTAATTTACCAAAGAATTACTTACTGTCGACTTTAGATACATATCCCAATTATGTCTCCCCTCCCAA
TTTTCAAATTTCTCTTCCCCTAAAATTGCTTTCTGCAGGAGCCCCAGTTTCAACACTTAATCCATATCCAGTAACGATATTATTTCTTTGTCACTGCACAGCCTGTGCCATAACCAGGTCCAGTAATGTCCAGTAGGTGGCTCCTGGGATGTGGTTATCAGCATTTTCTACAATTCTAGCGCATGTACATTTTCTTTTTTTTTTTTTTTCTTGTGAAATTAGCCATTGTGATGGTTAAAGTTACGTG
CTTCAGTAAACTGGGCATGAATAAGCCCAGGTGGCATCTTTTAAAGTGTTAAGTAATAACGGTTCCCATGTTCAATGCTTCTGGGAGGTTATAGTCCTCAGTCAATTAATGTTTCCTCGGTGTATAGCGACCCCTGTCTGCAGGAATGCTGTGTGGAGTACACTCTCAAGAAGGAGGTGATGTAAAGAACATGCAACTTGGAATCAGATGCGGATTTGAGTTTCAATGCTCATAAGAGCAGAGTCAAGTGGCTTAACTTTTTGCTTCCTTATTTGTAAAA
TTGTTGCTCTACAATTATAACCTAGGAAAAACGAGGCCAAACAGAGATAGGAGCTGAAGGGACACAGTGAAAAGTGACCAGAAGGCAAGTGTGAGCCTTCTGTTATGCCTGGACAGGGCCACTAGAGGGCTCCTTGGTCTAGCGGTAACGCCAGCGTCTTGGAAGACGCCCCTTACCTAGCGGACCTTGGTCTAGCAGTAGCGTCAGTGCCTAGAGAAGACACCCATTACTTAGCAGACCAGGAAAGGGAGCTTCCCTTTCCCCCCGGGAGTTAGA
AAAACCAACAAAATAAAACAAAGCACCTCTTCCTTTGTTTAAAATACATTTTGCGTTAAACCAGTAGCCTACCAAAGGCAGCCTGGAGCCTTAAGTGTGTTCTGGAAGCTGAGCCTTGAGCGCCATCTGGGAGCAGAGGGCGGCACTGCAGCCTCCCGCCCTGGAGCTTCGCCTCCAGGTCCTTGCAGACTTTCCCCTTCATGATCCATCTCTTCTCCTGTTGCCCCAAGGTCTCAGAAGAGGGGATGTGCTACAATGGGGAGTTATGGGT
ACCTAACAACAGCCAGAGAGAGCCAGAAGCTTTCTTGCCTGCCTTTGGCTCCTCGTGGTCCAGGGAGGGCTGCGGTGGGTGGGAATGCCTTATGACACAGGGTGACTAGTCTCTGTGTTTACACCAGGGGGAGCAATGACTCCGTGGCTGAGAGGGGCTGGCTAGAGTCTGGAGTTTCCAAGTGTCCATTCAAAGCAAAATACACAATTCCTAGGCAGTTAAATTTAGAAGACTCTGTATTGAACACACTTGAAAATAGGTTCAGGGCAC
TCCATGGCCTTTCCCCGGGTAGGGGCCTTTCTTTTCCTAGCTTCGCTCAGTTCCCTGCTACATTGTCGCCTCCTCGCAGAAGCCGTCTCTGGCCGTTCCGTATCGCTAGCGCCCTCTATCATTCGCTAGCAGCTCACCCGGCTCTGTTTTTCTTCATTGCACTTCTCGTTATGTGCCGTTCTCTTATAAATGTTTTTGTCTTTATCCCTCCCATAGAAGACACCTCCATGAAAGGCCAGGGCTTTCCGAGGTTCTTTTCCTCTGTGGTTCCTAGAAGAGGGCCTGGCACATAGCCGGCCTTGGCTAGCTTTTTGCGTAAATGTGAAGGGATCCACCTTCCTCCCTTATAAGAGGTAGCAGTACCTCCTGTTACCAGCAGAGGGCACCACCGTACAGCACTTGGGGGCCGCAGGGGATCCTGCTGGGATGGGAGGTATTTAAAAAGCCCACAGGCCTCTCCTCCCATAATGTGGGCGCTCCCACAGCTGGGACCGGAAGCA
TTTTGTTTTATAATTATAACCTAGGAAAAACCAGGCCATACAGAGATAGGAGCTGAAGGGACATGGTGAGAAGTGACCAGAAGACAAGAGTGTGAGCCCTCTGTTATGCCCGGACAGGGCCACTAGAGGGCTCCCTGGTCTAGCGGACAAGGCCACTAGAGGGCTCCCTGGGCTAGCAGTAACGCCCTCGCCTGGGAAGGTGCCGATTACCTAGTGGACCTTGGCCTAGCGGTAGCGTCAGTACCTGGGGAAGGCACCCGTTACTTAACAGACCAGGAAAG
GAAATGAAAACAACGTAATAGTGAAGTTGTCTTGGAGGAATTGCTGGAGGACGCCTTTGATACCTTTATGGAGAATGAATGGGAAGCCTTTGCGTGTGGCTGACACAAATGGTTGTCACACGCCATCTAGTGGCCATCCGTGAAACTGTGCATATGCCGTGGGAAACGCTTTTGGAACAAGTTGGATTGCTCCGAATTTCAGTGCCTATCGGGCAGCCAGTGAACATTTGTCCATCTTTAAGGCATTAAACTGAGA
TCTCAGAGACTCCTCCAAATCATGGAGCTGAGGGCACCCAGGGCAAAAGCGACCTCAGACTGGGGATGTCGTTCCTAACTTCTTCCCACCTCCTACCCGCGCCCGCCACCTGCCGGAGAACCAGGCTCCCTGAAAGCCCACGCTTCGTGCACCTGCTGCCCTCTGGCGGTTCAGTGGGGGCAGCACTGGGGGACCAGAGGCTGTAGGGCCTAGCAGCCCACTCCCCCAGACACCTCGTTCTGTCTAGACAGGTCCTGGGATTCCCAGTA
AAGAGTTTGAACTTGAACCAGAAAGATGAACTGTGAGGCTGGGGTGGATCCCATGGGGCCAGCCAGGTAGCCCTTGGCTGCTTCTTCCCTGCCTTTCCAGTTAAGGAGCCATTCCCTGCAATGGCCAGCAGGGGGCAGAACAAGCTCACGTTCCCTTAGCCCAGGCCTTCCTGTCAGGGCTCAGTGTCCAGGGAGAGACCTGGGGTGGGTGTCCCTTGGAGAGTGGGGAGGAGCACCAGGCACAGA
TTTAAAAGAAGGATTATTAATCTATTTAATATGGATTGTTAGAGGTGGAGACAGCAAATTTTGAGAACAGGCAACAAACTGGTTTTTTGGCATGTCTTAGAAGTAATTGCAGCAGCCAGCCAGTAGACGGCAATGTTTGACAAACACCCGAATCCAAGAAAAATAATTTTGCTCTGTTGTGTCCCGGTGCTGCCTGTGTAAAACTAATTTCACACCAGCCACCATGCTAAACACTGGGAATGCCAAAGCT
CCTCATAGAACCCTGGGAAGTAGTTGCTATTCTCAACAGAAATGTTAAGTAACTTGTCTGAGGTTATACACTGAGCAAATAATGGAGCTGGGATTCAGCATTACTTAATGTGCATGGCGCCCCCTGGCCCTCAACATGTACAATATGCCCTTTGCAGTTATTCAAGTGCTGAGTTTCTGGTCAGCCTAACTCCAAAGCCCTGGCACTTTTCAGGATATTTCAAACATAGTAAAGTAGTGAGAATAGTACAGTGAA
CCAGCCAGCCCACAGAGGAAATAAAGAGGTTCCCCAGTAGCCAGGGACAGCCCACCTTTCCCATTGAAGAGCATTCTTTTCCCAGGATTATGGATCCTTCCGGAGAAACCCCAGCCCTACCAAGAGAGGGTGCTCTTGCTCTATGGCCCCAAGTACAGCAGCCCACAATATTCATTCATCTTTCATTCAATCGGCAGGGATTGGCCAGGTGCTGTGTGAGCTAGACACTGGAGAAGCATGGTGC
AACAAACAATAACAAAATACACTACAGAAACAATCCCAAGAAAAGTTTAAACAAGTGAATTATGCAACTGAAATGGAATGTAATACTATTAAGGCTTGACAGCAGTACTTGCTCCTCAGCACTAGATGGCAGTGTTACTAAACAAATGTAGTATCTGCCTGTGGCGGCTGATGATAAATTTAAACTAACTTTAGTCAATCACATGACTTCTGACAATATCCAGATCTCAGTAT
ACCGAGGCAAAACTGAGGCCCAGAGAGCTTCAGTGATTTTCCCAAATCCCCACAGCTTAGACAAGTACAGTGGAGAGGAAGCTACTCCACAACCCACCCTCTTATCCAGGGCACATAACGTGGAAAAATGGGACCACTAGGTGCTGCTAGAGGACCTCAGGTGCAGAAAGAAGCTAAGTCAGGCCCCCAGGTCCTATACATTGCCAAGCACGTGTTCCACAGGAAGCCTGAGCCCTAGGGCCGCCTGCAAAGCTCCTGAGGCTGATCAGTCAC
AAAATATAGCTTCCTGCAAATTGGCAAGAGTCAGAGATACAAGTGTAGAGCTGGCGCCTCAGGTTGGAGCTCTGCACTCATACTATGAGTTGAAGTGTGTGGCTGCTTAGCCATGAATCAGCAGCACCATCTAGAGGTGAACCGGAATCCTGCACACGGAAGAAACAAAAGGAAGCCCACCTGTTTAATTTGATCAACGACAAAATTATTACTTCACTTTTCAATATATAACCCCTTACAGGCTGTCTGTGA
CATTTGTGTGTGTGTGAGGATAAAAGTGCAATGATCTTGTGAAGCATCTAGCATCATGCCTGGTGCATGCTTAGTAACTCTTCTCTCACTTCTACCCTCCTTCCCCGCCCACTAAGCGGCGCAGTCACTCCATCGCCACCAGATGGCGATAGTCCGTCACCACATTGACAGACTGCCTCATTTTGCTGCGGGGTGAGGATGCTTCAGAACTGACCTATGCAGTCAGTAAACCGGGTCTGGGGTGCTGTCAGCACACTGAATAAGAAAAA
ATAGTATTATATTAGCAATTAACCATAAGTGTAAGAGATTTAATAAGTTAAATATTTGGTTTGATAGTTAAGCGCTAAAAAGAAACGGTAAAGCCAATAGCTGTCACAGCAGCACCACCTAGAGGCCTGTGAGGAGTAACACAGGTCATTTCCCCAAACTTGCCTTCTTACTTAGAGACAAAGAGCAGTAGCTACTCCATTTCAGCACCTTCTGTCACCGAAAGCATTTTAATTCTATTCAGCATATTCT
TTTATACCCATTAATAGTCACGTGCTCTATTCATTATTTTAAAATTTAAGATAGGAAAAGCATTTCAAGGAACTGATTTTGAAAGCACACTATTACATCCTGCCAGCAGGGGTCACAAAAGCATACACAATGGCTGTGGAACAGTTCATTTCTTTTCAGAGAGCACCTTCCAGTACAGCCAAACGTTTATCCGCTCCCGAGGACAACATTACAACCACATCTTCAAAACTGGG
CTCTAGGTCTGAGGTTCTGGCACCTGTGTGTTTTTAAAACTTTACAAATAATTTAAAAGCGCCTTCAAGTCCACAACAACAGAATATTTCCCTCCACTCCTCATTGTCCTGGAGTTCTCTAACAGTGCAGTTCTACAACTGGACACACGATGTCGCTTTTCAGCCACAGTTCTCACTAAGCGGCCCCACAGGGCGGCAGGTGCCTTCTGCAGAGAGAGAGAGAGGGCCTTGGCTGACAGGCCAAGACCGGGCATCCT
ATTCATTTTGGTGTGGGGAGGAGACATCAGTAAGCTTTTCTTTCTCGTGTACACACACACACACACACACACACACACACACACGCTGGGACGTAAAAGACGTTTCAGTAGGTGTCATTCCCAAGCTGTCCACAAGATGGTGCAGAAACCCTGCTCACAGTCTGTCCTCCAAAGGCACCACCTCTGGAGTGATTTGCAGCCTCTGCAGGCTGCTGGTAAATTGAGGTTTGGAGAGCAGCATGAAGCTTTCACCGCGGTGAAGATACCTT
ATTTTCCCCAGGTATGACACACTCAGAGGTACTTAGACAGACTGGAATCGATCCACGGAGGCTGACCAAAGTGGTTAGAAAGCAAGGAAAGGAACTGAAAATGTGCAATGTGGGGAGAGGGCACTAGAGGGCACAGGATAGTTGTCTGCAGAGATCCTAAGAGTGGCGAATGGAGTGACATCAGAATTCTGTTTGTCGCAGAAACAGAAAATGAAATACTGCATGTTCTTACTTATAATGGGAGGTAAACAT
TGTGGACTTCAGCATGACAAGGGCCTGTTATGCAAACTCCTTTGGTCTCCAAGTTCAATAGTCAACCCTATGGTTTGCCTTTCTCTGCCAGAGCCCACTCCTCGCCTCCCCCAAAGAAAGGCCAGGGACTGGGATTTGCTGTTTTGTGCTGCCCTCTAGCGGCAATCTGTAGGAAAGCACCCAAGAAGTCTCACGCTGATTTAGAGACGGTTGTAGAGACAATAGCGGACCTAGCTCCTGTCCTCAGCCCTTCACGGGAGGGGGAAAGGGGATCCAGCTCCCTGAGTTTTTACTACATGCTGGGC
ATGGACTGAGATTCCAGATTTTCTCATGTCCCTTGTCAGGGCTGTAGTTTCTCTGATTATAGGAGAAGAAAGTTCAAGATCTCCCAGTTGCCCTCTGAGGAAGCTGGAAATGGTCAAATATTGCCACCTGCTGGCAAGTTCCAGCTCTGCCTGGCTTCCATCAGAAGAGGGTGTATGTTCCCAGAGACAGGTCTTACTTCAAGCTCACTAGAGGAAGGGGCCCCAAGGGATACTGTTCAAATGACTACCTGGAACACCCCCTTCCT
ATTTTTCCATGCTATAAAAGCCATAAACAGTGTGGTTAATGATGCTCCCATATCTGACTTGAAGCCAGGGTACGGTGGATTCGTGTAAATGCTGAAGGCTAGCTAGCTCTGGTGGCTGAACACCAGTTGAGGGCAGCAGAGAGCTACTTGAGAGAAAATAGATCCAGGAAGGCTTAACAGCTCTCAGCTTAAAGTGCTTGGCTAAGTCCACAGTGTGCTGCTGAAAATGCAGCCGCTTGGAAAACTAGTCCACAGGGTGGC
GAGCTGCCACTGTAGTCCACCCCTTCGTTTTACAGATGTGGAAACTGATTTCTAGGTAAGGCAGTTGCCGAACTTAGAGAACCCAGGCGCTTTGACAGTTGTTTCTTCTACTTCACTCTGCTGCCCCCCAGTGGCTATTTCAATATTGCCAGAAACCCGTTTTGTGCACCTGCCTGAAATGACTACGTTATTACGTAAATTCGGGTGTTAAAATATGAACCATTCTTGTTTTTTGTTACAGAGCTCATTGTATAGTAGGTGACT
GACTGGGGCAGAGACACACACATTAGCTCCCAGTCATCAGCTGGAAGCTCCATAAATCCTGAACAGCCACCCTTGGAGGATCTGGTTTAGGGGCCAACAGCTCTAAGCAAAAGCTTATTACTGACTGCCATCTTGTGGTCATTTGGGGAACTGGCCTAGGTTTAAATCCGTGGTGGAAAGAGTTGAGTGAATTGTAGGATAGTACCTGGCACTGAGTGTTCAGTAAAAGCCAGCGACTGTCATTACTATGCTCATGGTTTGGAAGAGTATGGCCAAAACAAACA
TCCAGGTTCAAACTAACCCTTACATCATCAAAACAAAAATATTTACACTGCTAAGCTAACGGCCACCTCAGCACGGATCAACAAGATGACCATATGCTTTACTGCCGTCTGCTGGAAAATTATGGCAACAACTACCCAAATACACAAAGCAAAGAGTGCCCCCCTGGAGTAGTGCAACGCAAAAATGTTTACAACTGTGACCAACAGCTCTGCTTAAAAGGCTTCTAGTAATTTAGCCAATACTCTGGGGATCAGAGGGAGTACATGA
GGCTTAACTTCCCTTTTGGTCTTGACATCCCTCCCGCTGGCTTTGGGCTAGTGGGTTATCAAAACAAGCAAGCCAACTTTGAGGGCCATTTGAAAATGTAGACGGAAGCAGGGTGAAGAGTAAAGCTTTTGGCGCCACCAAGTGGCCATCTTGGGGAGCGCCAAATATCTGGGTACAAAAGACAACCTGGGATCTCCAGGACCATTTTCTGATTTCAGGGCTCATTCTCAGAGGAAAGCGGCATCAGAAAGATGTTGCAAGAGGGGCCGGGCGCGGT
CTCAGGAACCCCCAAGGGATTTAGGAGCTCCGTGTCAGGAACTGGGGGGCAGAGACCAAATATACGTTTCTTATTCTACCACAGTGTCATATGAAGGGGAGGACAACACTGCCTTTCTGTGTCTTGCCCCATAGAGGGCGCACAATGCATGGAAATAAATGTTTCTGAATCAACAGCAAACAGGCTTCATCGGGTAGGAGAGCGCTGAGCCCTCCAGGGACAATGCACATCAATGATGTCCCACTGTCCTTT
AAAGATTAGCAAGAGGTAACACTGCACACTCTCATATCCAGCAGGACAGCCCACACTAAAGTCCAAGTCACTGCACAAGAATGTCAGGCACTTACTGTACTGAGATTTTCTCATGGGCATCTGCTATGAACATGCTGCCCACCTGTGGAAGAAAAGGGGAATTGCAAACTTATAGCAGGAGGATATGAGAGGAGCTTTATGCCTAGGAAGCCTTTTATCAGTGAAGAAAACAAGCTGCTTCCACCTGGGGAGAACTTGGAACTCTAGGC
ACATACATGTAGTCAAGAGTCACCAGAGCATTAAAAGGAAGAGGTGCTAGCTGAGCTGAGCTTTGAAATCCCCATACAGTTCTTAAGTCCTGGGCATTTTAAGCCGGGAACGAAGGCTCAGTCAGGGCCACTAGAGGGAGCCAAGGCTTGCAATCTGCAGAACACGCTTTCTGGCTGAATTAGCCTTGGGTTCACAGATTCTAAAACATTTGCTTAGCAGATTGAAAAGGATCATCTTTATCACACATCTACAGGACCATTTCTAAAATGC
TGCAAGTCTAATCAGCAGTTCTCTTTCTGCCTCTCATCTCCCTCCACGATCCTATTTTAAGCCACACTCTTTATCCTTTAGATGGTTTTATGAGATTGAGATTTTTCTCAGGCATCTTGTCCCTGAGTGCAGCAGCGCCATCTTGTGGTCATTACTGGTTATGGCGCTGTCCTAGATCTAAGCTCCCAAACTCCGAGCCGCAGCCAGAACCCAGGCTTGGGAGGCAGCAGGGATTTTGAAAGCCAATGTGGCAGTCGGGCCAACACACCAGATTACACACTAC
AAAAAAAAAAAAAGAAAAGAAAAATGAGGGTCCTCACTCAGCTTTGGAAGTAACAGAACCCTTGTATTACTCTAAGCAGAGAAGCTGAATATATAAACCAGACCCAAATGCAGCTGCTCAGCAGGCCTCAAGGTGGAGACTTGCACCCTGCTTCCTGCACTCCCTACCCCATCCTCTAGAGGCACCTCCCAGAAACCCAGGCCCTCCAGGATGGACCTTGCATGAAGGTCCCTGGATCCCTGAAACATTAAGGTCTCTTCGAGATGTGAAGTTCCCAAAAGTCTAAG
TAACTTGCTTTTGATTTTATGGACTCTTGGGCCCTAGGACCTGAAATTCCTTTGGTTTCCCTTCTTGCAGAAGCCTTGTCTTTGGTCTCCCAAGCTAATCTTGGGCTTAAGAGACTAGACAAGTGCCCTCTGGTGGCGAAAGGGAGCCTCTGGGATCTCTCAAGTGGGATCTCAAAATCCTCTGGGATCTTCTCTTCCCAAATGTGGGTGGAGGAGGGACCTTCCCTCCCTCCCTCCCTCCTTTCCTTCCTTCCTTCC
TTGCCTTTTTATTGAAGCCTTGCAGACAAAAACACTGGGTTTAAAGGCCCTAGACTTGGAATACATCTGTAGATATGTCAGGTGTAGTCACAAAGGAACAAAGCCTGGGTGCCACAATGCTGCCCTCTTGTGGCAGCCAGAGGCTGCACACTCCAGTCCCAGCAAGGGATGATACTGTTGTATAAAGTGAACCAGAATCCCACCCCTAAACTGTAAAGGCAGCATAGGAAAGTCTACTATGTGGAATGATTCATGAGA
AAAGATTTTATTTCCAGTTTGACGATAAGCTGCCTGCCCTGTGACAGACCACTGAAAAATTCAGCTGTGGCTGACACCTAGGAATTTGCAGTTACAGGACGTTTCCAAGTTCCATATGCGATGTCATAGTGCCGCCTGCTGGCTCCTGTCTCACAGGAATGCTACACATGCAGACGGTGGGTCTGACCCCGCAGCTCACACACAGTTCACGGATGAACCTGAGGAAAGTAGGAATGAAGCTCACAAATGTCATGTAGAACAA
CTGGTGCAAGCCAGTTGCGGGACACCACTGGGCTTTTTGCAACCCTGTTTCTTAATTCTCAGTTCTGGGCAGGCTGTAGTCGCCTCCCCGTGCTTCTGTACAAGTAGACAGCGACATCTGGTGGCAAAGTCAAGCAAATCCCAGACCATGTAGAGAAGGGCCTAGAGTATGGGAAAACAAGAAACACCCCTCTTCTCCCACCAGCACCCCCACGAAAGGTTCCTGTCCTCTTCCTCAACCAACCCT
AGGGAAATAACCATAGGCTTGAAATTAGGCTATGGCCAGAATTTCAGTTGGATACGTCTAGTTAAAGTGATTCTTCAGGACTTGTGAAAACTTGTTGTAGTTTCTGAGTCTGACATGGGGTGGCGCTCCTAAACCACTCTCTGTGCGCAAAACCTTTGAGCAGGAACTCAGGACATTGGAAGTGTCTGGGCCCTGGGCATGAACCTCAGTGGGGTAAGTCAGAAGAGAGCATGAGCTCCT
TCTGGCCTACTGATGGATGTAATAGGATCTGCTTCATCATTACCCATGAAAAGACTCACCGTCAAGATTGACTGGGACTCAGCATCTAAAATCCTATAAGATGCTATGTCACCAACCAGCCATTAGATGGCAGACAAACCCCACAGTAAACACCAGAAATAAGCCTGATCTTAGAAATACTAGGAAAATCAACAGGGATATTTTAGGGCTAAAATGAGGTCTCATTTATGACCTAGA
TGTTAGGATAACAGGCGTGAGCCCCTGCGCCGGGTCTAGAGACTTCTTCAAAGCTGGGAAGGTACAGGGTGTGCCCTCTGAACAGCAGCAGAGCTTGTTGCAAACCTGAACTTTCTGGTCCTCTGCTGCCCCTTTGTGGACTACCTGGAAACAACAGCCCAATATATCGCTGTAGGAGCATGAAATTGGACTTGGGAGAATAGCACCAGAAGAACTGGTGGAGGTTTGAAGGCTGGTGGAGGATACGAGGGAGTCACGACTGTTCT
CCTCGAACCTCCAGAGAGCTCAGATCCATCCAGGCACCAGCCCTAGTCCTGCCTGGTCCCCTACAGCACTCCCAAGCCACTGCTCCCCAGGTAAGCACAGGGAATGGTACACGGGATTGCCAGACAAGTTCCTCTTGATGGCAGTATTGCTCCAGAAATGCCCACTTGCCCTTCCTCCAGGTCCACTCCCTCCGCCCTTTGCTGAGGAAAAAAACACCAGCCATGCTCCAAACATGGCTGATCACCATCTTAGCAACTTTCACCCAGCACTGAGCCACCTGCAGGAGACTGGCCTCAGTAGGGACCTCTTAGCCTGCCTTCC
TGCAGTAAACGTGGTGTTCATAACCGGGAGCTGGGCAGAAGAGGAATGACAGAGTCCCCCTGCGGACCCTGGGGGCTCTGTATCCTGAAGTTCAAGCCTAGCTCACCCTGCTGTGGGCCCAGCCCTGCCTGCACTGACAGATGGCACCAGCAGGGGGCGCAGCGCTCCGCCGCCACAGTTCTCTGTCCCCACCTCAGTGCAGTCAGCCCTGGACGCCCCACCACTTGCCCCCAATAGCACACAGAGCCATGGGCCTTCCCAGCCCCCACCCCTGGCCCTT
AGTGCTTTAATCTGTCTACATTTCACATTTCCTAATATGTCAAGTAAGAGAACTAATTCCCGCCTCGCAGAGCTACTGAGCCCCACTGCTGGTGAGCTTTCACCAGGGCTTTAGGCCGGGTGCGTGCTTATAGCGCCATCTTACGTTTATTCGGAGATCTACAGTGTTTTGTTGGAAGTGCAGTCCATCCACTGTCCCACTCCAGTGTCCTGGAGTTTTGTGTTTAGTTCTGAGCACCACGTTTTGAAGGACATTGACCTGAAGACTGCC
TCGCAGTGTGCTAAATTTTGAAGCTTGATTTCCCATAATTCAGGAGCTTTTCAGATGACCAAGGCCTGCGATGTGTTTTGGGTCACAGTGTGGTGCTTATGAAGTCACTCCTACAGATAACACCGGAGTTGTGTATTGCTGTCTCAGTGGTTCCCACTGTTTCTAACCACCAGGTGGCCACAGAGTGCATGTGCTATGAGGGACCCATCCCACATATGCCCTCCCAGAAGAGCAGGAAAGGGGGTTCATAAAGATGTTCTTCTGATAGGGAGTGCCCTATGAGGCCACCTTCA
CTTTGGTTATGGACACATAACTCCTGGGCCAGAGGCTAAAACCCCAGGGCCCCTGCTGTCCTTCCCGCAGCTTCTTGGAGTCTCAGGGCAAAGCCTTTCGAGCAGCGCCTCCCAGTGGCCAGAAGCTGAAATGACGGCAGTGGTGTCACCTGGTGAATGACCCGGGAAGCTGTGGTTGGCCCTGATTTCTTCTTTGGAGTCTCTGAAATGCTTCCTGTCTTCTGTTCTTCATGCCCCATGCCCCTGCTAGCGTATTACTGTTCTGTGACT
GGCATCTGGACTGCTCCAGTGAATAAGGGAGAATGCACACTGGCCACCATCAGCTGCTGGGTACAGCCGGGAGAGCTGGTGGACTTGGAACAGGAACAGTCTGCATGGCGTGACAGCGCCCTCTGCTGTCCAGGCTGGGCTGGCATCGATGGTACAGGAGGAGGGTGATCCTCACACCTGGCATGAGCAGAACCTCCACTTCAAGCAGCCAGGGCTCAGGAGCAGGAGGGACCCCGGTAGATGGGAAACTCATTCC
ATGAATGCTAGGGAAGGCAGGCTGCAGTTTCATAACTTTGGGGGATTGCCCGAAGGTACGATGGACCTGGGGAAATTGGGGCATTGGGGTGCCTGTTTAAAGCCATCGTCTGTAAGTGAGCCATGTCACAGGCCAGCCAGCAGAGGACAGTATTCTGCTTTGGGATGAGGCCATTTCTCCATCAGACCAGAGGAAGCCAAACCCAGCTGTCCATCTACCACGGGGCAGTGAGGACCCGGCGTGGGGGCTGCAGAGCAGTTAAATGAGC
CTGGCCTGCTGTCATGCAGGGTTCGCCAGCCCACTGAGGATGAAGAGGAGGGCTGAGGGGCTGGTAGGCTCTGGGTGCTGGCAAGCGGAAGGGAGGAAAGGTAACACTAACATGGCGCCACCGTGTGTTCAAAAGGGAGCAGAGCTGGGTCTCTCCCCAGCAAGGCAGCTTTCCTCTCCCCAACCCCTTTCCTGCTCTGGGAGTGGGTGGTGGCAGAAAGCCAAGGATCCTCCTAATTCATCTTCACCTCTCAGCCA
CCTGTTATCCAGAATCAGGCCTCACCTGAGCCCAAGAGTGCCAGTGACTCTGAGGACCCCAAAGAGGTGGCCAGGTGACCCATTTTCCCAGAAAAAGCTGAGCCAACAGCACCCTCCTCTGGCCAAACCACACCTCAAAGTCCCTAAGCACTGATCCTGGCTGTGAGAGCGACACCTGGTGGCCAACAGACCACGCCACAGAGAGAAAAGCAGAGGGAGCTGCAGACAGGAAGGAACTGAAGGAGCTCCAGATACAGAATAGAAAGGGGCTTCCTGATGGAAGGTGATATGAGACAGAGGC
AAATTCTAAGCATTAGATTTGATGAACAGCTTTATTGAATTTTGTGGATAAATATTTAAAGCCTTCAAGGGCTTGTGTAAATCACACCTAGGCAGACGCACTTGCTCACAGCACCATCTGCTGGTAGCTGCTTGTGTTGTGCAGGGAAGTTAATGGGTATCCAGGACTCAACTGGGGACAAAAAAGTAGGTCCAGGAGACAGGCCATCTGCAGCTGGCCCTGAAACCCAGACCGTGTACAGACCAACCCCAA
AGCAGCTTCAGTGTGTAAAAAGAGGAATAAGAAACATAAAAGAAAAAAGAAAAACAAAATGAAGGACAACTGAAAGTACTGTGGAAACAATTGGAGAGGAAGAAACGACGTAGTGAGAGAACGACATCTAGTGGATGCAGGTGGTAGTGCTGCTGACCAGAGAGATCTGTTCTACCTTAGAAATCCCAAGTTAACCATCAAAGCCAGCGCTCGCCGCCGACATTTGGTGGACCCGGCGCTCGCGGACGGAAGCGATCAGACC
TTCATTTTGCCCCCCTGATTCCTTCCTCTGTTTTATCTAATATTTAATGTCAACCAAGATGCTTTTGGTAGTGCTGCTACCAGCTGGTCAATCATTTGCAAATGTGTAGTGAAGTCAAAGTGCTCTCCACCAGGTGGCGCACTTTCACCTTAGGGAGTCCATTGAATGGAGCCCTTGAATTTTGGGTGACCAGTATTCCTGATAAGATCCAGGTGAGGATCTTATCCCCTCCCTTACCCCCTCCCTTGGTGGGGAGAG
GCGTCCCCAGAGTGAGAGGTCGAGGGGCACTCCTCATCACTCCATTCCCCAGAGCTGCCCCTTCCCTGTCCCTGGGAAGCTCCAGCCAGCTACAAGCCAGCTGCTGTCCAGAGGCACGGCACTGCCACATGGTGGACACTGGTGGTACTGAGGTCCAGCCTTCCAATTAGGAACCCTGTCGCCTAGATCTAATAGTCTCTCTTGACAGCCCCCATCATCTAAACAGAGGGGAGATGAGCAAAGTGGAGTAAAGACACATTTCCAA
TCTAAGTTGGAATTCCTTAAAAAGCTGTCAAAATTTAAGGTGGTTTTCATGGAGGGATGGCTAAGACCGCCTCCAAGGCCTTCAGGGAGCAGTGGGGAAACCTAAGAGATGCCCTCCACCTAGTGGTGAAGGAACGCAAGGCTGGCCAGAATGGATGTAGTTAACCAATGCCATTTCCAGGGAGGAGGCGCTGCACCACTGGCCCCTGCAGGCCTAGCCCAGCTCCTCGTGGGGAGAGGGAGAAGCTGAGCCCAGGGCCAGCAGGGAACTTGCCCAGGTCACTTACCAAGTTAAGGGTAGACACAGGGGC
CACCTGAAACCCTCTTTTTCTGCTACCATCCAAGGGACAAGATCTCCTGAGTTGTCGAAGACTCACTCCGGAAGAAAACCCTCTCAGGCAGTTACTGAGGGACTGTGGTCTGGACTAGAACGTGTTTTTCTCAGTGACACCTCTAGAGGGCAGCACTCAACGGAGTCCCACAGACACCTCCCTGCATTTCCTCCTCAGACACTGGGTGGATGATATGGTAACACTGGGGAATGCTTGGGTGTTCTCCTGGAAGCTCCTTATTTTAATCACCTGTTTACTTGTCTCC
CGTAGTAGTAGGGAAAGCTGTGTTTTCAGGAACGCCAGTCCTGTTTGAGTTTTTGAGACACAAATGGGCAGTAGTGATGTGCCCTGAACTCAAATAAGAGGGGAAGAAGCGCCCTCTTGTGTCCATTCTCAGCTGGTGTCAGTGACTACAGAAGCCTGCTGAGAAATGTACATTTCGGATCTTCCAAAGACATTCCAATGACAGTGCTACTGTCAAACGCCAATCATGTGTCTACTACGTGAAAGAAAATGTGGAAA
CACCCATCACCATTAAACTGTGACCTCTTTGAGAGCAGGAACTGTGCCATATCTCCTGTCCTGTGGTGGGAAGTTTCTGAAGAGACCTGGTTCTCCCATCCCGGGAGGGGGGAAAGTTTCTTGCAGTTTTGGATGTAGTACTCAGAGTCACCACTAGAGAGAGTGTGAACATCACTGCAGGACCATCCAGGCTCGTGTGTGTGTGTGTGTGTGTGTGTGTGTGTGTGTGTGTGTGTCTTCGATACTGTACCTGGGGTGTGTGTGTGTGTGTGTGTGTGTGTCTTC
CAGAATGGTTGGGAATGACTGCAGAGATCTCTGTGCTAAGATCCCCATGGCTCACCAAGAGCCCGGCCTTCAGAGAGGGCTGAGGCCACTAAAAGTACCTGGAGGGGAAGCTCGCCATCTAGTGGTTGAAATGGGGACACCAGCATCATAAGCTGCTCTTCCGCCTCCTCCTGGCTGCCCTCTCCAGAATCTCATAGCCATGGGCTTACAGCTGGAAGAGATCTTAGAATCTTCAAGATCAACTCTCATCTCTTATCATATTTTGGCATG
ACTATTTTAAATTGCGGTAGGTTCAGGAATCGTGGCCCACTTGAATCTTCTGTGGAGGGAAAAGATAGGGCAGCTTCAGGCCTCAAAATCCTGTCATGGTGAACTACAGTGCCCTCTTGTGGTAAGGTCTCCTTTCGTTCTTGGGGCATACCACAGACTCTGAGGCTTTTAATCCAGTCATTCCACAAATATTTTTCAAACCCTCTTATGTATCAGGCATGGTGCCAAATGTCTAGAA
TTTTCTGATTTCTGTGGGGATGACAGGGTATCTGTGTCTTTTTCCCAAGAGTCCCTTCCTCCCAGAGTCAGCACTTGACTCAGACCCTGTCCAGGTGAGTCCCGGTACCCAGGGGGAAAGCCCTCTAGAGGGCGCCCAGATCTACAGAAGTGAGCCATCCCTGCTGGAGACAATGTCATGTCTCCACTGGTCCTGGTGGCCAAGGGACCAATGATGTTTTGAGTAGCTGCCCAGCAAAGGGACTCAACAATGTTTTGAGTAGCTGG
CCCGTCAGGGGTTTATACTGACCCCCCATGAATGCTAAAAGTGACCTGGAACATTCCCTCAAGGGAAGCGGCCAGAGCGTGAAGGTTGCAGTGAAAGAAGGGTGCAAGGAATCTCCAGCAGGTGGAGCTAAAGGATAGGCGAATTGTGCCTTAGCAAAGCTTCCAGTGAAGGACAGGCAAGAGACCCCTAATACGAGGGGTTGAGCCAGAAGGAACCCCCCAAATAGGCAGGAGATCCCTAATATGAGGGGTTG
AAAAACAAACAGAGAGCTTCAGCATGGGCGAGGATTCAGCTGGGTATGTTTGGACACCGGTGCTGGCTCAGACCAAGGTCACTTTTGCACCCAAGAGTCCTTCCGCAGCGCTGCAGTTTGGCCAGAAAGCCCCTAGAGGGCAGTGTGACGAAACTGAGCTGGGACGGCTGGGACTTACTTTAAAGGCTGTTCCCTGTGGATAGGAACAAACAGGATGCAGAAAACTGGAAGTAAGTTCCCTGCACCACGGGGGATTCTGTCTCCTTT
CGAAAAATAGCCCAAACGCTCCCTTTGATTATCCATCTGGCATGCGCGTAGGATGTAATATTTTGTTAGGACACCTATCCTAGGGCGTGAGAAACTCAAATGTTTGCTGCAGTGTTTTGTGCTGTTTCATTCTACCTCTAGGGGGCAGTATCAACCGTTGCTTTAGGTCTTTGTTGCTTGGCTTCTGCTGGTGTGATGGGTGCATTGACTGCAGAGTATATTTCTGTTTTCGAGGATGGGAATATAACTGATGTGTTAGCAAATGCAGTCAAAAGCAG
CCACTCATCTCTCATGAGCGCTCTCATCATGCCTCCCTACTTTCCTCCTTCCGCGAGTCTGCAGGAAGGGTTTTCTAGGCCCCTTTGCCCATTTCCCATCCACTCGGCCTCAGCACAGCCCGTAGCGGCCACCAGAGGGCGCCCCTCTCCTGCAGCTCCGCATCCCCGCACAGCTGAAGTCCAGCCAAGCCCTGGCCTTGGAAGACCCTTCTGCTTTCTAACCTGACAGAGGCGCGTGGAGGTGGGGGGGCCCTCAGAGC
GCTCTGCAGGAGCTTTGAGAACAAGAAATACTCTTCCTGGCCACCCCTTCCTTTCTGTGATAGAGACGCCTGGGGCTGCTGCTGTAGCATAGTGAGGCAGCATAGTGAGGCAGTGCTGTCACGGGCCCAGCAGAGGGCAGTAGTAGTTTAGGAGTGAGGCACAGGCAGGGCTTAGAAGTGAGACATCCTTATCCGCAGAGGATCCTAGCGCAGCATTCACTAGCTTTGTAATCTGGAACAAAACCCTTAACAACTCAGCTT
ATTCTGCTTCTCTCCGGGAAGGAAGGCAAAGCGTTTCCCCAGGCCCTCAGAACACCATCTGGCTGCAGTCTTTCCTTTTAGGGACCTGGTATTTTCTGGCCCAGGGACAAAGCGCATTTATTTCAGATGGATCAACACTGTCACCCAGCGGGCAGACAGCTGGGCAGGCTGAGGCCTTAGCCTTGCTCTTGGCTTGACAGCCAGATACTGACAGCCAGTATTTGAATAGGAACCTGTTTGTTTCGGGTGATCAGGATTAATTGTTAATATTCT
CAGGGGCTGGTCACTGGAGCATTCCTCCCCTCTGACTCCCCAGTACAACGCCCTGCTAAGCAACATGAGCAGGATCTACTCCACCGCCAAGGTCTGCCTCCCCAACAAGACTGCCACCTGCTGGTCCCTGGACCCAGGTACGGCCCTTGCAGCTCCCCTCTCGGCGGTGCCCTAGTGTTCCCACATTGCCCTGCTGCACTCCAGACCATGCAGTTGTGTAGGGTCTGTGGAGACAGCAGGTAAACCCAAAGGTGTTGCCCTC
GACTTCTAGTAGACTGTAATCACCTGAGGGCCACGGTTAGCAGAGTGTCATCACGCGTTTGGCATCCTAAACAAACTCCGTTGACCAGGGCTTTTAGGGAAAACGGTGTTGGAGATGGCTGGTGGCGCAATACCTACCTTCCACCACTAGATGACAAACTTGCAACAGCGTGCTTCCAACAGGACGCCCACGTTTGACACGTTCCTGAGACGCTGGAGAAAACCGATTGCCAGCCCGGGCTGAAAGGAAACTTGAGAAATCACTTAGTCCGTCTCTTTGCCTT
CGTTTCGAGTAGGATTTTATGCAGAGGGCGGAGAGTCGAGGGTAGAGTGGGGAGGACTCTAGCCCATCTGTCCCGAGCCCGCTGACGAGGCTCCGCCTTCCTTTCCTGTAGACTGCTCTCTACGGCCCAGCTGCCCACTGGAGGTCGCTGCTGCACCCAAACTTTGCAAGGAATTCGGTCCAGAGGATTACGGCGAAGAGGTAAAAGCGACCCTCAGTTTCCCCCAGTCCTGCTCATTTTGGTCACGCCTCTTTGAAGTCAGCTGTGCAGAAACCCG
ATAAATGTATACCTAAACTGCTAGGTGGAAAAAGCAAACTGATCTGCTTTGTGGCACCTAACTTGTTATTCTTGGAAAACTGACCTGAGGGAGGTGAAATTCTATACTGCCTTGTGTTGAGTTGCTGCACTCCACCACTGGAGGGCAGCATTAGTCACCATTTTACTAAAGCTTCTGAGCTTGGTCTTCCGTCAGTAACAAGGGCTGATTTCCACCTGGTCTCCCACAGTCTTTACCACTTTCAAAAGTGCCCCAGCTTGGATGATAAACTACACGATCGTCTTATATACATG
CCCATTATCAATGAGTTCCCTCTTAGCTCCAAATGTACCCTTCCCTTTATTGCTTTGCTTTGTGATATTGGAGCTGGACCTTGTAAATATTTTTTTGCCACCCACAGCAATGTTTAGCTTTGTCAATAGAGGGAGCTGGAGGAACACTGAAGGTGAAAGGGGCTTCTCTTCCTGCGCCTACTGTGCCTTCCTTCCTGCTTGCACCTGCAGTATGCAGCAGTTAGCACCATGCGGGGCACCCCCCCAGCAGATTTCAGTAGCACCCCTGGGAGTGG
CTTTTTAATACAATTACAACTTCTGGCCCTGCGTTTGGGATCTTTGTCCAGGGCTCTGTTTGGGCAGCCCCTGCTACTGGCTTAGTCTTGGTTCCTCCCCACAGGGAGCTGCAGCGACATCTATTGGCCGATCCGTGTGGGAGCCGAGTCAGCTTTAACTTTTCTTGGTATACATGCGTCATCTGCTGGTGGAGATGGGAAAGTGCCTTTCTTCGTTCAGTCAACAATCCAACAAGTATGTAAGTGCCTGCTGTGTGCCAAGCACTGTGCTAGGAAGATGAGGATACAATTTTAAAGAAAACTAGAGCCGGGTGTGGTGGCTC
TGAGCTAGCACTTCTCTTCACGCCAGTGGGGAGCAAATGCGATTCCTAAAGTCCTGGCTTCACCAGGAGCCGAGCTCCTGAGCCTTCCAGGGGTGCCTCTGCCCTGGACAGGGCGCTGCTGCCCTCTGGTGCGCGAGCCGCCTCCCAGCGCCTGCACCTGCTCCTGGAGACGCTCACCTTCCCGGCTGTTGCCCTAATTCTGCAACGTGTCAAAGGACAAATGTCACATGTATGTCTTAGCGGGGAAACTCTAC
CCTGCATACCAATTCCACCCAGGAACCTGGCGTCCTCAGGAGGCTGCACTTCCCAAGTGGGCTGAGACAGCCCCTTAATATGTGGGGCTGGAGCCAGAGACCTCAAGGGGCCACTAGGGGGCTCGAGACTCTCAGTGGCTGCTGACGCCCTCTTGTGGCCATTTTGGGGATTGGCCAGAAAAGTTTCAGAAGCGAGCCAAGATCGGAATTCTTAAGGAGGTAAGTAATAACAACAGTAACAGTTACCATATAACAATACT
CCCAGGCACAACTGTGAGGGCGGCCCATGCTGCAGGCTGTGGCTGTCAGCAGGCTGCTTCTCCACGGCTGGCCCCATCCTAAGATTCACAGGGCAGCAGCAAGATACACTGGGTGACTGCTGCCCTCTCCTGGTGGCACAGGGCAGACCTGCTGGTGACCACAGATGCACCCTTTTGGGGAGGATTAGGGAGAAAGCAGGTATTGGAGAAGCAGGGGATTGTTTACTTGCTAAAATTGTGGCCCTTTCACTCAGCAGGTCTGCTA
GGAGGTGGCAGGGGATGGGAAAGGTGGCCCTGTCACCTCCGAGAAGGCGCCTTCAGCCTGGGGAGACGCTGTGAGCAAACCCCCTGAAAGCCTTGTGGGGCCATCATGTGTGCTCTGGAGCCCTCTTGTGGATTCTTGCGGTAAGTGCATACAGGCTTGCAGTGCGTTTCTCCCACGTTTTAACCTTTCGCTTGTTCTCTCCTCCTCCCACCACTCTTCCCAGTAAATGACACCTTCAAAACCACACGCACACTCGAGCAAAACGTCTGTTGTGGATACCA
GGGTGTCACTCAGATGGACCAAGCAGCAGCCAAGTCTCCAGGAGCTCCAGTGACTCAGAGGCCTGGAGTCTCTTCTGTAGCTACAGGGTTCCCACTTTCATGAGCAGAGATTATGCAAAGGTGACCTCTACTGACCAAAGGAAGAAACGGCCGTTATACATTCCCTGTTCCTTCTAGTTCTGCAAAATGACTGACATAGTCACTGCTGTTGGCCAGGCACTTGACATGTATTATTATGCCATCATCCTTGCATTTGTAATGTCTACA
TAACCCCAAAACTTCTGCCATATCTGTGGCATTTTCATTGATGATTTGTAAATTTTCAAACAAAGAAAAATTGTCTCCTACAGACAATGGTCAAGCTGCTGAACAGCCAGCCAAGAGCTCCCCCTAGTGAAGTTGCACAAGTATTAGTGTGAGCTCCTCCATACATGCACGTCTGCTCGTACACACACACACACACACACACACAGATTTGACTCGTTTGTCCAAAATATTGTCCACTCCACCTTCTTTCAAAATAACATG
AGCAAGACAAACATGGATCCCATTAAGTTTCAGAGGACTTGAAGCTAAAGTTTTTCCCCCACCCTACTCTTACATTGATTATAACAGCACAGAGGATTCTATCTGGGGAACTATAGTGACATCCAGTGGCTGTGAAGCAAACCACACCAGTTGCAAAACCTGGTTTACTACATCATGAAAGGAGAAATATTTGTTGATGTGCTGACATTTTAAATTCAATGTCTGTCAAAGTGTGTGTACA
TGCTAAACACAAGAGAAGAACTGAAAACGATTTGATTCATTCACTTTGACAGAAAATAAACATTGAAATTCACAGATTTTTGTCCTGCAGCATTGGTTCAAGTTCGCCCCCTGGTGGAGAAATCCCACAGCAGCACACTGGTTGAGGCAAAACTTAGCAGAGGGAAGTAGCTCCATTGCAGAATTCAAGAAAAAAAGGAATGCCGTGAAATCTCATTAATTCGCTCCATTAACTTGCAATTTGTGATAATTA
CAACAACTAGTTTCTCAATGATGACACATCAGGATCAAACACCCGGGGGACCTCTCCTGCAATTGCTGTTCTCTTTGAAGAAGCTCCTTTTAAATAGAAGACAGTACCTTGAAATATGGCCACAGGAGGTCAGTAGCGTGCTGTGGTTCTACGCAGAAGCAAAAAAACAGTCCCCTCTAAGCATCTTTAAGCCATAAATTCCTTGTTGTAAACTAAGAATATGTTATTCCTTCCATATTTTCAGATA
GAAAAAGACTGCTTTTTTTTTTTTTTTTTTTTTTAATAAGCTGACATTGATAGAGAAAAGTTGAGCCAAATCTCTGGAGGCAGGAATCTCATTGCTGAGCACCCAGCGCCACCTTGTGGCTTCTCGCAGGACAGCGATTCCAGCTTCCACTCATTTCTCTACCCACCACTAAAAACATTTATTGAGCATTTCTTATGTTCCCTTTCACCTGTTTCTCTGCTGAGCCTCTTATCTGAAT
TGGTGTTTCCTTTTCTAAGTTCAGAAGACAAATAGAAATGTATGAGCCACAGTGCTTAGTTTTTCCATATTGTGGCTCTCATTTTTCCAGCGGGATGCAGAGAAAGTAGTTCTTGTCTGTCACCTAGTGGACAAAAATGGATTTGCGCCTTGCCACTATGCTCTGGTAGCTAAACTTCAGAAACCGCATTGATTCAAATAAAGATTGTTGGATTCTATGAGATGATTCTACTTTCCGAGCTTCAGAGCTCCACAGGTTGAA
GATTTCATGGAGATCACCAAGTCAGGAGAGCTGGAATTTGAAAACAGTGGGACGGGGAGGGCTGTCATATCAACCAGGCCTCTGCAGGGCACTCATCTAGCCCTGCCTCTGGCTCAGCCTGAGCATGGGGCTGGCCACCAGCTAGGTGGCGCTGTCCTTGGAGGTTCTATATCACAGCCCTTTAGAGATCGGTGGTGCTGAAGGGCAGGGATCTTATTCCACCTTCTGAAGCTTCTGTCGAACCAGTTGTAAGGAGAATGGAGAGAGCAGTGAGAGTGGAGTCC
GTGTTTTTGACTTTTTCGAGTGCAGCCAGAGGGAATGATTTCTGTCTCATCTAAATCATAGTGTCAGGAACAGGGCACCAGGTTGGGAGCTAAGAACAAAGGCCATCAGTTGGCACCAGAGGCTGCAGTACCAGAGACAGAAACTAGGTGGAGCTCCAGTACTGCAGCTTACTACAATACCAACAAGGCCACAGTGCTGCAGAGCTCCTGACTAGAAACCAGTCAACTTCAATTAGGAGATTACACCCACAAGCAGAGAGGACATGGCCCCAGAAAAGGCTCAAAGGGC
CAAGCCGGACGTTTTAGGGGTGGGATAAGTAGCGCTCTGCGCTCTGCATCCGACAGAAGTCCCCCTTCCCCTTGGCACTCAGCACTTCGCTCCCCCACCATGAACTCGCCACCTTGCCCAAGGCCTTCTTGCCGATGGTCAGCAGAGGGCGCTTTAAACAAAGCAGACCGGCTCCTCTGGACAAACTTGCCTGTTTCCGGGGCACAGAACAACTTCCCTGAGAATGCCAGCCGCCGTACAGCGGAGGGCTCAGT
TGAATTAACAGTGGGATGCTTCGTGCTTGTTTGTCCTCTCTTGGGTAGGGGCTCCATCACCTACTCAAAAGGCATGGATTTTCTCAGGGGGCCAGCGGATGGAACTGCAGAGGTGCGATTCTGACCTTTGGCCACTAGCATGTGCTCTTGAATAGCTTTTCATGGCAGTCAGGCCCTGGGCCCACAGGAACTGAGAGGCTACCTCTGGTTCTAATTTGTTGAAGAGGCAGAAAGAATGTGATTTATAAGTGTGAAAGCATTGTGCCAC
GATTGATTTAGAATGGCATTTCTCAATCTGGAGACTGCAGACATATTTAGACGAGATTCCCCTCCCCGCTCTTTAAAAAAGTCTGTGTATTAATCCAGATGAGACCTGTGGGTTTTGTGCAGATCCCCACTATGGCCGGTAGGAGGCAGCATAACCTAATGCTCTGAGTCAGGATCCTGTTGCTGGAGTCTGTGCTCTGGCCCAGGGGAGGAGGAGCAGCTCATCAGCTCTGTGCTTCTGTTTCTTTCTCTATATCCTGCAAAAGGC
CTGCGGGGTCTCTTCTTTCTGGGCTGGGGGTACCTCCAGTCCTCATGAAAGGTGCACACCGTGGGTCCTGCAGATGCTGGGACTCCTCCCTCTGCTGACCAGGTGTGGCTCCCTCTACTGGCCTGTCAGTGTCACTGGGACCAAGGTCCTCACCTCCCTGAGACCTCCCACCTCCAACCACATGGCAGAAATGAGAGCATGCCACATGCCATCCCTGCCTGTGGCCTCCCAGGG
TCCTATTATCTGTGCAAATCTGAAGGCACTTTCTGCTCTGTCATGTACCTGATCTTTCCTGCCAGCCTAGACTGCTTTGATGAAAACTGCATCAGATAGCAGAGGAAACACTTATTTGTATGGAAGTGGCGTCCTCTGCTGGTAGAAGTATGTAATGACTGGAACTTTTCCCTAGCTGTGTAAAGGACCCTCACTGCCCAAAGCTGAGACAACCAGTGATACCCAAGGAAACCCAGCTGCCCTTCTCTCTGCCCACCCCAGTCCCTAAGCA
CCAAATTTTATGCTTTCTCTTTCCCATTGCTGAGTCACTGGGCTGTCTTGAAATCTGAGGGGAAAAGTCTGTGAGGCGTGGCCGGCAACTAGGAAGCCTGGCTCTTTCTAGTAGAGCATGAACGCCACCTTGAGTTGTGTGTGAGCACTGCCGAGCCCTACTTGACATGATCAGCAGTTCCGAGGGATGGAGCAAATGGGACTGGTTCCCTTTTGCAACAAAAAGCAGCACTATCAGGCCTGGGTTGTGTCTTGACACCCGGAATTATT
ATCAGGGCAGCGACAGCTGTGTGGGTCGGCCCGGAGGACTTCCCGGAAGAGGAGGGCCCGAGGGTTTTGGGGGATCCCCGGGGAGGCAGAGCCAGGGGCACCCACGGCTGAAGAAACGGGCACTGCCTTCCTCCACACGGACGCCAGGGGGCAGGCAAGGACCGTGAGTGCGGCCTGGAAGCGCCCATGGCGCTGGGGCCCAAGGCCACAGGTCCCTCCCAGGCAGCCCCTCCCGCCTCCAGCCTCTGCCTCCTCCTGTCCAGCCCGCAGGACCCCTG
GAAAAAGAACCGGCTGATGGTCAGTGAATACCCTGGGGTGGTTTCCTACCAGAGTTAAATTATGCTCTGGACTTATTTTAGCTGTGGAACCTGTGCTAAAGAAGACTTCTAGGTGGGAGGCCTCGCCACTCAGAATTGGCTCTGTGTGGGCAGAGAGCAACCCCTAGTGGGCTTGTGGAAAGCATACTCTGAAAGCCACGTTTCTTCTTTTTCTTTTTGAGACAGGGTCTCCATCTGTCATCCAGGCTGGAGTCCAATGGTGTGATCATAGCTCACTGCAGCCTCGATCTCCCAGGCTCAAGC
GATGAATTGGAAAGGGTAGCTTGCCCCTGGAATTCTCTGATAAGCACAGGTGATGAGGAAAATGGAAAAATCCAAGAATTCCTTTGTCTTTCCTTAATAGTCAGCTTTAAGTGCAGTGCAGGCGTGCCCTCTAGCGGCCAAATAAAAAATAAAGAAATACGGGAAACCTTCAGCATTGTAACAATCGCACGTCCCCATCTAGTGGCTAACGTGTGTAAATGCAGCTTTTCTAATCACAATAGCGAATGTTACTTGATTTATATTTGTCTCATGAGGTGAAGAACTGGGAGGAATCTTAGAGATCACGTATTTCAACTTCCTCACGGAGTGGCATGCAGGCAGCAGCC
CACGTGGCCATCGGTGCGGACTGCGAGCGCCTGTCGGCTCAGATCGAGGAATATATCCTTTGGGTAGGGGCTGTGGGCCTGGGTTTCTGGTGGAGTCAGGAGGCTGCCTGGCCTGGTGCCCTCTGGTGGCTGCTGGATGCCACTGCCCAGCTGTCCAGGGGTCACCTGCCTGGGTGGTCACCTGCCTGGGTGGTCAGGCTGTCTCACCTCAGGAGGGCCCCCGGACCAGCTGAAGGGCTGATTCTGTCTGCTTGTG
TGAAACTCATCTATTGGGTTCTTAGCTTTAAACCTGAGAAAGCTTAAAAACAGGGAAGATTAGCTTTGACGTCTTGCCTCTGGGTCTCCTTCATGTGGAGCTAAAAGAGTAGTTCAGGAAATATCCACCAGGGGTCAGCATTTTGTACACACCTGACTGCTCTGGAAAGTGTTTTTGTTTTTTTTTTTTTAAATAGAAACGGGGTTTCACCATTTTGCCCAGGCTGGTGTCCAACTCCCAGACTCAAGCAA
TTGTTTCCTCTCTGTGGCTCCATTTGTAGGACAGTTGTTGCACTGAAGCTTGTGCATGCCGGGCAAGGCCAAGCTGGCTCAAAGAGCAACCACCCACCTCTGCAAGGGTATGCCTGGAGCAGGTGCACCAGTCACCATCTAGCGGCCGGACATGGTACATCACTTCTTCTACCCTAAAGGTGGGCTACAGCACCATCTGCTTTTCCTAAGGCCACTGCTCCATCAGCAGTTAGGTGGCAGCCAAGGCAGGACAAGCTCACTCAGAGCAGCGTGTTAGTACCTGGGGC
TCGAGGCTGCAGTGAGCTATGATCACACCATTGGACTCCAGCCTGGATGACAGATGGAGACCCTGTCTCAAAAAGAAAAAAAAAGAAGAAGAAACGTGGCTTTCAGAGTATGCTTTCCACAAGCCCACTAGGGGTTGCTCTCTGCCCACACAGAGCCAATTCTGAGTGGCGAGGCCTCCCACCTAGAAGTCTTCTTTAGCACAGGTTCCACAGCTAAAATAAGTCCAGAGCATAATTTAACTCTGGTAGGAAACCACCCCAGG
CAATTTTGTGTCTTGTTTGTGCCATCTTGCCCCATTTACTGGGACTTCACCTCGGTAAGGCAGACTAGTGAATCTTAGGTGGATCTCTGCTAAAAGATCCCAGCCAAACTGCAGTTGCTTCAGAAACTGAATACCACAAGAGGGCAGTAAAGATTTGCAAATGAAAGATTCCATGACACCTGCACACAACAAACAGCAATCAACTGTTGCCTGGATGTCTTTACATTTTAGTGGACATAGAGATGAGATCACCACCTTGTGCTCCCCATTGCTT
GGGAGTTTGCGATGGCCTCTGGCAATGCCAGGGGGCCCTGGGCAGCGAGACACAGCAGCACAGTCCAGCCCCCAGGCCTTGTGGACCAATGTGCTGAGCAGGAGGGGGTGTCCTCTGCTGGTTGGAGGTCCCAGGGGCAGCCGTGTCCCAGCAGGCCAGTAGAGGGAGCATGGGCCCAAAACTCCCTGGGGTGGGGTAGGGGGCGCACAAGGGCTGCGGAACCGCGGCAGGCGTCAGTGCCAGTGACAGGCAGTGGTGAAAATGGATTTCACTTGCAACGATGTGACATTATAATGTAGTTAGTGTTTTATTTCAGTGCAGTTAGCACATGGTATGGTTTA
CCAGTTGGCTGAGGTGGGGAAACCTCTCTGCCTATTCGCCTCCATCTCACCCCTACCCGCACCCCCACCCTGACCTTCCTTCTGCAGCGCCCTCCAGACCTGCAGTTCCAGTTTCAGCCACGAGATGGCAATGTTGCTCTTCGCCGGTAGCCCGGCGGGCGCGTGGGCTGAGCTGCAGCAGAACTGGGGTGCGGGGACGGACCGGGAGCAATCCGTGCTGGAGGCAGTCTCTTGCTGTGCAGGGGGTGGTGC
CTGTAGGTGGAAAGAGAAAGGAGTGGATTCTCCTGTCTGTGGCTCCCAGCTCCCTGCTGCAGGGATGCACCCACAGGCCTTCCCCTCCCGACCCTGAACCAGCCTTCTCCGCTTGGCACAGGCATGGCCACCAGAGGGCGCAATCACCCCTCCACCTTTGCTGCAATTCATTCTACCGTTTTGGAATGAACAGTCCCCATAGCTGCTGCCACTCAAGACTTTGCTGAGCGCCAGAAAGGAACCAAGCCTGCAGCT
ACTGATTTGGCATTACAAGAATATAAATCCTTTATCTTTTTACTGAGAAGAAAAAATGAAGAGATTCGATGACTTCTGACTTGAATAAGTGGTTTGCAGTAGCACAGCGCCCTCCAGTGGCCAAATTTCAAAATGCAGTTTCAAAGGACAAAGTTCAGTAGCAAATCTTTTCATGTTGAATGGTGTTAAGCTGGTAACATTAGCTCCTTTTTCTTTTCTCTTTTAATATAA
CTGGAAATTTCCTCCTCGGTAAGTAGAGCAGTTGCTACCTAACGATCAGAAATGCTTCCTAACGTCCAGAAGCCAGATTTCTTGCCTGCATGGCTAACAACAGCAAGCGCAATCCTACCTCCCCCTGCTGGTGGGGGAGGGATAACAGGGTCATTACTAGCTCGTCTTTCCTTTCACTTCCACCTCCTCAAATAAAAATCAACTTCCAAATCCGTGAGTCAGTCTCGACACGTTTATGTGCCAAGACACTATTATGAGGAAATTGCA
TTTCATTTTGTTGCTAACATTTAAAAATCAGGAACAAAGACTTTAGATTTCTGACTTTTCTTTAAGAACTGAGAATCTATCCACATGGGTGCTGTACCACCTCACAGCCAAGGCACTGCTGCCCCCTTTAGGTGGGACTTACGCTCTCCTTTCTGTGGGAGTTCCTCCACTCATTATTGCAAATGTACTGCTTCACTTTACGCATTACGGCCTACATAGGTATTTGAATTCATTTATATACTAATTGTATTCATC
TGATATGTGAATGACTGGAATTCGGGGAGCTTAGGGACCATGCCTCCAATGCCTGACCAGCCTGGCTACTGGATTTCCTGAAGCCAAGCTCTCCAGGCCCCTAACCTTGCACCAGCGCTCACACTGTATGTCCTGTGGCCACTAGAGGAAGCTGTTGCACATATATGTACTTCCCAGCTACCACCCTGGGAATGAACACTAACATCTATGTAGCAGTAACTCCTTTAAGGATTGCATCTAATCTTCCCAGAGACGGGGTCTCTAAGGCCCAAAGTCAC
TGAATAAGAGGCTTGACAATTAGAAGACTTGGATTCGGGGACCTTCAAGAACCTTCTATCAATAGCTGTGAGCTTCTTTCAGGCAGGAATGAGCCGCTGTTAATTTTTCTGCCACCGTAATCACACTGATAGCCACCAGGTGGCAACAAAGCCACACCTTCAGCACCATGGATCATGTCCTAGCCAACAGAAAACCCATTGGAAAACAAGCCCCCTGCCCCCTCAACCAAACCATAAACAACTAATTGATTCAGATTAATTAACATTTCTGGACAAAGAC
CCATGTTTAGGTCCCATATGGAAAAACAAGAACAAGAACACTGAATATTTAGAGGGCCTTGATTTCCCTCCTGGTGCCATACACCATCTGCACAGTCACTGCACCATCCTGTGGCCATGCCTGGAAACTGCACACTCGCTGCTCGTAGGCAGCCTGCCAAGGTCCCCTCTGCTGAAACCTTGCAACCGGTCTATCACCATCTTGTCTCCTCTTTGCCTCTTTCCAACCACCAAATTAGAAAGGAAAGG
TTGTTAAGGGATTCCAATCGTGTGATCCTCCTAGGGGTGCTTGGGAATGGGAAGGACCCTATCTGGCACAGACCTTTTCCCGCACATTTTGTCACCTGCTCCCACTCGTGCTGCTGCCCCAGGTCCCCATGTCCAGCAGAGGGCGCTGTGGCCCTAAAATGCAATCCTCAGATGCTCCCCTCTCCCGCGAGGCCTACCGCTAGCGAGGGAGGCCACCCGCCAGAGGCAGCGGGCCTGACTCCAATCAGACCCTTTGTC
TTAAATGTTTTACATTCTTTAAAATTTGTAGGATTCAAATGGCATGAAATGTGACTTACATTTATGTCCAGCTAAATTTGCAGAATGCAGTTAAACAGAGTTAACACTAGGTGGCTCTCGCAGATCACTTGAACTGCTAGGTACTTAAGAGCTACTAGGTATCTGAGAGCAACTAGGTACTTAGTTGAAATGTTACAGAATAAACTCCCTGAGGAGATAGCCTCTTCAGTCCTTT
CAGCATTGTGCATTCTTCAACAAATTCTCCTGGATTATGTGGAGTCAGTTTCTACTGCTTTGATAAACTCATTCCGAGAGCCTGATTATTTCCTCTTGGGGAATTTGCTGGCAATTCAAGAGTCTACCACCAGATGGCAGTGGTGCTTTGTGATGGATCTAGGCAAAGCCAGTTTTCTACAGGGGGATAGTTGTTGAACAGGCAGTTCTCCTTTATTGCAAGAATGTACAGAAAATAACTCTTTTAGATAATTTCTAAAATAAT
GCTTTCCGGCCCCAGCCCTGGAATCAGTTATTTCTCCCAGGAAGCCCTGGTTCCTTTCATGGGAGAATGATGTTTACGACCATGAGCACTACTACACCCATTGCTGTAATAGTAAGTGCCGGTGCCTTCACGCCCTCTAGTGGTCAGTCCTGGGAAATACACACTCACACTTGTGTACTGTTACCCATATTCTACAAATTAGGTAAATGAGGCACAGAAAAGTTAGGCGACTTGACCAACATCACGAGAAAATAGGTAGTGAAACTGCGA
TCAGTGAAGCAACCCCATTAACCTGTCTATAAACCCCAGGGCTCATTCTTGAGCTGCTCCTGCATAGATCTCGTCCTGTTCAACACACCAAAGATTGACAGCTGAACTGAGAGACCATCACCCACAGACACAACTGGCCACTGGGTGGTGCACAAGTCAGACAGAACTGAATAGTCCTGTGAAGACTTTGGACACTGAACTGACTTTGGAACCAGACTGCAGAATGGAGGGGTGGGAACTTGTGGCTTGAACCTAATCAGGTAGATTGCCTGGCCAAAATGAAAA
TTGTTTTTAGTATCTGTCACATGTGATTTGTTGCAGTTAGATTTCATCAAAATGCATTGGCTTTATTTGGAGAAGGCCATGGCAATGTTGGAGCCCAAGCAGCATAGATAATGTGCGTATATTTGGCACTAGGGGGCGATATAGCATTGCTTTCAGCCCTTCACTGTCAGCGCACACGCAAAATAAATGAATTCCCGCTAAGGAAAATCATTCCCAACTTTTCTTCTGCATCTCAAGTCATTGGCTCTTACGTCACTTGGCAAAGCACTCTGAAC
ATCTCCCACCTCTGCGATCCTACAAATCAGTGACACCGAAGCAAGCCAGCTGCCATTCTGCAGACAAGATCTGGGAAGAGGATGGTGGCTTTTCCAATAAGGTTATCAAGCCATTGTGTGGAACAATTTCAAATGTTGTCCACCTGGGGGCGCTCTCTCCCAGTCACAAACCCATCTTTGGGGAAGAAAGAGACCAGTCGTTAAAATAGAGATTAGGCCAGGTGCAGCGGCTCATGCCGGTAATCCCAGCACTTTGGGAAGCCAAGTGCAGGAGGATCACTTGAGGCCAG
GTTTTTCACTCCGGCTAAAAACAAGATCATAAGTGATACTAGATGCAATCCCTGTCCCTGTACTTTGTCTGAACAATTCCCTGGGAAGGAACTAGAGCCGCGGTATAGCCTGTGGTGCCAATATTCACCACTAGATGATGCTCCTGCCTTGGTAAGTCATCTGCTGACTACCTTAGAGCAGAATAGGCAGAAACAGCAAACTGGGCCGATCCTGTGCCACAGAGTGAAATACTGTCAGCCCTCTGTCTCCATGGGTTCTGCATTCGTGG
TATGGAGTAAGACATTTTCTTGAGCTGTTAAAGATTTAGGTGTACAGCCCTGTCCAGCCAACGCCGGCTGCTAGGAAGCAGGGCAGTGAGAGCAGAAAGGGGAGACATAGCACTTTCAGCCAGCAGGGGACAGTGTGGTACACGTCTACGTGTCCAGTCCCCTAGGTCCTCGGTCCCCTAGCAGATAGAAGGTCCAGACCAACCGCCACAGTTGTGTATTGAGAAAGTCTGGGGGGTGCTTGGGGAGT
CCTCAGCCCAGTACTAGTCACCCGCCCTCTGACCCAGCTCAGCCCCTTTCACAGACGGTCTCCCTCCTACACCTCAGGAAATAGGACACAGCCTAGACAGCCTGTAATAGGAGTGCCCTCTGCTGCCAAATGCTGGCATCACACCTTAGAAACCTGCTCTGGATCCCATTCTCCTGAAGGGAAGTGTATCTGAGGTGTATGGGACAGGTCTCCCTGCGCTGGGATGCCGGCCACTAATGAGC
GTCACTCATCTCCCAGGACACCTTACAGCCCCATGCGAGCTTGTTCACCTGCAGAGGCCCAGAGCACTGGTTCCTGAGTCTTCTCCCAGTAAGTAGGAAGTTCCTCAACACTGCACTGCTGTTACAACAAGTAACCAGCAGATGGCAGTGTCCACCAGCCCTCCCTGATTCGTCCCAAACCCAAGGGCTCTGAGATGTCCCTTTTGGAAGGCTTCTGGTAAAGAAGCTACCTTTCTCCCTTCTTCTCTGTTGCCTCTCCTCCC
TACACCTGAGGTGCACGACTTCTCTCCTTGCAGGCTTTAGGGTGCCTGGGATGGGAAAGGAGTATAACAGTGGGGCAGCGGGGCAGCTCCAGCCTGGAGCCCGCTGTGCACACACATGGCCAGAAGTGGGAGCTCCAGCCTAAGCAAGCGGGCAATCTTATACCTGCCAAGGTCATTTATGTTTTATTTCCAGTTACTGGGAGAACAGTTTGAAAGTAGCTTCATTCAGCCAGGCGCGGTGGTTCACGTCTGTAATC
AACTAGTCTTTCCTGTGTGTTTTCATGCCTTCCAAAAGTGGACCCTGGGAATTCGGGCGAAAGTGGCCCAGTCCTTGTGGCTCCTAGCCTAGAACGCTGAATAGTCTGGAGATTTGCTGAAAGCGACTCTCACCAGGAGATGGCAGCGTCGGCTCAGAGATGCTCCAAGCGGTCCCAACCGCCTTGTGACGCCATGCAATATGTTCAGGGCACACCAGAGGGCGCTACGGCTTCGCGGCTGGGCACTGAGCCGGGCTGGCTCCGAGGCTTTCTTTGCGGAGCCTCCTGTCTCTGCTCCCCGACCCACATGTGCACCTACTAACCAAGAGCGCCCTGTTACTGTCCACGTAGGTGTGACTGCTCTGCG
GGGAAGGTGATATCTAAATTGGGAGAGTGGGCGGGGCGGGGGGAAGAAGGAGAGAGTGTTCGCCCCTGCAGGGAAGGTTAGACGCGGGGAAGGACTCCCTCTCAGAACCTTAATTGGATCCCTGGCTCTTGAGTCCCCCTGCTGGCCACTGAAGAAACTGCAGTTAAACGGGCTACCTCCCCCAATCCCACTAGGTTTCAACAAGTGTTACTGAACCCCTCCTCCCCACCAGCGCCCAGGACTTGGTGGGGTCTGCACAGTGCCTGCCTACCCTTTGCCCTGGGATTAT
CTTGACCCTGAAAACAGGACGGGGAGTGGAGTGTGTGGTGTGATAAGGAACGCTGAAAACAGCCTCCCGAGAATGCGGTTTGAGTGCTTTTACCAGGCCACAGGTGTCTCATGACCCGACCTCAAAAAGGCCATCTAGTGGATGTTTGTGGTCTAACAAGCCCTTTCAATGAATACTTGGCGGACAGATGCTGGGGCGGAGTCTCTTAGAAGAGCTGCCCCCGGCCCCCCTCAGCTGGATT
GTTAGCCAAAGTGGTGACAATTACAGAGTCACACTGAGAGTCCCCTTCTTGTTTCTCCAAATGCTCACCAGGAAAGAAAACACGGGCCTCCTCCTCTAGTACAGACTGACTCCCTGCTGTCTTTTGTAGAGCCAGATGGTGGCGCTGTGGTATCATTTGTTGAGAGTTTAGCTTTAAATTCTGTTTTCTGTGAGCAAACAGCATTGTGTGAAAAGTCTCAGCCCTCTTTTGAAAAATA
AGACCTAGCCTTGTTTGAACCGTCTAAGCTTTGGCTTAGATAAAACTGAATCTTTGTATAGGAAGACCCTTTCGAATCCACAGGCCTTGAATAAATCACATCAGCTGGCTCTGGCGACGATTCCTCTGCCTGCCAGAAGAGGGCAGCACATGCTTCCTCATTACAGGGAAAGCTGGGCTGCCCAGTCCAAAGGGTGGACACTAGGTATGGAGGCGGGGGGAGCACTGTGAAATTAATAGCAGCAGCAGCAACAGCAGCAGCAATAGCT
AACTCATTTGTGGCCTCAGATAAGTCTAGCCTGTCTGGCCTCCGTTTCTCTCATTTGAAAAGCCCTTGCTCAGTCTAGACCTCCAAGATTCTCTTGTGTATTTACTACGAAGAGAACGCCAGGGGGCAGCACAGGATTGCAACTTCTTCATAGAGTCACTCTTGTGTCGCTGTCACTTTACCTAAAAACAGTGTCACCAACTCTTAAGGGAGGCAGCAGCTCTGAGCCAAGGCACTCTCAGGGACAACGAGGGAAG
TTGCATGAGGCAGCTATTTCCCAGGCACCTTCCATTTCTTTGGCATGGGAGGCTTCTCAGCCACTTCTTCAGGCCCCACTCAGGACGCCACATCTGGAAGCACTATTCCTCCAGCTCCCTCTGCTGGAGACCAAAGTGACAGATTGTTGCAAAGACTTGTAGAAACACATTACTTACACATTAATTTTTGTACACATTTAGTTAATTTAGAACCTGGGACTTTTACAATCGATTCCCCAAACCCCTTTATGGAGAG
TTTTTAAAAGTGCTCCTCCCAGACTCAACAGGAGGATTAAAGTTTTTTTTTTAACATAATCCATTAATGGCCGTTCCAATTATATTCATGCTGCTGTCACCTAGTGGAGAGTTTAGTGAGTGGAAAACAGAAAAGGGAGCGTCCTGGATACGTTTCTCCAGAGTGCACTACTGCCATCTGGTGGTGATATTTACTAGGCCTGCCCTCAACTCATGAAAAAGCATTTTACCAAAGGGATATGCCTCTGTAATTACAATCAGTGTGATGGCATGACTCACAGCTCCTGCAACCACTAATTTTGATACCC
CACCTACCTAGTAATCCGTTACTCTGAACAGCTGGAGCCCCTCTGCAGGGCGGGAGGGAGGCAGAAATGCGATCTCCCTCAGCTCTGTTTTAACGTTGGTGAAGATATGCCTCGACGGACAGCAAGGGGGAGCTGTTTTCAGGCAATTTTACAAGGAAGAAAGGAAGCCGTTTCTGCAGTTATCTGCTGTGTAGATGCAGGAGCATGACTTTGTTGGTCAGAACGTTTCAGTATTGTGGCCGTGGTAT
TTGCTTTCTACTCAGACGGTTTTGCCTCCTTTAGTTTAAAATTCCTTCCGTAAACCAAGTTCCCTTATACTTCGAAAGTTCAGTTGAAAAGATCTTGAAGTCAATGTCCAGCATGACACATTCTCACCAGTAGAGGGCAGTGCAGCATGCATGTACAGCAGCACATCCAGCCCAGACAGAATTAAATCGGTAAAATGCATGCGAGCTAACCTGGTACATGAAAATCATCACTACAAACATCAGAAAAAGAAGCATCTATCTT
TGTTCTCCCCCAATAGTGGGGAGTACGTGGTAAGGCAGCGGGGTAGGCCTGGTGGACTGCAGTGTGCCTGGTTGGCAGAATACTGATTCTATCTGCTTCACCACCACCAGGGGCCAGTCTCTTGCTATAATGAAGGTCAGAGTTACCAGCACCATAGCCCTCTGGAGGAGCCAGTGTATTCACTACAGGCCGGTTACCTAGAGGTTCCAGGATTTTATCAGTGCTGATCATGTGTATTTTAAT
CAAGCCTGGGTGGGGAATTAGGGCCTGAGGTCTAGGGAACAGGTGAGCTGTTCCTTCCAGCTCACATGTTCAAATTTCCTCCAGCCCCAGCTCTGAGCAGCGAGCAGGGCTTTGAGCGCCCTCTACTGGCAGGAAGCTCTGGCGCTGGAAGCATGTTTAGAGAGGGTCTGAGGCTCGGTTCCTAGAAACCTGGAGGACCTGGGCCTGGTGTCCTCTGTGGTGATGGAGACAGAGCTGGCGGGAGCCATCGCTTCCCT
TAGGCTGTGCGGCTGGTTCCCGCCCTGGCAAGGCATCCAGCTATGGAATCTGCACTGCTGTTGGGGGCAGGTAAGGTCGGAGGAGGGGGGTGTGGTTTCCACCATTGCTAACGGGCGCCACCTGGCGATGGTAGCTGCAGCTGAGAGCATGGCAGAGGCTGGCAGGGCTGGTCCCAGACACCCTGAGGGTCGCTGAGTGCACCGCCCTACCCCCTAGGGTCTGCTGTTCCTTAGACTGCTCCCAGGACGTGGTGTGCGAGCGCTAG
GGGGGAAGAGGGAAATAAATGGGCCATAACCCGAATAACCCCCAAATATCTTGTCAACCCTATTTTGCTTACCCATTGCTTAATTCTATTTTGCACTTAAACGGTTGGCTACGAGGCCTGGATGAAAAGCCACCACGAGAGGGCAGTATTTCCCCACCCTTGATCTGAGCCTAACAATCTGGACTCCACTCTGGTCCTTGAGAGGTTACTCAACAGAGAGAGAGGCTTTTGGTATCAGGAATTCTGGCAAATGAAAGAAACACATCAGATC
TGAGAGCATCAGATGCTTTGGGTGTGTGTTGAGAGCTCACCAGCCCTGTGTGTGCCGGGTCTCTGGAGTCTGCTAGTCTCGGCTAACATGTCTGATACTCCAGCAGCCGCACAGCACCCTCTCCTGGACGGCATGGGCTTGGCAAGTGCAGAGCTGTCCACTCACCCTACTTCTGTGCAGGAACCATTTTCTGAGTCTGTGATTTGGAGGCAAATCTTGCCTTTGACCATCATGATGGTTCCTATTGGCCTATGACTCCCTGGCCTCCTCCTTCCTAGGTGTCAGGGAGGCCTAGTTCACAG
TCCAGAAATCTCCTCCATGATCTTATCACAGCCCTCAGACTCAAACCTTCTGCCCTCTAGTTGATAAGTACTTGACTTTTCTTTGCTCCTCCTTCCTCATATCCCTTTAAGGAGGAGGTGACCCCTGCTGGTTGGTAGCTGTCTTTGCCACATGGAGGGCATTCATCACTGGTAAAGCAGCTCTATATCAATGTGAGTACTTGATAAGTGCTCACTGTCCAGTAAATTCTGCCTTCAGTTCCCAGGCCAGTAGCACCAGATCA
ACTCGATACAAATAAGTATGAATTTGTAGGCTTACAAAATCTCAGAGTTCAAAGGGACTGTCAAGGTCGTAGAGCTCATCCCCTGTGGTGATACCTGAATACCTTCTACAACATCTCCACCATGTGGCCAATGAGTCCACAGGTGAACACCTCTACCAGACCCCACTACCTCCCAAGTCAACCAGTATTTTTCTGTGGCTATTACAAAGTTCTTTTCTCCAGTTGTTCCAAATTCTGCTGCATGCATTTTTCAT
GGGAAGGGCCGGGGCCTCTGCAGGCCCTGAGGATCGCCATGTTTCCTTCTTTAGTTTTTGAGACTTTGGTGAAGATCCTCTGCCTGCTTCTAGCACACACGTCCTGACCTCCTTTCCCCTTCAAGACACAAGATGGCGCTTTAAGCCTGGTTGTTGAGAAAGAGGACTCCAAACGCTTGAGTTTCTTCCCTCTGCTCACTCTCAGATGTGGCTTGCAAGGGAATCTGTGGGGTCCACCTCTCCACAGCTTGGTGGGT
TAAGAAAAAAATCTACATTACTTTTTTAAAATGTACATCATGCACCAAAAAGAGAGAGATTTCTGAATTCCATGCCTTCAGGTTAACTGATCAGGTTAGCTGTCCTACACTACAGTGACATCTACTGGCACAATCAGGACTGAGCACCCAGAAGTAATCAGAATGACAGGGCAGCCTTTCTTCTTCCTCTTTGATTATTGGCTGATAACAGGAGTTACATGAGTATGAATTTCCTAAGAACAGATATCATA
TCTGTGGAGCTCAGGGGAGGGGAAAGGCCAAGCCATTTCTAGGGTGCTGTTTGGAGGGGTGAAAAGGCCATACCCTTTCCAAGGGACACTTTTCCTGGAAAGCCCCTGGAACTTAGCTGGCTCTTGTCCTGTGAAGCCGGCTCTGGCCACCAGGGGGCAGGGCCACGAACTCAGCCTGAAGGGAGCCTGCCGGGCAGCCGGCACTCTGGAGGGACAGAGAGAACAGGCCACCAGGTGCAGACAGGGGAGGGAGGAAGGGGACAGAAGGGAAGACGCCTGGGGTGGGTGGAAGT
TGTTGCACCCACAGCTGAGAATCCCTTTCTAGCGCTCTGTGTCCTCACAACTCCCCGGGAATCATCCTCCCCTGGAGAGTTCCCAAAGCCCTTGCAGGCCTGCCTTCTCTGTGCCTTCCTGCCTGCGCCCTCTGGTGGACAGCTCCATTCGCTGCCTGTCCCATGGGTTCTGTCCAAAGGTGGAATCTATTATCAATGTGGATTTCTAATGGGGGTAACTTCCTCCCTAAGGGAAGCCTCAGCTTCACCAGCAATGGCAGACACGGCCAGG
AGAGTGTCCACACTCTAATCATCTGTCCACAAGACAGATTATTGGGGGCCATTCAGAAGGTAGAGGGGAAGCAGCAACAATTTTGCAGCTCACACACCTTGTTGCTTATGTTCTGGCTCCCTCTGTTGGTGTCAGGGCATGGCTGGGCCTGCAACTGCTCCATCTCTCCCTGTATCCTCTTTCTCCTTCTCCAACTTTTGGGCCAGGTGTGTGTGTGTGCTGGTCTCTGTAACAGTGTCCTAGTCTCTGCTGGCCGCCTGTGACA
CCTTAGCCAGGGATGTGGAGGGTCCTGAGTCTGGTCCTGTTGAGTCCTGAGTCCTCCAGACTGGCCCTGCCAAGTTGCCAGGCATCTGATGCAGCAGAGCAGCGCTATGCTGCCCTCTGCTGGCCACATGGAGGCAGTGAGTCCCCACACTGCTGTCCACTCCTGGCAATGGGCTCAGGGGAAGTGGACTGTGTTTCTGGTCCCTTGCTTCTGACAACCTGATAGAGCAGATATGGAAGGGCAGAGGCACTATAAGAACTCTTCTC
AAAGGACCAGCCCTTAAAATACCAAGATGTTGAATACTTTACTGATGAAAGCAGCTTCATATCTGAAGGTGTCAGATGGGCTGGATATGCAGTGGTAACACTGAATTCAGTAGCTGAAGCCTGCCCTCTGCTGGTCGGAACTTCGGCCCAAAGAGCTGAGCTAATAGCTCTCACTAGAACGTTGCTCTTGGCCAAAGGAAAGTCAGTAAGCATCTATACTGACTCAAGGTATGTTTTTGCCATTTGCATGCCCATGGAGCCATATACAA
TTCCTTATGATTCTCTTTATCTTATGCATTTTAAAGCATAATTCCGGGAGGAGGTCTGCAGGCTTCACCAGAATGCCAAAGGGGTTCCATTAAGTTCGGCCTGAGATGCAGTACTCCAACATATCCAGAAGAGGGCACTAGAGCACCTAGGCAAAGTTTCCCAGAAATTAACACTGATCATTTTACTGTATTTCCCTATATTGCAGATACAGAAATGTGCTTTAAATTCATATTGTC
GAGGAGAGAAGCAGGACCTACTTGGTTGCTGGGGAAGTCCAGTGGGATGAAGGCTTTAGCCTGAGTGATCCTCAGAGAGGCCATCTGTGAAATACACAGATTGTTTCCTGGTGTGGAGACTTCTTGGACTTGACCACCAGAGGGCAGAAAATACCAATAATGACTTGCAGGTTCTGTTTTCTTTGCGTTTATTTACTTTCGTATGTAAGAAGTGGGGAGGTTTTTGCTCTTGTCATCAGTTTATTTAGCTTCTCATCAGGCATC
ACTGCACATAATTATTATTATTTTTCCATTCAGGAGTTAATGCTTCAGCCAAACAGGTCTGGACGGAAACCCAGTTTGCGTTCAGAGGAAAATAGTTGACTATTCTCAGACTAGACCACTTGAGGGCGGCATTGCCTTAGGAGAGTGTGTTTTGACCAACTAATACATAACCTAAGGAGGAAATATGCAGCGTGGGTGTCACAGGCACATCACTGTAGTTCAGGGAATAAAACCACAAAA
ATCCACCCGCCTCAGCCTCTCAAAATGCTGGGTTCTCAGCTTTCTATACTTGGGCTTTGGGGCTGGGACGCTGCAAATCACCTTTCTCCTTTACCAACTGCTCACTCGTTGACTCTGCCAGTAGAGGGTGCTAGAGGAAGGCTGGAGGAAGAGAAAGAAACATGACTCTTCTCATTGGCTTATTGTGCCTCTCAGATACCCCAGCAATGCTTCTTCACCTTGGCAGGGCCAGTTTGTTTCAGTGGCATCAGCTGAATCCAGTTAGTGGTTTCCC
TTTTATTCAGAAATGTAAAATTACTACTGTTATCCTAGTGTTCAGAAACACCAACTAGTTGCTAAAATATTCTGACTATAGCATCCTAAATTCTGATTTTCAGCTGGACCACCACCGCCACCTGGTGGGGGGATGGTGATGATGCAGCTCAGTGTACCAAACAATCCACAATCTTGTGCCCACTCACCCCCGCAGTGGAAACAAAACAAATATTACTGTGATCACCAGAGAGGACAGAAGTGTGTAGAATTTAGCAGTGTAGACAATA
GACTGCTGAAGAAATTTGACATGTAATAAAAAAGAGAATGAAGAAAAAGTGAGAGTGGATTTAAAAGGCTGCTGTTCCGTTTTCAGACTGCAGGCTGCCCCCCTGCTGAGCTGCCCAGCTGCTCAGTTCATTTCTTAGTGAAGTGCCTTTTTTGGGCTTAGCCACAAGATGTCAGCCTAAGCTTAGCCATTTGTGCATTTTTCCGCGCCTCCAACCCATTTCTTCCCTTCCATTTCATTTCCTCTTTCGGCTCTGAGCAAATGAATAATCTTTTGGATTGTGGGCACTAG
GCGCCACTGTATTCCAGCCTGGGCTACAGAGCGGGACTCCGTCTCAAAAAAAAAAAAAAAAAAAAAAAAAAAATTTCTCTTGTAACTGTTCTGTGATTGTCCACTGTATGGCGCTAGGGGGCGCTGTAACACCACGGTGTTTTATAGTCATTACAACACTCTTCCAGCAGATGGCGGCAAAGTGTTGGGGAAAGAGGGTGCCTTTTTGCCAATCCCCATATATTTTTCTAATTTTCTTTGTATGGTATGCAAACATTTCCAATGCTCAAAATTTGGTCTCAGC
TGTGAAAACCTGATACTGGGCTATTTGGAAAGGAGAGCTCTGTTGGAAGAGCGTAACTGCAGGATGCTCTTGGAGTTCTGGTCTGCTCTGCGATGCTTGTTTGCAAAACCCTGTCATGAGAAGGTCCACTAGATGGCAGGTTTCAGCTGTGCTACAACTGGCTTCCTATCACCAGTAAATGAAGAAACATTCCAAATGAGAACTGAGTGGATACAATATGTGCCCACTTATACCTATGGTCCTTTCAGCCTTTCAGGCTACGTAGTG
CGAGTAAACAGATAAAAATCTCTGTCCTCAGGGAGTCTGTATGTTGGGGTTGGGGTGGGGGCGGGGAAGAATAGACAATGAAAAAATACTTAAGGAAAATATGTAGACACCAATTGTCCTGATGGCCACCCCTGATGGCCACCAGAGGGCACTGCAACCACGCGGCCCTCCGTTCGTCTCTAATTCCAGCTCCCTTTCCGGATTCCGAAGGCAATAGCCAAGGAGGCTATGAATACGCAGCATAGCATCTGCTCAAGAATCAACGCGAGGAGGCATTG
CCTGTTTACTTGTCTTCAGTACTGGCGCTAACATTCTCCTAGTCTTTCCCCGGGATATTTTTCTGAACATCTTGTGCTGGTTGACACAGGCTGGCACGGCTAGTAACAGGCAGGTTGCTGCCATCTGGTGGAGAAGAGGGGCCACGGCCTTGCCTGGCTCAGTCTGAGACTGAAGAGATGAAAAGAATTTTTGAGGAACGCTTCTAGGAGAGTGGATTTCAAACTTCCACAGCCATGGAACCCTTACTTCTTTTAAAGTTTATTTTAT
CTAATTATGATTTATTGTAAAATTTTATTTGATATTTTAAATGATGATGAATTTTATTTACCTAGAAGAGAGCAGTTAGAAAAACAATAATTAGTGTAGAGTCAGCAGCTACATGCTTCACCACTAGATGGTGCTCCTGCCTCAGCCATCTAAAGTGCTGAATCAGTGATGTGGAAACCAACAAATGTGCTGATGAAGTGTGGCCACTGAATAAGGAGATTTAGGCTATGGAAAAATGGAATACAAATACATTGTCTT
GGCACGAGAGGTCCCAGTGGGTAAGCTCTGTGACCCAGGAAGGGCTGGCTAAATCTGACCTGGGGAAGGCCTCCCAGATGGAGCACATCTCCCCGGTATCGTGAAATAGGTTGCAGCACCCCTAGTGGAGAAAAAGGGGAAAGACAGTCTATCCCTGGCGAGCAGAAATTCAGCTGGGAGTTGTCAGTGAAACGAAACTAACATTGAGTATGGACCGTGTACCAAGCCCTTTCTAAGTGCTTTACCTTCATCACCTCATTTAATCCTCCC
TTTTTTGCTTGATTTTCTTTTATGGTGCTGATGAGCTTTTATCTAATTTGTTGCCATTTTTCTTTGTGGGCATGGGGGCTGTTCCACCTCACCTTATTTTTGTTTCACAGACCATAGAAGCCACCTTGGTATGTGGTGACATTACATTGTCATTCACGACTTCAACCACAAGGTGGCGATGAGAGACTATGGATTTGTTAGTGCTGGGCATGTAGCTTCTTCTGTTCCCAAGTGCATTCACAAGACTCCTTTTAATCAAAAGCTGGTTTTCAAAAAAACATAAGAAGTATTTAAAAACTTCATTTCTG
GAATGAAGCATGTCTGTAAAGGAAACCTGTATGCAAGCAAAGAGGCAGAGATCAAAGGGAGCCAGTCCTACTTAAATAGAAAGTAATGTCTAAGAAGAAGATAGGGCACATGCCTTTCTCTTGTCCTTGGAGCTATTTATGGAGCTCCCCCTGGAGGAAGATAGGGCACATGCCTTTCTCTTGTCCTTGGAGCTATTTATGGAGCTCCCCCTGGAGGAACGTAGACTCTTTCCTTCAAGCTAGAATTAGCATGTCTGCAAAAGGATTTAGATGATCTGCTGCTGGTGGAGGAGTAGAGCAGTCCATGTGGACTCCCATGAAGGGAGCA
AGTCAGACTTGACCTGGGACAGGTCACTCTGCCTCTTAGTGTTAGTTTTCATCCTTAAGGTGAGTTTCTTCTTGGTTGTTGAACCACTCTGCATTATTGCAAGGCTGCAGTGCATGTTGAGATCCTCAAGAGGGAGGTGTGGCAGGAGTGCAAAAGGCTCTGTTTTTATCTTGTGCTGACCCCTCCTGGCCACACTACCTTGCCGTTTCTGTTCTGTTTGCCTCCATAGGAGAGGCCACACTGTGCTGAAGATTCATCTCCCTGCCAAGGAAGAAAATGTGATCCTTGTGCGGCTCTCCAAGATCCAGCGAGATT
CCCATAAATTTCCAGAATGTCTATACTCTTGGTTTCTGTAATAACAGACTCTTCGAATTGTCCTTATAGTTCTGACTTTACTTGCATCCTCTAGGGCCTTCTCCCTGTTCTCTGCACCACACTGCCCCCTAGTGCTTGGGTTCTCTACACCTTGTTACTACAACAGTGCTGCTCAGACCAGTGGCTTTGGCATCACGAGGAGCTTGTTAGGGATGTATCTCAGGCCCGTCCCAGACCTGCTGAGTCCATATCTGCATTTTAACAGA
CTATTTCAAAAGTTTATCCTGTGTGGATTTTGCAAATACAGACTGGTTTAAAATATTTTGAACAATCCAGGAAAAAAAATGAAGGTCTACTTTTATGGACAACACTACCACCTCCTGGCCTTATGGGATACTGCTGCCCATTGCACTTGGACAACTACAGCCAAACACATTTTTATCTTTGCCTTACCCACCAGTAAACAAGATAAATGGGTTAATAAACTGAGGAATCTATGAGCCATTAACCTGCTAA
TAAAGTCCACTGCGTGGGCCTGGGACATGGTATGCGCTCAATAAATACTGGTCCTTTTCCCTCTCTCCGCCTGCCATCAGACCTTTCCGGGATACCCTTCCTACGCACACTTCCTTAACTGACCACTAGGTGGTGCTAGCCTCTGGCTTGACATTCAGTTCCAGAGCTACCCAATTAACGCCCCAGCCCAGGCCCTGCTATACTCAGAAAAGGCGGGTATTTTGTAATTTGCTGAGCGACCCGAAAAAAGAGATGCCCTTT
ACGCTCCTGCTTGACTCCCTTTCCTGGCCCTTTCCCGGCCGGTATCGGTTGTAACATTACCGGATACTGCCATGCCTCAAGATCTCCCTGTTTTCTGGCTGTATCAACGGTCTCATGCAGTGCACTATCTTGTCCACTAGCTGGTACTGTAGGATCAAACACCATCGCCGTGGGTTGTTGATATAGTGCCCTACTATTTGGCACAGGATCCCATCTGGGATCTATACTGCACCTCTGGAGATGGCCGATACTGAAATTCGGCTGGCG
GTGAGTCTCCTTTTCAGGTGTGGCATAGTGTGTCATCACCAGCCCCTGAATGATTTCAGCCAGGCCAGGGGAAGGGCTGACCGCAACTGGGGCAGAGGACCCTGGAGAGGGAAAGGGTTAGACCGCCACCTGCTGTCTAGTGCTGGTATAGCCTCAGAGCCGAAAATCATTCCGTTTATCCAACTGGTGTTTATTCTGCACTTGCTGTTTTCTGAGGTCTTAACATGTGACTGGTACTATGCCAAACACTTCATATTCCTTCAACA
GTTCTGGAGGTCAGAAATTTGAAGTGGGTCTCAGGGGGCTGAAATCTAGGTGTCAGCAGAGCTGTACTCCTAGAGGCTCTAGGGAAGAATCTGTTTTCTTCCTTTTTCCAGCCTCTAGAGGGAGCCCACATTCTTTGGCTTGGTCCCTCAGCCAGCAATTGTAAAACTACCTCTGCTTCTGTCGTCCCATTTTCTGTAACTCTTCCGCACCTTTCTTCCTTGCACCCTACACCCTTGTTATTACATTGGGC
AGAGGGAAAGACCCCCAATAGAGAGGAGGCTATATCTTTGCTGGGGTTGCCTGGGTTCCTGCTGGAGTGAATTATTCCCCAGAGAAAAAAGGCCATCAGGAAGCCTACTGTCAGTGGAGGACTGACGCCTAGTGGCCAAGGCGGATATTACATGCATACATGTGGTGGTCTTAGACCCGCCCATTGGTTCCATCTACTTAAACAGTTACTTAGCGACATGAAACCACTGTAATATGAACTCTCCTACCTTTAGACCTG
TCCAAAAAAAAGGGAATCTTAAAGTATTATACAACCATAAAAACTTAAGAGGTTTGGGAGCTGTATTAAGAACTGGTTGTATCCAAACAGCTAAGAGTCAGGCCCTAGTAAGTGGAGATGCAGTGACATCTGCTGTTCACTCCTGGAATTAGCAATTTCTTTCTCCTCTAAGAAGAGGAAATTAAAGCCACCAGCAGCAGCACTAGTATGACTCACAGGAATGTACATTCATTCCAGATACACTTATCATCAAAGAAAAT
AGTGCTGGACAAGGCAGCTGGCACTCAGAGGCTCACACACCAAACCCAGCAGTCCTCATGCCCTGGGGTCCAGAGGGTTTTCCCCTGCACAGATCTTGTCCAGCACCTTCTCCTGAGTCTGGGAGATTTTCTACCACTAGATGGTGCCAATTGCAAAGGCTGGCTCAGCCGACTGCCCACAGCCCTTCCCTCCTCTGCCCAGGGATGCCATAAATGGTTCCCCTGTCCAAGGGAGGACTTCTCTGCAGCTTCCCCTCACCAGCTG
TTCCAGCTGTCTACATTTGCTTTCTTCAACTTTGAAAACAGGCAAGCTAAAGTGACCTAGGATGGCCCTTACCTGTCTGTGATGCCGCAGGAGTCTATCTGGAGGTCCCTGAAACTCCCCAGCGCCCCCTGCTGTACTAAGATGGGATCCACCGCTTTGTCACCAATGGTGATGAGCCTTAGGCAGCCCTGAAACCCTCCCAGGGGGCTTTTACATCCAGAGCCAGAGCTGTTGTCCAGGCAGCCTAAATATGAA
GGAGGTCTGTGGAAGAAGGGAGGAAGGGGCATTGGCAGGGCTGCGTATGTTGGTAGTAGGATTCAGGCCCAGCTTCTGTAGAGATGCCTGACCTTGGCAAACTCTGGGGGAGTGGCAAGTCCCACTGTGCCCACTGGGTGGCAGTAGTGCTTCAGATGAGTTGTATGGACTAGGGGTTGCTGGGCCTTTCTCCAGGTAATTAGCCATCTGTCCTACTCCAGAGTTGACCTTTGGACTCCACAGAAGCACTTACATGTGGGCCCCTCACCTTAACT
AATACAGAAGTGGGGGAAGGAGGAGAGAGAGAGAGGCTCACCTTGTAGAAGGGCCCTGGGACCCAGTCCTGACGGCCCGGGCTGGGGCAGGAGTTTGGCGCCCACTCACTGCAGTGAAATGCTGTCACCTGCTGGCCGTGCCTCAGAACTGCAGGAGCCCTGGTGCGGGTCCTAGGGCTGGGCCCAGCAGCTTCCACCCTGTGACTCTCCACCAAGTGCAGAAGGCCAAAAAGAGGGGAAATCAAGCTTCATCCCAGGTTGAAATGTCG
CTGGGCAACACTTTCTTTGGGAGCATCAAAGCAAGCTCTCCCACCACCTGCTTGAGCACTTCCAAATCCTGCCGACATACCCAACCCTGCAACAGGCAAAGAGCCTCGCCTCCTGCTGGGAGAGCAGCTTCTTGCGGCGCGGCCTTCGCGAAACTCCGTGGAGAAATGGCGCCCCCTGGTGGCTCCAGAGAGAGCAGCGTTCCATTCTCCGGGCTGGGAGCTCTGGTCTCATGCGTCATGGACATTCTTGGACCCCATCACTAACATGGAAAATATTATTCAGTCCATTCCATCCTAGGAAAGA
AAGATTTTAAGTACTATGACGATGCTGCTGATGAATACCGGGACCAGGTGGGTACCCTGCTGCCGCTCTGGAAGTTCCAAAATGACAAAGCCAAGCGCCTGTCCGTCACTGCCCTCTGCTGGTAAGTATAGGCATTGCAGCAAATGCAGAGCCCCTGAGTGCCCTCTACATCCCAAACCCCCAGTACCCCCTTCTGCACTTAACCACCTTGAGTATGACATGTGACAGTATAGAAAAATATGGAACTTGGAT
ATCCTGGCCCCGACTGGACACCGCGGGTGTGGACCCCAATGACCCGCAGTGAAAGCCCAGGACAGAGGCTGGGCTGACACAGAACGACCTGCAGGAGCGCTGCTCAGCTGTGGAGCAACACTGCCCTCTGCAGGCTCAGCCCCATCTTGGGGTTTCGAATTAGCAAGGTCACAGACGTGCTTTCTTTTCTAGAAACAAGTGACCCTGTTCCTCCTTTACAAGGCACTACATTCCAGAGCAGGCCTGGGCACCTGGGAGC
GGGTGGGAGCGTGGGGTCTGGAGCGGGCGGCCAGAAGTCAGAGGCCGAGGCTCCAGGCCCGACCCGGGGCTCCAGGCCGAGCGGCGGGCGGACCCCGGCTCCGCCCCCGCCCATGCGGTCCCTCCAGGCGGGGGCGCCCGCGCTCACCTGCGGAAGTCCAGCAGGGGCCGCGTGGAGGCCGGTGTGCCCTCTGCCGGCCAGCTGAGGAAGTGGAACTGCGTGAGCGTGCGCGTCTCCTGGGTCTGCACGTTCTTCAGGTAGAAGCTCCGCACCAGAAAGTCCTCGCACCAGATGTGCTCCGACACCAGGTTCACCTGCCCGGCAGGGGCCCAGGCCTGAGCGCCGCG
TCAAGTAGACCTCAGTGTCTGTTGTTTCCTTCTTTGTGGAACCTAACTTCTTTTCCAGTTAGCCTCAGGGACAAGTTACAGGATCTAACAGATTTATTCCTGCAGCGCCACCTACAGGAGAATGTATCAGTGAGGGTTCGATCAGGAAAACAGAGTCACTATGAATGCTGTGAATGAAGGCGTCTTACCTGATTGCGAAGATGTTGGGTAAGTGAAGGCCCAGTAGAGGGCGCTGGAGGATCAGAGAAAGAGCACCAACCAGCCTTCCTGAAGCACTGAGATGGGGGATAAGTCAGTTTTCAGGGAAATCAGAGAAGCTAGGTATACATCTGAGGACTCCAAAGGCAGGAGGCCCTGGCTCTGATGC
TCAACTCCAGGAAACCTCTGAATCTGGGGGGCTCTGGTTTCAGAATCTGATAGCCAGGCCCTGAACTCTGGAATGTGGGGCTGTGACATGAGATACAGCTTCTCTTTGCTCGGCCACTAGAGGGAACTGAAATGTGGGGCGCAAGAAGGCGTTTCCTCTGTTCGCCAGACGAGGGCGCTCATACCCATGGTCCTCCAAAGTTGGAATTTCTCGCCCCAAAACAGATATTGTCGGGTTGGCCTCCTTGTAACCCAAACATACGATGGGATGACATTACAGCTGTGCTACTGAT
AGGAAGGAGGAGCGTGGTGGGACCCTCGCCCTGCCCTCCCCACTCTGGAGCGCTGCCTCTCAGCCCAACCAAGTGACAGAGACGAGACAACCACAGGAATAGCAGCTGCGGAGCTCCATGGCCTCCCTCTGCCCCCTGGTGGTGAGAAGGAGAAAAGCAAGAGCAGGTGCTGAAAACGAAAAGGAAACTAGCAGCAGTCCCAGCTACCACAATGGATCAGCCCCCATTTGGCCAACAGGTGACTCTACCCCAGGTGGGCCTGAGAGGACCCATCCCCCATCTCACCA
GGCATGTCAGTTATTATTTTACTGTCTCTCAGCTCCACATTCACTGTTGGTTGCCCGCTCCGTGAAAATAGATATAGACTCTTGAAATGTTTCCTTTGCAGCTTGCATGATGGCATACTTTGTCAGTAGAGGGCGCTGGAGACACACTGCAAGAGGAAGGGGTCTTTCCTGATTCCTCCAGGCTGACAGGCCAGGCTACTGGAGAGCAGGCTTTTTTCCTTCACTACTTTGCCTGGAGTGGTTTCTGCAGTGCTGGTTGCCTGTAGGGTGCAGCTTTCTCCAG
TGAATATTCCCTAGACCCCGCTCTTCACCGTCACTCTACTACAGCAGCTCACTGCCCTGCCCCGCCCCTCCCCGGCCCTGGAAAGCAGCCTCTGGAAAGAGGAAACCAGCTATCTCCCGTGTTGCCACAAGATGGCACCACAAGCTCGGGACTGGCTTTCTTTGCGTTCCCGTCAGAAAAAAACGAGAGCTCTGACCTAGGAGCCGAGGCTCCCAGGGAGACCTCTGGACGCCACTCCCCGGGCTGCTTCTCCTCC
GTGGTTTGTTGTTATTACTGTCGTTAGTATTCTTTTCCTCTTTTCAGGAGGAGATGGAAGATTGAGAGCAGAGTGCAAGAATGGGAAGAGGGCTTCGTGCCCTGTGCACGTTTGCCACCTAGTGACCAAACTGAGTAAGTACCGTATTTGTGGATTGCTCAGAAACGTCCCTAAAACTTCACTCATTGCAAGGTTGTGTAACCACCCTGGTGAATAAGCACGTATACATCAAGTTATAGCGATTTCT
TTTTTTTTTTTTTTTTTTTTTTAGGAAACACTACAATTTGGAAAGCCAATCGAGAAAAGTTAGGTAGTTTTTCCAAAGCCAGTGACACTGCTAATTTAACTATGGGCCTCCACTAGAGGGCAGACGAGTCGAAGCTTACACTGTGGTTGAACTGGAGAAAGCAGTGCATTCATAGAAAATTCTGAGAAAATTATTTTGTTTAAAGACCATTTTCAGTGCCTTCAAACTTGGACAGAGTCTTTAGCTAG
CTTACTGTGCATTTAATCTCTGATTGAACACCCAGTCTGTTTGACTCATTGCTGCTTTTGTGCACCTGAGTGCCTCATAGGGTTAGAGAAAAACATTCAACCAGCAAGTTCAGTAGTTAGGGATGTGGCCACAAGATGGCAGTGCTCCTCTGCTGAGGCAGAATACAGGGTTCACTTTAGTGTGTCCTGAATGAATAGGTTTATGGTAGCAGCAGAGCCTTTTTCTTATTGGTTGGCTACACAGTGTGAGAAACCCCTATGG
AAGGCTTGTGAATGAACTTGGTAAGGGGAGTTCATCTCTCACCACCTCCTCCATTTCCCGCTCCTCAGAGCACTGCTGTGAAAGCACTGAAATACAAAACAGGTGCTAAGAGCCTAGTGCCATCTAGTGTGTCGCAGCCTGAATTACACCACGAAACAAAAATAAATTCCTCCAGCACGCATTGCTGGTGAAAACCAATGCAGGAAACTAGCCTCAACTAAGGAACCCATACAGAGCCTTGGTCCTCTGAAAGCACCCAG
GGCCCTACACCCACTTTTTAGATGAAAAAAGGGAAGTTCAGAGTCAGTCACTTGCCCAGGCTCACACTGTGTGGCTTCTGTGGCATGGGGTGACTCCAAAGCAAAAGAGAAGGTGTGCCTCCTAGTGTCCATCCCTGTGAACAGCAGGCTTCCACTTTGGTGTTCAGTTTTACTGGAACACACTTTGTTTATGGGCTTGAGTGAATAAGGTCACATAGCTAAAAAATTTTATAGGGCTTGCAAATCAAGGG
GTTGATCAATATCTTCTATGGTTCCCTATCACCTTCTGGACTAAGCCCAAGGCCTGCATTGTCCTTCCAAAGCCTTTTGAGATCTGACCCCTATCTATCATCAATTCTCCCTGAGCACCCCCTAGTGGTACTTTAGGCACTAGCACTGTCAAAGTCCTGTTGATGTCCAATCACCCATATTCTCTCGCGCCCCCACTCCCCCACCCACCATGCTTATGGACACATTGTTCCCGCTGCCTAAATGACCATCTGGCAAATGAACC
TTGATGAGGGTACACCTGAGCCCTGTTCAGACCCAATGCCCTGGAGTCTCTTTGCAGAGGCATAGACGGCACGGTGAACCCTGTCACTCACTGCAGTAGGCTGACCTAACTGTTCTGTTATGTGTTGGTGCCACCATGTGGTAAATCTAAGAAGTGCTATCGTGATGGGCTGCCCTCCAGTCCTGTGTAGTTGCCCACTGTGGTTCTCCTCCAGATGGCATGTGTCTGCAGGGAGGCCTCTCCTGCACCCCTCACAAGGGTAGCTCCACTGCAGT
TCTCAGACAGCCACAGAAGGTCTGTGGGCAGGACCTGGGCAGAGTGGGATGGGTTAAGATCCGATGGGGTGAAGGGCTGAGGCCAGGCCCTTAACTACCATCACTGGACATTTGGTTCCACCTAGTGGCCTCTGATGTTCCAACCGTTCTCACAGAGACCGGCACAAGGGGGTGCCCTTTCAGGCATTCAGTGTTTATTGAGCACCTACTCTGTGTGAGGCCAAATGTGAGGTTTGATGGAGGCATATCCATGAGCATAAAGAGGCTGGGCA
TTGCTTAAGTTTTGTCCCATGATGATGGTCATCAATTTTATAATGGTCTCTGTCCCACAATGTTGGTCCCAACTATAACAGGCCACCAGTCTCAGGAGCATTGCTCTATGCCAGAGGCTTTCTGAGTCATGGCCACTAGAGGACACCCTTACACCACTTAAAGGCCAAAGGTTGCCAGTGGCATTCCCTTAGTTCCTGAGCTGTTTTCTGAGGGCCTGCCCAGAGAAAGCACCTTCTGCTTTGGAGAGGTCAGGATGGTGCCAAAAAAGTGACCAA
GGGTCTCAGTTTCCCCATGTGCCCCTTAGAGATGTGTACTCATGAGGGTCTTTATGCTTAGGACAGTTGGGATTCAAGCCTCCCTAGTTGGGTCTCATCTGAGGACTGTCATACCCGTTGCTGCCACTGGGGGTCAGCACCAAACCAAGGATTGGGCGAAGACCAGGTCCATGAGGGATGGTCGGAGGGAAGGAGGGAGGGAGGACACCCCCGATCCCCCTGCCCTGCTCTGTCAGTGAAGAGGTGAGGTGGG
AAGAAGTCGTTAAGTGGATCTCCCACATGTTCCTCTGTGACTTCATTCATAGAAATGCGCTGATAACTGAGTTACATTAAGCGCAGTCTTCCCAGCTGTCTGAGGACATAAGGGATGTAGCGCCTCCTAGTGGAGGGAATTTCTTAGCATGTGTTCAACCCCGCACATATTTTTGGAATGAGGCAAGGTATTTAAAAATAGTGTACGCTAATGAATGTATTTATTATATCTGGGTAGCAGCGA
ATGAATGAGAATTGACTCGATTCTGCTTTTAGGGAATCTTTGAGGGAGAGGAGGTAATTCGTCTTTAGCATCTTTCACGCAGGCCCCGCTGGTCTTTGCCGGTCTACAAAGACCTCCTCCTGCCCTCCACAAGAGGGCGCCAGAATTCCTAGGACAGGACCCGGTCTGTGGTCAAGAGACCCGATGAAACTCGACATGACCACTAGAGGGGGGCAGTGAGGTCCTTAAACTGCATTCTGAGATTCCAATTTGTATTTGTTTATGTCATTTTAAAGATGCTTTCATCTAAGAGACATGCTTTGTCCTGTGTGCATGATGCCAGTGAAAAATGTGCTCTTCAAA
GTAAGGAAGGAAGGAAGGAAGGAAGGAAGGAAGGAAGGAAGGAAGGAAGGAAGGAAGGAAAATTCGTGATTCCAAATCTGAAGCCTAGATGGGCCACTGGAAGTGACTGCAATGACAGTACAGGACACCAGGGGGCAGAATAACCTCAGTTTTCTTTAAGGGAGAGGGGCGTGGTACAGAAAGCCGACTTCTTGGCTCTGGGCTTCCTTCTCCAGTTCCAAAGAGAAGAGTTTTATTGTTTTGTTTTGTTTTT
TTCTGGCCTTCAGGCCTGCGGAATGGTTGAGGCAAAAGGAAGAAAAAGACACTGAGTCCCAAGCAGAGATGTGGGGTCCTCCTCCCCCAGTTCAGCTTGGGCCAGTCTCACAGCACCCCCTGGTGGCCTCCCGCTGCAGGTCACACACTTACACTCTCAAGGACTGCACTGGAGCTTCAGACAAGGAGGGCACTCTTCCAGGCCCTGTTCTTGCTGGATGGGTCAGGTCTCTTCCTCTCCCTCCCTGTGACTCC
CCCACAGCTATTAAATCACTTAAAGTCTCAGATATTAGAGGTCATTATTTCCAGGACAAGCGGACAGCACGCTCTCCGAACTTGACCCACAGTCCACGGATTTGTACCATGCGTGGTGTGAGGCTGCCCTCTGCTGTTGTTTCGTGAGTATGGACACGTACTGCAACAGAATGAACTCGGGTTTGAAAACTTGGCCACTGCATTTTTCCCACATGCTTCAGCAAGATTAAGTCTGCTTGTTAATAAAACATAAAGAGCCA
TGATTCTGAGACAAGATGATGAAGCCAAAATCTTTCCCCCGGCTTTTTTTTTTTTTTTTTTTTTTTCTAAAGTGTAAAACAGGACCAGGTGGTGAGTCTAGTTGAACTGCTCGAGCATTGGTGCTCTCTGGTGGCCAATATAGAAATTGCATTGGCAGCGGTGCAAAAGTTTTCCTTTTTATGAAAAAAGTCAGATAATCTAAGAGGTGTTGCAGAAGCTAGCATTGCTTAAGAGGGATGTTTATTGGAAGGTGTAATCTTGGA
TACCGTGCTCATGAAAAGCCTCCTGGAAGTAAATGCAACAGCATGGTAACAGGATTATTTCTGCATGTGGGATTATGAGTCATTTTAATTTTCAGACACTGCGATTTTGTGCAGATGCAATAGCAGAAGATGCCCACACAGGGGAGCCTGTTGCCCTCTAATGGCTTTTGGGAGGCGCTCAGGAATCCACTGGTGCCCAGCTTCGGCGCTCAGGGGATCCTGTTTTAGTCCCAGTCCCTGAAAAGGCCCCCTACTGAA
AAGGCACCTGCTCCTTGATTGGTCCTCCTTGCTTACCCTAGCTCAGCTAGTTCTCCAAGAACAGTCTTCTAGGCCAGTTGAGAATGTGTCTGGGCCAGCTCCCCATCCTGAGGATCTGGCACCCTCCGGTGGCCATGGGTGGGTGCACCTAGCCTAGCAGTGAGTTTCAGTGCTAGAGCCTGCTAAAATGTCCCCAGGCGTATTAGCACCCTCCAGTGACAGTTTAATGGAGCTACTTCAGAGAGCTGCTATCAGATCCTGGCATGCCTTACTTCTGCAGGGTCCCTTGTAATTCAATTCACCTCCTGCAACTTGCTGATGTATCAAGATAGACTAAGATCTATGT
AGTCCCCTCCCTTCCTTCCTTTCTTCCTTTCTCCTCCCCTCTCCTTTCCCACGGTCTGTGATTCTGGTGGAAACTCTGGCCCAAGCTGGGCTGGCAGGAGGAGCCACCTGCCACGGTGCACGGCTGTCCCCTGGTGGCGATCTAAAGTGAAGACTTGGGAATGTGGTCAAGGTGGGAGGCCTGGGAATGGGGATTATTAGAGAGCTAGGGAAACCCTGGTGAATGAAGGGTGAAGGAGCAGAAGAAACTTCCAGAAGCCTGGAGACAG
CTTTTTAAAAAATTAAAAAACAAAACATTTTTATTGCATCCCATGCTTTTAATTGACAGCTCAATTCACCTGGGATTTCTCCATCAGGTCACGCAGCTCTGAAAGCTCTCTATTGCCCCCTTCTGGTAGCTGGCAGACTAGCTCCTCAATTAGCTTACATCGTCAATGCTAACCTTGTTGCTTGATGTTGCTATGCCTCAGATACTAGTATCTTCCTTTCTTTCCTATATTCTTCACTGCCGCTGTTTC
TTTTCTTTAATTTCAAGTGACTCAAAAGAAAAACAAGCGAAAATAAAAATAAAGTGTTAAGGCATAAACAATTAATGGGCAGTCTTTCCTCCCTAGCGCTTTTGAAATTACAGACACTTGACAATGACGCCATCTAGTGGAAGATTAGCAGGTCAGACGAAAACCCATCTATTTGTAATTTATCAGCCGCAGCTTCTCCTAAACGCTTTTTTTTTTTTTTTTGAGACAGAGCAACCTCCACCTCGTGGGTTCAAGTGATT
CCTGTTGTATCCCCAGTGTCTAGACAGTGCTTGGCATGTAATAGTAAGGATGGATGGATGTGGGAGACAGAATGGGAAGAGCATGGTTTTGCATTGAACAGATTTGTGTTTGGAGTTCTGGAAACGTTGGTCTGTGAGTCATCTGGAGCAGAGTGACCACTTGGGGGCAGTGTGAGGTTATTATCAGTAACTTGCACCTGGTGGCCAGGTAGACAAGAGGCTAGAACTGCGAGAACAGTCGGGAGGGACCAGAAGGGACGATCTCCCCTGTCTCTCTTTCACAACCCCGGCAGCAAACATCTCTAAGAGTCTGATTAG
GTGACCTGGACTGGAGGGGCCCTGGGCCCGTTTTCCCCAGCAAGGGGACAGGAGTAGCTTTTTCTGAGGGAGGACAACGAAGTCTTTACTCACCCCTCTGCCTCTGCGTCTTTTTGCTGGACTTTGCTGCCGCCTAGTGGCTCAGTTGTCATCACTTCCTTCTCTGAGAGAGAGACAGCCAGCCTTGGATTGAGTTTGAGGATCTAGCCTCTCAGTCTAGTCCTGAGGCAACCTGGAGATCCTTCTCTGAGAAGTTTCTCTGCTCTAGGACTCC
GCACCCCCAGATTATATGTTGCTAACAGCAACAGGGCAACTTGAGAAGTTATCCCACATCCCAGGCCCATTCCTGTAGTTCGTCCACCAAGGTCAGTTGGAGAAACTTCCATCCAGAACTGAACTCTAAGGCACTCGGATCCCTCTGCTGGCTGATAGCAGAAGCACCACTTAGCTTTTTCTTTTCTTTTTGTTTTCAAATGAATTCAGGTATTCTAATTAGCATTTTCTTTCTCTCTCCCACACTCCCTCTTTCTGTGTTT
AAGAAGTTATAGCTCCCTATGTCTTAGCTACCGCCCCTACATCAAGGCTGTAGGCAAGCCCTCCTTAGCATCCCCCTTAGCAACTAGCACAGTGCAAGGCATGCAGTAACAGCTGTGTCCACTGGGGAGCGCAGAATACCAACACAGCTTGTCACTTCCTTTGACTTGAGACCACTGAACAGAGTCATCCTTCAGCATACGATAATTTAAACACTGGCCCTTATAAGGAGTTGATGCAAATTATAGATG
ACACCCCTCAAGAAACCAACCAACTGACCTTTTTCAGCTTTCTGTCTCCCCTAACAGAGGACCTCTGTTTTGAGAGTTTGAGCTGAAATGACTTCTTTGATGCTAAAGGATGAGCTCCCTCTAGTGGCAGTGTGTGGTTTGGCGCAACCTCCATTGCCTGGGGACACAGGTAAATACAGAAAGACATTTTCTTTCATGCGGCACTATTTTGTCTAATGATACATTATTGAGACTCTCTTAATACAA
AGCCCTGTGGGAAGCCAAGACTGAAGAGGAGTCCCCGGCCCTGGCTGCTTACCCAGAAGGCTAAGCATTCAGGTTCCAGGGCCCAACTCCCAGCAGGCCAAGATCAAGACTGCAGTTGTGCATGCTGGCCACCAGGAGGCACTGCAGTTCCAATAAAGTCACTGGACGGAAGGTGATGATCCTGGGGCCCCAGTGCCTAATGAGGTTTCTAGACGTTTGTTTGAAGACCCAGGTCCTAGCTGGGAGGATTTGC
AGAGCTGAAGGGAGCAAGCCAAAGACTCAGACAGGCGTGGCCCTGCAGGACAGGGACTGGTGGACCCGGGAGCCTCCCAGTGGAAGGGCCACAGGAAGGGCCAAGTGAACAGTGCAGGAGTGTGAGCACCAGGGGGCGCTGCAGGATCAGACGTGCACACCTGGACCCCGCCACAGGATGAGGTCCTAGCAGATGCTTCCAGTATCTACCCAAGGCCAACCTTAGTTACTCACACAACCCGACAGTCTCACACACACACGCTCACGGATAGG
AGGGAAAAAAAATTGTCTGGAAATTTACTTTCCTACCTTGTATTTATTTCCTTCAGGCCATGGAGTCCTTTATTTCCACGCCTCCCACTCTGTTAGGACTCCCTTGGGTGGGAGTGCCACCTAGTGCCACTGTGAGGCTCTGCAGGCTCTCAGGCCACCTGCAGATGGAGGCCTCCCTGCCTCAGTCAAGCCACCTGTATTCTCTGCCAGGTCCCAGCTGTGTGAATTTCATGCACTACTTCTAAGG
AGCATTTCTGCAGCCGCAGTGTGAGGAATATGACACTTCACTGCCTCTTGTAATCTTGCAAGAAATTGCGCATAGGGCTCCTGTGACCCTTGCATGATATGTAAGAAGGATTGTGCTGGGACTCCCTCTTCAGGAATTGTGGCCCAGGTGCATTTAGCAACCTGTGCACACTGCTGATAAGCAGCCTCTGGGAGTGTCATTTGTCGTTCCAGGTCTGAATAAGGGCCATTACATAACAGCATATCCTTTATAAATATCTCCATGTCCAG
TCCATCTCAAAAAACAAACAAACAAAAAACAACTGTATGTCTGTGGGTTTTGCTAAATCCCACAGAGAATAACTCGCATCTCTGTCTCCTGATCCTCACTGGTGCACCTGCACACCCTCCCCTTGCCACCAGAGGGGAGTCTAGGCTTGCCTCCAACTCCCTGGTCTCCAGCTCTCCCTACCCCTGACAAACCCTTCCTTCTCTGTGCCTCAAAACCTGGAGTAAATCCCCCTTTCCCCTCCTATCTCCTCTGTTGGCAA
ATGGGCTGCCGGCCAGGGCCTGACTCGATATTAATCTATAATAGGTGTAGCAAATATTTCATGAACGTGGCTGGCTGTGCATGCCTCTTTGCAGTAAAACACTAGAGGTGCTTTATCAATGGTTCCCACTAGATGTCGCTGTCGTCACGTTTGTAAATCCTATAACCCTCCTTATCTTCCACCTTGGTTTAATTTCATTAGATTTAGAACATAAATATGTCAATTTTTAAGTTGGAGAAC
ATATTCATCCCAGTTAGGCATGGGCCTAGGTGTTACCTCAGATCTTGAACTCACGCTGTGATATGAAAGTGGTCTCCTAGCAGTCAGGCATCTTGAGTCCTGGAGTCCAGACAGAAGGTGCCTCTACCACTAGGTGGGGATGTAGCAGCACCACAAATGAGTACACTACAAATGGAAAGACCCTCTAGAACAAAGGCGTTCAAACTTAAAAAATAAGAATAATTTATTGCAGTGAAACAACATATAATT
CAAGGCAGAGGGAAGGGGGTCCTCCCGATTAGGGTCGAGTGTCAGCCTGGGTTCTATCCTTTGGTGCAGCCCCATTGCCTTTTCCCTTCAGGCTCTGTTGCTCCCTCCTCTGCAGCTGCACGAAGGCGCCATCTGGTGTCTGCATGGGTGTTGGCAGCCTGGGAGTGATCACTGCACGCCCATCGTGCACACCTGCCCATCGTGCACACCCACCCATGGTGCACACCTGTAGTCCTCCATGAGGACATGGGAAGGTAG
GCCGCGTTGTCTTTCCCCCTCACTGACAGCCATTAAATAGGGAATGACACCGGAGCCATAGTTGTGTGGAATATTCACTTCGCCAGATTTCATCCCCTTCATAAAGCAGGCTGCAGTGCCTCCTAGTGGCAGAGATCAGAAAGGGAACGGTGGACTTTCTGGGCACTCTGTAGGTGAATTTGGAGATCTGGGCAGATTTGTAACTGCAATGACTATATTTAAAGAAAAAAATAAAGTTTAAAGAGCACA
AGGGACCTGGGGGCCAGCCTCACCAGCCAGGTCAAGAACTTTGAGGGAACCTAAAGCATCCCGGGGTGGCTCTGTCCAGGAGGTCTGCTGCTTGTTCGCATGACTTTGTCACGCCACCTAGTGTTAAAACAGTTCTCCTGCAGTGTACACGTATTTATCTGTGTTGGATGTTTCAAGAGCACTGAGCAAAATCTAAGGACAGAAAGGTTCTGCTACCGTTGCTCCATCTTCTCCTTTGGAGTTTAGAAAATCTT
GCTCAAATTATTTTGCTGGGGGCAGAAAAGGAGAGCTAAAAGAAGGACATCTAAGCTCCTCAAATGCACACTGCCTCCCCCAAGGAAGTGGCTCTTAGATGAGCCCAACTGGCAAACTCTAACCGTGCAGTAAAACCCTCACCACTAGGTGTCTCAGTGGCTGTGCCACTTCCTCCATCTCCTTGGAAAGCAAATAGCGGCATACACTCCATTACTCTATTGTTATTGAGCCTCCAAGCAAAGAACCTTTTGGAAGGGTTGATTTC
GACCTCCCTTCTCTTTCAGAAACTTTGTCACTCTTTCCTAAGGAAAGGCCTTTCCTCTATGTGCTTAGAGCTCTCTTTCTGCCCCCACAGAGAGTACTTCTTACCAGGTGTGGTGTCCACCCTTCACCTGTAGGTGGAGTGTCACCCACTAGAGCCAGAGCCCCTTGTGGCAGGAATCATGTACTCATTTTCAGGTCTCCAGGGAGTTGGGTTAAGGGACAGGGCTGTGGACGGTGGGCAGAACTGGATCTGAAGGGCAGCTGCCCAAGCTCCCCCT
GGTGAGAGGCGATGGGGCTGGGGTGGGGGCGTGGGGGCTCAGCTGTGGGAAGGGGTGGGAGGTGAGGGAGCTTCTGCCCAGGCCTCTAGGCAGCACCACCCGGGTAGCCACCAGGTGGCGCTGTGGACCTCTGTGCATTCTCCCAGATGGAGCCCTAGGGGTTGGGACACACAAGGGAGCCCTTTTCTGTTAGATTGGGGCAGGCGGGGCGAGCCTCCTAACCCTATGTCCATCTCCAGAAGCAGTATATCTACCTCTACAATTGTCTGAACAGCGCACTGGCAGAC
TTCTGATAAACACGTATAGCACTTTCAATTATGCTGTTACTTACAGCTAAGTAAAGCAGTACTAGGTGGATTTGTCAGTGCCACTTCCTACAAAGTGAAGGCTGGATTTTTGGGGGACTCATTTCCAGCAGCCACCAGCAGGTGGAGGGAGTGAGATGCGTAAACAAACTGTCCCTCATGCTTGGTGTTTGGGCAGATGCATTGCTAAAGCGTGCTCACTAATAAATCCCCTGCTGATATGGCACAAATATTTATAGCCGATGATTGATGTGAAAT
ACCTCTCTTTCACCTGAGCACGTGGAATCTTCAGAGCCAGATGATGGTGGCTGCCTGGCCTGCCATAGTCAATGCTGCCCAGGCACCTCTGCCTGGAGGGTCTGGGTTGTGGGCTGCAGTTATGACATGTGACCACTTGGAGGCAGGCTTGCATCTTTCTAGCTTCTGGCTGCTCAGGTGTCCTGCTGTGGAGCTGAGCTGTGCTCCCTGAAAGGCAGGAAGTTATTATGTGTGCCCCTGTGCCATCACCGAACCAGGACCTTCAACTTC
GGGATTACAGGTGTGAGCCACTACACCCGGCCTGAAGCAGCTTTCTTTTTAAACCACCAAAAGATATTTTGCAGAGCTAGGGTAAGCGGGTGAGAAAGCCACAGATACCCCATGATAGAGAAGAAGTAACCAGCAGGGGGCAGTGAGCTCCTCTCGCCTGGCCTTCATGAAGCACTCACTACTGCCACCTTATCTTCAACACAAAAGATGAACAAGAGGCTGGGCTAGGTGGCTCACGCCTGTAATCCCAGCACTTTGGGAGGCTGAGGCAAGCGGATCACTTGAAGTCAAGAGTTCGAGACTAGCCTGGCCA
CCCCCCCCCCGCTCCCCCGCAACACACACAGCCAGAAGCTCCCCTTCTTTTGCCAACCTTGAAGGTCAAACCTGCGCACTTCACCTGGGCTCCACCGGTCAGGTGCCTTGTTCTCTGCTGCCATCTGCTGGCTGGTATGGGGCACTGCATCACAGCTGGCACCAGGCTTCATTTGTCCCCTTGGAAGAGGATCAAATAATTCTGCAAGTGTTTTCTGAGGACCTGCCTGGGCATTGAGGATTTGTCAGTAAACACAAAAGACA
TGGCTCGAGAGAGCCTGTTGGCCTCATTGTGCACTCATGGGCCACAGTGGTTCCATCCTCCGGGTCTCCACCTGATCCCAGACACAGGCACTCAGACTTGCTGGAGCACTTGCTATCAGCTCCCACTAGGTGTCTCTGTTACTTTATTTTTTGTGTGCCAGAAGGCAAACCAAGGCCACTTACTTAAAACTATTCAAATCCAGATAAACGGGCTGCCTGGAACTCTGTGGTGGCCTCAGAGAAACCAGACTTCTACAGTCAGAACCTGTGGGCTTGAGAA
TGTGCTGATTCAACATTTTATAGATGCATCAATTTTCCTTTAGAAGCTGTGCCGAGAACGTGTGACTCCCTGGGCCAGTTTCTCATTGAAATCAGATGACGCAGGAAGTATCATCCACATTTCAGTGATAGGCTGCCCCCTAGTGACAATTTTCAGCTACACAGTCAACCTACAAATTTACTGCTGCAAATACCGCAGAGGTTTCTTGACACAAAGGAGAAACATCCTCCGTTGCAGAGGATGTAAAATAATAGTGTAATTTAATCCCCAGCCTATT
GTAACAGTACAATTCTTATAGTTGGTGAATGTTTTATACTCAAGATTAGGGGAAAAAAGCAAAAAGAAAGAAGAGGCTTTCGAGCTGAGGTGCTGTATCCAATACAGCTAGTCTGCTGCCACCCAGAGGCTGCTCTGCAAACTCCAGGTCATTATTTTCTGTCCCAAGCCAGCTTGCTGGTCATGCAGGGCTCCCATTGGTCTAGAAGCCGTTCTCAGCTCACATTTCATTGGTTCACATGCTGTTGATAAACCAATTCTTTTTTGA
GCAAATGGTGATCCCAGGAGGCCACTGTAGCTAATGGTGTCCCCCAGTTTGCAATAAAGATTTCTGTCATCTCCCTCTCCCGCTGGGTTCAGAAACAAAGCCTGGGATGGCGGCAGGCCCATTGCGCCATCTACTGGCAATCACTGTGCAGTGCATGACCTTCCCACTGCAGTACTGGCTGGAGCAGATGAGGTGGAAATATCTGTAAATTTCACATCTGCATTTACTCTTCATAACAGCTTTCTGAAGTAAATATTGTATCCTTATTTCA
TATGCAATTCTCCAATTAATGATTTGAGATCCATACAATCCTATATAATCACCTCCCCTCCTTTCCTCCTAAATTATAAAAGTCATCCATCTTTCAAACACTAGGTGGCGCTGGTCAGCCCACAGGCACTAAAGGCTCTTTTAAAACTGCCACATGGTGTCCCTGTTGAGCACCAATCCTGCATTCATTCATTCATTCAAGACAGTCTTGCTCTGTCACCCAGGCTGAAGTGCAGTGGAGTGAACATAGCTCACTGACTGCAGACTCAAACTCC
GCAACAGAGTGAGACTCTGTCTCAAACAACAACAACAACAACAACAAAACAACAACAACAACAACTGGTATTAATGCAAACAAAACCACACTGTGAATCCACTGCTCACTTACCTGACAGGCAAATGCTCACAGCGCACCCTGCTGGCGAATCTGTGGGAAAACAGGCTCTCAAGTCCACTGCGGGTGCAAGAGTAAATAGCACTTACACATCTGGGAATTTACTCTTTACACATTTGCATATACAAGCTTTGCCACTGTAGTACTGTTTGTAACAG
GCTGGGGGAGCTGTCACAGAGCCTGTGGCCTGAGCACCCTCCTCCGGGACAAGGCAGAAGGTAAAATGACTTCTGAACATGAGATTCTTTCTACAGGTGTCAATGGCCAAGCTGCAGCTATTGGCACTGCACTGCCCTCTGCTGGCTATGTGAGGTAGTGCACATCAGCCACCCCCAGGTGGATCTCTGTTGATCTAATCGGGCGACATCCCTGACCTTACAGGTGAACTCTATACCCCCTGACACGCAGGAAATGCCGGTTGAACAAC
TGTCGGGGAGGGATTGTGAGGTTGCCAATTAATGTCATTCCAGAAGCAAACATCGAAGCTGCGTGCTGAGAAATCTGGGCACCTGAAGCAGCTTGCAGGAAGGCGGGTTCATCTCCTGCAGTTTCCCGGCTTCCCACTGTGGGGCGGAAACAGGCAGGAGGAGAGGCAGAGAGAGGCCACAGCGCACCCCCAGGTTGCAGTTTCCAGGCTGTCTTCTTCTCTGTCACTTTCTCATTTCTTATTTCATTCACCCACCCTAGAGGTTAGGAGTAGA
CCAGCGTCCCCATCTGTCTTCTCCAGGGTTCTAACCTTTGCCCCTCGCTCATCCCCTTGAGAGAAGAGACACCTGGGCCCACCCTCTGTGGGGTCTGTGGGGCCATTGGGCTTGTTACGCCCCCTGGAGGGTGCCTGCCGTGTGGCGCCCTCTGGTGGGAGCTGGTGGTTTTCACACGTGAGAGCCTGGGTGAGACCTGGTTTCTTTCTTCCAGACCCAGACAGTCATCCACACAGTGCAGAGCGCCCCTGGACAGATGTTCTCTGTAAGTCTACAAGTTCTGGTC
CTATTTTCAAGGTCATTCAATACAGAGTCTCCTAAATTTAACTACCTAGGAATTGTGTTTTGCCTTGAATGGACATTTGGAAACTCCAGACTCTAGCCAGCCCCTCTCAGCCACGGAGTCATTGCTCCCCCTGGTGTAAACACAGAGACTAGTCACCCTGTGTCAGGCATTCCCACCCACTGCAGCCCTCCCTGGACCACAAGGAGCCAAGGGCAGGCAAGAAAGCTTCAGGCTCCCTCTGGCTGTTAGGTTCCTAGGTCAAAGGCTGAGT
AAAGTGTATGTTAATGAGATACATATTTTTCAAGCCCCCTAATTCTGCATCTTCTGTGTCCATTTCACTCCTTCATCTCTTCTGCAAAGGTCAAAGGATCCTGTCCAGTGCTGCTGGAACAGCAGCTTGTGACCACGAGGTGGCGACAGTTTTCAAGAGTTGGCAGGTGAGGACGCCTTCTATTCCGGTCTGGTCAGGGGTGTGCTCCTTTAGAAGGGTGTCACTGGATGGAAATTTGTTTGGTAATTATGTGGCACCCTGTTTTGTGT
ATGTGGGGTGCTGGTGGGCTGTGTGTGGGGTGGGGGATGCCTGCTACCAGGAGCCTGAGAGCTGCAGGGCCGACTCAGGATTGGTACATCGTCGCTGCTTTAGCGTGCTTCTATCGCCACCTAGCCACCTTGGGGAGAAATGCCCTCTCCGAGCAAGTCTGTCCAGACTTCCCCTGAATGTAGTTTGCCCACTTACAGGTGGGTACCTTTAGACCATGAGACTTGGATAGTCCTTCCCACAA
TGGAGAGCATATGGCATTTCCAGGTCTCTTTCTGACCTTGGCCCGGAGAGCATATGGCATGTCAAGGTCACTCTGCCCTTGGTCTAGAGAGCACATGGTATTTCAAGGTCAACAGCACCACCTAGTGGAATAGGGATCCTCTCCATGAGGCACATTGTCGGTCCTTCACTGAAACATGGTAGCCTCCCGATTCTCTCCCCTTTTTGTGGCTATTAAAAGCTAGGCTACATGCTGCTTCTGTAAATAGGAAAATTCTGCCT
TGAGCCAAGATCGTGCCACTGCACTCCAGCCTGGGCAACAGAGTGAGACTCCATGAGTCTCAAAAAACAAAGCAAAACAAAAACTGTTTGGGCTAAAGGAGAAAGTGAGTCTGAGCGGCTCTGAAGCTCCACCTGGTGGTGAGAATTCAACACTGCAACAGAGAGGATCTGGGTGTGAGAAACCAGAAACGAACTTGCAGACCAGAGGCCCGAGGACTGGACCCGGCCCTCAGAAGCTGTGTGTGGCCAGCATGGTGTTTTCTGAAAACTCGATTTTGTAG
TATGCCAAATAAATAAATATTTTTAAAAGGACGGAGGAAGGGAGGGGAGCAAATATGGAAAGAGTTGGGGCGGGGGGTGATGCCACCTTCTTCCTGCAACATTCCTTCATCGCCCTCTACTGGCAAAGCTTCACATCACACTCACTGCAAAAGAAACGCTTCAAAAGAAGTCCAATTCATTAATACACAGCAAGTTCTGAAGGAGTGAATTTGGAACTGAGAGGCAACAATTGATTATTGGCATATCCTTGAAGCCAGGG
TACCCAGTCACTTTCCATAATGCCAAATGGCTTCTCAGAAACTCAACACCTCTTCCCTAAGTGCTTTCCCTGTTTTCCTCAAATCCAGGAACTGTTGGTCTTTTGGGCAATTCTGAGCACAGCCACTAAGTGGCGACATTGCCCGACTATGGCTCAGCCCTGTTTCTCCGGGGAAGAATAGGGGAGGGGAGGGGAGGGAGTCGGAGTTGCCCTGTTGTGTGTTGTGCTGTGTGTGGGGCTTTCTTCTATCTATTTAGTCCTCCCAGCAA
AGGAGAAATGAAGCTCCCTGAGGGCAAGGTTTATATTCACAGATCTGCCTTCCCCAAAGCTCTGCTCTTATCTTCAAACAAACAAAAAAACCAAACAAGCCCAAAACCCAAACTCCTGCACTTCTCTCAGAGACCACCAGAGGGCATGCGGAGCCCAGCTTCTCTATTAACAGGGAGCGACAGACAGGACCTGCAGGACATCTGGGAAACTCAGAGAGTGGTGGGCAGGAGAGGATAGGACTGAAAGGAAGCAAGGAGACCTACA
ATTGCAAAACTCACATGGAAATTTTGGCTAAAGCTCAGACTTCAGATAAACTACAGGCAGCAGCTGCTCTGGACAGCTTAGGGTCCCTGATGTCGTGAGGGACTCCATGGGCAGTGTCCCGGGGGCCCAGCAGAGGGCGCGCTGCCTCCACTCCACAGATGCTGACTGAGCCTCCGCAGTGGGGAATTGGAGGGAGCAGGAAGGACAATCCCAGGCCCTTCTTTGTCTGCCTACAGGTGCTGGGGGCCCGACATCTGCCAA
CTCCTGCTTGACTCCCTTTCCCGGCCGGGTGGGTTGTAAAATTACTGGGAACTGCCATGCCTCAAGATCTCCCTGTTTTCTGGCTTTATCAATGATTTCATGGAGTGCACTATCTTGTCCACTAGGTGGTACTGTAGGATCAAACACCATTGCCGTGGGATGTTGATATAGTGCCCTGCTATTTGGGTTGGGCGCACCACCTGAGTTCTATACTGAACCTCTGGAGACGGCCGATACTGAAATTCGGCTGGCGGCTGGTGTTGATAAGCTGCCGGTGGT
GCTCACACAACACACACAACACATGCATATACACCGTACACACATGCAACACAAGCAACACAGTACATGTGTACTCAGCATACACCCAAGCCGGCTTCTTAGGGACCTCACTGAGCACTTCCAATAACCAGCCAGCAGGGGACAGCATTGCAAAGGCTTTGCAGGACAGGCGAGCTCCCTCAGGAGGCAACAAGTGTCAAAGATTCATCAACTTTACAATCTACATCCAGTGCCTACTATGTGCCAGTCATTTTGCTAGGTGCTTCCAGCCATGATAAAAACGGAAATGT
GCTTGAACCACAGCTAGATTGAATTCGGTCTCTCCTGAGAGGGCCAGACAAGGCTTGTAAGTAACAAAACCGCTTTTCATGATGCCCTCAAAAGCAGATGGGCTCCATGCAGACAGTTGGAGAAGGGTGCCATTGCCCTCTAGTGGCCAGAAGTGCAATCTTCCGCGAAGGAGTCCATTTCCAGAGTTGTACAAGGCTCTCAATGTCAGGGTAAAATTATAGCAGAAAGATGTCTAATTATGCTCCTCGAGTGTTTTCTTTAGTCCTTCCTGCTCATAGG
TTGTGTATATTTAAACTACTTGGAACAGAACACAGGTAGTTAAACACTCAATATGTAAGTATTAGCAGTTCTTGATAACTGTCAAGTAAGTTTGGATTGTCCTTTACACTACCGCCCCCTACAGGGAAGCCCTTTGCTGCTCCTTGTCAGGACATGCTAAACGAATTCCCCCTTCATCATTCCCATTGGAAAACGTGGATGATGAAGGTATCCCTGGGATATGTAGAATGGAGGCATGACAG
CATTTTTTATTCAACAGAGACTTCAAGCAATGCAGCCATAGCAATTTACAGAGGAACATTCCCCTCCCCAGCCCCAGATGCGGGGGTCTTAGAGGATACTTTCTACACGGAACACTAGGTGGCAGTGTTGCTTCATTCACAGGAGAGTAGGCAGCCACGTAGTGGGGAATGTCTCTGATTTCTTGGAGGACTGTCCTGCCCTGGCTCTGGGCTGTGTGTATTTAATTGTCCTCTCCCAGAATGTTGTTCGTTGGCA
ACCTTAGAACGGTCACCTTGACGGCTAAAGGGACACCTGTGTGCCTTGATGGTGGACCCAGGGAGTGGATGACATTAGTGAGGGAAAGAGCAAAGGCTCTGGAGGAAAACACCTGAGAGGAGTCTCTAGGCTGCCCTCTGGTGGCAGTTCTTGGAACAAGACCTGAGAGCCGCTACCTTGGCTCTCAGCATTGCACGGGAGTTTAGAGGTTATTAAAGAAATCCCCCTAAAGTCCCATCCCAAGGTCACATAGAGAACGAATGGCTAAGTAGCGACAAGAACCCAAGTCACAGTCTG
GCAGAGACCAAGCGCAGCCCAAAAACCTGATGACTAGGGGAGAGCTCTGAGGCTCCCGGGCACCCTTCTCAGCTGCCACCTTCTGTGGGCCAGGCTTTTTCATTCTTTCTTTTGCGCGGCATCAACCACCAGGGGGCAGTGTTCCCTCCCGCCGTCCCTCCGGGGCCGCCTTCCCGTTTTTACCTACAGGGGGAAGCAGAGAGCACGGAGCGCCCGGGAGCACTGCGTTCCAGCCACCCGGGCGGAGATCCCTCAGCTGTTAATAACCTAGCCGAGACCCGGCCCTGGCAGCTGGTTCTCCAGCTTCCA
GGTCTGTAATCTGGCCACGACTTTAGGCTGTGGCTGAAATTCCTGACCTTAAATTCCAGCAGCCTCTGATTGAGGGCACCCACTCAGTCAAGCTCCCTTCTTGGAAACAGTCAAACGCCATCTAGTGACTGAATGCAGAATCGCATACTCCTTTCAGCCAGGAAGGGAGACCATGGAGGGGGAGCCAGGCTGGGTCAGGAAGAGGAAACCCTCTCTGGGCTGGTAAAGTTGAAAGCAAGGAAATCACTGAG
ATGCCCCGGGAGCCACGTGGATACAGAACGAGGGTTCCCGCTCTCGGAGAGTTGGTCCCCAGTTCCCATGCAGGGAGTGGAGCCTCTGAGCACTGCCAGAACAACAGGCAGGGTTCTCGACAGCACAGAGCCTCACGCAATGTGCAGGCAGGTGGTGCTCTCGCTCCACCACGGCACCTCTGCGGTCTCTGCAGCCGTTTGCATTTCCTGAAACCGGATCTTAGTGTCAGAGCCGCCCCCAGCCGGGCGGGCGCCTCAGCCATGGCCCTGCGCAAGGAACTGCTCAAGTCCATCTGGTACGCCTT
CTTCCTCTAGAACACCTGACCACAGGACATGACTTTTTTTAATCCCCAGTGCCTAAGTGTCTAGAGAGCTGAGTGGGTTGCCTCGGATCGGCCAGGCCTGGATATCAGCGAACAGATGCGGATTTCCACCAGGGGGCGCTAGGACGCCACGACCTTTCACTATGTGCACCAGGGGGCGCTGCCGCCCGCCTTGGCCATCCCGGGCTGGGAAGTCCGACCCTTCGATTAAGCCCCGCCTGATTGGGAAAGGCTCTGAGAAACTATTTGCATGATCTTGAAAGAGCTGTGCTGAATGG
TTAAATCTTTAAAAATGAATGCACTAATTACTCATTTGGAAGCACACCTGGAGGTATCAGAGCACTAATCACAGAGGTAAGTTATCATCCAAGGCTGCAGTAGACGACAATGGCCACTAAGGGGAGCCACACAACCTGTCAAAGAGCAGCATTCGACAGAAAAAAACACACCCAGTATGGTGGTTTTGCCCCCAGCACTTCCCAGCACACTGCACCACCACAAAATTGCTGTTGCTATTGT
CACTCTGTATACATTTCTGTTCTTCCTTGCAAGATTGTGAATGCTTCGGCCACTCCAATCGATGCAGTTATATCGATCTGCTAAATACAGTCATTTGCGTGAGCTGTAAACACAACACTAGAGGGCAGCACTGTGAGTTATGCAGGCTGGGCTACTTCAGAAATGCTTCTGCACAACTGGACGATGAGAATGTGTGCATAGGTCAGTTCCATTACAATTTCAGCTATTCTTCTGTGCCTTTTG
CATCTTGGCCAGATGCCTAGCCCAGGGCCTGCACTCAGTACTTTCTGCTGCGTTCCATTTACTTTTAACAAGTCAAAAACTGACATCTAGGAAGCGGTTGGAACAAGCCACAATCAGTTCCCAGACATGACCACTAGGGGGCAGAGTCTGACTAGCACTGTTTGGCTAGAAAAAGGGAGCCTTGGCCGACGCAATGGCTCACACCTGTAATTCTGCATTTTAGCCAGGCCCAGGCAGAAGCATGGCTTGAGCCCAGGAGTTCGAAACCAGCC
ATGCGCTCATGCATTTCTTTTCAAATAACTGTAATTCTAGATACATTTGCATAAATAGGATTAGAATCTTGCAAAAGTGTATTCTATCCAAAGGGTGTCTGCACAGGAGAAGGAGGCCAGCAGGTGTCAGTCTCACCTCAGAAGAAGAGCTGAGAATAGTTTCATTGTGGTTTTTCTTCATCGGAGTTTGCTTTTTTGAATGAACTTTCAAATAACCTAAGTTAAGTTCTTGTTTGTTTTAAGCAAACT
ACCAATTAGAAACCACTAACTAACCTCCAGCTGGGGACTTTCCACTTCAACCAATCACATGTTTTCTTTGTCTCACTTCAAGGAACACCTTGTAAAGGTTGTAAACGTTGTCTCTACTGCCCTCTTGTGGAGCTACTTCCAGGAACACCTTGTAAACGTTGTCTCTCCTGCCCTCTTGTGGAACTCTCACTTGAGCTTTGTTGCTGCCAGATTCATGAATTGCTGTCAGCTCAAATAAACCCATTAAATTTTAAATGTGCCTAAATTTATCCTTTGACATCCCCCAAATATGT
TAGGCTGCCTGCCTTGAGGTGATTCCCTTCCTTCCAGGAGATTTAATAGAACTGCGAAAATGGACTTGAACTGACTTCATTTCAACTTCACTACCTTGGCAGGCTGGACATGGAGGGAGGACTGGAACGTGAGCACCACTTAGTGGTCATTTGCAGGAACTGCGGGTGCAACTTGTTCTAGTCTAGAAAGAAATGATTTCAAGTTTTCTTCTACACTAGTAATACTTATCTAAGGGATGGGGGATGTTGCTTTGATTTCTTTTACTCTCAGCTAG
TTAAATAAAAATTTATAATTTGATTTTTAATCTCACTCTCCAACTCTCCTATTGAGAGTTTGGAAAAGCATGTGCTACAAAAGCTAGAAAAGCCTCTGAGGACACTACCAATACTCCCTCTACAGGCCGATATGAAAAAGGACTGGAGAGTGGGATAGTCATCAGTATGCACTACACTCTAGCTGGTTCTTTTCTTTGCATCCTCCTGGGCTTGGTAGTCATAACTCAAAGTTTTCAT
GGATTACAGACACGAGCCACCGCTCCTGGCTCATAATAGTAAATTTAAAAAAATACCATATAATATAATCCTTGCAACATTAAATTACACCATCTGATCTGATCTACCAGCAGATGGCACCCGAGACCTATGGATTGGACATTTTACTCTTCTTAGGAATGAATCCAGTCCAGAAATGCCCACCCTGCCCCCTGCTGGCTCCTGGGGCTCTGCTGTTTGGGGGAGTCATGATGAAGTTGTGGCAGAGGGTAGAAGATGAGCCCCATTGCATGCCCTGGGTTCTTGTTGCCTCCCTGTTAT
ACACATAACTCCTGGGCCAGAGGCTAAAACCCCGGGACCCCTGCTGTCCTTCCCACAGCTTCTTCTCAGAGTCTCAGGGCAAATCCTTTCGAGCAGCGCCTCCCAGTGGCCAGAAGCTGAAATGATGGCAGTAGTGCCACCTGGTGAATGAATTGGTTCTGTGACCCGGGAAGCTGTGCTTGGCTCTGATTTCTTTTCTGGAGGCTCGGAAACACTTCCTCTCTTCTTCTGT
GACCTCCAGACCCACAGAGCCTGAGATCAGGAGGAGAGAATGTTAAATTTTTGCTAATGGACCACTGAAGACATTTTTGAGTGGAGCCACTACAATTTACTCCTTGATTCTGGACTCATGGATCCTGACTGTGGGAGAAACAGCACCATCTATTGGGCACTGATGCACAGAACATGCCCTATCCTGGAAGACATTGTCCAGCCCTACACATACTTGCCACTTGCCTGGTGCAGTAATGGTGTCTCCAAGCAGTCATTAAACCATTCATATAAGCCATATGTCTCAGAATG
GGTCTCTCTCTCTCTTTGTCTCTTTCTCAAGATAACAATATTTTTGGACCACTGTTGGCGGGTAACTGAAACTGCGATTAAGTGGGGACTACTGTACATGAGTGTGCGTGTGTGTTATTTCCCAGCTCTGACCACTAGAGGGCCTAGAAGCACCAGCACCTACTAGCAATGGACCTATCAGTCAGTGCCCATAGTCTGTAAATATCATTCTCCCATGAAAGGAACTAGGGCTTCCAGGAAAAATAGCTGATCCAGGGCTGGGGCAGAAAAACACAAGAGGAGCCCAAA
CTGGGTCTTTCCTAGGCTCTCAGCAGTTTGGTACCCAGACAGGCCAAGGCCCGTAATCCAGGGCCACAAATCTTGCACAAGGCAAGCTGAGTCCGGCGTAAACTGCAGGGCAAAGCTCACCCAAAAAGCTTGAGGGCAGCGCCGTCTGCTGGTGACTTGACGTTAAGACTCCAGTGCCTGAAAAGAGACCAGGGTTCACATCACCCTGGAGGACAGAGGAGGGGTAACTTTCCTTGCTCTTTTCATTTAATGATTTTAATAACCTTTTATTCTAATTCACTTTATTGAAA
CCCTTTTTTATTTATTAGGGTGATCAGCTTGTTTCCGTTTTCCCGGGACTTGCCTGGTTTTATCACTGAATGTCCTTCCTCAGTCCCAGGTAAGCGGGGACAGAGTTCTCCTAGTTCTCGGCATCCAGTGCTTAACAAGCTCCTGTAGAGGGCGCTGGAGGAAAAGCTCAGGAGGCAGGTGCCGGATGGATTGAGCAGTTGCTGTCCCAGGTGGAAGATATCATGTCACCCGGACACCATCGCCCGGAAAATATCACGTCACCTGGACACCATCAGA
CATTTTATTTAATAAATTCTACATAGTTATAGGATCTTAGAACTTTAAAGTTGAAAGGGACCTCTATTTTTAAATGAGCACCTTAGATGTGGAAATGAGGGTTTGCCCAAGTCATACAGCCAGCAGAGGGCAGAGTGAGACTAGAAACCTGGCCTTTTGACACAAGCTAAATTCTTTGTTTCTTGAATCAGTTTCTCAAACTCAGATTTGTGGACCCCTAGGGTACCTAAGACATATTCTTCAGG
TTTTTTCACAAAAAACTGTCACCTTATTCTCTATCTTCAAACATATCTGAATACCGTACTTTCAAAATAGCACCAGTATTTCCCAAAGCCTTCGTGCTACAGAGTGTATTCTACTGCCCTCTGCTGGAAGAGGAAGTGAGTTATCATTCATCAACGGGATTGCTGGAGCAAGTGAAGGAAAAAGTTGCTCCCATATCCATTCAACAACTAGTTATTTATCACCTACCAGCCAATGTACCAGATAAGTGA
TAAGATTGCCGAAGCCCACGAAGTATACAATAGAACCTGGGGTGCCGCACAGACAGATTACCTGTACAATAGCCCTTTGTGGAGCAGAGACCGGCGCTTATGGCAAAAGCCTAAGAGCGCCTCCTAGTGGTAACCTGGGACTTTGGACTAGAGAATTTCCAGTTGAGCTTGGATTAGACATTAATTGAAAGTGCCCTTATGATTGAAGGACATAAAATAATTTTGAAACCTAAAATATCCATGATGTCTTGGGTGA
CTGTGGTTCCTCTGGTTCCTCTCCACAGTTGATCTCTCAGTCTAAAGGTGACAGGGATCATTAGCTCTGGGGGTGGGGCCTGACTTTGTCTGGCAAATACAATACGTTGGTCCTCTGCTGTCACCTGGTGGCCATTACTGGTACGCAGTGGCAATTGACAACTGTCATCATGGAGTTGCCATTCTGTGAAGCTGGCAGATTCCGGCCACACCGTAGTGGCACTGGAGACTATTCTCTGCTTGGCTTAGT
GTTATGCAGGTGTGAATGATGGCTGCAATCTATAGCCATTTTAGACATTTTTCACCTCTTTTCTGCCTGCCCTGTTTAGTCCTGGGTGGAATTCAAAGGCTCTAGGGGGAGAACAAACTCAACACGTGGTCACTATTGCCCTCATGTGGCTGCAAATTGAACATCGGAAGGATCATTCTCTAGGGTGGTAACAGTGGCAGCTCCAGCCAGCAGGTGGACCCCTCAATCAACTGGACCTTTTATTTACTGGGTCACTTCCTATGTGCACTGCACTTTACAGCTTATGAAATTGTTTTTTAGAGTATACTTTTTCTTTCTTTTTTTGAGACAGAG
GATGGATGGATGAAGGGATAATGGGTGGGTGGGTGGATGGATGGCTGGATAGATGGATGGGTGAATGAATGAATGAAGGATGCAGGGGTGAAGGATGAAAAGGTGTAGGCTAAGTATTAGCATAATGTGTGCATCAGAGTGGCCACTAGGTGGCAGATGTGACAGTCAATGATTATTCTTTCGGAGAAATCAGTTCAGATGGTTAGCTACAAGATAATGGACCACAGTTATAGTTTTTCTTTCTTATTTTCTTCTTTGTTTACTTTCTTTTTTT
GGGACGGGGTCGCCCGCATGTGCACAGAGCCCTGTTCTGCCGAGATCCGAAGGGGAACCTGGGGAGGTCCCAGATGGGGAAGGGACAGGAGAGCTGGGTGTCTCTCCTCAGTCCTTCGGCCACACGGGGCCGCTGCCGCTCTACGCTTGGGTTCTGATGAGCTGCTCTGGAGAGGACGGGGCGGTGGTCTGAGTAAGACACAGATTGTTGATCCAGAAAGGATGTATCAATGAGGTGGGGCTGGGGTTGTCCAGGGGGTGGAAAGGCCTTCTGAGAAGCCCTGGA
GAATGAGGCTAGAGATGGTCTGTGTGGGCTGCTGGACCCTGCACTGAGTGGTTACAGGAGAACCAGAACTGGGAACGACAGGTGTCTTTCTACCGGGCTTTCCTGGCAGTGTCTCACTGGCACCCTCTAGTGACGAAGCGTAGCATTGTGCCATCTAGGGAAGTGACAGCAACTCCAGGGTTACATGAGAGGAGGCTCTAGAGCCAAGAGACAATCAATTGCTAAGTGACTCAGCAGGTGCAGGATGCTCACTTTAATCTTGGTT
CACCCCCAAGAAAGTGATAGCGACAGAAACATGGCGACTACTTACACTGCCGCCCCCGTGCGCCCCTGCGCGAGCTCTGCTGGAGGCGCCCGCGGGAGCGCCTGCGGGAGCGCTCCACTGCGGAATCCGCCGCTCTCTTCTCTGAGCAGTCTCCTACTGCCATCTAGGGAGGAATACGGGGATACCGGCTGGAGTACCCTCTCTATCTTCTTGCCTGCAGGGGTCGCAGGATAGATGTTTCGAGAGCCTATAAAAGTCATACAGTGCTATGGTGGGTGCACGCTAAACGTGCCTTTGACACTGTGATTAAATCACATAACCCATATAAAAAG
AGGTTGAGGATGTTAAGGTAATGGATGTGAAAGAGCTTAGGATGCCATCGCTACAACAACAGTTTTGAGTGGGATACAAATCAGTACCAAGGTGGGCTTGGGCAACTGTATGGCAAGGCATCAATCAACCACCAGGAGGCGATATTGATCCCAATAACCTGTTTTCCAAAACACTACTCCTTCCCCAGTTGTTTAGTTTAAGAGATTTGAGACTGTCCCATAACCTTCATTTTCAGGATGGAGACTGAAATCCA
TCTGAGAAGAGGTCTGTAGGCTTCACCACACTGCCAATGGGGTCCATGGCATACACAGGGAAAAACCATTAAGAACTCAGTAAATTTCAGAATCCCAAACCTGTCATTTGGCAGAGATACCACCAGGGGGCGGAACAACAAAAGGAATGTGAGCTCCAGGCTGCAAAGTCCAAAAGGGAGAAGGTATTCTACAGGCGCTTCATCCAAATCTGTGACTAAGTGCCAAAAAAGAAGGAGCCTTAGAGAGCAAGC
GCCAAGTATTAGCTAGAGCATCCCATTTCTGCATGGCTGACTCCCTCCAATTTATTTTCATCATTTTAAGAAAAATCCAGGGAGAGCGAACAACCTGTTGTGGTCATGCTGGATCATTCCACTAGATGGCACGCTTAGGTTAGCTTTGCTTCCAGTTTCCATAAATGCAGGATTTTTACAGTGAAGCAAAAGCTGAGTCATAATTTATGTTTCATTATTTACTTGGCTGGTTAGTGAAGGG
[truncated: 32,351 more chars]
