# Supplementary material for: On the Value of Intra-Motif Dependencies of Human Insulator Protein CTCF
Source: PLoS One. 2014 Jan 22;9(1):e85629. doi: 10.1371/journal.pone.0085629 (PMC3899044; doi:10.1371/journal.pone.0085629)
Supplement: File S4 — Data sets for HepG2, ProgFib, and K562 cell lines. (ZIP) [file pone.0085629.s013.zip › K562_fg_train.txt]

TTGTTCTGAGAGCCCTCTGGCCTCTCAGAACCTCAGTTTGCTCTCTGAAAAATGGGAGCGAGGGCATATAGGGTGAAAAAGGGTGGAGGGTCACAGTGTGCCCACCAGGGCCAGCCAGGACTGCAGACAATGACCGCTAGGAGGCTGAACTTCCCGCCAACGCTTTGCCTCTTGCGCCCCCTGGCGGCTAGAGTGGGCGGGGCGCCCTCCAGGCAAAAAGGGCTATCGAGCATTCAAATGAGATGCAAATTAACCAGCGCCCCCACAAGCCCTTGGACTCGGGGTGACGAGGTGTCTGACAACCCAGAGTCTTGATCAGATCCCTTTTATCTAT
CTCAAGGCTATTCTGACAAGGGCGTGGGGTCAAACTCAGGGCCAAGAGACCCTGATCTCTCTGATCTTGGAACCCCAGCCATGACTTAAGGGTGGACAAGAAGGTTAGGTTTGTGAGTGGGCAGGGGAAGTTGCAGCGCCCCCCCTAGCGGCCAATAATGGAATGGTGGGGACCGGCCCAGTGCTTTTCTGCCTGGGACAAGAGGAGCTGGCTGTATTTTTTCCTTTTTTTTTCTCTACTATTTTTCCTCCCTCTCATTTCCTCCATCTCTTCTTT
GCCTCCTCCGAACGCGGCCGCCTCCTCCTCCGAACGCGGCCGCCTCCTCCTCCGAACGTGGCCTCCTCCGAACGTGGCCGCCTCCTCCTCCGAACGTGGCCTCCTCCGAACGCGGCCGCCGCCTCCTCCGAACGCGGCCTCCTCCTCCTCCGAACGCGGCCGCCTCCTCCTCCGAACGTGGCCGCCTCCGAACGTGGCCGCCGCCTCCTCCGAACGTGGCCGCTTCCGCAGCGCCCGGCGCAGGCCGCACTCCGCCACCAGGGGGCGCCACAGCTCCTCGCGCCGCCGCCTCCCGCAAACACAAAGAGCCGCGCGGCCACGACGGCCGCGTGCCCGGAGCGCCGGGGTCTTTCCTGGGCTCCAAAGTCAAGAGCTCACGTTCCGGGAGGATCTGTCC
TGGGTCCAAGGTGGGAGGAAGGCAGTAGGGCCATCTGAGGAGACCCATGGTCACAGCCTTACTGAGGTGTGTGAATTCCAGAAGACACGTTCCAAGGCAGGCTGTTCTTAGAGAAGCCAGCAAATACTGAAGGGAATACAGATGTGTGTCTCTTCGACCACTAGGTGGCCACAGAAGCAAAGCATTGCTCATTTGGGTGGTTCCCAACACAGACACATGGACGTGGGTACTACTCTCAAGGAGCAGGCCACAGTTATCCCTTGTGTCCTGAGTCCTTGGAGCAGAATGTCATGTCTGCTTGTCCTGTGTTCCCTGACAAGTTG
GATGAGGAATAGTCAGGGCCCCCCTGCACTTCAGGCAGCAGCACCCCTCAGTCCAGGGAGGAGGAATAACCCAGTTCTACGGTGGAGGCAGAGACCAGACCCGGGCCTGGGGGGCAAGTCGGGGGGCGGGGGGAGGTCGGGCAGGGTCCCCTGGGAGGATGGGGACGTGCTGTGCCCCTAGCGGCCACCAGAGGGCACCAGGACACCACTGCGGTCGGCTCAGCGGCTCCTGCCCTGGTCAGGGGGCGCCAGGTCCTGCCCCTCCTGGGGAGGGCGGGGGGCGAGAAGGGCGATTCTGGGGGCGGTTGCTCGGCTCCCTTTCCTGAAGCCATGTGGCCCGGGTGAAAGTCCCG
GGGAGGCTCAACTACAATCAGTTCCCAGGCTTCTGCTTGTCTTATGAAAACTAAGGATAGGCAGTTCTTGGGAAAGGTTTAATTCCGGAGTGGCATGCAGGCTTCAGAGCCCTTTGTAAAGAGTTGTTGCTGCTGCCCTCTAGTGGTAACTTGTCGGTATCTGCACAAATTCCCAACTTCCTTTGGGTAAGTAATGAATACTTAATAACATACTACAACACAATTTAAAAAATAATGTATTGAGTCCCTACTCTGTTAAGAACTAGGGATATGAAG
ACTGAGTAATACTTGGAGCTATATATTTATAGCATTTGCTATAAATGTGCAAATGAAGACATTATTTATTGTATTACTGCTGAGATTAATATTGTCTTTTTCAGATTTCTAAAACATTACAGCAAATGCGCACATGAGGGCGCTCTAATCAGCTAGATGTGGAGAGGGTAGGCATTTGTTGACTGTTAAGTCAAAACTAGTTCTATACTTTTACAGATGGAAAAATCAAGGTCCACCAAAGAGGTTATGATTCTACACGAGTTATTCTCTAGAGGAAACAA
GCTTATGGGTAGCTGAACTTAGGGCACAGAGATCCGTTTCCTGGATAGTCTGGGGTGCAGAAGTGGGAGCAGCATTAGATGAGGAGCTGGCCCATCCAGGGGGACTTTGCTGCCCCCGTGGGTCTGCGCAGCTCTACAGCCTGGGCAAGAAGAGCCACAAGCCAGAGCACATGTGATGCCATGAGGGGCCGCGAGGTGGCAGCCAGGAGCCGCCGCCGTCCATCCTGCCTGCGGGCTTGTCCTTCCAATCAGGTTGGAAACATAAGAGTCTCTCCAGCGGCTACAGCTGAGGGGAATCCTAAAGATCCAGTTGAACCTTCTTATTTGCAGACGAGTCAGCTTCA
GAAGATGCCAGGCCCAGTTTTATGACTTCCCTCTGGTTCTATGCCACCCTCCCCTCAAGGTCCCCTCCCTGAGATGCCTGAGGCTCGGACCCCACCAGGGATGAAGGCTGCCGCCAGCGTGTGTTGCAGTTCCTGCGCCGCACAGAAGGGGGCGCCATTCCTGCATTATTTCTCCCGACCTAACTCCGGTAACGCAGCTCCTAGTTGTAGGGCCTATCTTATATTCGTTTTACAGTGTTTATTTTTTTTCTTTTTTCTTTTCTTCTTTTCTT
ACCCTTTCTCCTTCCCTAATCTCAGCCCCCGACCCTGCGCTTGGATTTCAGCACCGCGGACAGGAGCGCGCGAGACCAGCACCAAGGAGAGCTCCCGCGGTCGCCATCGTGAGATAGGTCGCCAGGGGCGGAGTCCGGGCCATGGACGGAGAGATGTGCCAGCAAGGGACTCAGCGAGACGGCGACACAAATGTGCCGACAAACATATACAGAGACAGACAGAGATAACCCAGGCAAAGGCGCGGACTTGAGGCGACAAGCTCCTGGTGAATACCCGGACCCAGCCTCGCCGTCGCCCCCGTCGTCCAGCAGGGGTCGCTGTTACCCAGCGACCGCGCCCTCCGGGACCTTGGGGCCAGATACTGGCCACCACCCCTTGGGAAGCCCTTCTGTCCCCCAGTGCCAAGACTGGGAGTTCGGAGGGCTCGGACACTCTCCTCTCCAACTTTGGG
CTGCTCCGTCCCGTGTCTCTGCCCCGTCCCCCATGTCTCCGCTCCATCCCATGTCCCTGCTCATCCCCCCTGTCCCCAGGCCTGCCTGGTGTCCTGCTTCCAGCAGCTGATGGTGGAGACCTGCTCCTGTGGCTACTACCTCCACCCTCTGCCGGCGGGGGCTGAGTACTGCAGCTCTGCCCGGCACCCTGCCTGGGGTGAGTCCTGCTCGCTGCCTCCCACTCTGTCAGCCATTAGCCGGGGGGTCACAGCGAGCCTCACACATGCCTCTGACCCCTCCCCAAGGACACTGCTTCTACCGCCTCTACCAGGACCTGGAGACCCACCGGCTCC
CTCCAGAAGGGAAATTGTCCCTGGCCCCAGCTCACCAAGCCTGGGTGGGGAATTAGGGCCTGAGGTCTAGGGAACAGGTGAGCTGTTCCTTCCAGCTCACATGTTCAAATTTCCTCCAGCCCCAGCTCTGAGCAGCGAGCAGGGCTTTGAGCGCCCTCTACTGGCAGGAAGCTCTGGCGCTGGAAGCATGTTTAGAGAGGGTCTGAGGCTCGGTTCCTAGAAACCTGGAGGACCTGGGCCTGGTGTCCTCTGTGGTGATGGAGACAGAGCTGGCGGGAGCCATCGCTTCCCTACCCTGGGCCAACCAGGGCACCACAGACC
TAACTAGGAGAAAACATTGAGAATTTAGGCTGAAAATAACGACACAGTTTATCACCTCGTTAATTCCCAAACATCATTACCGCGTCCTAAGCCACCCCACTTGCCTCTCCCCTAGCCGCCTTCCTTTAAAAAAAGAATTCCCCTCTAGAGGGCGCGCAAGCTCTGCGGCCTTCGTTCCTCTCTTCCGTTTGCCTTCACTCTTCCTTCTGCGCATGTGCTCAGTTCGCTATCCGGCTGCTTGTACCTGGTTCAGGAGGTTCAGGCAGAGGTTGCACCCACTACGCCTGCGCA
CAGCAGCAGTAGCAGTCAGAGGCAGCTAGCCAGGTACGAGACACATAGTAGGTGCTCAGCAAACATTAAATAAATGCATGAATGGCTGACTGCTCGTGGGTCCCAGCCTTTCTCTGCCACAGTGGTTGTCCAGGTGCAGCCAGTCTGCCACACGGTGGCAGTGCTGTTCCACACTAGGCAGGCTTGGTGGCACCGGTTCCACCTGGCACTGAATGCCCAGTGCTTTTCTTTTTCAGGCAGAGAAGTCCTACGATCCCCAGAAAGGATCCAAAGATGACATTGATGGA
CAGCTTTTCCATTCTTGCCAAAAAGGCCATTAGCATTCATCACCTGTTTTCTGAAAAAAGATAAATTCTGAGCACAGGCCACAGTGTGGTGTCTTAGTCCTTCCAGCCTAACACGCTGACCAGTGGGGTCAGCTCACCAAGGGCAGGCGACAGCGTGATGGGAAGCAGCGGGGCTCTGAGCAGGGACATGACCCCCTCTGGCGGCTGAGAGGAGAACGTCCCGTAGGGCCAGGGTGACCAGAGAGGAGTGCAGATGGGCTGTGAAGGTTGGGCAGGGCTGAGTATTCCTGAGTGACAGATTTGCTGGTGGCACAGGGTCGAGGGCAGTGGGGGAGTCGAGGCTGACACCTGGGTGTTGTAAGCAACG
AGGCAGGGGCCACACAGAGAAGAGGTGTTCCTCCCCTGGGACCAGCAGTCCTCGGATCAGGGCATCAGGGACCTGAACAGCAGGTTCTGAATCCACACCTAGACCCAGGAAGTCCCTGAGCCCCCAGCCCACAGTGTGGAGCGGCCACCAGGGGGAAGCAGAGAGTTACCTGGCAAAGCCACCTGGCGATGGGGCGGGCCTGGGTGACAGGGAGACGCTGACATGCAGCAGGAGCCAGTGACCATGATCTCACACCTGGAATGAAAGGGTCTTTATTTTCATAGAGTAT
AGAATGAAATGAAATTAGTTATTCATTTAACTTCACATTTGGTCTCAATTAAGCTCAAAATGTTCTTCCTTAGAGATGCTCCAATAGCACTTGTAATTAAGGAGTTTAAGGAGAAGCTGTGTTGCTTATATGAGCCACTAGATGGTGACCCAATCCCATCATACAGCCCAGGGTGGGCTGTGGTTCCATCCTGCTTCCTGGAAGAGAGACAGGAGCCGAGGCCTCTTGACTTTTCAGACTTTCAGCTTGCTTTCTGCTTCAGAGGGCAGGGGAAGAGGAATGGTT
TCCAACTCTGACCCCTGCTTGGTGGTTGTCCAAGGACCACTGAGAGGCCCCATGACAGATGATGGACAGAATGGGAGCAGGACCCAGGAGCCTGGGCCCAGGCAGGAAGAAGCCAAGGGTCAAGGGCTCCACCTGCTGGTGCTGTGTACAACCCACAGCCAGCCAAGCCCAGGAAGCTCCTGACAGTTTTGACCTGGGCACACTTGGCCAGTATGCCTTGGACAAAAGGTTCGGGGGCACAGGCCAGGATTTCTCTGAGGGTCGCTTCCAGATCCCTTCCCAGGAAA
CAAACCCTTTTTGCCTCTGTTTATGCTCTGAGCCTGTACCACCTCTAGGGGCGAAGAAACTTCTCCTTTCTCCGTGGCGTCAAACGGACTTTTCCTTGTATTTGTCCTAAAGGGACCTCAGCAGCCCCTCCCCGTTGGGTCCGTCAAAGCACTCTGCCAGAAGGTCTGTGTGTTCTTCAGTGTGGGCACATGATGGCGCTGCTCCACAACGCATGAAAAATCAGGCCCAACCCACCCCTCACCCCCCGCCCCCCGGACTGCATTTCAACGCATCAAAGATCAATTAAACACCTACT
GGCGACAGAGTGAGACTCTGACTCAAGAAAAAAAAAAAAAAGACTCCTTAGTTGAGGAGGACTTTGGTCACATGTTCATTTGTTCCTTGAATCCATGGAACACAAAATTGAGCAACAAGGTCAAGTCCTAAAAGCACTGAACACAACCCCTGCTGGTCACCGGGAGCAACAGCAGGCTGTTTATGGGCATCTTTGCACTCTGTGTTCTCAGTGGCCAGACACAGCAAGCAAGGCTCACAGCTGTGCAACATGTGGACGGTCAGACCATGCAGGGGGCTGCAAGGATGCTGGAAGACCGAAATGGGAATTTCACTTCACGCTTGTCACAGCCC
TCTTCCGTTGGACGCCCACACATCGGTTTATTTATGCATTCTCTTGTCCACAGACCTTGAGGTCATCAGACATCTTGAATGCTCCCGAGCCCAGGAGCGAGCGTTTCTGAGCTTTGACGGAGCAGCAGTGGGGCTGCCGGGCCCTAGGGGGAGCAAATGGTCCTCGTTTCTGAGCTGCGAGGCTCTCCCAGAGAATAAGCCATTTCTCCGGGGCACTCCTGGGCCTCGAAGGTGTTTGGGGCTGCGGGGGATTGATTTGTGCCGACCCCGCAGTGTAGGAGACGC
GCCCCCACCCCCAAAACCCACAGCCACCATCATGGGCTCCTTCCCACCTGGAGGCCCCGGGACCTGCTCCTGGTCTGGAATTCAGTGCTGTGGGGATGTGGGATCTGGGAACGCGGCTGTCTCCGCGGTGCCCTCTGGTGGCCAGCCTGCAGAGGCACCCGTGTACCTGCGATCTTGGGGCTGAGGAAGGGGAGCTGCTGGTTCACGTCCGATCCTACGACACGTGCCAGCGCATGTAACCAGGAGGCCCAGGGAGGACCCGGCGGGACTCCGGGTTATAGATATTGCTGGGCTG
CCTGGGCAACAGAGCAAAATTCTGTCTCTAAAAAAGAAAGATTGTAACAGGGGGACTGGCGGGGGTTTGGGTCTGCAGAACTGGACACAGCCCTGAGCTCCCTGCAGTCCGTGCTGCCCCCTGGGGGCCGGGAGAGGAACTGCTCCCACCGCCACCCAAAAGCCAAGAGCCTGTCCCACCTCCAAACCTACCAGGCTCCCTGGCTCTTTCCACTCCAACCCTGCTGGCCTGCAACTTGCCAAGTGCATTTCTACCCGGAGGCCTTTGCACGGGCTGTTCCCAGTGC
ACCAGTCGCAGAGGCTCCGAGAATTTCCCGGATCGTGCATTTGAATTCACTACAATGCTTTGTCACTGGGGGTTTCAGCGTTCAGTAATAATGTGCTTTGTTCTCAAAAATGCCCCCCACACCTGCCAACTGAAAAGAAAGCCAAGGAGACCCTTGCAGGCTGGTGTGCAATCACGCTGCCCCCCAGTGGGCACTGCCGGTACAGCAGCCCTAAAGAAGGGCAGAGCAAATGGGGAATCAGCACCTCTGCATCAGGCCGGCAGTTTGGAAAGCACCTGTCATCAGTGAGTTGAAGGAGCAAGAGAAACAAAAACAGAAGTGAACCTAAGAGAAAAACCAAGT
CAGATCCAAGCCCCTTCAGCACCCCAGGAATATCCCAGCAGTATTCCCATTAGGAGCAGTCTGTGAAGCACTGGGAAGAAGCAGGGGGGAAGGGTTTGATTTTGCTTCCTGGTCCTCTTCTGACATGCTTTAAGGGCACACTTGGCCACTGGAGGGCAGCATCCACTCGCTCGTTTTTTAGGAAGGCCATTCTAAAAAAGCATTTTCCAGCTGCAGAGGTGCAGAAGATGGAAGGAAGCCTTCATGGGGGCTTACTGGACACTGGGTTAGTTCTTTTATCCTAG
GGCCTCGTGTGCGGAGAGCTGTGCAGAGAGCTGACGTTTACCAGTCCAGCACACCGGTGCAGCCAGCGAATATGCCCGGCCCCCTGAGGCTAGAGAGACCCCTCCAGGCACTGCCCATCCACCCACCATGCCACGTCTAGCGCCACCTGCTGGTTCTGTCAGGGTCGCTTTGGACACCTTCTCTTCCGTGTTAGTTGTTCCTCAAAGCTAGACTCCCTCCCTTGCTTTGTCTGCCGGAGGCCTGCTCTTGCCCTCCCAGTACGTGGAAGCCCAGCCAGCTCCCCG
TTTTTGTTACAAACTACGACACAAACACACACACTAGCCTAGGCCTACCCATGCTCAGGATCATCAACACCACCGTCTTCCCATTGCCACATGGTGTCCTGGGAGAAAGCAACACACGTGGAGCCATCACCTCCTGAGACAACAGCGCCGCCTTCTGGACACCTCCAGAAGGACCCACCTGAGGGTGTTTCCAGCTAACATTTTTTTTTTAAGTGCACGCTAAATGATAAAAACTATGGTATAGTGAATACACAAACCAGCGACATAGTCACGTATCATCATCATGGTCAAGCACTATGCA
TATTCACTTTGAAAATTTTATTTGCTCTGTGATTGCCAGGTAACCTGTAAAGACTGTAATCAAGGTATATTTTGCTATTTCCCTGTTTCCCGCACTTGCCTTTATGGTTCATGTAATGCTCATTTTTAGCCAGCAGAGGCCACTAGAGCCTGTTAGGGAGCAGAAGTGCAACAGAAACGTGGCCATTCTAAGACAGTGATTGCTAAAAGGTCACTTTTTAATAACTTTACAATTATTATCTCAGTCTTGCTAGCTTGT
TGGAGCCCTCCTCCTCTTAAGGGACCTTACTCCACCGTTCAGGCCTCCCCCGGAGATCACAGAGCCAACAGGAGCAGCCCCGTCCCTCTCCGGGTGTCCCAGGTTGGAAGGTGAGTTCTAAGTCCCTCCATCAGGTGCAGAGCGGGGTGAATGGTGAGGCCACGCCCACAAGGGGGCAGCGTGGAGCTCGGGCGAGCCCGGAAGTCTGGGGTGGGGCTGCCCGGGTGGGTGGCCCCTGCCCCTTCATGGCCTTGTGCCGTTAAGCACGAAACTTTAATTTATGTTTTGCATATTAGAGAGGAGGAGGAGTTAGAGGATCAGACTAGTACCTCCCCCATTAAGTGGTGCTTGCATT
GAGTGCCCCAGAAACAACTCTTTGCCAACTACCTTCTGCAAACCATCTTTTCACTTGAACTGACTTCCCCCAAACAAACCTGATTAATTACTGAATAAAATACACCAGGGCGTGTCCTCGGAGCACAACAATATTTCTGCCACAAGAGGGCACAATGTGACTGTGTATACTGTAGTTTCTTAACAATTACAATCCTAAAAGTTCATATTCATTACAGGATACACTGTGTTCCAGTAATTGTTTTTATTTGAATATTGTTTTTTATA
ACATTCCCTGGCTAATTCCTGTTTATCCTTCTGGGCTCAGCCCCAGGCAGTCTTCCCCAGGAAGCTTACCTCACCCAGTAAGTCCAGGATGGAGATGCTTCAAATTGCTTTCTCTTCACGCCACCTAGTGCCTTCCTCTCTCCTAGCACCTCCTACCCAAGTCTTGGCCTGTTTACCCATTTCTCTCTCATTCTAAACGACAGTTAAGAGTTCCCAGGGGAGTAAGATCATGTGCTGTTTATCTCTCTATTCCCAGGTGTTT
TCCTGCTGACTGGCCTGGGGCAAGGCTTCTGTCCCCTCACTGGGCCTCAGTGACCCCACCGCACCTCAGTCCCCTCACGGGTCAAGGCTCCGGGACACCCCAGCTCCCTCCGGCAGGCCGGGCCTCGTCGGTGCAGTACCCATCATGGACTCAGGAGGGCAGCAGCCACCTGCCTTTCCCAAGAGCTGCCTGGAAGTGGAACCTCCCCACAGGCGGCTCCAGGTGGAGGCTGCAGCCCACAGGGGTCAACTCTTAGCTCCTCCCTCATCCACCCTCCCTCCCAGGGGATGGATGGCCCACGGGACCCATCCCTGAGGCCAG
TGGAAGTAGGACAGAGAGAGAGGGAGGCCAGGGTGAGGGTGGGTCTGTTTCATCTCTGTAGTATCCTGGAATGGAATGAGTGAGTGTCAGAGGAGAGAATTGTCACTTCCCCAAACCCAGCCTGGCAGGAGGAACCATGAAGTCTTAACACAGTTCCGCTGCCACCTGGTGGCAGCCTGCTCAATTTGCAGGCTTAGTGGGTACCCACTAGTTCTATCACATGCTACACTCAGTCACATACCTAGAAAGACCCATGGTCACTCCTAGTCCACAGAACCTTCCAAATCTTCATTCAGGCTGGCGGTGCCCTAGATTTGATTTCGCAAAC
AGTGTTAAGAAAGTCTAGCACCAATGGCTTTCTTTCTGATGTCATCCAGAAATGAAAGCGCATAAATGTTCACTGCATGGTGATGGTTGGAGTGAATGTCACTCCCAGGTGCTACCCAAATATTCGCTAAGCCCACAGGTGGCGCCAGTGAGCGGTTAAATGACTGGGCTTTGAAATCCCCGCTGCCCAGCACCCCTGGGAAAGCTGGCTGGTTTCTCAAGCTTGGTTTCCTCCTCTCTAAAATGGAGGTAAAACAGGACGTATGTAGGGAGAGTT
GATGCGTCAGTACTCATGTACACACACACACACACACACACACACACACACACACACACACACACACACACACACAACCTCTAGAGCATGAAAAACTCATCTCAACAGTGGATCAGTTATTTAAGGACTTCACTAGTGCCCTCCAGTGGCTGAACAGAGAAACAACACATGTACGTTGAAGAATAAATTTTATTTTATTTTACTTTATTTCTTTGAGACAGTCTTGTTTTGTTGCTCAGGCTGTAGCACAGTGGTGCAATCACGGCTCACTGCAGCCTCAACATCCTGGGCTCGTGTGGTCCTCCCACCT
GCTAATATTTCTTCCTGAATACATTAAATGTGTGGTTCCCAAACCATGTGCAGAGATGCCCCAGGGTGCTGAGCAAACTCACCAGTGCACTGTAGGATGTTTTAAAATTTCAAGAGAAACACAGCGACATCTGCTGGACTCTGTGCAAACTACTAGTTTGAGGCAATTCAGTCTCATTAGATTGTCCTACAGTCCTTTCAATAACATCATGTACTTTCAAAGCTGGGTTTTGGCTATTCCCATGACGAAAATGAAAGTATGATGCAAAAATCAACATGCACAGGAAAT
TCCTTACAACACAGCCTCCCACATTACTAAGAAAAACTGAAATAATATAAACACCACCTGATCTTTTTCAAGAAGAGAAAAATTTCACAGCTGCCCAGTGGATTTATAAACTCTATTCACTTGCCACAAGATGGCGCCACATGAGCTGGTCATCCCTGCAGAAACCCAGCTATGTCTTGCAGGCATCAAGTCTTCCTAGAGCAATTTGCGGGACCATTATATTTGAACATTCACTGTCTAAAAGGAAGCTCTTACACGACACCTAAATGC
AGAAGCAGTTTGAAAACTGAGGAGCAAGTCCAGGACTAAGGGAAGCCCTCTTGACCCTTAGCCCCTGCTGCAGACACATTCTCTCCTCTGTCTCTCTCTCTCAATCTCAGTGCCCTTCACTGGAGAGCAGCTCCGATGCAGAACCAAAAGGGGGCGATGTTTCCCCAGAAACCCCAGCAGTTTATGCAAGCAGCTCCCTCCTCCACCTTCACTGCAGAATCAAACCTATGGCAGTTAGGATCCAGTGCTGCTATGCTGCTATTTTCTTTTTCTTCTTCTTCTTTTTTTTTTTTTTT
AAGAGACTTTGGGGTGTGCTGCTGGAGGAAGGAACCGCCCCCTGGCCTGCAGGGCCTGCCTGGGCACAAGCTGGGCCTCCGGAGGGAGGTGGGAGTCCCCGGCGAGGTCTCAGGGCAGCCTCACAGCTTTGAGCCTCTGACTCCCTCTAGCGGGAACACTCGCTGCCGGCACTGGGTGCTCTGTGGTGACCGAGGGCTCTCAAGGCCGGTCCTGCAGGGTCCGAGGTGGGTGGGGAAGGTGGGCAGGTTGAGGGTGGGCAGGGTTGAGCTCACAATTCTGGCTGTGCCCACCCGACAGTGGGCAGGTGCTGGGCC
GGACGCCAGAAAAAGGAGGTCCACCCTGTCTCTCTTACTTCTCCCCAGCTGGAGGAGCTGAAGCAGCAGCTGGAACAGCAGGAGGAGGAGTTGGGTCGACTGCGCCTGGGCGTGGTGAGGCTGCAGGGAGACCTGGCAGGGCCGGGCATGGAGGGGGTGCTTCAGGTGAGTGCCGAGGTTTCCTCTCCACCAGGGGGCGACGGACTCAGAGAAAAGGGTTCAGCATCTGACTCTGGAGAACGAGGCCCTGAAGCAGAGCCTGAGTCTCATGCGGGACCTCCTGCTGCACTGGGGCCCCGGGCCCCCCATCAGGGCTCC
TGGACTCCCCACTTTCACGGCCATGTGGGTCTCTGCAGGGCACCCTTCCTGGAGGAGGACCGGTGCAGACCCCTGTTGAGTAGGGGACAGCCGCCTGGAGAACCACCCTTGGCCGCCTTAGGTAGGTGCCAGCGCAGGTGTCTGCAGTCCTGACGCCAGGGGGCAGGATGAGACAGGGGAACGAAGTCGGTGCGGCAGGCGTGGCGGCCTCGCCGGTCTTTTCCTGGGACGCTCTCAGGATGGCTCTCGGAGGGTGCCCGGGCGGCAGGCAGGGCTCAGAATGCGGCTCCGTTGCTCAC
AGGGGAAAGACAGCGGAAATCGGAAATCACCTCTGAGTCCTTCACGGTCCAGCCAGGAGCTAGTCTCAGGCGTAGCGGAGCCCCTGATGCCCATGCCAGAGGCAGCGACTTCTGAGCTGGGTTCTGTGATTCCCCTGCTCATCCTCTAGGAGGCACTAATGAGCAGCAGTGAGCTGAGGAAGACGAAGAGCCAGAGGACTCCAAAACCTGGAAGATCTGAGTAACCTACAGACGGGATAACGAGCCCCTGTAGGCTGCAGAGAGGTTGGCTGCTGGTCACACCACCCTGGAGAAGAGCACGGTTCC
TGGGGCGTCATCTGTGCTACTTGCACTTTCTGGGGCTGGGGTCCCAGCACTCCACCAGAGGACCTGCCCTGAGCGGGCAGCTCCGTCTCCAGTCCCACTGTGCCACCCAGGGTGCCTAGCCAAACCATGGGACTTTCAGGCTTGCAGGGTCAGGATGTGGCCACCAGGGGGCAGCAGGGCCTGCGCTGTGAGTATCCGAGGGGGGGTTGGGATGGGGAGTTCCAGGCTCTGATGTGAGATCTAACTCCCAGAGCTGGGAAGCTCCCTATATTTCCTGCCATATTTTCTGCTGCATTCCCAGAGGAC
GTTGTTGAATGAAAGAATGAGTGAGTGAAGCGAGTAAGAAATAGTAACTGGGTTTAAAAGCTAGAGGAGAGATAGTAAAGTTACACAAATGCTAGATGAATATAAATGATCTCAGTGCAGTTCTGCACAGCTGGTGCCTATCAGGTGCAGTGCCTGCAATTCCACTAATGGCCACCGGGGGCGCAGCGAGGCGGCAGAGCTGCCAGGCCCCCAGGCCGACCTTGCAGGAGGCTGGGCTCACAAAGCCAGATTTCAGCGTCTACTCCGGTCTCATGTGCTTTTTCTGTAACAGTGTAACTTTTGATTAAAATAACGATGTGCATTATTCATGTCATTACTAT
CACAGATGAAGAAGCGCCCATAATGGGGCCACCCATCTGTATTAATTGTGAGAAAATACGCTCTCCCACCAGCCAAGGGCGCCGGGAGTCAACACAGGCGCTGCCAAGGCGCAGAGGAGCGGGCGCTGCCAGGACTCGAGCGCCATCTACAGCCCGCGGAGGCGCCGCACGGACCCCACAGGCAGGAAACAGCCTCGGGCAGCCGGGCTGCCAAACTGCACTCCCTCGAGAGAGATCAGTGTAGACGGAGAATTTCAGTCCTTTTGCTAAATTTAT
CCCTCTGGATTTGCCCCTTGGTTGGACTGGCTCTGGCTTTGATTTCAGACTCTTCCTAAAACACTGCTTCTGCATACCTCATGACCTTTAGTTTCAAGCAAGTGATGTTGACAGTTGCTCAGCTCAGGTTCTGGACTGTCCAGGAGGGGGCATCAGACAACAAGAAGAGAAGTCCCTAGAAAAGACAGCTTTAATCAAATAATACTGCCATTCATTGAAAACCTGCTGCGTGGCTTCCTCTTTATGGGCATTATCTCTATTCTCTAGAATAACTGT
ACAGGCGTGAGCCACCGCACCCGGCCCAAAAGGTGCTTTTGAGAATAGTAGAGATTATGGTGAGAGATAATTAGGAGAAGATTCAAGACACAAGCTGAACTCTAGGCTGCTCGTTTACAGGAGAGAACAGGGAATAGCACCAGTAGAGGGAGCCCTCCTGAGGTCAGAACAAATAGCAGACATTGACCTCACACACTATTTCTTCCAAGGAGCCAAACTTGATAGGATCAGTGTGTAGTGCAGGGCATTATAGGAAATTATAAAGCAATCCATTGGCAACTTGCAGAGCTTATTTCAACCA
CTGCAGCTGCCCCTTGGCAGGAACAGGAGACTCGGGCACAGCAGGCTGCAGGCAGCTCCTCCCTGCCATCTCTGTTCTTCCGGCATGTTCTGGCACATTTCCTGGGACTCAGGTCACAAGCAGCCCAGCCCCTCACGTCTGGCCACTGGAGGGCAGGCCAGGGCTTTGCTGCCTCGGTGTCCAGGGTCAGCCAAGCTGGGGCTGGCTGGACCACACTCACTGTCCCTGAGGCCTGGGCATCTCCCTCGGGCCCACCTTGGCTGTCACCACGT
GTCCCCCCGCATCTGGGCCAACGTCAGGGAGGGAGGATGCTGGGGCACAGGGCTCGGGGAGGACACGGGGACCCATCTCCAGAAATCAGCCAGCAGGGACAGCTGGCTGGGGACCAGTCCAACCGCTCAGCCATAAGCCATGGAGCCAGAAGAGGGAGCTAACGGCTCAGAGCTGGAGACCCAGTCCACGCGGCGCTTACCTGATGGACACCGCGAGGGACAGCACCTCCAGCAGCAGGGCTGCACTGAAGACCGCCAGGGCGGCGGGCGGGGGAGGCACGGTGGCCGCCTCGTACTTCAGGAAGCAGGTGGT
TCTGCGTGCTCTGTGCAGAGTGGAGTGCAGGCCAGGACCGCTCCTTTAACGTTTTCTCCTGTGGACGGCGTGTTTGGTCCTTCAGCCCATTGTTTGAATATGTGGTTGTAATTTAGAAACAAAACACTTCTCCTGTGAGTCCATTAGATGGCAGTGTTTTTCAGGCTTTGTATCCTAAATCCAGCTGTAAAGGAAGGACAAAGGGTCCGCTAGTTTGGCCACAGCTGACCTCCTTGTTCTGCTGGAAATTTCTCAAGAAGGAGACGCTGGGCAT
CTCTCAGGACACTCAGGAGAACACGGGCGGAGAAAGCTCACTGATCACGTCGACCTAGCAAGCGAGCGCACGCTGGAGAAAACGCTGGGATCAACACGCATCTGCCAGGCCCAGACGGCAGAGGGGGCACTGCTGGAAAGGCCGGGAACCTCCCCTCTCAACCTCCCACCCAAACCCATCCCTCTTTTGGGAACTTGGCAGGCAATGAGGATAGGGCCTTAATTAAGTGGACGCCCAGTATGTGTATTTCACGTGCGTTATTCCACTGGGGCCTCACCCATTATCAGGACACCAGTTCTATTTTAACCCAGCGCTGAGGCTCTGAGAGGTCAGTAACATGGCCAAGAGCTCACAACCAGCGAAAGGCAGGGCTGGGATTACAGGGCGTCTCACTCCGCCTCCCAAGCGCTGGAAAGTCGGTGGAGGGGCGTCCGCTGCTCTCTGGCGCCCCCAATTGGCCGCCGAGGAAATGAGGCGGCGATGACCTGTTCAGACCCAAATGGGATGGAAGAGTGGGGATTAGCGGGGGTAGGGGGTGGGGTTTGGACTCTTTTTTTTTTTTAAGACAGTCTGGCTCTGTAGCCCAGGCTG
CCCCCACGTTCCCCATACCTGTCCTGGTTAGGGGGTCCCCGGGGAAACCCGGACACTGAGCCGCCTAAGTCGGCCTGAGCCGGTGGTCTGGGGCCGAAGCAGGATCCGGCTGCACCGCATTGCGTCTCCCAGGCCTAGACAAGCTAGGCGCGCCCTCTGTAGGCCAAGCGCGGGCACGGTGCGGGCTGCCGGCTGGGGGACCTGGGCACACGGGAGACTCAGGCGTCCGGGGACCGCCTGTTTACCTAATCCGGGGCGGACGGCGGTGTGGCCCCAGGCCCGGCGCCCGCCTGCCCGCACCCTCG
CTGGATGGAACAAGGGAGGGTGGCGGTTGCTCGCACAGGCACAGGTCTGGGCGTCTGATGGCCCTAGCTTCAGTCCTAGTCCGGCCACAGAGGGAGGCAGGGTGAGCTCCTGACACGGACGCCTGCAGAATCTCTCAGAACCGGTCTCTGGAGCATGTGCTACCCTCCTTGTCCACGAGGTGGCAGCAGCGGGCCTAGCCGCTCGTCTCCGCGGCCACCTCTTTCTGGCCAGGCCGGGACACCGCGGCCAAGGCTAAAAGAGAAACCTAGCCCCAAGCTGAGAGTGGGACCCCAGAGCCAGGGTCCCAGGCCTAGAGGCGTCCAGGACTGGGGGCCAAGGTTCTGAAATGCCAGACATATAGGAGGTGGGGGACCGTCATGCTCTTCCCTGGTGTCTCCAGCAGGTGGGATAAACACCGGGTTCAATGGGACCAGGCGCGGTGGCCTCACGCCTGTAATCCCTGCACTTTGGGAGGCTGAGGATGGAGGATCGCTT
AATGAAGATATTACCCTCTACTTCTCAGAGTTTTTGAAGGGATTGAATCAGGTAACATACGGAAAAAGTTCATCAAAATTCAGAACACACATTTTAATTTGTTTCCTTTTTCTATGGCATGAAGCTACTATCTTTTGCCACTAGATGGCAATGCTGCACCAGTAGGTCAGAAATGGGCCACATTGTACCAAGGAAAGTCTAGATCTTATTTAACTGCTAAAAGTTTCGTGTAAAAAATTAAATTTCAAGTTGTTTTCCTGGCATCTGATGAG
GCAAGAAAAGTTCTAGAGCTGGCAAGGGTGGCCCGATGCTTCCCCATTCTGGTTTGCACGGGCTTGTCCCCCAGCAAACCCTGCCCTACTCACAACAGGTCACAGTAAAGCGATGCCTGGAACTGTCTCTTTCACCCCCAAGTCAATGTATGTGGCTATGGCGCCACCCATTGGCCAAAGGCTGTTAGGGCAGGGCTGCACAGAGCCAGGCAAGAATTAGGCACCGCCTCTGGGCAGGGCAATGCCCATCTTGGAAGGAGCCAAGCACTGTCTGCAAGACCTAAAAGTGGAATGAAGCCAAGTGTGTGTTGTTTGAGGGTGATTAAGTACATTACGGTATGCTATG
CCACCAGCTCATCGCAATCATTGACGATAGGCAGCTTCCCTGACAAGGAATGCAGGGGTGAAATGAAGCAGGCTTGGTGGGGAGAAGTTTGGGAGATGTTTAGGAGGGTGAAGATGAAAGTGGACCACTCCAGAGATTCCACTGAAGTACCCCAGTCAGCCACTAGGTGACAGCACCGCCCCCAGGAAGTGTTCCTAGGGACCTAGCCCTCTTCCCAAGGAACAGGGAGCAAAGAAATCTTTCAGCCCAGCAGGTTCCTGGGGGTCTGTGGATGGGCATCCCCGTGGCCTGGGATGGGCAGCCCGAGCACTGGCA
AATCCAGAAAACTCAAAAATACGTTTGTGATTAGGAGAGGGCAGGGGTGACTAAGAATTACGCGTGACTTGAAAAATTTCACTACTGATTCTATCACACAATGACATTGGAACCTGTAATTTGTACATGCTGCCACCAGGTGGCAGTGGTATTTCAGTTACTCCGTATAAACCACAGGACTGGATTTAGGGTTCTCAAATGTAAGCAGGTAGAAGAATCTTCTAAAGAATTCGCTTGAAATTCAGAATTCCAGGAGCTCTCCTCT
AATAAATAAATAAATAAATAAATAAATAAATAAATAAAAGTGACATGACCTGTGAAATTCTCCGCGTTGCTTCCCGTAAGCCGCAAGGCGCTCCGTCTCTCGGTCTGTGGCCCTCTGGCTCCACCTAGGGGCCGAGCAAATTCCCAAGCGCTGGGTCCCGCGCCCCACCCGGGATCCCACCTGGGCGTCATCTCTTGGGGCGGTCTTGCTACAAATCACAATAAACGTTCCCCCACTCAAATTTTTAACAAGA
AGGAGAGCCCGTTCGGTTCCAGAGAGGATGCTGCCTCATCTCGTCTCTAAAAGAGGAGGAAGGGGAGCAGGTCCCTTCACGTTCTCTGGTCTCAGCTGAGAACTCTCCCTGGAAGTAGCGGGCCGTGAAATGTTTCACAAGGTAGCATCTCCCTCTAGTGGCCACCATGGTCTATTTCAAGATGCTTTCCTCCCTTCCCCTGGCCCTCGCTTCTCAAGGTTTTTTTTTTTTTTTTTTTTCCCCCACCTCAAAAAGATCCACTGAGATGTGACAGGGTGAGCTGTAGATTGCAAAG
TTTTGTCTGCAAACCACTGGGCAAGCGTCCCAGATTCCAGCGGCCACAGGTCCCATGGAGAGAGTGAGGGCGATCTGGCCTGGTGGAAGTCGTTGGAAACCCACCTGGCTAGGCACAGCCCAGCAGCTCCAGTTACCTGGGCACCTGGGAGCGCGGGAGGCCATCACGCAGGTCGCCACTAGGTGGCAGGCCCAGGGAAAGGACCGGAGGCAGCTGCCGAGTTTAGCACTATGAGTTTAGCACTATGACTCCCACTGTTCCTGGAAGGGGCTTCCTTCATTCTACAGCATTTCCAGTGCTGACTGTGCCAGGCTGGGGCTGGGGCGGAGTGAAA
TTCTGAAGCTCAGCCAACCAACTCTCCTTCATCTCCCGGGAGTCTCCTAGGGTCCTCAGGGTGCTCCCAGCTCCTGAGCCAGTTATTTTTCCCTAGGCGTGTTCCGATGTCATGAATGCCAAATCATTGCCCCCGCCTTGTGGCTGTGCCTGGGAATTACAGCTCTCCTGCTCGTAAGGACAACTGGGTGCCCAGAATACAGGTTTACGTTGCATCCCTCTCCCACTGCTATACTCACCCCGTCTCCCAGAGTGGAAGTACCTTAATTTAACAA
GCATAGTGCAGATACTGAAGGTAGTTTTGGAAAGGCTGGCTCATCTTCCAGGGGAACTTGAATCTTTCAAGAGGAGGCGGGGAGACTACGAGTCAGAGAGACCGGAGACTTTGAAGTTCCTGCATTCCCAGCTGCGTTCACTTCTCAGCCATTACCAATTCAGCCAGCAGGGGGCAGCAGGGGATCGCCGTCCTCGGGGAGTCTCAGGACCCAGGTAGCCTCGCCTGCTGCCGCCCAGACAGGAGACAGGAGATGCTGGGAGATGGCCCAGATGACCTCCGAGTGTCTTTGCTGCTGCTTAAATCCCTGTTCGTTTTTG
CAGGGCAGGAATCCACCCGGGGTGTGTGGATCTGGTGACAGCCAGCATGCATGGACTGTTTGCCAGAGCTGTGGCTGGAATCTGGAGCCAGGTGAGAACAGATGAGGCTGGACAAAGGGTCTCAGCCTGGTTCCCAGGTATGGGACTTGACGGCCACCTAGCTGGCCAGGATGGGAAATGCAGCAGGGACCAGGACAGCGAGGGAGGCTGCTCTGGGTCCCCACCCCACAAAGGAGGCAAACCTGTGACAGGGCAGCCCTTTCCCCTGGAAGTCCCTGCTTCAGGGACAGACCCAGAGGCTCCACACA
CCAAAACGTTATTGCTTGCACTGTGGGACCTGATCCAGTGGGCTGTCATGGACGAACGGCAACACCCACTGGGACCCTATTCCCTTTGTGTAAACAGAGCAGCTCCAAACCGCGGCCCTCCTGGGCCCCCTAGCGGCAGCAGCGATGGGCACAACGTTCAAAGATCCCTCAAAGCCCTCGGGGAGTGGCCCTGGCAAAGGCAGCCCAGGAATGCCAGGCGGTTTTGCACCCCTCAGTGCCCCCAGTCTTCGG
AAAAAAAAAAAGCAATCCTTCAGATCAATTATAATTAAAGGCCAACCTTTGGGGATCACGGCCGGAGAGGGCAGCCTGCGTTGGAGAGCCCCCATGGGTTGAATTACGGCATTAGCGGCTCTTAAGTCGGTTAGCATGCGCCATCTGCCGGATTTTTTCTGAATTACAAACACTGGCGAATTCTAAGGAGAGACAGTGGGTGAAACATGTCCTTTTTTAAATAGTTTTTTTAACTATTTTATGTAGCGCCCCTAACTTTTCCTTAGGGAGCGGCCACTGTTTGACCCAGACAGGATGCTACAGGGCGA
GCAGGGGACCTCTTGGCCTCCATTTCCCAGACTTCCACCAAGGCAGGCCAGGGCCTCCCCGGATTCACGGGTCTCCCGCATCCCCCACCCCTAAGTGGGTGCCTGGGTCTGCTCAGACTGCCCGAGGCGCAGCCTCTGGCGCCCCCTGCCGGCCTCGAGAGGGCTTTTCCGCCTGGGACCGACTCCGGGACTGGCCAGATGGGGAGGATCGGCTGAGCCTCCCAGCCACGCCGCGCGCCCGGGCCCCTCCAGGATCCCCCTGCCCCGCCAATACCCCCCATACCGGGGCCAGGGTCCCATA
TTCTGTACCTTTGTCCCTTCCCTTCATCTGCACTGCCCACCTTCTGTGCCCTTTTGCATGCTCACACATCCTTCTGTATGATCAACGGACTTGGGCACGCTGCACACTCCTTGGCTTATGAAACTTTCACACTGTCAGCAGAGGGCGCCAGAGACCCTCCAAAAGCCACGGAATGCTCCATTTGCTCGTTGCCCTCCTTTTGCATTCCAGGCTTTTGCATTCTATTCTAGGCATCTAGTTTTCCAGGCTTAGGCCTGTCCCCCACCTCACTGA
GAGTTCGGGTTCGGACTCGGGTTCGGAGGCCGGGGTCGGGCTAGGGATCGGGCTGGGGGTCGCGGTGTTGGGTCTCCGGGCCGCCGCCGCGCGCGACACCTGGCGGGCTCCCTCCCTCCAGTCCACGCCGGACGCCTGGGCTTGCAGTAACCGCCACCGTAGGCGCCGCCGACCGCACCAGCGCAGGCTCCCGAGCCGGCGGCGGGGCCGGCGGCTGAGGATGAGCTGGGGCCGGGCCTTGCGGACCCGCAGCCAAGTGGAACGGCAGGAACCCCGCTTTAGCAGCAGTCCCGAGTCCGCCATGCTGGGTCCTCAGGGCCTACCGCGCGAGAATCTCGCGAGATCCCGTCGGTCCGCCCCGCTGCCCTCCCAGCTGCCGAAAAGAGGGGCCTCCGAGCCGCCGGCGCCCTCTGCCGGCAACCTCCGGAAGCACACTAGGAGGTTCCAGCCGATCTGGTCGAGGGGCTCCACGGAGGACTCCATTTACGTTACGCAAATTCCCTACCCCAGCCGGCCGGAGAGAGAAAGCCAGAAACCTCGCGACCAGCCATGGGCCACCTCTCCGGAAAA
AGATGGCAGAAAAGTTTGTTGAGGTGCTGTGCCAGCAAAGCTCACTGGGAGGCCACCGGCAAAAGCTGCCCACAGGGAGGTGCTACAGAAACTCACTGGTGGTGAGCACTGTGGGTGTTCTGAGTGCCACAGGAGCCGCTGAGTGGAACCTAGAAGAAAAGTCCCTCCCTCCTCGTGTCCCTTCAGCACCCTCTACTGACAAAGCTTTATGCTGCCAGCTAGTGAGGAGAATTATTTTAGTTTCACCAGCAGGACAGTTCAGGGTGGATTTGGAGTGGAGAGGCAGTAAACTGTAACTGGCACACAGGGCCATACACCCATTGTAATTCGTATGCAGAT
CTAATTGAATCCCAGCTTCTAAGCCATTGCCCACTAACCTCTCTTGAGACTCAAGAGACCTCACCAGCTGGCTGAGCCTGGAGACCTTGAAATCCAGAGGTGGCTACTGCAGGCTCTTCCCGGGTCGTGCCTGCCATCTTGTGGATATAAATGGTAACTACACCGAGGCTGGGCTCAAAACCCCCTTAAGGATCAAAGGACTTTGTTCCCTTAGTTAAAAACAAAAGTCCATGTTCTCACTCTTAGGTGGGAATTGAACACTGAGAACACACGGAC
TGGCTGTCTTGGAAAGACTTACACCTTTAGAGAGAACATTAAACTAAGACAGCAAATAAGAGAGGAAGAAAAAATGATCACAAATACAAAATTTAGGGGAAAATGCCACCTTGACTCCCTCCTGCCCTCTGCTGGGTATTGTATGCATCCTCAGTCCACCTCAGTTCTTTCTACAGGACAGTGTTGAGGTGATCTGGGTGTGACAAATATTTCTATTCTGGTGAATCTTATAGGTAAATATAATGAAAGTGAGTCAAGGGTTTGC
GGGAAGGGCTACAGCAGAGCATGAGTGTGGGGTGGGCATGGAAAGCCAGGGTTAGAGCGGGCAGCAGCCACCTACAGGATGCCCCTGGCCCACGGTGTGGGAAGTGCAGCCAAAGCCTCCCGGGACAGGAAGGAGGCGTCCAGAAGAATCCACAGAGTCAGCCCTGCCCCCTGCCGGGCCCTGTGAGCAGAAGCCATCCCACAACAGGACCGGTGAGACAAAACCTTTCCTTCCCGACTCCTCTCCCTTCTGGGCTATGCCCTGGCAGCCCCGGAACTGCAAATACAGAGTGAGTGTCCCTTATCC
TTCCCTCCTCCCCTCTGGCTGGTGGCCCCTCAGGCCACATCCTTTGGACTGTCTCATGCTGTGAGGGGCTTCTTTCATGCAAACCTGTCAAAGCGTTGCCCAAATAAAACTCGTTGTATGCTACTGCCACCTTGTGGTCATATATTTTTCTATGCTCAGAGCCCAAATTCCGCAAACTCATTACAGTGGTGAGACCATTATCTTTTCCATGTAGTTTTAGATATTGTAATTTTTAAATAACAAGTGCTAAGAATATCACCAAGCCT
CGGAAGGTTCCAGAGCTGCCTTGCAGCACAGTTAGGCAATGGCCTCCAACACCGCTGCTCACCCCTCTGCCTCAGTGGCTGGCGCAAGCTCTGCACACCCTTCCGAACAGCAGCAGGGCTGCAGGGAATGCTGCCTGCAGGTGGTGCTGTGCACACTTCTCGCCCGACTGCTAACTTGGTGCACCCTGTTCATTCCACAACTCACGCCCAGCTGCTGTATGCACACTCCCCTCCCGCCCGCTGAGTCAGTGTGCCCTGCGC
GAAGCAGGTGGTAGGTCTAAGCATCCAGATGGACCTGGAGTCCTAGATGCCTCCTGGTTATAAACACAGCGTTTTCCAACGTTGCAGGAACCTCCCTCAAACCTTTCTCCACACACACCCCTGCAGAACTTCAGCCTAGTGAATGGCTTGGGCGCCCTCTCGTGGCCAAATTGAGTTTTTGCAACTCTGAAAATTCAGATTATTGAAAACTCAGGATGAGAGACAACACAGCATATGAGTGTTTTAGGAAACCCTCCTGAGTCTCACTGGTGTGGATCTGTAATTTAGGAGGGGATGGTAAGTCT
CTCCTCATCCTCTAGGATGAGCCCAAGCAGAGGTGAGAGAAAGCCTCTTGCCTGTAAACTCGTTGCAGGCGCAGGGATGGGCTGGTTCAGGGAGGAGGGGAGACTGTGGGCGGCTTGCGCAGCACCCTCTGCAGGCAGAGCTGGTTACATGCAGCAGTGGCACAGGATCAGCAGGCAAGGCTCCATGATGCCCGTCAGAGGCCACCCCTCCCCAGCCCCCTAGGCCACTGTGTTAGATTCTTCACGACGCCTGTCAGAGGCCACCCCTCCCCA
GGGGGGGGGGCTGTGTTTATTTGTTTTGTTTTTTGCTTAGATTGTAATCCTGGTGATTATAGAATATCAAGAAGGAAAATCAACAAAGCCTTCCTTCCTGGGGCTCGCGGAGCCGTTCCTGGTCGACCAGCGCCACCTGGTGGCCAGTGGCAGCGGCCCCGCTCGGAGATGGGAGCCCCAGGGAAGCCTGACTCCCCGGTCCAGGCCACCTGGAGCTTGCAGGCGGGGGCCTGTCCCACCCGCGCCTCTGGACCTGGTGTCTGAGATGTGCTAG
TCCTGGAGATCGGAGTTTTTCCCTGATGCTCAGCTCTTTGATAGGGTTGACTAGAAGGCAGGATTATTTTGTTTACTGGAGGCAAATTTTGAGAAGGGAACTCAATGCTCACTCCACACTCTTACCACCAGGTGGCGTCCCTCCTCTGGTCATCTGCATGTAGAGACAAGGTATGAGAGAATCAACAAAATTGGTGTGTGATTAGGTGTGGTATCAAAACTCCTGGGTGAGACGGGCGTGGTGGCTCATGCTTGTAA
ATGGGGCCAGAGATGGGCGTACAATTACAGCAAGATCGTAGTGAAAGAAAAACCGAGGAGCACATCCTGCTACTCTGATTTAGTTTTCCCAAGACCAGGCAAAGCCAAGAACGCCTATGCTTGTAATTCCAGAAGCTGACACTAGGGGGTGCCCGATTCATGGCATGGATGGCAAAGATCTCATTTGACGACAATTTCCTGTTCCCTTTGGTTAAAATAGTTTGGCAGGGCTCAGTGGCTCGCTCTTGTTTGTCCCCAGCTGTATGCAAGGAGGATCCTTG
CATCCATGAGAAGTCTCCTGCTCAATGGGGCTGTGCTGTCGGTATACAGGCGGGACAAAAAGGTCCAGAGACCAAGTGACTGGAGATCTTGCTTGTCTCTAAGATTCTTTCCCCAGGAGCCGGGTGTTGTGCTTAGGTCTGGCCAGCAGATGGCGCGAATGGCCCCAATGCCAACATTGGAGCATGTGTTTCTGTGTTCAGTTTCACAGACTTGAGTTCATTAAAAGAAATGAAGTGTTGGCCACCCCCTTCCATTTTTTGTTGTGTTGCTAAGCTTTTAGGATATTTGGGAAGTAGAATCAAAACA
TCGCAATCTGTGGTGCTAACTGTGGAATAAATCCCCTGTTTCTGTGTGGGCTAGATCTTGTTCACAGACACCCTAACCCATCCACTCAGTACTGAACAATCCTGCTACTGCAGTCAGTGAGGGTCCTGAAATTTCATTAGCAGTCTGCCCTCTAGCGGAGAAACACAGTACTTCAGATTTTCTAGGAACAGAAAAGATTTTTTTTTTTTTCCTTTTTCTTTCACGGCGTAAAATAATTCAAGTTTTCCAGACAGTGCAAGGTGAGGCAGTCATCTTCAGAAGTC
AGCCAGAAACGGAACCCCACAACCCTCCTGTGCATCTGCCCTGCCAAGACCCAGACACTGCACCTGACCCTAGAACCCTCAGCTATAGCCTCAAGCCCTGTGGGGTGGGGATGCTCTTCCAATTCCTGCCCAGACCTGCCACCTGCTGGCTGACAGTGGCCTCGCAGTAACAAGACCCTTGCTGAGGCTGGGGTGATTGGTGCTAGAAGTAGCTTCTCTGGGCTTGGGGAAAAGAGGATTTGAAAAGCAAAATGTGAAATCCCCATTCACCTACCTACGTGTTCTTATGGTCTCTCTGCACAGGT
TACCTGTCTTCTCCCTGTGTGGGGTTGTTGTGTAGCTAAGTGAATTAACACATGCTGAGCCCTTGGACCATGTAATGACTGCAACTTAAACATTAACTATGATTATTATTGACTAAATGATACTGCCCCCTACTGGAAAATGTGTGACCCGGACATCACTTAGAAACTAGTGCTGGATGGCATTTGGGAGGGAATCTGATCCAACTTCCTCATTTCACAGATGAGGAATTCAGACCTAAGAAAGGGAAGTATGTTGCCCAATGTCACACAGCTAAC
AAAAGTGTGTTCACAAAGTAGAAAGAAAAATCCAGCCTTAGAACCAAGAATCTTTACAAGGTCAGGAAAAGCTTCTCCCTTTCCCCACCTCCTGCTCCGAGGTTTTCCTGCTGCCTCCCGGGAAAGGTGGGACTCTTCCACCACCTTGTGGACACCCAGGGATGGCAGGTGAGCAGGCTTCCACCGCCTCACACCAGCTCTCCTCTGCACTGTTGGAGCCTATTATTCTGGGTCCGACTGGGTCTCTCTAGGCTCACACTGTGCATGTCCTGTCTCCATCCTCTGTTCCTTTCTGGGCTGGG
ACACAATGCTCGCTGTCAAACCCTCCAGCCTTCCCCACCATCGCCGGGGGCCTTGACTTGCCCCTACACCAGAGCTGCAGGTCTTGTGGCAGCCGCGGGCCCAGGGCAAGCACCTGGGCCTTGTAACGACTGCCACCTGGTGGCCAGGATGGGGATGGACTCTGTTCGACGGCTGCCCAGCAGCAGGGTCCAAGGGGATTGGGGGGTGGGGGGGACTGGGTGGTCACATGCCCAGAAAACAGTGGGATAGGCAAGAAATGGCCTCAGGAATCCTC
ACTGTAGTATTCCTGACCTGATTATTTTTCTGCAGTAACAACCAAGTATGATTAAGCTTCTGTAATTTCAGTATACCAGAACTTCAGGAACAAAACAAAACGCATGGATTTCAAGTATGGTTTCCTCTGCTGCCACCCAGTGGTCAAAACAGGTGTCTGCACCCATCTGTGGTGACAGTAGTAGTAGCAAAAACAAGTAGTGCTCTCTGTATGCCAGTAACTTTTAACAAATTATCCTAGTTACACCTTTGGACACGTGACAAATAGTCACCCATTAGAAAGTAACTT
AGGAATCCATTCCTAAGGCCCTCACAATTGAGGGAGAAAGCAGTGGGGGCTTCCTTTACTAGGTTCACCACCCCTCTCCATGTCCCTTGCCCTCATCCTACATTGTCCTGGACTGGGTGTGGCCTGCAGCCTAGCAACACACTGCCCCCTGGTGTCCACTAAAGCCAGCAACCAGAAGACGTATCTGATCTGGAAGAAGCTCAAGGCTGAGGAGCACTGGACCCTGGGGTCAGAAAACTGCCATCTCTACAGCAATCACTAGTTCCTTGTTTGTTTGTTTGTTTGTTTGTTTGTTGAAACAAGGTCTCA
CAGAGGTTGCAGTCAGCCAAGATTGTGCCACTGCACTCCAGCCTGGGTGACAGAGCGAGACTCTGCCTCAAATACAAAAACAAAAACATAACAAAAATTCTGCACAGTATTTTTCTGACCACTGGGTGTCATGAGCGTACAATAAATGCTTCAGCTGGAAAAACTGCATATTTACAGGACTGCCTTCAATATGGTGGTGGTTCTCCTGACTGCAGGGGATGCGGCAGCAAGTAATAAACCCTTCAAAAGTTGCTTTGTTTTTGCAAGC
CTCTGAAAGACCTTCTGTGTTGGTGTCATTTTGTAAACAAAAACAAAAAAACCCCCAAAACCTAAAGCAAGGAAGGTTCTTGAACAGATTGGAGGGGTCAAGCAGAACCAGCAGCCCCGACAGAGGAGGTGCTGCCCTCCAGTGGCGTCTGTGAGGACAGCAGGGGCTGTGCCCAGGAGACCTCAGAAATCATCCAGTCCACCCCCTCCCATTTTTAATATTGGTAAACTGAGGTACAGAAGATCTATAGAGGTCTCCAGGTAAGTTAATAGCATATCAAGGACAAAGGGCAGAT
GGTTTGCAGAAAGTAAATGGATGGGAAGCTTCGTGGGAGCAGCAGGAGTGAGTGGGCTCCAGCTCACAGGCAGCAGAGCTTTCTGAAAGAGCTTCCTTTGCGCTGGCGTCACTCTGACTTGAGACCGCCCGCGCTTGGGAAGTGCCGCCCTCCTATGGCGGATCTGGGTATGGCAGGGCCTGAGGGCTACACCTTCTTGGACAACTGTTTTTCATTATCGCTTCCTTAAGAAGCCTTGTCTAAAATGTCTAAAGCCATTTTTGTTCCCTAATCGCCACTCCCATGAAATTTTAATACTGTGCGTCTGTTTAG
TGGCCCGCTTCAAAGAACAAGACCCAGGAGAGGAAGGGCCTCGCAGACCTCCTGACTCAAGGCGACCTCCTCCTGATTCAGGGCACCCTCCTGACTTAGGGCACATTTAGGCTCCTGCAAAGGGAGCGCAGCCTGAGGCCGTGAACAGCGCCACCCCCTAGTGGCTTAGAAGGGCCATGCTAGTCTCTCCAGGAAGCCAGGTATCATTCGTTTCTTTAAAAATAAAACCAAACAGGCCGGGCGCGGTGGCTCATGCCAATAATCCCAGCACCTTGGGAGGTCGAGGTGGGCGGATCACCTGG
GTGGGGCTCCCCGGCCGGAGGGGCGCGGCGCTGGCAGCGGGGTCCAGAGTGTCGCGCCCAGCGCGCGCTGGGGGTCCCGGGCTCCGCAGCTCCGCACGCGGCCGGTTTGTGAAGCGGCGCGCGGGGGCTTAGCCGGGCGAGGGCGCTCTTGAGCCTGGTTTGGAATTTTTAGCCCACACGAAAGCCGCAGGCTGGGGAAGGGGCGGGTGGGAGCGGGAGACGCCCTGGGAAGCCGTGAGACCGCTCGGCGAGGGCTCGGGACCACCAGGGA
ACCCCTGCCATTTAGGATATAATAAATCACTAGGAAAAGTTAGGTGAGTTATTTGCGTCACTGATTGTGAAATTCCACAGTCTTCCCTTCCCCTGGGGCAGCCCGGCCTTGGGTCTGTCCTCACCTTTTAGCTAAATTCCTCAAGTTTAAGCAGCCACCACAGGCCGTCCACCAGGGGGCAGGAGAGGGCCATGACCAAGGACACAGCAGCCCTGTCTGCAGCAGCCCTGTGCCCCCACAGGCCCTTAATCGGCTAAGCCTCGTTTCCTTATCTACAAAGGAGTAACAGGACCCGGCTCCTAACGGGGCAGTGGGAACCAATGCACGATCC
TTTAGTGACACGCGGGACTGGAAAATAGGTCTCCTTCCTCCCAGTCCTTGCCCTCCCCCGTTTCTCCACACCCACAACAGCCTGGACCCCGGACCGAGGTCCCCCTCGGTCGTCTGGGGACACGAGTCCCTTTCCCTTGCGGGGAGGGAGCGTAGCGCGGCCTCAGAGCGCCCCCTGGTGGCCCACGCGCGCTCACGCAGGCGGGAAGAGCGGGCGTTGCTGGGCGTTGCTGGACGTTGCTGGAAACGCTGGGAAGGACGGGCGTGGGGGTGAGGAGAGGTGGGGTGCAGACACAGCTAGATGGAAGGAATACG
CCCTGAAGGAGTGGGAGCGGGGCTCACCTGAGCCCAGGTCTGGTTGCAGACATTCACTGCGGCTGCCTCCAGCTGCTGCAGGGTGGCCACGGGCAGCCCCATCGAAGTCCGCAAAAAGTCCACAGTGTAGAAGAAGGCAGAGAAGGCCTGTAGGGGGCGCAGTCACACTGTGACCGAACCCCAGCGGCTCAGAGCACCTGCTGCCACCCGCCTGTCCCTACTCACGACAAAGTTCCCAGCCACCCGCCTGCCCTTACCCACGACAAAGTTCCCAGCCACCCGCCTATCCCTACTCACGACAAAGTTCCC
ATGCCGAACGGCGAACTTTCTGTTTCTATGAGTCTAATAATGAAAAACTTTTCTGCCTGAACCCGTGGGATCGAATAAAATGAAAAACCCCATTCTGCAAACCACTGCGCCCCATGGGAAGCAGCTCGGTTTCCTTCCCGTGTCGTCGGGAGCCCTCTGATGGAGGAAGCCTAAATTACAGCGCTCATAACCTAACAGGCAGCCGCCGGGCTCAAGTGCCCCCTGATTTTCCAGAATCGAAAAGAAGAGGAACCATAAAAGAAGCCGAATGTTTTCTCCCCCTGGCACTTTGCCCAGTGACAGTTGTCAATC
TAAGCTGGCGATGTCACTGACTTTGGCAAATGGGCTCAGAGAAGATGCTTTCTTACTCAAGGTGTCTTCTGGGTGTTTGGAACAGAGGCTTCCTTTCAGGAGTCCAGGACTGTACTGGAAGGAAGTGACCACAAGATGACACCGTTGATCTTCCAGACACTCCCGCTGTTATGAGGGTGAGGGGGGAGCCCTTCTCTAATTATCCTTCTTTTGCTACTTTTTCCCTCTGCCTTAGCTTTTCCTTTCCTGCACTCTCCTGGGGACTTCAACT
TTTCTTTTCTTGTGGCATGGTGGGCGAGTAATGACAGTTGGAGAAACACACTGAGGAGCACGTCTAGGCTTGACTTTGAAGCTCACTCTTCAATTGTTCCCTTACCAGACTCTCAATACCGCCCTCTCGTGCCCTCAGTTTAACAGGGTTGTCCTATGCACTTTGCTAATTGTGCTGTCCACAGTGTCTTTCTGGAGGAGACCTCCAGAGCCTTCCTTTGGAATTCTTGCAAATTCTAGTTTTCCAGAAGCCCAGTG
CTCTGTCATCACTGGCTGCCCTCAGCCCGCCTTCAGCTCCTTTGAGCGCTGTGTTGGGGAACTTTGTTGCAAGGATTTCGTTCCAGAAGGCAAGATAATGTCTCTGAGGGCTTCATTGTGTCACTTCTCTTTGGATGGCGGACACCGTGGCCCTCTGCTGGCGGAGGGGTGCCATTGCTGCCTGCCCCATCTCTATCCCCAGGGCCCATGCAGTCACTGGGTTCGCCCTCTGGGGCACGGGGTTCCCTCTGCTCTTTTCCTAGATAAGCCCATTCTCTGCAGGTCTCTACCCTCCACACCTGTGTTCAGGAATTCAGCCCGCTTCCTGCAGCCCCATCCCTACCCTCCTCCCAACCT
GGCAGGTAGTCTGCCCCCCCCCCCAGAGGGTGTGTGGCCTGCAAAGGGACACCTGGATGGAAGAAAAGGTTGGCAACAGGGCCAGGCCAAGGGGTCCAGGTCAGAGCTGGAGGCCCAGAAAGAACCAGCGCTGGGGCTGCAGTACCGTCCACCAGGGGGTGCCATGGTGCTGGGCTTGAGGCCACATATGCAGAAGCCAGCCGCTGGGCCACGGGGCTCCTGTCCCAGTCACCAGCCTTTCCCACCCCACCTTGCCCCCGTGCACAAACCAGTCTAGCACCCTCATCTGTGGCCAAGGCGGTCAGGG
ATTTTGTTTTTTAAAAGAGTGAAAAAAAGGTTCAGAAGTGTAAAATAACTTGCATGAGGCTGCCCCACTATCAAGGTCGGACTTCAAACCTCATCTGACTGACCCTAAAGCTGGAGCTTCTTGCACTACACTGCACTGCCCCCTACTGGCTGCATCCTCCGGTCATCGCTGTTTGAAAGCTGAGACAGGAAAGCAGAGCATTGTCTTGTTAATAACCTCAGCGGGAGACGTGCTCTGAATGTAGTTGACTCAATTTTTTCTCTGCTCTGTGTATGTCCCTTGAATGACCAAGAAACCCTGCATTTCAGACTTG
GAAATGAGCCACCAGTGCGTCAGGCCTGCTCAGAGTTGTTTGGAGGTAGCATGGACACAGGTGCCTGTCCCTGCCCCCTAGCTGGGCTGCAGCGCATCCTAACAATGCTCCAGGGGCTGGGCCGGCCCTGAGCCTGGAGGTGGGCAGGGCTGCAACTGCCTCCTGGGCCACTAGAGGGCATGTGGGAGCCACTCACATGCACCCCAGGCCCCACTTCCTGGGTAGGGTGCCTGGCCCCTCAAAACGAGTGCTGCTCTGAGCTTGTTGGGATGGATCTTTCCCTCCTTCAGCTTCCGCCTGCTGGCAATGCATGGGGTCCTGCG
ACTCAGTACCTGCCCCAGGACCCCAGCAGCGCCAGGGTTTACGCTCATTTCTCCATCCCTGGAGGAAGCGGGCAGGAGAGAAAGTGAATTCCGCTTTCCCAGTCCCGAGAGTGCGGCGGAAACCACGCGGCGCCGCCGGGCGGGCAGCAGGGGGAGCCGCTGAGCCAGGGGCTGAGGGTTGCAGGCGGCTGTGGCCTTGGCCAGGCATCACCACCAGGTGGCGCCGCGCGCTTCCCTGGCGCCCAACCCGGAGGCCGCGAGGTCGGGGAGCGGATGCCCGGGGGAGACGCCGGCTGGGCGACCTAAGGCTCCGGGCACCCGGGCTCCGTGGCGGCCTCTTTGCCTCCTGC
AGGAGCTGACAGAGTCCGTATGGGGAGCTTGGAGGGTAAGGAGGACGTGGGCCGAGGTGCCCTGGTGAGGGTGGACCCTGCTGGGCTGTGGGTTCCGCTGAGGGAGGTCAGCAGCCCCTGGGAAGGCTCCAGGCTGGAGGGACTCTGTCGCCCTCTGGTGGACTGGAAGGGAAGTGTGGGTGGCCGCAGTCCCAGGTCCGGCTGCGTGTTTTATTCCACATGGATCTGCACATTTCACACGAGGTCACCCACATGTTATGTCGAGCTCCATCACATTCCACATCCGTGTTTTTCTCTGTGGCTGATTCTCTGGTGTGATCTCTGAGCCTGTG
GTAGGCCCCAAAGGGCACTGAGCTGTGTGTGCCTCATGCCGTCCCAGGACCCAGCAGTGGAGCTGGTGGGCGGTGGAGGGGAAAGTGGCTGGACCAGAGTTGAGCCGCCCAGGCATGGTTCCACTCAGTGGCAGATGTGTAGTGACCTCTCCTGGTTGGGGTGCTGTGCTCAGGGCTGCGGGGCTTTCAGGTGTCCACTAGGGGGCCGCGTGAGCGCTGGCTCCCTCTGCCTTCTAAAAGATATTTTTTGGCCAGGCTGGGTGGCTCACGCCTGTAATCTCAGCACTTTGGGAGGCCGAGGTGGGCGGATCACCTGAGGTCGGGAGTTCAA
GGTCTTGAGGCAGGAAGGGGCCACACAGAGAAGAGGAGTTTCTTCCCTGAGGTCAGCAGTCCATGAACGAAGGGATCAGGGACTTGAGCAGCAGATTCTGAAGCAACACCTGGACCCAGGAGGCCCCTGAGCCTCCAGCAGCCCGCGTAGAGTGGCCACCAGGGGGCAGCAGAGAGTAACCTGGCAGAAGCACCTGGAGATGGGGTGGGCCTGGGCATCAGGGAGATGCCCACATGCAGGGAGGGTCGGTGACCATGACCTGAGATCTGGAGGGAAAGAGGTTCTTCTTTTCTTAGAGTATTTGTCCTT
CTGCAGCTTCCACTCTGCAGAAGGGATGAAGTTGGGCAGGGAGAGTATGACCTGGATGATCTATGAGAGCTTTGGAGTTCTGAACAAACGTTGGAAACGGATTTAGGGAACATGTTTGCAGGGTTGCATAACTGCTACCAGCAGGGGGCAGCACGGCTCAGATAATTACTATTTCTTGCCCTTCCTCATTTAGGAAAAACCTATGGAAAATAGGGACTTACCCCTCAGCCTTCAGGAGTCCTGTAACATATAATGGACCAAAGCCAAGGACTGCCCTTGCCTCCAAAGGGTTTGATTTTTCAAG
TCTTTATCTTTTTGAAGACAAGTATACTGATCAGGTACTTGTCATTTGAGGTATGTTAATTTGAGGCATTCAGCTAAGAAAAAATAAGCCCCTTAAAAAAAAGAGCCCTTTTAGAACCACCAGGGGTCAGTATAACCAAGGAAATGTTATGAGAAGCAACTGTGGCCTTGGTCTCTGGCTTTTGTTTTTCTTTGACTACTGCGCAGCATTAAAGGACTGTATATTTCTTGTTATTAAACCCCTTTTCTTT
CTGGGGGTCCTCAGTGAAGCCTGCAGAAAGGTGAAGAGCTAGCAGAGAGCCCAGGGGAAATGCATGCCTGAAATAAGCTAAGCACATCAGAGAAAGCACCAGTCCTTGTACGAGTCCCAGTGCAAAAACAGCGCCACCCTGGAAACGGAGAGTCAGCCCGGTGCAAAAACAGCGCCACCCTCTGGAAACAGAGATGCAGTTTGCTCTTGCATTGTTGAGTTTTACGTTCCTCCCAGTGTGGGAATGGAAGTGATCTCATATTGTAAATAATTTTACATTAATATACACTCCCTGTATTTTTA
TCCCGGAAGAGCTGGTCCCCGTGGTTGAGCTGGTCCCCGTGGTTGAATTGGAAGAGGCCATAGCCCCAGGCTCAGAGGCCCAGGGCGCTGGGTCTGGTGGGGACGCGGGGGTGCCCCCAATGGTGCAGCTGCAGCAGTCACCACTAGGGGGTGATGGAGAGGAAGGGGGCCACCCCAGGGCCATTAACAACCAGTACTCCTTCGTGTGAGCCAACCCCACCCGCTCCACCCTTTTTAAACCCCCCAGCCCTGCTCGTGAGATTGGGCTGGGTAGGGACAG
GGTTTTGTTAAATGCTTGCATGAGTTCTTTGGAATGTTGAAACTGCTATTTCTTTTTCTTAACGCTGAAATGTTTTTGACAGCACGCACGGGGTGTTAAATAACCTTCATGTGGACGGCAAAATCGCTCTTCCCCATGGTGAACACTAGGTGGCAGCGTGGTTCTGCGGCTCTGCAGAACACCGGGTGAATTTGGTTACAGCATTTTTGGTGCTTACCTTCGCGATGTAATTTTCCGAGAAAGGTGGGGTGATGGCTTAGTAATTATGCAGAATATTGATAGCTTTGATTCGTTT
GGTGGACAGAACCCCTGATGGCCCCAGCAGGGCAGCAAGTGTGGGACCCGGTGGGCAGGGCTGCCCAGCTGGGACCGTGGTGCCAGCTCCGGGGGTGAGAAAGGAGAGGTTGTGAGAGTCCAGCTGGTGACAACAGTGACCCCTGGTGGCCTGGAAGGTGCCGGCCCCGGGCTCTGCTGCACAGGCCGTGCCTCCACCTAAACCTCATTGCACCGAGGGGCCCTGCCAGGGTTCCCGAATGTTACAGTTACAGATGCCGAAACTGAGGCTGGGGCAGGCCAGTCGCTTGCCCGAGGC
GTGGTTGGAGTCTTTTGTGTGCATCTTAGCTGTTGAAAAGGCGCCTATTAATTTATCACAGGTGATGTGTGCCTCCTTGTGCTCAGAGGAGGCGTCTGCACCCATGTACCTCACTAATGACAGGTTATGGGATGGAGAGGAGATAATAGGATCTTTTCATGTGATGTCTATATAGCAAGGTGCTATGCCCCTGGTAGCTTCTAGGGGGCAGCAGCCGCTTGTTGTTCTGTCTCTTGCTGGCGGGGAGAAGGTTGGACAATTGAGCAATTTGCTCTGGACTCCAGCTCTTAAAGTGGTGCCTGCAGGTCTCCAGGGAGTCACTGGAATCCGCATAAGTAAAGAAAATACAATATCCA
TAATACAAGATTTCTTCGTATAGTTTAGAATTGTCACTTCCAGCCTTGTCTTCCATTAAGCCATATAGCCTCAGTCAGCAAATACACAGTTGCTTGTTTTTCTAGCATCCCTACACAAGTAAGAGAGCGCCACCTAGCTCCTGGCTTCAAGCATTGAGCCTGATTCTATTCCCTGTCTTGCGCAAAACATTTTGGACCCCTTTCTTCTGGAGGAACCAGTTCCCAGCCACCACTCCTACTCCCTGACACATATAGAAAAATAAA
TCTAAGAAGGGGTAGAGGAGAGCAGAGTAATACAAAATGACAAAGGGAAGTCGGGGAGAAGGATTCCCAGACTGTAACCATAATAGGTCTGTTGCCTGATATGCATGGCAAGTAAATACCATGGCAATACCATGGCCAGACACCAGGTTGCAGCAGAGAAAGAGGTTTAACCGCAGGGCCTCCGAATGAGGAGCTGTGAGTAAACCTCCAATCCATCTCCCCGTGGAGTTTGGGGTTAGGATTTTTAAGTGTTTTGGAGTGGCCGGAAG
ATTACCAGATTGTTTCTAGTAATTACTGTCACACTGTGGGCCTCCTCCTGAGGCTTTTTTCTGAGGGAGATGAGAGCCATGGAAGGTTCTCATCACAGGGACCAGTCTTGACTCAGGTGCTCACAGGCGCCCTCTGGCCGCTGTGGGGGGAATAAACTGTGGGGGGCCGGTGGCCAGGGCGGGAACTGGGAGACCTGGAAGGAAGCGACTGCACTGATCCAGGTAGGGGGACAAGGAGTGGGTGAGAAGCGGGCGGATTCTGGGTAGATTCTGGAGCTGACCGGAGTTACTGTCATATAAGATTGGGGGCGGGGATGGGTGTTAGAGAAAGAGATAGGTCAAAGGTGCTCTCCAAAGTTTGGAGCCTTAGCACCTGGCAGGACAGAGCTGCCTTTAACTGTGTCTAGAGGACAGCAGAAGGGCAGGTTGGGGGACAGTCAGGAGCTGGGATGTAGCAGAGCTGGGTGGGAAGCACGCCCGCCCCTCCAGGCTTGGCCTCTGGGAGGCGGGTGTCCTGGGCGCGGCCGCCGCACAGTCCCGGGAGCCGCCGCCAGAGGGCGAGCACGCCGCATCGCACTCGCAGCTCCGTGGAGGGGAGGGCGCGGGAAAGGCTGGCCTGGTCTCTTCCCACGGCCCCCCGGCCTCCAAGCTCCTCACCTGGGTGCGAGATAGAGGTGCCAGGATCCAGCCAGGACCCCCCAGACACCTCCGGGGCCCCAAAGCCTGGGATACGACTCTCACCCTCTTTATCTGCTTCTAACACTCCCAACCTCCACCCCCACACCAAGCTGTTCCCACCGCCTCCAGCGCCATCTCAGGTGTCTGTAAAAATGCCACCTACTCGGGGAGGCCTTCCCTGACCACCCTGGAGACAGAAGCCCCCGCCCTGACGC
ACTTTCCTTTCACATATCTGCAGATAGAAATATGTTTACATTTCAAAGCAATCGTCATTGATCGTGGTGTACTTTGTTTTAACTCACTTGCAGAAGCTCATAGCCAGTCTCGCAAAAGATGGAGAAGCTGTCTTTCAGGATGTATTTGGCTTGCACAGGTGAAACGTGGCCATTAGGTGGCGCCATCGGATAAGGGCAAGGCTGCGCTGCGCAGAGGAAACCAGGCTTGTTGGTTTTCATGTGGTCTACAGCAGCCAAGACTGAATCGAGCCATCTGAAGTTCTTAGTTTATAAAGAATACTTAACATGTAAAGAGAGCTCACCATACGTGGGGTAGG
GGAATCTGTCCCCTGGGGCTCTTCACCTAAACGAGGGCTGCCCTGGGAGAGTGGACTCAGACCAGCCCCCCAGGGCCTTGGCCCCCTGCTTTCAAATCCCTTGACTTTTGCCCATTAAGATTTGTCAGTGAACATCGTCCCCTGGTGGAAAATCTAGGACATAACAAATATGTATCTGAGCTTCTGCGGTATTTCCTAGAATTTATTCATTCCAAAATATTTGCGAGGGAAATAACTTTTCGGTGGAGAAATCCAGAAGACGCAGCCTTAACCAAGGGTT
GACCTCAGAGATAGTCTGCTCGACCATGGTGATCTCACAGATGGGCTGACTGAGTCCAGAGAGGGAGAGCCCCCTGCCCCCACTCCCCGCCATGGTTCTCCAGCTGGCCATCCCCTGGGTGTGGCGCCCTGTGCTGAGTTGAGTGGTCTCATGGTGCCCCCTGCCGCCAGACCCCTGCCTTCCTGGCTGCTCCCTGGAGGCCCTGCAGAGCAGATCACAGGCCTTCTTCCTGGGGAGTCAAGGAAGCCCCGGAGAATAATTGTGTTTGGGTCCAGGATGCTGCCATTGA
GAGCTGCAGCACTTCCTCCGAGACTGCCACGAGGTAGGAACTCCAGGTGTGCTGGGGACGGAGACATCCCCTTTAGTCGGGAGGGAAGTGCTTCTCGGCCGAGGTGGGGGTGGGGACGCCCCGTCTAAGTGGGTCGCGGAGCGATGCTCGCTCTAAGCCGCCAGGGGGCGCGCGGAGCCGGGTCTCAGTGCGCATGCTCCGCAAGTCCCTGCCCGCCCACGCCGACTCCGGGAAACGAAGGAGGGGCCCCGGGCGCCCCTGGCAACCGCGCGTGTCCGCGCCTAC
AAAATGGATAAACTGAAATTCATCAAAATTAAGCACACCTATTGGACCAGTCATCGATTGAAATCTACCCTTCTAGTCCCTGCTTTGTAATAGTGAGGTTGCATCCTATAAATATTTATTTGCCAGCTAGTGGAATGCTAGGCTTTGTCAGTAGAGGGCACTAGAGTAACACTGCAAGATGATAGCAACAGGAACTTTTGGGAGTGAAGAAAATGCTATGTGCTGTTAAAATGAGATAGTTAACAATTCAGCACCCTAATTCCCCAAGCCACATTTCAAGTGTTCTATAGCCAATGTAGTTCACGG
CGTGTCTCTAAAATTTTTTTTTTAAATTTTAAATAAAAAATAGGATCATAGGAGACATGAAAGCCCTATCTGCTGTCTCTCGCTTCAACTGTCCCCACTGTCCTAGAGACAGCCCTGGGGTGCCCCCTGCTGGACGCCACACAGGTTTTTCCTTACAGGCAGCTGGTATATGCCATCCTATAACGTTTACACGTGGGTCCAGCTCTGTCCTCCAGGGTAGGGGACAGTAATGCTGAGAGGAGTTAAGAGCACTCACTTAAGAGCCAGATGTGCCTGGATGGGAGCTTCTGCTTCT
GCATCATCACGCTTCTTATGTAAACTATGTAATAAGTAGGTTTCTAATTCATGATACTGTTCTACAGACAAACTGGGGAGTTGGTTCTATTAGGTTAAATTGCTTCTTTCCAATGCAAGATCGCCACCTAGTGGCTGAAGACAACAACCGCATGCACAAATGATTTCACATACTGGGAAGGGGCTAGGGAGGTGGTGATGAAGGAATAGGAATTCTCACCCAGGTCTCAAACGGCTTTTTACCCGACTTGGCAATGACTATGGAATGCCTACGCT
TTGTTTTCCCTTTGCATAGCTGATTGCAGAGCCCAGCAAGTCTTTCTCTAAATGGCTTTACTTTGACAAGGGGTCGCGATGGCATTTTGATTGGCATCCGCCTCTCCTCCGGGGAAGGACCTCGTGGGCGATGGTCCTGGCGCACCCGCTAGATGGCGCCGCAGACCGGCTTGTACAGGCCGCGCGCCCTCCCCTCCCCGGCGGAGGCTCCTGGAGCCCCTGCCCGGCCTGACTGGCTGCGTCCTCAGGCCCTGCGATTTCCAGGGATTCCCGATTTCCCTGAGTGT
TACAAAAATTGGAGGACTGAGAAAACCGACCTCTAAGAGAACTTCTCAGAGAAGCTCAAAAGGTGTATGTGAGGAGGGACAGGGAAAAACAAAAACAGAAGTCAAAACCAATGTTATCTACTTTCCAGCAGGTGGCTCCAAACCCATATGCTACTAAATGAGGCTTCCAGGGAGCCAGAAACTATAAAAGGTCCCAAGCCTCCCAAACCCAGTTTAGAGAAACCAAACCTTCAGCTAGAGGACCCAAGTCTACATTTC
GCACCAGGTCTCCACCCGGCCTCCCGCATCGGGCTCCGTCTGCATGGCTGTGTCCGCCCGCCCCCAGCCTGGGCCGCGGCTGCCGGGCTCCTCCTGCCCGAGGCAGATGTCCATGCGGTCCGACGGCAGGGAGCCCGAGCTGTAGGGGGCGCTGGAGGCGCACGAAGAGACGCTGGAGCTGCTCTCAGAGGCCGGGGACAGCTGCTGCAGCACCCCGTTGCTCACTGCAGGGAGTAGAGAAGCCAGGGATCAGCGGGCTTGCTTCAGAGCCCTGCCCGGCTTGCAGACCACCCTTGGGCTTA
TCAATTCTATGATTTTCTTCACATTATAACCTCTCTGAAACTAAAATGTCTCTTATAATCTATACTCTTTCAATTATTTCAGCCAAATGACATTCCAATGCAGTCGTGTGTTAATCACCCACTGCCCCTACTGGTAAAATGGAGTAAGTGCCAGCATTAAAGCAATTCAGCTTTGATGAACGATGATATTCCATGTGATGAATATTTCCTTGATGGTTAAACCTCAGGATTGTTCTCTCTGGCCAATGAGAATACTCTGGGGCTATTTTCTGTCACCCTTA
GGGGCGGCCGACCGGAAGCGAGGCGTAGAGGCCGGAAGCTCAGCGCGGAGGCCCCCGAGGGAGGTGGTGGCGTGGTGAGACTGTAAAAACAAAGACACATGCTTCTCGTTCACTGTGCCCAGGGCCTAAGAGAGTGTCCAGCAGCTAGTGGGCGCTCCACCGAGTAGTTGAATTAATGTTGTGTTATGTCCAAGATAACACGAAAGAACCTGGTAGCGCGGCGGGGAAGATTTCGGCGCTAGAGGATTTGCCTGCATAACCTTACTTCTTAATT
CAGCTGAAAGCATGGTCTTAAAATGAATGATGATGATGGGGAGTATTGGAGGAAAGGGGTGGGGGCATCTTCTTCCTCGTTAGTTTCTACAGGATCCATAATTTCCTCCTGTAGTTGTTTGCCAGGGCTGCAGTAACAAAGAACCACAGACAGGGGGCTTGAACAACAGATGTGTACTGTCTATCAGTTCTGAGGACTGGGAGTCCAAGATCAAGGTGTGGGTGGGGCTGGTTCTCCTGAGGCCTCTTTCTTTGGCTGCAGATGCCGTCTCTTCCTGTGTCCTCCCATGGTCTCCCTCTGTACATA
CAGACACTGTAGGGGTGGGGTGATCAAAGGATGGCTCAGGTGGCAGCAATGGCCCCTTACTCTGTGGGAACTTGGGGGGGTTGTCGTTGACATCGCTGAGCGTGACAGTCACCGTAGTGCTGCCTGACAGCCCCCCCATGTGGCCGCCCATGTCCTTGGCCTGGATCACCACCAAGAACTCCTCCTGTGTCTCCCGGTCCATGTTGGGGATGGCTGTACGCACCACTCCTAGGGAGAGATGCTGGTCAGAGGGTGTCTGTCCCCTTGGC
ATAGTATGTGTTTGCAAAAGCTAGACTTTGAAAAGTCGCCTTTAAGACCGGTCAGTTTACATAGGATTTAAAGATAGACTAATGCTTCCTTCTCTAACTAGTGTGGAAATGGTATTGTTCCTTGTCAGAGTAGCTACAGTTTCAGTGTCTAACCACTAGGGGCTGAACTAACTCTACCAAAACTATTTTCTAAACCATGTCTTTTGCAAATTAACAGTTTCCAAGATGACTGAATTACACCGTTCATAAACAGTCATGTCTAGAACCATCCCTTCCAACACTGAAAGGCT
GTCCTGCAGAGAGGCCCAGCACCGGATTCCCAGGCTGCTCCTTGAGACGCTGTCCCACATGGGCCGGTCACTCACCTGCCATGAGACTCCCAACTGGGACCTTCCCTGCAGAGCCTGTGAGGTGGAACGATGGTGATGGTGCCCCCTTGTGGGGTAGGTGCATGTGGCAGGCACAGAGTGGTGGCAGCAACTGTAACATACGGTTCTGGAGGGCAGGGACAGGGGCCCTTCCTGTGTGCCTTGTGGTGCTGAGTGCCAGGCTGGGTGAGCTCACCAAGCCCTCCCTGGGAAGGTGCTGTTGATGCA
TTTGAGATACATTGTCTCTGATTTTACTTTTCTTTCTCCTTCAGGCTGCCTGATAGGGGCTGTAAATCTCAAATCCAGCAATCGAACCCCAGTGGTACAGGAATTTGAAAGTAAGTACAAACGAAATGCCTAGGATAATGGGCACCATCTACTGGACATTTGATGTCTTGCAGCCAACTCAGGACACATCTGTCTCTGTAAGTGTGCCAGGGAGATGTTCCGGGTGGACTGCTCTGCGGTGCACAGGCCTGGAAGCATGGCATCAGCAGGCCGGCAGTGAGCCCTGTGCAGTTTTCC
CAAGTGCTATTTCTTTTGCGGCACCGAAACTTTACTTAAAACAACTTGGGGGCTCGCCTGTGATTACATTCCCCTCCAGGGGTAGTCTCAAGTCCTCTCTCATGAGGAGGCGCGCCCCGCCCCCTTGTGGCAGCCTCAGGGGTGAGAAATTAGGACCCACCCAGTGCAAGGAATAACCCGAGCTCTCAGCAAAGCAAAAAGAAACTGGCCAGCAACCTAGCTGGATCCTCCATAATGGCCTCCCTAACGGCCATGCAAGT
GCAGCAGAATGAGAATCAGTCTCAAACAAAACAAAACAAAACAAAACAAAACAAAACAAAACAAAACAAAACAAACAAAACCCCCAAGAGTTAGCTCTTAGGGAAAGATGCCAGGTTACTCATTTTAGGACTTGCAGTTCTAGTGGCTGACACGAGGTGGCAGTAGTGCTCCGGCCAGAGTTTCTGAAAGTGCGGTCCCGTCTGGCAGCATTGGCACCGGCTGGGAACTTGTTAGGAAAGCAAATTATGGGCCCCATCCCAGACCTAGAGAATCAGAAACTGCACTTTAACAAGATCT
AAGGCCGAGGGACAGTGAGTGTCTTCTGTGGCCTCCCAAGGAGTTTGGGCTTTATCTGTGTATGGTAGACAGCTGTTGCAGGATTTTAGGACGGTTGACTTTTGCATTCCTGTAGTACCTGGAATCAGGTGCAGGGTCTGGAGTCACCTGTAGGAGTGGTAGAGCCCTCTAGTGGCAGTCTGTAGAATGCAGTGGGAGAAAGACCCGGAAAAGGGGAGTAATTGACGAATGCCACCGTTGGCTGGCGAGGTGGCTCACACCTGTAATCCCAGCACTTTGGGAGGCTGAGGCAGGCGAATGGCTTGAGCCCAGGA
CAGCTCTTCAGCCGTGCAGGGCAGGGACTCGGAGGTGCCGAGGCGCACCGAGTGGCCACTGGCCAGAGACGTGGATGACAGGCGCCGTTTGCGGGCCCCACTACAGTTGTTGGGGATGCTGAAGGCACAGCGCTTGTGGTAGTTCAGCCCGCAGCCTGCAGGGGGCGCCAGAGAGTAAGAGACATGGCGTCTGCCCCTCCTAGGTCTCTTCTTGAGAAGTTGTGCCCTTTCCACCCAATCTCTCACCTGGTCCTGTCCCATCACCCCCCGCCAGCACGATCTCCTCCAAAAGGCACTACTATCCGTAAGTGTATCAGC
AAAGCGATTCCAGCCTGGGAGTGACAGGCCTTTCCCACCCAGCAGCGGCTGGTGTCCGCCAGGCCTGCGAAGAAGCCTGGAAAGATCTGAAGACAGAACCAGGCTGCAAAAGCGGGCTTTGCTCATCTGTTGTCCTCGGAGCCGCCTGGTGGCCCAGATAGGATACTGCGCCTCCGAGCTGCCCGGCCTCCAACCCAGCGGCGTTCCTGCTAACTAGCCATGCTTTTCTTCCAGGCATTTCTCTCATGTAAGGTTAACACCCCAAGTCTAAAAGGGCTTGTGAAGGTCATAGTCCTCCTCCCCCAC
GGGAAATCTAGCTGCTGTAGCCAGAGGGGTGCGGGTGGGACCCTGGAAGGCAGGAGGGGAGTGTGGGTCCAAGCTGGTGCCAATACTAATGCGCTTCTCCCTCCGTGCCTGCTCTGGGTCTGTTTTGTTCTTTGTCACTCTCTCCACCAGAGGGCGGGCAGGGAGAGGCAGCCAGCTGTCTATTCAATGTGCTTTTCAATGGCTTGGTCATTATTAGTAAACTTGTATTAACAATTGAAACTAATATGTGGGAAAGTGCTAAAAGGTGCTATATTGTGAAAAATTATCTATCT
GGCTGGGCTCGAGGGGCTTGTGTCCAACAGTGCTGATGACCACAGCGGTGTGGCCTGGTCACTGGGAGCGGCTGGGCTCGAGGGGCTGGTGTCTTAACAGTGCTGATCATGACCACAGATGGGACATGGTCACAAGGGGGCGCCACATCCCACTTTCCTACCCTAACCGCCTCCTCCCCCCTCAACTTTCTTCCAGCTGGGGCGCTTTGCATTTGTGGCTATTGGTGCGTGTGAACAAGCGCTCCTTGCGCCCCACAGGGCCTCTCCCCTGCTGTGGCGCCGCCTGGACCACGCTTCCTGAACTGCCCTTGGAAGTTCCCCTCTTTCCTCGCGGC
ACTATGTACAGGTCCTTAGTTCTCCAGCCTCCCCAGTGGAACTGTTCAAGTAGAGGTCCCGGGCTTTGGCCCTCCGCATCCTGCTTCCCCTTCCCTGAGGCTTGTGCTTCCTCCAGAAGGGAAAGGGCCCCAGGGCTGCCACTGCCCCCTGGCGGCTGAAGCCAGAGATCCGGGGTAGGTTTGCTTTACGCAGCTGGAAGGGTCCAAGGCTCTTTCTAGCACGTGCCAAGGTCCAGATTTAGGGAAGGGGTGGGGGGAACAGGGACAGGGGACAAAGGCTACTTTTTGCGGGTGTGCTGCCTTCGGGCCTGCAGTCGCTGTCGAGCC
GGGTGGCACCAAGACCACAGCTCCATTGATCCCTGTAGGAATTCTTCCTGCATGTTTGAAAGACAAGAGTTACAGAAACAAAGCAGAGGGAAGATTCTGGGTCATTGCAAAAGGAGAAATTTGCCTGCAGACCAGCAGGGGACGCGGTGAGACCTTCTCTGTGTATTTCTGCAGGACAGGTGCTCACAGCTGGGGAGCCCTCAACTGACAGAGGCCCAGGGCTGCTCCTTCATTTCCTCCTGGGACTCTGCAGCCTTGTCCCATCTGTGCCTGGCAGA
TATTTCGGCAACTTTGGAGTGGCCAGGCTTCCCTTTCCCATGCGCAGCAGGAAGTCCAGGTGGGAATGGGGAGAGGCTGGGAGATCCCTCAGGTCGGCGGCTTTCAGAGCTCTCCAGGCCACGCCTCTCAGTGGCCAGCAGGTGGCAGTTCTGAGCCTTCCACCTGGCCACCCTCCTTCCTCCACCCCCGGGGTGCCCGTCCCCCCAGTCCACATACCACAGAGTCCCAGGTGGCTGGAGAGAGCTCCTGGCTTCCAGGCCCTGGGCCATTCTGAGAAGCTGGATG
CCTACCAGAGTTAAATTATGCTCTGGACTTATTTTAGCTGTGGAACCTGTGCTAAAGAAGACTTCTAGGTGGGAGGCCTCGCCACTCAGAATTGGCTCTGTGTGGGCAGAGAGCAACCCCTAGTGGGCTTGTGGAAAGCATACTCTGAAAGCCACGTTTCTTCTTTTTCTTTTTGAGACAGGGTCTCCATCTGTCATCCAGGCTGGAGTCCAATGGTGTGATCATAGCTCACTGCAGCCTCGATCTCCCAGG
CCTTTTTGTACTGTACTCTTTGGAAGAAAGTCACTGTTTATTTATAGCCCACACCATGCATCAGGGAGCTGCCCTCCTGGCAGCTGGTGCCTGTGAGGTTGATACTGGAAGCGCAAAGGTAAGACAGTGACACCTGCTGGTTGAAACATAGTGTCTACTCTTCCATAGACACTAGAAGAGAATGGAAGAATTTCCGGAATGCCCAAAGTGGATCCAGAATATCTTTAAGTGTGGTTTCTGATGGTCTGGATAGAAGCAGTTGGTAGGAAGC
GCACGGCGCATGGTAGTGCAGCAGGAACCCGGCCGTTTTCCAGCCTCCGGCAGGAAAACAAACAAAAGGCTGGGTGGCTTCTACTGGGGACGACCGGCCGCTTTCCCTGGGAAAAGTTACCCTGCAGCTCCCCTCGCTGGCCCTGCGCGTCCCTGCACTGCGTCCTGTTCGCCCTGGCTCGCGCGGCCGAGCCGCCAGGCGCAGCTCTGGGCCGAGGGCAGCACAGCGCCCAGGGACCCCTAACCCCCGCTGACCGCAAGGCGATCTCCGACTCCGAACGAACGCCTCGTTGCAG
CAGCCATGCTGCTTGTCAAGGTTCCCACGGCGCGCGCCGTTGACGCAAGCACAATCCCATGTCCCCGGCGCTCGTTTTACGCCATCCACCAACGACCACGCCCCTAGGAATTTCCCCTCTTTTCGCTGCATTACGCAGCCCTGACCAGCAGGGGGAACCGCGTTTTCGCGCTTCGAGAACGGGAGCTTAGAGCCTCGGAAATGCATTGAGCACGCAGGAAAGCCAACCGACTGCTCTTTTAAGGGCAGGCAAATGTGTGTTTTCGCACAGAGGCTTATTGGATTAAGTAGGTAGCT
ATTTCATTTGGAAAACTCTTGGTCAGAATCCACTAAAGGTGGACAAAAGCATCCCTGTGCCCTTGCGAATCCTTTGATGAAGGGACAGCCAAAAGAAATGCATGCATAGATTAATGACAAATGACCAACAGGAGGCAGCATCTGCTATGGCTACGCACACAGGCTCTGGGGTCAGACAACTTCATGTTGATTCAGGCTCTGACACTTGCTGTATGGATGACTTTGCACCAATCACAGCCCTAATTTCCTCATCTACTAAATAGGGA
ATGGAGGCCATGTTCATGTTGGCTGCCGTGGTCCTCCATTAGGCCAGGCAGTGGATGAGGGGTAGCAGAGGGGCCTCTGCCTTCAGGGGTTTTGCCCCCGACCTACTCGTTCCACCCAGATGGACGCCCTGAGCCGGGGAGGAGGCGCGCCCCCTGGTGGAGACGCTATGGTTGCTGCATCCGCAGGAGCCCAGGCGGAAGAGATGCTAAAGGGAGCGGAGACACACTGGCTGGCTAGAGAGGCCTGGGAGGTCGGGGTGTTATTTTTGTGTGATTGATCTGGCTTTTGGATACTTAACAGCAGAGAAAGGGAG
CAGCCTGAGGGGGCGGCTATAAAACGAGTCATTGAGGTGGGAGGGAACCTGGAAATTGGGACCTCACGCACCATATTTCCCGCGCTCTCCCCTGGGACGTGCCGTCCCTGCTGCAGTCGCAGCGTGGCGCCCTCGCTCCACGCAGGGATCCTGAGCCAATGGCGGAAGCGGAGTGCGCGGCGAGGTCGCAGTTGCGTTTCTCGCACTCCCCACTGCGGGGAGCCCGTGGGCCCCGCACTGCAGGGAAGCTGCCGGCCCAGGTCTCCTGGGTGGCAAGAAGACGCCTGTGGTGTGGAAGAACCTCGCCCGCAGCCCAGCACGTGTAGAA
TAACTTCTACTTGCTCATGTTGTCAGCCCTACGTGTTGCCATCAACCACAGGGTAATTAGTGAGGGAAAGGATCAAGCGGCTTCTGTTGTGACAAAGAGTGCAGCATTTGTAGGTGATCCTTACCTAGGCTGGAAAATCGGGTACTTCCCTTGGTTGCCATTAGATGTCACTCGAGACAGGCAGGCATTTCCTCAGAGGTGGTTGTAGAACTAACTAACTGTAAAGGAATGCAGTCCTTTGGCTCCAAAAATGGATTCGACCTTGCTGCCCGGACTCGCCGCACTAGAAGTGCCAGGAAACGTTGTTTGATGGAGCGTGGAGGAAATATCCTGTTGCACCATATGTAAT
GTGCTCAAGAAGCGACAGACTTGCTGGCCACAGTTCCCAAATGGTGCGGCTAAGCCGCCCTGGGGTGCTGCAGTGAGGTCAGCTGTGGGAAGTCAGCTGTGGGATAGTGCAGTGCTGTGGGATAGTCTGAAGTTTCAAGGAAAACACAGCGACACCTGTCGGACCCTGGGTGAACTACTGGCTCAAGGTAGTCACAGTTTCAACATTCCATTCCGCTACATTCCCTTTGATGACAGCATTTGTTTGTGAAACTGGGTATTGGCCGTTGCTATGATTAAAAAGCAAGTACCACCAAGACCAGTGCAGAATGG
CTTTTCTTGGGCCCCTTGCTGGCCCCTGGCCCTCTGTGTCTCTCAAATCACACGCAGGAAATGGAGACACAGAGTCTGAAAATTGCAATGGTGAACATAGTGTCACGATTCCCAGAGCCAAGGGTCCCACTTGGGGAAGAAGAAGTTCCGCTAGTAGCCACCAGGGGCAGCAGAGGACACATCCTGCCCAGCAGCACTGCTGAGGGTTCCCTCTGAGTCCCCCCTCTTTATGAAGAATGAAGAGGTGACTGTTCCCCGCTGCCCACAGGCATGCATTCTCCATAACCCCTGATGTGGGAGGCAGTTTCGCAGAGGATACCCCTCAATTCTG
AACTCCGAGAGCCTCACATTCTGATGGGTGTTTATTAGAAGTTCAAGTTTGCCAGATTGGTTTGCCAGGCTTTCTGGCCCTTACCTGCCCACCCCTCATTTCGCAGAATGTAGTTCCTGAAGGTTCCATGGGTCAGGAACATTGCATGGAAAAGAAAGGGGGGCCCCCTGCTGGCAGCAGCTGGGATCGTCTGACGTGGACCGATTCCTCCCTCCTCACCTCTGAGCGCATGTTTGTCCAGGGTACACCCAGGCTGGAAATTTTTACAAGAGCTCCTGACCTTGCGACATCCAGGATTGGGCCCACAGTGGTTGTTTG
TAATTTGATGTGGCATCTGCACTCCTCAAATGAGAGACAGTACAATCAGCCTGCCTTTACTCCCAACATCCTTATTTCTAAACTCAGTAATAAATCCTCTGTGGCAATAGGATTTGACAATTCGATATTGTACGTCTCGTTAGCGCCACCTACTGAGTGCTGGTCACATTTTGTAAATCTCAGTTAAAAATCACTGGCTGAAAATGCAGAAGGAACCAAATCAAAGTAACAAAAGGATGACAATAGAATGATTACATCTCCAGCTTTTTATTTTCATCAATGCTATTTAAGTA
GATCCTCAATTTTTATCATAAAATAAAGAGAGTCGGTCGGATAATCTCGGTAGTCTTCTCCCCCTCTCCCGTTTTACGAATCTTGAATAAGACCAGACTGTACAGCCGTGGCAAATTACTGCCACCTGGTGGCAGTTATCTAAGGTGAGCTAGCTGTATTTAAGGGATAGAATCACCATCATTCATGCATACTTGTGTTTGCCTAGCATCTATGTGCCAGGCAAGTGTCAGCATTATTGTTTATCCAATTTAGTGTTTTTCTAGATGATGTA
AAAAACTAAGCTGTAAAGAGCCTGATTTGGTTGAGTACATGATGGCACGTCTTTGGAATGCCTCTTACAAGTCCCCTCCAAATGAGCCAGGCACCTTTGGGTAAAAGCCAAAAGGACCAACAGTGTACCATCTAGTGGCAAAATGACACAACTGCAAGTGGGCAGTAAATTCCCCTAGTGAGTTGCAGGAACCTATGCAGTGTCACAGCTTGGGTGTGCCAGCGGGGAGTCAAACCGCCATTCCACGCTTTGAGCTGCTTGGACCTGCCGTACTTGGTCAAAGTACCATGGCATC
CTAAGGGGCTTTGTTCTCAGCCTTCTATGATGCTCTATTCTCAACGTTCTCTGGTCCTAGGAGTCTGAGCCTGACATTCGTTTCCAAGGCTTCCTGCTGTCTCTCCAGGCTCCGCAAGCAGGGCTGGGGCACCCTCAGGCGGCCAATCTGTATCACTACGCCGAGCCTGCCTCTACCAACTTCCAAGACCTAGCTCTAATATTCATACTCATCTCTCAGACAGACCTTGGCTCCCTAAAAGCCAAGGCCCAGAAGATCATACAAGAAATTCCCTCTT
GATGCCCCAGGGAAGATGTGACTGGTGCACGAAATGGGCCGTAGAAATTGTGAAACCTTGATCCTTCTGTTAATTCTACCACCGAGTCATAGCCACAAGGTTTTCAGGGACAGACACTAAAAACAGACTGTGAGCGCCACCTGGTGGCCAGGTGCAGGGCACACCGTATCTGCATTGTCGGGGTCCCCCCCGACTCCCACCCTGTCATATCTTATGATATGCCTGCAACACGATGAGATGATTAACAGGGATTCTTGCACTCCTCTTAATAACAATCACACTGGTGTTTAAGTGAGCCTAGGCAAGGCTTACAAATGCACACAAAAATACTATCAGTCTACCTTCCTGGAGACAGGCAAGAGAAGCAGAAGCTAAAACGCACCGTAGAATAATCAGAGCTAGTGTCTATGTGGGGAGCCAGGCATGGTCTATGTACTCTTACATGTACTAACTTATGAAAATGCTTTCAACAACCCTGAAATTACGACTGTCACC
AATAAACCACTTGTGAGGCTGTTTCAGAACAAAATCCTCTCATCTAGGAGAGTTTGTCTCATTTCCTGCAAGTGCCTGAGCCCTGGCTCAGCAGATGCCCAAAATGTTCATGGTTCAGACATGAACTGAGCAGCTGCAGGGTCCTGTAATGGCCAGCAGAGGGCAGCACCGAACACGCCCAAGCTCACCTCGAGTTGCCCATTACTCGAGCAAGCGGGGGAAAATGGGCAAGTTTCCCCACTTTAAACGCCTTCTTTTGCAGGCTACAATTCTTTACTAGCCATTGCTTAGCTCCCAGA
AGACTCAGCTCCTGCCCACACGGAGCCTGGGAGCAGGGGAAGGCTGGAAGATACCGATTGGAAAGGTATCTCAGGAGCATGAATTATTGCCAGGGCACGGGTGATCCAGGGGTGCACCCCGCAGAGCACCTGCCCCCTTGTGGAAGCCCAGCTACCTGCAGCCTGAGCGCTGAGAACCTGACCAGCACCTGCAGAGACTGCAGAATGATCCTCAGTGGGTCCTCCTGAGCCGTCCTGCCTCCACCTCAAGCCCCTAGCAGAGAGGATCCCGGCCAGC
ATAATAATCCTCGCTCTACAATCATAACCTAGGAAAAACCAGGCCATACAGAGATAGGAGCTGAAGAGACATAGTGAGAAGTGACCAGAAGACAAGAGTGAGAGCCTTCTGTTAAGCCCGGACAAGGCCACTAGAGGGCTCCTTGGTCTAGCGGTAACGCCAGCATCTGGGAAGAGGCCCGTTGCCAAGCGGACCCAACCGTGGTCTAGCGGTAGCGTCAGTGTCAAGGAAAAACACCCGCTACTTAGCATACCGGGAAAGGGAATCTCCCT
GAATCAAGGGAACACGAAATACAAATCTGGACATGCCCACATGTACTTTTCCATTTAGAAACAGACCCAAGAAACAAGTGGTGCGTTTACCCATTTTTTCGAGACTAAAGCCCTTGCTTAGTAGCCCCCAAAGTTAGCGTTAGCCTGCCCTCTAGTGGTGCCTGAAAACGTGTGCTAGACTGTGGTGCCCAATGCAGAGCTTTGCTTGTCCCAGAGATAGACGCTTGAAAACCTCAAGATTAGAAGGAACGCTTCAGCAGCTTTCCAGTAAATACAGTAGGTGGAGACACACACTGGAAAACTGCAACCTAGGCAACATTGCTTTCGTTTGACTCTTAGAAGATTGCTAGGCACCCAGAGTTATTGAAACTCGGGTTGACCATAATTTGTCATGCTTAATATTTCC
AGCTGGTGAAGGCATGCAGTGCTGGAAGGGTCCTGAGGGGGACGGTCCCTGCCTAGGGTCCCCTGCGCAGCCTGGGAAGGCTGGCCACTGCTGTCTGCAGATGAGCTGGTTGTCCCGGCTGTCCTGGACTCCCTAAAGGCAGGTGCGCACACAACCACTAGAGGGCAGCATGGGCTGGCGAACGGGGAGCCCGGGCATGAATGATTTCAGGGTTCACACGGGTCCTCAACTTCTCCAAACTGCAAGAGGGGAAGGGTCATTCCGGCCCACGCACCACGCAGGGTGGCAGTGAGGCTGAGAGGAGAGA
TGGCTCCCTATTGGTGCTCTTTTCACTTCATTACCATATAAAAGCAGCTAAACAAAGGTTTCTCAGCTTCTCATGACAATGGCTACTTGGTCCTTTTATATGCCTCATCTCTGCTCATTCTCACTCTTGTCTAACCTAGGTTCTAGCAGCTGCACACAGATGCAGCTGTGACCTCGAGAGGGCAGCACTCGTTAAGATGACTCCAAAATACAATCTCTTATCTGAGACCCAAAAATAGAGTGAATATATCGTCCTGTCCTAACGAAAAAAAGAAAAATGCATTAGAAAGTGTCTCAACTGCTTCTGATGATGATATATATGCATT
GACGGTCATGGGGACGGAAGAGGTTCAGCATCCTGCACGGGCCCTTACCAAGGCTCACTAGGCTGACACCATGGCTGAGCGCCCTCTCTATTGACAAGAGACTTGCACCCAGTCCCTGGGATGGACCAGCTGGCCACCTGCTGGCAGGCTGGTCACACTGCGGAGGGGGCTGAGATTGGCTTTCACTGCACTGACCCATAATGTGGACATGGACCTGCTGGCCCTGCAGGGCACACAGCACTGCTTCCGACTAGGGGACCCCATTCACAGCTAGAGACATGCAGCAGTGTGTTC
GCCAGGTAGGCAGCATTACCTCCATTTCACAGCAGAAAAATAATTGAGATTCAGGGAAGTTCAGTGCCTGGCTCAGGACTGCAGCTGGAGGGGTCCGGGAGAGGCTCTAACCCTCCGGCTTGAAGGTGTAGTTTCAGACTTGGCCACTTGGTGTCACTCTCTCCAAACTGTCGGAAGAACCTCTGAGCCGGCCGGTTTGTGGGGGACTCCCTGCCCAGCTAGTTGCACACGAATCCCCAGTCCGGCAAAGGAGCCCCTCCTGTCCTCCCTCCGCCCTGTCACCCTTGAGGGGTGCAGAATTT
AGCTCGTAGCCTGTTTCACCCGGGTGCACAGCTGGGCACTCACTTTCTTCATGGCTTTTAGCAAGTGAAACAAGAGAAGGAAAGTGGACGCCAGCCCAGCCCGCTAGGCCACCTGTTGGCTGGACACCTCCCTCACCCTTCCTGAGCCTGAAGTTCCCCTAACCACCCACAGAGGGCGTGCACCCCAACCCGTGTACCCAAAGGTACCACCTGGCCTGGTGCCCATGAAGATGCCCATTCGGTGGGCCCAGCCCTGGCCCCAGGGGAGCCCTGCTCCTTGTCCCCAACTCAGCAGGGCCCAGCTCCCACTCACAGGGCACCGTGGTGCCATAGCGATC
CACACGGGTTGGGGAGGGGCAGAGGCTGACAGGGGACCTGGAGATGGCCCCGCCCCCTCTGTGCTGCTGGAGGGTGCTGGATATTAGGTCCTGTTTACCTGCGGCCCCGCCCAGACCCTTGCATGGACTCTGGCATCCCCCAGTGGCCACATTGGACATTGCAGGCCTGGGTCTCTTGTCTCCCACACACATCAGGCCCCGCCCCTCTTCCTGGCTCAGAGGCGTGGTGGAGTGGGCTAGAGGGTGGGCTGGGCACCTTCTACCCTCCAGTGTTTCCTAACATCCCCCATCCA
TTGCTTCCTTGCTCCATGAGTTCCGATCAAGGCATGGGATGGTGGGCTCCATTTCAGTCGTAATTTCCAAAATCCACAGCCTGGAAAAATCTAGACGCTGATTTTCAGAGACTCCCCATGGCTGCCGCAAGGGGGCGCATGGCCCCTGGCAACTCGGGGCGCCGTGCACGCACCGCGTCTCATCCACACAGCGGCAGTCACTTTGCGGCCACTATGAGGACTGAGCTTCCTCTCCCCAGGACCCGCATGGGAGAGACCGCGGCTTCGAGACACCTGGGGACACCTGGGGA
CTCCTGCCTTAGCCTCCTGAGTAGCTGGGATTACAGGTGCCTGCCACCACGCCCGGCTAGCTACAACAGTTTTAATTCCTTGTTAAACTGAATTTAATTTTCTCAGACTGGGAGAATGGTGCCATCTTGTGGACATGAGAGAGCAGCGCCGCACGTCCCACACCCCATGCAAAGGAAAATATAAACACGTCTCTTCTCGTTGGTGCACTTACTAGCAGACCATGATTTCCATTAGCTACAACTACTGAACCATTTGTTATCTATTAAAATTGCCCTAAG
ATCAGAACTACCTACAGATTGAGTTCTGCGGAAGTTGAATCCTGGTGCTTTCATGCATGTGTATGCAACTCACCACTGAGAGAGGCCTTGGACCTTTGGATCCTCTTTCTTTCGAAGAAGCTGTTGAGTTAGTTCAAGGCCACTAGGTGGTGCTCGTGCACCCTGATAAGTTAGCACGTGTTTCATTCCTTGGTAATGTGCCCTTTGCTTAGACCTCATGGTCACAAGTACAAGAAGCTAGTGATTATCCCTAAAGCTATACCAGACAGATTGAGC
CAAGGCAGGCACCCAGGTCTCGAGGTTCCAGGAGAGGGACGCGCTGTGACCACCAGCCCCCTAGGCTCCTGTCTGCTCGATGAGCGTCCACTCGCCAGTTCCAGCCGCGAGCGCCCCCAGCACTCCCGGAGCTGGGCCGGGCGCCGCCTTCCCTCGGGCGGCCGGCAGGGGTCAGTGTTTGGCCGCAGGTGAACAGACAGCGGCCGGGGCTGAATCTGGTTCTTCTAGCTGGGTCTTGCCCCTGCCAATCTGTCTGGACTTGTCCCCTGGCCGTTAACTGGGTTCTAGCCTATCGAGACTC
GGAACAAAAACTATTTCATTTGCAGCATTTTCAGATGATTTCCAAGGTCTCCATCTTTCTTGTCTCCTTGAAAATGCAGTCCCAGAAATGCACAACTAATGCTTTTGTTAAGGGTCGTTGCCCAATATGCTAAATTGTAAGAAACCATCTCCCTCTGCTGGTAATATGGCATAACGACAAAGCTTAAATATAGGAGTCACTTGCATTTAGGAAAAACTATTGCTCCAGAACGAGGTTATGTCTGACAGTTTCTGTATACTTTTTTTTTTTTTAGACGGACTCTTGCTCTGTCGCCC
CTGCTATAAAAAGCACAAATCCTATCACGCTGGATCTGAACTGGATCTGAAATAATATTGGGGATCGCCAAGGGGCTCAGATATTTCTTTAAGTCGCCCGTGAGCAAGAACCATCAACTTGGCCACATCCTCGTTTGTCCAGCAGAGGGCAGCTGATTCCCAGCCGCTTGGAATTGCTCTGCCCAGAAGGGCTCACTTTTTTTTTCCTCTTTGAAATTCTGAAATTGATGGGAGATTCAAAAAAAAAAAAAAAAAAAAAAAATCCC
CTCTTCTTTCCTGGATGCAAGCATCTTAACCTTGACACGTTGCTCTTTCGGTGATTTTAGTCTGTCATTTTGATGCTGGAAATATAGATGGGGAATAGAGGAGCCAGCTTCAGCAAATTCATAGCTACAGCGCCTGAATGGACACTAGATGGCAGTACGACAGGCAGACTCCAATTGAGGTTTCAACAGTGGAACTTAACGTTCTAGCCGGAAGGAGCCTTAGACACCATCCAGTCCAACCCCTCATTTTTTTGCAGCAAACAAATAAAAAACCCCAAGAACAAGAAACAG
AAAAAAAAAAAAAAAAAAAAAGAAAAGAAAAATGAGGGTCCTCACTCAGCTTTGGAAGTAACAGAACCCTTGTATTACTCTAAGCAGAGAAGCTGAATATATAAACCAGACCCAAATGCAGCTGCTCAGCAGGCCTCAAGGTGGAGACTTGCACCCTGCTTCCTGCACTCCCTACCCCATCCTCTAGAGGCACCTCCCAGAAACCCAGGCCCTCCAGGATGGACCTTGCATGAAGGTCCCTGGATCCCTGAAACATTAAGGTCTCTTCGAGATGTGAAGTTCCCAAAAGTCTAAGATTCCAATTCTAA
ATTGGGGGAAGACCAGGCACTCCGGTTTGGAGGGGAAGCACTGGAGGCTTTGGTGTGTCTAGAGGGCAGGGTCACCTGGAAGGGGAGGGTCTACTCCTTGGGAGTACAGATGGCCACATCCAATCTTTGCAGGGCACCCTGCCAGGTCTGGAGGCCACCATCTGGTGGCGTGAAGCAGGCATTGCAAGTGGATGGACGCCCATGCTCAGGGCACGGTCAGGGTGTGTGTACACACAAGCCTGCAGTCTGCCGAGGCGATTGTGAATTTGTGTATGTTTGAGTGTGTACGCATTTGTGCACATGCTTCTTTGTATTGATGAATGTGTGTGCA
GCTCTCCAATCAGCGGCATTGAGCTGTCCATTACCTGTGGGGAGGAAGGGAGAGCTGAGGGACCCCCATGCCAGGAGAGATGGCGGTTGGGCATCACATCCCAGAAGTGGGGGCTCAGGGCTCAGGACAGAAGTGACCACCAGATGGCGATGTCCTCCATGCAAATCACCTCCAGCTGGGACTGGCCGGCAGCGACATCAGTTCCCTTCGGTTCAGTCTAAACCACTCCCTGGAGGTAGTTCAATTCGGCCCACGTTTGCTGGATGACAGCAATGCGACAAGGGCCAGGGAGCCTCTGC
CTCAGACTAGAGAGAGCTGCTCAGAAATAACCTGCAGTTCTGCAATTAGAGGGTGAGAGCTCGGGTCTGGGTGGCCCAGGCCTGGGTTTCTCCAGCTGGGAATAGGACTTGTGCTGCCCTCCTGAGTCCACTAGGGGGCGATGTCTGTCTGGGCCATGTCTTCTGAGCATTCTCAGAATCACGGGGCAGCGGTCAGACCATCTGTTAATCCGGAAGCTCTCATTTCATGGATATAGGCTGACAGTCTTGGCCAGACTTGACTCCCTTTCCTGAATACT
TCCTGTGACATGAATATCAAGGAATGTCCCCAGGCAACCCGTGCCTGCTCAGCCGCTGTAATTGAGACAGACCCCACCTCTTGCGACAGAGCCTTTCTGGGTCTAAAAGAAGCAGGAACAACAAAGAAGCAAACAACTGGGGCTCGAGTCTACCCGCAGGGACGCCCGCAGACACCAGGTGGCGCCCGAGTCTGGCCGAACGCTGAGCTCCCCTCGGTCTGATTTCTGAGGGGGCACAGCGTCCACCGACTGTCAAATAGAGTGGGTGGAGGTGATGGCCAGCCAAAGAGAGGTGTCCTAGCTATGGTTGGGTGGCCTGTGGGGGAGATGCTACGT
GGATGGGGGTGGTCAGTCAGCTCCCTACTCACCATGGCTGGGCCAGGGTCAGGAAGTAGCCCCCTAGCTGCACGCCGGTCACCAGGACCATCTGCAGCAGCAGGCTGCTGAGCACGGGCACGCTGAGCAGCGCCCCCGGTGGCCGCACCCGTCCCAGGACCAGCGCTGGCCCCGTGCGGCTCATGAGCACTGCCACTGTGGTGGTGATGACCAGGTCGATGGCCAGGAACTGCAGGTCACCCAGGTTGGTGTTGATCTGCCACAGGGAAGGGAGGACAGAGGGG
CTGTGTGGGTGCGGACATGGCCCTGCAGTAACCAGGGCCTGGAGAAGGCCTTGCCACAGATCTTGCAGGTGCAGGGCAGCGTGTGAGTGCGGATGTGCATCTTGAGGGCACCCAGGCTGGTGTACTCCTTGTCGCAGTACTTGCAGGTGAAGACACGCCCCACCTGCAGGTGGCAGTGCAGCTGCCGGTGCCTGGCCAGCCCGGCCAGCGTGTGGTAGGGTTTGTGGCAGTGGAAGCACTCAAAGCCGCCCGGGGCTCGGGGCATCCGCTCAGCCCCAAGCAGTTTTTCCGGAGCC
TTCTAAATATGCTTCTGTCCCAAGAGTAACCTCCCCTCCTCACCAATCCTTGCTGACAGCAGAAATGAGTGCTATTACAACCTTACAGAATGGCTTAAGGTACAAATATGGATGATTCTAGCTTGCTCTCTGGCACCACCTACTGATCAAACAGCATTTCAATGTAAAACAACACAATCTGAATTTTCCTCTTCTCAATACAACCTATGCTTTGGAAAAAATCTAGGTACTCTCTCAGTCCACTCATCTGGATTCTGCACAGATATTAACATCTCAA
ATCCTTCATGGCTTACCAAATTAACAAATTCCAGGCGGAAATGGTCTCTTGAAGTGTGTAGGAATCACTGTGCTGTTTTTGAAGTCTTGCATGAAAGAAACCTCAGGGCTCGGAGACCAGGCTCACATCCTTTCGTGCCCTGCAGAGGGCGACCCGCTCTTGCAATCGGATTTTCTGTATTGTGAGGGAGTTACTGTGAAGTGTGCCTCCTTTTTGTGTGGCTAACCCCCAGGGCTGGGACGGAAGAGGAATTGAACTGGCATAGTAAATTAAAATGCAATTTGAACTTCAATGCAGCCTTTCAAATGAGGCTC
ATTTGGGAAGTTCTCTTCTGGTTGCTGTATCTGACGAGCCAAGCTAACTGCATTTTTACTGTCCTGGAAAAACTTTATTTTGACCTGAGGAAGAGCTGGTAACATCCTGAGATTTGGAAACAGGTCCTGGGAGATGCTACTGCCTTCTTCCAGGAGGGGGTGCTGCCGGACAAGTCTAGAACCAGTGTGGGTTCAGTCACCCATGGAGACCAGAACCCTGTGGGCTCCCTTGGCCACAGGCATCTGGGCACATCTGTCTTCCCCATCCCCAGTGTGGGACTGACCAGCTCTGATGCCCAGGATAACTCGATG
CTGAGGTCAGCATATACACTGGCCCTCTCTAAGCATTTGTATCCCCGTGGAATTGGAAAGTGACGACTTTGAAGAAGGACGGGGCTCACTTGCTAAGCCTCAAACTAGAGCAATTACAATTTAACATGTAAACATTCTATGTTTAACAGCAGCATCTGCTGGTGGGACATTGGTATTGCAGCCTAGCTCTGACCTTTGCAACCCCGGGAAGTAGAGAATGGGGGAATCTGAAAGGAGCAGAGTGGCATGATCTTGGTGGCAGAGTTCTCAAACAAGAAAAATGTAAAAGGCTGAGTGGCTCTACAA
GACCTCTAGACCCACAGAGCCTGAGGTCGGGATGAGAGAATGTCAAATTTTTGCTGATGGATCACTAAAGGCATTTTTGAGTGGAGCCACTACAATTTACTCCTTGATTCTGGACTCGTGGATCCTGACTGTGGGAGAAACAGCACCATCTATTGGGCACTGATGCACAGCACATGCCCCATCCTGGAAGACATTGCCCAACCCTACACATACTTGCCACTTGCCTGGTGCAGTAATGGAGTCTCCATGCAGTCATTAAACCATTCATATAAGCCACATGTCTCAGAATGTTGGGGACAAGAGTAAGAATCT
CAAGTGGCGGGAGGGTTGTGGGTGTCTTTATCAGGCTAGAGTCATGGAAAGAATGTGCCCCTTTCAGACCTTGACCTCCGTTGGGGTTACATCTTTAAAGGCACCGTCTTTCCACTTTGGAAATGGAAGTGTCCCACTTGCTGTGCTGACGGACACTAGAGGGCGGAGTTCCCCATCTTTCAGGCAATGTGAAGGCTCAGTCCACTTCTCCACTTCTGCAACTACAGAGGTGATTATTTGGGACCACTGGATTGGGGGGAGAAAGTCAGTGTCTCCCAAGGGGTACGGCACAGGACAGAGAAC
AGAGTAGGTGCTGCACGGGAGTTTATTTCCCATCCACCCCCAAACAAACGTCTCTAAGAGTTGATGGAGTAGGAAAGTCAAGCTTGCCTGGTTCCAGGTGGAGCAATCTTTGAGGTGTAAGTTACACTCCAGTCTCCCGAGGGATCAGGCTCAAGTCTGTCCTCTACAGGGCTTTGTCCTCAATCACACCTTGCTTGGCTTCTTCCCATTCCTGTCCTGCTTTCCTCTTCTCTTACTGGTTTCTCCTGGGAGCACTACCTGAATAAATCACTTGCACAGGAATCCTCATTCATGATGTACTTCTGGGGAATTAGAAGGCCCCTTTGAAACGGATCTTCACTGTGATGCTCTGCGTTGCTGCTTTCCACCACTAAGGGGCGATATCATCACATTGGATGCCGAGAAAGTTTGCGCATGGAACAACTGCTGGTTATAGACCAACAAGCCAAAATCACAGGGAATCATCACGCAAGAAGCAAAAACTAGATGCTGAGTTAATTATTTCCAAAATGTAATTCAAGCTCCACATTGTTAT
GCCTGCCTTGGCCTCCCAAAGTGCTGGGATTTCAGGCGTGAGCCGCCGTGCGTGGCCGACTTATCTTATTTTTTAATGGAATGCCGTGCTTGCTATGTCGAGAAGGAACGATGGTATGCTGTGCTTGCCCCCTGCTGGTAGCAGGGAGGTGGGTTGGCGACCACTGTGAAAATCCAAGGGAGAGGTGAGCACGGTTTGCTCAGGATGTTGGCAGGAAGGCAAGGTGGTCAAACATGGTTGCATTTGAGATCTATTTTGAAGGAGGAGCCATTAGGATTCACTGGTTGTTGGG
CCCCCTAGTTTTCTTCACTTCTAGAATGCATCTTTTGGGAGACAGTATTTGAGACAAAAAAGGAGATGAAGGAGAAACAATGAAAGAAGCTTAAGAAGAGGGAGAAATGGATGCTGGGTAAAAAGAATCAACAACTGTCCACCAGAGGGAGTGATATGGTCAGGCTGAAATCTGAAAAAAAATACCTAGTTTGGCCCAGCAATGTCTGAGTTGGAGGAGAAGACAGGAAGAGATGCTAGACCACTGCAATAATGATGTGCTGAGCAGAGCTGGACTGAGT
CTTAGCCAGATAGTGGCTATATTTTATCCTATAGCTGCCATAACAAATTACCACAAACTGGTGGCATAAAACATGAAATTTATTTTCTGAGTCCGAAAGGCCAGAAGTCTGAAATCAAGATATCAGCAAAGGCCGCAGGCGCCATCTAGTGGCTCTAGTGGAGATTCCTTCCTCACAACTTCCAGCTTTTGGTGACCACTGCCATTCCCTGGCTTCCTCGGCTTCCTTGGCTTGCGGCCACAGCATGCCAATCTCTGCCTCCATCTTCACAACGCCTTCTCTGTGCGTGCCATGTGCTTTCTCCTGTGTGTATCT
AGTGGCATCTCATAGCCGAGTTGAATGGGCCCCACGAGTGCCCTGGCCCTTGTGGGACCTGTCCCTCCAGACTCTTAGCTTTTTGTCCCCAAGTTTTCAGTCCAAGGCATTTCCCGCAGGCTTAGGAAGGAAAGGAGCTCCTGGACTCTGGGCCAGCTGCGCCCCCTACTGGAAGATCCCAGGCTGCACGTGAAGTCAGATTTGGGGTGAGGAGCCCTGAGGCCCCAACAATCTCTGTTTCATTCCTGAGGATGCTGAGGGCCTGAGCCAGGACTTGGCTCCGGGTCTTCTCTTTTCCAGTAAGAAACAGGCCACGTG
CTTTTCTTTCTTTAGGACACTTTCCTAGATCTTTCCACTGTTAACCCAACCATCCAGATCTCCTAAACTCTCCTGAGAACTTAGAAATTAACTCCTTTCCTCTTCCCTATTTGGCTGCGCTAATAGAGCAGGCATGCAATACTAAGCTTCACAGCTAGGTGTCCTCATAATGCAATGACTTCCTTTGGCAGCCTAGTCATTGACAGCTGACTTTGAGTCAAGAAAGTAAGTTTTCTCTCTCCTTTATGTTTAATTTCTATTTAGGGAGATTCCTTATGAGGGATACTTATGAAGG
ATATGCTACAAAGCTGATGAACCTTGAAAACATCTAAGTGCAAGAAACCCTTCAGCGAAGGCCACACGTGATATGATTTCACTTGTATGAAAAATCCAGAGAAGGTAGACGAATAGACGGGTGGCAGATTCGCGGCTGACAGCAGGGGGAGCTCTAATGGGAGCTCAGGGGCCAGCTCTGGTGCTAGAGGCGCCGAGTGGGAGATGGGGCGTGACTACTTACCAGGGGCAGGGTTTCCGTTTGGGGTGATGGAAGTGTTTAGAACTGAGAGTGGTGATGGTGCCCA
CTCCCACCTTGGCCTCCCAAAGTATTAGGATTACAGGCGTGAGCCACCGCGCCCGGCCATCCTCATCTATTTAACACTAAAAAGCCCGTCACAGGAAGGCAAACTCCACACAGGCTGGCCTGCCACACACACTCTGTCTCCAGCAGAGGGAGCTACAGCCCTGGGATGGGAGCCTCACCTTCCCACCAATTCTGCATCCTGGGGTGGGAAGCAGAGCCGGGAGACCCTCCTGGCTCCCTTCTCTCTGCCTCCCTCACTGCTCTGCAAAGATGAC
ACTTAAGTGAGGGAAGTAGGGCCCAGAGCAGAGACCCAAGGGACAGTGCTGGTGGCAGCTGCCCCACGGAAAAGCAGAGAGAGAGCCTGGATGACTCACGGGGTCCAGCCACACCTCCCTCCCCAGGCTCCTTGAGAAGTGGAGTGATCCTGGCGCACCCCCTTGTGGTGGGAGGATGGCATTGTCCACAGCGAGGGGCCCCTCTGGTGGGAAGAGGGTACGCCAGCTCCAGTTCCCCTTCAACACATCCCTCCAATTTAATCACTGCCTCAGACTCCTGGTCAGCATCTCCCAGTCATCAACCTCTGAGGGAGTGGGACTACAGGTA
AGTGTCTGGTACATAATATGCATGCAATATATACCTGACAAGTTTGACTAGTGAGGAATCTGGGATAGTAGATATGAAAACACTGCAAATTACAAGGAGTTCTTCAAAAGGAAGGATAGAGTGATATGTGATGTTGCAATTCCACAATCTACCTACAGAGGGCGACGCCGAACCCAAGGGAATGCTCCAGTGACGGTGGCCTTTCAGCAGAGTTGGGTGCTGTGACATTTAAGGGAAAGGGAGGTCTATGACCCTTGCATCACACCACACAGTGATGATGCAGAGTCTGCTCCAATGATTCCCAAGACCCATACGGGTTAATTCCGGCAAAGGAAC
TTGTGTTTTGTAATAGCCTGCCTCACTGCAAATATAATAAAGCCTAAAGAACTCGTAAAACAGGAAGCTGATTCGGTTTTACGGAATATAGATAGGCCCTTGAACTTGAAAGGTTGTAAAAACGGAACAAATCATGTATTCGATGGCGCCACCTGTTGTCAATGTGTGATATTGCAGCTTGTCCAGGAAAGGAGGAAAGAGGCCGCTCCAAGGGTGACCTCAGAAGATCCCAGCCCCGTCTTGACAATCGTGGAGACAAGAGTCCAGAGCCAGGAATGGACTGACTAATGCTGGAAAATGCCACAGAGGAA
GCCACAAGTCTCTTACAGTTCCAGAGACGTTCTCAGTCAAACACAACTTCCTGGCCCTCCTTGCAGACTTTGCTGGCTTTGAACTTGAAAATGGCCTCAGCCATCTGTCTTCCTGCTGCCACCTTGTGGATGCATTGTGTCCTGTGACTATAGCAGGGTGCTTGACCCTGCTACACTCCAGCAAGACTTCTTGTGTCCTTCCTAGCCCGTAGTCCCACTACCCACTACCCACTCCTGTTTTCAGCTTCTCCATTTAGAAGCAAGGG
AGCCAAACCATATCACAATCCTTTAATTCAACCCCAAGGAAAACTCCACCCCTAACCACAGCTGTTAAGTTGTAACCATCCAGACTCATCACACTGAGCTCCTCCTCCTGGGGATGGGGTGATGGGAGAAACCTTCAGCTCCCTCTAGAGGCCAGAGTGTGAATCACAATCATTGCAGCCCTGATCCTTGATCTTTAATGGAAGTTCTATTGGAAACCGGCAGGGGTACCTGACTCTGACAGCTCATTAGACTTCTCAGAGGCCACTAAAAATACACTGTTGTCTGAGACTCATTCTACAGTTAT
CCTCCTCCACGGCCCCAGCCTTCCCGTTTCTGAATAGACCACACTCCTCTCCCCTTGTCCAGAGCTATCAGAACCCTGCCTCTTGCCAATCAAATGGCCCGCCACTGTCCACTCCCTGGAATGTAGCACCACCTAGTGGCAGCCTGCAGCCTGACAGCGCCGCAAGTGAAATTTCAGCACAGCAAGTCTTTACTGATTATCAACCATACACAAGGCATTATGCCAGGCCTTTACAGGTGGGCAGAAAATCACAAAGACAAACAAACAAAACCTTGAGATGTG
AAAAGGGGGTCCAGGGTGAGCAGCGGGCTCGAGATGGGGGTGTCTGCTGGAGCCTCTTCCCAGCTGCCCAGTGCGTAGACCTCAGGGACACCTTGCCAGCCTCCCCTCCCCGGCCTTCCCTCCACACCCCAGGCTGTGCTGCACCCTACGGCCACCAGACGGCGTGCAGAGCCCAGCAGGCATACAAGGCCTGGCGGGTGGAAAGGGGGCCTGGCCAATGGGCTCATTTGTTGGCCGGAGCAGGCAGTCAATGGCCTGGGACAGCAGAGGTGCTGATTAAGATGCCACACTTGAGTTAG
GTTACTTCACAGGAGAAACAAGAAAAAAAAAATTATCTGTTCACCTCATTAGTGCCCTTTTCTTAGTCATGACATCCTCTTAGACTGGCTCAGTTCCAGGAAGAGGTTTTAGAAAATACCAGAGAGGCAGTGCTGCCACCCTGTGACCATCGTCAGTAAATGCGCTTAACTCTGACCAGTGTCAACAGCAAAGGAGAGGGACTGCAGATGGAGGTGAAGTCCAAGTCGCAGACTAGATGAGAGAATCACAGCCACCCACAATTACTTAAACAGAGGGACCT
TTTGGGCCTGGGTGGAAAGGGTCCCCCTTCGTTTGCGTTTAGAATGGCTGAGCCCCGCGCGCACTGCCTCAGCCTGGCCTGCCAGCCCCCGAGCCTGGGCCCAGCTTGACGCTGCAGCGCTATTCATCGACTCCCCGGCAGGGGGAGCCGCTGCGCACCGCCACCGCCAGGCAGCAAAGCGCTCAGCTTCCTTTTAAGGCCTCTTCATCCCCCCACCCCCAAACACTTTTCACAGAGTTTCTCACCCCTTTCTTCCCTCTGGAGGGGCTCCTTGAA
AATATTTTGCTGAAAATTAAGTTAGATATCACTGCTCTCAGATCTGCTCTCAGAGCAAGGCAAACATCCTGATCAGGAGGTAAACCCACCACTAGTTGCCAGGAAATTGACGCGGTCTGTGAGTATGTGCTGCCATCCAGTGGCCAATGTAGAGATGGCACCTCTGAGGGCGGGGGGCCACGGGTGACCTTGAGGATTGAAGCCCTCCCTGATTGGGTCCTGGGGAGAGGGCCACAAGATTAGCCCAGTGATTGTGGATGGGGCTGACACGGAAGAGCCCCTTGGCCTC
TATGAGAAATATGTCAAATAATGTTGACTTGTGAAATGTGAGATGAAAAATAAACTAGCAAAAGCCAGAGGTTTTTCATGTTTAGATTTCCATTTCCATTGAGGACCCAAATTATCACTTTGTTTTGCACACAGCACCACCTACTGGCACAGGCTGTGCACTTGCACGGATAGGAGAGCTGAAAAGTTGGTCATGGATGGAAATAACTGCTGGTTTCACAAATGAGGAGGCAGAAAATTCCACTTAATTTCACTATTACAATGCTCAGCAGAAAAAAAAAAACAAAACAACTTGGATTA
CTCTGCATCGTGTGTTTGTGTGTGTGTGTGTCTACCCAAGCGTCCAGCCTTGGGCCTGGAAGAGACGGGACTTCAAGCCCTGCCCAGCACTTCCAAGCACGGAGCCCCTGGCAGCGGCTCAGCCTCCCTTTGCACAGGAATGGGGCCAACAGCACCATCTGCTGTCAGCTTCTGGAAGTGCCCTGCAGAGAGCGCACACCTGGCTCTCGGATCAGCTTTCCAGAAGGACCTGGGCTGTGGCCGCTATCCTGACAACAAGCTGGGCCACAGGGACATCCCCAGTCCAGTGAACTAGAATGAGGCTGGTCTTCAGAACCAC
TCATGGGACCAGACTCAATTGATAGCAGCTGTCTGTGAATCAGCATAGCTATCCTTCATCTCGGGAAACTGAGTCACACAGACTTGTGCGTGAGCTGAGCAGCCCTGGATTTCCTGAGGGCACAGAGCCCTCTTGTGTTGACTTCTAGGCTGCATCTGAGCCTGGCCCTCCTGTCATCCACACCCACCCCCGAAGGCCACTGCTCCTGAAGCCCAGGATGAGACCTTGCAGAGCTCTGGTGGGGGCTGAGGTACAGGGCCACCA
CAAATACAGAGAAAGCCTAAACTGATCCTAGACTGTCTTCCCAGCAACGTGCGGCTCACCAGGAACACGCAGAGCTGACGCCCACCCCAGAGGGCTGCTGAGCCAATCTAAGAAGGCATTTAGCAGGCTGAGGGGCTGTCATACCAGCTCTGTGCAGCAGAGGGGGCGCTCACCATGGGGACCGAGGAGCAGGCAGTGGCAAATGCCTGATCCAGAAAGCAGCCTGGGTTCTGGCTCCTGCAATTTACCCTTCAGGAACCCAGGTTAGTTGGCAGCGTAGGGCTCAGGTCCTGGAGGTGGTGAAATAACCCTTTCTCCCTCG
TACTTCTACTTTCCTTCCTCCTCCGTCCGGCGTCCTCCTCTTCCCCACGGCAAGTAAATGCTGTACCCCAGCTCCAGTCTGGGCTTGCGCTCAGGGACCAATATTCCAGGACATTTGCAGTCCTACCCTGCCACCTACAGGGAGCTCTGTGGTACTGCAGAGAGGAGCCCCTATTTGACTTCGATTCAGGGCAGCGTCAAGTATCTCACCCTATTCAGAAAGAGAAAGGGTAGCACTCAGAGTGCTTGGCAAGGAGTGGGCAAAGCCCACGGGGAACTGGGGGC
CCATTGCATTCCAGCCTGGGCAGCAAAGCGAGACGCCATCTCAAAAAAAAAAAAAAAAAAAAAAAAAAGAAGAAGAAGAAAAGAAATAGTTCCTCTTCCCCAGCTGACTCAAGCTTAGTAGCACCACCTGCTGGCAATCCCGTGTATATCTAAAGGAGAGTTCCTAGGCTTGGGACCATCGAACTTATTTTGCAGGTTGAGCAGAGGTTCTTAACCTTTCTCAGTTTGTGCCACCCTTAGTTATCTAATAGTTTTTCACCCTAGACCAA
AGGCGGAAGGAGCAGGGGGCTTATTTAAGGGACAATGCTTGGGAAGGTCACGGCCAAGCAACCTCGAATCAGCGCTTGGAGACAGTGCTCGACTCTGTGGGAGGGAGGAGTCATCTTGAGCAGACCTGGCTGCCAGGGTTTCTACGCCAGGACGCCCCCAGTGGGCGGCCAGGGAACTGCACCATCACGGTGTATCTTAAAAAGAGTTTTTTCTCAATGCCATGATGGAAATGCCTGATGGCCACACTGTGAGGCTGACCCGAGTCGTGGGCCTTAAGTTGGCACACACAGACCAGACTGGTGCACTTAAGTCCCACGGCCTCGGAAA
AAATGCAGAATGGTTGTATGGGGCCTCCAAGTACAGATTCTGCAGAATGCATATCGCTTCCTCATCCATCAGTGAAGTCAGTAAGTCCTAAGTGGAACCATCAGAGGGCAGGGACCATCTATCTGTATTTGACTTGCTTATTTGTTCAAGGTTCTGAGTCAATAGGACAAGCAACTACTAAGCCACTAGAGGGCGCAACTTGCCTACTCTTTCTAGAGTAAGGCAGCAGGTGTTTCGGGACCGGTGGGGCCACCTGGACCTCAGTGGAGGGTGGTGTGGGTGCAGCCCTTCCCAGGGCTGATGACGCATCTGGCTGACGAGGCTGACTGTCAGCCTCTGGCCTCTCTCCCAGAGGTGTGCCCTCAGATCAAAGA
GAGCACACAGAAAGACATTTTCCAGTTATCTTGCACACAAGTGGGCGGCGGGACCCGTTTTGGCCGGGAACGTTGTCAGGAACGCTGTACACCACTTCCAGGCGGTCACGTCCGAGCTGCCCAGGCAGTCCTTCTGCGCCCTCTGCTGGCCAGATGGAGGCTGCAGACCCTGCGGGGCCATCAGGAGAGAACCACCAAGCACCCTCTGCACACCGCATTGCCTGTGTTGGGCACAAAGAATAAACTTTTATTGCATCTTAACCCACTAGAAATGTAGGCTTGTCCATCACAGTGGGGC
AAAATGGGATCTCAAAACCAACCCAACAGGAAGGGCAGGGGAAGGTCTGAGTTGTCTTTTGGTGCCCTTGGGTCAGGTCTACCTGGCTCAACCTCTCCAAGCTCTTGATAACCAGTATTACAAGGTCAAGGAGGTCGGTGAATGTGGGCGCCACTGCCCTCTGCTGGAGGGACTGGCATCCTCCCAAGACCTGTATTTGGCTCCTGGTCAATGTGTCTTTACCTTTGTACCTGCGTCCCTTTGAGAAGCTGAAGAAAGCTATGGAGTCAAAGCAAAAACAATATGCGCTCATGTATAAGATTTGTGTGGAGTTTCAG
TCGGGCGGTCATGCTGCCCCTCTGCCTCGTGGCCGCCCTGCTGCTGGCCGCCGGGCCCGGGCCGAGCCTGGGCGACGAAGCCATCCACTGCCCGCCCTGCTCCGAGGAGAAGCTGGCGCGCTGCCGCCCCCCCGTGGGCTGCGAGGAGCTGGTGCGAGAGCCGGGCTGCGGCTGTTGCGCCACTTGCGCCCTGGGCTTGGGGATGCCCTGCGGGGTGTACACCCCCCGTTGCGGCTCGGGCCTGCGCTGCTACCCGCCCCGAGGGGTGGAGAAGCCCCTGCACACACTGATGCACGGGCAAG
CCGAGGGTTTGGGGGCCTCCTTGAAGAAGGCACTGCCCTCATCTCTGAAGCCTCCCTCTCCCGTGCTTTTTGCACTGGGGGGCATGGGTGAAACTTACCTGGGGCGAGTCTCCTGAAAGCGGAATCCTTTGACACAGACTGCCCTGCAGCGCCACCTTTTGGCAGATCCTGGTATTGTTTTAGTATCTCACTCCATCCTATAGCAGGGGAATTTGCAAATGGCCAAGTGCTTAGCTTTGATTGGCTCCCGCTTGACTCACGTGTTAGAATGGGGCTGGGGACAGTGATCTGTGTAGAGCCCTTGTGGATTCGAGTTTCTGGTGAGGCATCTTAGAGAA
ATGGGGCTTACGATACTACTACCTCATAGGGTTGTCCTGGGGATCCAGTATGATGAAGTGCGCCAGGGGCTTGGCATGGTGCCCGGCACGCAGAAAGTGCTCAATAAATGTTTTTGTCATAACGTGTCCGGGTGGCCTGGGCCAAGCTGTGGCAGTTTCCTTCTTTGCCCCTAGGTGGCAGCACTCCCCCTCTGAAGCTTGTGGTGGCTGAGGGGTCCCAGGCCCCTCACACAGGGAGCCCTGGAGAGATGATAAGGGAAGCAAGGCTGGGCACGGCAGCTCATGCCTGTAATCCCAGCACTTTGGGA
TTTCACATCTCTCTTCCAGGACACCTGCTGTCTCTAGAAGGAGCATCCCTCTGGAGAAGGAAGGAGAGAAGGCAGAAAGTGGCCGCAGCCTAGTGGGAAGGAGACCAGTGACAGCTGCATCCCAGCCCACTAGGGAGCAGCAGAGGATGGAGAATGGTTCTCAGCTCTGCACTGGAGTGGGTGGAATCTCAGGCAGGAGAAGGGGAGGGGCTCTGCCCAGAGACCTTTCCCCAGCCTGACCACTGCAGGTGCAAAAGCAGCTTGAGCATTTCCAATG
ATGCGGGACTCAGGAGAGGATTGGGGTTCCAGTAACTGAGCGGACTCAACCCTAGGGCAGGACATAACACAGAAACTCATCCCATTCCAAAAAGGCAACCTCGGTCTTGCTTGCCCCGCGGGTCGGAGCGACTGCAGTGCCGCCTCCGGCCGGCAGAGGTCAACGTGCAAGCGAGGACGGCTGGACAGGGCCGCGACTGGAGCCCAGCGGGCGCGCTCACCTCGGACAGGCTGACCGGGAGCCCCCAGAATGCACAACAGGCACACGAGATGCAGGCAGCGGCAGCCGCTGGGCATGGTCAGCGCCGGCCCCAGGAGGGACGGACGGATGGACGGCCGGACGCGTGGACACC
GCTTCTTTATTTCCATCTTCTTTAATTAAAGCACAAGATATCGTACTCAATTTCCATTTGATCTTCCAAAAGAAAGTACTGAATAATCCACACCTGAATTTCAGTGATTCAGACTCAGGTCCACCGCTAAGACCAAACGTCCTGTGCTGCCACCTCATGGCCGGCAGAGGGCAATGAAACCCACCTTTCCGGCCATGCAGGGCGCATGCGCGGTCTGCCTCCCGCGGCGGGCCGGGTCTCCAGGGAGGACCTGAGTTTTCTTCACCCATTGTCAGGGAGGCGCCATCGCCCTGGCTTTGGGGCTGGGGC
CCTCAGATGGTTGTATGGCCTTCTTTGGCATTTTCTCAGTATATTTATTTATGAAAATGTGAGGGGACCAATTTCACTAGCCCAGAAGCACACTTTGCCCACCTGAGGAAGAGAAATCGAGGTTTAAGCCAAGCGCAGGTTTCTCCCTAGTGGCCTGAATGAAATGGACACCAGAGGGCGCCTCAGGACCACTTTTCCTGCAAAGGAGGTTTGCATTCTTCCCCCACACAGGCCGTTTTTGCTTTAAGACATGGTCTTCTGGTGATACTTGGCTGAGGATTTGAGTCAGTTACAACAGCAAAGTACACACGCCT
TAATCTGTATGCATTTGTTTTAAAATTAAGGAGAAAAACCCCCCGACCAAACAAGCTATTTTAAAAGCAGAAGGCCTGCTCTCCAGGACTGAGGGTTGGCAATGGCAACTGCCTTGTGTGTTGGGGGTGCCTGCAGGTGCCTCGTGGGCCAGCAGGGGGCACTCACAGAAAAAGCTAGCAAAGGCCCCCCTGTCCAAGGGGGATTAGGACTCAAGCAAGGGTGGGCAAAGACATGGCAGCTGTGGAGGGTGGGGAGCCCCGGTGTGCTCATGCCCAGGCCAGCCCCACGCACCTGCAGGAACTTCACCATGTTCAGCTTG
TTTTGAAAGAGTACATCCTTATATTATGCAAACATATGTAGCTAGTCCCAGTTTTTAAAATCAAACGAAGGTGAGAGAGGCCCTGTGCCTGGCTCTGGCTCAGGCCACAGTCAGAGAGCACCACCTTCAGGAGGAGTGGGGAATGACTGCCCATCACTCATCCCAGAACAAAGCAGAGAGCTGAGCTTCCAATACTGCTTCCAACAGCTGCTAGGAAGACGCACCAGCTATGGGATTAGCCCATCATGAGTCTGTCATCCCTCAGAG
AGGACGGCGCTGTTAGTGCTCCTCCCTGTCCTGGGGCTGCCATCTCTGCCCAGACCTAGGTCCGCCTACCCCCTCGGGACACCCATGCCCCTCCCGGCTCCTTTCCGGGTTCCTCGGACCTGTGGGGCGTCGCTGACAGCTTTTCCAGAACGCGGGCGACACCTAGTGGACATCACGGGTCACAACCGGTGCTCCACTGCACCCCTCCCGCCCCTCTGCCCTGGACCCAGAGTGGAATTCTGTTGAGGGCCTGCCCCAGGCCCACAGTGTCCAGGAGAGCACAGGAAGCCGTCAGTATGGCCTCCACCATCCTCTCATTGTTGTCATCACC
ATCTCCCTTCCGAGGAGGAGCGGGGCGGGCTGCAAGGCCAGACAGGCCCTCCTTCTCAGGCCGGGCTGGCTGCGCGCCTGCGATCCTGGGGCCGCCCGGGCGATCCCAGGAGAACCGGCGAGCCCATCGGCGCACGCCCAGAGCTGCAGCCCCACCTGCTGGCGCGCGCCGCTAGGGAGCGTCTTCCGGGAGCCCGGCAGCAACCGCGGTGCAGGCGCGCGCCGCCAGGGAGCGTCTTCTGGGAGCCCGGCAGCAACTGCCGTGCAGGCGCGCGCCCAACGGCTTTGCGAGGCTCACTCGGTCTGAGAGGTCGGAGGCTGCGAGTGTCGCTGCTGAAGGCTGTGGTGGACCGGGCTGGATCGCGGATTG
CTTTCCCTTTCCCTCCTCCTTAGGTGATGTGACTTTAGAGCAATGCTAGGTAGGTCTTTTGGCCTTGCTTCTATATGCACTTCTATCAGCAGGTTTTATATTGGGTATGTGGTTTGACCTACAAGCCAGTAGATGGCGGCGATGGGTAAGAGCTGGCTGTGGCCAGTGGTGCTGGCTATATACTTGCTGTTTGTTTATTGGGAAGAGCTCTCTGTTGCCTTAGGCAATGAGCTGATTCCTGGAGTACACATTAATCTGAGCTCCCTCC
ACCCCGAAGCTCTGTGGTTTTCTAGGATTGATTCATTTGTTTCTAACTGAGATGTACCGAACCGTGAAAGGATGTGGGCTGGACATACTAACTCCAAGGAGCCCGGGTATCATTGTAGTCCATGTCAATGGCGCCCCCTGGTGTTCGGGGGCGCAGCAGCCCTGTGCGAGTCCTGCAGCAGGCCCTCCTGGCCCATCCACTCGGTATACCCCACTTAACTTTTTTGCGGGGGCGGTTTCATTTTTGCTTTTTCTTTCTCACTTGCTGCTGCA
CCATTATTTTCCCGGCCTATTATCCTCAGATCAAGTCAAGAAAGGAAGTCCTAACTGATTGAGAGATTCCTGGAGATACTGCCACTGTCCTGGAAGTCTCAGCCAGCCACTGGACCGGAAATCTCCATCAATATTTCAGCCAGAGCAACGTCTGCCACTAGATGGCATCAAACTCCAGCCGGGAGCAGGACAGATTTGGATGGTCCAGCGGGCTTGCCTCATTCATTTCATTAACCCCACAGTAACACATTTTCACATTGTATGTGATTGGATTTCTTGGAAACTACCTATTACATTACGG
AATCCGTTGGCCCAGGTGAAGAAGTCCAGTGAATGCGGGTAATGCCCTGGGCTGCCGAAAGAGATCAATGACGGGTAGAGAAATTCAATTCCCCCGTTAAGGTGCAAGACGGTTTCTCCCATGCAGGACCGAGGCCCTCTGGTGGAGGAACGGAGGAAGTCTCCGCCCCGAAGGAGGCCAGGCAGGATGAGGCAACACCAGCCACTGGGTGCGTATTCCCAATTAAGCCTTTGAAGCAAATACAAGTTTTTCTCAAACTGTTTCCAGTTTATTCCTGGAGAGAG
GGCCCTGGGATCAGGAGGCCAGCGTCCTCCTCAGAGTCTGCTCTCTGACTTCCAAGGCCTGTTCCCCATCCCTTGGGGAAGGGAAAATTGCACAGGCCTTTGGAAGCACAACCTGTTTGTCCTCCAAGTCCTCCAGCCCTCCTCGACCATAGAGACATAGCGCCACCTGGAGGGCATTGTGGAGACTGCAGCATTAGGAGGGGCTGGGGAAGGAAGGAAATGAGGAAATGAAGATGAGCGATTTGTTGCAAGCACGCGTGGAGCACAGCCCAGTAACTAGGAATGCAGGAAGCACCTTTAATAGCTAGGGAAGACGGTGAGGGGATGGAGCCTGCAATTATGGTCATCTGGA
TCAGTATCGCCACTGGGAAAAAAATGCAAATACGAGTTATTTCTAAAATCACCTCTAAGGGTCCTTCAATCTCGGCAGCCTAAAATCTCTGGGATTTTCCTGCGAATTTAGTCAGTCATTGCTGCAGTTGACATTTTTAGCCACAAGGAGGCACCAGGAGCACAGAATGGAGAAGGCGAAGCAAAGCGCCCTGAAGGAGGATCTGAGACCTGGGAATGGGAGGCGAAGGCGGAAGGGTGAAGGAGGTCTGGAGATTGAAGGGGAAACTGAGGCTAACTGTGGCCCACGCCGAGTTGTATCC
TGTGTTGTTAGCTGGGAGGTCCAAGTTGTGGAAGGAATTGAAGTACTTGAGGTGATGGGGCCAGACTGAAAGTCAGCCTGTTTACAGGGGATGCGCCTTTCTCCAGGACTGGAGAGGTGGCTGGGCGCACACATAGCGCTCCCTGCTGGGTGACCTGCAGAGCAACATGCTGAGCAGCTGGGATTAGGGGCTTCCTGCCAGGCGTCTGATGGCAGCACTTCGTTTAAACCGGACAACAAACAAAAACATGTGCTCATTATTTTGGTAGAGGGTATTGGTGCGATCCTT
TAGACAGAAGGCTGTCTGTGATGTCACAGAGCTGGGGAACCAGGGAATGTTGGGGCTGGGATGTTTGGACTGGACCACAACAGCGAGGAGGAGGGAGAAGTTCTGCTGAGCACGATGCCATGCTGGCCACCAGACTGTATACTGGGGCACAAGTCCTGGGGCCTCAGGAAGCACCTAGAGGATGGCCAGAAGGGGGCAGTACAACACTGGATGCTGTAGATCTGGGTGCCATTCTGTCTCTGTCCGCCCACTGGGTAGTAACCTTAGGCAAAGTGACTTCACGCTCAGGTTCTCCCTCTGCAATATGGGAATAATAATAATTTTTTTTTCTTTTTTGA
GTGAGTACACAGATGGTGGTGCTGGCAGAAGGATGAAGGGCAGGGAAGGCAAATCCACATCTAGAATATGTGTCTATTCCAGTGAGCATGAACCTGGGCCCCACCTATGAGGAAGAGGCCAATGTAATCAAGCTGCCACCAGGTGGCAGGCTGGTCCCTGGGGAATGTGGCCACATGGGGCCCAGTGACTTTGTTTTGTACAAAAAGGGCCTTGAAGCAGACAATGCCTAACTCATGGAAATGTGTCACCATCAGTGGGGGCTTCTG
CTTGGAATCCTGGTGGCGGTGGCGTCAGCCAGCACCACTCTGACGCAGTGTCCACTAGGCCGCCCCACGAGAAGGAGGCAGGCGACCCCATCCCCAGGGCAGAAGGCACCCCCATCCGTGGCACTCCAGGGACCCGCCAGGAACGGCGTCGCTACTCCCTGGTGACCACCAGGGGGAGGCAGTGCCCTACTTACTGGACAGCGGGGGCCGCCGGCCCCACCGGGCTTCCCGGGAAGGAAGCCTCCGTCCCCGTCCTGCACAGCCCGCCCCACCCCTCCATCTGTGACCAGAGCCCCCCGGGCTGTGACTCCGTGTGTGACTCCCAGCCTCCGAGCCCCGCTGT
CTCCTGTCAGCCCGAGTCAGCCATCTCACTGGGCAAGGAGAGGGTACGCCCTTCAGCTGTCTGCATCCCAGGATTCGGTCTCCAGGAGGTGGACCCGGGGCCTATTCCAAGCGTCTCTTTGGGTTTTTCTGCCCTCTGGTGGTAAATCTTGAAACTAGCAAGAAACAGCTTGCCTGAACTTCCCAGCACGCTTCCTCTGTAGAACAAAGTTTTTGCCTTAGTGCTCTGGGAAAAAAAATGGAAATGGTACAAGAGGTTGAGGCAGCCAAGCATGGTGGC
CACCTGGCCCTCCTTGAACCTTTCTTTGATTTTCCCTACTGCCTGCCCTGCCCAAACATCTGAGACCTGGAAACTCCCTTGCTCGAAGATAACAGAAAAATTATTTTTACCAGGAGGCCTCTTGGACCCAGGTGGTGATGTGCATCATTCTCACCAGCAGGGGGTGCTCACACACTTGTAGGTGAAGGAAGGGTGGCTGGGGGCACAGGTACTGAGCAACCTTCTGGCATTTGTCAGGGTCCAAGACCCCTGCTCTCAGGGACAGATGCGCCCAGCCCTGGAGAAGCTAGGGTGGACAGCCCTGTGCCGGCCTCAAAGGACACACAGCACCTTGGGAGGACAGACA
CATTCAAGCTAAGTTAAAATACTTCAGATAAACTGGCAACAGAGCCTATGCCATGTTCTGAAGGTAAAAGCCCACCTTCTTGTACATAGCGGGGTGTCCTGGTTGGAGGCTGGAAATGAAGGAAATAGAGATGTTTGAACCCCTATAGTCCACCAGGGGGCACCAGAGGCAAAGAGAAGTTGATTGCACCCTTCCCTAAGATTTATCCCAAATGTTTGCACTGAGGAATGGAAGGACCTTGGACTGAAGACTGGAACTGGGCTGACTACATCTAATTTTTTTGAGGAGACAGTTTTTTTTTTT
GTGTGAATAGTATATGCAATTTAAAGGTTGTGAGATTGGTAGCAAATGCACTTTTCTGTAAATCTCCTGGCTTCTTTTCCTTCCTTTGACCAGAAACAAGCAGCCCTGATAATTATATTCTCTACCACTAGGGGGTGACAGCTGATAATCTATCCACATACTTTAAAGTAAGACAAACCACAGGCTTGATTATGTAGGTATTAATCTTTCTTTTATTGGTCGCCTGGTGAGATTTGGTTTGATGAGTTTTATTTGCTGAACACGCTCTACATCCAACATC
TCAGTTGCTGCATCTATAAAATGGGAACAACAATTCCGAAGTCTGGGGTTGTGAGGATTAAGGAAGCAGTGGCTCTAAAGAGCATGGTACAGTGCACAGCGCACGGCGGACATCCGTGTCTCTCCTTCCTTCAGGCCCTCAGGCTCTGCGCCCCCTGCAGGTTCTTGCAGGCACTGCGGAAAGGGAGCTAATGTCTGTCCCTTGTACCTGAAGGAGGTGGTGTGGGACAGAGGAAAGGGCACAAGACCAGGCATCAAGCAAGTCTCAGCTCTGCCACTCACTAGCCTATCATGAGGACCTCTCCGGATCTCGCTTTCCTCATCTACCAACAGAGTGAGCAACA
AAACCAACAGCCCATTGCCTTCCAGTGCTTAGTTTGTGATTTACTCGGGCTGTTACTACCTTTTTATTTAAAATTTGAGGAGCAAATACCGTCTGAAGCACACACCCTTTAAAGGTTAAAGGCCTGCAGTGTGAGGAGTGAGCCACCAGAGGGCACCCGAGCCCCACAACTCACCCTGGTCTAAGGCCCCCGCAAGGCCCAGCCCAGGGAGGCCGTGCAGCGCGTCCAGGAGCCTGCGGCTTCTGAGGTCTGATCCCAGGAAAGAATTGGACACTTATTTAAAAGCCG
GCTGGGAAGCCTGGTTCACCCTTTAGTCCCCTCCCTTCCTTCCTTTCTTCCTTTCTCCTCCCCTCTCCTTTCCCACGGTCTGTGATTCTGGTGGAAACTCTGGCCCAAGCTGGGCTGGCAGGAGGAGCCACCTGCCACGGTGCACGGCTGTCCCCTGGTGGCGATCTAAAGTGAAGACTTGGGAATGTGGTCAAGGTGGGAGGCCTGGGAATGGGGATTATTAGAGAGCTAGGGAAACCCTGGTGAATGAAGGGTGAAGGAGCAGAAGAAACTTCCAGAAGCCTGGAGACAGGGGAACGCCAGGGATGGA
AGTGAGGAATCGCTGTGGGGAGGCAGTGCACATGTGCAGTCCTATTGCTTTCAGTCCTGCCCGCCGGAGACCACTGACCTCCAAAGGAAAGGAGACAGCTCTGAAAACAGGCACTCATAGAAAAAGCATGCAGGTTTAGAGCTGTTACTGTAGAGGAAGATCGCTTTCTGCCACTAGATGACGCTGCAGGCATTGCTGCAGCCCTGACACAGAGCTGATTATCTTACTGATGTGCTAGAATCTTTTAGTTATACAGTAAGTTTTTATTGACCTCTATAGTGTGAAAGACATCAAGAAAATGTTGAATTACCAA
GCGCAAGGAGCAGGTCAGAGCCCAGGCTCGCTGAGAGAGGAAGGGCTGGGCTGGGGCAGCCCGGAGGCAGAGAGACCGAGAGTGCGGGGCGGGCGAGGGACGCCAGGGCCGCGTCACCCCAGCCCGTTCCTAGCTCCGCTCCCGGCAGGGGGCGCCCTGGCCTCGTGGCACGACCGGCCCGCGGGGCGCGGGGCTCGGGCCGGGGGCGGGGCCGGGGCCGGGCTGGGGAGGGGTTGGGGCCGGGGGCG
AATGGATGCACACGCATGCAGCTGGTGTGCGTGCAGTCGGGCGCACCTGTAACCGGTGCGCACCCCGCGTCTGGCGTGCAAGTGGGAGCACCTGGCCCAGCGCCCAGCGGGGCCTCGCCCGCCGCTTTCTTAGGAAACGCCGCAGCGCCACCTGCCGGCTACGCGGTCTCAGCTGGACGCGGGCGGGGAGGGCGCCGGGCCACGAGGCCCCGCCCACAGCCGGAGGCCCCGCCCCTAAAGACTATCTTGGTGCCCCGCCTCTTCAGACTCCGCCCGATTCCAGGCCACGCCCCTTGTAGGCGTGAC
GTGATGCGCCCGCCTTAGCCTCCCAAAGTGTTGGGATAACAGGCGTGAACCACAGTGCCCGGCCGAAGAACGCTTTTTAAAACGTGTTCTCTAATGGGTCCGGGAGTCCGCCGCGGTCTCGGGCGCCACCAATTGGCCGTCATAAGAACTGCAGGCGACGGCCGCCCGGGCTCCAGGACCAGGGACAGCGCCCCGGGAGCATCTCAGAGAAGGGTGGGGACCCGGAGCCGCCGGGACAGCGCCCCCAGTCACCGGCCGCGCGCTCGCCACCCCCCGCACTTCCTCACCCCTCCCTTACATGGAGGCGGCCCCAGCGCCCGTCCTCGCCCTCTCCCCGGCGCCAGGCGCCGCCGCACGTCTCCCAGCTCACA
GACCAAAAAATTAAATTTAAACTCTTAAAAAGGTCAGCCCCGGTTGAATAAAAAACAGAGAGGGATGGCTACAGGACGCCTGGTGCCCAGTTCCCGTCCAGAGCCCTGGAGGACAGCAGGATTCTCTCTGCCCACCAGGTGGCGCCAGATTCCCGGCGTCCGGCTGCCCAGCGCTCGGTGTTGGGTGGATGGGGCCCCAGGGAAGCCAGAGGCAGAGCCTGCAGGACCCACAGCAGGTCCTCGAGGGGACATGCCCCATCTGCTTTCCTT
GGGCTGGTTTCCCCTCCAGGGGGTGAGGTGGCGCCTCCCAGATGGGACACAGCCTGCTGTCCCCACTTTAGTCAGAAAGCAGGAGTGAGACAGGTGGCCGGGACGAGACGCTGGGGCTGGTAGGCGCTTTGCTGCCATCTGCTGGGGAGCCCGCAGCAGCCGCCGCCGTGGACCTTGTGCTGGTGGAAAGCACAAAACCACTGTCCACGTGAAGGCCGCCCATGTCCTGGCAGCGCCCCTGAGGGGTGGCCTCCTGCAACCACCCACCTGCAACCACCCACCTGCAACCACCCAGGG
CCCAGGGAGGTCATAGTGCTGGTGTGGGGAGGCTTTGGAGAATCAGAATGTGACCCCCATGGAAAAGTGATAGGGCCACCACGGGCAGCTGCCCAGGTCGCAGGTTGTATGCTGCATATTTCAGTGGGTGCTCTCGTTTTCCATGTGAATGGCGCCCTCTAGAGTTGCACAGTGCACAACCTATACAGCCATTGGTGGCAACTCTCATGGTGGGGCCCAGCCCACTGAGGCCCTTTCCTCCTGGGCCACCAGGTTTCCCTGCAGTATGAGAAAAGTGGAAGCTTCTACCACACGTGTGGCGGTAGCCTCATCGCCCCCGATTGGGTT
GCAGTATTCAGAACGCCATTGATTATTAATTTAAAAGAAATCAAAAATCAATATCACATTCCTGTAACCTGGCAGTTTTTCTTAACTGAAGGCAGTTGCCTGCAGAAGCCTTGTGGCTTTCCAGAGCAACGGCGCCCCTTCGTGGTGATAATGTGAACTGCACCCCAGGCGTGATTGAAAATAAGGCAGAAAGGAATGCCGGCCTCGAGCAAGGACACCGGTTCATGCCCAAATCACTTCTGCTTTCAGCCAACAGACTGTTTCTGCCAAAAGATGGACGCAGCT
GACGGCCAGCCCCGAACCCCCAGCGCCCGGGGCACCCCTGCCTGCCTGCCCTGGGCGGATCCCCGGGGCCGCGCGGTTCGGGCCGCGCTCCTGCCCGCTGGGGTCTCCCGCCGTCCTCGCCGTCACCACCGGGTGGAGCCACAGGTCCGTGTGATCGTCCCCGTGACCCCGGGTTCCGGAAGGATCCTCACCCAACGCTGGCCCAGCCCGGCTCCCAGGACCCTTCACAATCCTAAAACCATTCGGGCTTTTGTTTACGTGGGCG
CCCTCGGCCGGCTCCAGACCCAGCCGCTACCGGCGCCGCCGCCATGTCTCCTCGTCGGACAAACAGGAAGCAAGCGGCCTCGGGGCCGCGGAGATTTCTACGGGGCGGCGGAGGGGTCGCCGCAGCGCCCCCAGTGGGCCGTCGGCGGAGGCGCAAGCCGCGTGGCAGGGACCGTGTGCGGCGTGGAGGCTACTGGGAATTGTAGTCCTGCGCGGCAGCGGGGTAGGTGGGAAAAGAGATGTGGCCTTTCCTGCACTGCCGGTTTCTCTGGCCCCCGGG
TTATAGGATTGTCAAGAATAAAGGAGTAAGTATATATGAAGTGTTTAGAATAGTTCCTTCCAGTCAATCAATGGTAACTTTTTTTTTTTCCCCCAAGCATAAAGGATCTAAATGGGGCAATGTGGCTAATGGCCCCTAGAGGGCAGCAGAGGAATAAGAACAGAGTGGACGACAGGTTCAGAGAAAGATGTCCTGTCTGATGGAAAAACGGGGAGAAGGGCACTGTGAATCATACAAAATGGAGACTGAGCTCAGGGCCATTTATAGCCTGCTTTG
AGAGATAGATAAGCTAGATATAAGGATTCACTAAAGATTTCTCTTAAGAAAACTAGGAAGGCGGAATTGTCCAGGACCACCTTTACTTAAGGAACTTATGTGTACCTACCTGTATTCTGCAGAGTGCCACTAGGGGGCGGCATGCACTCTTGCTCCCTCTGACCAATGACTGATGGGGTTTCTGATAACCTCTCAGTAGACAATGGTGGAGAGCCTTACACACCATCTTCCTTCACCCCACTGCCATTTCCGAAGATGGGGATAGCTCTCAA
ATCAGGAAACCCTTGTAGTTGGTGCCTTGCCAGCCAGAACCTCTGGGACCCACGGACCTGCAAAGAGGCCGAGTGGAAAGGTGGGGGCCGGCGCAGGGATTTCAGGATGAGGTGAAAGCGATTCAGTGCGCGTCTGCCCTTGGCCACTAGGGGGCAGCTGGCGGCCTTCCCTGCTGTTGTCTTCCTGCAGGGTGAGAGGAGCAGGAGCCGAGCTCCACCCCCACGCCAGCCTTGGGCCCGGCCTGGGATCACTGCTGGGAACGTGAGAGTGAAGGGAGGACGCCTACCCCAGCTTAACTTG
CCCATACCCCACCATCCACCCACTACCCCGATGCAAAATCTCTGGCCCCTCTGGGAGGGGAATGAACTGGAGCTGCCCGGAGCGGGGCCAAGTGGGCGGGGCACGGGAGGGTTGAGCGTGGGCCGAGGCTGCCACCTGCTGGACAAGCCGAACCCAGGCGCAGAGGAGGTGAAGAGGGAGGAGAGGAGCCCAGAGCCGTTAGGCTGGGTGGCCCCCAGCCCCATAATGCAGTATCCATCATTTCTTCTCGGCCCAGGCTTCCACCCACCAGGGACTCCTAGGGCCAAGTGG
GCATTTACATTTCTTTATACATTGCTTGGCACATCAGTGCTCAATATGTATCAGCTGTATCAGCAGCCATCATTATTGTTATTTTTTAAGCTGTTTTGAAAACCTTACGGTGTTATTACACCATGGAGACACACGAGGGCGCGCCAGGCATCTATTTAAAAAGTGTTTTCATAGCAGTTCGTGGAGGCTGTAATTTTGAGTGTGTACAGGAGATGGGGGAAAAAGTCTTGGGGGTCCCGTGTGGGTGACAAGGGCAAGTCTTAGTTCCAACTTGGTCCAGTCTGCCA
CAAGATGGTTTTTCCACTGGCCTCTGGATGCTCGGCCTTCCCTGATACCGCAGCTGCAGTCGCCGTTAACCGCAGGCTGGAGGGAGACCCTGACCCCAGCTCCAAGCCCCCAGTGCAGAGCCGGAGAGCCGGGCCCCAGAAGCTGTCCCTGCAGCACCACCTGCTGGGCGGTGCTGGAAGTGTCGCAGCACCAGCGGGGGCTGGGGGCGCTGCCGCTGGGTGGTGAGGACCCCGGGGTCACGCATCAGGTTATGAACTCTGACTCTGCCATTTGGTCCTGACCATAGTCTCGTCATCTGTAAAATGGGGTCACCAGCACCCCCAGGTGTAAGGACCCCATCT
GCAATTAGGACGTCTACGTTATGTATGAACGTGTTTTGGAACCAGAAGAGATGTAAGTGGAGAATGCCTTCAAGGAGCCCTAAAGGCTGGGCGAGGAGGGTGGGGTGAAAGGATGGAGGGACCACTCTGTTCAGCTCCCGTTTGCTGCCAGCAGGGGGCACCCGCTGCCTCCACCAGGTCTCCCAGACCTGAACCAGGAGGCCGGGCTGGAGACCTGTCCAGTGGCCCATCCAGGCGGACCTTGGGGACCACGCGCAGGGGCTGCAGAGAGTGGCGGTGTTAGCCCGTGCAAAGCCAGGGGCATGCCA
GGGTGCAGGAAGCACTGGTGTTGAATCATGAAGGTGATATGGGCTTCTCTGAGCCTGGATCCCACATTTGCAGGGCTCTGGGAGGCTTGTCACCTAAATGCACATGCTCAGGGCCCTTAAGAAGGCCAGGGTTGCCCTCTGCTGGCAGATCATGGTTTAGCTCAGGAGTGCGGCTTCCCCCTCTTCCCCAGGATCAGGGCCCTTCTCTTCCCCAGGAATCAACCCTGCCTACCGGACTGAGGATGCCAATGAGGACACCATTGGGGTCCTGGTGCGCTTGATCACAGAGAAGA
TTTCTCCTTCTGTAAAATGAGGGGTTCACACTCGATCATATCTTAAGGCGTCGTCCAGTTCTGGTCTTCACAGAATGCTTCTTCCCTTGGTACACTCCAGTGTACGCATGAATAATTGAGGTGCAGTGACAGCAGATGTCCGCCAGAGATCACTGCAGAACGTGGTTGATTCCTTCCTGCATCCGCCTTCATTTGGAACGTCAGCAGTTAACACGAGAGACTGTTTAGCAACTGTACCTATCACAACATTAGGCTTGCAAGTTGGAAAACCATGCACA
AGGTGATGGGAAGAGAGTGTGCTGAGTTCGCCTTTTCAATTTTATCTTTTCTCCTGCAGTTGGATTGTTACCAATGAGACCTGGGAGGAAGCCAGGAGGCAAAGGCCCGGAACTCAGTGCTGAAGTTGCATGGCTGTCAATGGCCACTAGAGGATGCCAGAGCCCGAGATTGGGGAGCCCAAAAAGGCACCATCTCCTCCAACCGCCTGGAGAATTACTGGCAGCTAAGAAGTGAAAGCAATAGACAGGGTGGCAATAGACCATAAGGAAGTACTGTTCTGCCTGA
GGTCGCCCATTCGGGCTCCTGTCCGTGCTGGTGCCCGGGCCGCCCGGCCTGCCCCCGCGCTCGCTCTTTAGCCTGCGGAGTCGCGGCTTCGCCAGGCTGCTGGCGCTCCCTCTCGCGGTCCTGCGCGGCGCGCAGCTGGGTCTGCATGGCCGCCAGCTTGTGCCGCAGCTCAGCGTTCACCAGCAGGAGGCGCTGCAGCTGCTCCTGCAACTGGGAGCGGAGCAAAGGGTGGGGTGGGCGGGGCACCGAGGGCCCCCCGGAGCCCCGCCCAGCGCCTGCCTCGCTCCG
CTTCATCCTACACCTTTTTCCTTGTCCTGGACTTCTGTGAGTTTCGTTCCAACAACTGAGTCCCAAAGGAGGGAGAAATTGAGACTGGGTGGAATTGCGGAGTTTTGATGTTCACTGCATTGCTTCCTTTCCACCCCTTGGTGGAGCCGTTGTTGCACCTTTCTACTGCATCCAGGCATTCTACTCTAGACTGGACTGGAAATACATCATACTAAAGTGTGAATGATTGATACAGACTTAAACTACTACCTTCTCTTAAGAGACCAAAGCCTGATTAATTCCGC
GGGGTGGGAGGTTGGATTTATCAACAGCTTCCTTCTGCTCCCCGGATGTGCCCGCACCGCACCAGTCCTTAGAAAATCCTCCTGCCCCAGGTCTGAGTAGAGGCATCTGGAGGCCGGGCCCGCTGCTTCTGTGCGCCACCTCGAGGGCATTTCAGTTACTGCATCAGCGAGCATGCTCTGCAAATGGCAAATCATTCTGATAGCCAGGTAAAAGGACAACTGAGAACAGTCAACTTTCTCCCCTGTCAACATGGTATCCTCCGTGGTCTGCTTCCTGGTACTCCAGCTACAGTTCCC
TGTGTGACCTCACATAAGTAAATTCACCTCTTTGAGCCTCACTGGCAATAATAATGCCTATTCTATAAGGTTTTTGAAAAGATTGCATAGAATAAAACCTGGTCACTAAAGAGATCTCAATAAAAGGTAGCTTTTCCCAATTTCTGCATTTGGCAGAGTGGCCAGCAGAGGGCAGTGGTCCCCATGCTGGGAAAATAACCTGCCTGGGCAGAGGCCTAGCTAGCGCTGACGGGGCAAACAGTTCGAGTGGTCAGGGATCCCTTTAATTGAGGGACTACACGCTCCAGGAAGGGGTGTGTG
AGTCATGAATGGAGCATGGTTGAGAACCCCAGCATCAGGTAGATTCAGAAGGAAGTCATGAGTGGAGCATGGTTGAGAACCCCAGCATCAGGTAGATTCAGAAGTGGGGAAAAGCATCTCCCACTTCCCCTTCTTCAGGCCAGCGTGCTGTGCAATTTATCCAGTGGCCACTAGAGGACAGCAGCGACTCATGTACAGGAAGTCGGCGTTTCAGGGTTTCAATACTAAGAATTCCCTGCTCTGTGCTCCCTATCCTGGGAGGTGGGCGTTAATACCCCCATAATACTCAGTTAGAGCTGAGACTTGGGACTCGGTTTCTGGCTCCTGATTCCA
ACCTTGGCTTTAGCATGTGCAAGTAGGACGACACCCCCCTCACCAAGAGGTAGTAAGGATTAGATCTAATATGTGTGTGTATCTGGATCACAGTAAATACCCAGGAAAAGAGGTCATCATTTTTGTTCCTCTCTGACAATTGCAGCAACTGGCCGCCAGAGGGGAGTCATGCACTGAAGACCTAAGCCCTTCCCAGGTGACTGGTTGACCATTCAACGGTTAAGAATTGTGCTGGGCCCTTTTATCTCTGTGCCCAAATGTGGGATCAAGGACAGATCTCACCAGTACGGAACTACAAGGATCT
TGGGGTTGGATTGGCCCTGGGAGAGGTGGCACGAGAGGTCCCAGTGGGTAAGCTCTGTGACCCAGGAAGGGCTGGCTAAATCTGACCTGGGGAAGGCCTCCCAGATGGAGCACATCTCCCCGGTATCGTGAAATAGGTTGCAGCACCCCTAGTGGAGAAAAAGGGGAAAGACAGTCTATCCCTGGCGAGCAGAAATTCAGCTGGGAGTTGTCAGTGAAACGAAACTAACATTGAGTATGGACCGTGTACCAAGCCCTTTCTAAGTGCTTTACCTTCATCACCTCATTTAATCCTCCCAACAACTCTACAAGGTCGAT
GTGGGGTCCCCTAAGGCAACGGAGGGGCAAGACTGACTTCTGCCTGTAGAGAAGGTGACAGTGGACAGAGAACAGATATAACAGGGAACTCTGGCAAGGAAGCAGCTGGGGAGTCAGCAGTGGAAGAGGGTGTGCTTCTCCATCTTGGCTGAAGAGGGAGCCTCTCGACTTACGGTCGGGGACCTGAATCTTGACTTGTGATCTGGGGGGATTGGACACCTCGGCCAGTAGCCAGGAGAGCTGTATGTGGTTCAGCAGGGGGAGGGGGCCACCTCCTTGACAGCAGTGCAATCCCCAGCCCCTCACCCCTTGACCAGCTCG
AACAGTTATGGATAATGAAACAAGTATCAGAAGTGTTGGTATATGTGTGTTGTGTACGTGTGTTTCTTTGAGGGTCTGTCTGAAATTCTCCTTAAGCCAAGTCAACCTGATCTCAGGTAGCTCTTGCCAGTGTAGTTAACTGATATTCCACTGGGGGTAGCTGTTGAAATAGAGTTTTGAACACCACCCATCCCAGCTGCTGCAAACCCAACCGTGGCCACTGAGGGGGCACCAAAGTGGGAGGTTAAGGAGCCTGGAGTTGAAAACCTCAGACTTGCATTCTTTCCAAGGAGAGTTTCCAGCGGCTGGAAAATCTATTTACTGACAGAGGAAAGGAGAGGGGTGAGC
GAGAAGGGCTTCACCAGGAGAATGGCATTTCAACTAAGCCCTGAAAGAGAAAGCTTGGTGAGAAGGGGTGGGTGTTTGTGGAAGACAAGACATTCCAGGCAGCAGGAACAGCAAGGCGAAGGCCAGAAGCAGGAGCGCCCCTTTGGTGGAGTTGAGGAATTACAAGGTTTGTATGTGGAACACAGAGTGGGGTGGAGGTTGGGCTTGCAAAGGATTTTAGGCCCCTCCTAGGAGCAGATGGAATCCATCAAAGAGTTTGGGCAAGGGATT
CGGGGCATCAAGAAGGAACATCCTAGGAATAAAGAGAAACCCACCTCACTTCAAAGAGAGCAGTCTCTCATTGAATTGCCCAGTGCAGTTCTGAGGACCAACATCAACAGGGTGGAAGTAACCATGCAAGTGCAGTGACAGTGGCTGCCATGAGAGGGCAGCCTAACACGGTTCCTGTAGGAATCGGGGCTGCTCAAGGCTGAGAGGTATAGATGGCCTAGGGCTTCAATATGACCAACACAATCCCACTTAGAGAATTCTCTCATTGTAGAAGTAGTGCAAAATATGGG
CAACATAGGAGTGCAAGAGAGGAGACAGTAAGCAGAGGCACAAGGCATTACTCCCAAATCACAGCTAAGCCACCCTGCAACCCTGGCCGGCTCCTTACAAACCCAGCTCCCTTAGCAACTGCAGTTTCCCATCCAACCAGACGAGGGCGCCGAGCTGACAGTCTTGCTGCTGGCAATAGTGATAGCCGCTGTGAAAGCACAGTAGATGCTCGTCCACTTGTCGAGGAGAATGCTGAATTCTTACCACTTTTGCACCACTGTAAAGTCACAAAGTCATAAGTCGAACCACCATA
CCACACGGGGCTGCTGGACAAGGTGCAGAGGGATGTGGCAGGGAAAGGGGACCAGAAGACACCAGTGATCTGCTAAATAAATGAAATGGTGACGTCGCTTCCCCAGTGGCCCTGCAGAGTGTGGGGCGGCAGTGGCTGGCCTTTAGGGGGCAGCAGGGTGCAGGGGAAGGAGCAGGCCTTTGAAGTCACGAGATGCTGGGTTAAAGTCCTAGTTCTGCTGTTCACTAGCTGTGGGCCTTGGCAAGCAACTTCACTTTTCTGAGCTTCAATTTCTGCTTCTGAAAAATGGTGATGACCCTTTGG
AGGAGACGTACCTGTGGGAAGACAGGGGAGGAATGAGGTCAGTGTCCTGAGCTTTTTGGCTAGCAGAACTGAGGCAGGGCTGTTTAACACACATTTCTGATCAGTGTGCAATCAACACCTGCAGCTGGGCGGAGTAAGGGCAGGGATGGTACAATTCAGTGCCAGGAGGAGGCAGTAGAGAGCAATGGCAGGGAACTGGGGGACAATGGACCTACAATTGAGGAAGCAGAAGTTGCACAGGCCTCAGGAGAGGCAGCCAAGGATTTACAATAAGCGGAGGAGGAGCTAGAGAGGGCAAGGAGAGTAAGCAGC
CATCCATGAGAGTGGCTGGCAATGGCTGCTCTCAATCCCTTGAGGGAGAAGAGCCCCTGGAGGGCCTGGCATGTTTGTCCTGCTCTGCCTGGGACTGAGCGAGTGGACTTAGGGCTGGGCAGGCAGTAGCCACCAGAGGGCAGCAGCGAACTAGGCCAGGCCTGACTGGGGTCTGAAGATCAGGGTCAGTGTGGCTGTGCCTGGGAATTCCAGACCTGAGGTTGGGAAAAGAGGTTTTTCTCCTGCAGGGTACTGGGCCAGGCCCTCAGCCTCA
CCACAGGGGAAGTCTGTTCTCTTTTTGCCCTGGGAGGGCCAGGAGCAATTGTAGGTGAGGGTTTAGGAGGCGGTTTTCTCAGCTCCTTGGGTAGAGCTGGCCTCAGCAGCCCTTGTACTGTGAGATGCCGCCATCTACAGGATGGATCTACCCCATGCTGGGGCCGAGTGCTGTCATATTGAGGGTCTGATCTGAGGAGGAACATTCCCGAGAGGTATACTTTTCCTGTCAGGCCACAGGGAAGCAGTCTTTGCACTGTCTGAACCAACTGACCCTAA
ATCCCTTCAACCCAGCAATTCTGGTCATGAGGATGGGTCCCACAGAAACACAATCACCAATTTGAAGGGCGTAGGCAAGAACGGTTACTGCAGCGTGTTCATACTGGAGAAAACCCTGGAAACGAAGTGACTGTCCTTCCACCAGGGGGCGCTGCAGTCAGGGTGCAGACTCATCAGGAAATACCATGCAGCCACTTTAAAAAGTGTAAAAGGTGACACCAGTGTTTCTCAGCCTTTTTCTATTATCACCTTCTAGGAGCCTCCTTAGACATTTTCCCCCTAAT
CGAGATGCTGGGTACTGCAGCATATATGCAGCGTGCATGATGAGCTCTAGGTGTTCGGGGCTCTCTGGTGAACGCGCATCACCTTGTTTACCTCCTTTCATACTCCTGTCCACTTCGCCAGCTCCACACTGCCCCCTGGCAGTGCCTTGTGTGCACCAGAAGTGAGTTCTCCCTGGGGCCTTGGCATTCCGTTCCCTCTGCCAGGATTGCTTATCCTGGATGTCCACGTGCTCTTTTGCCTTCTCCATGGCTTTGCTCACAGGTCCTCCCCAGCCAGGCCTTCCCTGACCCTA
TTCCACTCTGTGCCAGGTGCTGGTGCCAAGAGGAAAAGCAACCCCTTTCCTAAAGGAAGTTTTCAGGGCGTCCATTACCCCAGCCCTCCCCTCTCCAGGTTCCCTGAGCTCGGTTCGGGTAAGACCGCGCCCAGCCGCCCTGACATACCACCACCGTCCAGGAGGTGGCAGCAGACAGGTTCGGAGAAGCTCAAGGGCGGCGACCCAGCAGTAGGAGGAGGAGGAGGGCGGGCGGGTCACCTGGAGAGGACGTCCTTCCCTGTTTCCTGGAAAGGACCAGATACCCGAAGCTGGCCACAAGCGG
CGCAGCTCTGCCCACCCCCCTCGTCCTAGATCTCTCCCCACTTCAGCCCCTGCAGGAGGCCGACCTCCAACTCCTCCAGCCCTTCAGCCTGGAGACTGCCTGGCCATGGCCCGCAGCTTTCCAGGGCCAGGTGGCCAGCAGGGGGCACACTGTCCCCGCAGCCGGCAGCCCAGCCAGTGACAGGCAGCGGGGAGGGGCGGGGGAGCGGCAGCGGCTAACCTTGCAGGGGAGGCAGTTATTTAAGGACCGAACTTCTCTGCTGCTGGCATCGTATTTC
TTTTAATTAATGCATAGAAAATAATAGTGCATAGTGCTGGTGTCTTAGAATATGTTTACTATTCTTTGAATATTTATTTCTGAAATTCGTCCCTTCATTTGACAGAGCTGTATGTGGATTACTACAAATGTCCACCAGAGGGAGACTCAAGACTGAGTTTTCCCCTTGGGGTTCCTTCAGGTTTAATTAGTACTTGGGCCAAAATCTCTACCACATGTTGTTATAGGGAGGCAATCCAAGACGGCGAAGAGATTTATGGTTCTGGAATGAGATAAAAGGATAAATAAA
TGGGGGATGGACAGGCGGCTGCTGGTTACCTGAAAGAGAACACAAAATCCAGCTTCCAAGCCTCCCAGTGAGGTGGAAAGGGCCTAGTGGTGTCTAATGTGAGGCAGCATCACCCTCTGCTGGTACACGTTGCCCCTGCTCTGCCCAGCAACTCCAACCCCGCTCTGGGACTGCCTTCACTGTTCCCCAGTGTAAGCTCATGTGCACCTGTGGCCCCCTAGCATTGTGACTCCAGGTTGGACTCCAGCA
TTTTTAACAACAAAGTTTCTACTCTTGAGTTAATTTCGTTTGAATATATGGTTATTTGGGAGCTGGAGGTTGCAAGAAAGCGGCTCAGGCTTTATTCCTGCCAATTTCAGGAAGAGCCACATTGGAGCCACCAGGGGGCGCCCTAGTCTTTTCTCTGCCGCTTTCCTTCCGCAGCTGCGGGTGGTGGTTATCTGAATTTTTCATGTCCAGCGCGGTACCCCTTTCAGTGGTGAGGTCGCGAGTGGTGGTGGTGTTGAGAGCAGTGGTCT
AAAAAGAAAAAAGAAGAAAAGAAAAAGAAAAAAGACTATAGACCCTCAAAGTCTAAAATATTTACTAACTGGCCCTTTACAGCAAGTTTGCAGACTACTAGTTCAGAATAAAGTTCCTGGGCAGTCCGTACCACATGGGGGCAGTATAGCCTCATTACAACATCAAGATTCAGGGGACGAATAAAATGTGATAATTGACTACAAAACTGGAAGAAAAAAAGTAAAAATAAAATATTAGCCAATAATGGGCAAATCACT
TATCCAGTGTCATTATTCAGAAGGGTCTGGGACACTGAGGTAGGGCTCCTGAGTTAGCTCAGGGACACACTCATCCGTCACTCTCAATTTCTTCGTCTCTGTCCCTCTCTCTGGCCTTCTCTTCGTTTTCTGAGCCTTCCACTAGGTGGCACCCGGGCCTGGGTGCCTGCTGTGGAGCTGATGCCCTGAGGTCAGTCCTGCCCCTCCGGCTTCTCCATGCTTTCTTCCCCTTTCCTTTTTCCTCCTCCCCACCTTTTATCCTGCAAGTGGGAGGCTTTGATTCAGTG
ACACGCATGCTGTTCCAGCTGAAGTTTCCACGGAGGGACGGAACCTTAGAGGGAGGCAGGAGTTCCAGCTGGAGCAGGATTTTGGGGTGGTCGTCCTTGAGAGGGCAGCCATAGTACATGTGCTTGTCTCTAGCGACACCTGCTGGTTGAGAGTGACAATTAACAACCCCTGAAACTACACAGGTGTTTTCTCTAATGGGGCCTCCAATACTAAAGGCATTTAGTGTTTGCATTCTAACAGCGGTAATTAACATACCAAAAGCCCCAGATATGGGACA
TTTATGGCCAGGCCCACGTAAATTGGGCCTTGACATGCAAGCATCAGTGGTGCCCCCGACCCAGGCCTTGCCACCCCAGAACAGATAGGACGCGTTGGCAAAGGGACCACAATAAATCCAACAGTCCTCATGCCCCATCTAGTGGTCAATGGGTGCACGGCAGAGGGCAAGGATGATTTCCATTCTGCCGGTAAGCGTGGTTAAATCTGGTAAATGGAAGGCTCAAGGACGATCATGCGCTCCGAGCACAATTGGACTGGACCCTTGGGGGATGCCCTAAGGGGAAGATGAGTCCCTAA
CAGTCTCAGGGCTGCTGGGGGCTCATTGATGCTGGCAGCCAATTTCCATTTCAATCAAGTGAGAGAAGAGGGAGGCAGAGAAAGAGATTAAAAGAAACCAGGACTTGATTGAAAGCTATGGCATCTAGCGCCACCTACTGTTATATCGCTGCATCGCTACTTTTGCTGACCATCGGGTCACTGACAGTCTTGCTCGGCCCTTAAGGCATCGCGGGGGGAACATTTTCGTGATCTCACACAAGTTATATTTTTCATTCATAGCTCATAATTGATTCAATGTGTATAAACTACAG
TGACCTCAAGGAGTTGGGGCAGGACAGTGCTCTCAGAAAAAGGAGATACTAGTTCCTGGAGAAAGGGAAGGCTCATGGCCTTTTGGATGTTGTTTTCTAAGAAGATGAGGTGGCAAGATGGACTTGGGGCTGCTGCCTCCCACTAGGGGCGCTACCTGCCCATGCTGTGGAAAAGTCTGGGCGTGGGAGCCTTTGTTCTGGTTTTGCTCGAGGCCTGAGGGAGGAACATTCTTTTAGATTGTCTCTCCGTTTCTTCCTGCTTTCAGGTTGGTGAGTCCTCTAGGACAAA
CAGACTAGAAACTAGATTCCAGGGCCATTAGGATGCTCAGGGTTGGGGGTGGGGGCCTGCTTCAAACAAGGGCTGGAGTCAAGGAGGGAGACAGGTGCATCATAATTCTCATAGGAAAGTCCTCTCTTCCTGTTCCAAGTGCCATGCTGGGAGACCTGGCCAGAGCGCCCTCTACTGGGTTCACCCCATCATGCAAGGATGGTGTGAGAATGAGAAATAAACTCTTCCCCACATGTGCTACCCAGAAGCTGCCACTAGATGGTGGTAAAGCTGCACATTCCAAATTATTATAAGCTCCTTTTTCTGCAAGGAAACACAGGGTCACTTTCTGAGAAAAGCAACCTACAGGGGAATTGGTAACTTGCTTTTCGTTTTGTTTTGTTTTTTAAACTAA
CTCCCAGGGCTCTCCTGCAAATAGGCCCTTGGAGGCCTGGCCTGACGTTTAGGTCCTGAGACAGGTGTGCAGATCAGACCCCTCATGGCAACACCAGGCTTCTGGCTCCAGTCCTTGGAGTCCGTCTGCGTCCCAGCAGCTCCCCCTGGTGGCCAGAAGCAAACGCTTCATGTCTTGCATCTAGAGCCAAAGCATCTCCTACCCCTGGATTCCCATTCCGGAATAGTTTTCAGACCAAGGCTCCTCCGCAAATATGAGTGATGTGTCAGATGAGTGATGAGGGACAGGCCAGGGGCACACACGTCGCA
AACTTAGTGAAACATGAGGAATCTATCTTCCCTTCCAATAGGCTGACTCGGTGAATAAAACCAATCAATCATCAATTAATAAGATGAAGTTGCAATTAGCAAGAACTTTCTCGTGTTTACAGCACTGGTGAAAAACATTGGCCCAGCAGAGGGAGCTAAAATACCACAGCTAAGACCCCAGGTTTGTGACACACTGTGTTGGACACTTGGGGGCAGTGTGGGTGAAGATGGCTCCCTTAGACCTGGGCCCTCTGTTTCAGAGCAACGATTGGCAAACTTTTTCCGTAAAAGGCCAGATAGTAAATATTTTAGAATTTGTAGGCCACATGTAGTTTCTGATGCA
CACTAAGACTTGATATCCAATAGAGACGGTTCTCAACCAGGAGCGATTCTGCACCGCAGGGGACAATTAGCAACATCTTGAGAAAATTTTTTGGTTTTCACAAATGGGGGCTGCTACTGACATCTAGTGGGTAAAGGCCAGGGCTGCTGCTGAATATCCTACAATGCACGGGACAGTCTCCCCAACCCTTTTCCTGAAAAGAACTATCCAGTCTAAAATGTCGATGGTGCCAACGTTGAAAAATCCTACAGTGGAGCAAGTTCTCTTATGTCGTCC
TTTGGTCAAGTGTGCTGTCTTCATTAATTTTCGGTCTCAGGATTCCTAATTATGGAAACCAGCCAATACGTATTTTCTTCAGCCGTTCATCCCTAAGTCCTTCCGGGGCTGGACAGAGGTAATATAACAACTGTCGCCACACGGTGGCAGCAATATCTTCTTGGCTGTGCTCACCTAGCCTAGTGGGTGCTTTTTCTGTAACTGCAGAAGCCATGGCTTTCTCCCCGCTGGGACTTGCTGTTTGAGGAGCTGAGGCGCCTCACAGCACTTATTACAAAGAGT
TCATGGCCACAGAGCAGTGTGCCTGTTCCCACATTTCTTGAAACGTTCAACTCTCTAGTGGGGGTCTGGGTTTAGATGCTAAGGCGGCCATAATGGAGGTCGGAGGTCGCCGGGAGGCCTCAGCACAGACAGCAGAGCTGCGGTGCACAGCCCAGCCTGCAGGGGGCGCCCCCGGGCACCACAGCCAGCTGTTGCCAAGGAGACGCACCAGCCAGCCAGGACCAGAGCCGAGGAGTCTCGATTTTTCTTTTCTTTTTTTTTTCTTTTTTTTTTTTTTTTTTTTTTTGAGACAGAGCCTCGTTCATTCTC
GAGGCAGTGGCCAGCTCCAGGACCAGCTGTTCCTGGGCTCATGTCTGAGGACCAGGCACCAGGGACTGCTGACCCCCGGGGGTTACCTAGCTCTGCCCTCTGTGCCCCCTGCTGCGGAGGTGGTGGTTTGCCAGTGCTGGGGCTCCCTCGTGCGGCGGATCTGCAGATTGCACTGCTCGGCTCAGATTTCCTGCTGCCCGCCAGAGGCCTGTGCAGGGACCACGGTGCTCGTTTTCATTCCTGCCCCACCCTGTGACCCGCCTTGAGGCACTGGCCATCTCTCTGCTTCAAAGGGTCCTGGAGAGT
ACTTTAAGAGCTCTCACAAAATCCTCTAGCCATGCCTAGGCAGAGAAGGTCAAAATGTCCTGGGCAAGACTGACAGGCAGCAAAGAGAAGGCAAAGGGAAGCAAATGAGACAGAAGTTAGGCTCCAACTGCCACCTGGTGGCCAGCCTTAGAGAAGCAAGTGGATGGTTCTAGGGTCGCAAGCTTAGGACACAAGCCAAGGGCCAGAGAGGCTGCTCAGGTGAGCTGGGCCTTGGCTCACGGCATTCATTCATTCATTCACTCACTCACATATT
GCCTAGTTCTGTTCGGTTCCGGCTCGACCCCCAAGTACGTGAACGTGGCCCAGGGCTGCAATGGGAATGCTTGGGCAGTCACCTACTCTCCTGCCAGGGCAATGCAGTTGCCTTTAAGCCTCTACCGCCCCCTGGTGCTGTCTGACCTGGGGTTTCCAGAACCAAGCTCCCTCTCCCAGAAGCCTCCAGTTCGAGGAAGAAGGTCCCTTGGGGCCAATAGGGGTTTAAAGAAGCCGTTGGGGACAGAGGGTCTTAACCTGTACCATCGAATACCTG
ATAATTGTGAGTGAACTTTTGCTCTTTTTTAATTCTCAAAAATACCCTAAACATCATGTTTCACGGTCTTTACAAAAACACCACCACAGAAACAACAGAAGCCTCCGGGCCTGAGGTGTCATACTGGGTATGGCCACATGGTGTCCCTCCAGCTCAGTCTAAACCTTCCAGACTACAGTCTTCCAACAGTCTCCGCTTCGCCCAGCAGCCGGGGCTAGTCCGAGCCGAGCGAACCCTAAGCTACGGGAACCAGCTTCTTGGTGCTGTCCCAAGAGTGGAGAGGAGACAGATGAACGT
TTGAGTCTCAGTTTCTCCAGATGTAAAAGGCTATGCTCATATTCTCCACTTCGTAGGGTTCTTGCGGGATAAAGGACTTGGATCTTGACAGGTCTGGGAATTCAGACCTGCTTTAGTGAGACTGGAGCATCAGCTTCACTAATGGAACCTGCCACCAGGGGGCAGGCTTGCTACATCCAAGTTCCCATTTGTCCAAAATACTCATTTCCTTTTTTGAGCGTGATTGTCTAACTTTTTATTATGGAAAGAGTCAAACATACACAAAGGTAGAATGGTATAATAAGCCTCACGTGCCCAGC
GATATCTTTCATTCTATCGGCAAGAACACAAGACTGGTTATGTGAAAGGAGGAGGCGTCATTCCTGCGGAAGCCCTATCCCACATGACGAACGACAAGGCCAGGGGCAAGCAAAAAGAGGAAGGACTCTCTTGCTCTGCTCCGACTTGGCCAGTAGAGGCAGTGAGGAGCTAAAGATCATTCCTTCTTTCCTTCCTTCACTCTCCGTAGACAGCTCTGCAGGGAAGTCTGTGACAACCTGGCCAGACATAGGGCTCACGATCTGATCAGAGTCATGGCACCCCAGACTCTGCTGCC
AGTCCACATTGTTGACCTTTCTCCGTCAGCAGTGCTTGGGGGTCCTGCCCCAAGCTTGAACCAGAATGATAGTTCATCTGGGGAGCTGTAAATATCGCCCCTACCAGGCCCTTGAAACCTTCAACTGGTTTTTGAGTTGTCCACGGGCGCCCTCTCGTGGACATTTGTGGAACAACACGTTGCTTGCAGCCGGGATCCCCAAGGCATCCTTAGAAAGCTTCCCAGTGCCGCGTGGGAGGAGGGGGCCCCCATGAATCCGTCAGAGCCAAGGGCTGGACACTGAAGGGGAGATGTAGATGAATGAC
GCCCAGGAATGCTTTTTGATGGGGAAAGTCATTCTCTCTTCCTTTGTCTTGAAGCCACAGGTTTCTGGGGTTGGGGAGTGGAGAGTTCAAGAAGACTGAGGATTTGGTGGCCTTCATGCACTAAACAGAGCTGTCAGCAGGGGGCAACCAAGTTCACTGACTGGCCTAGTGCCTAGGAAGGAACCTCCTTGAGTTAGGATTGTCACATGGCCCAGTGTGGGTGGAGGGCCTGGGACTGAAGGACGGACTCTATTCAGACTCTATAAAAATACAATCAAGGTAGGAAGG
CACCATACCCGGAACCACAGTCACAGTCGGTCGCAGTGCCCGCTGGGAAAATGCGACCGTCCACAAAGCGAAACGGCCATCGGGGCGAGTTCGGCCTCGGCGGGGATTCTCCTGAGGTCACGCCCGCTCTGGCCGCCAGAGGACGCCCGAGGATCACGAATGGGCCCGAGGAGCTGGCTGCCCCTTCCCACGCTCAAGGTCTGCAGCCGTGGCCAGAGTGGCCTTGGGGTGACCGCGCGTGGACCGTCGCCGGCGGGAGGGAGCGCGGTCCCGCGGGG
AGGTGGTCTGAGGCTCATGAAAGTTTAAGAACTCCTGCCCTGCAGGATCCAGCAGGGCTTCTCCCCATAACCACAATGTGCCTTCAACTTCAGAACTAGCCAGAGAGCGCACAGTTTCCGCCCTTTGCTAACGCACTGAGATGCGCTCCCTGGGCGCCCCCTGCTGGGCGATGCGGATGGTGAGGCCAATCGCATCGGCGGTCGCGCAGATTTGTGGGATCCCACTTGAAAAAGGTTGGTCATCGGACTGTGGTCTAGACTCACCAAAATCTACCCATTCCCTCATCTGACTGCCCAAAAAAATAAATAAG
TTTTACCTTTTTTATTTTTATTTTTTTGTTTTTTCCTCCTCCAAAGCTTTCTTTCCCATTTTTGGATGCAAGCCAGTGCTCTAGGATTCCCTCATAACTTACCCCTGCTCTCCTATCCTGCCCTACCCTGCCCTGCCTTTAGAGGGAGAGAGAGGCACATGGATTCACAGTGACTTTGGCTGCACAAAGGACCCAACTACAATTCTTTTGTATTTATATTATTTCTCAGGAGCCTAAACTAACTACAAGTCAGTAACTTCCTTCTTTGGACTAGAGAGGTGTCTACG
ACAGTTTCATTTATACAATCACATGTGTATAGCTATTTCTATAGACCCAGGGTTCTCAACTGGGGGCTAGTTTGCCCCTTAAGGACATTTGGCAGTAACATTTTTGGTTGTCACAACTGGAGTTGCTACTACTGCCATCTAGTGGGTGGAGGCCAGGGATGCTGCTCAACACTCTACAGCGCACAGGACAGCCCCCAGCAAAGAATCATCTGGCCCAAAATGTCAACAATGCCAAGGCTGAGAAACCCAGATGCAGTCAAGTATTAAATGACATTGACT
GGGCTTTGCTTCTTCAGGCCTAACTAAATACACAATCCACAAGCCACTGATCTCACCTCAGCTGCACCTATGCTAATTCTCACTTCCAGTTTTTCTCCAAGGCCAGTACTGGGAGGGATGGCGCAAAGATATACACTGCCACCTGGTGGCCAACTGCTAACCAGCTCTGGTAATACCAAGGATGTTACTAGCACCATAGCAACGGGCTCTGGAGGCGGATTTGCAAAAGCACCAGGCGTGGGCAGAACAGTGTCACTTCCTTCTTTGGTAGTAGCATCTCTCTGCCTGGAATTATCTTTCCAAATCTAT
CCTGGCCTCAGTGCTTGGATTCTCTTGCTGAGCCTGGCCTGGGAGTTGCAAACTCCTCTGCATAGTGCTCAGAGAGTTGAAGTAATTCAGTGAGGTGGGGAGTTTGGGCAACTGCAGAGCACATGCCCCACCTAAAGAGGGCAGCACTGGTCCCCTCCCACAAAGTGCTCCTATCAGGGAGAGGGACCCATTGTTGCCCGTTCTTCTAGTTAAGCTAGAAATCTAGATTTTTTTAAAAAAATGCATAATCTGCTAAT
TGAGGGGGTGTTTTATCAAGGACACCTTTATCAAGGGTCCCGGGCCTAAAAATGTTAAGAACCCATGATTTACGGCTGAGGAGGCAACTTCCATCCAAAATCCTAAAAGTCAAGTTCCTGTGACCTGGCTTCCTGAACCTCCCCGCTCCTGCGCCCCCTGGAGGTCAGGGCTAGAACAACACGGCATTCCTATAATGCTCCAAATCGCCACAAATCGACCTTGGAAATCCTGGGTGAGTAACGCAGACTGCGCACATGGCTTCAATTAGCGGAACTAAAACTTGCTGAACATCGTGTACCCGCGTGTCCATGGCCAAACACAAACTCCACCTTTGTAA
TGTAACTAGCTGTCTCTGTAGAAAGGCGATATGGTCAGAATGGGGAGGTGTTTGAAAAAAATACACCGCACCTACGAAGTAAGTGTTTTGAGCTCTGCTTTCCTGTTCCAGGGTGCATTTGGTTTCTGTAGTACTGACGAATGACCATGAGAGGGAGACATGCTCCTGACAGGTGTTGCTTCCGTGGGTCTCCCATCTCTCAAGCCCGGCTAGCACGAATCAGGTGTTTTCCACAACACTGTGGGTTCTCAGGCATAACAATGGAATGAGTAAGTACAGGAGATGAGACAAG
CTTTCCCACCCCTGTCACCTTGAAGCGGGCCAGGTAGTCGCCGATAACGCTCTGTTGCCAGATCTCCTCAGCTCTTTTGGGGGACTCGGGCAGCTTGCCCCGTTCCTCGCGCTCCCCGCCGGGCTTCCTCTCCGACTGAGCCTTGAGCGCCGCCTCTCGGGCCTTGTACTTGGCCTGCGGGGATGGCCCGGGCGTCAGCCTTCCACCCACCCCCAGGGGGCGCGCGCTCCCCGCGCAGCAGCCCAGGCGCTCCCGCCGGCGGGCAGAAGCATGGGCTGGTGCAGATGTCTCCCGCCTGGGGCTCGCCCCCGCCTGGTCTGCGGCGCTCAGCTGACAGCTTCCCGCCTTCCGGCTGCTGGGCGCCGGCCCCACGTCCCAGCCCAGG
CACAGAGGCTGGCATAGTCAGTGCTCAATAAATGGAAAGGAGAAGATGGAGATGAGGAGGATGGAGGTCCAGAAAGTTGGAGAAGTGTTGGCCTGGTTTCCTCTATCCTGGGACGTCAGGGCTCCCCTCAGCCTTGGCAGTTCCAGGAATGGCCACGAGATGGCGCCTGAATCCCAGTTATGAGGGACTCAGCGGCGCTTCTTAGCAGAGGAAGCTGTTTGCGGGGAAAAAGGGCCAGAGAAGCAGGTAGGCTCCTCAAGCTTGGATGGAGTGGGGCTTGGCACTAGATTTGCTTAAAGTCCAGCCACTTCAGCCTCTCCCTTCGGTTTGTCTCCTAGGGGTTCCCTGTACGTACCCCTTTCCCT
TTGGCCGACTCCTGGAAGGATCAGGATGAATCAGGTAGCAGCCATTGCTGAGCAGGCAGGCCATCTTAGAGCTTGGTCCTCCTCTTTGCAAAATCTTCCCCATTCAGGCGGTAACTTCTAGCTGCAGCCAGGGTCAGTAACCGCCAGCAGGTGGCGCTGAGGCAAAAATCTCAGCCGCACGTGGGGAATTCTTTGACCCTTGCGGCCCCGCAGGAGTCAGGTTTCCTGACTTCAGGATTTCACGGGACCCTTTCTCCCCACCCCCTCCCCACCTTCTTCTTC
TCCTCTTGGCACTAACCGCTTCAGATTTTGTGAGTTAAACCAGCTCCACACTCAGGTCCCAGACTGGGCAAAGGAGATGCTTTCCTGGACAGCCCAGGTTCGAAGGGTGCCAGGGGTGCGCGCCAAGGCCCCACTGCCCTCTGGTGGTTGGATCCAGGAAATGCACCTCAGGGCTCCAACCTCTGCTGAACCGAGCCCATTAGGGATTGAGCAATCCTTACCCCAAATGCTTGAAAGCAGAAGTGTTTCAGATTTTGGAATATTTGCACATACATAATGAGATATCTTGGGGATAGAATCCAAG
AACACTAGGGATCTCCCTGGATTTCCTCAGCCCATTTTCATCCCCTCAGACTCCTCCCCTGCTTGCTCCAAATTCCCCGGGTTGCATGACTAGAATTAATGTCACCAACTCTGAATGTGCTGCCATCTCTCTCCTTAGCAGCAGGGGTCGCCACTGAGCAGTGAATGGCTGCACATCCTGGTCAGACTCGAGGGGGCTCATAAGGTGGCAATCTCACTCAGGGGTCTGCGGAAGCCCTCAGTTCCACAGAGATTGATGGAAAATGGTAAGTGTCACAGAAGGCACCGATTTGGGCTTATG
ATGAAGTAGCAGGGCTGTGGCTTTCCTCAACCTGAAGCTTAGTGGCTTCCAAGGCTCTGCTCTCCTATACCCTGGGCTTGCCTTCATGCAGGTCATTCTTGCTTCATCTGCTCATAGCCTGAAATGCCCTCTCCCGATTCCTGGACCCCAGGGGGCGCTGCAGAAGTGCTCCTCTTCTAGGAAGCCACTGATGCCCTTGGCCATTTAAATGGCTACCAAGCAGGTCTGGAGCCTGGAGTTCATGTCTCATCCCTGGAGCTCAAGGCTGGGCCCTGGGAGCTCCGTGA
ATCTTACACATGGAAAGTAGATCGGAGTGGGATCTGTTAGCCAGATCACTCACAGTAAGGGAATGGTCCGCTATTACAAGGGTTTCTATCCTCTATGACAAAGATTTTAATTTAGGAAGAGAAGATGCAGGGTTCATAGTGAGCCACAAGGTGGCACTGTGAGAGGAGGGCACACAAAGTACCGAATTAGAACCTCTGGACGTGAAGGATTAGAAGAGATTTTACAGCAGAGAAATACAAAGTAAACGCCTCCTTTTACAGAAGAGATATGAGGTCCAGAGAAGTTATCCA
CTAACGGTAAGACCTTGGGAACGGCACTTACATGCAGACTGTCAGCCTCCTCTTCTATTTAAAAAAAAAAAAACAACCTGAAAAGGATTCTTCTTTCTTTAGGTAGTGGAAACACTGCAGATGTATATGTATTTAACTCATGCGCTCCCCCTGGTGGTGACTATGGTGTGTGATGCGTGTGGCAGCAGCCACAAGATCATGACAAGGGCTCCCCAGTTTATTTCTGCTGTGCATTGAGTGTATGCCGTCTCTAGACAGGATTAAAGACTACTGGTTGTCCCTAAAATAATTAAATCATGTCTATTTCA
ACTCCATTCCCACCCCCAGCCCCAGCCCTAGCCCCAGCCCCAACCCTAGCCCCAGCCCCAGCCCTAGCCCCAGCCCCAGCCCCAGCTGAGTAATGCCACGGTGAAGTTGTGTCCCTCGCCAGCCAGCAGAGGGCGCACGGGCTTTTCTTTATGTCAGAACTTGCTTTCTGGGAATGGATCTTACTCTGGGAGAACAGTCCCACGATGGAACCATCAGACCCCGTGATGGAAGCTAGAGGGCTGCCAGGAAGAAATGGGTCCTCTTCCTGAGTTGTTGCTGT
CTCTTTCCCAGGAGCCACAGCTCCGGAGGTTCGAGCCGCACTCTTGGAGCTGCCAAGGACCGCCCCAGTGAGCCCCTCGGTGCTCCCCAACCACCCCAAGGGGACAGCTCGGCCTCAAGCGCCCTCTTGCGGACGCTGCACTTTAGTGGCTGGGCCTGATGACAGGCACAGACTGGGTCTCTAGAGGATGAGGGTTCTTCCACAGCTCACACATGCACACTCACACTGGATCACCAAGACACACTCCTGCCCCTTCTCACAGCACTTGCTGCCAAGGCTGTGGACATG
GATCGATGCCCTGGTTTCCGAAGGGCAGAGGCCGCCCGACCTCCAGCCGGCCGGGCCGCCCCGCCCCGCCCCACCATCGCGCATGCGCGTCCTCCAGAGCGCTCCCTTGGCAGCCAGCCCGCGAGGACGCGGCTCCCCGCCAGGGGCAGTGCAGGGAACAGTCATGCCTCCCTGCCCCCGGACGGCCTCACTAGCGGCTGCAAACACCGGCCCATACCGGAGCCTATATGCATGTGCATTAACTCGCAGGTGCACGAACCCACGGTCACACGTGCTGTCATGCATTGTACACCTGTGCTTGT
ATACATGAGGGAAGACAGGGCCAGATGGGATGAGGTAGGATCCAGACATCAGACTCAGGAGCTACGAGTGGTATATATAAGGTTAACACCTAGTCAAATGCATAAACAGGTTGATTTTAATTGATGTCAGTTTTTCTCCATTGCCCCCTCTAGAGGCAATCTTCTTCAGAGAACCCTGGCTAGGTCTTCTATGTTTCATGTCCGTAGAGGGAGCTCCTGAGACTGTGGACATTGGCTAATATGCTGATGTCACTGGAGGCCACATCTTACAGGGCCAAGAGACAGATTTGCTTTCCTTTTTCTCATACTTGTAAGCTCCTTCATCTGGAAATGTGATTTAC
AATCCTAAATTCTTTGAAACTAAAAATAGCTCAGCTGTTGTCTCATCTGCCAGCAGATGGCCAGACTATTTTTAAGTCAGGATTCTCGAGAGCAGGAATGGATCAGGCTAAGCTAGGGCAGCCTAGACTCCCTCTCTCTGCAGAGAGCTGTAGTAGGGCAGGTACCAAAAGAGGGCAACCTGGAGCTGTTCCTGGGCCTGTGGGCTTCTTATCAGTTGTAACAGTGTAACAGTGTGGGGCGGGGGGGGGGATTCTTTCTTTTTTAACCATTCTTTACTT
CTGCGCTAGATGCCTAGGGTTGTCATGAGAATGAATTCAGAGAATGCATGTAGAGCAATCAGCACAGTACCCCCGTATGGAAATAAGCAGAAGCCAAGAGATATATTGAGTAGAGAATGCACCCTGCTGGTTGGTAGGGGTAAGGAAGGGGAAAAGATCATTTTTTTAAAAAGTCAGACATGAGTCAGTGGCATGATCTTGGCTTACTGCAACCTCTGCCTCCCAGGTTCAAGTGATTCTCTTGACTCAGCCTC
TTGGATTATTTTTTATCGAAGAGATCATAGAAACCAGAGCCTTCTCCCCAGGCCTGCCCTCCTCGGGTTTGGAAGGGGAACACACCAGCCTCTGGTTTTTTATTTTTTTAAGAAGCCATCACCTGAGCAACCAAAAATTCCTCTGCGCTGGGGTCCGACTGCCCTCTGGTGGCCATTTGGGGAAAACTGCAGCCCGGCCAGGCAGCTGGGACCAGAATGCAACCCCAGCTCCACTCCAGCCTGGCGTCCAGGGCCACAGCCATGGCCTGGGGGCCAAGCCTCACCCTGCGGTGCCCTAAAGGAGGGGGGGCACGAGCCAACACCCCAC
GCGCCCTCCCCTGCAGCCTCCTACAACGGTCCTAGTCCCAACCATCAGTTCTAATTTTTGACTTCTAATCTATCCTCCTCTCAGCTTCTAGTCACCACCTCCCACCAACAGCCATCCAACTAGATGCACTACTCTCCCTCGCCACTAGGTGTCCCCTTGGAGCCACTGATGCCCCCAAGGGGAGCTGGCCCTGCCCCGCCCCCTGGGGCCATCAGGGCCCCCCCACAGCACAGCACAGCAGTGCACACCCCACCCCACCCTACCCCCAGCCACACAGAGCTCCTT
TCCTGGATTCCCAAGGGCTGAGGGGACCCCACAGAGAGAAGAGAACCCCGAGTCTGGGGGTCAAGGAGCCTGAGGGAGGACCCGGAGTCTGAAAAGGGTGGGTGCTTTGGCCGCCTGGAAGCCTGGCTTAGGGCGACCCCTGCAGGGCAATCCTAGAATGGAGGGAGGAGGCGGAGAGGTGAGCTCGGGCTCCCCCCAGCTCCCAGGGCGGCACCAGCCTGGCCCTTTTACCTCCAACACGCCCTATGCTCCCTGGCACCCTGGAGTCTGAAGGCAGTCCACCGACCTGGGCCAGATAGAATCCAGAAACT
ACCTTGTTCTGACTATGCACTGAGGATAAAATAAGGCCTTTTGAAAAAGATGATGACACTGACCACTAATTAATGATTTCAATGTTCCCGTCCAAGGTCAGGCAAAAGCAATGCAGAGCCATAGAGAATGTTGGTGCAACACTGCCCTCTGCTGGTCAGTAGCAGCACCACCATGGTTACAGAGAGGAAAAGGTCTTTACAAAGGGATTCCTGGGAAACTGAGGCAGAGAGTGGAAGGGATTTGCTCAAGGGCACAGAGTTAGCTTTGGACAAAGTGATGGCTCGAATCTGAGATTCCTAATTCCTAGTTCTTTCTAGAGGGAGAAAAATAAGG
TACTGCCCGTGATTCTGATAATCGAATGAGAGGTGTGCCAGAGGACAATGGGACCGCGCAGCCACAGCCAGTTGGGGCCCAGCCCCTGCCCCCCTGCCCTTGCAGCAGCGCTGACCGCCTCTCCCGCGCCCTCTTCTGGCGGGCTTGTGGAACGACGGGGGTGATGCCCAGCAGCCTCCAGGTGCATCTAGGAGGGAGGGGTTGGACAGCTTCCCCCTCCCGTTTCTGAGCTGCCCTGAGAGCCCCAACCCACGTCACTGGCGTCCAGGAGCCTGTCTGGACTCTGGTCCTGATGTG
AAAGAATACCTATTTCTGGGCCACACTCCTGAGGTAGGGCCCAGTGATATGTCTTTAATTAACAAGTGCCCCAGCTAACCCAGCGTGGCATCAGTGCTCGTCCTTGGCTTTTGGGTTGGTCAGTTCAGGAGTCTGTTAAATTGCCACTAGGGGGAGTGTTGGCCAAACTTTGCACTTCTGGCAAAGGGAGGGTGCTGCTGACCACTTCCAGAAAGCAGCTCAGATTCAGGGAGAGAAAGGACAGAGAAAGGAAAGAGCAAGAGAAATCCGTGTCCCTGGATAGGTAA
AAGCATTATCACCCCTTGACTTGCAGGAGAGTTGTACTTGGGAGAGTCTGTAAACGGTGAACCGCAAGTAGCGCTATCCACACCCGCGACCCCTCCCTCACTGTTGCTGCCTGGGAACTACGTTGCCACCACTTCCAGTGAAGGCCACCAGGGGGCGCCAGCAAGGGGGAGCTGCTGGCGGACACCACCCTAAGACGCCCACCCTTTGGTGGATGCGGTGTTCTGTGCCGTGTCCACCATCACCCCTCAGACACCAGCATGGCATCCCCTCACCCCATCTGTTGCTAGGAGCCAG
GTTCAGACTGGAGAAGTGCTAAGATGTGACTTACATTTAAAGAATCACTCTGGCCACTCAGTGGAGAATAGACTGCAGGGGCAAGAGTGGAAGAAGGAGAACAGTCAGGAGACTAGTACAATATTCCCCCTGGGGGTGGTGGCAACTCAGACCAGTAGGTGGCAGTAGAGGTATTGAAAAGTGGCCAAACGGGGGTACATTTGCGGCTAGTGCTAACCTTATTTCATGAAGGATTGAACGTTTGGTGCAAGAGAAGGGTAAAAATTAAGGATGACTCCATATTCTTTAGCCAGAGCA
TGCAGACTGTGCTCCCTTTGGTTATGGACACATAACTCCTGGGCCAGAGGCTAAAACCCCAGGGCCCCTGCTGTCCTTCCCGCAGCTTCTTGGGGTCTCAGGGCAAAGCCTTTCGAGCAGCGCCTCCCAGTGGCCAGAAGCTGAAATGACGGCAGTGGTGTCACCTGGTGAATGACCCGGGAAGCTGTGGTTGGCCCTGATTTCTTCTTTGGAGTCTCTGAAATGCTTCCTGTCTTCTGTTCTTCATGCCCCATGCCCCTGCTAGCG
ACTGAGATAAAAAATAAATAAATAAATATACGAATTCATACAAGAATGACACTACTCCATGAACTAACCAGTCTATTATACCAGCAAAGGCCAAGTACCCTCTAAGCTCAGAAAGGCCCTACTGCCACCCTGTGGTCAGGAAGCCTAAGGATGACTTTCTTACAGGTGAAAGACATACGAAGCCACAATGATTTAAGGAGAAACTGTCAGGCACTTTCCCTATTTCTACCAGGATAGGGCCTACAAGTGCCATTTCCAACACATGACCCGCAG
GGTCACCCTACTCAATTCTTATGGCCGAGAAGCTGGACTCAAACTCCTGCTGATGTTATGGCCTCCCTTGGGGTAAAATGATGGAAAATCCCTGAGTTTTTCTCAAACACCAAAATGAATAACGATGCTGCCACCTGCTGACTAGAGAGCTACAATCCAGGCTTGCTTGTCCTGACTCCCTCTGGGATTTCAAAGGTACCCTGTCTTTCGATTAATAACTTCTTTATTCTGGAAAAGCAAATGAAAGTCATATTCATATAAACACTGACATTACAAA
CCCGTTCTGCTAGAAATCCCGAGATTTGCAGCCACTGCAGCACGCTGCCTCTGCGGCTTCTCCGCACCATCCCCGACCCCTTCCCCCGCGAGTCTGCCGTCGGCCAGTTTCCTCCCAGGCCCCGGCTTTGCTGTTCCTTGGGTGACATCTTGTGGCCAAGGACAGGTACAAACCATTGGCTGAAAAGGAGGAGCAAAGGCAGCCCTCAGCCCTCTCTGGAGGAGCCTTGGGGCGCCTTCGAGGATGCCCAGGAGGGCAGGGGGCTCCTGAACAGGGAATCGGCTCTCAGACCCCG
GCCTGACAGCCACTTGAGTGAGGTCGCTGCCACTGACAGCCACCCCGACTCCCAATAGCAAAGCAGCTGCGCACCGACAGGCTTTCTCCACCCACTGCCATCTCCACAGCCGGGACTGCCACCACCCAAGCACGCCGCTGGGAGGCGCCTGGGGATTGCCCACTCTGCCAACCACAGCCTGAGCCCTGAGCACAACATAGGGGATTGGGTTGTCTGAGGGTAGGACCACACCACCAAGCAAAGCCTCTCCCAGTGCCTGAGCACACTGCCCAGG
CCCCTTTGTGGGCTGTACTGGGAGTCGGTAATAGGACTAGAAGAGGGACCATCTCATTTTGGTTCCTTCCATTTCAGATGCTGACCTGAAAGGTCGGGGAGACAGCTCCTTATGGGGTCTCTGGGGCCACCTAGTGGCTAAGAGGAGTAGAACCAAGGTTCTGTGCAGTTGGGAGGTGGGAGTCGGGGTGTGTCCCAGGCCAAGGAACTGAGTCCCACTCGAGTCTCACTCCATTCATGCATTGACTCATTGCTGGGTCATGCCCCTTGCCTGGGTGGT
GCAAGAATGGCCATAATAAAATAAGAATAAAAAAAAATAGATGTTGGTATGGATGTGGTGAAAAGGGAACACTTATACTGCTGGTGGGAACAGAAACCAGTACAACACATTGAGATTTTCCCCCACTAGAGGGCGATAAAAACTAACAACAAGCTATCTGTGAAAACGCGTTGTGATGGAAAGCATTTTCCACGCTCCACTATGGAAAAGTATGGAGATTCCTCAAAGAACTAAAAGTAGATCTACCATTTG
TGGGTGACAGAATGAGAACCATCTCAAAAACAAAACAAAACAACAAAAAAAAAAACTCACAAAAATTCAGTTTACCATCTTCTGTTCATTTCACTAATCCCTGACTGTTTACAGTCAAGGGCAAGGCCAAGTGCGTAGATCTGCCACCAGGGGGCAGCCGTGGGCAGTGCCCCACAGGCCTCTGAATTAGCAGGAGAAGCTAAGTCCATTTGTGACCGTAGGGCCTGGTTTAGTGCCTTAGCGCAACGGGCTGTCAAGAGCAGCAGGTTAGCGGTGGGGACATGGGTTTTCAAACCACATGAA
CTCTCGCCCATGACAGTTCTTAATTTATTGTCTCTGAGCTCCAAATACATCCTTCGTTGCCCTGCTTTGTAATACTGGAGCTGGACCCTGTGAACAGTTCTCTTGTGCCAGCTAGAGCAATGTTAGGCTTTGTCAGGAGAGGGCGCTAGAGGGACACTGTAAGGTCCCTCTGCAGCGGGAAGGCACTTCCCTTCCAGGTTCTGGTCCTCCTTCCATCTTTTTGTTTCCAGCACAGGAGCCAAGGCCCAGTGCTATCATCTCAGTGGCCTGTGTGGACCAGCTCC
GTTGTGAAGGGAAGTTTAAAAGTGTGTAGTAGATATATATGGAAGCTGATTCGTCAAAGGCAAGGACTGTGATGGTTCCACCAATTGTTTCTCAAGTCCACCCTTCTGTGTCCTGCTTTGTGTTACTGGAGCTGGACCCTATAAACATTTGTTTGCAGGCTGGTGCAATGTTAATCTCTGTCAATAGAGGGCAGTGGAGGGGTATTGAAAGGCTATAGAGATGGATGGCATTTCTTTGTTTTTTTTTTTTTTGTTTTGTTTTGTTTTTTGAGATGGAGTCTCTCTCTGTTGCCCAGGCTGGAGTGCAGTGGCGT
GTCTATGTCTTTTCGTTGAAGGATTAGTTATTTTTTGTAGTCTTTTCTGGCTGGCTTGTTTTGGTTTTTATTAGATACTCTTGCTCAGAGAGTTTGTAATTTACCTGTTGATTTTCTTTGTTTTTTCCCCATTCTGTTGCTGCCTCTTTTTGACACTAGATGGCGCCTTAAGCACATGCTTGCCTTGGTTCTAAATAAGCAACTAGAGCGCTGCGTTTACTGACTGGGGAAAGGTCCCAAAGGGGAATACCCGAGTAGTGCAGGAAGCCTGGCTAGGGGTTCATGCCCTGGGAATCTGTGGA
CTGAGGGACCAAACACACTTGTTAGACGCTCCTGCTAGTGATTGTTGTTGTTACTGTTAATCTGGGCCCAGGGGAAGATTGGCTCTGCCCCTGGAGAGGGGAGGGGCTCTTAAAACACCACTTGCTTCCAAGTTTACTCCCCCTTCCGGCGGTTAGCATTAAATACAAGTGTATTGTTGTCATACTTGCTCTCCTCCCCGGCTTCCTCCTCCTCCTATTCATCTCCTCCTCCTCCTCCTCCCCCCCTCCTTCTCCTCCTCCTCCTCCTCCTTCTTCTCT
TATATTTATAGAAATCAGGATGATGGGGGAAATGAAAGCCTTATGGTTAACTAAATGATATCATCAGGTCTCCATTCTTGGCTCTGGTCTCCACCATGCCAGCCTCACACACAGACAGGCTCTCTCCTCTAGATGGCTCCATGGTTCCACGCTCACACCCTGTGGTCTCTGATTCCACGGACAGGGCCGGAATTCAGCCTGATTGGCTCAGATTGGGTCATGTGCTCATGCCTGAACCAGTCACTGTGGCTGGGGAAGCAAGGCTCTG
CCACCGCCATCCCCATAGCACCCAGCATATTGCTTGCACATGCCAGGCTGATAGTAAATATTTGTGGAATTAAATGAATAAATGAATGAATGCATTTCCTTTTTGCAACAGTCTCAACAATTTACATATGCTACCAGCAAGTGGCAGTAGTCTCCTTTGGCTGTTCTGCCATTCAGCAAGCTGCTGCTCATTAGAGCCTAAAATCATTCTACAAGTAATGCAATTCCCAGTTTTAGATAGTTTGGCAGAGCTGAAAGTGCTGAAATCAGAATCTA
CTTACACACACACATGCGCGCGCGCACACACACAAAGCAACTCAAAAAAATTGAGAGATTTATTTCCCCAAATTAGCCTCTGTTCTAACATTTCTACCAGATTAGGTAGGAAAGACCCAACAGCTTCTCTCCCAGAACATTAGAGGGCAGTAGCGAGTCAGGCCCGCCGCACTATAGGATGAACTATAGTGAGGACAATCATCTCTTTTGGCATGAGAAGCACAAGAAACTGATTAAAATTGGCCCTAGACTCTTCAGCTTTCTCTGGTAAGCCCTG
AAGTGCTGGGATTACAGGTGTGAGCCACTACACCCGGCCTGAAGCAGCTTTCTTTTTAAACCACCAAAAGATATTTTGCAGAGCTAGGGTAAGCGGGTGAGAAAGCCACAGATACCCCATGATAGAGAAGAAGTAACCAGCAGGGGGCAGTGAGCTCCTCTCGCCTGGCCTTCATGAAGCACTCACTACTGCCACCTTATCTTCAACACAAAAGATGAACAAGAGGCTGGGCTAGGTGGCTCACGCCTGTAATCCCAGCACTTTGGGAGGCTGAGGCAAGCGGATCACTTGAAGTCAAGAGTTCGAGACTAGCCTGGCCAA
ACAAAGCTCACTGGAAGGTGAGAGCCACCGGGTCACTCTAATGCCACCAGCAGTCTTGCCACAGGAACAAGAAGCAAAGAAAACCCAGAACCCGGACAAGAAGTCCCATCCTCTTCTATAGCCTTGCAGTGTCTCCCCAGCACCCCCTACAGACCAGGTGTAACATTACATCACCTGGCATAGAAGAAATTTTCGGTGTCCAGCTTCAGTATCAAAAAAACAAGATAAAGAAGAAATTTGAGCTAAGAGGCAATAAATTGATAGTGGGCACAGTCCCCTAATTCTCAGAGCATTCATAGAGA
CCGGCCGTTCCGGACGGTCAGGCCCGCCGCTACAGGGAGAAGTGCGGCGGATGGAGCCAGGGCTGCGGGTTGCGCGCGGGCTGGGAACCCGGTGGTGCCACCTTAAGAGTCGGGTCCGCGCAGCGGCTGCGGAGGCGCCCGGCACCTGCAGGGGGCGCTGCTGCCCCGTGGTTTCTCCCGCGCCGCCGCGTGCAGCGGGCCTGGCAGCTCCGGGGCCCCGGTCCCCGGAGGGGGTGGGGACGCTGGGGGAGGAAGGGAGCGAAGTGCAGCCGTTAGGTAACGAACCCGAACCCTCCCGGATTCAGAAGCGGCCTCAGTGAGGCGTTTGCTGGAGGGAGCTTTCCATCATTCGGCCGCGAGAGGAAACGTGGGG
TCTAATTTCCTTTACAGAAATTTGCTTTACTCCACAGCCACTGGGAATGGGCTGCTTTACATAGAGTTGGCCAGCTCCTGTCAGGAGCTATTTCCACAGATTGGAACAACAGACTGCATGTGTTTCAATGTAACACCAGGGGTCACTGTAAGCTAGAAACCTTCAACCATGTTTAGAAATGTTGAATTAATGTTAGTCACAACATTTTTATTTGAATACTGGCTTATTAGTGAGATTATTTTTTTAAACCTCTGGTTTTATAAT
GGGGTCTCTAAGGTCAGGGCCATGCCTTCCCCTCAGACTGAGGCGGCTGAGGGCAGGGTCCTCAGGCTGATGGCTGTGGGAGTCGTGCCACGCCCCTCGTGCCCCCGGGAGGCCCGGCCGGGGCTGGGTGGGGGGATCCGGTGGTTCCACATGGTGCAGTTCTGCGCTTTGGCCACCAGATGGCAGCCGAAGCTAAGGGATGGGGCTGCCGTCTCCCGTCTTGCTGTCCTTGTCCCGGTAAGACCGGGGACCCTGGACCAGGGAACCGACGGAGGGCCACTCCCATGTGGATGCCCAAGGGACCAACCCAAGAAAGATGCCGCCCTTATCCTC
CTTGCGGGCCGCCCCCCGCCCCCAACCCCGACCACCCCCAACCCCGACCACCCCCACCAGCCCAGCAGAGAACTTAGCGACCAGGGCCCGGATGGAGCAGTGTTCCTGAGTAGCCACCAGAGGGCGCACTGTACCCGCCAACTCAGCGTGTCTCCCGCCCTGGAGAGGGGAGACGGACAGGGAGGAAGGGCTACTGTCGTCCTGGGACACATTCCTGGGCAGGGGGCTTCCAGGTCCTGTTGAAAGCTGTCCTTGGGCAGA
GGGAGGCAGGCTGGGCCAAGGCCTAGAAGACTGTTGGTGCCGCAGCCAGTTTAGCGGCCTGCTGTTCCTCTGAGCCCATCCTGCAAGCCCAGGTTAGAATTAGATGGCTCACAGACAGGCCCACACGCCGACATCCCGCCAGCCCGGCAGGTGGCAGGAACGCAGCACCTCCCGAGCAGGCTGAGGACCAGACGCCCCCTCGTGGCATCCTGTGGCCTTGCATGCCATTGCTCTCAGTCCAGGACCAGGCAAACGTAGGCTCCAATAGGAAAACGGCTAAGAAAGAAAGCGGAAGAGCGGGAGAGGGAAGGTAAATACTCCCAGGGCCAGCCCTGGGGCGAGCGGGCAAGGGAGGGCTGACATCCAGACG
TGTGATTTCCCCTCCTTCTTCCCTCATGCCAGCCTGGTCGACACTTTCTGCAGAAATTCTGCAGATGGCAATTCTGGGGACCTTTCCTCTGCACCAAACAAAACCTCCCTGCCAAGGCCCGTTCCCCATGCGGCCGCGAGATGGCGGCATGACTCAATGGACGGGTTCCAGGCGACCCCTGCACAAAGCCGCCGCCGTGGCTGCCTCCTTCCTTACATAATCCTGTTAGAGCGCATTTAATCTAAGGATGGGACACTGTGTTCCATGCCAAGCAGCCTCATCGT
AACCTTTCTCCCTTTGGATTGTAAAAGAATTCCAGGAGTTTCTTAATCAAGGTTCCTAATGAGTTGTGGAGAGAGAAGGGAGAAATGCAACAGGTCTTCGTTTTTTTCTGTGCCTGTAATTCCTGCCACTGCCACATGATGTCACTATTGAAAACAAAGATTCTGCATGGCTCTGTGTCAAGTCATGGTGGAGGCGAAGGGAATAGAAAGGAGCCTTAAACAGATTACAGTGTTTCTCCAGTAGAGGGCAATCCCACTCCCTCAGTGACAACAGGCTCAAGCTTAGACTCCCAAGCCTCCAACTCTTTAGTTTTATGTTTCATTCCTCATTCTCAGGTCATGCCTACTGTGGCAAAGTGGCTGTACATACTGTGGCTTTGAGCCT
GGGAGTAAGCTCGCATGTTTGAGGAACAGTGCGGAGGCCAGGGTGGCTGGAGCGGAATGAATAGGAAGAAAGTGGTGGTGGTGGAGGTCACAGAGGTGGCAGGGGGCATAGAGGGGAAGGAGAGAGAGGGGACCATGCTGGTGGGGTGCAGTTCAGAATATGGACACAAGGTGGCACCAGTGCTCGCTTGTCCATGGTGAGCTCCAGACCTGGGAGTCTCAGAGCTTCTGGAAGGCTCCTTAGGAAATCCAGAGAATGTCTGAGCCTGCAAGTCATCGCCCTCCTCTACCTGACTTCATTCAGGTCGACTACAAGGCCAACGAGTGGCTGATGAAAAAC
CGCCCCGCCCCACTCCTCCGAAGTCCGGGCTGCGAAGAGCCAAGCTCAAATCCAAGTCCAAGTCCAAGTCCACGTCCAAGTCCGCATCTCCAGATGCAGACGCGGGGTTGGGCACAGGCTGCAGTGAGCGCGCGGGCCACCAGGGGGACACGCCTGCGCCTTGGCCCGAGCTCGCGGCAGCTGCGGTCAGCCCAGGGCGAGGCGCCGGGGTGGGCGCGGGGCAGAGGCTACCCCGACCTGCGGGAAACAAAGGCAGGTTAGGGAGAGTGGATCCCAAAAGTATGGGGGCGGAGAGACCCGGTTGCCCTGCCCACTCCTCCATCCCCTCCTTTTCGCAACCCCGACGCCCAGGCCTCCCCAAGCCAGCAGGGGGCCGTGACCCACGTGTACAGAGGCTGCAGCTGTAAATGCGACGTCTTCTGGGGCGCCTGGTATCCGTAGGAGTCAAAGCCGCCGATGAAGTCAACTGCGGAAGAGGGGCGGCGCATGT
GGGGGGCGGGGGCGCTGCCAAGGTCTCACAGCTGAAGAGGGAAGCCAGCCGGGGCCTACGGAAAGCTGGAAAATGCGCTCAGGCCGGGCCGTGCTCATGGCTGGGATCACAGCGCCACCCTGTGGCCGACGCTCTCCTTCGGCTCGCAACAGTCTGGAGAAATTGAATTGCATTCTTCATGGAGAAACACAGACCGAAAAAGATCTTCCAGCCCAGCAGCAAGAAAACCACCACTGACTTTTAGAAGTC
CGAGCGGCCTCTCGGCGGAGCTGGGGCGTCTGAGCGAGGGCTCGGTGGGTCAGCGCGGCGCGGGGCTGGGCATCCCGGCGGGCGCGGGCTCCTCCGCGGGCCGCTCCTGGCTCTCTGACGCCCTCTGCCGGCCGCTTGCGCGCACCGCGGACACGCCGGGTACTGGCCTGCCCGGCTCTCACCTGCCCAGGCCCAAGCAGTCGCTGTCCCCTGCCTGTGGCCAGGCCCGCTCTGGCCAGGCCCTGCACCTCCTCCCCGCCCCAGCCAGGTTGCACCCGATGGTCTCCCTGCCCAAGG
GAAACCTGAGCGGAAAGCCCCGTGGCTCCCATAAGGCCGGCACCGCCGAGTCAGCGTTAACGGGACGCTGGGTCTGGACGCTGCTGGCCCTGCACCCCAGACAGAGGCCCGCCCCACTCATCCCTCCCAGGGCCTACTGCCCGCTGCTGCCCCCTGGTGGCTCGGCCCAGAAGGGGAGGCCCCAGTTGGGGAAACCGAGGCCTGCAGAGAGCACCAGGCCCCACAGCAAGTCTGAGGCTTCTGGGTGAACACTGTAGCCCCCGCAGCTCCCCTGGAGCCCAGGCCCATGCCCGCCGTTACCTGGCCCCTTGCCCGAGGCCTCCAGCTTGCGGAGCTTGGAGAT
AGATCTAAGTTATGGCTGTGAAGAAATCTTTTTAATAGATAAAAATAGAGAAAGAAAATAATGTCACCGCTGCAGAGGCAGCGAAGCCCAGTCTGTTTGCTTGGGCTTGTGTGGGAGGGCGACCTCTGGTGGGAAGTCCCGGGTAATGCCGCCAAGCAAACTTCCTCTCCTGGGAGGTTTCTGGAAGGCTCTGGGGCAGGCTTGGGGAACCGTTTTGGTGAGGGAAAGGAGCTAAGGTGGCAGAGACATGTGAAGCCCAGGCCTGGCTATGC
TCATACCCGTGCATCATGGGATGACTGCAGGCATACAGGGGCCTGGGGGTTTGGGCCACTGGGCCTCAGGCCAGGAGCCATAGGAATGTGTCTACCTCTGGGCCCGAGAGTAGAGCAGACAGTTCTCACCCAGGCCCACCAGGTGGCAGCAGCAATCCACTGTACAGCAGCCCTGTCCTCTGAACCGGCGCAAGACAGGGCTGCTAGCCGGCCTCAGACACCTCTAATCCCATACAACTCCGGATGGAGTGTAGGCATGGGCATATGTCCAGCCTGGAGCCTGTGGCTGGGTGCCGCAA
GGTGACAGAGCGAGACTTCATCTCAAAAAAGAAAAAAAAAGAAAAAAATCCAATGGTGTTTCATTAATTAGAAATGAGTGACAGAAACCAGAGCCGAGTCTCCGTCTTGACAAATGTGTGCTGCCATCTAGTGACAAACTGTAAAAATGCAGGCACGCTGTTGCACCATTCATGTCTCCATGGCCAACACAACCCTGGGAAGGAAAAGGTCTAAGGTGCCCCCTCAGCCACAGCCACGCAGAACGTGTGCTGAAGTTCATAGAATCGGAAGCCCCT
CCTGACCTCAGGTGATCTGCCCCGCCTGGGCCTCCCAAAGTGCTGGGCTTATGGGAGTGAGCCATTGCTTAAGGTGTTAAGTGATTCTTTTTTTAGATGGAGTTTTGCTCTTGTTGCCCAGGCTGTAGTGCAATGGCGCCATCTAGGCTCACTGAAACCTCAGCCTCCCAATTAGTCGGGATTACAGGCACCTGCCACCATGCCCGGCTAATTTTGTATTTTTAGTAGAGAGGGGGGTTTCGTCATGTTGGTCAGGCTGGTCTCG
GCCACCGAGCCGCTGACCTCAGGCCAGCTCCTCATGAAGCACTACGGCCTCACAGAGGCTGGTAACATCAGCCCCAGTCAGGTGAGGACTTCTGGGGTCACCTGACGGGCCCTGGTGCCTGCCAGGCGTGTGAGCTCGCAGACAAAGGCCATTCTCCTCAGGACCCCAAGGGGGAGCTGCAGGGCCAGAATGTGCTGACCGTCCGGTACTCGCTGGAGCTGACTGCTGCCCGCTTTGGCTTGGATGTGGAGGCCGTGCGGACCTTGCTCAATTCAGGGCTGGAGAAGCTCTTCCAGGCCCGGAAGCATCGGCCCAAGCC
TTGAGGATGGGCTCACCCCATGCTATCCCCAGACTATTAGGTGCTCCTCTCCCCCACCTCCAGGCTCCTTCCTATCTCTAAAAGCCAGCAGTACTGGACAGGCACGCTGAGTGTGAAGGGACCCACCAGGGCTGCCTCTTCCTGCCCCCTGCTGCCCAGCCCGGGCTCTGCAGCTGAGAGGAAGCTCTTTCTCACCAAGCATGAGGAGCAGCCACCCTGAGCAAATCTGCTGCTGGGGGCTCAGAACTGCCACCCAGCCCAGCCTCTGGTCTCATCCACTCTGGGGCCTT
CCCGCACCCCACCCGCATCCTACCCCGCCCCCGCTTCCAACTCCTTGCGCTAAGTTCCCGCACCTCGCCCCACCCCCCGCTTTGACTCCGGTCCTGCCAGCCCCGACCTCCATCCCAAGGCCGAGGGCCCCCTCTGCTGTCGTCCGCGGGTAGGGCAGCCGCAGAGCTCATGGGGCAGAGAAGAAGGGCTCCCCCAACCGACCATCGCCCCACCCCTTCCAGTCCAGCAGGGGCCAGGGTGAGGCCTGTACATGGGTGGACTTTGCGAAGGGGTGAGCAAAGAGCGGGTAGGGCCCTTCTGGCCCCGGGGCGAAGGGTGGGG
TTCCCTGAGTTTTCCCTCCTGGGGTTCCACCCACTAGCTGAAAAGGAGCTGAGATCACGTGATGCGGGGGAGGGAGGCCCTTGCTGAGGGATAGGGGCGGAGTCCCTGATGATGAGCAAAAGGCTGCTCCCCAGGCGTGCTGGCGTTCCTGCCCCGGCAGAGGGCGCCCTCTTCCTCCTGAGGGCTTCCTGGAGGAGGTGCCAATCCTGGCTCCCAAGCAGAGGTAGGTGGGTGCATGGGGCAGCGAGGGGCCTTGGCTGCCTGCCTGAGAGTTTAACTTGATCCTACCGCAATAGTCCCTGAGCCAGTAGGACAATGTCA
ATCTTCCAAAACTGAGCTGTGATGTCCTTCCTCTAGAACACCTGACCACAGGACATGACTTTTTTTAATCCCCAGTGCCTAAGTGTCTAGAGAGCTGAGTGGGTTGCCTCGGATCGGCCAGGCCTGGATATCAGCGAACAGATGCGGATTTCCACCAGGGGGCGCTAGGACGCCACGACCTTTCACTATGTGCACCAGGGGGCGCTGCCGCCCGCCTTGGCCATCCCGGGCTGGGAAGTCCGACCCTTCGATTAAGCCCCGCCTGATTGGGAAAGGCTCTGAGAAACTATTTGCATGATCTTGAAAGAGCTGTGCTGAATGGTTGAGGTAGGTAAGCCGAATGTGAAACAGGC
GAGAGTGCCCTTGGCTTGAGGGAGCTGCCTAATCCAGGGTGAAAGCCCTCCCCAAGGCAACAGCATACCATGTCTGGCTGATGCCAGGTGTCAGCCCCTGCTCCCTCCAGGACAGCTCTGCAGGGCCACCCCTGCTCCACAGCGCCCCACGGTGGGCAGAGGCCTCCACTGCAGCAACATCAGCTTGCCGACTTCTACCTCAGAGTCTTTCCTGGGGAAGCCAACCTAAGACACTGGGCTCACACTGCAGTTTAAAAGCACCACACTCATCACTCTCTAACAACCTTGAGAAG
CAGCTAACTGGTAAAAACACAGAGTAACTTTGTGTTTGGTGGCACTGCTGCGGGACAGTCGGAAGGAAGGAAGAACAGCCGGGCCACAGCACAGCAGCAGGGGGCCGCAAAGCAGCTCCTTCCAGGCCTTACCGCTAGAGGGGAGGGAGTCCTTAAACATCTCGTAGAACTGAGTCAGGTACATCACCATGGACAGCTTATCAGGCTCCCCCACGGAGGCCATTTCTTTGCCTGTCATGATGGGAGAAATGCCCAATTCCTTCTCAGCAATGTCAAAGG
ACCTGCCCCGAGCTGGGAATGCGGGTCCACCTGCCCCGAGCTGGGAATGCGGGTCCACCTGCTTGCCCTGAGCTGGGAGTGCGGGTCCACCTGCCCCATGCTGGTAAAGGAGCTTTGCTCCCTGGCTTTGGGTTGAGGCCATGTCGGGAGTGCCCTCTGCTGGCCGGTCTGTTCCTCACGGGGCCCTGAGAGGGCTCCCGTGGGGAGGGATCAGCAGGGCATCCCCCCACCCTGGGGAGACCACCAACCTCTGTCCTGGTGGAGAGGGAGGAACAGAGCAGAGGCCAGAACAGGGGAGAAGTTGGTTTTAAAGCAGAGG
TCCTTTGACTCAAATCCCCCCTCTGACACTGCTGGACCCCTTTTGGCAGATGATTTTTTTCCTACTCCCCCTACCCACCCCATTAGAATTGGCAGGTGATTCTTATCCCAGGATCCTGGCTTTTGCTCCCAAGGAGCCCTGACACCCAGGTGCCACCAGATGGTGCTGTGGACTCATTCTTCACGGGAAGCTGGCTCCCGGGCTCCCCGGCTCCCTATCTCCCCGGCTCCTAGGAGAGGCCTTCTGGCTCCTCTGGACAGGGTGGGGTTCCTCCGTGGAAGGCTGCTAGGCCT
CCTGCCAGTCACAGGGCATGGGGCCACTTGTGCCACGGGGGACTGGGAGGAATGAGGCTCCTGGCCTTTTTTGCCCGAGGGAGTGGGTCATGCAGGGCCAGGCTGAGCACCTGGGGCTTTTTGGAGACGGCTCCCACCGGGTGTGCTGCCCTTGCCGTCCAGCAGGTGGCGCGCCCGGGCAGGTTCCAAAGGTCGTCAGGCGTCCCGCCCACCCCCTTTTGCAGGCGGGGAAACTGAGGCTGGACTTCTCCTTCCCCTGAATACCAGGGAATCCATTCCCCCAGTCCACGTGCTTATGGGGCCTGGC
ATTAGTTTGTAGCATTACTCTTTTATTAATAACTTCTGTTCTACAATTATAATTTAGGAAAACCAGGCCATACAGAGTTAGGAGCTGAAGGGACACCGTGAGAAGTGACCGGAAGGCAGGAGTGTGAGCCCTCTGTCATGCCTGGACAGGGCCACTAGAGGGCTCCTTGGTCTAGTGGTAACGCCAGTGCCTGAGAAGGCACCCGTTACTTAGCAGACCTTGGTCTAGCGGTAGCACCAAAGCCTGGGAAGGCACCCGTTACTTAGCAGACTGGGAAAGGGAGTCTCCCTTTCTCTGGGGGAGTTAGAGAACACTCTTCTCC
TGTTCTGTGGAAATCCACTTGCCTTTACCATTCTTTACAATAATTACAGCTAAGTGGTGCCTCCTGTGTGGAATTTGCCATCCCTGACCGGAACAATCTTGCACATCGTTCTTCTTTCTCAAGAGCGCCCTCTGCTGGTCAGTTCTCAGAAGGCGCCACATCATCGCGTCTTTCGTCTGCAGATGCTCTTTGCAGCCAGAAGCCGAAGGTCATTTTGATCTAGAGAAGAAAGCATTTTGGCTATTGTCTCCATGGCTGTTCGAATTTTCAT
TTGGCTTTGTTTCTGGGTGCTTTCAGGGGACAAAGGCTCTGTATGGATTCTTTGGTTGTGGATAGGTCCTATGTGGTAGCTTTCTCAGATGCTGCTTGTCGTAGTGATGTATTTTTGTTGGTGGTGCAGTTCAGGCTGAAGTCCAGTAGATGGTGCTTAAGAGTAAGAGCTTGCAGGTAGACTGCTGCCTAGAGGACACACCCACCCTGACAGGCCTTGCAGGAAGAGATTATAATGTGTTAAGCTTTAGTCTCTGGGGAAAGGGGCTAAGTGTGGGTACCAGTTCCTC
CAGTTTTGGTGATGAAGACATTCATTTATTCCTCAAATGTATGCAAATTATCAATTTATCATCACTTAACTTCAAACTTAAGCTTTTTTTGCCCTGCTTTGTGCAACCAGCTGGACTCTATAAACATTTCTTCTTTCCCAGCTAGAGCAATGTTAGGCCCTGTCAATAGAGGGCGCCAGAGGGACACTGCAATAGCAGAGGCAGGGGCTTAGTGATTTCAGTGTAATTTTTTTTTTTTTTTTTTTTTAAAGACGGAGTCTCGCTCTGTCGCCCAGGCTCGAGCGCAGTGGCGCGATCTCGGCTCACTGCAAGCTCCGCCTCC
CTGCTAAAAACACAAAAAAATTAGCCGGGCGTGGTGGTGGGCGCCTGTAGTCCCAGCTACTCAGGAGGCTGAGGCAGGAGAATGGCGTGAACCCGGGAGAATGGTGTGCCCCGAGCCTACTTCCCGCGCAGTCCTCCAAGACGCGGCCTCCAGCAGGGGTCGCTGCTTCGCTGCCGCCCTGGCCTCGCGCCCCGCCCGACCCGCTCTCACTGCGCCGGCGCCGGCGGAAGGGGCGGGGCGCAGATAGGGGTAGCCTGGAGGCCTGCAGTCCGCGCGGCCGCGGGGAGGGACGAGAGGGCCTGACGTACAGGTGAGTGCGCCTCTGCTGGCGCGCCGCGCCGGGCCCCCTGCCCGCGCCCCCTGTCACTTCGCCTCTCCGCCCCGCCCACGCTCCCGCCGGGTCTCCCCGTGAGTGTCCCGTGTCCTGCC
ATGCAAGCCTGGTGTTGCTCCTGTCCTCAGAGTCATCCTGCGCTCATGCCTTTTCCCGAATGGGTTCACCTCTGGCAGTTGCCGCTTCAGTCTTGGCCTTAGCCTCATCTTGAAGTGGGTAGCTGGCGGGAGAGGGTGGCTGCGCCCCCTGCTGGCCCTGAGGCTGCAGAGTTGGGAGCAGGACACCTCACCTGAGTTTCATTTTTTTTCATGTCCAAACCATGCACATACTATAGTCCAGAATCAAAGCACTTTTGAAAAGTGGCTGCATGGCCATCCTCCAGGGCCCAGGAAGTTGCATTCCAAGGGCC
GCCTACCCTGCCTTGGTTCCCCGGCCCCCGGTCTCGCCTCTAGCCCCGCCCCGTCCCCCAAGCCCCGCCCCTCGCGAGGGCGAGCTGGAGCTACAGCGCCGCTTGGCGCCCGCCGGGAGGGAGCCTCAGCTTCTCCTACCTCTCCACGCCCACAGGCAGAAGATGCCGGTGCAAGTTCAACCAGCAGCAGAGGTAAGACGCCCCTCCCCGCCCTCCTTCGCCCGCTCCTGCTCTGGAGGGCGCCGCGGGTGAGGCGGGGAGTACCCCTGACCCGCAGCCCGATCCCC
AGATTCATCAACAGAAGTGGGAGGGAGGGCACTGCTGGTAGGTGGACCCTGCCCAGGCCTGTGCAAGGCCCAGCACTACCTCCGCAGTTGCTTCTTGGTTGCCCAGTGTCTGTGGGACCCTCCCTGCCTGGCCCTGAGGTGAGACTGCCCCTAATGGCTGCTCGTGGTATTGCAGGACAACAGCCACAGGGGTGTCGAACACTTTCTGTTGTTAAAGTAGTCCTTCAACCTCTACCTTCTGGGTGCCATGTTGTCTTGAGTTGCCCTTTTCAAAGATATGCTAGCCCAGAGACTTGCCCTTGGGTCTCGGGACTTATT
ATGCAATTAATAATAAAAAATTATAAACAGGAACAAAAGACCAGTGGCAACCTGGTCCTTCTTCAGAGAGGGCTTGGGAAGTCCTGCCTCCACCCGCTTTCCAGTGGGGTGAAAGGGAGGTGAGCCTTGCAGTTCTCCTTTGGGGCAGGAGGGGGCGGCAGATACACGGGTAATCCATCTTTCCCTGCAGGACCGGTTCCTTCATTCTTCAAGCATCCTCCATTTGGCACCTTCTGGATGCTGGGGACACAAGGAGAAAGAGAGGCTTTCTCCTTCTTCCTGTTTTGCCTCAGTCCAGGGCAAAGC
CACGTCGCCTCGGGAGCTACTGCACGTGGCGGCTGCCGCCCTCTGCCCAGCCCAGCCTAGCCAAGCCTGGCGGTCCCTGCCCGCTGCAGATGCTCATTTGCATTCATTTGCATACTGTTCCCCGCCCCTCTGGGCCCAGCTGCCTCTGGCCCTCCAGCCCGCGCCGCGCCCCCTGCCGGCAGCAGACGGCCCCGCAGCGCAGTGCCGCCCCCTTGGCCCGGCGCCCCCTTTCGACCACCGAGCGCGGGCCGCCCTGGGCCCGGGTGCCAGCCCGGTACTTACCCCCGACGCGCGTGCCCCGGGGCACGCGCTCCTGAGCCCGCCGCTCCAGGCCCTCCACTGTCGGGCCCCGGTGTCCTCCAACAT
ATGCCCTCAGCCAACTGCAGGGGCGAGGAGAGACTTAAGCCCCCTCCCTGTGATGGGATCATGCAGACCCTTTGGTGCGCTTCTGGAGAGGTGGCTCCCCGACTTACAGCTTTTCTTGGAAGGCCAAGGCTGCCCTCTTCTGGTCGTCTGTAGTGGGTGGCCATGCTTAACAGCGTTGTGCCTTAGTGGACACTGACCAAGGGCCTGGCGTAAGCTAGGGCTGGATGTGCAGACAGACATGCGTTGGACGGGGGCCAGGGCCACAGCTTGCTCGGGGACTCTGGTC
CCAGGGCAGCGGCCAAGCCCCTGAGAGGAAAGGATGTTTGGGTACTAGAGACAGGTACAAGATGGAATGGACAAGCTTAGCCAGGGCCGCCTCATATGGTTGTGCAGGATGTACACTGCACAACTCACCACATCTTAGGGGTACAGCTATATAGACCTATTCCACAGACTTCCCAGCAGATGGCAGTAGAGTGTCTTGAGGAGGGATGCCTTTTGCTCATTTGCATAAGAGAGCCTATGGTCTGGCAGCAGCCCCATGGGAATAGCTGGGCTGTGGAGCACGTGGGAGGGAAGAGCACAAGATGACGGCC
CTGAGACAGTAATGCCCAGGTTTTGCACACCATGCTGTCCACTTTGCCAGCAGGACTGGGTGGCATGGCACTTCTGATAGAACGTCTGCTGTCTTTCTCCAGATTCCATTCTGTGCCCTTCTGCGAGGTCGAAGCTGGTGCTTCCTTGATCATACCAGCAGGTGTCAGCAGAATGTTCTGGACACCATCCCAGACGCTGGCTTCTTCCTCGTGGTCCTTCAGTGGTTTGTTGGAAACACTGAGGGCTGGGGTCGTCCAGTCAGGTTCCAGGTGAAAGTGTGCAGAATCACCTGCCGC
TGCTGCTCCTAAGCTTTATCCCAGGTCTATCCGCCTGGCTCCTCATGGCTTTGCTGCTGGCTTTAGGGGTCTCCTGCAAGGTCCCAGGCACACCTCAGTGGACTGAGAATCTGCAGCTGAGGGGCTAGGGGAACAGGGTGTGGTGCTGGGGATGACCACTAGAGGGCAAGCTGAGCTCACGCTTGCGGGAGCTTCTCACAGCTCGGCTGGTGGAAGCGCCTCTGCAGTGCAAGGGGCTTGAAGAAGCCGGGGATGCTGGGGGCTCCCGGTCCCCTTCCCACCGAAGGCTCTTGGAAGACCAGCCTC
ATTACAGGCACGTGCCACCACACCCCGCTAATTTTGAAGGAAGTTGTCCATTTTAAGAAGAGAACACAGACCCTGTACTCACAAACGGACTGAGGTGCAGCCCTAGCCGGCTAGGTAGCAGCCTGCCTTTCCACTTCTGGCCTGCAGAGGGCAGTGGTCCTAGACATCAGCAGAAGTCAGGGGCTTCTCAAGGCTCAATCTCCTAAGGGGCAAATTAGGCCCTCCTGACATTTAAGTCACTACAGTCTTGCCACTGTTACTCTTTTAATTATTTCTTCCCC
AGAGCCACAGGTGGGCATTGCTGAGGGGTGAGCTCTCCAGCCAGCACTCATACTGGCAGCAGTGCAGTGTCTCTAGAACCAATGGCCGACGCCCATCTGACCCTGCAAAACTGTGGCTGTCCTCCACCCTCTGAACCGCCTACCAAGAGCCCTCCAGTGGCTGCTGGTGGGAACTGCAGCCTCTTCTCCCTCCCTTGCTGGTGGTTCCCTGTTCTGAATCTCATCCCTGCCCACAGGAGACCTACCTGATGAAGCACATGTCCAAACACACGGTGGTGGAGCACCTGGTGAGCCATCACTCGCCCCAGAGGACGGAGTCCCCCGGC
TGGGGCTTCCCACACTGGAAAAGGCCAGGGCAAAAGTGGAAGTTAACTGACCAGGAAGGCCACCGGGCAAATATCTTGTCTCAGAATAAGGTTGCCACCGGCTCTTCCAAGACGGCCGGCATGCTTACTCAGCCCGGTCCCTGGCGCCCTCTGCTGGACACAGGGAGGCTGTGCCAGACTCTGAAAATCCGGCTACCAGCCCTGTCCCATCACCCTCCCCATTCCGTAGATGAGGATGGGGAGATGCGAGTGCTAGGGGTTCCTTCCCCGGCTGCCCACAGAATCTTCCCAGCCACGGTAGTATCTGTGCGCTCCTAGCAGAGCA
TCTACACGGCACTAAAGGGCAGTTGGCCTCTTGAGGACTTCGTTAGTTTTTTCTCTTCTGTAGAATGCCAGGCTTTAATTAGACAAAGGCTAAGGGAAACCATAGAATAATTCGAGGCTGTATTGAGGGCGAGGCGCGCCCTCTTGTGTCCTAATGATGTCCTCTCCTCTCTCTGCACACTCGCCTCCCTTCTTCCTCTTAGGGCAGATGATGCTGAAGTGGACACGTCCTTACCTGACCCTGCAAAGCTGCCTCTCCAGCTTCAGATCCTGACACTCTCTCAAATGTTT
TTCCATTCCACTGCCCAGGCATCGTCCCCTCATATAGGAGCCCTGCGGGCTGCAGGCCCACAGAAGGGGCTCTTTAAGGATGGCGGAATTTCTGACTTGAACTCCAAGGAAAGAACTGGACTGTGACCGCCATCTAGTGGAGCAGCATGTAGCTGCAGCAGCTCTTTACACGCTGAGACCAGGTACCAAGTTAGGGACCTCGGCAGAATCCAACATTAACTTGAAAGCAAGGGATCCCGGGCCTTTGCAACTGGACCCAGCAGTAGCTTCTTCCCTGAAACCTGAATT
TGGTGAGAGATCCTGGGGAAGACTTTTGCTTGACCAGGTCGGGAATCACCAAGGTTTAAAAGAAAACCACAGCCTCTCAGGCTTCTGATTTGGAGCTGCCTCCTAAGAGAACCCCCGTGTACTGAGCGCCCCCTGGTGGTTCTGAGTGCCCCTGGTGTCATGAGCGCCCCCTCGTGGTACTGAGGGCACTCTGATATCCTGAGCACCCCTGATGCTTCTGAGCGCCCCCAGGTGTCCTGAGCGCCCCCTGGTGGTTCTGAGCGCCCCCTGGTGTCCTGAGCGCCCCCTGGTGGTCCTGAGCACCCCCTGGTGACCTGAGTGCCTGCTGGTGGTCCCGGGCAAACCCTCGTGTCCTGAGCGCCCCCTTGTGATTCTGAGTGTCCCCTGGTGTCATGAGCGCCCCCTCGTGATCCTGAGCACCCCCTAATATCCTGAGTGTCCCGTGGTCCTAAGCACACCCTGGTGGTTCTGAGTGCCCCCAGGTTGTCCCCAAGGTGCCCTGGTGGTTCTGAGGAGCATCTACCATGCAGCTCCCTCCTGTCTTCCTGCAGAGATTTTTCTGTCTGGGCTCACGCAGATATTCCCTCTCCTGTGTCTCTCACAGTATTACAAGGCCTTGTCCTTGACTTTCAGTTTGGTCCCTTTAAGGTAGACTGCACATGAAAAGGTGTCGCTTGGGACTGTTAA
TATGCCTGATGCCTCTCACTGGAGACCCCTCCCCCACTTCAAGGTCGCCCCTAGAAGGCAAACGCTGAAGCCAAGTGTTCTTGGAGCGTCTCTTGGTGGACGCTTCGGCCCTGCCACGGAACGGCCCCTTAGTGAAGGTTCTCAGCTTAGACTTCAGCGCCACCTGGTGGCCACCGGGCATCAGACCTGGGACTTGCCTCGAGGGCTGCCAGAAACTTGAGTTTGTCCACTCACATCACTGCATCCCGTGGAGAAGTCCCAGTGCCGACCTGCTTGCTTGCTTGCTTGCTTGCTTGCTTGCTTG
AGACAACCATCTGGTAGAAGTGAGTAGCTCTGCCTTCTAGGCTTTGACTCTGATTGGAGGATGATGGACTTGGGAGCCGTATTTTAATGTCTAAGGAGATGGGGAGGTATAAAGTAGTCACTCTAGGTGTACACAGTACCGCTCCAGGTGTACAGTTTGCACATTGACCTCTAGGTGGCACTAGCATGTTTAGTTAGGACCAAGGGCTCTTGTAACCTAACTTGTCCCATCTTTTTAATGTTACTATCCTGGTCACTGCCACCTCTTTCAAGGGAAAGTCTACTGGTGGCCTCTTGTATGTGCCAGGCCATCTCT
CTTACTGTGCATTTAATCTCTGATTGAACACCCAGTCTGTTTGACTCATTGCTGCTTTTGTGCACCTGAGTGCCTCATAGGGTTAGAGAAAAACATTCAACCAGCAAGTTCAGTAGTTAGGGATGTGGCCACAAGATGGCAGTGCTCCTCTGCTGAGGCAGAATACAGGGTTCACTTTAGTGTGTCCTGAATGAATAGGTTTATGGTAGCAGCAGAGCCTTTTTCTTATTGGTTGGCTACACAGTGTGAGAAACCCCTATGGCT
GGGCCTGTGTCTGGGCGGAGTCCAGCCCTGGCCTGTCATCCTGTCCCCCATGAGGTTAGCCTTGGAGAGACCATGGTGCGTGGGTACCCATGGCCTGAGGTCCCCCACAGGCAACCTGTCTGGAGCTGCCACTGCCCTGTCACGAGGAGGAGCTGCCACCAGGTGGCAGCCTTGAGCCGCCCAGTCCTCTGGCTGTCTCCTTGGTCCTAACCCTTCATGTGGGAAAGCAAGTCCAGCACAGCCCATTTGTCACTCCACTTCCTGAACCCACCGTGTCCTCACATCCACTGGGGGATGGGCAGTCCCCCAGGTTTGCATCTCACATACCTG
TTATATTTTGTGTAGAGAAGGAGTTTTGACATGTTGCACAGGCTGCAGGAATTCCCTAATTCCTAAGCAGTCCCTGTGTTAGATGGTCTTGCAGGCACACCCATTTACTAGTTGGAGAAGCAGACAGGCAAGGCAGGTCTGACACCGCCCCCTGTGGCAGTGCCTCTCAGTCAGCATTGAGGACGCGCCCCTGCTTTTCTAGGCCCATTGGCTGTCTTAGCTAGTGACAGGAAAACATGCAGGAGGCATTGCCACAGCTGTAAACCCTGCCTGGGCCCCGCTGTG
TTCCAAGTAGGATATAGTTAAGACACTGAAAAAATTCTCATGTTTCCTTCCATTTTAGTATAGGGTTTGATCTTGAGATCTTCCAAGCCAGAGGCTGTCAACAAGATCCTGGTTAGACAGCACGAAAATGTCCTACATTGGCCACCAGGGGGAGGGAATGAGCACTGGGACGGGTCCACTGGGACGGGTCCATTGCGGGTTATTTGGAAAAAACTCAGAGGAGGGTCCCTGTCTTATTTCCACTTCTGAAGGACTATACCTGTTGACTACTCTCCTCTTCCCTGGAG
AGAGCCAAGGGCACCCAATGATGCTCCCCACCAGGGCCCGGATGAGGTGCACTGTGGGGCCGCGGAGCTCTCCTGCGCAGACCAAAAGCCCAGAGCCGCAGCGGTGGAAGGCTTCGCGTCCGAACGTAGCAGTGCTTCCTTGTTGTCACTAGAGGGCGACCGCGCGTAACAGGAAAGCAAAGCGAAGGGGGACCTCGCTCGCACCCAGGCTTGCAGAGGCAGCGTGGGGACGCGGACTTTTTCCAAGGCGGGGGCCTTGAGGCCAGAAAGGCAACGCAAGGCTGGAGAGAGCAGGA
ACCTCCTGCGCGTTAAGCCTCACCCGCGAAGGCTCTCCACGCAGGAAGAAGATCAAGGAGTCACGGATAAAGCCTCTCTGGGCGGCCAAGTCGCCTGTTTGTCTATGGTTTCAGTAAATACGTCTGTTGCGGCATCTAGCGGCTATGGGTGGCAACGCGGCTGATAAATTTCGGGCTGGTGTAGAGTTAGCCCTTCAATCTGGAAACAAGGTGTGCGTTTGTTCCCCTAGGACAACAATCTCTGGGGATGCAGTTGCTCCCAGATCAGTCTTACCAGGATG
AGCTCAAATTATTTTGCTGGGGGCAGAAAAGGAGAGCTAAAAGAAGGACATCTAAGCTCCTCAAATGCACACTGCCTCCCCCAAGGAAGTGGCTCTTAGATGAGCCCAACTGGCAAACTCTAACCGTGCAGTAAAACCCTCACCACTAGGTGTCTCAGTGGCTGTGCCACTTCCTCCATCTCCTTGGAAAGCAAATAGCGGCATACACTCCATTACTCTATTGTTATTGAGCCTCCAAGCAAAGAACCTTTTGGAAGGGTTGATTTCAATACCTGGGTAA
AAACAGCCCGTGCAGCAGCCTGGTCCACTGAGCTTGCAGCCCAGACATTGGTGGTGGGTTTTGAGGTCTAAAAATAGGGCCTCCTATGGCAAAAATTGGTCACCTGGACAGGAACAGCAGTGAGAGCTTATTGCCTGAAGAGGGGGCAAGAGAGCTCTGGGACGGTGAGTTTCCTCACCTACCCCATCTCCCTTTCCCCCCTCCCTCCGTGTGTGCGTGCGTGCGTGCGTGCGTGTGTGTGTGTGTGTGTGGTGTGCACCTCACCACCCCACCCCAC
CCAATTTCATGGTCCCAGTTCTGGCTCACCCTCAAATACCACCAGGTTAGGTTGACAGCTTCCTGGAGAGCACCTGCAGTGTGAGGGTCACCCCTTGAACAGCCAGTAAGCAAAGCAGGGTCACTTGCTTATGTTCCTCTCTGGCGCCCTCTTCTGGCCCAAGGATCAAATGGTGCAACTCCCTTAACCTGTGTCTGAGCTCTGTGTCCAGAACCCTGAGGGGTTCTCTCTCCCATCTGACCCTGTGACTCACCCCCACCTCCAGTGCCGGTAGAGGTCTTGGTGGTTGAGTGTACCAA
GAGATTCTGCGTCTCTAACAATCTCCCAGGTGAAGTCCATAATGCTAATTCCAGGACCAAGGCTTTCACATTTCGGCATCTGTGATCTACAGGCCACTGGGATTTCCACGCTTTAGGTTGAGTCGCTGCGCCCCCTCTTGACCACTAAAGGATATGACAATCTTCGACCGAGGGGATAAAGACACCGTGCATGAATTGTAAAACACATCACACTCTTGGGGAATAGGATCTTCTCTAAAAGCAAATGGGCATACGGATTCCGATAGCATTAGTACATTT
TACACACTCATGCCTACCTGCAATCATGCCAGCAAATTATGTACTTACTAGTGCGCCTCACACATGCCTGCAAATATATACATATACCCTTGCACACTTGTGGAGGCACACCCTTAGGCCTGGTCCTGGGGCCTGGATGGTGCTGCCCTCTGCTGGAGACAGCGAATAAGCTCCTTCCGGTTGTCTAGGATGGTGTCGAAGCTCTCCTGCAGTCGGGCCTGCTGGTCAATCAACTGATGCTGCAGGCCCCGGATCCACTGGAGCAGTGCCAGGCGACGGTACATCACCAAGT
ACCCCACTTAACCTAATTACTAGGCATGTGAGCCTGGGCAAACCGCTTCACTGCTCTAGGCCTCGGTTCCTCATCTGTAAAATGAGAGGGTTACAAAATATGACGTCCAAGGGTCCTTCTACGTCCATTCTGGTTCTAAATAAAATGCGGCACTTTGCTGATCCACCGCGAGAGGGCACCAGAGAAACGTCCTCGCACAGGACCGCGCTGAAAGTGCCCCGAACCAGCCAGGCACGGTACCAGGCGGGATGCTGTGAGGGAGGTGGAAATAAGGTGGAACGCCATCCTTCCGCATCCTTCCGCATCCTTCCTACTCGGGCAAACCC
TCTCAAGTCATTTGCTACCTCTTTTGCTCTTGCTTTGTAAAGTTCACATGGGCTTCTTTTTATGCTCAAACATGGGCTGCTTTTTATGCTCAAACACAAGATGGTCCTTGCATTTGTAATTGCTGTTTCTCCCGCAAGGGGTGCTGTTGCCCTAGAGCTAGGAATGGCTGGTTTCTTCTTGTCATTAAAGACTCAGCTATTATGTTACCTCCTTAGTGCTCTTCTCTGACCACCTATTCTAATGTAGCCAATCAGGCACTGTTTATATCAACACACTGTTCTGTTTTCTT
GCCCAGCGTGGCCTTGGAGTCCACCTGCAATGCAAACAGGCTCAGCCCCCTAGCCACTTAGCACCTACCCAGTATGCCCACCAGCCTCAGCTAGGCCAGACAAAGTAGCCGGCAGGCACCCTCAGTGCCTGCAGGTGCCCGATACTGCCCCCAGTGGTGAGGAGCTCACATCTCACATTAAAGCCCCTCTGCAGAGCCATCCTCCCAAGGGGAGGTCCAGGAAACCCAAAGGCATGGGTGAGCCTACTCCATCTTCCTTGAGCATGCATTGCAAGAGATTTTAAGTCTTAGCTTTGCATTTGGGCAAGTGAGG
TCATTGGCTCATGCTGCCTAAGGAGTCTTGTGGCTTTTGCTCTTTTTTGCTTTATCTGCCCATTTGTCAATTTTCTGCAAGCCTGGTGGAGACCAAGCAACTCAATCAGCTCTTCCTCTTCCTATTGCCCTCAGAGCACCTCCTAGTGGCAAAAAGCAGGCATTGTAATCCCAGCAAGGCTTTTGAAATTTGCTTCTTTCATCCATTTATTTAGTTATTGCCTGCAAATGTTTCAACGATAATGTAATGATCCCTCTGCTGTCCAAAGGTTTGGAGAATGTTATGAA
GGAGGAGGGGGAGCACTCTCAGCCTCCGGTCAGCCTCTAAGATTTGCTCCATCAGGTGCATCTTCTAGCAAATTCTGAAAACCAGGGGTCCGGTGGTCACTCTCTGGGACAGTACAGTGGTGATTTGGAGACCCCTGGTGGCCAAAGGCTGAAGACCGAGACCTTTCCTTAGAGCTCCACCCAGCCAGCCCCAGGCCCAAAGGCCACCAGCATCAACCCTCCATCTCCAGAACTCTGCCATGAGTCAGACTACCCAAAAATTCTTGTTAGTCAGCCTCTCCCATATAGCCAGGCTCACCT
CCCGCCCAACAAACGTCAGACTACAACACCCAACAGCCCCTTTGGCAGCACCGCCTCTTAACACAGTCAACTACAACTCCCGGAGTGCTCCGCGCGCGCCTGCCTGGTAGAGCCCAGCTTGCGCTGGGCAGCATCCTGGCCGCTGGGTGGCGTCCGCAGCCTTCGGTAATCCTGGGTCACACACACGCTTCCTCCTTGTCCCCCTCCCCCCGCGCCCGGCTCAGAGATGATGCTCCACAAATTCCTCTCTCGCCGGGGTTGGTCTTGGAAAGTCCCTC
ACCCCCGCCCCTCAACACACACACAATCTTTCTTTAACAGGACTCCCCAGCTCCACTGTGTGTGCCCGTGGGCCCTCTCAAAGGAACATTCAGTCCAACCCGAAGCCTGTGCCCTGCTTCCCAATGAATGGCGATCTCGCTCCACCTGGTGGTTACATGAGCACATTGGCAAGGCAGTTGAGGTTGGAACTGCCAGGTCCACCATGGACCAGACCACAGGCCTATGGCTGATGTCCTGGCTGCAGGAGATGTGTGCTCTACTCTAGACTTGGCCAGTGACTCACTCTATAACTAGGCAACCC
AGGCACGGCCCCTCCTGGTCCTACCTGCACACTGCTCACTGTGGAGCTCCAAGGTGGGCCAGGGAGGGAAGGTCCTTCCAATATCCAGGGCCCAGCAATGCTGTTGCTCGGCCAAGCCCTGCCCTCCAGGGGGCACCCTAAGATCACCTGCCCTCTGCTGCCTGGTGCCCAAGTCTCTGCCCCCACCCTAGGCCCAACACTTTCTCCAGTGCAGGGAATGGGGAGGAAAGAAATAGGGAGAAATGAATCATCTGA
CCCAGGGATCCACGTTTCTCCTCTCACTACCTTCCTCCTTGAAGAAGTGTATGGCTTCCTTTCCTGTCAATCGGTTTCCCTCAGCATTTACAAGTCGCCTCAGTCCAGTCTCCTTCCAGAGGCGCTGCCACACTGCCCTCAGGTGGTGACGGCCGGGAACACACCCTCGAGTCCATTCCCTCCTCTCACAGTCCTCATCCTGCCTCATCCTGTACCCCTCTTCCTTGTAGCCTGGCCTCCCCTGTTCTGCCTCTCCCCTCACTCCACCACCAGTTACCTAAATGCAGTTTTTGTCTCATTTCTCCCTG
TCATCTCTGTCCCTCTGGGGGACCAGCAGTCCAGTGCAGGGCCAGACAGAGCCAGTGAGGGTGTGAAGGTGACGGCAGAGGCCTATTGCAATGCTGGGGCGCTAAATGTCCAGGAAGAGCGCATTCGATCTTTCCCGGCTGAAGAAGAACAGGCCCTGAGAGCTCCCCCTTCTGGATCCGCGCAGCAGAACAACATCTCCTCTAGGAAGTGGGCTCAGCAGTGCCCGGCTCAGCAGTGCCCGGCTCAGCAGTGCCCGGCTCAGCAGTGCCCAGCGCAGACGGGGCTGGTGCTTAGGAAACCAGACGACAGACTGGGAACCCCATTTCCT
CCAGAGGAAGGGCAGAGTCTGGAGTTCCTTCTTTGTAGTGGGAATTTGCCAAGTAGGGGAGGAGCCTACATAAACACCTAATCCTGCCCCTCCAATGTCCCCAATTTTTCATCTTCCCCTGGCCTCCCAGTGTCTATGGATCAGTGTGGGTCCCTACTGCCCCCAAGTGGCCACCATTAGCTTACACACACCCTCTGGCCAGCTCCCATCCTTCCTGGACAGGTCCTAAAAGTGAACTAGGAATAGACCAACTTCCAATGGGGAGACTGAAGCCCAAAGCAGGCTCCAGCACCCAAACCCATAGCCTCCGGGCCTTCCCCGCA
TGGGCCCAGGGAAGGAGCAGGTGTGTGGGGAGGAGCTACCTGTAGGGGGAGTGGTGTTAGGTTGGTGGCCACCAGGTCAGGGAGGAGCTGACAGAGTCCGTGTGGGGAGCATGGAGAGAGCTGAGGACTTAGGCCGAAGTGACCCTGATGAGGGTGGATCCTGCTGGGCTGTGGGTTCCGCTGAGGGAGGTTGGCATCCCCTAGGAAGGCTCCAGGGTGGGAGGGACTCTGTCGCCCTCTGGTGGACAGGGAGGGAAGTGTGAACGGCAGCAATCCCAGGCCAGGCTGCATGTTTTATTCCACATGGATCTGCACACTTCACACTAGGTCACACATATGTTATGTTACAGCTCCATCACCCTTCCAGCCCCGTGAGTCCCAGTCTCTGTGGCTCTATGTTCACTGTTCTCCCTT
ATGCCACAGAGATATGCAACAGGGCTATTTCTGTATGGAGATTCACATTACGTGAATGAAGCAGAGTGGCAACGTGTTGTACTTCCAGGTGGCAGCAGGAGGAGAATCAAACTGCCCATTATTACCCTGTACTGACTCTAAAGAATATGCGAGCTTTAGCCACATGGTGGCACGGTGAGTCTACTTACAGGCTTTCCTAATGTGAGGGCAGGGTGAGGTGGGGAGTAGAAAGAAAACAAGATCTGATAAACACCAGGAGACTTCAGGCAAACCATCGTTGGCTTGCTATTGTCACCGATGGGAAT
TTTCTCAGGGAGGTTTCTGGCAGAGTGTTTTTCTTTTTTCCTTCCTTTAGTGCCTGACTGGTGGGTAAGTCCAAGCAACTTCACTCTCCTTCCCTCTGCCAGGAGGGGCCTGGAAGCCACCCACATGCGGACTGCAGTCTTTCCACTAGGTGGTGCTAGACTAGCATCTGTGGGCTTGATGGGTGGAGTCCTGGCCGGCTCTGGGGAGCAGAGCTTAACCATGGATGAAGAATAGATACAGGAAAGAAAAAACTTCTGGCCATAACACCCCCATTCCCCATCTGTTCAATATATTC
AAAAGTAACCAAAATGTCATGTTCTTTGAGAACATTTGAAAATATCCCAAGTGACCATGGCTCCAAATAGCTTTCCTTTTCACTCTTAACATGCTGTAATTGCACTTGATTAACAATGGGTGGTTTGAGAGTGGCCACAAGATGGCACCATGCTCCATAAAATGGCCATAGCAGCTAGATGGAACTTCAGCCATTAGGAGGAGGATGTTTTGTTTATTTTATTTTGCTGGGAGAGGAGTTTTAATACGTTGAATAGATTTCTAGTCTCTCAC
GCCCGGGAGGCAGAGGCTGCAGTGAGCTGAGATCACACCACTACACTCCAGCCTGGGCGACAGAGTGACCCTGCCTCAAAAACAAAAATCAAAAACCACTCCACTATCTGACTAAACCAGTGATGTCGCTGTTCTGCCACTAGATGGCCATAATGGCTCAGCTAAGTCACCCAAACCCTGTCCCTTTCCTGACTGTTGGTGGGGCTGTCAGACCATGCCTTCTTCTACAGCTTCATTGTTATGAAACTGTCATACTATAATTATTTAAAATGTAATTAATCAATTAACTAATTTATTAAAAAT
GAGGTGTCAGAGCAGCTTCTCTGTCTTCCCAGGGATGAGTTTACACAGACATTCCCTGTGGCCCCCTGAGGCCTCCACCTCTGAAATCTGCAGAACAGCCAGGAAACAAGCCCGGCCCATGGCGCCACCTGCTGCCTGCCTGCCTCCGCTCATGCACCCTGGGCTGGGATGGTACTTCTGTTCGTCTGGCATTATTGCCCTTGGTCATTTACCGGCAGCCCTGGGCCCCTCCTTGCTCTTCTCCATGACACTAGGACTCCCTTGGTCTTGAAGCTGGGTGAGA
GTTGAGGGTGGTAAGTAGGTTAATCTCATTGAACTGGTTTAATAAGTAGAAATCCATTTTTAAATGTCTCCCAAGGATGGAAATCTTTGCTATGGCCCGGCTCCCCAAAGCGGCCTGGGACTCTACTGCCACCTGGTGACAATGAGTGCATATTGCAGGAAGAGTGTACTAAAAAGACAAGTGGTCAAGAACCTGGACCCTCCCCTGCCAGAAACAACCCTGAAAAGGGGACCCGGCGCCGTGGTTCACGCCTGTAGTCCCAGCACTTTGGGAAGCCGAG
GAGGGTGTGAAGGTGCCCCCTCTCTGCCCTTCAGCTCGCCAAGGAAGCCCTTGCCACACTGGGTCCGACCCACCCACCACGAAGACCCTTTTCTAAGTGCTGGTGGCACTTAGAAAAGGCGCCGGGCACGCCCATCTGCGCACTGCGGCTGCCCCCTGCTGGACAGAGCCAGTCAGGCCCAGCTGCTGGCATGACCTGCCTCTCCCACACAGGGCAACCCCAGGCTGAGCTGTTAGGGGAGCCAGAAGCACATGACCCTCAAGAGAAGTCCCCACACCTTCTGCAAGAGTCCACAAACCGTCAGCTCTGCACCCTCCTACA
AATAACTGCTTGGACTCCATATGACTTTATTTTCTGGGGTGGAGGAGAAAGCGAGCCACCTCAGCTGCCTCATCATGCAAAAGGTAGAGATTAGACCCCAGGAAGGACTTCCTTTGGCTTAGGGCATCCTTCTCCCTGCAGTCACCAGCAGGGGGCGCCACAGGCCAGCCTGTGGGACCCACTATCTGAGAACGGGGTTGTCACCCAGGAGTGAGTGAAGGTCTGGCCAGCACTGAGGGCTCTGGGGTGCAGAGAAGTTAGGAGATCCATCAAAGCAGCCAGACCACCTGGTGGGAGGCGGCACACACTCTGCCAGTCC
GAGATGTCAGCAAAACGAGGTGGGAGGAAAGGATCAGGCGCCCCACCCCACACTAAGTTGGGCACATTGCTGGGAGGTCAAGTCACTGGGAATGGTGCAAAGGCTCTAATTCTGGCTGCTCGTGGGCTGCTTGTGGGGCCGTGCCTGCCACCTGCCGGTGCTTCCTGGTACTGCTACCCATGGAGCAGGGGCCTGCCCACCAGCTCTGGCCTGGAAATGAAGGGCCTAGACACAAAGATCTTCCAGCAGGATCTGAAAACAATAATTTAAGGAGAATAACATGGGAAGTAAAGTGCTAAGCCAAAAACAGGGAATTCTTAATGGCATTTGCAGCTCCGCCCTGGA
CAGATGCCAGCTTTGGCCAAAAAAACTCCTGTCATTTTAGGAGTCTCACCATGCCCAGTTACTTCCTCTGAGATGGTAACAGCAATAGGGGAACACTTCAAAGACAAAGCATTCAGAATGATTCATGCTGCACCACCTCCCCCTGGTGGCAGGTTCTGGAAATTGGCTTGAGGATAACTATTGCAATTGGTCAAAATTTTTAAAATATATTTTCTGTCAAAATCACCCTTATTTCTTTAAATCATCAAAACCACTTTTTCTTTTGTCAAGGATTCAGGTATTGACAAAAGACACAAAACCAGGACCTGGTGTCAACCAGACAATGCTTTGGATGAT
CTGTTCCTTCCTTTCAGGCATCATTTTGTAATGGTGAAGAGGGAAAAGATGGCGAGAGACCAAGAAGTGATGAAAAAGGGCCTCAACAGTCAGCAGAAAACAGGACCCACAGCAGTTCTTCAGAGAGCCTGAGGGGGCGCCCTGGGGCACACAGGGAAGGCTTGCATAGATTGAGCGGTTGCTGAGAATGCATAATAGTGTTTCCCTATGGACAGTCTCACAGCACAGGGCTGATTGAGCGGAAAAACGCTGCCAGGCCAGGGCCACATGGGACAACGACCAT
CCATCCCAGCCTCCTTGCAGATTTAGCTTGCATTGCTGTCTCCTGGCTGTGGGGCCGGCATCCTCATTTCCAGGGCTGGAGCAGCCTGAAGCTTCCGGCTGTAAGACAGCGAGTGTCCACCAGAGGCTGCTGCTGCCATTCTCTGTCACTCCATCAATTCCCTTTCATTCTGGAGCCCTGACTCCATCATCCATTGCCCCTTTCTGTTGCCTCCAGCTTCCAAATGACAGATGGTCGTTTACTGACCTGCTGGTGACT
TGCCGCCCAGCGCGCCTGAGTCCCCACGTTGCGCATCAGGCTGCACCAAAGTTCCGCGAGTGCCGGAAGTGCCCCGGGACTTAAGAAAACAGGAGCACCACAAGGAAGGCCAGTCCATGTTATGGAGATGGCAACAGTGCCACCTGCTGGTGGGAGGTGTGGTGGAGCGATGCCGAGAGGTTCGCAGATGCCTCCAGGGGGCATAGGAAAACCCAAGAACCTGAGGTTCAGCGGACGGCTTCCTGCGGCTTGCTGGGGCCGGCTTGGCGGGCAGGTATCCTGTGTGGACTGCGCGAGCAGTTGGAGTGCGGATGGGA
TCTGTTGGGGGAAAGTGAAGGAAGAGAACTAGAGACTGCCTGGAGAATTCTCCTGGATCTCGTCCAAGTGCACCAAGGCAGTAAGAGCCTGCAAAAGTTGCAGCATTGCTGGGGTTAGGGAGCCCCCTAGTGCAGATATGGTTGCAATGACCAAAGACTTAGATCACAACCCTTTGAATTCCTGGAAAGCCTTGTCAAGAAGGACAAGTACATACAAGCCCAGACTGTGAAGACTAGAATAAATACCTAATTGATGAATATT
TTTAGTCTCTGCCTCTACACTCCTTCTCAATTCTTACATCATTAGGAATGAGGGGCTTCCTTTCTTCTCCTGAAACCCCATCATCTTTGAATCCAAGCAAATGCCGAGGCCCCAGGAAGACAGCTAGGTCAGCATGTTGCAGTTGGCCACTAGAGGGTGGTGTTTCTGTAATTAAGGGGATCTTGAAAGGCTACAAAACTTGGATGGGAGTGGCAGCCAACTGGACTTAGTATATGAGGAACCCAGCAGAATAGAAAGGTGGGAAAGGCAAGTAGTAA
CTCAAACTGGGGCCGCTGATATGTTCTCTGAGAATCAGTGTTGGCCAAAAGCCTGGAGCCCCTTGTACCAACCTGGGCTCCCCGGAGTCTCATTTGGGGGTGGCTGTACAGACTGTCATAGGTCCAGTGGCCACCAGATGGCGCCCCAGGACGCAGCTGCCTTCGGCATGAGGAGGAGGCCATTTCTCCCAGTGCAGGAGCGCCGGCCCCTTCTAGCCTCGGTGCCAGTTGCTTTGACAGTGATATTGCTCATAAAATAGAGAAGCAACAC
CTAGTGCATGGCATGGGAAGCCCTCTCTAGGAGGATGCTGTGGCCACACAAGTGCTGGACGAACCGCTGGAGTAGGTGACTTCCAAGGTGTCCTGATGTAGTAGCTATTAGACAAGCTCCTGCATTTGGCCAGTAATTAGCATGCTGCTGCACATTGCCACTAGGTGGTGCTGCTGCTCCATTCCCAAGTAACCCACATGCATCCCTGGCTGGGGTCAGCCTTGGGGTTTCCCAAGTGTAGAGGAATCCATCTCTGTGCCTGTGGTAATGGCTGGACACCAGGAGAGACCCAGAAAACAGGGATATCCTAGAAGAGAAAGGCAAAATAAGCAC
AGTCAGAGCACACGGAAACTCCAAATGCTTTGCTTCAGGTCGACACTGAGTGTGAGCCGCCTGTCTGCGTGGGTGGGTTGGACTCTTCCTCCCTGTTATGGCTGTGGGAGTCTGCACCTCCTTGGTGCGGGTGGGGTGCCCCCTGGTGTCCACGCAGGGGGGACGCGGGGATCTTCAGCCTGACCCAGGGCTCCAGAAAGAGGCAGCTGCAGAGAATCCTCCCAAAAACGCAGCAAAAGGCATCCCCTTTCCTTATGAGAATTACAGAGAAATCTCCCAGCACTTACAGCAAATGACAAACGACGCGAGGTCTCCACATCTCACATCCAGCG
GCATTTTACATACATCATTTAATCCTCATAGAACCCTGGGAAGTAGTTGCTATTCTCAACAGAAATGTTAAGTAACTTGTCTGAGGTTATACACTGAGCAAATAATGGAGCTGGGATTCAGCATTACTTAATGTGCATGGCGCCCCCTGGCCCTCAACATGTACAATATGCCCTTTGCAGTTATTCAAGTGCTGAGTTTCTGGTCAGCCTAACTCCAAAGCCCTGGCACTTTTCAGGATATTTCAAACATAGTAAAGTAGTGAGAATAGTACAGTGAACCCCCATCACCCAGAAACAAGAAT
GTAAATGTAAAACAACAGCAACTTCAGTGTGTAGAAAGAGAAGTAAGAAAAGTAAAAGAAAAAAGAAACAAAATGAAAAGCAACTGAAAGTACTGTGGAAACAATTGGAGAGGAAGAAACGGCTTACTGAAATAGCGACATCTAATGGATGCAGCTGGTAGTGCTGCCTACCAATGTCAACTGTTCTACCTTAGAAATCCCAATTTGATGGTCAAGTCCAACGCTCACCGCAGACATCTGGCTGACCAGGCGCTCGCGGATGGAAGCGTTCAGACCCAGTTGGAAACTTTTCAC
AGAGGCCCGGGGCAGAACGTTGAGACCCCCTTTCAGAGACAGCGTCCCTAGGATGAGCCCAGATGGGCTGAATTTCGTTCTTAACTCGCTTCCCCAGCCCCACCCGGCTCCACCTGTAAAGCGGAGATTTCCTAATCTGGCCCGAGCCTGACACCATGTGGCCACTTGTGAGAATTGCATCCACAGCTTCAGAAAGCACCGCCAGTAAATCCATATTGCCATGACCGTAGCTACAGGGCCGCTTAACAAACCTTGGGAATTGAGAGAAGAGGAGGAAGTAACCCACAACCTAGTCCTGAAAACACCAGACTGTGGCCCCA
TCAGACAGCTCTCTCTGATACACAGTTGCTGCACATGAGGCTGATGGATTAGAGGCTGATAGCTAGTGGGAATAGAAGGCAGGGTGCCGACTTCAGGGATGAGGCCAAGGTGACATCCTAGCTGGGGAGTTGGCGCTACCTGCTGGTTAAAGATAGAACAACAGGTGTCCCCGAATTCCTGAGAGAAAAATCTGAGTGCTTAGGCTTGTTTCTTGAGGCTCTAGTTTGGAAGCAATGCTGGCAGTCACCAGCATGGACAGGGCTAGGATTGTGTGGTGGTAATGTATTT
AAGGCCCCCTGCCTCCACCGCAACAGGAACAGTCTCTGTCTGGGAACTGCGGTTGCCTAAGGCTCGGTTTGCTCTTCAGCACTCCGGTCCCCCAACACCGCGTCAGGCGGCGCCCAGCCTCCCGGGGACTCGCAGACGCTCACTCCCCAGACCACAGCGACACCTGCCGAGGCCCCGCGGAACCGCGCTGCACAGCAACCCAGCGCGGCGGGGGGAGTGGCCTGGGGCCATTCTCCGGCCCCCACCCCCCGCCCGTGACCACCGTGCGCTGCCAGAGGGGAGGCTGCGGGAATGGCCAGCGAGGTCTCGCAGGGGGACTGGTTGTCTTTTAGGAAATCAAGGGGCCAGCGCCCCCAGTGCCGGCTGGGAGATGCC
CGACCTGAACTCGGCTCTGCGGCCTCCCGCTCCGGCCGCCGGTTCGCAATCCTGGCGTGAACCAGCAGATCAACCTCCGGCGCCCGCCACAGGCGCCCTCCCGCGGGAACCGGCAGGCAGGAGCGGTGCGGGGGCGCCCTCCAGCGGCCGTGGCCGGGATGGCGGCCTCCTGCCAGGCTCCAAGCGTGGCCGCGTGGGCAGCGCGCGCAGCCCGCCACGGAAAGACAGGCGCTCCTCCTGGGTGGGCCTTGGGACCCCTTCGCGCCCTGTGTGGCCGCCT
TAGGTGGTTGGACAGGAGTCTGGAGCTCAGGGAGCCATCAGCATGGTGACCCATGTGGACAAGCTTAACTCGGTGATTTCACTGAAAGTCCTGGGACTGGGCGGCGTGATTGCCCAGGGCATGGGTTCTCAGTGGTATCATACTGCCCCCTAGGGGCTACCAGAAACTGCAGTCTATTTTTGGTGGTCAGTAATACGGTGCTACTGGCATTGGAAGGAAGGGATCAGGGAGGGACTCTAGATGTCCTGCAGTCTCCTACGTAATGGAGAGTTACTCTAAATCCTGGACTTTCAAAAGCCCTGA
ACACTCTCCAGAGCCTAGCGGGGGCCCAGGACACAGCAGCGGAGCAGGGAGAGTCGTTCAGAGGAGGGAGCGAGCCTCACTTCCCTCCCACAGGCTGGCTTCCGTTGGTCTTCCCCTGACCCACAGCTCGGGTCGGCCGCACCGCCTCGCTACTGCCACCTAGGGGCGCCAGCCGGGCGCTGCGCTTCTCTCGCCATTCAGCCTTGAATTCGATTCAATAAACTGAATGGGATGGGAACACTAAGGAGGGAACAGTTGATTCCGGTGCGGGTGGAGGAAGAGTGGCAGTCAGACGAGGCTTCAAACGGC
AAGTCCTTTTTGGCTGGCTAGAGCTAACCGTGGGGAGAGTCCAGCGCAGCACTAAGTCAGTGGGAGAGAAAAGTAAATCAGTGGGTAGAATCACTTGACTACTGCCAGCAGCTGCGTGCCGGCCTGCAGTGCCACCTACTGGCAGAAAGGAGGTGGTTTTGTGTTTTGCTTTAAGACTAGATAAAACCCGTGATCTGGGAAGCCGCCAGCCACACGATGCTATTCATCCACCTCCTTGTGTTCTACCCAAGTCAGGTGAGGCTCTGACATCCTCAGAGTTG
CAGAAAAAGGAGAGGAAAGGAATATGAGCTAATAATGAGGTGTCTGGCTTGTTCCCTCTTGTTTGGGAAAAGAACACTCACTTATTCCAAGAGGAGGCTTTCTCACCTGAGCCAGGCTCACTCTCTCACCACGGCGCCCCCTGGTGGTGTGGGCTTGTATCCAGCGGTAGCCAAACTGCAAGACCTCAGCTATGTAAGTTCAGGGGTTTCTCAAAACCACCCTCAGGTTTTTGGTTTGTTTTTTGTTTTTTGTTGTTTTGTTTTGTTTTGTGTTGTGTTGTGTTGTGTTGTTTTGTTTTGTTTT
TGTCATGCCAGCTCTCCCTCTCCAACTTCCCGCCATTTTTTCCCTTAAGTTAGGCGGAGCTGGTTTCTATGGCTCGCAGCCAAACACCTCTCAACTAATAAGGGCCATGCAAGATCAGAGATAGGAGGTGCGGTGAGAGGCAGCTGCCAGCAGAGGGGACTGTGGCCTCACTTTGAAGGGGCCTTTGAGTGGCCATAGAGGCCTTTGAAGGGAAGGTGGGTGAGGGAGCCAGGCAGTGAGGAGAAGGCTCTTCCTTGTGGTGTTTTATCCCAGCAAGGGCAGGGAGGGCACACAAGGAG
GACGGTTTTCTCGTGGCTGGACTGGGGTTTTGGGTTCACGGAGGGGGCCCTCTGAGGCTCAGTGGCCTTCTCCTTCCCTTTCACCCAGGGCACATGCTAGCACCGTGCCGGTCACTGCAGTGAGCCTTCCTCACCTGGCTGAGGCGCTGCGCGTCAGGTCCCCCACGCCCTGTCCACACCGCACTTTCGGGAAGCAAGTCACTGGGTGCAGCCCACGGAAGGGGTGGGGAGCTCTGCTCCACCCCGAGAGGGGGGCATCTCAGAGGGTTCTCTTTTAAAACCTGAATCAGATCCTGTCGTCCTCCACTGCTAGTAAATAAAATAAATGACGCTAAGAACCCCAGCACCTGGCCCTGGTTTACTCTGACTCAGAATGGCCCCTGGGTCCCCCGCCCTCACCGCTGCTCCATGGCGCCCCCTTGCCGGGCCTCAAACACACCCATCTCGTGCCCACTTTGGCCTCTGTATTCCTACTGCCTGGCATAAAAGAGGCTCTCCCCAGTGTCACCTGTGGAATGAACAAGGGCGTGAATCCCCATCCTGCGGAAGAGAAGACGGGGTCTGGAAAGGTAAGTCCC
ACCCCTGCCCAAACCCTCCTACTGCCACCACCTCTTTTCCCCTCCCTCCTCCAACAAATGCCCCCTTCTCTCCTGTCTCTGCAGGTACAACACAGACCAGTTCTCTCCCTATGCTGCCCCCTCCCCACAAGGTTCCTACCAGCCCAGCCCCAGCCCCCAGAGCTACCACCAGGTGGCGCCAAGCCCAGCAGGCTACCAGAATACCCACTCCCCAGCCAGCTACCACCCTACACCGTCGCCCATGGCCTATCAGGTAATGGTCTGCCTGCCTGCCCTGAAGGGTGGTGGGCTAGGGTGACTTTGGGCATATAGGGTCGGCCAGGCCAGATGA
ACAAAAATGTTGGTAGAACTGTTAAGCTTGAGTAGCTTAGCCTTTTTTAGAATTTGATATCCCACCAAAAATGAGGATATCCTGTGCTTCCTATGAGCCTGTGATGATGGCGAGATGAAGTTGCCATCTCTTAGATCGCCACTAGGCTGTGCTATTGATCTGCAGTAGGGTCCCTCTGTTGCCTCTATCTGCTCTGTGATGATCCATTATTCAAAAGGGTGGTGCTACCAACAGTTAGATTTATTGTGTATAATGTTACACAAAAATGATCAATGCATTTTGCATCTGTGCACAGGGCAGATGATTAGCTGCATTCCACCTCCCTTGTACCTGTTCTTGC
GGATGCACCTGCGGCCCCTGCGTATGGTTTCTGTCTCAAAGCCTCTCAGGTATGACAGTAAACTCTACGTTCCCTGCGTGAGCAGAAGCCAGGTGTCTCCTTTCAACAACGGTTGGGTCCTCATGGCTGGGTTATCTTGGCCACCAGAGGGCGACGCAGTGAAGTGTGAACGGGATTCCAGCCCTGCATTCAGTCACTACACGATGACCATGCTACTCCAGATGATACCCATGCTGCTTCGATGTGCCAGGCAACCTTCTAGACACTGGAAATGCAA
AAGAATGGCTATTCCATAGGCAGAGCAGCCCCTTAAGGTCTTAAGGAGGATTGATGACAAACTTCCTCCGCACCCTTCTTAAGGTGCTGAGCTCTGGGCACAGGTGGAGCAAGATAATCACCTGGAAATAACAATTCTGTCCACTAGAGGGAAACCCAGTCTAGAGAGATGGGGAGGGAAACCCAGGCTAGAGAGATGGGGAGGGAAACCCAGGCTAGATGCGTGGGAGCCCTGAGGCTGGAGGAAACAGAAGGAGCTGACGGCCCCAGGAGCCAGTGGACCCAGTGATCTAG
AGGCAAGGGAAGCCACGCCTTCAGGAAGGGTCGGCTCTTCCCCTGGGGAGTTTCCACTATGAACCCTAGGGGCCTCTCAACAGGAAGGATGGAGGCGCCACCTTCTGTGGCTTTCAACACCTTTTCCTAAATATTTGTTGATTTTGAGCTTTCCACAATTAAACAGATCATGTAGTCTCTGGGTTAGGACTCAGGACAGAGATTGGTTATTTGAGCTTGTCACTAGTCTTTTTAAATACACACAATAGGATAGTGGTTACACAGAAACATGTGGGAAACCCTCCTGGAGGGAGAGGATATTTCCTTCATTCTCATCTCAAGGATTCATCTATACAGTGGCCACCAGGAGGCAGCCGAGTCTCCTCCTCATGGCCCAGAGACGCCCTGGTTCATCTTTGGAATCTCCCTTGCTACGGACAGGAAGGGCACTAGAGCGGAATGCAGGTGGGCTTCATCTGCGTCGAACTTCCCTTGATTCCTTC
CTGAAATCAGCCCATCGCCCCCATCGAAGTCCTTCATGCTCCATTCCCCTTTCTTGGTTCCCTCCGCCTTGGGAGCTGGGGACGTCTAGGTCCGGTTCCGTGTCCCACGCTTTGGAGCAGTAGAACCAACGCGCGGCCAGCGCATCTTCTGCCACCAGAGGGCGCCCGCGCCTCGGGCTTTGGCTCCCACACCGCGGCCCGCCAGGCCTCGATTCAACCCGCGCGTCGCACGGTGAAACTGAGGGCATCCCCAGCTCAAGGCTGCAGACGCTACTCGGGGGTACGGGGTGGGAGGGTGGCATTGGGACCGGGTTCAGAAGCT
TATAATAATCCTTGCCCTACAATCATAACCTAGGAAAAGCCAGGCCATACAGAGATAGGAGCTGAAGGGACATGCTCAGAAGTGACCAGAAGACAATAGTGTGAGCCCTCTGTCATGCCCGGACAGGGCCACTAGAGGGCTCCTTGGTCTAGCGGTAATGCCAGCGTCTGGGAAGATGTCCGTTGCCAAGCGGACCGTGGTCTAGTGGTAGCGTCAGTGCCAAGGAAAAACACCCACTACTTAGCAGACTGGGAAAGGGAGTCT
AAATTACAATAAATGATAGAAAAAGAAGCCTTTATTCATACTTCTTGGGCTGTGAACACACAACTTGCAGAGAGCAAGCTGAGCCAAGATGAAAGAGCAAAGGGTTCTCGATCTACACCACCACCTGGTGGCGGAGTGAGACAGTGGCGCAGCTTCCACCGTCTCCTTTCAAGTCTCCATGGGGTCAGAATGGACTCATCACGACCTTTCCTTTCCACACTCATTGTCTAAACAAGTGAATATACATACACCTGAATAT
TAAACTTTAAACAACTTCAAACGTTTCAGGCTTATAAGCAGGGTTGCAACGTAACAGAATGTCCCAGCAGCTGGTCAGCCAGAGTTCAGGGGACTGGCTGAGAGCCAATGGCTGTGTGTTTGCGCCATCTGGTGGCTATTTCTGCTCTGGTTCACTAAGGAATTTCCTGGCTTGTTGGGGCCAGGGATGCCTCAGAAGTTATTAGAACTGAGGTCTGCAGCATTTCAGATAGGAAAAGAGAGAGTCCGGTCTGATCA
TTGCTTTCCAAAATGTTTATCCAAATATATCTTACCACAAAAAAAGAGTACTTTGAAAATCTACTTCAATCTAAAACACAAGGTATAGCAAAACAGTAGAGGGGGTGAAAATAGGACTGTGAAAACACAGTAAGTGGCCACCAGAGGGCAACCTTATCACAGCACTGTTGAAAATAAAGTCACTTGACGAGAGTGGTTTTATATAAAGCTTGTAATTTTAAATACAGTATTTGCACTCCTTCACGTTGGATTCCACTTTTATTATAATTCCAAACAAAGAACCC
TTTATCTGTGAAAAATGTTAGAAAAGTGAAAGTTTCTTGAGATGCATTGAGAAGGTCTGATGTGAGCACCGTGGCATTCTTGTAGTGGTTAGATTTTTCTACACCAAACAGATGGAAGACGTACAACTGTGCAGTATGGTATCTCCTGCCCCCCTGTGGACGCCGACGGAGTTACCTGTGGAGAACCAAAACAATACTGGACAGGAGCATGCTTACAGGCACTTTCAAAGTTGAGCAAGGGATAGTGGCATCTATTAACATAATTTTAAGAAATCAGAGAGTCATGTCTAAGGTATGT
TTTTCATTAATATGTCTGCATATAAAAGTGAGGCAGGAGACTGGCAGGACTTGTTTTCTGGTCACAACCCTGATGAGCAAAACAGGATCTGGCCGACAGGATAAAGTGAAGAAACCACTGAAACCAGCAGATGGAGACAAAAGCCATCCCTAGCTGTCCTCGTTACTCATTAGCATAAGACATTCCCACCAGTGCCACGACAGTTTACAAATGCTATGGCAATGACCCAAAAGTTAGTACCTGTTTCCTAGAAAGTTCTAAATAACGCACCCCT
GCAGAAATAATGGCCACACTTAAAGATCTAAAGGATGGGTGGTTCCTATCACGTCTCCATTTAATTCTCCGGTCTGGCCTGCAGAAGCCAGATGACACTGAATTTAACTAGAGTTTAGAGCCGACTTAACTAGCTCATAGCCCTGGTGGCGCTGTTGCACCAGACGTGGTATCTTTGCTAGAGCAGGTAAATATGGCCTCAAACACACAGAATGTAATCCTTTGATGAGGCTAAGGTCTCCTCTAGCCCAAATCTTAATGTAATCATGGGCATGATATCTCATCACATT
GTAGATGCTTTGAAGCTTGATATTGTTTCAATGTACTTTGCATTTCTAAAAACGTGAACATTTCAAAGCATTCATTTGATCTCCTAAGGACTACCTATACCGGAGCCTCATTCCAGCACATTTGTAAGCGAGGCACGCCTCCTAGAGGCCACGAGTGAAGTTAATTTCCAGTTCTCGAAAATCTTACAGACAGCGGAGAACTGGTGTGGTGGCTCTGACGCCCCGCTTGTGAGTCTGCAGTCGGACATCTGGAAAGTAAGCGGCACGTCCGCGTGATTTCCAGTGCTTCATCTTC
GCTTTTCTAAAGACCTTAAACTGGGATAGCTTCAATTTTTTTGTGATGAAGTTATTCATTCCTGGGAAGTAATAGCTAACACAACCAGAGGGACCGTTTTCCCTTTGCAAGGCATTTCCTGCCCTCTAGTGGTAAGAAATAAGCCTAAAAACCTATCTTGGAAGTAAGAAGTCTGGAAGCTGGACCAACCAAGGGCAGAGAGAACTGTTATGGCGATAATGGGTTTTCTGATGTCAACTATAATCATTTGCTTATATGAATTGGGG
TCAGGTTTGATGGGAGCGAGAGGCAGCTCAGGAAAGCGTCTGCGGACGCGCCAGCCAGCGGCTGGGCCAAATCTGGAATGGCAGATGCTAAACACCGCCACCGTCGCTAATGGTGACAGTTTTCTCTTAGTGTTACCACTAGGGGGCACATTGACTTAAGCTGAGTTCTTGACATTAAGCTGAGCTCTTGACACTGGCCATCGGAGACAAATTTCTTTTCTTCACTCACCTGGGTTCCTCTCAAGATTCGAGCCCCAGCCGGCCTCAGT
GGTTTATTTTACTCCATTCCTGAGGAGGGAGAACGAGGAAGGTTGGGGAGAAAGGAGACATTATAAGGTGTCTCCTGCACCAGCCCTTATGGGGCTGTTTTCCTAGAGTAGGTTTCAAAGCTGTTGTTTTGCTTCCCTCTGCTGCCTCCTAGGGGCCAAGAGTGGGACCGCCAGTCTTGATCCCCTGGACCAGTAAGAGCGTCCCCTCCACACTCATCCATCCACCACCAAGACACGAAAACTGCCCAGGTGAGGGACTTGGGATTTAATGAAACGACTAAGAGCAGAGATCTCCAACT
GATGCCAGCTCCTCTAGAAGATTATTATGCCAAACAAATATTCTAAAAAGTTGGTCTCTAAAACGTCCTCCGTCCCGTCCCTTTTCGTGCCTCTGCCCCCACAGCTGCTGCAGTCTGAACGGTGACGGTGGCCCCTGCAGAAGCATGTGGCTAAATCTCCACCAGGGGGCGATAGAGCTCCTCCAAATCAAGCTGCTGCCCCTGGAGAAAAATTGGCGGAAGTCACAGAGCAGTCCCCACCAAAAGTGTTTACCAAGTGGAGTCTTTCCTGCTGGCGTTTCCTCAGGGTCAGGAAGCAACTTTCCCAGGACAGGGGCACCCT
TATAAAACTGGCACAAGGAAGAGAGAAAATTGATTAGCAATGAGTCATGAATGGCAGGAAAGCATGAAGGAGAAAAGGCAGATACACGAAGTCTGTCTACCAGCTGGTCCTTTTTTAAAAAGGGAGGAGGCAGACAGTGCCCCCTACAGGGCTAATGGAAATGGCATCTGCCCTTTTTAGGAAGAAGGGCAGAGGTAGGTAGGGTTGGAGGGGTGGGGAGGTGGGTGCGGGCTATGCTGTATTCTATCCTGCAATGCCAGTGAGTGAGACTGTAGATCATGTTGCCACTAATGACATC
GCAGTTGACAAACCCCTATGGAAGCTGGAGAATGCATACCAAGATCGTTCCCCCATGGGCACCCCCTAAGCAGCCCATCCTTAAGGTAAGGTGGCTTGCATGGTTTAAGAGAGCTGAGGCACTACTCGTGGTCTCCTAAGCCACTCTGTCGGGCTCCACCTAGTGGCGAGAGGGGGTGATGCACCACCCAGGAAGGGAAGGCTGGGTGGGTGGGTGGGTGGGAGCAAGGGATGAAGCTCTTCTGGGTCAGCCATGGGCTTGGTTGGTGG
TGCTGAGAGCTTCAGAGGCCTGCAGAGACATCTGAACAATCTGCCTGCGGAGAGGAACCACCCTCTCCAGGGCCTCCTCACTGCTGATAGCTGAACACTGGACGAGACGACCTGCCTGCAGAGGAGCTGCCCCCTGCAGGTCTCCTCTGAGCTGTCCTAACACTCGGTAAAGCTCCTCTTCATCTTGCTCACGCTCCACTTGTCTGCCTACCTCCTTCTTCCTGGACACAGTACAAGAACTCGGGCAAAGGCACCACTGGCCAAGGAGGTTTCCAG
CTTCCCATCCTTCCAAGAAGGTGAACCGTGGGACTTCTGAGGTCTAAAGAAGGGTCCTGGATAGGGACTTTAGGAGCCCAGACCGGATGGTCACTGGAGAGGGACCCTTTTGTCATTATGTAGACTGGCCACACGATGGCTCCCTGGGACCGTCAAGCACCTGCCCAGTCTCTTCAGTGGGCCTCTGGTCGCCCTGGTGATTATTCTTTCCCTTAAATGTTCCACACGCACCTCTTCCTTATCTCTGTAGCTGGGCAGCCAACTTCTGGGTTTCCTGCTCACCCTGGG
CGAAATATGTATGGTTTTCAATTTGAGGCTGAAGTTATATAGAACAATGCTGCAAGTAGGCCACCCTGACTTCAAGGTCAGCGAAATTAACATCCAGATTGCACCGTCAAAATTCGTCATCAGCGATCATCATGCGCCCCCTTCTGGCTCCATTACCACACTCTCATTTGTTCCCGTTGCGTTGAAATGAAGGGAAAACAGGCTTTTGGACCTGGGAAAATCTTCCTTAGTTTCTTTATCTGCCCACATTCTCCTTTGTTCCTGTTGCATGGAAATGAAGGGAAAACAAGCTTCTGGACCTGG
CCAAACCTGAGCTTCCTGCTAAGTCAAAGTGACTTTTTCCTTTCAGTCAGGGAAGCCTGACTAAAGCGTCTGGTCCCACGGTGAGGTCTTGGTGTCTCCAACAGCGCAGCCATGGACGGCCACCCTACAGTGATACCTGCCTTTGCCAGCAGGGGGCATCTTATCTCCAAGACAGGGAAAGCCTCAGAGAAGACGGGAACAGTCTTAAACGTTAACTGCTTGTAGGGTCACAGGCCTCAGGGTGCATGAGCTCCAGGCTGGGTGTCCCTTGGAGCCTCCCTCTCTGCATGTGGACAGGTGGGGGCAGCCGAGGGCCTGGCTTTTACTGTTGTTCGGGGTCTTCTACAGATGACTCTCCTCCTCCTCCTCTTCCTCTTTTTCCTTCTACCAGGAACTCATTTC
GCCTCTTGTCCCTCTTAATTCTTCCCTGCTTATGCCAATTTTTTCCACTTGGCAGGATAATGATGCAACTGAAACTTCCCAATCAGTAGCTTCTGCTGGTAACTTGACAGAACCTGACCTAAGAGATCCTTTAGGCCACCTAGTGGGTAACTTTGGCAACATCCCTAATAGAACTGTTGTTCACTCGGCTTTAATGCATCCCAGTTGTGGGATACTAGATGATGAATTTGCTCTATATTATTTATTGGTTGGATAAGGAAATGTCTGTGCTATTGCTAATA
TCTCCTGTCTGAGCATCAGCTCTGTCCTCCATGAAGTGACGTGGCCCTGGTGGTGACTTGGGGACTAAAGCGTGAAGTCAGCAGCAGCCCAGACAGACTTCTTAGAGCCTTTGCACCTACCTGGGTAAGTTTAGTGCTCGGCCTGCAGAGGGCGCTCCAGAGGGACAGAACCCCAGAAGCCCTTCCCTGATGCTACTCCATCAGCAACAGGAGAGGCCGGCCATCTACTCGCCACCTCCCCATCGTGCACTGAAACCAACCTGGCCTACTGTGTGCTATCATAAGAATCTATGTGAATCATA
TCCAAAACTGCTCTTGCATCTCCCTGGGGAGCCCGGGTGGGCAGGAACAACAAGGTCCTGTGGCCATGCCCTCGCCCCATGCTCACCCACACTGCCTGTGCCTGCTGGGCCCATCTCAGGGCTGCACTGGCCCCTAGTGGCCAAGCATGGGCTCTACCCCTCTGCGCCTGCCTGGCTGCCTGTGCAGGTGCCCACCACACTGTCCCTGAGCAGAGCAGAGACCAGCCTGAGCCCCGGGCTCCGTGGCTACCATGCTGAGAGTGAGCCCTGTGCATGCA
ACCAGGAAACACTCAGCAGCCCTCAGAGACCACAGAGAACCTCTGAAGCAAGAAGGAAGAGGGCCAGTCGCTGTGAGCAGGCGCTTCATCAATCCTGCCTCTGTGTGGCCTCTAAGGGATCCAGTGGCATGAGAACACAGAGACACACGAGGGCGCTCTAACCAAACAGCAGGAGGACCCGCGTCCCTCCCCACACGGAAAGAGGGTTGGCATTTTCAAAGACCTTTGGTTCAGTGTTTTTTCAACGCAGCTGCTATTGGTATTTTAGGCAGTAGGTTTCAGGGGCATTTGCTACCC
GTCCCGAGGCCTGGGGCATCATCCACTCATCATTCAGCATCTGCACTATGCGGGCGAGGCCGGCGCCATGACGTCATGTAGCTGCGACTATCCCTGCAGCGCGCCTCTCCCGTCACGTCCCAACCATGGAGCTGTGGACGTGCGTCCCCTGGTGGATGTGGCCTGCGTGGTGCCAGGCCGGGGCCTGGTGTCCGATAAAGATCCTAGAACCACAGGAAACCAGGACTGAAAGGTGCTAGAGAATGGCCATATGTCGCTGTCCATGAAATCTCAAGGACTTCTGGGTGGAGGGCACAGGA
TGGTAGGACCCCCAGGCGCAGACACGGGGACAGGGAGGCTCTCCGTTACCCCTCAAAGCAAAGCGCAGAAATGACTGCTCACCCCATTAACTCTCAAGGTGGTGCCTCAGGGAAATGGATTAGGACTCATTCCCCGTCTGCAGTCTTCCCTGCCATCACCAGGGGGCAGCCCTGATTCACATTTGTGTTAAATACCTGTTACCCAACCCCAGGCCAGAAAGGTGTTACACCTTGGAAGCATTCCTGTAAACAAACCTGACGGGTGTGTGTGCGTGTGTGTGTGTGTGTGTGTGTGTGTCCGCGCACATGCTTATGTAACAAGGTCA
CCTGACGCGAGTGTGGAGCCCCCCTCCCCTCCCCTATGAAAACGCTTTCATGCACTGGGGTCTGCAAACCTGGTTGGTCCGGTGTGGGTTGGGCCAGGTGCTCTCGGCCGGGCTGGAGAGCTCGAGGTGGAACGATGGCCCCAACCTACGGCCCGCGTCCGCCAGAGGGCGCCCTGGGGTCTCCTAGGGGAGGGCAGTTTGGTGCTGCGCGGCCCAGGCCTTGGAATAGGCACGCCAGGGATCTGCGGGAATGGCTGTCTCCGGAGCTGGAAAGGTGGCCGAGAAGGGGGCATTCACACCCCAGGC
AAAAGACTCGGGGGGCTGCCTGGCCTGGCCCTGATGGAGGGGGCCATGGACAGAACAACGGGGAGGCAGGGGTGTCTCTGAGAGGCTCTGGTCACCTTGTCATACAATGGTGGTGTACAATGTCGCACCATGGACACTAGGGGGCGCCTGCGCACCATTCCTGAGAAGACTGGGTGTGATGAGAGCAGGACCAGCGCCACCTGTCCTGCTTGGTGCCCTATGCTTAGGGCTCACAGATGTCAACTCTCCACCCCCTGGGACCACACAGCCCCACCCCTGGCACTCTCTGACATCCTCAGGCAGAGGAGCTTGACCCAG
TATTACTTGGGAGTAATAGCTCAGAAGAGGAATGAGGAGTTTCTGCCTATTACGCCAAGTAAACCATCCTGTAACTTTAGCCAAGCTGGGGTCCCAGGTCTGGGAGTGTGTGATGAAGTCGTGCAGACACAGCGCCACCCAGTGGCTGTCTGGTGAGGACGGGATTGTTTGCAGGGATGAGTGCAAAATCCCTGGGAACTCCTAGAGATGCCGGAGAGGGCATTTTACTGGAGGCTGAGGTCCTGCTTGAGCAGCAGGGAAGATTGGAG
CAGGGTCTGCAGGGCGGGCTGGGAGCAGGGCAGGAGGGAGGAGAGGGAAGAGGGCAGTGGGGTCAGAGGGCCCCAGCGCCTGCCCCGGGCTGGGGATACCACGCAGCCGAGTTCCCACGGCCACCACTGGGTGTCGCCCTTGCCCCGCGAAGGGAGCAGGCGCGCGTTTCCCGAGGCGCCTCTGTCCTCCCAGCTCCTCCGGGCTAGATAGACAATGTCCCGGGACCCAGGTGGGCGTAGTGGACCAAGCCCGGAGTC
ACACACACACACACACACACACACATATATATATATACATACATACATACACATCCCCTGGGGACTGCTGAGAACAAGAGACATCAACAGCTTGTTGTAGACCCTGAGAACTTGCAGTACTGTAGACAGACACCAGAGAGAGCAAGAGACCACAAGCTTCTGAAAAGACACCAGCAAACCTCTCGAATTGGGAAATCACAGGCACAAGCCCAAGAATACGTATCTCCAGAAAAGGTTTGAGAGACCACTCCCCCAAACTGTTAGTTGAGCTGAATGTTTA
GGCAGGGAGCAGGGCTGAGCAGGCGAGGAAGGACAGCCTGGCCTGGCCCTTTGGGGCCATGGGGAAGGAACTGGGCTACACACACTGGGCCTGAGGAGGGAGGAGGCCTGGGTTCGCAGCTGCTGGTTTTCAGGCTCGTCACGGCCACTTGGTGGCAGCAGAGGGGTGGCTTCCAGACTTTTCAGGGACAGGCATTCGCTGGCTCAAAGGAGAATTGTCTTCTTGTGGCTCGTGATCTTGTTATCCAGCACCCCAAGATCCTCAGAGAGTACGAAGTGTCCCCGAGG
CCAGAGGAAGCAGAAGGCAGGCAAGCCAAGAGGAAGGCTGGGGCATCCTCTGGAACTAGCAGGAGATGGTTTTTTCTAGGGACACGACTTCTGGCTTGAGCCTGAACTTAGTGCAGCCTCTGGGTTGCTCCTCCATCCTGCCAGCAGATGGCAGTGTGTGTATGGGAACCAAGGTGAAAACTCCTGGGATCACCAGCAGACGATTCTGCAGGCTAGAGAATAGGAGGGAAATCACTGTCCTTCTTGCCAAAGAGCTGGATGATCAGATAAAGGGTCATGTATC
ATAATTACCAGAGCAGCAAATAGACATATTGTGCCTTCCTTGTCGGACTGTAGTACCTACATTTCAATTTTGGTATCTCTGGGTCTCTGGTTTCCTACTGAACTGGGGGCTGTTTCTAAAGGATGCGATTCTAATGCACGCCACTAGGTGGCGCAACAGAACTTTTATTAAAGTTTCTCCCGTTTCTGGTAATGCAGTAGTAGAGGCAAAATGTGATTTCCCCAGCATTTAATATGATAACATATATTTAAAAATCGAGATCGAAATAATAAATCATCAGAA
GATGGTGAGCCCACTGACTGTGGGTTCCAGAAAGATGTCACTGATGCAAGGATTCCAAGTCCATGGAATAAATCTGTTGCCTGCTTTTTCCAGGCTGTGAGGTACTGCCATATTCTAAAGGCATCGACTCAGGCCATGCCATTAGGGGGTGCTGTAGGCATTCCCTTCTCTTCTCTGCTCAATACGGAGGTCGGAAAGACCTGCCAGGGTCATCAGTCAGTTCCAAAGGCCAAAGGCAGTCCTGGACAGCTTGGCAGAGCCCCTTTGCTTAGAAAGCTTTTTACATA
CTGCCGCGTGGCCAGCACCTGGGCCTCCCCCGGAGCTGCTCAGGAGTGCAGAGTTCAGGCCTTGCCCCCTGCTGAACTTGAACTGGACTGGCCCTGGGAGGCCACTCCTCAGGCCTTCAACCTGTCATCTGAGAGCCGCCAGCAGATGGCAGCAAAGGCCCAGCTCTGGCAGGTCTCTGAGGCCTCCCGGCTGGGCCGGGCCCTGGTACCTGGAGGAAGATTGCACGCTCTGGGACTGCGAGTTGCAAAGGTACCATGAGGAGCCCCGGGAGGTG
CCTCTGGGGTCGCCCCTCCATTCATTCCCTCCACAGTTCGTGAGCAATTGTTCCTAACTTCCAGTGCCACTTACAGAATTGGGTGGCTGGTTGCAGCTCTAGCTACCTGTGCCTGCTGCAAACCTGCCACCTGGTGGACATTGCTGAAGCTGACAATTGAAATTTCTGCAAGCTCCTGAGATAGGTGCTTCTCAAACTTGAATGTTTTCATGAGTTATCTGAGAATGTGGATAAGGATTCGGTGAGTCTGAGGTAGGGTCT
TTTTAGGTTATTAAATAGGCTCCATTTCAAGCCAATCAGCGTTGCCTTCTGCTGTTTTGTGCCTGGCTGCCAAGTGCCTTTATATGGTGTTTCAGCTTTTTAATGGAGCTTTGATATGTAGCAGTCACCCTGAGCCACAAGAGGGCAGAAGAACCTTTTGATTGCCACAGGACAGATTAGCGCTGGAATGACTTCTGGCAAAATCCTGCATGGAGTAGTTCTTCAACTCACTTACTAGACCGTGGGCATCCAAAGGCAGGCCAGTGTCTAAGCCATCAGAGGAGGC
GAGGAGTTTATGATGAAGACTGCTCTGAAAAAGTGTCCTAAAAATTCTAAGACAAAGGCTTCTTTGCCTCCTAAATAAGACACTGAAAAACAGCAAGCTTAAGAATCACCATAAATAAGATTCTAGCTCTACCTAGTGGCCAAAAATGGGATTAACCCCCTGAAATGAGGAATTTTACCAAATTTGCAAAAATGTGAGACATCTTAACAGAAAATAGGGAGATAGAGGGGGACCCAAATGTTGTTAAAAGGACAGGCACTAGGTTAAAATACGTATGTATGGTT
GTGGGAAGAGCTGGGGAAAGTAGAAGAGGTGGAAAAAAGGGCCCAGAAAAAGTGGAAGGAGTGGAGAGGCTTGGCTGGAAGAAGGGAGAGGGTCCCTGGCCTCAAGTTAAGGGGGGCACGGGAGCGCCGTTGACAGTCATCTTGCGCCCCCTGCTGGTGGAGGATGGTGTCTGCAGGCAGTTCAAGCTACCCCCGTTGGCAGCTGTGGTGGCCCCACTGGCTGTCGAAGGGGGAGTGGGGGAGGTAGGGTGGGTGGCTGGAGGCCCATGGGAACTGGGAGAGCCATGGGATGGGGTGGCTGGGCT
TGGAGGCAAGAAGAATCACAGTGCAGAAGTGTGGGAGAGAGAAGGATGCCTGCCAGGGTGAGGCAGGCGAGGGGAAGATACTTCCTGCCCAGAAAGAGCCTCACAGGGGCCAGACGTCTATGCTGGGTCAGCCCCCAAGCAGCAGAGGGCAGTGTGGGCTGAGGAAGGACAGGTTGGGTGGGGCTCCTGCTGAGGCTGGAGGTTGGGGCCATGTGGTGGACTCAGCTGAGCCCTGGTCCTGTGTCTCGGGTTCTGGCTGCTGCTCCCTCATGTCCCAG
ACCTCTAAACGGCAGTTTCTGAGTCTGAAAATATGGATACTAATATCTACTTAGATAACATGCCTGGCACCTAGTAGGTGCTCAACAATAAGGGTGCTTCCTTTCCTCCCTTGCTGAAGCCAGCCTGGGTTGCTCTCTTCAGGGCCATTTCCCTGGATCTCCAGGAGAGGGCAGCAGGGAGCCGTGCTGCCGGGAAGGTATCCCGCATGGGACAGTGGCCAGTTAGGCAGGCCTGGCTCCAGCCCGCGCTGGGGAGTAGAGTGCAGCGGCTCCACCAGCCAGATTTCTTTGAAGGCTCTTCCCCTCTGATT
TCCTCAAACCCAGATCTCATAATCACCCTTGTTGGACGGACTCTTGCTGTAGCAATGAACCACCAGCGCTGCGGCCAGGGCGCACATGCCCAGTCCGGCCCTGCTGGGGACCCCGTTCCAGCTGTCCTGTCCTGGGAGTGTTTCTTCGGGACCAGGAAGGCGTCCCCAAGTGGCAGCCGCGAGGCATTTGGTATCGAAGCGTCCTCCCTGGCGCCCCCCGGTGGCTGCCCCACGTCCGGAGAACAAGGCCGGCGATGTTCCAGGGCGCCCCCCGGTGGCTACCCTCAGCCACTGCGGCTCCCCGAGACTCCCAGTAGTCACATTCCGGCCGGAAGCACCTCCATGGCCCCGGAGCGTTGGGGACCTGAGCAGCCGGAGGAGTAGCCGTGGCGCCAGTGCTTTTCTCCTCAACACCAGGGACCCCAGCATCTTGACAGCTGCTTCGATAACCCCGTGGTGCCGGCCCCTGTGCTGACCACGTCCAACATGGCTGCCGCGGCGCGTTCGAAGACGCCGCGAACAGGGTGGAGTTGCGCACTACCTCACGGGAGAGG
CTTCTTAGGTGCCTGGTACAAGGAATAATTAGATAGAAACACATGGGTAGCTTAGATAGGGAAGAGGAAGAATCCCTTAGGAGTCTACAGACGCCATACTGCAACACATTGGCATTAGAAGTAGGATTGTAGTGTCCTCTAGTGGACACTTTGTGAATTTACATAGTATTATTTACTGGATGTGGCCAATAAAGGTGGGCTGAATCCAGAAAAGGGAAGATTGGCATCCAGAGTGTTTGGAGAGTGGGCCCATAAGAGAACATTGTGTGTGTATGTGTGTGTGTGTGTGTGTG
GAAATTTCTCTCTTTATAATTTTCCTTTCCTTTATTCTTTACAGAACAGTAAATTCTGATTACTCAAGTTCTCAAAAATGAAAGCTATATCTGGAATGTTTCTATTTTGCTCCCCCTGTTGGCCTGAGAGCAGGATAACACTGCCTGAGACTAACAATTCAAGACGATCTAAACATTTATTTTCATGGACTTGACTAATATAAAGATGTAATGGCATTCCACAGAAAGACCTAAACCACAGTTTCAGCTCTATCTTATA
CTGGAGCCCAGACCGTAGCTGAGGCCGGGGCTCGTGAGGCCCCCATAGGCCGAGCTCAGCGCACCTGCATAGCTGCTGGTGGTCTTCGTATGGATACTCCTGTTCTGCATCCCAGACTCCAGCCGGCTCTCCTCGCCCTCTAGCAGCTTCCTGTAGGTGGCGATCTCGATCTCGATGTCCAGGGCCAGCTTGACGTTCATCAGCTCCTAGTACTCACGCAGCTGCCGCGCCATGTCCTGCTTGGCCGGCTGGAGGGCGGCCTCCAGCTCGGACAGCTTGGCGTTGGCACCCTTAACTGCCAGCTCCTC
TGGTTATGAGATGCCAGGGGCCCGTGTCTTTTGGTGGGCGTTTCAGAAAGTAGAACGGGGACAGAAAGCTTGGATCCGGACCAGGTCTCTTCATAAACTTCCACACAGCGCCACCTGGAGACAGGGAAGAGGGAGGCAGCTGAGAGAAAACCCTAGGTAGTTTCACTATTACTTCATTTATCAAACGTGGTTCAATATGTCTGCAATAGTCATGCAAAAACTAAAACCTGTTCACACTTTACAGATTAAGCACAAACTA
TCTGCGCCTCTAGCCTCTGAGGAGTTTTTCATTCCCTCTTGCTGGTTGGAGGTGGCTCTGATTCGTGTTTGTTTGCCCAATATCTGGTGTGCAGGGGAGGTGGGGTTGGGGGTCTTCTATGCGGACAGCTCAGGTTTGATCGTTGTGCCTGCAGTTCTGGAGGCGACCTGCAGATGGCGTGCGCGTCCTTGGGAGGCGTTCCGTCCTCCCAGAGATGGAACGAAGCTGGGCTGTCACCAGGTGTCTGGAATGCAGAGCTTTGGTTTTCAACTGATGCCGTTAGCTGCTTCTCTTGGCTGGGTCCTGGGTGTGGGGGCTGAGATGAGCATTTCTTCAT
GGTGCTTTTTGTTGTTTTTGTTTTGTTTCATTAAAGATAAAAGCCATGACTACACATGACCCCAGAAGGAAAGCCTCTAGCTAGCACCGCCTCTGGATGCACTTCAGTCCAGTCCATTGCTGACCCCTGCTGGAACTCAGCGACCAAGTTGCTGTCTGTCCCTTGACTGGATGAGTGGACCTGGAACTCCTTGGGGACCGGCAGGGTGACAAGAGGCTGCTGATATCCTCTTTGCCACCTACTTGTTCCATACCCTGTTTGTAA
TCATCATGTCCGCCAGGTGCTTAGGAGACTGGATATCTCTTTTGCAGCTCTAGTTTTATACTATGAAGGGGGTACTTTTCGGTTCCTAGGTGTATTGCACAAAAGCCTTTTCTCCACTTTGGCTACTGACACTATTTTGCCACTAGAGGGCGATGAGGCTGCAGAAACATAATCCTAAATTGAGCCACTCAATTAACAGGGAGGCGCTGTTAATAATCAGGCTGGGACAACAGGCCTAATGGAGGACGAGCGTTAGAGCCCACGGATCACAATTAGCACATTACTATGGTTGT
CATCACCCCGGTGACGTGGGTCACCTGCCCTGATGCGTTATTCCGCCGCTTGATGAAGAAACCAGCATTTAGGAAAACACAGAGGCGCACATTAGCGTGCACGAAATCGCCCGAGGGAGCTGAGAGCTGGCGAGGTCACGAGTGCCGGGCTCCGGGCGGGGGGTGGGGCAGGGCGGCGGGGCAAGGCCGGGGCGGGAGCGGCGATCCGAGGCCGGGTCAGCAGCGCCCCCTCCTGGAACGCCGGGAGCGCCGCGCGCGCGGATGCCGCTCTCCTTCCAGCCTGGCGCGCCGCTGCCCCCTATCGGACAAACGCTTTGACCGTTGGCTAAAGCAAGTATCAGACGTCAGCCCCTCCAGGTGGCAAGCACGCCTGGCCAAGCCTCAGTTTCCACATCTCTCAAATGGGAGCGATGGCAACACTATCTACCCTTGCACACCTCAGAGGGTGACCAGGAGCAAATGAAGGAAGCACCGCTCTTTCT
GACCCGCCCACCCTCCGGCTGTGGTCCCGCCCACTCTCGGGACCTGGCAGGCGACTGGCTCTGGCGCCGCATGCCCCTCCCCGCGCTGACGTCGCTCCGCCCCTCCGTCCCCGCCCCGCAGGTGGGGCTGCGCTGCCGCCTGGTGGCCGGGCTGCTGCACTACTGTTTCCTGGCCGCCTTCTGCTGGATGAGCCTCGAAGGCCTGGAGCTCTACTTTCTTGTGGTGCGCGTGTTCCAAGGCCAGGGCCTGAGTACGCGCTGGCTCTGCCTGATCGGCTATGGCGTGCCCCTGCTCATCGTGGGCGT
CTCTGTCTCCCCGCCTCCATCTCTCTGCATCTCTGTCTCCCTGTCTCTGTGTCCCCGTCCCCGTGTCTCTGTCTCCCATCTCACATGTACAGTCGGAGAGGAGGAGGAGCCCTGGGTGCTGAAGGCAGAAGTCAGGCCGAGGAGCCGCCCTGCAGGGTGTCCAGGTGGCCACACGGTGGGGCCCTCGTCCCATGTCCAGGTGGCCGGGCTGCAGGAGGAGGGTGCTGGTTCCTCAAGGAGGAGAGGGGCTGGGAAGGGGTCAGGAAAGGGGAGCTGGGGTGGGACTCAGGGGGTCTCCATCAGATTGCTCTCAGGGAACCAGGC
CCATTCCACAGCTTCCAATTTAGCACGATCATTATCGCTGTTCTTTGTTCGGGGTTGCTGGGCCGCAGAGCTCTCTGATGAGATGGCCCATCATTCCCTCGCGGGTGGACCCGAAGGCTCCGGGCGCTGGGAAGCATGCTCCTGCCGCCCGGTGGTGGGAGGGGATATTGCAGGAGGCTTGGGGCTGCGGAGCGAGCGAGCGGGGAGCCTGGGAACCCTGCTGCATTGCTGCAGGAACGGTGACCTTGTGCTGCTGCGGCGGCAGTGATCTACAGACATCCAGAGACGCTCTCTAGTGAGGC
TTTCTTCCTAAGCTTTGGGGGAAAGGGAGGGTGAAGATCCCTGGGTCTCTACTCCCTGGTCAGGGGTCTCTGGATTCCCAGTCCTGCCTTGTGTCCTCAACTGGGAAGCCAGAAAGGAAACGCAGAGAACCAGCGTCACCTGGTGGCCACAGGTGCTTTAAGGATGTGTGTAAGCACGCACATTGTGACAGGATTTGGTCATTCTGGAGGGAAGGAATGGTATGGTTTCCTAGCCTGGCCCCTGAGCCCTTTTAACTAGAGTCTTTGTTTTCCTGCTTTCTTTTTCTTTTCTTTTT
CCTGGGCCGCCAGGTTGGTGAACCAGACGCAGGGGACCCAGTACTTGTTGAAGTCGGATTTCAGGCTCTCAAACTTTTTCCTCTCTTCCTGGGACATGAAACCTGAGGGGGTAAAGCAGGTGGGGTGCAGTTGCACCCTCTGCCGCCAGGGGAGGCTGCTGTTCCGCCGTCTGGCTCCCCTCCCTCGCGTCCACCGGCTGTCCCAGGACTCGCGGTTCCGCGTTCCTGTCGCAGTCCAGACCCTTCCCTGGAGGCCCCTGCTCCCAGGACTCTCCCAGGCGCCACCTGCATCCGGC
TTCAGTCAACAATTTGGGACCAAATCGTCTGATTTATGGGTAACTTCTGGACGAGCCTGGGAAGAAACAGTCTAACCTGACGGAAACTTGCTGCCCAATGGCCCCACAGCCTTAGTTGCCCTGGGAGAGCTGGAGCTCAACTTGTCCTGCATCGCCACCTGGTGGTCATGAGCAGAATTGCCACCTGGTCCGTGAAATGTTTTCAGGAGTGATGGTTTCCCAGGAAGACGAGGGCTGGGGCGGAAAGAACTCATATAGATATTTTTAAATCCTGGAATTGTTGAATTTACTCTAGAAATGTTGAATTTTACCCTC
GTCTATATAATTTGTAAAATCCTGAATTCAGAAGCATAACTGGGCCAAAGGTTTCTGACGGACCTGTGCAGCTGGTGTCCTCTATCTCCATCTCTTGGAAGTGCCTGCACTCCCCAACTGTTAGCACTGAAGAAACGTGAGAAGCTTCCACCAGAAGAGGGAGCTCTGACCCCACCAGACTTGTGAGAAAACAGTACATGTTGCAAAGGGCTAGAAGGTGGGAAGAGAGAGAGAGAGCATATATATGTCTGTTTATGCTTGGGAGACAATTGCTTTGAGATTTTAATACTT
GGAGGAGCCAGCGGCAATGCTGGAGAAGCAATCAAGTCCAATTATGGAGGGCCTAGAGTGTGTGCTATGGAGTTTATATTTGATTTTACAGAATCTGGTGGAAATCGGTGGAAGGGCACTAAGAAGGGGACTGACTTGGCCAGATGGAGATTGGCCACAGGGTGGTGCTGTGGAGGCAGATTTGAAGGTGAGGCTGTCAGCACCTTCCTCCTTTCTAACAGACCCTGATTTCCGTGGCCGTCATCGGAAAGGCCCAGTGATTAGGGACAGCTGGGCTCCTCCCCAGCATCAGGAGGTGAA
GGCAAGGTACACATAAATGCTGATAGCGAGAACAGGCACTGCCCAGTCCACTACTTCCCTGGCCCACACCTCTCAGAGTCCCACGACAGCCAAGAAGTTGTCTGGTGACAGCCAAGAAGTTGTCTGGTGCTGGTGATGCCACCTGGAGGCTAGTGCAAGAAGTACAAGAAATTCCAGAAAAATCTATACAATACTTCAGCAAAGATGCACAATTAAAACAATAACGCTGATGGAAACATTTGGTTGGAACGAACCACTTAAAATGTACACAACT
GCATTGATGGTGGCATCCAGCAACTGGCGCAATGGAGCTTTGTCAGTGGACATGAGCTTTCCAGAGCTTCGGCGGCCTGGGATGCCGGCCAGGCCAGGTGCAGTCACTGTGCAGCGTCGTAAGATGTCTGAAAGCACTGTGGCACAGTGCACACTCTTCACCACCAGGGGGATGAGAGCTGCCAGCTCATTCTTGCCCAGAGAGTGGCTGAGAGCACAAGCCCAGAGCACATCATTGATGGCTGGGTGAGTATCCTGGTTGTAGGCCAGGTTAAGATGGCTCATGGCCAATGAGGCCAG
TGCTGTTGAGAGTCTGTTCACTCGCCTGCAGCCCTGGCCTAGTCCCTCCCCATGGGGCCATTAACTCTGGAAATCCTAAACCCTCTAAGCCATTTCCATTAGCTCCTCAGGATTACACTGGGTATCCACCTAGTGGCTGACAAGGAAAACTGCAGCTTGGAAAGGCTGTTCCTCAATCACCTTCTGCACAGGCTACTGGGAGAGAGAACAGGGAGGAGCAGCACCAAGGCCCAGCCATCCAGCCCACACTCCCCAGACCTGTCCCCAGTCAGCTGATTCCAGCGTCTTGTAACACTTT
CTAAACAGGGCAGTGTTTTAGGAAGATTAATTGGTAGCTCACAGAATCTCTGAAGGGAGAAGAGAGATCACCCCAGCCCAGTCCCCCTGACCAAAGGCTTTTTGGTACCATTCTTCTGGCAACAAATCATGTGCTGCCACCTGGTGACAGCTCAAATAACAATTTTCCACATTGCTATTTAATATTTCTGTTGAGGTTGGGTGTGTGGGCTCAGACCTGTAATCCCAAGGGCTTTGGGAGACTGAGGTAGGAGGATCTCTTGAGCCCA
CAGAGTCTGAAGAAGCAAGCTTCTGAGTTATGAAAGCCTGGGTTCAGGAGACTAACCTATATGTAGGTTCCTAGGAAAGTCCAGTTAAAGGGCCTACTTTGCCACTGCTGCCTCCTTCTTAATGCTGAACCTCATCTCCCACAAGGGGGCAGTCTCAGCAGGTGTCAGCTGAGCCATGTGTCATCTGTCCAGGCTAACTGCCCACACATCCTTCTGCAAAGGGTACCTCTTGGTTATCAGTGCTCACTGATCCCTATATAATCAGACTCTAAT
CCCTCAGGGATGACAGACCTCGGGCTGCTGGATGTGACCTGCCCTTGAAGCCCAAATATTCATATCCTGGTTCTGGAGGAACCTGTGAGGAGGCTGAGTAATTCTGTATCCTTGCATTAGGCACGTTGGGAAGTAGCGCCATCTACTGGCACATCTTAAGCACTGCATGCTTCCCTGGAGTCTTCTCAAGAATGCCTCAAATTGGCCACCTCAGGAGTGAGCGATCAGGGCAATGATTGTCCGTTGGTTTCAAGGCAGTGCTGGACCTGGGCCTTAAGTTTCCATCCCCCTGTCCT
GCAGGCAGTGGGGCTTGGTAGAGCACCAAGGCTTTGTCTCCATAGTGATAGAGGACTTGAGAAACTGTCTTGCACTGGTTGCACTGATCGTCCCACAATCCAGTGCCTAGGTCTGAAGAAGACGTGTTAGGAGGCCTGAAGACGAAAATGCCTCTGGGCCATTGCCTGGGAAGGCTGTGGCCACCAGAGGGCGCACTGTATCCACAGTGGCAGAGCCCATTTATGCAGATATTTGGCCCCTCAGCCTTCTAGTCCTCTCCACTTCTTCATTCATTCACAGCGGACCCTGGGCTAATGTACCGGGACCTGGGCAGACAGATCACAGGTTGTGAGC
GTCAGAGCTAGAAGGGGCCATCAGGAAAAATTGGGCCAAGCTTCTTAACGGCAGGTCCCAGCTACTTCCATGCAGTCTGGCCTAGAACCTTCATCGGCTGCAGCTGCTCCCTCCCGGGCCGCTGCACTACAGTGCCCTCTTCTGGTAGTGGATGGCAATTGCCTCTGAGTGGCACCTGATTTTCAGGACTGTCCTGTGGCTCTGACATCTCCTCAGCATAGACTTTCTCTGCAGAGGGGCTCTAGGGGTTGAGTGTGTGGGCTGCCTCTCTGCAGATTTTACTCCCTCTCTCCTGT
AGCCTTTATTTCTTTTTTTTTTCTCTTCAGCAACATTGTTCATGGAATTATACCCTTCTTGGAAGACACTGTATAGTATTCTTATTTGAGGTTCACTTGTTCAGTCTACACACTTATGAGCTGAAGAGGTTGCCCGCCCTCTTGTGGCCATTATGCACCACTGCTGGAGTTGCTGTGTGGAACCTCCAAGCTCAAATAAAACATGGCCTTCTAAAGACCAGCCCCCGTCAGTGCGCAGAAAGGCTAGTGAGTCAGACCTAAAGAGGGCATAGACTTGCCCAGCATCACCCATTGTAAAGTTGTGGCGACGTCCAGGTCAGAAAACCCAGATCACAAGCCCACATGCCCACAGCTCCATCACCTGGCCAGTCAACACCACTGAAGCCCAAAGGGACTGAAAGCAATTTTGCCCCTGTTACAATGTTTGCGTTCTCACCTCTTCCTAAAGAGGCAGCTTAGTCTTTAGAGGAAGAGCTGCAGGAAA
CAAGAGACTCTGGTCTGGCCGGCCTGACCCGTGGGGTATGACTCTTGTTACGGCAGATTCCATCTAGGAGCGGAGGCCACGCGTATGTTCCCGGGAGAGGTGGGAAGTGCATCCCGTGGCCTATCCCGGGGAGGTCACTCCCATTCCATACCTGCAGGGGGAGCTAGCTGCCTCACGTCTGTGTCTCAGGCCGCGCAGAGGAGGGGGCGCAGGTGAGGGCAGCGGGAAGAAAGACTGCAAGAGGCTCGGGGGTCACGGGCCAGGGCTGGCCCATCACTATTTATTCGTTTAT
GGGCACTATCCCTCACATTCACGATGTCTAGCATCCCTAATGCCCTTAATGAATACCAGCTGCAGCCCTATTCATCGTAATAACCAAAATTACTACTGAAAATTTCCCAAATATCCCCTAGAGGGAGGTATGCATATACATTGAGAATCAAGTTTTCTAAATGCCTGTAGCTGTGATATTCCCATTCCTGGTCACTAGAGGGAGGAAGTAGTCTTTAGGATGATAGTACGATTCTGTTTTGTCTGCCCTCAAAGTTCAAGTTTAAGCTGATATAGATCAGCTTGGCAAAAATAGATCATATTTCAGTAAAATAACTGTGGCATAGTTTCTCACATATGTTTGG
TTCCAAACCTGAGCCTGGACTCCTCTCCCCTGACCTTAAGAACATGTCCTCCTGGGTCCCCCGACTGTGGCCAGCCAAAGGCTCATCCCACGCCTGACTCTCCCTGCACACATGTGGCTGCTGCAGAAGAGCTGTCCTTTCAACTCCAGGTGGCGCTGTACACCCTTACTATCTTGAAGTCCGGTACACAGGAGGGCGTGGGCTGAATCCTCTGCCATCCACTAGCTGTGTAGCCTTAGAAAAGGCTAATCCTGCCCCTAATCCTGCCACCTCGATTTCCTCACTTGTACACAGTCAATAGTAATCCACACCTCACAGAGTGGAGAGGATTCAAGGGATCAGCAATGTGATGAGGCCAGCACAGTGCCTGGCACTGAGTGAGGCTTCTGCAATGCAGATTCCGTCCTTCCCTCCACCCTGGGGAGAGCATGAGGCCATTGTCAAGATGACCCCTGACACAAATTGGCTAGTCCGAGCCCAGAGCGCTGAAGTTCCCAGAAGGACCGGGAGGGGGCGCCCACCCACATTCTTCCCCACCTGAGTCTGCGCTGACGATTTCCTGGGCTTATCTGGATCTTCCTGCAGAAAGTCAGTCTTATGTGACCCTGTACAACCTCCTGGACTTTCCCGCGGGCGTGGTGCCTGTCACTATCGTGACACTACA
GGAGCCTCAGAGTTTCCCCTCAGATTGGGTTAGTAGGGCTGGTGCCCTGTGTTCCCTGCCCTGTAAGAGGGAGGTCTGAGTAGCTTGGAAAAGGTAAGAGACCTCAGGTGTCTCCTGCCTCTTCTTCCTGCATCCCATTGCTGGCGCGGCATTCTGGGCACCAGGGGGCAGAATTGAGCTTCACAAGGCTCAGGCAGCCCTTGCCCTCTGCTCTTAGATCCACTGTCGCTGCGACTTCTCCAGTGAGATCCTTTGCTCAAACTCCATTGCGCTGATGGGGAAACTAGCGAGTGGAAGGACAGAG
GAACTGTATGTAGCTTGAATCTTTAATTAAATAAGTGTTTTCTTTTGCATGTAAAATAGAATTCAGCCTTTCCTAACTCAGGACAGCAATGGGCTGAAGACACTGCTGGGCCCATCCTGCCACCTGCTGGGAGGCCTTGTTCCCTCAAAAGCCTTGGTTTGGAAGGATGATTGGAAAATAGCTTTACACACCCACCCTTTATTGTGTTTTTATTCACAAAGCCTTAATATACCGCCATACTTCATGTAGTTGATTTTTCACATCTCTGATAAGTTTTT
TACACTGATTATGTCTATTAGCCTGTATTTGCATAGGAGTCACTACATAAAGTATATAAGAATGACATAACAAAGTTCACCTAAATCCAATTTCCTTCACACTTCCTGAAAAATTAGGTTATGAGAATTCACTGCTATGTCTCTGCTGCCCTCTGTAGGTATGGTGTCTTAGTCCACTTTGCTTTGCTTTAACAGAATACCACAAGATAGGTAACTTACAAAGAAAAGAAGTTTATTTCTCATAGTTATGGAGGCTGAAAATTCCAATATCAAGGTGCTGGCTCCTGGTGAGGACC
TCACTGGGATAAGAAAGACATGAGCAAGGGGCCTACCCCAGGATCCAAGGGAGCAGAACTAGGACGTTTGTTTTGTTTTCTTTTTTTTCAATGCACAAAATCTTAACACGACAATCCCTTCATCTCATTTTGCTGCAGTAGCGCCATCTGCTGTCAGCAAGAGCACATGATTGACGCAGCAAGCTAAGGTGTTTGAACTAAGGCAAAGAAGGCTCAAGAAGCTAGAAAACTAAAATCTGTGAGGTGCTATACATTTTGCAGACATAGCCTACACAGCCTCTTCCTTGAGACCTCAGAGGGCTTCATACACATAACTA
AAAACAGTGCATGTTGGCTAGTTTGTTAATCAATATTAGTTAGTTATTAGCTCCGAATAGATGTCAGGTAATATGGTAGGCACTGATGACGTATTCATGACACAAAGCTGGTCCCAATGCTAGAATGATCTTTGTTCGAGATCCAGGTTGCTGCTGCCACTAGAGGGCAGCCGAAGCTCATCTGTAATGGCACAGTAATGGTTAACCCCAACAATCTAACATTACCAGGGAAGAACTGTCCTGAAGGGCAAAGTACCAAGCTACCTAAAGTTTGTATTGATTCTCTCAAGACTATTGCTAACAAAATGGTAAAATGGGTCAA
GCTGTGATAGAGCATGAATGTGATAGAGAATCTTTAGAGTTTCCTCTAAAGAAGCATTGCAGCCCCAAGTATCTTATCTCTAAGGGAACCTGGGGGTGTGCAGATTAGCCTGGCTTCAGGGTTGTTGTTCACAGCTCAGCAGCAGAGGGCGCTGCTCCATAGCAGATGTGCGGTGGGGGTGGCCACACCAGGCAGCTCTCTTGGTGCAGGGCCAGTGCCTCCCAGGGAAGCACTGCTCTCCCAGGGAAGCACTGCTCTCCCCAGCTGTGGGAAAGAGGAATATTTA
TAAAAAGACAGAGAAATACAGAGGAGGCAGAGTCATATACAGTTTGCCGAGGACCCACATCTCTACAGAAGTCAAACTGTTTGCACACAATTCCATGCCCAGAGCATCTAATAAGAGACGATACCCCCACCTGGTGGCTGGGACGGAAACGGCACCTCCCTACAATACAGAACACCCAAAGGACCGTCGCCAAAGCCCTAGGAGTCTTTTGAGCCCAATAATTCAAAAGATAGAAACGTTCATTCATCTAAGTGATGTAGATGTTTTGGTTGGTTTATTAGATGTGTAA
TCAACCTTAGTTGCAGTTAGAACTTATTGTTTACACGTGTTTCCAAACCATCGTCATAACAGCTCTACTAGCAAAAAAAGCCTCCAGGTTAACCCTAGGAAATAATTTAACTGTTTACACTCCACATGATGTGGCATTATCACTGTCCTGTAGGGGGAGCTCTTAGTTAACAAACAGCCAGTAAAGCAAGAAGTACATAAGGCAGGATAAGCAGTAGTCACTCTAAATAATGTCTCTCCCCAGGCACAAGCACTTAATTGACTGAGCTAATAGCACTTACAAGAGCACTTGAATTAAGCAAGG
ATTACATGTTGGGCTCGCAGCACCCTCCCTGGGCAGAGAGGCGTAGAGAAAAGAATGCCAGCCATCAGAGGGGCCGATTTCTGTGCAGGGGAGAAGGCCTATTGTTGGGACCAGTCACCACCTCCTCCTCGGCGCAGACAGCCACCACCCTCTGGTGGCAGGAATGTGGGTGCCACCGGGAGGGAACAGGGCTTGTCCCCTGGGCCACTGTGGAGCCCTGCTGGGGCCGCTCTAGGACAGCCACAGGACATTGCCACTTTCTTCTTTTTAATTTTTTCAAGGTATCATACCTAAAATGAAATCCACCGTTCTTTAAGTATCCAGGGTGTGGCTTTTTACAGCACAGATGCCC
TCTGCAGGGTTACTAGGGGCCTTCTCTGGCTGAGGAGTCAGGGCAAGTTCTTTCGCTGTGCCTGGGAAAGGCTGGGAGACAAGAGGAAAAGACAGAACCTGTGTGCTGATGGGCCAGCTGGCAGGCGCGGTGTGTCCAGCGGCCAGCAGAGGTCAGGCTGTAGATGGTGTCATTCTGGTGAAAGGCATTCCTCACACGGGAAAAAACCAGGTTGTTCAGGTCACTAATGGCCTGTATGTAGGACTGAGAATTCCTGAGGGAGAGTATGAAGAAGGGACTGCA
AATTTTACAACCAGAATTCCACATTGTGGAAGTTATTCTCTAATGACAAGTCAAGGGGGAAATGTATGCTTTTCTTAAGAAAAATGTTACTTTTATGTTAATGTTTCTGGTAATGCACAGCGACACCTAATGGACGCAAACCAATATTGCAATCCATTGGTGTAACAGGTATCAAACTCTGTTATGGCCTATAGTTATCCCCATTAACAGTGATACTCTTAATACTCATATTCTAACCCTATATTTTAAACCTTCTTGTA
CTTAATTCAAGTGCTCTTGTAAGAGCTATTAGCTCCGTCAATTAAGTGCTTGTGCCTGGGGAGAGACATTATTTAGAGTGACTACTGCTTATCCTGCCTTATGTACTTCTTGCTTTACTGGCTGTTTGTTAACTAAGAGCTCCCCCTACAGGACAGTGATAATGCCACATCATGTGGAGTGTAAACAGTTAAATTATTTCCTAGGGTTAACCTGGAGGCTTTTTTTTGCTAGTAGAGCTGTTATGACGATGGTTTGGAAACACGTGTAAACAATAAGT
CCCGAAGACGGTGAGGCTAGCAGAAGGAAAAACATGAACAACACGGGCATGGAGATGTGTGGTGAGGGAGGGGAGGGGAGGCAGAAGTTCCAGCAGTAGTGTTGGCAGCACTGGAAAGGGAGAAGGAGGTGGAGTCATCTAGTGGCTGCTCGAGATATTGCAGGCAAGGAAAGGAAAATCACGATGGCTGTCATTCACTGAGCATACTGCATGCTTTCTTTACATCCATTTACTCTTCACCACAACCTCATAAGATGGGCCTCATTTTATCCCTAATTTGCATATTCAGT
CCAGCTGTCACGCAAAACCATCAGGCCCCTTAGACAAGCCCTCCATCCAGCCAGACCTTATGCGATTGCCCTTCAGAAAAGCCAAAGTGGGCCTGGACTGTTTCCAGCAGTCTCCTTCCTCCCAACCCCATCTTGTCAGCCATTCCACTCACTGCCAGCAGGTGGCAGTGTCTAGCTCCAATACCAGACTGGGCGTGCAGGGAGCCAGTTTGCTGCTGAAGATTCTGCAACTTCCCCTCCCTCCAGCCCCCACTTTTGCCCTCCTCCAGGGGTGGTCTGAAGAAAGGGACGGTGGACATTGACATGTA
CCCTCCTCGGCCTCCCAAAGTGCTGGGATTACAGGTGTGAGCCACTGTGCCCAGCCTCTATTCTTTCATCTGTTGACTGACACCTGCATGCTTTCCATCCCCAGGGCTTTGAGGCATGAGAAGTTCTGCATTGTCTCCAGCAGAGGGGGCGGTTGGGTCCCAGCCTGTTCTTCCAGTAAAGGGAAAGGGTGGCCTCCGGGAGGGGTTTGCTGGAACTTTTGCTTGGGGCCTAGGAACCACTTGGGCTGCTGCTGAGGGTGTGTGACGGTGTGTGTGTGTGT
GAAGAGTGGAGTCCGGAGGTTAAAAGTCTCTGGATAACTTTTCCAAGCGGGTGGAATGGGAGTAGGGTGAGGAAAGGGTGCTTTGTCTCAGAACCAGTCCTTTAGTTCCTGACTCTGTGTGGATGAGAGGCTCCTCCAGAGGTCGCTGTTCCCCAGGAATCCATTACTAGCGTCCGCACCGCGAGGCCAGAGCTCCCACTGTTCCCCTGGCTTTGCTTCTATGAGGCTTACGCGGCTCTGCATCTGCCCAGAGGACTCAGGGACGCGGCAATATTTCCGCC
GGAACCCCAGGAGCCTGACTTAAGGTCGCTGCTCTTAACTACTATGCAGACCAGGAAACTGAGGCTCCGAAGCGGGGAAGTCACCTAATGAGGGTCACACAGCCTTGCTACAGCGGAGGCAGCTGGGATTCCGGCCTCGCACGCCCGAGCTTTAGCCACTGTGCGGCGCTGTCGGGGCAGCAGCCCAGGCATCCGCTCAGTTCCTGCTCACGTCCAGCGCCCATCTCCCCTTCCGTGCCCCAGAGGCTGAAATGGGCCCAATCTGTGTTGAAGCTGCTTGTTTCTGGGTCCTGGAGGGAGGCCGGGG
TATAATGTTTTGAGAAAGTTTACAAATTTGTGTCGGGCCACATTCAAAACTGTCCTGAGCGGCGGGCTGGACAAGCTTGCTTTAAAATATCAATCAGGGCCATCTCCTCCAAGGCCAAGTGCAATTGCCCCCAACTACCACCAGAGGTCACTGTGGAAGAATGATCTCATACAGGTCTAGAGACACTTCCCACCACAGCCAAGGCCATGCTGGTGCTGGCCTAGATAACCGCACAGTGGGGAGCTGCGGTTATATTTCCCTTAGTTCACAAGTACACATGTTCAACT
GAAGTCAAGGAGTCCCTGAAGAGAAAGGGGTCACCAGTTGCTGACCCAGCCTGTAGTAGCCCCTAGGCACAGCGATACTGTCTTAGGGCTGAAAGTTAGGATCTTCCAGATTACTCAGATTCCCTTTGCCCGATGGCTCTGAGTGGCAGTTTTCTAAATGTCCACTGGGTGGCGCTGGCTCCCCAGGAGGCGGCAAAATGAGGCGCCCCTTCCCTTTCCAGCAGGAATTGGCCTTTTTCTTTACTTGAAAATTACAGAATTCCATGCAGATTTTACAGCCTCTGTAGGTAAGCTTTCACAAGGTG
ATCCAAAATCATGTGTCCATATAAAGGCACATCTGTGGTCTACAGTTGGATAATTCACAGCCCTCTTATCTAGCACTGGTCATTAGAAATTAGGGCGGCTGTGTTACACAACCATGCAGATGGTGCCCCCTAGTGTTGCACAATGACAAAGCCCTGAAAGCAACCACCTGAAAGCACAATCTAGACGGGTGCTTCTCAAACGGACTGTGGTAAAAAATTGTTGTTACTTTGTTTTTTTCAACCTCCAATCCTTCACAGACCAATA
GAAACGGTAATACATTGAATCCAGGAAAATGAAGTGTGAAGACCCAGAGATGTGCTCAGAACATAAGGTGGAGGGGCCAAGGCAGAGTTGGGCCGCACTAGGCTGGACAGCGGTCAAGGGCTCTGGGGTTGGCCCATCTCATAGATGAACTCTAGGTGGCGCTGTGGCCACAAAAGTTTTGGGCTGAGGAATTTTGGCAAAGCTGTTAGGAATCTGTGGGTGGGAGCGAGGAAGGGAGAGAGGTAAAGAAAGAATAGTGGACTGGAGTGAAGGAGACACACAC
GATGGACATCGCCTTAGTTGCCCCAAAGCCAGGGCGGCGCCTCCTCCCTGACCAGAGGAAAGGAAACTCACGTACTTCCTGGAGACCCAGCCCCGCCTCCGCAGGCAGAAAGCGCATGCGCCCCGGAGGGCGGGACGGCGTGTTCCCTCGCCCTCTGCCGGCCATGGGGTTGCAGCGCAAGAGGCTTGGCTTCTACCGCTTAGCGATGGACCTAAGTCTCTCAATGGCTGAAATTCTGGTTTAGATTATTCAGTACCTTTCTTTTGGAGGATCAAATGAAAATAGAGCACGGTATCATTTGCTTTGATGGAAGATAACTG
CCTCCACCTGCGCCTCCAGGGCCTCCCACAAAGGTGGTGTTGGGCCCGTGGGGGAAACGCTGGGCGGGCAGAGAGATGGGGGCTTCCGCGGCAGGAGGGGCCCAACCGGGTCGGCTGCGTTGCAGAGCGTGGCTCTTGGGCGCCACCTAGTGGGCACATGGAGTAGAGGGCCCGGCTGCCCCAAGTGCAGATCCACATCTGTGCAGGTCCTGGGTTCATCTGTTTCTGCTTTTGTCTATTTGCGTCCCTGTGTGTGTGCGTCTGTTTCACTCTGTGTCTCAGTCTCTGTCTCTCTTCTCCCT
TGCTTAAGTGTGCTGGAAAATAAGGCAGCATGGCTGAGAGGCAGGAGGAGGAACAGGGTGACCCCGGGATCTGCCTTGGTGGTGGCAGCCCAGGCTTCTGCTGTGTGGTGACCGGTGATGCTGGCCCTGACCATGGCTGCAGTTAGCGCAGTCGCCACCAGGTGGCAAGCATGCCCATTTCTGAAGGATTGGCTGCTGGAACTCCGATAACTGGTTGGTTGATGGATTTGTTTATCCATCCATCATTTATTTATTCAATCGTCATTCATTCATAGCTTTGATTCCCCCCAAGCATTTTTGACTCATTTGT
TGCAGACACAGACCCGTGGCTACTGCCGATGCGCAGCCTTCTGGATAAATCCTATGCACTGGATGACTTGCTCTCCAGGAGCCATGATTTGCTCCTGGGAAACTGGGGAACGAGATCCAATTCTCCTTCGGTCAACACGCTGCCACCAAGTGGTAAGAGGCAGGAAAGACACCTGTTCTAGCAGCCGACCCGGTCCTGGAGGGATGAGAACCTCCTTTACAAAGCTTTACTTTCTTTTCTTTTCTGTTTTGAGACAGGGTCTCACTCTGTCACCCAGGCTGGAGTGCAGTGATACACTGTCAGCTCACTGCAGCCTCCAC
CATAACCTAGGAAAAACCAGGCCATACAGAGATAGGAGCTGAGGGGACATAGCGAGAAGTGACCAGAAGACAAGAGTGCGAGCCTTCTGTTATGCCTGGACAGGGCCACCAGAGGGCTCCTTGGTCTAGCGGTAACACCAGCGTCTGGGAACACGCCCGTTGCCAAGTGGACCATGGTCTAGTGGTAGCCTCAGTGCCAAGGAAAACCACCCGCTACTTAGCAGACCAGGAAAGGGAGTCTCTCTTTCCCTGGGGGA
AAACAACATGGGGGCTACAGAGGTCATTCTGAGTCTTGCAGTTTCTGACAAGACCACTCAGATCCCAGACTGTCATTTTCTCCTCTCTGGAGGCTGGAAGTGACTGTTTGCAGAGTCACTCTGCCACCTTTTGGCTGTACGTAGGAATTGCACCTTTTCTGGCATTCCCCTCATCCGGAGAGGACCTGCAACTCGCTCTACAGACCTAGGGCAGCAGCATCATTCATTCATCCATTCCACAAACATCCACTGAATGCACAC
AAATAGTGAAGAAAGCGTTACAAAATATTTGTTATAAAAAAAGGAGGGTTGAGTCTGGTAGGGCTATGAGAGTCACTGCCTGAAGCTTATCAGAGAAATACCAGGGAGAACAAGAGGAGTTCAGACGCCCCCTGCTGGTGAGGCCCGGCTGCTGCCATCCTGAGAGCCTCCTTTCCCATGAACCGTGCTCACCAACTCTGAACTCAGCCTTCAGAACTTGCTATCTGTTTTTAAAAGGCTATCAACAAACCTGATCCAGACTAGAGTGACTAGACTCGTCATATAACTGGGATGAATGCTTT
CAATGCCTTTTCACTTGGAGTGTTTTCCAACCAAACAAAGCCACCTGCTGCTATACAGCCTCCTGTACTCTTCCTATTCATTCCTCCTGAAAAGCCCCCGCCACAGTCTTCTCCGGTGAAAATTCCGTTTGTCCTTAAGGCCAGACCACATACTGCCCCCTACAGGCAGCCTTCCAGGACTCAGCTTTACGCAATTGCTCATTCTGAACAAAAAACAAACAATTTTAAAAATCAGAGTTAAGAGCAAAGATTTATGGAGTTATATAATACACATAATATAAAAAATATATACACCTACTATGT
AGCAAGACAGAAGGTTGTCTAAGCTTTACTATTCTGAAGGGCCAGGGAGCTTACCACGGCCCGGGTTCATCTTTGGACATCACCAAAGCACCACCTGGTTCATTAGGAGAGGAAGGAATGAAAATGCCCCGTGCTGCCACCTGCTGGTGACTTCCAGCATGGCGCCCTGAGAATCCACTTTGTTCTTTCTACAGAAAGGCTAGGGAAAGGAAGGGATGTTTATGGAGCCCCTGCCAGGTGCCAGTGCTCTACTCTCTAGGTCTCACTTAATCTAGATAACAATTCTGAAGGGCAGGCATTAT
CCCGTCGACGCCCCAGACGGTGTTGCCGACCTCCGCCCCGCAGCGCTGGTGTGGGCGCGGCCGGACCTCACTCAGCCTGCACTGCCCCGCGCCGCTCGCCGCGTCCACACTGTCCTTGGGAGGACGCGCGGGGAAGCCGCGCACGATGCGGCAGCGCCCCCTGCCGGGCTCCGGGCGCTCCGCTCCCAGCCGGCTCGGCGAGTGCTCCGGGAAAGGGGTCCGGACCCCACACGCACTGGGTTCCAGGACAGGCTCTCGCTCGGGCTGGGCCGACTCTGGCCCGCCTAGGCCCCGGGCACGCTGCAGTGAAGGCGGTACCCTCACCACAGTCACAGAACGTGTCGGCTGCCCGCGCGTCCTCCCAAGGACAGTGGACGGGAGCTGGGGCTGGAGAGGGTAACGACCTGCCCAAGGTCACACAGCACCGCAGTGGCACAGCCAGGACTGGCACCCACACCTCCCGCGGAACCTTGCAGGGGCCCAAACCACCTGGGTTCTAGAGCTCCTTGAACTGGCCTCTTGGGCTTTAGGGAAGAGCTGGGGACGAGGGAATGGGGTGGGGCCACACCACATTAGCACGGACCCTTGGGTGACTTGGGCGGAAGACGGGGCGTCAGGGCCGCCTGCGCGCGCGTGACCTCCAAGGGTCCTTCTGGCGCTCCTCCGGCGCTGCGTGCGGCGCTGGGCTGCGGCTCACCCGACACACCGGCGGCAGCCGCGGCTGCCCCCTACTGGCGGAAGGAAGAGTCGCCGCTCCGGGGCCCTTGGCGGCCGCCGCTCTTCGCGCCTCCTTGGCCTGGCTGCCACCCTTCCACCCTCGGGGGAGACCCCGCGCTCTGTGCTCACTCGGGGAAGAGAGGCTCAATCACGGCCTGGACCAGCACT
GTGTGTGTACTGCTGTGCTGTGTCTCTTTGTTGGGGGTATTAGGTCGCTTTCTGGGCCTGAGTTATTGTGAGCCATTCCCAGCGAGGCGGCTGTGCCCGACTTGGTTGCAATGTGGGGTGATGCTGCCCCCTGGAGGACAGAAGGGACAACGACCCGGCCGTTAGTTCTTGTACTCAACAACCATTTATTTTAGAGTAGGGTTTCTCAACCTCAGTGGACATTTTGGGAAGAACAATTATTTGTTGTGTGGGGTTGCCCTGTGCACTGGAGGAAATTTGGAATCATCCC
TGGCAGCCTTTTCCCTGAGAAAATTCAAATTGGTTTTAGGATTCCTGGTATCCCCTGTGGCGTCTTGCATCCTGCATGTTCCATTAATATTTGAGGAAATGAATTGAAAGAATCCAGGGCCAGAGGCTCCTCCTTTTCTGCCAGGCCCCGCACCACCACTAGGGGCTCCAGAGTGCATTCCTCCTATAGGGCTGTGATGCGGATGGAGCAGGAAGGAACGGCACTAAGGGAGGGTCCAAAAGGAAGCTAAGGGTCAGCAGAGTGGCAGTTCCCCAGGAATTTGGTCTAAGCTTCTCTGCTTCCACC
AACAAAGAGGAGTCAGAGTAGGTTGCAGAGTCCTTGCAATCAGAAACGCTCTGATTCTGGGAGGGTTTGCTTGCTGGGTAAGTGGAGCCAAGCTCCAGCCTCTGGGGCTCTGTCCCTGAGACCATCCTGCCCCCTGCTGGCCAGTTGCCAAATGCCAGCTTTGTTCCTGACTCCCACAGGGAGATTCCCCGGAAATTTGCTGGACTCCCAGCAAGTCAGTTGCCCACTGTGAAAGCAGGAGGCTACAAGAGTATGAGAAGTGAGCGCCAACATTGC
ATTTATTTATTACTAGATCAGGAATAATTTTGCCATCCCCCTTCCACAAGAGACATTTGGCAATTTCTGGAGACTCTTGTGGTTATCACAACCCAGGAAAGAAGCAGGGCGCACTACTGGCCTCTAGTGGACAGAATGCTAAGAAGCTTTCTAAACATCTTACAATGCAGAGGATGGCCCTTCTTAACAAAGAATTATTCTGCCTAAAATGTCAGTCCCAAATTGAGAAACCCTGTACTAGGCCATTCCTATAAGCACATAAACACACACACA
TCCTGTACTGCCTAAGGCACAATGGCAACCTCAGAAAGGCTGTGACCCACTCTGCACCTGCTCAGGCCATACCTGGACTGGGGTGGAGGCCAGAAGAGGGTGTGGTGAGGAGGGAGGAGGAGCCCAGATCACAGGACAGGAAGGCAAAGTCCTCAGGTGGGCTGTAGGGGGCGCTCCAGGCCCAGAGACGGGGCAGCAGGAATCATCTGCGTTTTGAGGGCGGATGTTCTCACTTCACTCTGGCTGCTGTTGGGGCCCAAGAGAGCCTAGAAAAGTCCTGGGACCTTCAGACATGGCTGCTGG
GAGCACTTATTACAGAGCCTGGCCCAAAGTACAAGTTCAAGAGCTGTTGGCACAGCATAAAGATCTCGGCTCTTTTTAACCTAATTCACCCGTTGTGGCCGGAATAGGTGATTTCTTGATAAACCTCAAGGTGGAGCTAGAGACACAGAAGTGGGTGTCTTCTTCAACAAGAATGTTTGGTCTTAAGGGGGAAGAAGAAGCAGACTTTCCATCTTGATTTTGCCAGGACACATCCTATCTCCCTTTAAACCACCACCCATGT
CCTTTCCTTCTGACCTCATCATAGAACGGCCTGCTCTGTTTCTGTACAAATCCCATCTCGGGATGATCCCCAAAGCCCCAAGGCTGAGATTAATTGGCTTTCAAAAGCACGGACTCAGCATCTGGACGCAATCTGCCTGTCGGCCAGCAGGCGTCCCCAGCAAGCACCTGGTTTCAAGAAGGACCATGAAGCTTCCGGGTTGGGGAGCGGCAGGAGAAGCCGCCGGGGAGGGAAGGCCTCGCTGTGCGTTCACCCTCTTTCAGGAGAACCAGTGGGGCTCCCT
ACAGCCCAGGCGAGCCGGCCAACTCAGGGTTTCTCAATCTTGTCACTGCAGAAATTGGGGGCCAGATAATTCTCTATTGTGGGGAGCTGTCCTGGGTATCATGGGAAGTTTAGTAGCATCCCTGGCCTCTAACCACTAGATGTCAGTGGTGGTTACCCTGACAGAGTTGTGACAACCACAAATGTCACCAGATACTACTCAATGTCCCCTGGGAGGCAAACTCACCTCTGGCAGAGAACCACTGGTCTAAATGAACAAAGCCAACTAATGAGGACTGTGGGGA
GAGGCACCGGAGCCCCGTGGTCAAGGCCAGACTGCTTTAGGTCTGCACCACCGGCGGGATGGGAGCCCTTCACCCCACTGCTCTGGGAGGCATCACCCTGGGGTTAGAGGAGGTGGAGCAACCGCATTTACCCAGAGCAGCCACTGGAGGGCGAGGTGGGGTAGGGCCCCAACCTCAGGTTAGAGGGAGGAACGGCCAAGAGGGAATCCCTCCAGGTGGAGGATCATCGCAGTCACAGCTGCCTGAGCGGCCACTCAGGGAACAGCAACAGCGTGCAATGCATTTGGGAGTCAGGGAAATTCTCGTTCTAGCACTTTCTTGCTGGCAGTTTGCCTGTGCCTCAGTTTCCTGACCTGT
AGGTGCCTGTAATCCCAGCTACTCAGGAGGGTGAAGCAGGAGAATTGCTTGAACCTGGGAGGCAGAGGTTGTAGTGAGCCGAGACCGGGCACCAAGGGAACTATTGTGTTAGCTTATGGTAGTTCACCATTTTTACAGTAGATGGCGATGCATTCCTTCTAATGACATAATATCTTTGCAAAACTGGATTTTTCAGCCTGAAAATCGGCATGGAATAGGATATCAGTGTGGTGGTGGTCAATCTGATTCCCAAGTTGGGGAAGTAGTACAGTGCCCAATAGGCATAGCT
ATTTATTGAAGATGTGTGCCCATCTAGGTTTTGGCAGAAAGAGGAAAAGCAGGACATGGGTTCTGAGTGTATAAAGGACACAATTCCTGAGTGATCCCTGTGGGCGAGTCCGGAAAAAGTCATTTGTCCTGGGGCGCCCCCTGCTGGCCACAGACAAAAACGGCGTCCCCAGAGCTCAGGCCTGCCTGGGTAGACAGAGGCTCAGAGAGCCTGCGCAGACCTGCCTCTTTAGGCCTGGGGACCTCCATGCTGGCCAGCATTCCTCGGGGGCATGGTCAGATGGCAGCCCAGAGGAGAGGTC
ACCAGGAGGACAGAAATAGGGAGGAAGAGACGAGGGAAGGGGTCTGTGGGGGCCAGCGGGGATCAGCAGCCTCCAAGGTTCTTTGGGTTCCAATCTTCCCTGACGACTTGGTTTATTTATGGCCAGGGGCTTGTGGGGAAGGCAAAGGAGTGGCCGCGAGGGGGCGCCAGGACCTAGCCCAAGCCCTCCTCCAAGCGGAGACTGGGACGCTCTCGTCTTTACTCAATGTGTTTCCAAGGGGATGTGAGCTGCGATGACAATTTTGAGTTTCCATGAAGCAGGGTCTCTCCTGTCCTCCATCAGAGACTTGCGGCCAGTCCTGCCAG
CCTAGGGTTTGAACAGTGCTGTGTACTTTTTTTTTTTTTTGTAGCTTGTTCCCATCTACAGCCTGCCTCATTTGGTTCTCAGAGCTCCCCCAGGTGGGAGGCAGAATTCTGAACTGCCCCAATTCCACTCTTATTTGCAGACAGGGGGCATTCCTGGGGCTGGAGGGAAGGGCTGAGGACTGGCTCTTCTGGCAGAAGGAGGTATTTTACAGTCATTCTGGAGAGGCACTGGGGGTTTCTGAGTTTCTTCATGAAAGCTGGGCAGAGCCTTCTCTACACCTGGTGGAGAAAGGTCTGTGTGAACAGGGATTAAGCTGACTGTCCTCTGGGTGGAGCCCTTCGGCCATGGAAGGCGGAGGAGCTGGACTTCCGAGCACCGATTCAGCATCTGCTGATCTCTCCCAACCACCAGCCTCTCCTGGCTATTGGAGATCTCCGACTCCAAGGCCCAAGCCC
AATTTAGGAATTTGTATTTTTTTGTTGTTCAAGATTTACATACACTGTAAAAAAAAAAAATCTCTGCAAGTGTGTGTGGCTGTGCCAGAGGATGGCTGAGCTCTTTGCAATACCTTAGAAGAGCCCTAGGGGTCCTCAGAGCTCAAGCTGAGACACACTTACCTGGCCTCGAGGGACTGCTTGTAGTTAGGCTCTCCGTTGCTGATCGCGCCCCCTGGTGGAAAGGTCTGGAATACAGCATTCCCAACTGAAAGGCTTCGCGTGGTTTGGTTTGAACGTGATTCACTCAAGGATGTTAGTCAAAAGGCTTGTACTGTTCCTAGAGTTGACCTTGAACTTCCTAATGGTTTCCTCCC
GCTACAAAGTCTTTGCCAGGGGCAGGCAGGCCTTGGAACTGAGGCTCCCAGCGGGACGAAGGCGCTGGGGAGGGGGACGGTTCTTGCAGGGTCTCTACTCCAGGAAGCCAGAGTCAAGCCTGAGGCGCTGGCGCCATCACCTGGATTTGGTCAGAACTACAATGGCTGAAGTGGGTGAGGATGCTGCAGGCAGAAACCGGCAGCCCCACCAGGTGTCAACCCCATAGGATCCGGATCGTGCTCAGCCAGATGGGTCCGAGCAATCATTTTTTTCCAGGCATGACCCA
CTCCAGAGCCATGTTATTTCTACTGCACCAAGATTTCTCACCAACACTACTGACAACGAGCCCGATAATTATCTGTTGTGGGGGCCGTCCTGTGCATTGCAGGATGTTTAGCAGCATCCCTGGCCTCTACCCACTAGATGGCAGTAGCACCTCCCACCACATGACAATGAAAAGTATCTCCAGATATTGCCAAATGTTCCCTTGGGAACAAAATTCCTCTAGTTGAGAACTACTACACTGGTTTGTTTTGTATATGTGTGTG
TACCCCTGTAATATAAACCAGAATCTGAGAAAATCAGATGCTTTAAGAATATAAGACCCTATCATTGTAGCCAAGGAGATTCTCCCATCTGCTGCTGGATTTTGTCTTTATAGGTTATAATCACTAGGGGGCAATAAGACCATTCATATGAGCAGATAAAGTATTTCCACCAGTAGAGGGTACTAGTGATTACTAGTTTATGACATGTATATGTGTACATATGTATATGTATATAGTTAAGCACATTCCACAAATACTATATATGATCATAACTTAAATATCAACATAAT
CAAGTCGCATCCCCCACTGGGCTCCTTTACAGCCCTACCTACGCTTCCTGGGCTGGTTTGGCTGGTGTTGACAGAACACTCCTGACCAGTCTGGGCATGGCTCTTGTGGGAGTATCTGAGGGATGTACTGCCCCCTGCAGGCCAAAAGCAGTGACTCCACTGTCCGGACCTGAGAGTTGAAGCTTTCTGTCCTTCGGCCACCTCTCAGGGCCTGTGCTCTTCTGATTTTGGAATACCAAGAATGTGAATAACAGTATCTCAATAGAGCCTTATTGAAGACTTCCTGTGTGCCAG
CACCAAGGGAAGAGGGGACAGAGGACTCAAGAGCCCGAGGGACCCCAGAAGAGGGCTGTAGAGGTGAGAAATTGAGGGCAAGTCTCCCTGGGCTGGGAAGGGCCCAAGCTGTGATTTGGGGTCCAGCACTGACACAAACACGACAACAGGGGGCGACTGAGGTGCAGAAGTGGAAAAAGCAGGTCGGGCGTGGTGTAATCCCAGCGCCTTGGGAGGCTGAGGGGGAGGACTGCTTGAGGCCAGGAGTTTGAGATCAACCTGGGCAACATTATGAGGCCCCCTGTCTCTACAAAGAATAA
ATAAGATTCCAACTGGGTCCGACCGCTTCCGTCCGCTGGCGCCGGGTCCCCCAGACGTCTGCGGCGAGCGTTGGAACTGACCATCAACCTGGGATTTCTAAGGAATAACAGATAACTCTGGTCAGCAGCACTACCACTTTTGTCCACTAGATGTCGCTCCTTCACTACGTTGTTTCTTCCTCTCCAATTGTTTCCACAGTATTTTCAGTTGCTCTTCATTTTGTTTTTATTTTTCCTTTTACTTTTCTTACTCCTCTTTCTACACACTGAAGTTGCTGTTGTTTTACGTTTACTTCCTT
CAAGCCACACATGCTTGGGTCTATTTCGCGGACCCTAATCGATGGCTGACTTCTTTAGCCTGCTGACCAGAGCCGATTCTTTGATGGGAAAACAAGGTGGGGGACACATCATGGGGAGAGAACTGGCCATCCCAGAAGGGGGCAGCAGAGGGAAGGTCTGGCGCTGGGCAGCCTCTGGGCTCAAGACGGAAATCCACCACCAGTGAAGACCAGGGTCCTCCCTGACTTAATGCACCAACTGCTGAGAACACCATAGGAAGGGCTGAGATGGAG
CTAGAAGTTCCCTTCACAGGACGCCACCTCACCTGAAACCCCCCTTTTCTGCTGCCACCCGAGGGACAAGATCTCCTGAGTTTGTCCATGACTCACTTCCCAGGAAAACCCTCAGGCAGTCGCTGAAGGACTCTGGTCTGGACTGGGAAGTGTTTTTCTCAGTGACACCTCTAGAGGGCAGCACTCAGCGGAGTCCCACAGACACCTCCAGGCATTTCCTACTCAAACACTGGGAGGATGACCTGGTAACACTGGGGAATGCTTGGGTGTTCTAGAAGCCTCCACGCCTCATTTTAACCACGTGTTTACTTGTCTGCATCCTCATAGACATGTAGGCCGCCCCAGGGCAGGGACTGTGTC
TGAGCCAAAATCTCCTCGGAAAGAGGGAGCCCGTGGATTCCCGCAGGAGGCCAGGTGGGCAGCAGGTGACAGCTCCCGTCCCAGAAGCCAGAGAGTTCAGGATGAGGGTGGGAGGACGAGAAGGGTCCGGGATGGCAGTGAGAGCTGCTGTGTGGACCGCAAGTGCCCAGCAGGCGGCGCCGGGTGCTCAGAGGAGGAAAGACCGGGCGGGCCCCTTTCTGCAGTTCCCGCCGTGCTGGGCGAGGCCTGGGAATCTGCATTCCCCACCTTGCCTGGAGGCTGCTGGTGGGTCTCTGAGGACAGGGGGAGCCATGGCTTAGCTGAGATTGCG
AACAAATCTGATGCCCTTAGTGGCCTGACTCCCCACGCAGAGGTCCCTGCCCTTCCCGCCCCATCCTGCTTCCCCAGGGCCGGGTTCCAGGCTCAGAGGTAGGGCATGGCTGAGCCATCTATGGAGCAGCAGTGACCCCGCATGGCTAAAAGGTGCAGAGCAGCAGAAAACGTCCTGCCAGGTCTCTACCCAATGTGGACTGCACTTTTCACTCTGCCTACAAAATCACGCTTCTGACCCTGGCAGCCCAGGTCCCAGATGGTCATTCCAACCAGTTGCTAACCTTTCCTCCT
CCACAGAGATGAAGTGAGACAGGAAAAGGTAAAAGGATGAAAAGTGGTCAAGGGGCCAGCTCTAGGTTTGAGTGTGTACCTGTGGGCGGCTGCAACCTTTCTTGAAGGCAGAGGGCACCACCTAGAGGTAACATGGGTGCATTACATTCTATTGGCTGCGCTCCTGAGTCTGTAATAAGGACATTTTGTTAGCATTTCCATCAAAGGAATTGATCATTGAGGGGCTGGCAGCCTGCCCACCTCCACAAACAGGAGTGAACTC
TCGCAGCTGGGGCAGAGTGACATGATATAGATTCTACCCCTCAATGCTGTACGCCACAATGCTGTACCCCAAACAGCCTCACTTTGAAATCAGAAGCTGATAATCCAGAGAAACAAAGACTGTACAGAATCATTTGGACACTGGGTGGCAGCAGTTCAGCTTTCAGGATGTAACATCCCTGTTGCTGGCAATGCTGCCTGCAGCATCCCGTTGGGTGTCTTAATGGACTGGTTCTTAAGCACAACTTGGTTCCAGCAGCACGGCCTCCGAGCTT
TGGAGTTAATATGATGGCTGCGTCTCAGAGATGTAAAGGCCACACAGATGAGACCTCAGAGAGGAAGGAATCAAGTTGGCGGGGATTTTTCCGCGAGTGGCTGCATTGGCTTTAAGAAACTGCGCCGGGCTGGGCAGCCGACGCACCGCTAGGTGGCGCACGCGCTCGCTGCGTCTTTCAGGGCTGCAGGTACGGTGCGGGTTTCTGGTGCGCTGACCGCGCTGGGGATGAGCACCACTGTCATCGCGGGGACCCTCGGGCTGCGCCTCTGCCCCTCGGTCCCCAGCACCCCTGGGAGGAGCTGCT
TCTCATCTGCCTCCCTGTGGACTCTGAGGATGAGGCGAGGGCTGATTCAGCTCAGGGGTGAGAGCAGGTGCCAGCAGCTTATGGGCTGGGCCGGGCCTGGGCAGTGGGCAGGCCGTGGGCTCAGATGACAGGTACCTGGCGCCCTCTGCTGGTCTAGCTGGGCAAGGCTGCTGCTCCAGAGTGGCCGGAAGCTTCCTGGGAGAGGCCTGGTTCTCTGGGCCTGTCCCTCTCTCCCTATTCCTTCCTTCCTCCCTTCCTGAAACTGCGTCCTCCAAATCCTGCTCCAGCACCAGCA
AAAAAGAAGAATGGAAGAAAGGACTCATTGCTTTGATTCCCCTTTTTAAAGGAAGGCTTTAACAAGCAAAGGAATATCCCGTTGTGAATAAGAATAGCCATTCTAGAGTAGAGAAAGACTCTATGAGTACCCATCACTAGAGGGCAGCAGCAGAGTGAGGTAGGGAGAGCAAGTCCTTCTCAGAGCACTCGCCAGTTTTCTGGGAAATAATGACGTGGTGTTGCTTACCAGCAGAGGCTCATAAAAAACCCACAAAAGTATTTTAGTTACTTCCATCT
AGTGTGGGTTGGTCAGTCTTTACATTTCCTGTAACTCTTAGAACGCTGTTAAATAAGTGATGCTTTACACGTGGTAGGGCACTTGCTGTGTTCACCGGAATCAAACTAACGGACAAAATTTCAGCTGCACTTATAAATTCTACCACCAGAGGGCAGTAAGTCATCACTGATGGGATTGCCCTGCTGTCCCTTAGGTGCAGGGCAATCCCGTCAGCGGTGTTTGGGGAGGCGGGGAGGGGGGTGCGGAGTGCAGATGCGGGGGAAGGAAGGGATAA
TTTAGTGAATTAACATTACTTCTAAATTTTTAAAAGTACTGGCCTAAGGAAATGATGTTTTGTTTTAATATGTTTCAGATGCAAAATATTAATTGACACTAGCTAGGCCTGCTTCACTTTTGTTGCTGGGCACGTGCTGCCCCCTGGTGTTCTCTGAGTGCCTTCCTCTTTCAGGCAAATGAGTTTGGTATTTCCTGCTGCCTGTTGGACATTGCATTGGAAAGTATCTCAGAACTGCAACCTCTTTAAGTCTGACTGCAGACTCCCTATCTTCTCATCCCTAACTTTTCTAT
AATTGGGCAAGCAGATCATATAGGAATTTACCTGTGAAAGTGGATAAGTCCCCTGTAGCGTGCTTGCACAGATGGCCATACCACGGATGCAGCAGTGATTAGCCATGTAAACTCACTTTCTGCAGTTTTACCAGCATCTACCTCTCCAGCTCCTTCCAGGAGGAGTCGCTGTTGCTCTCCTCTCCCTGGATCGGCCCCACTCATTTCCTGAGTCTTACCTGACCAGAATAGGGCATACACGGTGGGCAGGAGGCCAGTATATGTGGCATGGTCCCAGGGCTTGATGTGGAGCGGTAAGGC
TGTTGTTCATTAAAAAAAAAATTAGAACGGATGGAGGAACTTGCAAATAAAGATGCTTCAGAGAATTTCCAAAACTGGTCAACTAGAGCTTGGCTGATAACTTAAAAGGAGAGTGATGCTGCCATCTTGTGTCATTATAGGAAAGTGCCATGGCTCCCAAAGTGAAAATGGCAGTAATTGGGGGATGGGGAATGATTGAAATGGGAATTAAGAACTTTTATAGCAAACATAAAATAATAGCCAACAGCGATTCGATTTTGAC
AGCCGTGGCCGTGTGTGTGGAGTGGGCTACAGCGTCAGGCGGGGCGGGCTGGTGGCCTGGGGGCCCCAGAGGCTGCTGTCTGGATCCTGGGCTGGTGCCCAGGATGGGGCTCCCGCGTGCTCTTGCGCTGCCCTCTGGTGGCCGCTCTGGGTCCTTGCACCCCGACCCAGGGGCCAGCCTGCCCTGTCCTGTCCTGATACCGAGGTGGGAGCCCTGCCTTGGCCAGGGTGGCCGTGTTGACGGTTCTTGGGACTGTGACATTGGAAGGCGAGGCAGGTCACCAGCACTGTCCT
AGGAGCTGGTGCCGACCCCAGCCAGCCATCTACCAGCTGTCGCTGGGAGACGGGACCCTTCTGCCTAGGAGCTGGCTTGGCTGGGGTCCAGTGAGAAATGAGGCACAAGAAGGCTGTCCTCCCCAGTGTCATGCAGCAGGGGGCGCAGGCCTCACTTGGCACCAGTGCTGTGTGGCCTCCCTGGTCTAAGGAGAGGCTTGGGCCCAACTGCTCCCACGAGAACCCACCAGAACCCTGTCTCCAGACCCATTCTTCTCAGTTGGGACAGGGGTCATTCT
CCGATTCTATAGTCTGGGTGCTTTCCTGGCGGCCAGCTTCCCTCTATTTGCATGGTTTCTGCGTGTAAGATTTTGTGTGCAAAAGGCTGCATCTGTTCCTCTTCTTCCCAGAAACCGCCCGGTGCCTGCAGTGCGCCCGCCTGGTGTTCCCTCTGCTCCCTCTGGTGGCTATAGCGGGTACTGCACAGGGCTCAACAGAGCCAACCAGAATAGCGTTGGAATCAGACATCTTGGTAAAAGTCCCGGCCCTCCATCAACAGATGAATGGATAAGCATAATGTGGTATAACATACAATGGAATATTATTCAGTCTTAAAATGGAAGGAAACGATGAC
GAGGAGAAACCGGCTGCTCACAATCCGCGAAGCCAGAAGTTACCCGGCTCGTGGAACCACGTCCACTTCCCCCAGCCAGTTCCCTCCTGGGTTTCATTCTTAAAAAGCGATTTGTATTGGTGCCTCTCTTCCGTGTGCTACAAAGAGAAGTGACCGCTAGAGGGCAATATGCTGCAAAATAAGAATTTGATCGCACATGAGAAGAGCTGAAATAATAAGCATACAGATAGAATGAAATAGAGGTATTGTGAAGAAGTGTGGTGAGTAGGCTTTCCAATCCCTGTTCTCCATATCCATACACCCCCTCAAATA
TTAGAAGGAAAAAAAAAACAAATTAACAAATTTGGGGCAGCCATCTCTTTCCACACCCCAGTGGGAAGAGGACTAGGGCTTGGTCAGTCTGCTGCTGTCATTGCTGCTCATTGCCACAAGGTGTCACTGTTGAACACCTATGTGGTGCAGTCTGGTGCTGATGGCTGTTGAGCTCTGCAGGTAGTGATGCCACATCCCTACAGAGATGCACCATACC
AGAAAGAATGACTCAGTCCAAAATGCCAAAGTGGAGAAACCTATTCTAAGTTAGCCCTGCGAAAACCGGGAAGCAAACCAGGAGCAAGTCCTGCCTGGCCCTATCCAGTCATGGAGTCTCCCTCTAGCACCCTCTACTGGCAGAGCCTAAGAGGGAGCCAGTGGACAAAGATAAAAATTTCATCACGAAGTTAAGAACAAAAGGATAGCGTTGTAACTAAGTGCCAATAACTTAGTAACTGGCACAAACATTGCAGGTCCGGTTCTCAGAGCAAGCAATGACATGACGGTA
CACAGGAGACAATCTACGTCTTGAAGACACTGAGTGTGTCATCCCGAGTTCCCTTTCTCTCCCCTTGGGTAGAGACATTTCCTGATGGGTAGAGATCCAGGAGTTACTTGCTCTCCTGGGCCTGCCCTGTCATGATGCATGTGAGCCACCAGAGGGCACCAGAAGAATTCAGACCAGAACTCTGCACTGTCTCCTAGCTTCTACCATGGCTGGAAATTTCGCCTGTGATTTTCAAACCTGCCCCCCATTTTCCCCTAGTCAGACTGCCCAAGTTGGCCTCACCAG
TGGACGTCTAGGTTTTCCGACCTAATAAGGGGGCAGGTCGCGTCGTTCCCTGCTTAAATTAGAGACCACCTCCACCTGCCAAGGGCCCTTCAAACCCTCCGCCCCTAGGTCGCTAACGATCACCGCTTTAGTTCTAGCTCCAGGCGCCGCCTGGCGGCTGTCTCCGGAAGTCGCCTGCGAGCCTCGGGGTCCTGACCGCTGCTGGGCCTGCCCGTAGATTTGCCTGACTCTAGCGAACCTGGCTCCGCCCCTCCCCCACTATACGTTGAGGATTTTAAGACGGCGATGAAAGGGCTGAGGTTG
AATTAGAAAAGAAACCCAGAAGACCAGCACATTCTCAGAGGCACGTTCTCAGGCAAGGACACCCACCTCTCCTCCGGCTTGGTTTTCCTGGGAAAGGTGAGGCTGGAGATCTTGAAGGATGAGGGAGAGTTTCTCCACGAGGGGTCGCACTTGCCCGAATGGTGCCCGGAGCTGAACCTGTATCCTGGTGTGTTCTTGTTCGGGACATAAACATGTCTATTAAGGATGAGGAGCTCAGTCAATTCTCAGCCAGAAAGTGAAATGTGA
TACATCGATGAGTGTCTGCAGCTCCAGCAGGTCTTTCTCCATGCGCTTGCGGTGGATGTCCTGCAGGACACACGGGCAGCCCGTCCTAGGAGACCCTGGAGGGGGCAGCAGCCTCCCAGCACCTCCCCCATGCAGGATGGTGAACTGAACCGTTTCCCAGGACGGTATCCAGCAGGTGGCAGCAATGCCTCGTGTTTGACACTAATCAGCTCTTCCAAGGACAGGCTTCCCAAAGACGGGAGTGGGGAGTGGGGACCGGCGCCTTTTTTTTTTTTTTTCCTCCCAGGCTGGAGTGAAATGGCGCGATCTCGGCTCAC
TCCAGCTGTCTCTTCAGCCACCCCCTGCTGGTCCCCAGCAGCCTTCCCTCCAGGCCCAGGTGGGCTCCCAGCACCACCTGCCACTCTCAGCCTCTGTCCTCAATGACTGCCCCTGGAGGAACGGCATTGCAGTTCGTCTTAGCGCCGCCAGGCATGGTGTCCTGCATCACGGCCTCTTCCTGCACTGCTCCCTCTGCTGGCAGACCCCCTTCCCCTGCAGGTTCACACAGTCGGCTCCTCTTCTTTTCCAGATCAGCTGAGCTGTTTCATGACCACTTAGATGAGATTTGTTTGTGAGGAGAAAGCCTCAAAATAGCTATGGTTGGACAGGAGCTCACTTCTGTCGCCCTGTGTTGTGGCAG
AAAGTGCATTCCCCTTAAGACAGGCAATATAAAACAGCACCCAAGAGTGCAGTTAATTGGAGAGCTTAGGTGAAATCTGACGTTCTCAGCTGAGCCAGAGAGCTTCTGGGATGCGATGGGTTGAGTCCGCCCCCATGTGGTCTTAAGGTGCAACTACAGAAGTAAGCCAACTCCCAGAGTTGCTAGGAGAGCTTGGCTGTTTTCATGTTTCTTTCCAACCACTATGTCTCCAGATCTAAGGCCATCGATGAGAGTGATCACGCCAGTAAACTTCTAGA
TATTCAACCAAGCTACAAACCTGGAAGTCATCTTCAACATCTCTCTATCCTTTATCTTCTGTGTCTAATGGGTCGCTGGTTTCTGTTGCTTCTTGCCTCCCAAGAAATCTCTCAAATCAATGCTCTGCTCTCTGTCTCCCCCTGCTGCTGCCTTAATAAAGATTTCATCCTCTTCCTGTCTCCTGCTCTATCCTGATGCTCGACCTTGGGTACCACCATTGGGTACCAGTATGGTGCCTGATTATAGTAGATGAAAAGTCAATGTGGCCGGGCACGGTGGCTCACGCC
AACACACATAGGACAGAGCTCAGCACAGAGTAGACATTAAGGATTATATCCTTTGCTTGGCACAATACCTTGCACAGGGCAGGCACGCAACAGATGTCTCTGGAATGAAGGAATGAATGAGTGAATGACTGGGTTAAGCATGTTGCCACCAGGTGGCAGAAGAGCCTCACTATCAAGGCAGAACCCAAACACGAGACTCATGAGAACTCCCTCCTGAAGTCCAGATACACATTGAAAAAAAATAAAAAAAGCACTGAACCCCATTTAGGCCTTGA
CCCCTGACCTAAGCTACTCAAGTCCAATCTACACACTTAAAGCTTTCAAAACATAAAATTAAGACAATTTAATAATTTGCCTAAGGTCACAAGGGTACTTGGCAAGTGAATGGCAAGCTAATGAATGCCCCCTACTGGGCAGTAGAGGCGATGTTATGCGACATGGTTAACAGCTCAGACTAAACATCGTTCAAATCCAGGCTCTGCCACTTACTAGCTATGCAACCTTAGAGGAGTTGCAAACTTACCTCACACTGTGACTGTAGTGTTAATAATTTGTCATAATGAC
ACGTGTCCAAGGGCAGGGAAACACACAAACCCAAAAACTATGTGGCCATCAGAAACACAGAGGCAGCCATCGAAAACACAGAAGATGGTGCCTGTCAGTTCTTTGCAAGAGTAGAGAGGGGGTGAAGCTTGTCCTGCCCTGGAGGTGGCGACACTCACACACAGCAGGGGCCCTTAAAGGCTAGATCTCAGTATCAGTTTCCTTTAACTTTATTCTTGGATATGTTTATAGTTTACTCCTCTATTGCAAAGCAAGCTCCTTAGGGGTAGAGGCCATGT
TAGCGTCATTCGTGGAGGGGAGAACGCGGGTCTTGTGCCTCTCAGGACTCGCAGGCTGCTCAACAGAGATGTGGGACTGATACTCCCACCCAGCAGCCTGTCCCGAGGCTCAGGGGCCATGTGGCTTTGCAGGACGCCAAGCAATTCTACGCCTTTGTCAATTTAACTTTAACAGGTGTGAGCCACCGCGCCCGGCCGACTGTTCTTTTCTGTAAGTGTGCTGTGAGTCATCATGAGAAAAAGTTAAGAAGAAACTGACAAAGTATGGGAAATCCTATTTGAAAAGGGTAGAAACTGAGGCTCGGAGTGGTGACAAGGATTATGTGGGCCCCGAGATGGCGCTGCTGAGGGAATGAAGAGGATAACTCAGCTGGAATGAGAGCCAGGGAGGCCGCAGTTAGACACGAAGTCTCAGCAGCCCGGGAACGGACGGCAGAGGGCGCACTGCTCCCTCCTATCCAGAGGACCTCCTGGCTGCTGGTCGCAGGCCCGCGGCTGGGGAATGTCCCAGTTGACCTCAAGAGAGGTCAGCTCCTAGATTCCCCTCTACAGATCCTCCCTTCCGCCATTTTCTTTC
CACAGGGGATTAGCCCTGCGGTACAGAGATTCCATCTAGCAAAGGAGATCATGTAAAGGACCCACCTCCTTCCACAACCTGATCGCCAGGTTTGCCCATGCCCAGCCCCTCTGGGTGGGAGACTTGTTTCTCCTTGTCTATCCCTGCTGCCACCTTGTGGTCACAGATGATAGTACCGTCTTCCCATCCTACTCTCCTAAACACACACGTGCACACATACACACACACCTGATGACACCTTAATAGATCCTTTTGATGTTCCTTTTTAAAAAAAATTTTTTTGAGACCAAGTCTCGCTCTGGCGCCCAG
AAGGATCTTTGGGGTACAGAAAAAGTCATTTTTTTTTCTTTCCTTTGAGGGAAGTGACAGATACAAAGTTTTCATACTCAGCTCCTAACTGCCCCCAGCTCATCCTGGCAGCTGAAGAGTTAATCTGCTGCCACCTAGTGGTTCTTGGCCAACCTGCGGGAACCCCAGCTCACATAAGGTGAGGGTGAATGGGGTGGGTGTGGACTGTCTCCATGAAGAGGACAAGGTTCTCAAGTGGCTTTGTCTTCCCACCCCCAAAGTTTATCTCTCTCTTTCTCTCTCTC
GAAGAGTGAGAGCCCCTCCCCACTTGCAGAATATAAATGCAACCAGAAGGGATTTGTCTTCACCTTTCAGCTTCTGGAGGAGGGAAGCAGCTGGCTGGTGGCCTCCTCCACAGGGACCATTCTCAACTGTGGGGCAGGAGTGGCCTCTAGTGGTCATGGGGATCACAGCCATCATCACCCCAGCTCGCAGGCAGAGCCCAGGGGCCAAGCACCTACTTTGTTCATGATCCAGTCAGCATCTTCAATGGCTCTTTTAATAATCTGCTGGATTCTCTCAGGGTTGTCTTCATCTGAATGAACCCGA
TGGGGGGGTGGAGGGGCGGCAAGGGGACCACATAAGGTCTAGGGAGAATCCTGTGGAACTCACTACCTAGGTACACAAGCTACCAGTCCAACCTGCAAAGCTGTCTGTTCAGGCACAAGGTTGGGGAAGGCTGCCCCCTAGAGCCAGGGTCAAAGAATTATTTATGGACATTCAGCCCTTTTCATATGTATTGAATATTTATTGAGTTCCTACCTAGGCACCTGGCGTTATACTAGCCACTGGGAATACAGAAGTGATCAAGGCAGACATAAAGTGAATAACTATCATAGT
ATACCAACGTCTCTTCACTGTTTCTAAGACTTTCCAAGCCAAAAGGTCATGCCTAGCCTCCCCGTTTCCCCTCCTCTCCTCACCCTGGGGTTCGACCCTAGAGCCAGCTGCAAGGACAGAGCTTCGGCGGCCCCTGGCGGCGGACTTGGGGGTTGCAGGCAGCGCATGGCAGACCCAGAAGACCCAAGGGAGATGCAGACCGGATTGACAACCAAACTCTTCCCCAGCAGGCATTCCTCTTTTCTGTTCCCCTTCTTTATTTCGCCTCTGTACCCCGCGCCCCA
CATTCGCCTTCCCCTAAGCCCTAGACCCCAAAGATTCATCCGAGTGGCTGTGTGTGTCTGTGTGATGGGTGGTGGTGTCTTCAAGGTCCTCCTCGCCTCCCTCAATCAGCTTTGCCCCCTGGGCGGTCACCTTTCAAGCACTTCCAGGCTCTAACTCGTTTTCTGGGTCGCCCTCTATAGACCAACAGACGCACTGCGATACCTGAGTCTATGGGCAGGGACCAAGCAGGGCTCCTTTTCCAGGGAGCTGCCCCTTTGACTTGGCCTGGTCATCCACAGAACCTCCCTGGGTTCTGGGTGGGGAGTCGAGCCAGA
GAGGAAACCTTCAAACTTCTATCTGCAGAGGAAAAAGACTAGAACATATATCCAACATTCTAAGTTTTAGGGACCTGGCTGAGGGACCGCTTTCTGTATTTTTGCCTGAATCTGAGCACAGCAAGGGGGCACCAGCTGTAAGCTCTGGGAACACACTGCTCCGGAGTCTGCAGTACCACAGACAGACACTAGGCGAAGCTCCAGTACCATGACTTGCTATAGCACCCAAGACGCCACAGTATTGCAGGGGAACTTCTGATTAGAAACCCTGCAAACCTCTTCAAGTAGAATTCACACACAAGCCTAAAGAGGATGCATTCCCAGAAAAGGCTTAAGAAGCCTCCAG
TAATAAACCCCTTTTATCAGGAGGCTTTGGAAGGACTTATTTACATTAAAAGTAGCAGAACTTTGCAGAAAAGATGCCAAGGCAGCAAGACATAGTAAGAAAGGGCACATATGGTTGTGCATGCTGAGCCCTACAGAGGGCGCTGTTTGCATTATAGTTTATGGGACTAGCGTCCCTGGAGTTGTGCTGAGCACTGGCTGCAGCAGGACCACCTGCCCTGAATGAGCATGGGCTTTGAAGTTTCAATAAGCTCCTATGATCTTT
ATGCCTTTGAGGAGACCCTCCTGTGGCTGCATTTTCCTCCTCTTTCATTCTCCTTCCCTTCCTTCCTTTCCTTTGCCTTTCTAACTACCATTCTCTTGGAGACCTGCGAGTGTTTCAACATCTCAGTGAAATAGAGGGACGAGAGCATCACCTAGTGGTCAGTGTGGGCATAGCAATGACCAAAACTGAACTAATCAGCTTGGGAGATGAAGGGCAAGGGGTGGTGGGGGTAGGCAGTGTGTGTGTCTGGCCCAGGTATGCACCTAACAGTGAAGTGAATACACTCTGGCAGATTCATGGCAATGGACAACAGCTC
ACCATTTTACATCTAGAAAGCTCCCAAAAAAAGGCTAATTTGGTTTACTGCCACTTTGGGACGATTCTGGTTCTGGGTGGATTCTGGTTCTGGGACGGAGTTGTTTTCCTTGTCTGTCCCCTCTGGATGCAGTTACGTAGCCATCTAGTGACTGAGTTGGGAATTGCAGCTTCCTTTCGGATTGGGGAAATCTGCCAATTCACCCTGCCTCATCGCAGATGTGGAATGAAAGAAATTCGGTTGGCAAACCTCCTACTAACGGAGAATACCTTAGTGAACCACTTTGCAAGTCCGTCTCC
CTGTGAGGGGGAATGGAGAGAGAAGTGTACAGGGTTTCATTCCTGACTGGTAGCATCTGAAAAGTGAAGTCCTATCCGTGGAATTTTGAGACAGAAATCTGCTGGGGGTAAAACCCACACTCCAGCAAACAGCACGCCCTAGTGGTAGCACCAGGAAGTGCTAGTGGACTCTAACCTACTTCAGTCTGCCCGTGCGCACTAGGCAAGGGAGGCTGCCATGCATTGAGAACATGAAGACCCCCTCTTTTCTCAACCACTACCTAGCACCCTGGACAAGAAGGCACCATCTTTGGCAGCTCACATTTC
CTGGATAATCCCTGTACTTTTGCTTCTTGGATTCCCCTTCGACATTCCACCCTCTCCTCCACTCCTGATTAAACAGCCTGACAAACTGGATTTGCTAACCCAAAAGATAAACTAGAGGCCTCTACTCTGGTAGCTCTCTGCTGCCCCCTCTTGTCGCCAAATGGAACAGGCCACTGCTCTTGCCGCAAAAATCTCATTTCAGGTTTCAGGAACGCACAGCACTTACTGAGGTCAGTGCCAGGCACTGTGCTAGGTATTACAGATTCAACAGTGAGCAAAGTGAGCAAAATCAGAAAATG
GCAGCCAGATGTGGGCACACAGTGCTCGCCTGGCTGGAGCCTCTGGGAGGCCACAGGGGAAGGGCTCCGCTGCCAGAGGTGCAAGCCAGGAGTTGAAGTAGCACCTGGAGGCCAGGAACCTGGTGGCTGTTAAGAGCGCTGGCCACCAGATGTCGCTGCGGCCACACCAGCCTCCCCGCCCTGACTCAGCCCACCTCCCACCTGTCTGACTTGCTCACCCTCACGGTTCCTATTCTGCCTCTCTGGACACCTAGGAATATGTTCCCATCACACCCTCCAGCATTAAAGT
GGCCCCTAGAGCGTTCTCAGGACCAAGGTCTGAGTTGGGACCGCCCGTATCTAGTTCCTCGGAGGGGTGGATCTGGATGTCCGGGGAAAGGCGAATGAAGAGTAGAGCAAAACATGTGCCGGCTGTTGAGGGCTGTCGATGCGATGGCAGATGTGGCCTGTAGGGGGCGACGAGCAGACGGAAAACTTCGCGGTTTGTCTGGAATGGTCCAGCCCCAGCCCCGGACGCCTCTCCTTCCCTCCCAGGCTCTGAGCCTCCTGACATCCTTGCTTATTCTCAGGCCCCGGAAGCCTAGGTCG
GCAGGGGAATGCGTAGCAGGGAAAAGAGACTCGAATGCCAGGATCTGCCTCAATCTCAGCCCAGCTACCATGCCAGTCCCCCCATTTAGGCTAGAAGCAGAAAGCAAGAATCAACACTGGCACCTGTGGCTTCATCTGCAGCTTCTCAGCGCCCTCTGCTGGGACATTGTGTCAGGCACATCCCTGGAAGCTTCTTGAGGAAGAGAAAACCCACGCCCACCTGAGCACCCAGCCCACCTGCACTTCAGAGACAGACAGGATTGCCCGCAGCTGTGCACCGGAGGCCAGTGGTCATCTGGTCTTC
CCTGCCACCGGCTGGTAGATTTACTGTTGAAAACAAAATGTTCTTAGCTACAAAAGCAGCTGAATATTTTAAAGGCAAAAAGCTTCCACGCCCTAGCCTTATAGAACAAGTCACCTTCCATTTGTCACCAGTAGAAGGCGACAACACGATGGATTAAAGCTGGTCCTTAGCGAAGGAAACCAACAGGCAACATCTGACTTCTGATGTAAGAGCTGGAAAAATAGTCTGGCAGTAAAATCTTTTCTTTCTTGCTTGCTTGCTTTTTTT
GATGATTTTGTGCTTCAGGATGACTTTCTGGGGGTGTAGGAAACTTGACCAATGTGACCAACAGATGTTTTAAGAACTGAGCAAAAGCCCAATTCCTTAGCCCAGTCTTTTGTATATTGTGCCCAACTGTGCCCCCTAGTGACTATTTAGGGTATCGCGCAGTCAGAGCTTGCTGTGCCCTGTATGTATGTGGTGCATCAGCTAATGTCTGTCTATGCTTTCTTTCAGAGATGAGTATGAAGAAGATGGATTCTGTCAGCCATACAGAGGGATTGCATGTGCAAGATTTATTGGCAACCGC
ACTTCACCATTTGTGTGGGTTAAGCATTCAGGAGCAGCTTAGCTGGGAGGCCCTGACTTATGGTCTCTCATGAAGTTGTGGTGGAGCTGTCAGCTAGAGCTGCAGTGACCTCAAGGCTCAGCAGGGGGAGATATATTCCCATGCTCATTCATAGTTGCTGGTGTGGGTCCTCAGTTCCTCGCTGTATAGACATAGGCTAAGTGTTCTCACAACGTGGTAAATGGGTTCACTCTCCCTAAGTTTCCCTATGACATGG
CATCAGCTTACTTTTATTTCGATATATTTACTTATTGCTTTAGTAGGTATCACAGTATAAGAATTTTGTCTAATGGCTCAAGCTCTTGAGAAAAAGAAAATGAAAAAGGCTTTGCGCCCTCTTGTGGTCAAACTGAGTAACTGGTATTTCATGGCATTGGAACAAGAGTTGAACGTATGAATGAGATAGAGTGGCATTGACCTATAGCGTAAAATATATAATCTGATAGAGTTAGCTTGTGACTATCCTGTAGCATGAATGAACCTAAAGGGAGTAA
AGGCTGACTGCCTGTTCCAGGGAATCAACCACAGAATATATGATGAGATGATGTGATGAGGGGAAGAGGAAAGAAAAATGAACAAAAGACCTGGAAAATGAATGCTTGGTCCTTTCATATGGAGCCTAATGCTGCCACCCAGTGGTCAAATAATGCAGACAGACTTGCCAAAAAGTACATTGTGTTATGTAATGAATGCTGTGTGGATTTTTGTATGGACCGTGATAGATCCGAATCGTGTGACAAACACCTACCATACAAAATATGTTTTAAAACATAAGCCTACTT
TGTCAGGCCCACCCGGTGAAGCTGTGTCCTCCCAAGTTGTGAAAGGGGGATAGTGCGAGAGCCGCACCTGCCGCGGCCCCACCTGTCTGCGCTTGGCCGATGCCAGCACCTGCAGCCTTTCGTACCAGCGCCCTCTGCTGGTCGGACGCCCCACTTCTGGGCGCTCAGGGAGCAGAAGGGGCCTGGCCTCACCCGACAGCCCCCTGGCTCTAGGCAAGTGAGATATTATTATTCCCATTTTAAAGACCAGATAACTGAGCCCCAAAGAAGCGA
GGGTAGCATTGGTCGGGTTTGCCCCTTAGGTCTCAGAGAAAGTGCTGGAGAGGGTGAGGCTGGAAGTTGGGGGCCAGGTAGAGAACACTGGGTGGGGAGTTGAGCCGCCTCAGTGTGACCTGCAGCGCTGGGAGTGGCCATATAGGGGCAGCAGAGGATAGGAACAGCGAGTCTGGGTGGCAGGAGGTTGGGAGGGCAGTCAGCCCTGCCCTGCAGCTGGGTCAGCCGACTTGGTCACAACCGCAGCCAAGGTCTGCGCACAGCCCACCCCTCCGCCTCCCCG
CTTTTTAGATGCTGGAACGATCGTTTCTAAAATTAGTAAATATCATAAGAAGTGAACTTTAAAAATGTTCCTCTCAATACCAGGTTTTCAAGAACGGAAAGAAACCTTTGCCGAAAAAGAAATCAAGGAGACTTGCAGGGTTTGCGTCTATAAAATTCCGACAGAGGGCGCTGTTGCCCGTTCAATGACAGGGAACGGTCCGTGGGAACGGTTTACCTTGCAATGTCTAGGACTTTTCGAATAACGCCCACGTTAAAAAAAATAACTAGGATTTTAATTATGGTTATGTATT
AAATTTCATGCAGTACCTATGCTTATATCCGTAACCATCATGCTACACGCATACATTTAACCCAGTGGTTCTCAAACGGAAGAGATTTTGCCTCCCAGGGAATATTTGGCAATGCGAGGAGCAGGGAGTGTGCTGCCCTCTAGTGCGAAGAAGCCAGCGATGCTGCTAAACATCCTACAGTACAGAGCATCTTCCTACAACAGTCTTTCAGTCCAAAATGTCAATAGTGCTGAGGTTGAGAAACCTGGTTTATCCTTTCCGAGCCTCAGTTTCCTCACTTATCTAAATGCTGGG
ATACTGATCAAATATACAAGACAAACACCTGCAGTGTTTGTGAAGAGGATAATCTGAGATGAAACCAGTTCCCAAGCTTGAGAGGCTGCAAGCATCTGTTTTTGCTTAGAGTCAATGCACAACCGCCATCTTGTGGTCACACTGGATATTAGAGCATTTGAGAGCTGGGACTTCTGGAAATCATGCTCTCAAAAACTAAAGTAACTTTAAGTTTCTCATATTTAAATACATTGTTCAGAAGTAAAGCAGGTGAATAAGATAGA
CTACATGCACTGCAGGAGCCACACACAAGCCTCTTGTAACTTCAACAACCTAGCACTACGTAAGCCTTGTGCATTGCAAGAGCCTGCATTTGCAAGCAGGCTGGAAGGGTGAAGGAAAACCCCTTTCTCCTGCAATGTCTCTCTAGCGCCCTCTACTGACAAAACTAAGCATGGTTCCTGCAGGCAAAGAGAAAAATACAATAAAGATCCGTTAATTTTCTCAGAGCAGTCAGTAAAGGGTGAATTGGAACGGGGAGGCAATGATTGATTTTATATAGACATTGACACGGTGATTATAAA
AGGGATCCAGCACCTGCATGCCTCCGCTGCAGGCTCCTTTGACCACAGCCCCCACATCAGAGAACCCCTAGCAGGGGCACCTCCCACCCACCAGAATTGGGGAGAGTTGGGCAGGCTCGCCTGCACCCGTCCTAGTGGCCACTAGAGGGCGTCTGGATCCTCCCTGGGTTGCAGATTCCAGGAAATAAATACCCAAGGTTTCTGCCCGCTTCTCCCCAGTGCTGCCGGCAGAGCTGATCCAGAAACCCACCCCGGGCTTCCCAGGGGGAAGTGGACCGCT
TAAAGCCACCATTTATGCACCAGTAAAGTGCTGGAAGGACCAAATATGAGAAGGCACATTTTAGCCCGAACCCAGTGAAAACACATAGTCGGCCCTCAGTAAATACTGCTTTTCCTTCCTCTTAAACTGCTTTCCATCATTTAGCTGCCAAAAGCAGGTGTTGCCACAAGAGGGCACTTTTAGCACAGCTGGAAAAGCATAGCTGCTTTGCCTTCTCAGATTAAACCAGCCACCATCTCATGCTTAAGCTTTAAATCCACAGTGGGTGAACAATGAATGAAAAATAACATTTGACAAGTATAGAGCGGTGATGAGTTTGG
CAGACCTTCCCCCTCTTTAGCCTGTTGGTCGCTGCAGGAAGTTATTCCGAGCATGGAGAAGGCCAGGTGTGGCCGAGGGTATTCGGAACTACGCAATGATTTGGAGAACCTGAGCTGCTGCCCACCGCAGGCCGGGGGTGGGAACCCCTGGAGCCCGGCCGCGCAGTAGCCGCGATCCTGCCACCAGGGGGCAGCAAGTGGAAGGGACCCTAGAGCCCTCACCTGGGAGCGGCCGTAGCTGCCTTGGTCACCATTCCCAGAACTGCCCTAGATGGGGGAGAGGAGGATCATACGGGGAGCGGCGCATGAGAGCAGCTCAGGTTATTCGGCTTATTGTGTCCACGCAC
GCAGTGTCCACAAGCGCCAGCACAAACCCTCCTTGGAGGAGAAAACTTTGAACCCAGGTGTCCAAGAATTACCATAGATAAAATTCCACAGAGCATGCACTGGCAATCAAAAATCACACAACACAAAGCAAAGCAGCCTCACCACAAGGAGGCAGCACGCAGCCACGGGCACAGCCAGACCTGTGCAGGCCGCAGGCATGGGGCCCTTCAGGTAAAGAAGACAAAACCCCAGCCAGTCACGGTGGCTCACGCCTGTAATCCCAGTGCTTTGGGAGGCTGAGGCGGACGGA
GGCTCAGATATTAAGCTCGTCTGCAGGGAAGCAGCCATGCGGCCCGTGAGGAAGATCTTTGATGCACTTGAAAATCACCAGTCAGGTATGGGTTGGATCACCATGAAGGTGTTCCAGGAATTTGTGTAAAAATCCCTCTCACCAGCAGATGGAGCCTGGCGCCTGTTCTTGGTGCCGCTTTACACTTGGCAATGCGTTTTTTGGTCAAATCATCCCTCACTCAACTCATTCCTCCGTGGGTGTTCTGATTTGGATCGACTTTGCTTGCAGATGATAAAC
CTTCCCTGTCTCTGGGGGAAGTTCAGGGGCTGCAGATCTGAGTGCCTTGTGGTTTCAGAGCAGAAGCCAAGCCTGCCTGTGGGCTCAGCATCGCCGGCCCCAGGAAGAGCCAAGTCTGCACAGCGCCACTCTGTGGCAGACCGGGGTCCTGCACCTCTGAGCTAGAGATTCCCCCCTTCCAACCCCTGGAGTCCCAAATTCCCCTTGAGCCCCTGGAGCAGGTACTGTCTGTCCTCCCCTGCTCTGAAGGAGGCGGACTGGGGGGCCTTTGGGCTCGGA
AGGTGCTCAGAAGGTCTCCGGTCTGCAAGCTCTCTTTCATCAGCTCCTGTGAGTGGGTCTTCTTGGTATGCCGGGTGAGGTGATCCTTGCGCCCAAATCTCTGGGCACAGAACTGGCACAGGAAGTCCTTGCATCCTGTGTGGACCACCAGGTGGCGTCGCACATCCTTCCGGGTGTAGAAGCATCTTTCACAGTGGTCGCACTGGTGCTTCTTTTCCTTGGTTCCGCTAGGGGGCTTCTCTTCCGCATGGGCTTTGAGGTGGTCCAGTAGCACCTCGGTGCTCCCTAGCTCCAGGGCACAGACCCCACAGGTGAGGTCCCCACTGCTGGCCGCATGGAGGGCCAGGTGCCTCTTATAGCCCAG
ACTGAAGTGGGCTGGGCAAGAGGCCTGGGTGGGGCAGCAGCCTGGGCCAGGTCTGGACAGCGCCTGGCTGACCAAGCTAAGGCTGCCTCGGGCTCCAGACAGCTCGCCCTGCTGCTGTTCCACCTCCGGCCGTAAAGAATGGTGGGGACGCTCTTGCACCGCGATTCGAGCGCACCGTTGGGCTTGCCAAGCCCTTGCTCAATCTCCACGTAGCGGGAGCTTTTTTGCACGACCTGTACTCCAGGAGTGGGAGCGCCCCAAGACCCTCTGGCGAAGAAAGA
TTCCCTTTCTCACCTTCCTAATGTTCCAAATCACTTTGGGGAATTTCCTCTCTTCTGTTGTGTGTGGTCTTGATGGGATGGCAAATTCTGTGTTTGCCTCCTACTGTGGAAGCCAAAGCAAGCAGATGCTGCCCCAGACCCCTACACCAGGGGGCAGGCTGCGTCCATCAGAGGCTCCTGAGTTATCCATGGACAAGAGAATGAGTTGAATCCCAGCATCTCTGTCCTCACCAGAGAGCCCTCCTGGTGAGAGCTGTTGCCATGGTTTCCATTTCCCAGGCCTTGGTG
CACCAGCTGTGATAGTAGAATGGGAATATAAGCTTGCCCTAAATTGGCCAGGATAAGTATTCAAGTTTCCCAGGTGATTGGTGGGGCTATAGAGCTCCCAAGAGCTTGTCTTTTGTCTTCGGCTACCAGGGTGGGTAGAGGAAAGCCACCAGGTGGGGGCAGTGTTTAGCGGGTCTAAGCTCTGGTACTTCTTGGGCGGGGCTTGCTGCAGTCACTGTAGGGCATAGGGTGAGTGGTTCTCAGGCCAACAGAGCTATGTTCCAAGGGGGATTATGGCTGTCTCTGCTGCAT
CAATAGTGCTGGGGACTTGGCTGCTGCCAGGTGGAATGTTCTGTTTGTTTTGGTCCAGAATCAGCCTGAGGGCGAATCCTTCCTGGAAAAGATGAAGGTGCAGATGGGGAGTGGCCAAGCACACCATGTGGCAATCCTGCCAGCTAGTGGCCACATACGGAATGGGCCTAAACCCACCCAAGATGCGACAGGCCGGGGACTTAAATACTCAGGTTGGCTTGGAGTCAGAGGGCACAAGCTTCCTCACCTAGCTCTAGGCAGGAACGGGGCGGGGAGACCTGGAGAGATGAAATGATGTGT
TGGTTTGGGGAACTCAGAAATCACTTAACGTACTTCAATTTCCATACCATTGACATATAATCTGGCTGAGATTGGAATCCCTCCTGGATCCATTTATAATCTACATTGTACACACCGACTTCCCCCCCGTAGACAGGCGTGACCACTAGATGGTGCTGTGGTGCCCTGTTCAAAAACATTCCCACTTACTTGCAGTCTCTGTCCTCCAAATCGAAGTGAGGGTTGAAGTTGATCATAATTCTCTGGTATGGGTCCGGAGCCTGAATCAGCCATTCGCATTTTTCAC
AGCAACAAATTGTGTTTCATCTCAATAAAATCCTCTAGTTTAAATTACTGCGTTCAACTCTGACAAATACTATCCTCATATTTAGTTGTACACATCCGCATACTCTTTTAAAGAAACATGTGTCTGCAGTTCAGAAGAGCCACCACTAGATGGAGACCTCATATCTACATTTTAAATCCCAGCCTTGGCAATTCTCTGGCTTGGGGGAGCACAGTCCGATTTTTGTTGTTGTCGTGGGTGTTTTTTGTTTGTTTGTATTGAGACAGTGTCGCTCTGTCGCCCA
CCCTACAAGCATACTGAAATGTTTTACAATGAGCATGTTCTTTTGGAGTCAGAACGAAAAAAAATACAAAACCTTTTAAAGCAGCGGTCAGGAACACTGGGTCTCAGCCACGTCTGTGGTGGCCACTGGGCTTGTCGTGGGCCTTCAACACCAGGTGGCGGTGTTGAGCTACATTCAGCAAGCCGGTACTACCCGGTGAGAAGCCTCCCTGGGAAACTAGGGATGGGGCAAGAGAAGGGTGGTTGCACTTTCAAAGTAAATGTCAGAACTTCAAGTAAATCCCTAAAGACATAGGAAGGGGGA
TGTCTGTGTCGGTAAGAAAAAAATCTACATTACTTTTTTAAAATGTACATCATGCACCAAAAAGAGAGAGATTTCTGAATTCCATGCCTTCAGGTTAACTGATCAGGTTAGCTGTCCTACACTACAGTGACATCTACTGGCACAATCAGGACTGAGCACCCAGAAGTAATCAGAATGACAGGGCAGCCTTTCTTCTTCCTCTTTGATTATTGGCTGATAACAGGAGTTACATGAGTATGAATTTCCTAAGAACAGATATCATATTTTCTTGAGCTCTGTATC
AAAGTTAGGTACAAAAGCAGAAGGGGTCTGTACAGGTGAGAAGTCCTGAAGCTTAAGCTTCTTTAGCTTTTACAGCAATTCCTTCCCTGACCACACCTGAATTCAAGGGCAAAAACATACTTCTGAACTGGGCCAACAGCGCCCTCTAGCGGACCCACAGAGGAAGGCCTCAAGGAGCTCTGAGCTTTGGACACACCCACGCAGGCAGCGTAAAGCCAAGCAGGTAAATTTGGCCATCGGCTTCCTAGACACTTTCTCATCAGCCCATAGACCTGCCCTTCCTAACCCTAGAGGTGT
AGCCAGCTCCGCAGAGGACGCCGACGCAGGAAAGCACGCAGAGTCCGGACTTTAATAATGCACGCGGCGGCTCGCTCAGAATACAAATGCGGCGGGCGGCAGCGCAGGGGCGCCCGCCACCCTGTGGTCAGCCTAAGCACTGCAGGCTGCGCTGCGGTCTTGGAATTTATTTCACGTGGGGCGGGGCGCGTGGGGAGTGAAGGTTGGAGGGCGTCAGGAGAGGGAGGTGGGTATAGGGAGGCGGTGAAGAGCGAGGCTCCAAGA
CTATTCACCTTGTAAACAAGTGACTGTGAGGTTTTGTGGAGTAACAGTGTGAAGCTGGCAGTTGGATTCTGGTTGGTACTTTCTGGTCAGTTACTACGGATATAGTGTGAATTGTGTTGGTCTGAAACAACACCACCCTCTAGTGACCAAAAGGCTAATAACATGCTTTATGCTGTTTTAAAGAGAATTTCCATAGGGCCAATGGATGCTTTGCTTAGGGAATCTCTGATTTCTTTCCTAGAGATCTACTTATCAGTACATAATTGTGGTCACTTTGTTT
GACCCTAAAATCTCTGGGCGGCAGAGAAGAGCTGGGAAGCGGGCCAGCGCTTTCCAGAGCACCTGGTCTCATGCAGCTGCAAACGCAGGCGCTGTGCCCGCCCCCGTCTTCCTTTGGCCACCAGCGCCCCCTCCCGGGCAGAGCCCGGGCTATGCCACCGTGGGCGAGAAAGGCGGCCTGGTTGCGGCGAGAGGCGGAGGCTGATGCCTTGGTGGCCTCTAGTGGACGCCTTGGGAACTGCAGTCAGAGCTGCAAGCGTGTTAGGAGAGTGAAGAGTTCTGCGCACATGTAAACCCTCAGCCCCTTCTCTCAGGCCCCCTTTGGCTACCGTTTCCCCCATTCTCTCATCCTCTTTCCTCTTCCTTGCTTGTGACAACCCCC
GGAACTTCCCATTGTCCTTAAACCCTTTGGGTACTGGAAAGCCTGGCCTGGGACTGGGTACTTCAGCATAAATAACACAGGGGAGACCAGAGTCAAGCCTGGAGGTCAGTTCAGTCATCAGGCAGTGGAGCCACAAGGTGGCGCAGTTTTCCCAGGTGTCTCATAGTGACTGACTTGAGCCAGTGACTTCTAAAGATAGAGCAGAGTCCAAGGAATGACCTACAAAGAGTGAAGGGGACAGGCAAGAGCTGATAGCTTTGGACCAAGACCATTGTTCCCTGTTCTGGGTCCATGATGCTTCCTTCCC
AACATGGCGATGAAGGTAGCAGCAAACCGCATGCTGGGTCATCCTTTCTGACTTTTCTAGACTTTTCTACATGCAGTCTTTCTTTTTTTGCACAACTTGCAAACTCCTATTCATCGTTGAAACCTCTGCTTCGGTGTCCCCTTGTGGCAGCCAGTGGTTACTGCAGTTTTTTTGTTTGCCCTTTCAACAGTAAGGGTGGCCAATCAGCGTTCCCCATCCCCCTGGCTACAGGGATTGGTTAAAGAAAGAGCACGGAATTTACCAAGGCCAATGAGATTCTCCC
GCCTCCTGGTGCACTGCGGTTTACCGTGCACAGAACATGTGCTTACATGGCCCAGTGAGAGCCCTGACCCAGCCCTCCACCCATGGCTCCTGCACCTCTGCCCCAAGAGCCTTCTGGTGCCTGGGGACAAGCAGAAAGGCAGGCTCAGTACTATGGCAAGGCCAGCAGGGTGTGCTAGAGAGCCAAAAGCCCAGGACAAGGCTCGACCAGTGAGGGACGAAAGTTGAGGGACAACTACTGGTGCATCTTCACACCCTTGGGGGACAATCCTCAGGCAAGGCATGGGCTCCACAGTCTTCCAGAAGGTCCCTAGGACAA
TAAAAATAATTCAAACAAGGATCATCCTGAAATGTTAGAGCAAGAGAGAACTTTAGAGATGATCAGTTCCACACAGTTTACTCCATTGTAATGAAGTGGCATCTTACAAATGCTGCCTCCCTTCACCCTCTGCTGACCATTCTAGAAACTGCACCTTTTAAAATCTCATTGCAGAATGACTATCATTCCTGTTTTTCCATGCTCCTGAAATTGTTTTTCAAGAGTCAGGTTTAAATGTGTTCTATATAATGGCACTTGTTCACGCTCCAGAAAAACTAAGACTCTATTACCC
CTAACCACGGGCAGGGGTGTTCCTCCAAGATTTTTAGACAACAGTTCTCCAGTTCACCCCGTTCCGGTGAAGGGCAGAGCACCCCCCGCCCTTCCCAGCCACCCTGTACACGCCCCTACTCGCTCTCGGATGCCTGCAGTTCCCAGGCTTCCCAGCAGAGGGAGACACCATTCCACTCCCAAGACCACCAAGGGGTCGTCCCAGACACAAGCTTCAAGGGTCTAGGGAAGAGACGCTATCCGCCCAGACACAAAGACCCCCCTTAGCTATACTGAGTTGGCCTCCGGGCCTCCCCTTCCTGTTTCTATCTCCTCCTGGACCTGTTGCTTAGAGCCCTACCCCGAGGTCCCCC
TTGACAAGGTATTCCCCTGCCGCGGGGTTTTGCTGGAGAATGGACGTGGGGGCGGTGGAAGGAGTCAGTGAAAGGTGGGGTGCGCAGAAAAACAAGATTCGCTTCGCAGGGGGCTGACCCGCAGCGTTCTGCTCTAATTGCCAGCAGGGGGCGCTCTGATGTTAGCTCTGGACTAGACAGCAGAGCCACTCTGTGCTTGCAAGACAGGCTTGGCAGTTTCACGCAGCTGCAAAAGGAAAGGGAGGGGGGATTGTAGTTCCTAAATCCTCAACAGCTATTCCACTT
GGCGGCCTGAATGATTTTCTCCTGCCGATACGGACGGTCCAAAAGAACATTTCCTTTTTCCTTTGTAGAAATGTACAAACGTGGGTATTTACAAGCAGCGTCAGAGGGGAGAGCTTGGTTTTGACCCAAGGTTGTAGTTCTTGAAAGGACCAGTAGGTGGAGGTGAAGGACAAGGAACAGACACTACTTCTGCCAAGCCATCCAGGCCATTGCAATCTAGGTTGAGCCAGCCGCTTCCCGAGTCTAGTTAGGAGTATAGGAATGCCTGTTTCTGGCACATTAACCAGTCTGGGCATACATGAGCTCTAAAGCA
TGTGTGTATGTGTGCAGGCGTGTGTGTATGTGTGTAAGTGCGTGTGCACGCTCGTGCATGTAGGCACGTGGTCTCCTGTCTCTAAATCTGTAGCCCACCTGCAATGCTACAATTATCTACTCTTAACGCTCCTTGTTCCCACTCAGCCTGGGCACACGCAATACCCTGGTCGGCCACAAGGGGGCTCTCAGCGTTCCCCTTCCCCCTCCCTCCACCCATTAACGCACTGGGCCGCGGTTTGTGGTGGTGGTACACAAAGGGTTAAAAGCGCCACCTTAGAGGCAGGAGGGTCGCTTGAGGCCAGGACTTCCAGACCAGCCTGGC
TGCCAGCCCCTCCTCCCAGGTGCCAGGTGCTGAAGCTGCCCCGCCTCTGCCCTCAGGAGCTCCTGGTCCAGAGGCAAAGACCCAGGAATCAGTCGTCTAACTACAAAGTGATTCTGCATCTGCCAAGGGTCATGCTGATGCCTGATGGAGCCAGTGGAGGGCGCGCTGGAGCAGGAGCCAGCAGCCACATCAGCTCAGCAAGCCCTCAGAGGCTTCTGGAAGTCAGCACTTGAGCTCCTGACCTAAGGCAGCCTTCAAAGTGGCAAATGTGTTGGTACAGGACAGACGCAGATG
ACAGTGACTGTTGAAATACCAGGACACTTGTAACCAAAAGCAGAAGTTCGGATGCCTATAAAACAACCAGACGGTTCACTCCAGGCTGGAGATTGACAGGTCTCGGGCTTCACTGAGCCAAAGTGGCGCCCCCACGTGGCGACAGCTTAACTTTACACAGCTCTCCACCCAACCCCAGCTTTGAAATTATGCAAGTTCTTGACAGATTGTTCTAAATTGGGGAATATTTCTTCATATCATTTCACATTTTGTGCAAAAAGCAAGACGTTGTT
CCGTAAATATCTTATATTTAAAAGTTCTGTTTAAGTGTTTAAAAAGTTAATGGAAATTATATGTTGATCTGTATCACCAAAACAAGTTTGTCATTAATAATAATGTAAATGTAGTCCAGTGGCAGTAATAAAAATGGCCACTAGAGGTCAGCACTTAGCTGCTATATGTGGTAAAAAAAAATTCTCTTTACAGTTAAGAAAATTCTTTTTGAGATGGGGTCTCACTATGTTGCCCAGGCTGATCTCAAAATCCTGGACTC
AGAAAGGTTATTGCAGATGATCTGATGTTTATTTCACTAATTAGAAGGAGATTTTGCACTGTGTCACAACACCAAATGGCCTAGTATGGCTGAAGTTAATTCACTAGGCTATTTCTTTTTTCTACCTTGGCTGACCAGTAGGTGGCATTGCCTGCCCTGGCTGCCACTTCAAGTCTTCTGTCCGCTTGGGAACCTGAATAGCCAGTCAAGCATTTGTTATCTTCTTGTATCCATTCTGATTTGTCCAATCTGATTTTTGAATTCATTTGT
AAATTGCAACCACCAGGGAGCAAATGTATCGATCGTGTCATTATTTTTTTCCTCCTCGTTGCTAGGATGTGGTCTATATTAAAAGACAGTTGTTGCCTTGGTGAAAATCTTCCCGGAGCAAAGTGATAGTGCTCCCCCTGCTGACCAAGAAGTCCAGGATATTGTTTTCTTGTTTTGCTTTGTTTTGCTTTTTTTCAGTTTAAAACAAAATGAAAAGGGCAATTAGACATCTTTAGCAAATAACTTTGGGCTTTACCTGCAAAACTGTATTGCATTGC
AATTTTTATAGCCCAGAGAAATAATTCAGTTAGGCAGGCTTAGCAACCACCTTGGCAACCAGAAATGCAGGTCAAGGGGATTGCTGTTTTTGTGACTTTCTACCGACAGGGGGATTTCGTGATCCAGATCTGAAAGACTATTTAACTCCTAATGATAGCACTTCCTGGGGTTGGGTAGAAGGTTATCTCCCCACCAATGAACATCCCTCTCTCCACCTAGGCTGTTTCTTTTCCCATGTGAAGAACCAGCACTACCCAGCCGGACTGCATAGTCCCTCTATGAGGCGAATTAACTTTCTCCTGCTAGGAGGCATGCTGTAGGAATGGCCTGCCACATGTCAGACTTCCCTCTCTGTCCATACGGAGGCCAAGTTACTGCCTGGTATTTCAAAGCTTGCAGCGTCACCTAGTGGAATAGGAATCCTTTCCATCGGCAACCTCGTCTGCCCTTTGCCAAAAGCCTCTAGCTTTCCACTTTTTCTCCCTTTTACATCCCTCTAAAAGAGATCAAACCTTATGTACCTCTGAGAGTGGGAGAACTCTGCTTTCAGCAGT
ACATGGCAGACACTATAAATACATTTTGAATAAATGCATGTTAGGGCGGCTCACAGAAAGCATCTACTTGAAAGGGAGGACATCTCACCAGCGGGGGACAGCGCTGCAGAACCCAGCAGCGGAACAACAGCGACACCAAGTGGCCAGTCCGCATTACCCACAGCAGCTGTTCCTTGCCAGAAATCTCAGGCCTTGGAAGGCTGATGCTTGTAATTTAATGTGGATACTAATCCATTAAGCTTGTTTATTCATTTCCTTAATTTAAAAAAAA
GATACGGTTGGATTAGATGACCTCTAAGGCCCTATTCTGCTTTGAAATTTTTGGAAGCTTCAAATTCCTTTGCAGAATTTCCCTGAGAGGTCCTTGGACCAGTCAGTCTCACCGGTAGAGCTCTTGCGCCACCTAGTGGTGGACTCAGAGGCCTTTTTCTCCCTTCTGCGTTCAGGTCCCGCCTCAACTGGAACAAGAGAACAAAGCCATTTCAGCCCTTTGCAGGACTGTGGCAAACTGCCAGACCTGGGAGGAACACATGTTTAATACATGTCCTAGAAAGATATGCTG
GAGCATAATTGTGAAGGGCAAATTCCAGGGGCCAGAGCTCCGCGGGGCCATTCCACAGGGTGCTGCCAGGAGCTCCCCTGGGGTATTCATTAGGAAAGGCGGCGCAGAGGAAATCAGGTCTCCACGGCTCCCCCTAGCGGAGGCTCTGCTGTTGGGCCAGGTTGGGGGCGGGGCACCAGCAGCTTCTCTAATTCTTCAAGGCCAACCTAGGGCCATACATGTTCTCCTTCATTCTGCTCTTGACCGCCCCGGAGGAGGTGCCTGAAATTGAGCTCATTCCTTCTCCTCTGTGAAGTCAGCG
CAGATCTGAGATTTCGATTTGGGAGTCAGTGTCTCTGGCTAGGGCCCAGCATCCCGGGTTGCTGCATGGGGTCAAGCACTCTGGTCGGTCCCATGGAGCTCTGCACTGTAGCTTCCCTTCCACAGGCCCCGCAGGGCGCCCCCTGCCTCTGAGGATGAGTCACTGCAGCAGCCGCGCCCTGACCCTGCTGAGCAGCGTGTTTGGTGCGTGTGGCCTGCTCCTGGTAGGCATCGCGGTCAGCACTGACTACTGGCTGTACATGGAAGAAGGCACAGTGCTACCG
TTTGTATGTGAAAATGGACATTCACCTGCATTTGCTTCAATATGGGTAATGACAAAGGAGAGAGGAGCCTGGGGGTAAGCGTGTGGGTGTGAATGAGCCTCTGAACTGTTAGAAATAGTGTAAGTGTCCCACCAGATGTCGCCCTTGTCCTTGCCCACTTCCCCCAAAGCCAAGGCAATCTCAATCCACCAGACAGCTTCATATAGGGGAAAAAGTCCATTTCCTAAGATGGTTTCCAAACATAAGTTTTTTAAGGCTTTCACATCACATCATCTTATTTTAAATTCACATTCTCCTAGTGATAGAACCTGGTTTCTTAAGACACAGCTCTAGGAGAATATGTAAATCTTAAAAGAGCTTTTACCCAGTGGTCTAGGAGGCTTGTGTTTCTCCTCATTGGCCACAGGAGGGGGCTAGAGATACTCTCTTCTGAGCACAAGCAAGGAAAACCCCTAACGTTGCAAGGAGGGCAGCAGGCGGAAGGAAAAACTCACTGTTCTGGAAATGCATTTGACTGACTAGCTTGGAAATTTCCA
GCTATGAATAGTTCAAACAAACAACCCCAAACTCATCTAAGAATAATTGCATAGCATGTGGACAAACATCCTGAAGGAGAAAGGGCTGAGGGAGCTGTGAGGGAAAACTGTGAAGTGTGACAGTTTCTCTTTCCAGCCACCAGGATGCAGTGCAGGCCCAGGGCCTTCTGGAACTCCAGTGCATGTGTTCCTGAGAGGACTTGGAGGTGGCCAAGCAGATGCAAGGTCCCTGCACAACTTTCTGGGGTCTCATTTAACTGAATGATTTAGGGAAC
CATGAGAGCCCCTCACCCCCAACTCTCCACTTTCAGGAGGCCCCCAGTGAAGAGCCCCACCTCGGGGTCACAATAAAGTTGCCTGGTCAGGACTTTCCTTCTCTTCCCTGGAGCCAGCCTCCTTGTCCGCTGCACCAGCCCCAGTGCCCGGCAGAGGGCAGCCTTGAACCGGTGCACCCGGGCCCTGAGGTCATACCTGCCTCCCTGCACCCAGCCCCCGCGGCCTGAGCCTGCTGTGTCCCTCGTCCTCGGCACCCCCAATTCTCCCCCAGTGGCGAGGGAAGAGCCTAGAGTCTGCCTTCTGCTGAGCTGTGTGTCA
GGATCCATAGGTGGAATCCTCATACACCAAAGCTTTGGGTTCCTCAGTTCCTAGACAGAAGTGTGAGGCGCGTGACCCTAGAGCGTGGAGACCTGCCTGGCTGTGGAAACCTCACCCATGGGCCCCGCAGCTCAAGCCTGGTCTTTCCTGCTCTGAGGTGCGTCGTCGCCCCCTCCTGGGCGCTGGGAGCACTGCGGTTGCCCGTGGACAGCAGGTTCCTACCTGTGTATCTTAATTTTGGGTTTTTTTTGTTTGTTTGTTTTCGTTTTTGTTTTTGGCTTACAACGCAGCGATTTGCTTCTCCCTCATAAAGGTCCACGATGAGCCCAGACAGTGCTCGGGGCAGCCCAGCTGTCCCCACCTGGTGGCACGGGGCCGCCCTTCCTTAGCAAAGTGATTCTCTGACGGCCGTCGCAGGGAAGAGGCAGCATTGAGCACCCGCTGTTAAGATGCTCCCTTACGGAAGCGACTTGTGGGAGGCAGGGA
TTAATGGATAGAGGCCAGAGGTGCTACTAGACATCTTATAACGCACAGAGAGTTTCCCACAATAAATTATCTGGCTCTAAATGTTAACTATGCCGGAGTTGGGAAATCTCAGAATTCATTATCCTGATAGGCTCTTTATCACCATCTGGTGGTGAGAGAAGTGCCTGCAACTCCCATGTAGTTTCAGCCAGAAACCAAACTAGGGCCTCAGAAAAAAGATGGGAGGCCCTAAGAAGGGTAGCTATAGTTACAAAGGGAGGTAGAAAAAGAGCAAGTTA
CTTCATGACACCAGCCCAATGCCCGGTCTTCCTAAGTGCTCAGTGAATACTTTAGGGCCTGACCGGCCCTAAAGTGCACGCGGGGACCGTGGCCGTCCCCTGGTCAGTTTGGCAGGCTGGCCACGCTGAGGCCATCTCCTGGGCTCCTGCGCCCTCTGCCGGCCAGGAGGGGACCCGCACGCGGGACAGCTCGCGGCCGGAAGGGCGCGCCTGCTGCTGGGAGGCTGGCGAGGACGCGGGCGGCCCTGGCACCGTCCGAGGGTTCTGGGAAGGGTGGTGGGCACAGCCAGGAACAGCTGCTGTGTTCCTCTTAGGCGT
GACAATTAAGACCAAAGAGGCTGAGAAGAGCTCTCTGGTTTCTGGCAACAGACGTCGCCCAGACCTGGAGATTTCCCAAACCCCCAGGAGATGAGGCACTGAGCAAGCCCGACACCCGGCCCTGCCGACGCGAGGTGGCGCCGCACAGCCAGGAAGCCCGAGGCGGCGCCTCCGCGCACCGCTCCCAGAGCCCGGCAGTGGGAGGTTTTCCACCGGACCTCATCCCAGGCGGCAGGCTCTGCTCAGCCCCTGGCTTCTTGCTGCCTT
CACAGAGTGTTAATACTGTGAAGAAAAGCTGAAAGCAAAAACCAAAGGCTAATAAAACTGGAAATGTCCCTATTATCAGCCTAAATTTGTACAATGTGCACATCATGTGTTTATAAAAGAAACTCCTGAATGGCAGGGCCCCCTGGTGGTCATACACATCTGCGATGTGTCAGGAGGGGGTATACAGCACAAGACACAGTCCCTGCTGCTAAGAGACATAGACACGGGAACCATTAAGTTATAATACAAAGTTTTTATACCAAACAAGCAGTTAAGACAGCAGCTGTGACCAC
TAGGAACACAAATTCCTTTTCCTCCCTGAAATCCCATCCCTGGGAGTCCCAGTTCTCTGGGTCTGGGCCTGGGCACCCGCATCGTGGCTCAGCTGTGGTTCTAGGAAGCTAGCCAGAGCCTGACAGAGAGATTGCCAAGACAGCCGCCAGAGGGCAGTGCTGCCCCACACACGCCCAGGGGCCAGCCTGCCTTTGTGTCTCAGGCTGCGTGGGTCTTTCAAGGAGAGGCTGCGTGTCTATGTTTGTGTGTATGTGACTGTGGGAGTCTATTACTTTGTGTGTCTCTGGCGGCAGGGTTGGGGGT
AGGTTTGTGATAGAAAAATACATAAAATTGAAAAAAACAAACAGATGTCATGGGTGGAAAAGCTGCAAGGATCGCATTGGAAGCAAGTGTGCGCTGCCTTCACAAGCTCGGGGACAGGACTGAGAACGGGAGAAATGTCTCTCATGCCCCCTGCTGTCTACTGGCCTGACCTGCAGCATCCAGAGATTTTTCAATCATTTTAGAGAAAATCCTGTCGATTTTTCCTTTAACCCAGAACAATTTACATCACAGTGAATTTTAATTCATCATCCTTATTTACGAAAGCTTCCTCCTCCTTTTTTATTATTAT
CAAGGTTTTTGTGTTTCGCATCAGTGGAAATAAAAGATTGACGTTGCTACCCACTCAACCAGGCATTTTCAGACCACAAATCAGGATGAGAAAGGACTGCTAAACGCAAAGAATGCAGAAATAAAGATTACCCAGAGGTGGCGCTGTGGTAAAAGTACACCTGAATTTTGATTACAGTGAATGTATTTACTCCCTACCTCTCAGAAGAGAGACTGTTAGCCATTATCGCTTTTGTATTTCTATAAACACACATCAGCAAATAAAGCTCTCTGGTAATACACTCCCATCCACT
GAAAAGTTTGAAAGCCACTGGTAGGCTCCCCCCAGCTTGACATACTGATTTTCAGACAATAGCCGGTTTGCAGACCCCACGCTTCCAAAACCAATCATTTCTGGCCTCTGGGCGGAGTTTGTCTTAGCAGGAGTCTGCCGCCAGGTGGCGCGCGTACCCCGCCGGGAGTGGGTTTTGCTCCATCCCAGACTCAGACCGTCCAAGCCGGTGATTTCCTTCTGGTCGGTTTACGGGGACTAGAAGCCCTGACTTCGAATACAGTTCACAAAGCAGACCCCTGCAGGGGGTTTT
CCTTGTGTGTGACTGGCTCAGCTAGGTGAGGGTGCTGGTGGAGCTGCGGGCAGGAAAGGTTATGAGAGCTCTGACACTTGCGGAGCTGCCTGCGTTTCAGGAAGTGCAGATGCCCTCTAGTGGCCAGAGTAAGATGTTCGCGAAGAAGAAAGGCTCTTTCAGGGCTGTTTGGAAACGAGCCAAGGAGCTATTCACGCTCTTCTTTGGAGACTGCAGTTTGTTCCTCGGATTATTACTTTAACTTCTTCTAATTCT
CTCAATGAAAATCAACTGTTCTAAATCTAAGCTCCCATTAAGCGTTCCAGGGGCTGGCCTGACTTGGAATTTAAGCAGCAGCGCAGCCCTCCCTGGAGTGAGCGGCGGCCGGGGCTCCAGATAAGGCGGGCCTGCCTCCTAGTGGCCAAGGTGCTGCAGGGCAGCTCTGAGGGCTGGAGGGCTGCGCAGCCGCCACCCGAGGACACGGGGAGGAGGCACAGTAAGAGAATCCTTAGAGCCTAACGCCCCCTTCTCCGTCGCTCTCGAGCCGCTCCAGTCCCCAAGTCCCATCCCCTTTCCTTCCCCGA
ATTTTTCCTCGGTGTTGATGTGTAACTTGCTATTAAAGATGTTTTTATGTAGGCTACAAGAGCCTTCAAAGCACAGTGTGTCTTGCATTAGAAACTTGAACTGTGCAGACAGAATGAGTCATTACAGCATCTGACACTAGAGGGCGCTCCGTGAGAAGGCTGGCTACACAAGCAGGAAGCCTCCTGGAGCAGCTGGAGACCAAAAAGGGAAGCCAAGAAGAGAAGAAATAAACAGTAAAAAGATACAGTATTATCAATGGATCCGATGTCACAA
TGTGAAGCTGAGCACGTCAGATTTTAACATTGGTAGTCTTCAGACACGTTTTCCCAAAAGCGGCACCACCTTCTCAGGCAAGGTCTGGCCCAGCCCACCCAGCTAACCCTCCTGCCCAGCTTGTCCCTGGAGGGGCAGTGTCAGGGCACGGCCAGCAGGGGGCGGCGCGAGCACACATTCAGAGCCGGCTCGCGGGATTCCCAACCCCTATGGCTTCTTCCTCAGAAAGCCACTTGGTTTTCTTATCAGACGGGGTCCCTGGGCTAAGGCCCCAGCCCTGCTGACCTTAGGGACGACCCCAGCATCCCATT
ATGTGTGCATGTGTATATGTGCGTGTGTGTGTGTGTGTGTGTGTGTGTGTGTCAGAGAGAGAGAGAGACAGACAGACAGAGACTGGTTCTTCAATGATTTAGTGATTGCCAGTTCTGCCCTAAGCAGTTTTTATAGTGGGAAGCAGGGGGCAGCAGAGTCCCACCTTTCAAAAGGGATTCAGCCCATAAAATCACATTTTTCTGCATCTTTTTTTGTTGTTGTCAATTAAACCATATCCCCTTCTTAAAGTTGGAGAAAATAATTTCTAAGTTGCTGTCTTTGGGCACAGCA
GTAAGGGACCCGGGCCGCCTGGCCCTTTCCACTTTGGGTCATTTGGTGGGACCCTGCAGGGTTACTTCTCTTGCAGCTCCGTTGACAGAACCTCACCGCCTATGAGCCCCGGTTTCTGCCCACTCAGCTCTCTGCTGCCCCCACCTGGCCGCCTCCAGTGCCGACCTGATACTCAGCTGTAGTTTGTCAACTTTCTGAAAAATACATGAAATTGCTGCTATCTGACTATTTTGACCTACAAAGATGGCCATTTTAAGTGGTTCAACATAATACCATTGC
ACAGAAGCCAAAGTCCAGGAAACATCTAAGTCACACCTTAGCAGGCTGAAGGGGGGTTGTAGTGGAGGGAGGCTTTTGTGCGGAAGGGTGACCGTCTAGCACCAAGCTCAGTCCCAGATGGAGCAATGGCGATAAGGCTTGTTTGGGCGCCACCTGCTGGTAGGCTGCGGCTACTGTTACTCTGGCCCTGGGCAGGTCCACCTCAGATGGAGGCCAGGAGGGAATTTGTAACAGCACTCATGATGGGATTTTTACTATTTTAGTTTTGGTTGAGGCATGAATACAATAAATGCTAAATTCCAAAGGGGCTAC
CTCCACCGACCCTGCCGATAGAATTTGCACACGGCGGTCTCCCAGGGCCCCGAGCTGGGGAAGGAAGGCTGAGAGTGACCCTGGGGGCGCGGAGGAGGGTCACGTGGAGAATCACCAGCACTTTTCCAGCAGAACTTTCTTGGCACATTTTTCCATGCAGGTCCAAGACTGGCCACGAGGGGTCGAAAGAGCACCCGGATGCCCGATGAAAGGGCCGCTTCCGCAGCGCTGGGCCACTTTCCCAGAACCTGGGCAATGGGGAAGGGACAAAAGGTGGGGAGTGAGGGGAGGAGGAGAGGAGGCTTTGACCCAAGAGCGGCAGAAAACTGTCTTCTAGAC
GAAGCAGCCCCTTTGACGACATCGGTACTTTCGGTCCATTCCCTGGGTCGATGTTTCCAGAACCCCGCGCCCAGGAGCACGTCCAGGTTATGCGTGGGGCCGCCCTGTGCGCGCGCCTGGAGGCCTCGGGTTTCCCCGACGCAACGCGGGGAGTGGCCACCAGGGGGCGAGCGGCGCCCGGAGCCTCCGCGGGTCCCAGCCCAGCAGCCTCGCGACGCAGGGGGCGGTGCAGGGGGCGGCGGGGGCGGCGCAGGGGGCGGTGCAGGGGGCGGCGGGGGCGGC
CTGGGAGGGGAGCGCCGGCTCTCTGTGGAGGGGCGGGGAGGGGAGCGCTCGCTCTGTGTGGAGTACTCTGTAGAGGGTCCTGGAGAGGAGCGTCAGCTCTCTGTGGAGGGGTTGGGAGGGGAGCGCCCCCTCTGGAGGGGAAGGGAGGGAAGCGCAGGCTATCTGTTGAGGGGTTGGGAGGGGAGTGCCTGCTCTCTGTGGAGTGGCCCGGAGAGGAGCGCCCGCTCTCTGGAGGGGAAGAGAGAGAAGCGCAGGCTCTCTGTGGAGGGCCTGAGAGGAGAGCGCCTGCAGCTTCCACACAGAGGGGCTGCTCTGGTCAGTGGTCCTTGGG
TTTCACCAATATCCTCCTTCCCTTCCCAAATTTTAGGCCAGTAGCCAGTAGCTGCACCCTTCTTCAGGTATACTTAGATGGAAAGAAGTAGGTCATTTGTTCATTTCCCAATTTTCTTTCTGCCCCTAGAAATACAGCTTCATCTTCTGGCAGCTTGCTGGCCACACTCCTCCTTCTGGTGAGTAGAAGCACTGCAAGCAAGACCAAATTACCCCTAATCCACTGCAAATCTCTATTTGTCAAAACAAAACAAAACAACAACAAAACACCTCAAATAAAACTAGAGGCCAGGCCTGGTGGCTCATGCCTGTAATCCCA
CGAGAGACCTCACAGAGGGAGTCACACTAACGTGGTCGGGGCTCCAGAGCGAAACCCCAACCACTATGCTCACAGCCAGGACCGAGCAGGCTGGGCCAACGGCAGTCCCTGCCCAGCGCCCGGCTCCCTCCGAGTGGCCAGCAGCGCCCTCTGGTGGAGACTGGCTCGGCCTCCGCGGCACTGCATTCCCACGGCAGTGGTCCATCTAGTCCCCAAGTCCTAGAGGAGGCCCCTCTCTCTCCCTCAGCCCTGGCAGGGTCCTTGGCGCCCATTCTCCACACCTGCACTCC
CTGTGCTTTATTAGAGGTTTCATTTGTTAAGCAGCCCCTCTCCTCTAGGTGGCCCTAGCTGTAATCCCTCTCAACCAGGATGCAGGATTTGATCCTTGGGTCCTTGTTGACTACGTTCCCATTTAACCCCTTTGCTGACTGACATCCTGTCTTTCTGAGCCTCTAGGATTGGTAGGACAGCACCTTTAGGAGTCCTGATTCTAGCAACTCTCTGCTGCCCCCACCTGGCACCCAGAAGCACATACTTGATCATTTCAACCTAATAAATCCCTCACTAGCACTATCCAATAGCCACAATATGTAGCTAAGTTTTCAAGAAGCTACATTAACAAAGTAGAAAGAAATGGATGAAATCAATTTTCATTACTT
CTGTACTTGCACAATTATTTATGGACTTAATATGGGCCTCACCTCAGCAAAGCTAATCTAGCTACTGCCATTGCTTGAATGCCAGCCTGACCTTGAGCCCTCAATTCACTGCTATACTCAGCAAGAAAAGACTGCCACCTGGTGGCAGATTGATTACATTGTCCTCTTCTTTGACTAAGGAAGAGCAATTTGGTCATTTATTCTTATTGGAATAGAAATTCATTCTGGGTAATCTGCCTTTCTTACCCGCCATACATCTGAGAGAAATATGATCTA
TGACCACTACACTACTCAGCCTCTCTTATTCAAAGAAAACTTTGAAAAGTCAATTTAAATTAAAGTTTTCTTCACCGTTTTTTGGCATCAAAAATTGTTACAGAACATTAAGTGCAGACAGACAGTTACTATGACTTGCCACTAGGAGGTGTCAAAACTTACAAATCTGTCTAATGACCGTATTTCAAAGGGAGTAAAGGACAGTTTCTCATCTACATTGCCATTAACCTGTTTCCGTTTGCTAGCCCATGAATAAAAAGAAAAACACACAAATGAAATGAGTTCAG
CTTTGCTGCCAAAGCACACTGAAAAAAAGCCGTATGTCAGGACATATAACTTGAGTATTGGGATTTTTGTTCTAAAGGTCTTTTCCTCAAAATGCAATTAGGATCCACATGCAGGAAATCTAAACAGCCACTAGAGGGTGCCAGTCACATAATGACTGAGTAATACCTCCTTCCCCTTTGAGCTATTTCTAAATCTGAAAAGCCAACTGTTCTTGGTAAAGCCTTAGTAAATATGTTTATATTATTTCTCACTTGTGATTTGTAGTGATGTAT
GCCTGACTCTCAAAACATTGCCCTTGCTAATTTGCGTTGCTCACTTCCTATTGAATCAGGGATGATTTTTCTTTGCTGTAGTGAATCAGCCCTGCTACACTGCAAGAATCAAGCCGATTCACAATTCACATCAATTCCAGGAGTGACGGCCAGATGGCAGCATCTGGCTAGTCAGTTGGTGAGTGAGTCCACCTCCAGTCTTGATTAAACTCTGCTGCTGGGAAGTAGCAATTCTGAGCATAAATGTCTTTGATATCCTGAATATTTTGGGTGTGGGATGAGAGAGGCAGTAGATAGTGGA
CTCCCTAAGTCATCTAGCCTTTCTGGCCTCAGTTTCCTCATCTGTAACATGAAGCGATTGCACCTAGTGATGTCTGACACACTTTCGGGCGTACAAAAGGCATCCACACGCAGGCCCGGCTTCAGCCTGAGGAGGGAGCTTGTGCTACCTGTCGCTGTCAGCAGGGGGCAACCCCACAGAAACCCCACACACTGCAGAGTCTGACAAGGCCTGAGAACACAGTGGAAAAACGCTAACCATTGCTTTTCTGGAAGCATTCTCTTCTGGGGAGATGTCAGAGGGCAAATGGGTTTCTTTTAAAACTGTTT
TTGACCTTGAGCAAGTGCTTTAATCTGTCTACATTTCACATTTCCTAATATGTCAAGTAAGAGAACTAATTCCCGCCTCGCAGAGCTACTGAGCCCCACTGCTGGTGAGCTTTCACCAGGGCTTTAGGCCGGGTGCGTGCTTATAGCGCCATCTTACGTTTATTCGGAGATCTACAGTGTTTTGTTGGAAGTGCAGTCCATCCACTGTCCCACTCCAGTGTCCTGGAGTTTTGTGTTTAGTTCTGAGCACCACGTTTTGAAGGACATTGACCTGAAGACTGCCTGAAAGAACAGGAG
TTTTATAATGAACATAACATATGAGCATAACAGTCGTGATTAACGTATACAATTAAAGATATGTGGAAATGACTCCATCTCCGACCACACATCCTCTGAGTAATTTTGATGGGGATGGCTTATGTTCTACTGCCACCTCGTGGTGGGCATTCTGTGAACATGCATCTTGGAACAGTGGGGAGAACCAGTTTGGACTTCTGAGGATCCAAAAGCCCAAGAAAAAAATCTGAGTTCTCACGACAAAGTCACTTCCTGCTACAACACCTGGAAAATGTCATGACCCGAGCTAG
ATTAAAGGGAGAATCACTGGGAAATTGGGAAGCTGAGGGGAGAATCAGGAGTATAACAGGGGTGTATGCTATTTCCAGACTTGCCATCCACATGTGCAATCTCTGACTCCACGAATTCACTGGAAGAGCCGTGCATCACCATGCTTCCACTAGAGGGCGCCACGGCACACATGTAGAAGAAGCTCTCCCCAGACACTAAGGAATGTGGCCTGGAGCCAGGGCAGGGGGACCCCAGGAATGATGGCTTACTAAGGGTAAGAGCACAGAGTGTATTCCTCATTAAAGGGAGAGGGCCTTTAG
TAGTCACTCAGGTGATGCTCTGAGTGAAGACAAACCTCCTAGCATCACCAGAATCCAAGCTTCTTAATAAAATCTCAGCTGTCATCCCGTGACAGCTGGCAGGCCCAGTCACGTGGGCTCCAGCGTCTGGTGCCTTAGCAGTTGGATGCTGGCTCCCTCTGGTGGCCTGAGGTGCCGCTGCACCTAGCTGGGTGCCCAGCTCCCAGGCTGCCTCATTCATTTCTGTGGGGAGGCTACTGTGTACCTGGCCCTGTTTGGGTGCTGGGGATACAGCTGTGGACCTCTCTGTGGTGCTCACTGCCCAGCGAGGAGGCGGACAGCGCATAGAC
TAAAGTGATAACTGCAGTATTAGCTTTTATATAATTCCAATAACCAAATCGAGACTGCCCATTTAGGTTTTCAAAAGGAATCTGTTAGCACCATCTTGTGACTATTTTGGTACCGCTTAAAGAACAAAATTTTCAGCCTGAGGCTTGCTTGTGTTCAAAAAGGCGTCTTCTCGCGCCCTCTTGTGATGTGTTACAAAACTGGGAGAAACAACAGATACAGGATAACGCCTGTGGTTCCAGGAATTGCTCTTCCTGCTATCATAGCTATTAGTGATTCTTTGAAAAATCACGGCTATTAATAAAAATCACT
CCCATGGAGCATCTACTGTGTGGGCAAGGTACCTGGGGCACTGGGCCCCCAAGGCCAGAGGGCTTGTCTTGCTTTTCCTCAGACTAGGGGAAGGGGCAGCACAGGCATCTGTAGCCACAATGGCCAAGCACCAGGTCTCAGAGCACGTCCCACAGCAGACAGCAGGGGGCGCTGAGTTTCTTCGAGTTGGCGGGAAAAATCCACGCAGCCACCGTTCCAGGGCCTGGGCTTCCTCTTGGACTAAAAGGTCTAGGAAGGTTCTGATGTGGAGGGACAGCCTGCCCACCTTGTCCCTTCCCTCAGGCACA
ACCACCATCCCCTGAGATCTGTCATATCTTGGGATCTACCCATAGTCTACCTCCCATTAACACCCATTAGCTACCCATGATAGTAGCTGTAGTGCCCAGTCCATAGAGACAAAGCAACTGTCATGTGATGAGGGGATCTTGCCTGCATTCACACAGCCATCCAGGAGAGGGCAGTCATGTGTGCCTAAGCACGTCTACCCCACCCACAGGCTCTGCAACCGCAGACTCCGAGCTAGATCCAACCTGTTTCCCGGCTTTCGCCCTGAAGCCAGAGCGCCCCTGAACGTTTGTCTAAACCAATGGTTCTCAA
GGGACTCTTGGAGGTGACCTAGCTTGCCCAATGTCCCGCCCAGGCACATGGAGAGCTGTGATTCTAAGTCAATGTCTCCAACCCAAAGCCCAGTGCCCTTCACATCTGATAGGGACAAGACAGCAATACCAGGAGGGACCTGCAGGTGGAGTGGTGACATGATGGAAGCAGTAGCTTCTGGAAGAGCTTCTGGAATCCATGTGTGAGATGGACTGGGAGGAAGATGAGTAAAGATCGGCCACAACGGGGAGGCGGTGAGAAGCATCAAAATGATTAGGT
ATAAAGGCCAGGGATGCTGCTAACATCCTGTAACACACAGGACATTCCCCTACAATGAAGATTTGTCTGTCCCAAAATGTCAATAGTGACGAGGATGAGAAGCCCTACTTCACATTAAAGAATGAGGCATTAAAAGGCCGACTGCAGGCTCTATGTTCAGCTCTCTACCGCCTCTACTGAGAACTAGTGCAGGTCAGCGGCTAAATGATCAGCAGTGCACTGCCACCTGGTGGCAGGATGAGGGAGTGACATTGCAGAGGAAAGAAAATATAAGTCCTTCAACACTTGGAGGGGCCCGCCTGGTCCATTTCTGAAGCTTCAAGGACCTTTTAGGGGAAGGAGAGGAAAGAGGAAGGTAGAGAGGAGAA
CAGCTGGCATTCTTCGGGGGCAGCCTCAGCTGGCACCTCGGGGGGCACCAGGCAGTGGCCAGAGCAGGGGGTCTCCAGGTGCCGGGGACTGAGGCTACCCCTGCTGTGGGCTGCAGCTTGCTCTCTTCTCAACTTCCCAGCTCCCACCTGGGGGCGCCAGAGGGCACATATACTGCTGTACTCGTTTGTGCCACCAGAGGGCAGCCTCCGCACATCGATCTCTACTGCTTCCGAGAACTGTCCAAACCGGCGGGACTGAGAGAGAGAAACCTGGTCCAGGGCAGAGAAAGAGAGGAGCCCACTGCAGTGCGTGCAAGCGATCTTCCACGCGTCCATCCTGAAT
AAAGACAGGTCAGGTCCATGTCCTGATGGAGCTTACTGTCTGGTAAACCATCAGTTATGAAACAGCGTAAGGACTGGGGGAACGGGGAGGTAGGGGCAGAATAGGTTTCCCTGAGAAGTGTTATCTGAAATTCAATTAGCCCAACGAGACCAGCAGGGGGCAGTGTTCTAGGCAGGACAGAGGTGATATTAGCGAATAGTACACATGAATGTGTGGAAACGACAAAGAACATACTACATTGAAGAACTGAAAGCATTTCTGGGTGGAGGCTCCTAGCAAATGATGGGGCAGAGAGCTAGCT
ACCTGATCTTTTGTTTCAATATACATTAATTAAGCACTCTTTCCAACCTACACAACATTCCAGGGTCATAGTCAGATATTCAAGTCTAATAGTTCAGCAGCCTTTGTTGTCATTCGTGTCAAGCTATTGCCCCCTGCAGGTTAGGCTGAAAGTGCAGGCAGAATTTGGCCAAGTCCTCAGGAAATTGATGGTACACAAGTTACTCAGTCTCTCCCAATATTTAACTAGAGTCAACTTTTTAAGTTTGCTTTCATTATGGTTTAAACT
AAGCAAGTGAAAGATAGATCCAAGCTCACAAGGAGGCACTTCGGAATGAATGTCTCCAAATCTGGCCAATTTGCTCGGGAGATTCCCGGAGCCGGGGACCGCGGCCGGCAGCTTGAAGGGCGGCGCGAGGCAGCGCTCGAGCAGCAGGGGGCGCCAGGACCCGCGGCGTCCCGCACCTCCCTGGCCACCAGGGCTGCGATCTCGCCACCTGCCTCAACTCCAAGCAGAAGCTGCACAGCCGTCCCAGCATTTTGTCCCCACCTCTTCCCGGATTTAGGCGTGGACCAGCAAGGATTGGCCGCG
AAATAAAGATTAAGAGTTGGTGGAATTTAAGGGAAATGCCATCCGGTAATGTTACCTAAATACTAGAAAGGAATCAGCACAAGGAAACAGGAACAAAGCAGTGCAGTACTTCGGTATTACAGCGCCACCCACTGGCTAGAAGTCCTCATAGCACATATGAGATGTAGCCATAAAATAGATGAATTCTTGAAATAAGGAATATAACACTGACTATTCTGATTCAGTAGAACATAAAAAATGTCTAACAAAACAGAACCAGAC
CCCTTCCAGCTGCCACATGCCAACCCAGCCGGCTCCGGCTCAGCTCTGTGGTGCCAAGGTCACGGGTGTGATGCCCAACTCCAGACCCACAGTGCCTGCAGCAGCCACCCAAACCCTGGCCGACTCCGCCACCTGCCGGCTCTTTCTGGAAGCGCATCCCGAGAGCTCTAAGCGGGAACCTCGGTCAAGGGCTATCAGGAACCCTGCCCTGGCGGGGGCTTTATTTTTCTTCCTATTGAATAGTCACAGCCACCATGTGAGGTGGGCTCTGAAGCA
CATTTCATTGGGACTTCTTTCCCTTTGGGAAGGGTAGCCAGAAAAGGGCAGAAGCAGAGCTTTTAAGGCCTGAGACCCAGGCTGGGTTCCCACATTCTCTAAGGGCAATACTGCTTCCAATACAGCTTGCACATACGCCCTCTAGAGGCATCCTTTCCTAGCCCCTCCCATCTTCAGGGACTTTTTAAACAGGTGCCACACACAGAGTGCCCAGATACTTAATCATATCCTGCCTGGTGCAATAGGTGAGGAGGATGGTGAGGAGGGAGTAGGATGGATTTA
CTCTCTCCTCTGACTTGTTTAAGGCTGCGGTTTCCGAGGCCCTCTCCAGCCAAGGAAAAGCTACACAAAAAGCCTGGATCACTCATCGAACCACCCCTGAAGCCAGTGAAGGCTCTCTCGCCTCGCCCTCTAGCGTTCGTCTGGAGTAGCGCCACCCCGGCTTCCTGGGGACACAGGGTTGGCACCATGGGGCCCACCAGCGTCCCGCTGGTCAAGGCCCACCGCAGCTCGGTCTCTGACTACGTCAACTATGATATCATCGTCCGGCATTACAACTACACGGGAAAGCTGAATA
AGTCCAATTTCTGAAACAATATAAATACACAAAAATATGCCATACATGCAAGGTACACGTTCTTAAAGAAGCTGGAAGCTTCGCTGAACTATCTTGGGACAAGAACTAAGCAGGGAGCAGAACCGTGCTGGCACCTAGTGGCGGACGGCGGTAGGACAGTTGTCTACCTTGGCTCTCAGGCACGTTGGGAGAACACATTTTAATTATTTTAATCTATGCTTTCTATCACACATATTTGAAAGGAAGATAAATGAAAAGTATCTG
TAGAAGAGCGTGTTGCTATCTCATTGAGGGATCCTGGAGCTGGAGCTCAGCTTCTTGGCAGTGAGACCCATACATGGTGGAAACCAGGGGATGACAAGTAGAACTCCTACACACCCAGTAGTTAAGGGAAGTGTTCAGGCTGCCACCAGGGGGCATCTGTGCCATGATCTGGCTACAAAGGTAGACAGTGAAGTCAGCCTTTGTTTTCCTGTGTTAGGTAGGATTAACAAAAAACAGAACAAATAGAAGTAAAGAAAGCCCAGAAACAAATAGTCTAGGGCT
AGAGAGAGAAAAGCCTGCATTTGGAAGTCTGATACAGAGCAATATTCATTCCCACACTAGACTGAGGGAGAAACTCTCACAAATCTGATATCATCATCTTTTAAACCAGGAGTAGGGGAGAAGCTGTCAGAGAACAGTGCCACCATGTGGCAGAGTAAAGAATAGCAATAGTTGGGACAATAGACCAGCCAATAGGAGTCTGCAGTAGCTTGCAGGAGACTGGGGTTTTGGGGACAGGAGGCAAGCTGGAGGTGAAAGCATGATGGATAAAGCCTTTTTTTTTTTTTCAGTACAATACTAAT
GGTCTCTCTCTGCCATTGGCTTGGAGAGCATATGGCATTTCCAGGTCTCTTTCTGACCTTGGCCCGGAGAGCATATGGCATGTCAAGGTCACTCTGCCCTTGGTCTAGAGAGCACATGGTATTTCAAGGTCAACAGCACCACCTAGTGGAATAGGGATCCTCTCCATGAGGCACATTGTCGGTCCTTCACTGAAACATGGTAGCCTCCCGATTCTCTCCCCTTTTTGTGGCTATTAAAAGCTAGGCTACATGCTGCTTCTGTAAATAGGAAAATTCTGCCTTCAGCAATTA
GGCTGCAGAGACACACCTGTGGCACCCTCTGGGCACCCCCCCCCATGCCCACTGACCCCGAGTGGGGGTGGACTTCCTCCCTGCAGCTCAGGCCCTGACAGTAGAGCTGTGGCCATAGCAGTACCACCCCCTCGTGGCCACATCTGGCGGTGCCCCGGCATCCGGTGTCTCCTATCCTCAGAAGAGCGAGGCGGTCCCAAGGAAGTGGCGTCCCTCTGCTGGCTGAGCTGGGCAGTGCCCTCCTCTGCCAAGGCCCCCCAACCTGCTGCACTGGGGCGTGGTCACAGCCGGCCCTCCCCCACGTCCCCCGTGCCCAGCCTCGGTGGGCACACAG
AGCTTTGATCCTCTCTATAGCTTAGACCAGTGGTTCTCAACTGGAGGGTGACTATGCCCCCACAGGGAACAGCCATGGTTGTTGAAAGTGAGTTTGGGTTGACACACCTGGGGGTGGGGGAAGAGGCGGCAGCTACTATCGCCATCTAGTGGGGAGAAGCCAGGGATGCGGCTAGACACTCTACAAAGCACAGCATCACCCCTCCCATGAAAAGAATTACCTGACCCAAAACAGCAATAGGGCCACTGCTGAGAAACTCTGACCTGACTGAGGCTGTGCTCTTCAGCCCCA
AACTCTGTCTAAAAAAAAAAAAAAAAAAAAAAAAAAAAAAAAAAAAAAAAAAAAAACAGAAAAGAAAAGAAAAGAAAAGTGAAAGCCAGCTTGGTTAGGCAGCCCCTCCCCAGTGGAGTCAGCTCTGTATACTGTCACCAGGAGGCGGCGCTCTTGGGCCCCTCAACACTCCTGGAAGCCTTCCTCACTTCCTCAGGCACCTTTTGAAGCAGTGAGAATTGAGAACTCCCTTCTGTTCCTCCACCTCCTCCCTCTCCTCCTCCTCCTCATTCTTCTCTGAAAAAGCT
TTCCTTACATCTCTATACAATAATACAGTGTTTCTTTCTACCCACCTCTCAAATCATGAACTGTTGAGGTTAACGGAAATTTTCAAATCTTGAAGCTCTGAAACTACTTCCCTTACAGTAACACACTTCTACCAATAGATGCCGCCCTTTCACTTCTTGAGTGCACAATCTCCTGTGTGGCATTTGCTTAAGGCAGAGCTTGCTGGCTATGTAAAATGAATGATAAAATTATTGAACCAGGCCGGGTGAATGATAAAATTACCGAACCAGTGGC
TTTTAGAAAGAGAAGCACACCCTTGTGTATTTCAGCCACTGCTATTTAAGGTTTAACCTAATCATGATATAATTGGTTTTTCTTGGAATGATTCAGTGGTAATTTTTTCTTCCATAAGAAGCAATCCCAACCCCTACCACTAGGGGGTGGCCTTGCCCTGTAGGCCTCAACATGACAATTACATCACTGCATATCAGAGTCCAACATCAGTGCATTCTGTGTAATTCAGTCTCAAATAACAACGTGCATGTGACAGCAGTGGTCCAGTCTGAGCTAAGCTGTGCCAAACT
CTGCGCCCTGACCTGTTCCTCGCCTCTTTAGCCAACCTCCCGGGAAGGCAGGAGCCGGTCTCCATGGCCTCTCCCGGCCCTGCCAGCCCCGTGGGGCCTCCCCGCCCTGCAGCCGCGCCCGGCGCCATCCCGCCGTCCGACCGCGAGGGGACGCCGCTGGCCGCGTTCCTCCTCCCAGGCCGAGGCTGCCTGTGCTGCCTCCCGCCGGCGGGGCCCTGAGCCTCCTCGCCCTGTCGGCGGCGGTCCCCTCTGACCGCAGGGTCTTCTTCTAGAGTCCTGATCGCCGAGGCTGAGCGGAGGCGCCCGGTCTTCCCGC
TCTACCAGAAAAAAGATCATCTAAGTTCCGAAATCAGTGTCCACCATCATGCTAAACACACACATAACAAACATATTGTGGTGTTAACCAGAAGACAGAGACAGTGTGAACACAGATGTGTAAAGCATGACCTCTGGTGGCTTTCAGAGGATTCTCTCCCACTCCATATCTCATTTCTCTTCAGAGAACAGTCTTCCAAATAGGGAAATGGGTAGCTTGAAGGAACCTGGGCACTGCCATAACTTATACTCACAATTGATTTGAGCTGCCAG
TCTACCCCATCCCAGTAGCACCCCAGGACCTCAGCTTCCTAAATTTCAGCCACAACATTATTTTTACAAGGACACTCTTCAACCTTGAAAGGCAAGGTACCCCGAGGCAAGGAAACGAAATGACTGTAGTTGAACAGCATGAGAGTCCAGCGCCATCTAGTGGTGCTGAAACCGACAAGTCCCTGGCGGTGACATTTTCAAATAATCAATATCTCATTATTAACCATAATCACAACCTGATGTTTACTTTTGGAGAAATGTTCAGCAGCAAGGGATGCACATGCACTTTTCTGCATGTTTCAGAGGCCTGCGATCCTAAATGCCA
GTAAAGCACTATCAATATGTACTCTGCAAACGTTGCCTAGTTCATCTGTGCAATAAGTGCAGCGATTCTACAGACTCCTGGCAACCTCTTTCGGGTACCCTGGACTTTTGCCACAACCTTCCTTCCCTGGAGCTCCCTCTGCTGCTGTGGGAGGGAATGACAGTTGTGTGCGGCTACCGCTGAATGGTGACCCTAAAACAGAGCAATGAATGGGTTTATGGGAAGAAAAGCCCCTTTCGGAGTTCAGTTTCCTACAGAGAACCTGAGAAACAGGAAGCAGAGT
ACTGTTTGGGCCTTTTCACTTCCAGAAGGAGTACTGAACCATCTATGTTGTAAGAATCATCCCCTACTCCTTTTTTTATTTTCACTGAAAAGGGAAAAGGTGATCTCTGGGATCAACTTCTGATAGAAGTCAGGCTCTCCTTTGACCAGTGGGGGGTGCTGTCTTCCAGGTGTCTGGGTCCAGTCCTTTGGGAGCTGAATCATAGTTCAGTCTCAGCTGTTCCCCACTGAGCAATTCTGAGCTGGGAGGGCTGGCTTTGTGTGGGTGGGTGAGTATGAAGCTTATAAAT
CACTGTGACCCTTATCTGTACACCTGCTAACTCAAAATAATTTAATAACAACAACAATGACAATAAAAAGGGAGTGAGTGCTCTCATTTTAATTGCTGTCTACTTATTTCCAGTTAATTGTCTTCCCCTGTGGTGGCCTGCAGGGGACTCCACACATCTTCTTTAGGACATAACTTATTGGATGCAGGGCCAACCTAGGATGTTTGGCCAACCCACCCACTTCTTTTTTTTTTTTTTTTTTGAGACAGTTTCGCTCTGTTGCCCAGGCTGG
ACAGTCTGCCTTTTCCTGCCTCCCCAGAAATGGCCAATCCACAGCACTTCCTGGGCAGCAGCCTGGTGGCCTGGCATGGCCTCTCGCTGCCCATCTCCCAACCCTGGTACCTCAGCCTCATGTTCCGCACGCGCCAGGCCGACGGTGTCCTGCTGCAGGCCATCACCAGGGGGCGCAGCACCATCACCCTACAGGTGATGCATGGAAGGGCGGCTGGCCCTGGCCTGGCCATAGGGCCCTGGTAGCCTCTAGGCGGCTGGACAGAAGTGGCTGGGCAGGTCCTGGGCAGGGGTGGGGACATATAGAGGCCGCTGGATCCGTTGGGAAGGTCAATGCTGCCACCTGTTGGGCCTGAGGGAAATAAATACGCTTTCCTCTCTATGGCCTCAGCTGGGCAGCGGGATGGGTTTGATGGTCCAGAAAGGGGAACTGTGAGCTGGAGAACAGTGATTAAGGCCGTCTGCTGA
GGGATCCTTGGAGCTCTGCTTTCTGCCCCAGAAGTTGGCAGCTGAGCACAGAAGCTGGGGGAGGAGGAGCAGGCCCCTCCCCAGATCCATCCACCTCCCTCCATCAACCAAGTCCCCATTGTTTATGAGCTGCTCCCGTCAGCGGCCACCAGAGGGAGCAGCAGTGCCACCTGCCGGCCAATCCCTGGCAGGGGCAGAGCTGCCCGGTAGGGGTGGCGAACTGGAGGCTGAAGATGCCAAGGGTCAGAGGCTGGATGGGACCACAGACCTTGAAGTTGGCTTCCATCTCAGAGAAGACGCCCAGCTTTCCCCGGAGAGCAGTGCACACCAGGCTGCAGA
TCTTCTCCCAGGCCTGTGGTCTACTGCCTTCTCCTGCGGTGCAGAGGCCTTGGGGCCACACCACTCCTACCCCATCCTCCTAGCTCTGGGGTGTCTGCAGGGAGGGGCACCTAGGATGGTAAGGAGAGCCCATGAAATTCAGTTCTGCTGCATCCCTGTCGCCCCCTAGTGACTGGTGTGGGAAGGACAGCTATCTGGGGAGAGACATTCTCCCTCCCAAGAGGCACCTCAAGACCTTGGCTGAGCCTCAGTTTCCCCATCTCTAACATGGAGCTGGTGACTCCTCAGCTGTCCAGGCCATGGTGGGGAGGCAACAGGTTCCCCTTACACAGAATGCAGCAC
AGCCGACTGTGATGGTGTAAAAAGGTCAGAGTCCACAGGACCACCATAGGACCACGGTCTCCAGGAGGGAGAAGGCAGGTGGCGGTTGGGCGGGGAGAAGCCTGTCACCGGGGACTGCAGTCAACTCTTTGCAGCTCTGTGGCCAACACTGCCCCCTTGTGGTTGCTGGCTGTCAAGGCAGTCTGGGGGCCGGAAATGGAGAGGCTTGGGTCCTCTTTCCCACCCAGGACCTCACCCTCTAGGAACCCCTGCCTCGTGCGATGCTGATTTACATCCTCCAGGGATACCCCTCCAGGGGAGGCCATCCAGGAGACTGAGCTTCC
AGCCAGCCCTAGTCAGGGACAGAACACAACCTGGTGACCTCTGCTTTGCCTCAGGTTCTAGACACAGGGTGTTAGGACGGTTCTCGGTCTGAGGTCAGTTCTGGGGCCGGCACCGGGGTGAGCCACGATCTCCCACTAGGGGGCGCCAAAAGCCCACGTGGTCTTAGCCACATCTGGTCTGCACTGAGCTGACCTGCCTCTCACCCCAAGGCTGGTGGGCTCCATCACTGACACCCATCCTTGGGGGCCTGGCCCTGCCCCCACGGGCATATTAA
GTGAGCCTCCTGGGCAGATATACCCCTGAAAGCTCAAAGAACGAAGGGCATATTTTGGTAGAGTGTCTCTCCCTCCAGGTGACTGCAGCTGTGCAGCCTGAGTTTTTGGGTGAGCAGAGTGTAGGCTGGGTTTCAGCTCCTGCTTGCCCTTTGGCTGGTAGTCCTTGTGCAGTACCCAACTGGTCCACAGGGTGGCGGTACCTCCTGAGAACAGCTTCTGCCTGAGGCTGGGTTCTGGGAATGGATGGGCTGGGGCACCCTCTCTAGGCACCCATGCCCACTAACTCTGCAGCGGGCACACTTGGGGCCCCACTCACCAGCCTGGTGGGCAGGCTAGCTCATGTATGACCCC
TAAACAGGGTTCCCTTATACCTCCCGGGGTTCTCGGAGTGGCGTCTTCTCTTTTGCTGGGAACCTTGCCGCCTTTCCTCTCCCTGCCCCTCCCAGCCCGTGGGCCACCTGCTCTCTTCCACGCCTTCCTTTCTCCTCTGCTTGTGCAGCGGAAGGTTCTGCCAGCAGGGGAGTTAGTGAGCAGCCAGTGGAGGGTGTGCCCAGCCTTCCTGCTGCAGACCCGCCCCCAAGTCAACACGGACTTCCCTCCCTGCGCGCCAGAACTTTGCGTTGTTCTTAGTGGCATCTGGGGTCGAGGAGGGCGACTGTCAGCCAGTTGGGGGATGTTTTCT
ATGTATGGTAGATTTTTCTTCCTTTCTCCTTGTCTGATGCCTTCCACGAGGCTAGGCACACCACATATGTTCAATAAAATTGAGCTGCTTTAAGGCAAGGAGGTAGACGGAAAGTTCAAAGTGCTCAAAGGCCACTAGGGGGCAGGCTTTGGTAGGCAGCTAGAGATTGGACAGTTTTCCATCCTCACAGGATTTAGAATAGAGAGCATCTGAGTTAGACTGGAATGCCCTTTGGAGATAATCCAGTTGGATCGCCTCTTG
GCGGCTGTAACAGTGTCTGCTGCTGCTGTTGATCACTGCTGGGCTGGGTCCAGCCAGGGCCACATCCTTGGAGGCCTGATACTCCACGCAGATGGTGGTGCAGCCACCTGTCAGCTGTCAGGTGGGGCTTGGGATGAGACTAAATTGGTTCTTTCAAGAGCCCGGGGTGCCCTCTTGAGGATGCCTGGAGAATCTCACCACCTTCGTCCTAGACAGACTGTGGCTGACTCTCAGGCTTTTCTCTCTTCTTCCTGCTCCTGCCCCGGCCCTTCCAATCTCTTCTTCACCCACACCCCTCCCAGAGCCCAGC
GGCCTGCTGCTCCCGCTGACACCAAGGACATGTTCCTGAGGCGGCCCGCTCGGGATCTCCAGCAGCCGACGCAGGTCTACACGTGCAAGGGTGCTTCTGACTCGCAGCACTCAGGAACAGCCTCCACCCTGAGCGTGGCGCCCTCTCCAGCACGCGCCAGGGTGGACCTGTGAGACCAATAAAAACCACAGCGGAGGCGAGGCGAGTCACTTAGGAGACCAGGCCATGAAGAGACTGTGGCCGGGTCTGGGGCGCCCTCTCCTGCTGGTTCGACTGGATTGCAGGTCCGGGGGAAGCCCAGCAGCCCTGGGGAGGAGGCCCGGTGGGGAGGAACTGAGGCCTCCTGCCACAGCCTCCAGAGGGAGAGTCATCACGAGGGCTCCCCACCCAGTCAGATAGGATGGCTG
CACCCCGCCCGACCTTTGAAGACATTTTAAAATGTCCTCCAGAAGGAATTGTCCTGGGTTGTGGCCCTGAGGGTACTTGTCTTTGATCCAGGCCTTTCTTCCTCATCTGGCTGTCTTGTGGCGTAGCTCTCCACTACAACCACCAGATGGCGCGTTTTCTCATGTGATCTGGTTGTCAGGGTCTCTTGCCAACAAAGGATAATAAAATACAGGTCTGGAATTCTTTCTCTGAATCTCCTATGTTTTGAAATTGAGAATTTC
GGCAGTTCTAATAGGTTGTTACTTCCCCACACCACCCAGCAAGGAGGTGGCCGAGGCAGGACCCGACCCTGGGAGACCCTGGGGGACCCATGTTCAGATCTATCTTTGGTCCAGGGCGATAAACCCGCATCCCCCTTGAAGATGTTAATATGCAGCGCCCCTAGTGGCCACAGCTGGGAAGGAGCCCGTCTCTGCTGGAATCTCCTGAGCGAGTTTGCAGAATTGACGGGCTTGGGGCATGCAATTCTCAGCAATGTCTCCAGGCACTCAAGAGTGAATATGAATGGGTAAGAGGACCCCACTTTGTTGGGG
ATGGGTCAGTCATGGTCAGGGTAGGGAGGGAACTCTGGCAGCTGGTTTTGGGGGATCAATCCTCTCATTGTGGGGAGACCCAAGGCTGGTGGCTGGAAATCCTTTCTGCGCTACGTAGGACAGGGCGCCCTCTCCTGAACAAAGGCGGGAACAGCTCTAGGCCAGAGTTTCTGGGATGTGCCTCACCGGGTCTCACTGCCTGCAAAGGTGCTCTTCCCATTGCTGAAATGTCCCCAACCGCCCTGACGAGCAAAGTTTGGGGGAGGGGCGCCAGGGCTGGGAGGAAACTGGCT
TTTCCCCAGAAGATTAAATCTAAACCTTCTTTGCATTAAGTGATTATCTAAAGTCAGTTTTGAGTTTCTGTCTGGAAATATAATTATAACTACACAAGACAAACACTCCAGGACCACCCTTCAGCTTTGGTGTAGAGACCGTTTTGGACGATAGAGGGCAGTCCGGGTGCACAAATGCTGTAGGAAGTGGCTGAACACAGGGTAATTCCGGATTTGGCTCTCAGCCCCAGAGAAGGTGTGCCTGTTCCTGAGTGGGCTACTGTTTTATGGATTTGGTTGTTCTGGGGAAGTGAAATAACTTTGGAGAACA
TGTCTGTGCTCAGACCACGACCCCGAAGAGGAGGGCAGGAGTATGGCTGGTGATCTGCAGGAGGAGGGGGCTGGTCTCCACGTGAGACCTTGTGCCCAGGCCCCAGGCTGGCTTGGTTGGTGTCAGCTGCTGGACTGGCTGGTGAGGTCACCAGTGACATCTAGTGGTCACAGCAGGCTACAGCCCGGTGAGGTTTTCCAGCAGTTGTGAGTTCCATGTGGTCTCTGGAGCCAGGTTTCTGATCTGCTCCCAGCCAGTGTCTGACTTCTCCAGGGCTCTGGGACACCAGCACAGGGCAGGACTTAGGTTGTCTGGTG
AGGACCAGGCCAACATGCTCTTTGATTGTTTATTTTTGGATTGAGTCTGCCCAGGGTTTTGGCTTGCTGGAGGCAAAGGCAAAGACAGTCGGTGACCTTGCCCCAGGGCTGACAACGGGTGCCCTACTGCCATCTAGTGGCAACAAGGAAAAAAGCCTGCACCTCTGCCCTTCCATCTGGGCTCTCCAGTCCCTCAACCCAGCCAGTGGGGAGGGGTCTTTTTCTGTCTCTATATTCGTTATATTCATGGCGCCTTGCTTAGAAGACCATGGATG
GAGCAATATTTCCCTCCATTCTCGGAGTTCTGTGTATTGGTCTCCTAGACAGTACAGGTTGAGAGGCAGAATTCAACCTCCCTGCTTAGATTCTAAAACGGGTTAAAACGGTGAGACTAGAGGCAACATTCATCTCAAGTCTGCGTGAGAGCAGAGCTCAGGGCATCCTCCAGGGGGCGCGCTAGAGCAGCAGTCCTGAAAATGCGGTCCCTAGACCAGCAGCGGCCGTGACAGTGGGAACTTAGCAATGCAAACTGCCAGGTCCACCCCCAGACCAGCTGAATCAGCCACTCCTGGGCTGGGGGCCTGCCAATGCGTGTGTTTACAATGTTTA
TTAAAACAGATAACCAGCTCTACGGAGAGGCAAACTGAACAATCTGTCAAGCAGACAAACTGCATGGGGGATGCAGAGAGACCGAATGACGGCCACCCTGCTCACAGGCCCTTCGCTGGGAACTGCTCTTTCTACACTCTGGGTGGCAGTATCGCTCCATCCCACACTTGAGCACACAAAAAAAGAAACACCTTACCTCCGGGTGAAAGAATATTTCAGGTCCCAGGAATCTTTCGTAACCAACGTCTATAACAAACTTCTTCTGGTTGAT
GTGGCTCGAGCGCCGGGCCTCAGGGAGGACGCAGAGGGGGCGCCCGTGGCGGTGGGCGCCCAGCGGTACCTTTGGGTCGGGGGGAGGTAAGGCTTTCTCAGCTCGGGTTCGGAACCAGAAAGCCACCGGCCCCCCGGGGGTAAGGGGTGGGCGCCGGCGACCCGGGCCGACGCCGCCACCTGCAGAGGGCGCGCGCGTCCCACCAAGGTCGGCCGCCGGCCCTTCGGACGGACGAGGGAAAAGCCAGCCGCGGCTCCAGGGTGCCCGAGACTCAATCGCACCACCTGCACCCCGGCCACCTCCGCCTCCGAAGTCTCAGGAGGAAAGCC
CTCGAACCCCTGGGCTGAGGCAATCCTCCTGGGTTGGCATCCCACAGTGCTGGGATTACAGGCCTGAGCCACTGCGCTCGGCCATCTATGGCTTTTTATCCCCACTATAAGACAAGGAAGAGGCATAGCTCAGGAGTGAGCTGAGTCGACACCAGGTGGCGCCCAGGTCCCGAGCCTGCTCTGTCCGCAATGCAGCCTTCATCCCCCGACCTGCACGTCCCCTCTCATCCCAGAGCACACCCTCCGGGGCCATCATCCCCCCACCCGCAGGGCTCACCCTCCAAAGGACCCCAGGGCCTGCGTGGTGGTCCGTG
CAGGACACACAGCACATGTGCACTCAGTGCAAGCTCACACAACACACACAACACATGCATATACACCGTACACACATGCAACACAAGCAACACAGTACATGTGTACTCAGCATACACCCAAGCCGGCTTCTTAGGGACCTCACTGAGCACTTCCAATAACCAGCCAGCAGGGGACAGCATTGCAAAGGCTTTGCAGGACAGGCGAGCTCCCTCAGGAGGCAACAAGTGTCAAAGATTCATCAACTTTACAATCTACATCCAGTGCCTACTATGTGCCAGTCATTTTGCTAGGTGCTTCCAGCCATGATAAAAACGGAAATGTCTCTTCCTTCAAGACTAAGCTTCCT
CCAGGCCTGGATCTGAGTCTAATGCAGGGCTTAAGTGATGCAGGCCTCTGGGCCACTGTAAGTCACCACGGAGCGTTTCTCCACCGAGCTCCAGCGGCTGCGGGGCCCGGCGCCGCCCTCGATTAATGCTGGCAGCGCCACCAAGCGGGCAGCTGGGAAACAGCGGCCACCTCATTCCAAGGAAGCGGGGAGGCGGAGAGAGTGGGGAGGGCCCCGCTTTGGTCGCGATCCGGTGGACACCATCCCGGCGGGGAGGAGCCTTCCCACGAGGACAGATGGCGACACACACGCCTGTTGGAGCATC
TTAGCATCCTTTATAGCACTTAGTGTTTGACACGGAATAACTGTTCAGTAGACGTATGTTGAACGAACAAACAAGCTCCAAACTGTCTCCCTCTAAACCCCTTAGCCATGGTGAGGGCTGCCCAGGAGCCAGCTCTTGTCCTGGAGCGCCCTCTAGTGACCAAATCTCAGATGCCAGCTTTGTACATCTTGTTTATATCCTGTAACATTTCTCCTTCCCACCCCAGGAGAACTTAGGGACAGTGGCCAACCAATCAATAGAATTAACTAAGTGTCTCCTATGTGCAGGGCACAGTGGCAGCTTC
AGGAGCTAACAAGACTTTACAGGGGTGCTGGCAAAACTTGCTGGAGCATGAATGCCACTGGGTGTTCCACACACTGCTAGCTGTCAAGTGCTATGGGAGCAAAAAGGCACACAAAAATCAGGAAAAGTCCCTTCCTCCTGCAATGTCCCTCTTCTGCCCTCTGTTGACAAAGCCTAACATTGCACCCTCTGACAAAAGAGAAACCTTTACGTAGTCCAGCTCCTGTATCACAAAGCAAGACAAAGGTTAATCTGGAACTGGGATGCTATAAATTGATAAGTGGCACAGATAGTGATTTG
CCTGCTCGGAGCCCGACGAGCCGCTGTGCAGGGAGCTGAGCGAGGCGGCCGGCGAGTCCGCGCCCTCGAAGGCGTAGGTCTGGAAGGCGTCGTAGGGCGGCACCGACAGGTCCCCGTCCGCCAGTGCCACCTTGCGGCTGATGAAGTCCCTGAACACTGAGAAGTCTGGCTCGGGGCTCGGCGGCCCCTGCGGCAGCGAGTGGCGCTCGGAGGGCAGGTGGGCCTGCGGGGGGCTGCCCGCGCCCCCGCCCGAGCCC
GGAGGTGTGTCTGGGAATGGTGAGCCACACTGCACCCTCAGGGAGCAACCCTAGCTGCCTTCCTGAACCTCCAAACCTGGATGCCAGACTGAGATCACAACCCCTGCCCGTCCACTAGCCCAAACCAATAGTTTTCGGCATTCTACCCTGCCCTCTGGTGGCCTCTGGGAGCATTGCAGATACAGCGTTCTAAGGAAGCCCAGAGCTGGTTCTTCCTCAGGGGAGATGGGATGGATGTGGGTAAGGGCAACATGCTCAGATAGCCCAGCCTTTGGGCCTGGCTCTTTGATGGCTGAAGCAAAAGAAGGAA
GTTCTTACAAGGTCTCCTGTCTCGGCTATGAAATCTGCTCCCACTCCCAAGGGTATGGCTGGTTCTTTGTAAAGGAGGCCCCTCCTACACATACAAGGTGGAAATCAGCTCTGCAGAAAAGACAGACGCACGAGCTGCCACTGGCCGCCAGGGGGCGCCACATGCAGCGGTATCTGCACACTGTGGCTCGGGCGGCAATGCGGCAATCTGGGAGGGCTGCGGCCGTCAACGCCCACGCAGCAGGGAGAGACCGGGAGTGGACAGCCACAGGCAGGGCTTCTTAACCAGCC
CCCCATTGTCACTGCCTCCCCCTGCTCACTCCCCAAAGAGCCTCAGCAAACTCCAGTATTCACTCACAATCATCTGTCCCCCTGGCCACACCCCAGGCAGCCAGCCCCGGAACCACTAAGCCTGGTCTTCCTTTCCACCACCACCAGATGGCAGCACAAAGCCCACGGATGGACAACGCCCCGTGCAGGAGGGCTGCTGTCTCAAGCACAGGTCTGGCCTTGGTCGGCTGTTTGGGAGTTACACTTAATGCTTTGGGATTGGTCCCTTCCTTTCCACTTCCAAGCCTCAG
CTATAAACTTCCTATACTTGTTAAGGGATTCCAATCGTGTGATCCTCCTAGGGGTGCTTGGGAATGGGAAGGACCCTATCTGGCACAGACCTTTTCCCGCACATTTTGTCACCTGCTCCCACTCGTGCTGCTGCCCCAGGTCCCCATGTCCAGCAGAGGGCGCTGTGGCCCTAAAATGCAATCCTCAGATGCTCCCCTCTCCCGCGAGGCCTACCGCTAGCGAGGGAGGCCACCCGCCAGAGGCAGCGGGCCTGACTCCAATCAGACCCTTTGTCCCAACCAGCCCTTTTCTCCAAGCAATG
CTGCCCTGCTAATTCCCAGTTTCCGATGAATTCTACCATCTGCTGCCTGCCAGCCTCCTGCCAGGCGCTGAGCACAGCTGGAGCAGATCACACGACTTGTTTACGCAGGAGTCACTACCGATGTTTGCTCTGCAGCCCCGAGGGGGCGCTCCAGCGCGTCTGTCTTGTCCCTCTTCTAAAGCTCCACCGTTTTGTGTGCGCTTTCTGATAGTTGCATGGCCTGGGTTCTGTTCCCCCATTGGGTTAAGCTTTGGATTCTCGGTGCATAAAATAAAG
GCTGACCCCTCCAGACCGCCTAGTCCTGGCCAGCATCGACCAGGCCGATTTCCAGGGCTTCACCTACGTGAACCCCGACTTCGTGCACCCGGATGCCCGCAGCCCCACCAGCCCAGTGCCTGTGCCCGTCATGTAATCTCACCCGCCGCCACTAGGTGTCCCCAACGTCCCCTCCGCCGTGCCGGCGGCAGCCCCACTTCACCCCCAACTTCACCACCCCCTGTCCCATTCTAGATCCTGCACCCCAGCATTCCAGCTCTGCCCCCGCGGGTTCTAGACGCCCCTCCC
GCACCCCGGGACTCCCCCCACCCCACCCTTTCCCGCCGGGCGTCTGTGAGCCGCCCCGTGCCCACCCACGCAGGGATGAGACCAGGCCCTGGGTTCTGGGCTCCACCAGTTTCTGGTGTCGCCCCACGGCGCCCCCTGGCGGGCGGGCTGAGGGACTGGGGCACTAAAGGAGGGGGTGGAGGGACTGTCCTGCTCCCTGGGCTCCACCCAGGCTCGGTCTGAGCACCCCCTCCTCCAGGAAGCCCACCCTGCTGTCCCACAGCGCTGACCACAGGGAGAGAGGTTTGCTGGGGACATACAGGGTGTTGCTGGTCCAACTCAGTCTGCC
TCAGAAGCCCTGCCAACGGGAAGGCCACTGGCTGCTTCCGGGGGTCCCCTGGGAGAGTTCTTCCTTCCTGCGGGTCTAGCTTCCTGCCCCTACCCAGCCAGGAGACACCCCTGCCCTGCCTCTCGAAATCAAGACCCAGCTGCCCTCTAGTGGCAGTCAGCTGCACACACACACACACAACACGCATGCACATCCATGCACATGTGGGTTTACATGCATACAGAGGTGCACACATACACGTGTGTATACACGCACACACAGGCATGCACACTCGTGCACAAGCACGCATACACACATGCACACACACAATAC
CACCCAATGACGTATCTCTCCCAAGCATATTGCAAGTTATAAAAATGGCTAAGCCTAAAGTTATTCTCTAATGGCAAGCCAAGGAGAAATGTATGCTTTTCTCAAGGAAAATGTTACTTTTATGTTAACGTTTCTGGTAATGTACAGCGACATCTAGTGGAGGAAAACCGGTATTGCAATTCATTGGTGCAACTAACAGGTGTCAAACTCTACTGTCAGTTATGGCCTATGGGACACCCACTAGCAGTGGTCATCTTAATGCTCACCTTCTAACCCTATCTTTAAACCTTCTTGTGAAATTTATCTCTTTTTGCCTAGAAGCAATA
AACTCTCTAACTGCAGAAAAAAACAAATCTTGATTCCGCTTTAAGGGTTATTTAAACATCTTAGAGGACCTTCCCAGCCTCACGCACGTGGATTTCATGAGGAACTTGGCCGCTACCTTCTCCTGTCCTGCGCAATGCCGCCCCCTGCTGGCTGCCTTCCGGCCCCGCCGCTTCCTGGAGATGCGAATTCACCGCCTTTGCCCAACCTGAGTTCCCTTCCTACCTAGAGGGAGGTGGAAATGGAGAGGGGCTGTGGGCAGCTGTGTAGGAAAATGGGTCCTCCCAGGAAGGCTCCCC
ATTCTGAGACAAGATGATGAAGCCAAAATCTTTCCCCCGGCTTTTTTTTTTTTTTTTTTTTTTTCTAAAGTGTAAAACAGGACCAGGTGGTGAGTCTAGTTGAACTGCTCGAGCATTGGTGCTCTCTGGTGGCCAATATAGAAATTGCATTGGCAGCGGTGCAAAAGTTTTCCTTTTTATGAAAAAAGTCAGATAATCTAAGAGGTGTTGCAGAAGCTAGCATTGCTTAAGAGGGATGTTTATTGGAAGGTGTAATCTTGGAGTTAGAATCTTTAACATGCTTCTTCT
TCAGCCACCTCCCGAGAGACACGTGGGAGGTGGAGGCTCAGAGAGGGGAAGTCAGGACTAGAGCCTGGGCATTTTGATAATGACAGGAGTGAGACGCAGGTGGAGAGCAGGCCAGGAGCCTGCGGCGCTTCTCCTGTGAGCTGCCCCCAGGAGGCGCTCGTGTGTTGCCCATCGCTCCCACCCCTTCTTCCCTCCACATCTCTAGAAATACAGACGCTGCGTGCAAAGCACTGGGTGCTGATGTGGCTTAGCATCTCCTGACACCTGTGGCCTGTCCTCCCTCCAGCCGGGTGACA
TTTGTCTATCTAAGCACCCCCAACCTATCTATCTGTCTGCTGTTTGTCTATCTTTCTCAGGTTATGCATAGTGACCAAACCCCGCCTGGTAACTGTAGGGAAAGAGCATGACTGGTGTGTTACAGCTACACACGCCCCCTGGTGGTATTTCCAGTTGTTTGTCCTCTTCATGCAAATGTTGCCACCTTGTGCCAGCTCTCTCACCTAGCTTCCTTCATGACGACAGTGGTTGCAATTCTGCTCCTCTCTCTGCCTTCCCCTGTCCTTGGCTCCCCATGTCCAGAATCTGATCATTTACTGGTGTGCACCCTGGGATG
AAAAAATACACACTCATTGAAAGCCCCCCCCACCCCCGGCCCCTTCGCACTATGCACAGCCCTCAGGAGCTCCACCTTTGGTTTTGGGGGAGTCTCTAAGTGCCCAAAAGTTTCCCTCGCAAATTTGCACGTCTACCACTAGATGGCAGCAGAGGACACAGCAAGTGAGAACACTCCGAGGCGCGTGCAGCCAATGAAATCCTGGAAACTTGTTACATTTTGTTATAACAAACAAAATATAGGCCTTGGTTTTCTTTAATCTTACTGATGTGCTCCTGGAAGAAGAAAAATGCTAATT
CTCCTCCTCACAGTCCCTGACTTCTAGCCCTGAGTGGTGGCTGAGGGCAGGTGACCCTGTAGACCGTGGGGAACAGAGGAGGCCAGGGCAGGTGGCTGCCTCTTTCCAACCTTTCCTGGGCCATGGGAGCTCCTCCCCACCAGAGGTCAGCAGAGAGCTCAGAATGGCTGGGTCTGCTCTCAGAAATTGGGATCTTGGAATTCTCTAGATGAAATGTAGGATGCCCAAATGGAAAAAAAGCCCCATGTTTCCAGGGTGTTTTGGTTGGGGCT
TTGGGTTCTGGCTAAAAGCAAAAGAGAAAACCGCCTGTTTCAGTCGCATAAGGTGATGTGGCAAGAACTTGTTTCTGAGGAATCCAAGATCTAGCCATTTTCAGCAGTGGTCATAGGGGACTGGAACGGGGGCGCCACCTGCAGGCTAAGGGGGAAAACACAGAGCGAGAAACTGAACCTTGCTTTAGGGGACAGGCATTTAAAGGCAAAGGAAATTCAGTCCCTCTGTGATAGACAGTAATGAACTCAGCAGGCTGTCTTGTAGATAAATATGCATGAGAATGCATCGTTGGAAGAGCTCTCACG
TTGGCACACAGTATGCCCCCAAGTCAGTGAAGTTGCTTCCATTCCCAACCTCGGTCTTCAGTCCCTGGTCATCTCACAAGCAACTAAGGACTCAACATTAATTCAAGGGACAGATCTGATTGGAGGGGCCTCCAAGATGAGGGAAGGTCCTCTCGGCCACTAGGGGGCACTAACTACATGGAAAACAAGCACTGAATTTCGGGGACTTGCTCCACTGCCCTGCAATGTAAATCCTGTAACTCATTTAATTTTCTTGGAGCAAAGTTTGGGAATGGTTGATACAGATGGTGCTATTTCTGCTTGGG
TATTGGAAGGATATTGTGAGCTCACAAAATAAGAAGCATGGAGGAGTAGATCCAGAAAATGGCAGAAGCTAAAGGAGCCTAAGTAGCAAGAGACACAACCTAGACAATAATAGAGGAAGAGTCTGGTTAGGACGCTAGGGGGCGGAGAGGGGTCACACACAGGACTGGACTGTAGACTTGCTGTCTTGAGCATTACAAGTAATTCCTAAATTCTTTCTGCATCTGTGTCAATCCCTGAGTTGGAGTTTCCAGATCCTGGAGCCTAGATAATGTGCCCTTACCCTTGCTG
TTAAGAACCAAGCTTACTTCTCCGGATCAGGGAGGAAGGGCTAGAAAGGAGATCAATGGCAGAGAGAGGAGTGGGGGTTCCTCCCCTCCCATCCTTCTCTTAGGGCCAGGGCTGAGAGCAGTCCGGGAATGCTGAGCAAGTTCTGTGTCTACCGCCAGGGGGAGACAGAGGCCAGGCTAAGCCCTTGCCTAAGAAGAGTAAAAGCACACTCACTGGAAGACCAGGACAGAGCCCAATGCCTGGTTGGCTGCCCGTTCTTCCTAACTTCTCCCCTCTGGGAGAGGGTGGTACTGACCTGATGC
CTCTGCCTGACTCAAGAAAAGAGACTGTCATAGACGGCGGGCAAAACCTATAAGGCTTCTCTCCTTCAACCGAGAGCCAAACACACAAACCTGCCAGGTGGCGCTGACAGAAGCCTTGGTGCCATCTTCTGGCCATGTTGAGGATGGCGCTCTGGGAGGCTGAGCTGCCCTAGAAGAGGAGGTGGCTGGATCCACACACGCTCCAGGGGGTCACCTGCTCCATGCAAGATGCTGTGTGGACTCGGGATCAGCAGAGGACAAGACAAGGACCCTG
AATAGGTAAAAGAGAAGGAAGCATGGCCAACAATGTTCCCCCACTGTGTAGACAATTACACTGGATGTCTGCCAGATGAAGGGCAAAATTCTGTGCTCTAAAAAGTAGCAGCAGAGCTGTAAACCTGTAGTGTTGGGCCCTCTAGTGGCTAGTTCTTCTTTTTCAATGAATATAGCTGGCTGTTTCCTACACTGCTGGTCTCTCACTGCCTTGCCATCTTTTTGGTTTGCTGGAACCACTAACTGCCTCATCTACATTCTATCATCCCATTGCTCAATTATCACTGGTACTGACTTTGGAAT
CATGGTACGGTGGGTGCTAGCTTCCCCAGGCTCAAGTAGGGAAGCCCTTTTGCAGAGCCAGTTTCTTGCCTCAGTTATCTGGGGATGGCTTATCTAGGAGCCCGTCAGCTTCTCCTTTCTGCATTTACTGCCCCATCCACCAGAGGGAGTCTGGCACCAGACTAAAGTGAATTTTGTGCGAAGGTAAAATGGACACCCCGTCAGTGCCTGGCTTCAAGATGGTAGCCATGAAGGCAGCGAGTTCCCTTGTTCAGATCTCCAGTCTGCTCTCTTCCTCCTCAGTTGAGGCTGGGTGAGCACCTTATGC
GAAATGTCTGCAGTGGACAACAATAATAGCAGACCACACCGTAGAGTTATAGAAACAACCAGATCTGGAGTCTTTTTGCACCATCACAGCTACTTGGAAATGCTTGCTAGGTGGAGTCTTCTGCTACTATTAGCCCAATGCTGCCATCTTGTGGCCATCTAAAGAAACGTGACCAGAGTTTACAGACGTGAAGATTTTTTTCTGGAGATCATGTAAATATTTTGTGGGGGAGGAGAAACCTTTACACTTCCTTATCATGTCCTCTATCAACTTTTCATCTAGGTA
AATGCTGTCACGGGTATTAATAGGGATCAGAAAATAGTGGCCTGTTCCCAGAAGGCGATTGAACCTGAAGCTGCGCCTGGCGCGTGAGCCTGTGGGGGGGACGCGGCTGAGGGGCTTTGAGCGACCTGCAGGTGCCCATTGCCACCAGGAGATGGCGCCCACGCAGCGCCTGAGAGTTTCCTACCGGAGATGATCAGAAGGCAACTTTTAATGCTTAAAAAATGAGGATATTAGGCTGGGCGCGGTGGCTCACGCCGGTAATCCCAGCACTTTGG
ACTGATGGAGTCCTTTTAAAGGTCTTGTGCCATTTTCTTGCCTTTTTATCTTTTTGTTCAAAGATAACTCTTGTTTTGTTTTCTATCTTGAGGCAAAATTGAAAACTTGGCCTACACATTGGTTTGGGCTAGAACTGGCCTCTAGGTGGCGATTCAGTACAGAGAATGGTGGTGGCTGGCGTCACCTCGAGCCACCATTTCTCAGAGATACCATTATATAAGGGGATTCATGAGAAATCGGGCATCACAATAGAGGGACAGCTTGGCCTTTGTCA
CCAGTAGGGAACACGAGAAGGTAGGGCTTGGACTTCTGATCTGGAACCGGGATCTCCTCTCCTTCCAGGGGTTCCCAGCCCTGCATCCTGTGGGGCCAGCCTCCGGGACCAGGGTACCCTCTCCGTGGGACCTTTACCCATATCCTTCCATTTAAGGACACCCGCCATTCCAAAACGTGCCACCAGAGGGCAGCCTCCGCGTTGGTCCTTGAGACCAGGTGCCTGAGCTGGACCTAGTGGCCTGACTCTCCCGATGTCAGAGTCCGGGCCTCTGCTGGATCTTGTATTAGAGGGCTGGGGAGAACAGGCTAGGATTCCTGGGCTTCTCCGGGGACCA
ATTGTTGTTTTTAATGGCAGATCAAACAGCTGGTTGCTAGCCAGGACGATGGGAGAGAGTTCAAAACCGAGTACTGCTGGGAGGGTTGACAGTCCCTTGCAACTAAGGCCTTGGGACTCAAATGAGTGCTGGAGCTCCCCCTGCAGGCAGAGTTGGGTGTGTGTTAGTAGGATGTGGGTACAGCGTAAATGAGCCACACAGAGCCGGCTTAAAACCCAGCATGCTTCTCTGCTTGGTTTGTGTTTTTCTATTAAAAAAATAGTATTACTTATTCAGCCAGA
GAAACGTGTGCCTTGGCAGTAAGGGATTATTGCACGTTTTAACTTAGCAGGACTGAATCAGGCAGAAAGAAACCTAATCACCGGTCTCCAAAATCGGCCCAAACCTCTGGCGGCCGCGTCACTCGGCTCCACCAGTCTGTGCCGCCTGCAAGCGCCCCTAGCGGCCTCGCAGCCATCGCGCCTCAGCAGCGCCGTGGCGTCCTGTTCGGCAGTGTCCATTAGAGGGCGCCAGCGCGCCTCAGAAGAGGGACCGTGACGCTAGCCCTCGCGGGTGCAGCCCGGAATTGCAAGAAGGCTGCGGAAGGCTGTGCCAGCAACTTGCACGACAGCACCTTGCTTCTAGAGCATGAGTTTACCTGAACATGCAGCTCAGGGATTGTTTTCAGATTG
TTGGCAGGTGAGGCAATGTCCAAACGTGGACAGCAGGCAGCCCGTCTTCTCCAGCCTCAGGAGCTAGCTATTCCTCCCAGCATGTAAATCCCCAGGGTCGCTACACCGTACTGGTGCTGAGTCTCACCGACGGTCACGTGTTCTTGCTCACTTTGACCACCAGGGGGCGCAGAACCAAACCTAGGCTCCAGACGCGTGCATAGGACTTGATGCATTTTGTACACTAATCTAACCATTATCTTTATTTTCTAGCCCATTTTTCCTTTCATCAGATTTCTCCATTAATTGATCT
AGTCCCTTTCTCTTGGGAGCTCCCTTGCCTTCCTCCCTTCCTGTGCAGTGGTCCTCACCCTCACACAGTAACCTCTGGAGGGTCTCACACTGGGTGTGACTCCCCCATAGACAAATCTGTCAGTGTCCACCAAATAAAGCTCCTGTGTGCTACTGCCATCTGGTGGTCATAGCTTTTTCTTTGCTAAACCCTGAAATCCCTGGAACTCACTAGACCACCCCTGTGCTCTGGACCTTGGCAGCCCCTGAAACCACCCGGTTGGGGTGAGGGAGGAGCATGTCCCAAGATAAGTGATGTTCCCAGCAGGCTCC
GGCTGTCCCTCCGTCTGCTGTGGGGGCTTCTTGCAGCCAGGGACCGAGTTCCATCCTCACACCCAGCACAGCGTAGACTGACTGAGACCCTGGACTCCGGTTTCAAAGCCCTCTTCCATTTTTGCAGTGTCTGCTGCCCCCTGGTGGCTGCTCCGAGCAGGTGTCCTGAATCCCTCCAGTTGCCGCCAGGAGCCGAGATGTTTCCCAATCAATGGCCCTCCCTCCTGCCTGGTCCCCGGGAGGGGTGAGGGGATAAGGGATTACCCGGCTACCCTGCCCCACCTGTAAAATCCCCTGAGC
AAACCATGAGCTCCTGAAAAGGACATATTGCGGTATTTTTATCTTCATGTCCCTATCTTTGGACCCAGTGCCTGGCTCAATGGGGGCAGCCATTAATATTTGTTGAACAAATTGGCAGTGCCTGGGCACTGAGCGCCACCTGGCGGCGTTAGCGGGCATGGTGGTGCTTAGATATCAGTTGGAGCGGCGGACCTAGGGGGACGCGTCCTGGTCCCCTGGTTTGGGGCGGCCCGTCCAAGTGTGAGGTCATGTAGGGGTGGGGTAGGGGTCCCTGAACAAGGTCTGGTGGGG
AAAACGCACGTGAATGGAACTCAAGTAGAAAGTAAACCTGAAAAATGGTCATCTTGCTGGTAGTCTGTGAGAGAGGCCAGTCCCTGTATCACCGAAAGCTCCCTAGTGAAGGTGCACCTGTTGAGTGGTGGGTGTGGCGCAGGGGGCCCTCTGTTGGTGGCACTGTGAACTGCACAGCCCTTTGGGAAGTCTCGCAGAGCCACAGCCCTACAGCACTGTACGTTTGTTAGGCTAGCTGCCAGCGCTTGGCCATCAGGCGGCACGGACCTGGGTTCTGGGCGCGGCCCTGTCTGGGATTGGCTGTGACACTTGGG
GCTCACACAGCAAACTGTCCCCCACCCACCCCGCTTCCCCAGCACATATGTCCTGGGCCACAGAGGGGACGCCAGGCCCCCCTTGCTGGGCTGCAGGTCCTGCCACTGCAGATGGGTGTCATTTCAGGCGGTTCCAGAAGGGGGAGCCAGAAGCCACGAAATGGCACCTGCGAGGCCACCAGGGTGGACATCCCAGCTCTGGCTCGGATTTTGGGGGTTAGAGAAGTGGATGGCTTGGGGATTCCTCTGAATATGGTGTCCTGTTGAGCACCAAC
GATGAAAAGAAGTAGCAAAGTTTGAAACAACTTGGCTAAACACAAAAGTAACTTTGTAGAATAGTCTGGAATATTAACTTAAATTCTTGTTGGCTATTCAGCCTAGATGTGTACAGGGCCCGCCATCTGCTGGCAAGGCTTGGTGTTGCTAATTTGGAAAGCACTCAGAGGAGGTGCCAGAGGATCATTTACTCTTTTTTATAGCAACACTGCTCAATGTTAAATACTGATATATTAGGTCTCAACAGATGCAACAAATATTATAT
ATGAGTGTTAGCTGCGGAGGAGGGTTTTGATGGGCGTGACTCCGGACGAGTCCAAGCTTGCCTCTTCTCCAAGGCAAAGATCGCCTACAATGTCACTGCTGCCAAAGGACCCTTCTTTGGCTAAAATACTCCACCCAGTGGACAAAACAGAAAATGGCCTATTTCTTTGCTCCCGTTCCTGGAAGGAAGCACAGCCTATTGGCCTGGTAGAAAGAGTGCAGAAATGCTCGGGTCTAGAGCCCTGTGCTCCATGAGCCTCCAGCATCCTCTGGCCAGATCTAAACAAGCC
CTTTCACCAGTTTAGGTGGGTGGGGCAAAGAGACAAACACAGTGGTTTGGTCAAAGAAACCAAACCCACACTGGCCCCCACACCCTCAGGAAAACTGTTGTTGTCCATAGACAGACACTGCCCCCTAGTGTAAAGCAGATAAAGTTGTTGATCTATTAGACAGATTTTCCTCCAGGGAGGCTGTAGAGATACAGGAGGCCTCCAGAAGGGTTAAGGAGCTCCTTTGAGCCTGGATGTCTCAAGAATTAGGACATT
CTGGTGGTGCTTGCACCCTTGCTGGGCTGTGTTCTCCAGTCTCTTTACATACCAACCTGGCTCCTGTGGGCATTTGCGTTTGAGACCCCCTGAATAACACATTCTTTGTTTGACCCATGATGTGTGTTGTCTGCATATAGAGCGCCCCCTGGGGCTGAGTTCAGGTTTTGCACTGCTTTTCTTCCCATCTTCCCAATTGCCCCTTAACGGGGACTGAATCCCTCAAGCCCACTTATTCAAATAACCACAAGATCCCTCTTTCTGCCCTTTGGTTCCTTGATGTTCCCACCTGTCCACCATAC
CACTGGGCGCAGAAAGCCCTGCCAAAGCCACTGCCATTCCCACCACTGCGTAGATGGAGACTGGGTGGGAGGGGTGAGGCCTCTGTCCCGGGGCTCAGTTTCCCCAGCCTTACCGATTTCTGAACGAGTCTATCTGCGGCTCCCCCTGGTGGCTCAAGATGGAATAGCACCCTGCCCTTTGTGTTTTGGGGAGACTTTTTTTTTTTTTTTGAGACGGTGTCTCACTTTGTCACCCAGGCTGGAATGCAGTGGCGCATTCTGGGCTCACTTGAAACCTCCGCCTCCTGGGTTCAAGCG
CACCCCGCCAGGGGACCGGGAAGGGTCGAGGAAAACTGCTGCCGCGCCCCACTGGGTTTTAACAACGCCCGGGATGGGGGAAGGGCTCCCACTTGCGCCCCAAGCGCATGCGGAGAAGGTTCGGCAGCGCCTCCTGCCGGCCGCCCGGAGGGTCCGCGGTGGCGCCAGCCCCGATCGCAGCCGCGCAGGCCCGAGGGCCCCTACCCGCACGGTGAATTGTCTTCCACGCACTAGTATTTTCTCCTCGCTTTCAACTGAATGGCGGCATTGGTTTCACTATTTCCTTCCTGGAG
CGTTCTTGCTATTCAGCCATGGCCTCGAGGCAGCATTATTCATAACCATGAGTAGCGTGGCCTTTCTGAACAGCTTCTGAAAAGCACGTTTGTTACTGCAGCTTTGCAGTTTACCTCCTTCTACATTCAGGGCTCAAACCCCGTTTAACACACGCCCCCTACTGGGCCACTGAGAACTGCTCGTCTCTGCAGATCCCCTTCCACCCGGTGTGCAGGCTCCCTGTGCACAACTCCCCTCCTCCCGTCCCTAGGGCACCGCCTGAGTTCACATTGTGGCCTGCACTGCCAGATCTCCCTCTAGCCTC
AGCCATGAAACTGTTAGTCACTTCATTTCTGTTTCTTCCCTGTTGCAACAGCCCATCTTCGTGGGAAGAACCAAGCTTTAGGCTTGGCTCTGAACAGCCACAAAGTGACTTGGCTGAGGTCCTGCCATTTCGCTCATGCTCAGCAGGGGGCAGCAGACCAGGGCAGTTCAGAGTATGGGGTCAAACCCAGGTCCCTGTCCCCACTCCACCTGTGGATTTACCCTGGATTGGGCAAGCCCTTTAACTCTCTGAGGCTCCGTGTTCTCAGAGTGACTCGAGGAT
CTAGAATGCGCCTAGCACAGTGTAGTTTTTCATAAATGCAACATTGTAGACATAGATGAATCCAGAGTATTCAGCAGTTTTCCTCCGTCTCAGAAGACTAAAGCTCCAGTAGACAATGCGCAATGAGGTCTCACAGCCACTGGAGGGCACCATTACCATCCATCTGACATCGCATTTCCATAGAAATGGCCAAAGAAAGAAGGTCCTGGGGTTTTTCATAGAAAGCTCAAAAAGTTCAACCTTTGATGCTATCCCCCAGCCCAATACAAA
AAAATGTGTATGCCACAAGGATATTGTTTGGATAAAAGAATATCATTCTTGAGGGGGGAAGAAGTGTAAACTGGAAAACACTATGCAAATGTAAACGAATGTGTAAAAGATGTTCTAACCAGTGAAATTGACAAGAGTGTGGCTCAGGTTGCTGCCAGAGGGTGGCAGCAGCAGGCAGGGACTTTGGCCCACGGTCCTTTGAAAAAAGCTACCCTGGAAACTGCCAGAAAGGGATACATTCGCTGGGTTGCCCTGAGATGATCAGCTCATCTGACTGAAGAGATTGCCCTCTCTC
TAATATTGAAATCACTCTGAATCACTACATCACAAATTAATAAGAAATTTGCTGTTTACCTAGGGTTTCTCTTCCCAAGTGACTGTGATTCCCCTGAGTTAAATGGCTGTCCTCGTCACTTGCTGCCCCCTGCTGGGAGAGCAGAAACTCACTCAACACTAGAGGGGCTGCACTCCATGGCTATCTGGGGACCTCCCCACACTTTCTTGGGATGGCCCCACCTGCTGGTCTCCTAGGCTTCCCACTCCACCATTTCACACCTGGTGGTGGTGATTAGACAACCACGTCAAAGCTCTGCAGGGCTGCAGAGATGGAGCCCAGCTGGACACCTTTCTCTAACTCTCCTA
AGGAAGGGCAGAAACCTACAAAAAGCCTTCATGGGGAAATTATTTGATCATCTGCTTGGAACCCAGAGCTATACCACCTGTGCTGGAGACCGGCCAGCCAAATCTTCAGTCTCGGTGGGGACAAGGAGACAGCGCCATCTGGTGCTTGAGGGTGTGGCCAATGAATGTGGAGGGGAGTGTCCTAAGGTTGGCAGCCTCTTTTGATGCAAGCTACCCCAGTTTTTTGTTGTTGTTGGGTATTTTGAGACAGGGTCTCACTCTTGTCCAGGCTGAGTGCAGTGGCAT
CTCTTGGGTAGGTCACATAAGCCCATTGAATCTTATTTTCTTCATCTCTGAAATGAGAGATTTAGATGAGGCATTCTGTAAACTTTAAGATTCTTATTTTGCTGGTTACTTTCAAGGACCTGGGAGCTATGCAATCCCAAATGTGTCCAGCAGAGGTCAGGAGATGTCACTAAAAGCTCTGAGGGCTACTTTAATCCCAGTTAGCTTTGTAAATAGTTTTATGATAGTCCCTACTCTCTGTGTTACTTACCTGATTTTTTTAAGGTTGGGCAGGCATTTTTCTTGAAAAA
GGCCACTGGCCCACCGAAGTGTCGCCTGCCTCTGCCCCTAGTTTACTGGGAGGCCCCAGGCAAGCCATGCGACCTCTGGAGGCCAGTTTACCTCCCTGAGCAATGGGGATAAGGAAGAGAGGCCCGGGACAGCGCAGGATAAGAGGGTCTGCAGCAGGGGCAAGAAGATCCTGGGGCTCAGATACCCAAATTCGGCCTATGGTGGCCCCAGCAACACTGACATTGTCCTCAGGATGTTCTTAATTCCCGCCGGGCGGGGCCCGAACCTCTCCGTAGTCGCCGGCAGGGGGCGGCGTCCGCCCTCTAAGCGGGAAACAGCTCAAAGGGGTGTCCCGGCCCAGGCGTGCGCGCAAGGACGCGTACGAGGGGCCCACGCGGCGAGGACGTGGCGCCCCGGCAGGTGCACCGGGGCCGACGGACACGGATCGCTGACCTCTCGCTG
AAAACACCTCAGTCCCAGGTACACTGGGACAGTTGGTCGCCTAGGAAGCTTGTTAAAAATGCGAATTCCTGAGCGGACTCCTGGCTCAATTAATCAAAATCCACTGGAGTCGGGAGAGCTACAGGTGATGGGGCGCCATCTATGGGCAAGAGAGTGATAAAATCAGATTTGTACCTCAAGTGGTTTGCTCTCGAGGAAGGAACACATTCCCCAATATCCCTACTCTTGATGGCAGGAGAAAATGGTCAATGTGTCTCTTTAAGAGGATAGAGTCAGCTGGCTAGCAGCACCGGGGCTGAGG
CCGGGACCCAGCTCAGGCAAGGGCGAGATGCAGACTCCACGCAGCTCCCCGGGTGGACGCGAAGCGGCCCCCGACAGCCCCGCCGCCTCCGCCGAGCCTCGCCCACTCTCAGCCCCAGCCACTGCAGCGCGCCCGAAGCGGCGCTAGGGGGAGCTCTGGCAACTGGCTTCGTGGATTGAAGCAAAACCGTGCAGCCAACCGCGATTTCCTTGGACTTGCAGGGGAAAATGGGGAGGGAGGAAACGCACTGTTCCCCCTCCTCGGCAGCTCCAGACTCTTCCCGTGGGAGGCCGATGAAGCAGCCC
CAGGTTGACTTCAGAGAGAGTGGGACTTACTGGACAGAAATGTAGTGGGAGGAGCGCCTATCAAGATTCAAAACTGCCTTCCAGCCATCCTTTTGATCATCCTTTCCACCTTCAAGTTGCTTAGTTCCCCTAAGAGTCAGTAGAGGTCACTACAGCTCCACAGGTTCAGCTCCAGTATGAAGCAAAGGCACACTTTTTTTTTTTTTTTTTTTAAGGCGTTGAGGGTCAGATCTGTCTAGCTTACCAAAGATTTGAACTGCTAGGCACTTCC
GCTGCTCTGAGAAGCCACAGGAGCAACAGCTGTGGAGAGAGACTCTGCGGGGAAGCAGCCAACACCCCAGTCTCCCTACCCTGGCCTGCGTCCTTGTGCCTGGAGAACTGCCGGGCACGTCCCTCTCAGAACAGCAGGTGGCAGCATTGCATCTGTTTTCACCACCAAAGGGCTGTGACCCCCTGAGACCTGAGACCCTCTGCAGATACCTCAGTAACTAGTGGTTTCCAGGAGGAGAATGTAAGGGAGACGCAGAAGGGGATGTAACTTT
GGGGTCCTGCCCCAAGCTTTTGCCAAAAGCTCTGGGAGTGAGACGTGGGGTTGGCTTCCTGGAAGGATGACTGCTCTGTGGGGCTGGGCTTGGCACATCCCTAAAGTAGATGCCAAGGACACCTGCTGATGCGCCGCCTGGTGGCCAGAAAGCAGCTTGCAGCCACCTTCCTACCCACCTACCCACCGGTGAAGGACCTGGTCATTGAGCCAGCTTTGCTTTGAGTTAAGGGATGATGATCATTCAAAGCTTGCTTGGGATTTTTCTTACTGTCCTAAGAGGGGTGGTATACAATTGT
TCCCTGGTAACATCATTCCTACTCGTACCCCCAACAGGCCTCCTTGTCTTGGAGAATCACCCATGAAACCTATCCTCAGCAGTGTTGCCAGAGTTCTCTCCAAACTAGTCTCACCATGTCACTCCCTTCCTTAAAACCAACCAATAGGGGGAGCCCCAGGACTGTCAGGACGAGCCTGAGAGCCTTAGCAGAACATAGAGGGCCTCTGAAGCCCTGGGCCCTGCCTGACACTCCAGACTAATTCTCACCAATCCCTGCCCTGTCCCCAGATTCTC
CAAGAATAAAAAAATAAGAAAAAATAATAATCCTTTGCCTAGGAAATTCCTTCCTTCTTCAAGGGAAGGCACTCCGAACACCTCCATGAGCTTCGCTTCCACACAGCTCAGGGGAGGCGGCAAGGTCCTCCCAGTACAGGTGTTACCAGCAGAGGGCACACTCCTCTCCCCAGTCCTCCACCAGGCTCCACAGGAAACGCCAGGGCAGGGTTTAAAGGAAGGTTTATCACCCCGACTTTACATAACCAGGTAAACAGAGTCACAGCCAGAATTGGAAGCAGCTTT
AAAAAAAATAAGAAAAAATAATAATCCTTTGCCTAGGAAATTCCTTCCTTCTTCAAGGGAAGGCACTCCGAACACCTCCATGAGCTACACTTCCACACAGCTCAGGGGAGGCGGCAAGGTCCTCCCAGTACAGGTGTTACCAGCAGAGGGCACACTCCTCTCCCCAGTCCTCCACCAGGCTCCACAGGAAACGCCAGGGCAGGGTTTAAAGGAAGGTTTATCACCCCGACTTTACATAACCAGGTAAACAGAGTCACAGCCAGAATTGGAAGCAGCTTTCCCAGGGAAT
AGGGGGCCGGATGAGTCAACAGTCTCAACTGAACAAGCACAAACGCCTCGCAGTGTTGTGGCCAACAAAATTTGCCATCCCTTCTTACACCTGAGAGTGCCAAGCAGGTAAAGCTCCTGCACCAAGCCCCGCTGCACCTCACGTGGTGCACCACACGGGGGCAGCAAAGGCTAAGAGGGAAGAACAAGGAAGCCTGACCTGGCCGGGATTTTTGGGTCCTTTTTCTCCACCTGGGTGGCTCTGCAGGGTACCTGACAAAGGATTGAATAAAAGCACAGGCAA
TCATTCCTACTCGTACCCCCAACAGGCCTCCTTGTCTTGGAGAGTCACCCATGAAACCTATCCTCAGCAGTGTTGCCAGAGTTCTCTCCAAACTAGTCTCACCATGTCACGCCCTTTCTTAAAACCAACCACGAGGGGGAGCCCCAGGACTGTCAGGGTGAGCCTGTGAGCCTTAGCATAACAGAGGGCCTCTGAAGACCTGAGCCCTGCCTGACACTCCAGACTAATTCTCATCAATCCCTGCCCTATCCCCAGATTCTCCTACTTTGTGCCT
TAACTGTTAGGTGCTTAATAGAACATAAAAGTACACGTGAAATAGAAGTCATAGTGCTATTTATTCTTCCACGGGGCAAATTTCCCTTTTTAATTTTTCTCTAGTTGTTTTGTTACACTGGAATCTCTTGAGCGCCATCTGGTGGACAGATTTCCATCACCCAATCAGATGGTCAGCCTTCCCCACAAACATTTTAGTCACACTATGCCTCTGTCCGGCAGGATCATGTCTTGTCTTCAATGCCCCAGCACTTTGTGCAGTTGACACATTATAGGTAACCAGAGTCTGTTTGTTGAA
GAGAGAAAATCCACATTCTTGGGCTGAACGCGGGCCTCTGACACTGCTTACACTGCACTCTGACCCTGTAGTACAGCAATAACCGTCTAATAAAGAGCCTACCCCCAACTCCTTCTGCACTTTTGTGTGGTCATTATCCTAAAGCGCCACCAGAGGGCGTCCAAAGGCAGACGTAGGGTTTGGTTTAGACTGCGGGAGCGGAGCGGGTGTGGGGGAAGATGGGGATGAGCAAATGGCTTGGTTGAGTTCTTTGAAGGTGATCCCTCTCTTGTCTGCCGAAGGTTACTCAGAGGCACTTTTACAGGAGCAAAGCTCA
AAGAGATTTTGTTCTTACCTGCAAGACCTCCTGGGCCAGTGCCAGAGATCTAACTATAGCAGGCTGAACAGTTTCATAGTCTGCATGGAGGCAATTTGTAAACCACCGAGCACTCGCCCCTGTTAGCTTCAGGAGGGCCAGCAGAGGGCGCCCAAGGCAAGCTTCCTCACAGGTAAGACGGATATGGGCATTCTGTTGTCAAGAAAATCCAATAGAATGGCTCCGACATTGAATTTTTAAATGTTAAAATTAAACGTGAGCACAGTGTCCAATACCC
AAACAGCAAGAAACAAATTTGATAGAGAAGGCAACGTAAGTTTCTGAGTAGTAGCAGAGAGGGCGGAGAACGCGACATTTTCCGATTAAGTTTGCAGTACTGCCGCAATATGGGATTAGGTGAGGATTAGCGCTTGGAGCGCAAGTGCCCACTAGGGGGTGGTGTTTCAAAACATATACAGGCCCACTTGGCCCCACTTGGACTAAGGTGAAAGGAACGTACAGCAGGTAGAACGTCAAAGAGGACGTTCCAACAGTTGGACAAGTTAACGACAATAAAATACGCAAATGTTAACTTTCCCCCTAACTGCTGAGCGCTCCCTAAATCGGTATCCCAGTGTAACGCAAAACTAAGCCCTACAGGATGCC
GCTGAGTGAGCCCGGGCCTCCACCTTACCCCACCAAAGGTGTGGTGGCCTCATGTCCCTAGCCTCACCCTGCTCCTCCCTCAGGACATTGGCCGAGTACTGCCCCGTGCTGCGTTCGCTGCGGGTGCGGCACTGCCACCATGTGGCGGAGTCCAGCCTGAGCCGCTTGCGGAAGCGCGGCGTGGACATCGACGTGGAGCCGCCGCTGCACCAGGCCCTGGTGCTGCTGCAGGATATGGCGGGCTTCGCACCTTTTGTCAACCTGCAGGTCTGACCCGCCTGCC
TGCATGGAGCTATTCCACAGACAAACTGGTTGGCCCCCTGCTTTAGGAAGTTCCAGGAAGACTTCTGTGGCCTAGGAAGTTGCTGCCAAGGTGCTTAAACTCCCTGAAGAATGAACATCATGGCTTGTGAGGCTTAGGTTGCAGCCTTCCAGCCGCTAGGGGGCCCCGAAGACAAGGACAATGGAAAGGCTTTCTAAGCCATTTCAAGTAGCAGCTCCTTTGCAAAACCTGTGTGCTCTTGACAAGATGGACAGGCCTCATAAGACCAGCAGGGCCTTCCATATGATCTGATAACCTGA
ATCAGCCCTCCTCCCCAGAGCCCACACCTAGGTAAGCCACATGTCCTGCTATGGGAGGTGGATGGCCCAGCAGCCCAAATGCACCAGAGCCAGTGATGACACAGCTCAACGCAGAAAAACTGAAAGCAGCAAGGAAGGGAGGTGCCACTAGGTGGCTCTGATGACCTAAATGTGAGTACTGTAGAAATGATCTAAAAGCCACAGAGGAACCGACCACGGTAGTCAGTTACTGATGCTGACAACCCTGAGACCGGAGATTAGTGGTGGATTAACTCCTAGAACGGCAGGAGTAGCCC
GCACATCTATATTCAAAGAAAGGCATTGGCTAAATAAAAACACTGGTGAGTAAATAGACAACTCAGTTCCCTGCTAAAATAAAATGTTTGTATAGGCAGGACTCCTGCGAGAGCCCCTTTGACTGCCCGTTGAGCGCCCTCTGCTGGCCCGGAGGGAAGGGTGCCACGGAGGGGACGGCGTCAGGGCCCCACCCACGGTTTAGTTTCAGATCAGCGCTTTTCAGTTCCAAGATACAGATTCCGGTTCCAATGAATGCTGGTTGAAAATACGGCCGTGGTTTTAAATATCATGAA
CTCTCTCTCTCTCTCTATCCATCTTCCATTATCCACAATTACCTTTCTATCTATCTATTTATTCAGTAATTTTCCTTCTTAAGGCTACTTGACAGGTCTGCGACGTTTGCTCTTTGCAAAAAGGCAACATGCCATCTAGTGGTCATAAACTGAATTGCAACCAGGAGTCCCTCAGAAAGCATGCACTTACTTAAGGTGAATGGAACTTGTAGGATTTGCATAATAGCTTACTGGGTCAACTAGGCACTAATCCAAATGTCTCAGACACATAGAATATCTGTCATTTAG
AGAAGTTGGGGACAGTAGTCACTAGAGTTCCATGCATTTCAGATTTATATTCCTATCTTCCCACCTCTTTCCCACACTTTTCTCCCCAGGCAGCTTTCGGCTGGGGCCAATTTGGTTTATTAAGTGGCACACCTGCCCCCTGGTGGCCAGGTGGTACAATGACACCTTCTCTCAGTTCTGGTAGATATCATGGAGCAGGAGTCCCTAGCACCAAGAAGCTGAGATCCGGAAGAGGCGCCCCAAAAAATCAGCCTGGAGTGAATCTAGAGGGCCCATCAGGGATC
GACAGTTGTTGCACTGAGGCTTGTGCATGCCAGGCAAGGCCAAGCTGGCTCAAAGAGCAACCACCCACCTCTGCAAGGGTATGCCAGGAGCAGGTGCACCAGTCACCAACTAGCGGCCGGACATGGTACATCTTCTTCTACCCTAAAGTTGGGCTACAGCGCCATTTGCTTTTCCTAAGGCCGCTGCTCCATCAGCAGTTAGGTGGCAGCCAAGGCAGGACAAGCTCACTCAGAGCAGCGTGTTAGTACCTGGGGCCTGTGCATGCCAGGGAGGCCGAGCTCGCTCAAAGA
CTCCATGCAGCCTGTAGTGAATTCAAGTAGTGTAGGATACTTCAAACTGGAGCTTCTCTACTGTGAATAGCTGCTCATCCCCAAGTACCAAACCTAATTTTGTGACAATGAAAACCATCTGCAGGTGCCCCCTGCTGGTGGTACTATCCTAGAGACTTGCCTTCACTGATGTATTTTGTTTGGTCAATGGTCCAGAAAGTCACAGTCACAGTCACCAACACTATTCCCTATGCCCTTACACCTAAGCAGGTTCACTTATTTATGCTACCCGCCAGGCACCTGC
ATTCTCCGCTACTCCTATGACAAGGACCACATTCCTTCCTCCAGAATGTCATTCTCAAAGTCAGAGACCACAGAAAGGAGATTTTCCGATTTAAGAACATCAACCCTGTGAATCATAATTCTGTCTTTCCACTTCACCAAGAGTCAGCAGGTGGTGCTAGTGACTAAAAAGTGACTTGGCAGACAATGAGGCAAGTTTCCAGGAAAAGAAAAATTATCGTCTAAGATTATCTGATATGTTGACCATTTGAAAGAAAATATTAATAGGCATTTGCCAGAATTGACATT
CTTTCACCAAACTTGGTACATTCCTTTTGCTTTGTCTGGCTGGCTGTTGTTTTTGCTTTGTTTGGCTGGCTGGTGTTAACTACTTGGGGGTTTTCTGAGTCAGCGTCATGTTATACTCATGGTGAAGAGGTCCTGCCATCTAGTGGCCAAATTGCAAAGTGCTACTAGCTTATTTAAAATTGAACCCAGTGTTCAAGGAGCGCAGCAGGTACACCGCACTCCTTGGGCTTCCATGAAATACGAACAAAGCCTCAGCTATTTCAAGATGCAAGGAATCCTTT
ATAAAAAAGAATCCATCTCCCACTCCTGTTCCAAATTTGAGGAAAGCATTATTGACCTGGCAACAATAAACAGTAGAAAAAAAGAAATAGCAGAAATGGGCAAAAAAATATGTTCTCTGGATATAGAGATGAGGCCTCCAGGGGGCAGCACCAAGGCAGAGAAATAGACTAAGATCGCTCAGTGTTTTCCTTGGTCTGGGGCTCCCCACAGTTCCCCACCATCACTCCTCCCATTCCTTCCAACTTTATTTTTAGCTGCCATTGGGAGGGGGCAGGATGGGAGGGAAAGTGA
CCCATTAGCACGACCCTCATCACCTGAGTTCTTTTCAATTCCTCTTACCTGTGTGATGAGAAGCACCAAGAGAGCGTTGCTTGGTGTATGTAATGATACCATCTCTAGGTCTGGTGAGCAGGAACCAGAGTCACCACAGTGGGGCAGCAGAGGGCCTGGGCTCAGGTTTCCCAGAAGCAGAGCCTGAGGCAGGGATTCAGATGCTCATGAACTGTTTGAGGGTTTGCTTTCAGAAGACAGAGAGTGATGAAAGCAGTATGGGGCAGAGG
TTGTGGGCCCCTCACCAGCGCTGGGGGGCAGCGAGGTCACTGGGCAAGGATGCTCTGGGAAGTGACCTTGGTGCCCGGGAGGGGAGCACCCTGTTGTGATGCAGGCGGGGCAGCGCGGAGCCGGCGGCGCTGATTTCGCACTCTGGCCGCTAGAGGGCGCTGCCTTTCAGCCAAAGCCGAGTGACCCCCTACCTGCCCCGCGTTGGCCCGCGTCACTCCAGCCATGGGCCATCCAGCGAGCATGGGGGCTAGCCAGGGAAAGTCTAAACTAGGAGGGGAGATGAGGGGGTGCAAAGTTGG
ACCCAACAATGGAAATGCTGAAACCCATGTCCTTTAAGTCCTTTTCTTCTCCTAGCAGAGGGCCCTCTGCCTACATGGGGCACCGTGGTGGCCATTTAATGTACTCCTGCTTGGTACCCACCTCTGCTCTGCCCCCTGGTGGCCACAGACACCATTGCTGCTGCCTCAGCACAGTTTGACCTTGTTGCTGCCAAGAGCCACCTCTCCTCTCATCACTGTCCCCACTCTCCTGCCATGCCTCAGGTGGCTGCTGGCAGAAGAGCAGTGGGCTTTGTTTCTTCAGAA
CTTCTGCCTTGTCCTTGAACACTTTATAACCAGCTTCACACAGCAGGTCGAAGCCTCTCTGTTCCTTGGAGGCATTCCTCCCTCTTAGGGGCAGTTAATAGCAAGTCATCAATGTATTGTAATAGCACAGAATTGTCACTAGACGGCGCAATAGCCTCAAGGTCGGTAGCCAAAGCCTCCTTGAAGATAGTGGGAGAATTCTTAAACCCTTGTGGCAGCCTTCTCCGGGTATACTGCGATTGCCCCCACTGGAAGGCAAATATAGGCTGACTTTGG
ATGACCTGTCAGAGGACTGGTTAGCGGCCACCTCCGTATCAGACAGTCTTGAAGGCCAACTGTCAGCTACGAGGTTAAACCTAGAGCATCAGGGGCCGTTGCCTGCTTGAGGTCTCCTCTGGAAACCTGCAGAAGACAGCTGTGTCTCTCCAAGTCACCACTTGAGGGGGCCCAATACTCGCGGTAAAGCTGCTCCCAGCACCTGCCTTTCCCTGTCTTCCCCAGGACAGCCAAGTCCTGGTGCCCTGGTGATCCCAGACACCCCCATGCCCAGTCTGCTGAGCGTGCAGCTTGTCCCCTG
CAGTCACTAATGGTGTGTGGTCCTGTTGTTACTCTCACAGGCAGGGAGTCAAGGCATAAAAGGTACCCACATAGGAGAGCAGGTACTCACTTAGAGGGCTAGCAAGAGACCGGTGGGTCTGGCTGCTGTGGGCAGCTGGATGTGTGGCACTCCTCTCGCAGCCCCCTGCTGGAGAACTTGGGGCAGTGCAGATCAACTTCCCCACCTGAGTTTTTAAAATACCCCATCATACAACTTCATTCACTTTATCAGCACATGCCATTTCATCACGATAATGTCTGACAAGCCAAATTTAGGGTCTAAATACAACAATTT
AATCCTGAGAAGACCAGCTTTTTACTGGGGAAAGTGTTTTTCAGTTCTCCCCAGCCAGCCTTAGACAGGGGTCAGGTTTCTAGAGGCTGGCAGGGTGGACTGGGAAGGGCCGGGCTGCAAAGTCCCCTTGGCCACTAGAGGGCAGGGTCTGAAGAGAGCACACAGCCATCTCCCCGGGGAATTCCCCACCCAGCAGAAGAGACTCATCGCTGCCTAGCAGCCCCAGGACACGCTCTAGCCCAAAGCCGAAGAATGATCCCTTCCTGGCATGTTGTAGA
AAAATGAGCCTCCAGGCCACACCCAGACTCCTGGAGCTGGTGGGGCAGAGCCTGCTGAGGAACCAGTTCTTGGCCATCTTCACCCTGGAGGAGCTGCCCAAGGAGGTCTTCTGTCTGCTGTTCACTGAGGCCTCCACCAGGAGATGCTGTGAGATTCTAAAGGCCATGGTGCAGGCCTGGCCCTTCCCCCGCCTCCCTCTGGGTTCCCTGATGAAGACACCTCATCTGGAGACCTTGCGAGCTATGCTGAAGAGACTTGATACACTACTGGCCAG
CTTTCTGATGTTCCACAGCCACCCAAGTCCTGTGTGTCTTGTCTCCCTATGGTGACAGGAGGAATTCTGTGCCTGGAACTCAGCTCCTCGGGTGAGGAGTGACACCACCTGAGGGAGTGGGACCAGTGCTGCCCGGCGCCCCCTGCTGGGCAGGGACAGTCGAGAGCTCTGTGCTGCAGGACGCTGAGGCTGCATCTGGGTCGGGGCAGGAGCAGGAGGCTAAGGGGCACAGCTCCAGGTGCAGTCTGCGAAGATGACTCCAGTGCCCACTGACCCCAGACACAG
ATGGTAATACATGATTTACAGCAAAAATGAAGACTTCTTCAGTACATCTGTGATAATTATTTCCAAACTTCATCCTGAGAAAAGAAAACGAAGTGGGATCCCTTTCCCTTAGACTTCAGAGCTGTTTTCACCAGCTGGCTGTGCTGATCGTGCCATCTAGTGGTAGGAGTGCAGCATGACTCCAAAAGGAAACAAGCTTGCATTTCTTTCTGAATATCTGTATTATCTTATTTAATCCTCAAAAAACCTTGGCAAAGTATGTCTCATTAATATACCCATGTTACAGGCCATAAAACTGAGAGATGGGAAGAAAACAATATTTGTTTTGAGTCTCCTGTGGGTTAGGAACTATGTCAGCTGATGTACATGAGATG
TGAATGTACAATTTTTTCATTGTATGCATAGTGTGCATATTTTTTTTTCTCTAACATGTCCTCCTCTCCATTCTTCACTTAGGAAATCCTAGTCCTTTAATTAAGACTCACTGCAAATATTACCTCCTCTGTGAGGTCTTTACTGACACCTGCAGGCAGAGTTAGGCAGTGCATCCTGTGTTCCCCTGGTGGCTAGCGTATGTTGCACAACAGTTAATTCTATGTGTTGTGTCTGGTGTATGTTGCAGAATACTTTACAATTTATGTCTGTTATCTCTGCTAAACTTGTTACTTTTGAGGAGAGTGATCACATCTTG
AATCCTCCAGGCAGGAAAAAAGACGAGAAAGAGAAAAGCGTCAGGAAAAGCGAGAGCAAACCGCTGCTCCTCCTCCTCCTTCCGCGCCCAGGGCGCAAAGCAGGGGGCGGGGCCTGCGGCCGGTTCCCGGGAGCCCCAGCGCCACCTGCTGGGCCTTGGGCGCAGCTGCAAAGGCCAGAGCTGCAGGGCTGACACTGACCCCTAGGCCCACACAGGTGCCCTGGGCTGGAAAGCCCAGGGAAGGCCGGTCAGACCCTGTCTGCAGGTCAGCTGGGACCTGCGGCTCGGGCCACACTGCCGTGACCGGGGCCGGCGTGGAGCCAGGCACAGGC
CAGCCCTTGGCCCTTAAGCATTTATGGCTTCTGGAGGTGCCACCAAAGATGACCAGCTGGAAATGGAGAAGCCTGAAAGCTCATGGGGAAGATTTTGCTTTCAAAAAAGTCCAGTTAGAAAAGGCACCACAGAACCCAGAGAGCAGAGGACAGGCCAGGAGAGGGCGCTGTAGGAAAAGACAAAACTGTCCTGAACTAGGCAGAGGGAAAATGACTCCAGCATTTACCTTTGTCTTCTCTGTTTTCTGGCTATGTCTTCTGATTCTTTAAGAAAAGAAGAAATATTGATCCATGAAGACATAGCCAGAAAATTT
CAGCAATCAGTGGTGGAGATGAGCCTCAAACTCAGGTCCCCAGACCCGAGTCTAGGGTGAGGACGAGGCCCCTGGAGCAGTGGCACCCCCTCCCTCCCCGCCGCCTGCTCCGCGACCCGGCCCCCGCGCGGCCGGCAGATGGCGCTGCGGGCCCAGGCAGGACTCGCGCGGCAGGAGGGCCGCGGCCTGGACGGGGGGCCTGTGAGAGGCGCACGTGCCACCCAGCCCACGCGCCCTCCCCGCCGCACCCTCCCTCCAGCCAGGGACCCGC
CCTCCAAAGGTGGTGTACAACATAAGATTTCAAAATTCTGCATTCTAATTTATCAAATGACTTAGGTTCCAAGTTCATGCGTCCGAGAGCAGGTGATGGGCTTTAGAGTGAGCCAGGCTGCCACCTGCTGTCCTTTAGTGGTTCTGCTAAAAGTAGAAGAGGAATCGTTCTGACCTTCAAAGGCAAAGCTTATGAGAATATTTTGTTCTCCAAGGTAGAGAAGGTTAGTTTATCAGAAATGGTTTTTCCTTCCAATGGTCTTGAAA
TATTTGTTTTCACAGTGGAAATTGCTGTTTTTGATCCAAAGTTTTCTGAAACGCAGCAGTGAGTTCCTGGTGGGTGAGTTAGGTGCTTTGGACCTGGAGGCTGAGGCCAAGGCTTGTGTGGTCGATCTGCTGCCACCATGTGGTGAGGGAGCCTGGGAGAGTCTTAGTCTTTCTTGGCTTCACTTTCCTCCTCAGTGAGGTAGGGGCTTATTGTTCCTCTCTGAGGTCGCTTCCTACTGTGTTTTCTCTGAGTCTCTGAGGAACTGAGATGGTTTTTATTTATTTAT
ACAGTGAATAGTACAGTCATTGACAGTAAGCTGTCTGGGTGTCCATGCTTTCCGGTTTTAATACAAATCTGCACTCACATAAAATAGTGATTGCGCATCCGTTGTGACGTGGCGCTTTGGTGTCAGACAGCACCACCTGCTGGCTCATGAGGGTTAAAAACGTTTAGAACTGCAAAAGTTACTTTTAACAGCAGGGCTCTGCTGCCACCTATCGGTTTATTTTTAAACTTTTCAAATGTTTTTCTTTTATTTAATACAGGTCTACTATACTAAGCACCAATCATTCAAAAAAAAACAGGTGCTATAAGTAGAAATGTAGCGCAATATTGTGGAGGCGGACAT
AGATTTTTCCTCCCCCACTTTATACATAAGCATAGGAGGAGAGCAGGGACTCTGCTGGTGTCTTATTTACACAATGGGATTGAAGGTGTTTGTCTCGCGAAACTAATCGATGGGGTGAGAAGTAGCTGAATAACCTGCAGGGGGCAGCAGAGCCCAAGGCCAGTGATTCCACGTTGAGGACAGTCTCTGCAGCCTGCAAAGGGAGGGAAAGAGAGTTTCCCTGGGGGCTTCGCGGGCAGCCCACCCCCTTCTACAAGTGGCCTCCAGCTGCTCAGA
CGCAGTGTGCTAAATTTTGAAGCTTGATTTCCCATAATTCAGGAGCTTTTCAGATGACCAAGGCCTGCGATGTGTTTTGGGTCACAGTGTGGTGCTTATGAAGTCACTCCTACAGATAACACCGGAGTTGTGTATTGCTGTCTCAGTGGTTCCCACTGTTTCTAACCACCAGGTGGCCACAGAGTGCATGTGCTATGAGGGACCCATCCCACATATGCCCTCCCAGAAGAGCAGGAAAGGGGGTTCATAAAGATGTTCTTCTGATAGGGAGTGCCCTATGAGGCCACCTTCACATGGTGAGTAATGACCCCGACACCTCTGCAAC
AGTCACTTTAATTGTATTGAGTAATTAGAAGGTACACACAGCCAAGGGAGCTTTGTTCTGATAATTGCTCGAGAAAACCCATTCCCTATCTGCCGTTGCTTTGTGTTAAGACACTTCTCCCTCTAGTGGCAATAGTAAGCACTTTGGCTTGGCAGTAGGCAAGGTGTAATTGCAATATGACAAACTATGCTTAAGGGACTGTCTTGTAAATACTTTCGTTTGGGGTTTGCATTATTTCATTATATATGTGTGGTTGGTTGTTGTTG
GGGTGGGTGGGCATCTCTCAGGAGCCCCATCTCCGGGCGTGTCACCTCCTGGGCAGGGTTCTGGGACCCTCTGTGGGTGACGCACACCCTGGGATGGGGCTAGTAGAGCCTTCAGGCGCCTTCGGGCGTGGACTCTGGCGCACTCTAGTGGACAGGAGAAGGAACGCCTTCCAGGAACCTGTGGACTAGGGGTGCAGGGACTTCCCTTTGCAAGGGGTAACAGACCGCTGGAAAACACTGTCACTTTCAGAGCTCGGTGGCTCACAGCGTGTCCTGCCCCGGTTTGCGGACGAGAGAA
GACAGAGCCAGACCCTTCCCCCCAACCCCCAACCAAAAAAAAAAAAATGTCAGGAAGGAGAATGAGGTAACCCAATATGAGACCCTCCCAGGATTCCAGAGCCTGCAGCGCAGAAGCTGGTTTCCACCCTGGACCAGAAGATGGTGCTACTCGCTCACAGGTCAATGCAGGTGTCAGCTGCTGCCTCACTGGAGTTTTTTTTTGGTTTTGTTTTTGTCTGTTCTCGGGGGCGGGAGAAAGAGATGGGTTAGGAAGTTGTAGGAACCCACCTCTTGGAAGGCCTTG
AAAGCCATAAACAGGCTAAATCCAACACTAAACAAGCATTTTGCAATCTATTTTAGCCAAAACAATGCATTTTCCCTCATTCACATAACAATTACTCAGTATGCCAGCTCCCAGTGTTACAGAGCCTGTTCTTGGTGATTCAAGGGCGCCCTCTGTCTGAGTGCTGAAAAAATCCAAACCCAAATTTAAAACTATGTAAAAACATGCTTTCAAGTAAATTCTTAATAAACAGTTCTATGAAATTGATCCTGTCTTTAATCACTGCTGGCAGATAG
CTATTATTGCTGCTGCTGTTGTGATTCCCGTGTTAAGAAGAGAGACAGACTGGGGAGCAGCCCAACGCTGGAGGTGGAGGCGGAATTCGAACCCCAGGCTGGACGCTGGAGCTCTCGCCCGCCGTGCTAAGGCGTCTTCCCCACTCCCCACAAGGGGGCGCCAGAGGCCGGGCGCCCGGTTTTGAGGGGGGCGCCTCGTCCCGCCCCTCCCTCCTGTCCTCCCTCCCGTCCTCCCCGCTCCGGGCCCCACCCGGCTCAGACGGCTCCGGACGGGACCGCGAGCA
AACTTCTGGCTACCTGGTCAGCCCCTGCCCTAGGCCTCCATGAGAACTTCGGATCCAAGTGGGGAGGTGGCTCCCCCAGCACTGCCCCTGACCTCCCAGAGCTTCCCCTGCTGGATGCTCCAGCTGCAGCTCCCAAACCACTTGGCCTGCTCTGGGCACTGCGTCTGCAGGGGCGTAGTGCCATCTGGTGGTGAAACTGGGAACTGCACCACAGCTCCAGCCCGTACCTGCCGCACACAAGTCCCGGAGACCAAGGGGTGGCCATGGAGGGATTCCAGGGGGCCTGCCGCTCCTCACCTGCTCCCCACCCACCCCCCATCTCTCTCTCAACCCA
GTATGGGAGGAGATGAGAAAGGACCAGTGGGAATGGGCAGCACACCCATTCCCAGACGGGTGGGTCCTGGTGACTCTCTTGTGCCCACTGGCCTCCTCTGTCCCCAGATGATCAATGCAAGGACAGCTCTCCACATTGCCCCCTGGTGGTACAGGCCCGGCTCTGCGTCTACCCCTACTACACAGCCACCTGTTGCCGCTCTTGCGCACATGTCCTGGAGCGGTCTCCCCAGGATCCCTCCTGAAAGGGGTCCGGGGCACCTTCACGGTTTTCTGTGCCACCATCGGTCACCCATT
ATTTTATTAAAAAAATGCTAGTCGGGTCCCACTAAGTTGGTATCACAACCACTAATGTGTTTCAAACCCGTAGTTTGAAAGACACTGGGTTGAGGGACTGTGGTTTCTGGAAGTCCACTCTCCCTCTAGTGGTCGATATCTTTCAGGACAGACTCAGCTCAGCCTGAGGATCAGTGGAGAGGACTTAACCCCATCTCCAAAGGCCTCCCTTATGTGTTGGGATTTTTAGCTTTGGGAGGAAGTTTAGGTGAGTCCTACCAACA
GTCTTTTCACTCTCTTACCTGGAAGACCTCAGGCTGGCCAGGTTGCTGTGCTGGCGGTTGTTGAACATGTTGCTCACTAGAACTTGAACGATGATGAGGCTGCTGGCCCTGCCACTGTGGCCAGACACCCACACCCTCTGCTGTCCGTGTCTGGAATTGTCCTGCAGTCTGTCCAGTCTCAGGAGCTAGAAATACAGCAAGGAAGAATAAACAACTCCAATCTACACAATTCCATTGTGTACTAATGCCACAAGTAAACAACTATAGGTAAGCCATTAATTTTACCTAGGATAACTCTGT
GTACTTAAGGAGTTCTTGGGTCACTCTGCAGGAACACTGGAGCCCGGCGGCCCCACTCTCTTTATTGGCAGCTCTGGCGTCCTTCCATCACCCACTGCGGCGTCTTGGCCACGATCGGACAGTTCTCCTCATGGCCACAAGAGGGCGAAGAGGAGCTCGCCCTGCCCTTCCGAGGAGGCCAGGTCACCCCTCCAGCCTCCTTCAGAAAACTGCGACTCTACCTTCGTGGAAACGGCGCAGAGGGGTGAGATGGAGCGGGAGAGCACGGAGGACGGAGTGGAGAC
GAGAAGTCCAGGTAAATTTTGCTGGCTTTTTATAATTCGACTGGCCCTCCCTGAAGACTGGGCAATAGAATTTCCTCCTCCCTGGGGCTGTTGAGCTTGTCAATTCTCTGATGACACAGTCACCAAGTTCTGAGACCCTGCTGGAGACAAATGTCCACAAGGAGGAGGCAGCGAGCTGCAAAGAGCCTGGCACTCAGTGAAGGAGCCTGCCTAGACGCAGCTTCTCCCACAGCCTGCAGCTGCTGTTCTCTGTGCTACAGGAGAGCACTACCGCGCTGATGACCATTAGAAG
GAAGCACCCTGGCTCCTCGCTCTCCCATGCCTCTCCCTTTATGTCCTCTGCTGTCCAGCGCCTGGGCCCCGGCCCTCCCTGGGACACCATCCTGCCCTGCCCGAGTCGTGGCTCTCCAGTCTCTTTCGGGGACTCGCCCCTGGCACCCACTAGATGGCGCTCCCGGCCACTCAGCTCCCCCTGCCTCGCTTGGGGTGGTGCTGGACGTCGGGAGCGCTGGCCTCTGCTCTGCTGATTTGCAGGTGGGAGTGCAGGGTGAGCCCGGCGCAGGGGATAGGAGGTGGGGGAGTCGAGAGCTGGAGTCAGGCGCCG
TTCTGGGTGCAGACCTCGCGGCTCCCCGTCACTGAAGCGGGGGCAGCGGCGGGAGGGGGACGGGGAGGAAGGGGATGCTGTCGGGAGGAAGGGGAGGGGACTGGAAGGAGGTGAAGAAGGGGGTGGGTGTAAGACCTGGGGCTGGGGAGCTGGACCAAGGGAAGCCCAGGCCGCGGAGGTGACCACTAGGGGGCGGCGCGGAGCCGGGGCCGAGGCCTGTCGCCGAGGCTGAGTTTGGCCCCCTGCCCCAAATTGGTTCCCATCTTTCAGACAGACATTGGTGTGAGGAACTGTAGGGTTTATGATAGAGAGGGAAACGGCGACTCTCATTATCTGACCCAAATAATGACCTGA
TAATCTGGTAATAATGTTGGACTTCCAGCTTTTTTTTAAGGGCATTGTTTTCAAAAAGTTGGAACTGGAAATTTACACCGGGCCTCTGAAGACCAAATACTTGCAATGTAACAAAACTGCAGCAGGGGGCGCGCTCTTACCTTTTCTAGCTGCTCAATGCAGGCGGTGTGGACGACGATTTTACAGACTGCACACTTCCTCCTGAGAGCTGATTTCTACAATATTCAATTCAAAAGACAAAAAAGAAATGTTAACAGTCTGTTC
TGTCTGGATAAGGAGAAAACTTTTTTCCCTAATAGGAATTGGAGGTTAACATGTTTTAGGCATAAATGTTCTGCATCCCTGACCTTGTCACTCAGAGTGTACTCAAAACTACTGAATGGGTGGTGTAGATAATCCTCTTATGATCAGAGGGTCCCTCTAGCGGTGAGCAGCGACTAGTGCTTATTCTCTAGCTATATGCTCTAATTTATATTCAGATACAAGTAGGGTCTATTAGTGTAAAACTTCTAACTAAAAGAGAAATTAAAATCATAGGATAATAAAGTTGGAAATCGTCATCT
AGACATCCTCCCACCTCAGCCTCCTGACTAGCTGAGACTACAGGCCCATGCCAGGGTGCCAGGACATTTTGGAAGTTTTGATCTAAAAGGCAAACCTAGCACTCTAAAGTTCAGACTTGGAACAGGACAGGTGCAGGTCACAAAAGGGCCAAAAGAGGCCGCTGTGGAGCTGTTCCTATGGCTGTTCTTCCCAGGGGAAAGTTGCACTAGCTTCTCTTTACTCTGCTTTTGTTTTAGACCTTGGCAGGAAGGTGGTCCCCGGCAGAATAATCTGTGTAGTCACCTCCGGTTGGCTGGAGTT
GGCACCCTAGCTGGACGTGCTGCAGACCCTGTAAGCTGTCCCCACCTGGGTCCGCAGCATAAGTGTGTAGGTGTACCTGGCCCCTTGCCTTGGGGCCAGGACCTGGAACCACCAAGACCCACGTGCGCCGGCGGAACCCAGGATCGCGATCGCACGGTCCCAAGACCGCCCTGCCTCGCCCCCTAGCGGTGAGAGCGCAAACTGCCGGCCCGCAAGGACGGTTCTCCACCCTAGTCCTAAATGCTTCTTGTCTCCCCCTACCCCACCTCCTGCTTAGTTGATAAGCATTGCTTCTTTCTAGTGCTTTATTTCAGGTCCTCAACATTACAAAAGTTTTTAGTCATTTTTCCCC
TAAGTGAGCCCAGGCAGAACTGTGAGGGCGGCCCATGCTGCAGGCTGTGGCTGTCAGCAGGCTGCTTCTCCACAGCTGGCCCAGTCCTAGGATTCACAGGGCAGCAGCAGGGTACACTGGGTGACTGCTGCCCTCTCGTGGTGGCACAGGGCAGACCTGCTGGTGACCAGAGATGCACCCTTTTGGGGAGAACTAGGGAGAAAGCAGGTATTGGAGAAGCAGGGGATTGTTTATTTGTTAAAAGTGTGGCCCTTTCACTCAGCAGGTCTGCTACTGCCTACTAA
GAAAGGGAGACGTTTTTCAAGTTCATCCATCCTTTCTTGGAACAGAGGGCAAAAGAGGATGTGTTGCAGAAGGAGGTGAGAGTGAAGATTCTCAAGGACAACATCAAGTTATTAGCTGCCAAGGTGCCCTCTGGTGGCCAGGAGTTGACGTCTGAGCTGAATGTTGTGCTGGAGAATTACCAACTTCTTTGTAATAGAATTCGAGGAAAGTGCCACACGCTAGAGGTATGCTATTATTATTATTGTTGTTATTATTATTATTATT
GGTTTATTCCAGTTTGTATAGTCTATATCACACATCTTGCCTCATTGAACCCACCTGGGGCCTGGGGTGGGCTGGGCAAAGGACCAGAGGAGCTTAGGTGCTGGGTGGTCTTTGTTTCGAGCATGTTCTAGTGCCATCTAGCGTCTGTGGGACCTTGTGCTGGCCAGGCTAAGGCTGTTGGATTTCCCCTGCTTGGGGCGATGGCTCTGTAAAACCCAAATAGCTTTAAAAGAGCACCAAGGAGATGTTTGTCTTTTTAAATCAGCTGGGATTTTTTTTTT
GTAGGAGGAGGGACAGGTAATGTGATTCTCCCTCCTCAACCTCCACACATGCTTCTTCAGAAGGCGGTGCATCAGACGCACCATGACTCTGGAGGTGCCGGTCTTCAGCCTATTGTGGGTGGTCATCATGATGGTGAGACTGCCCCCTTCAGGTTCTTTCATGAAGTGCAGGTTTCATTTTGGGCTTGGCTCCTTTCTGTCTCTTTTGGAAGCCCTTTGTTCCTGATTGCACTTTCTAGCCTGTGTACAGTCTAAACCTCTGCGGGAAACAGTGTGTGCTTCTGAAAAG
TTAATGGCTTAAAGCAACACAAATTTATTATTTTACAGTTCTGGAGGTCAGAAATTTGAAGTGGGTCTCAGGGGGCTGAAATCTAGGTGTCAGCAGAGCTGTACTCCTAGAGGCTCTAGGGAAGAATCTGTTTTCTTCCTTTTTCCAGCCTCTAGAGGGAGCCCACATTCTTTGGCTTGGTCCCTCAGCCAGCAATTGTAAAACTACCTCTGCTTCTGTCGTCCCATTTTCTGTAACTCTTCCGCACCTTTCTTCCTTGCACCCTACACCCTTGTTATTACATTGGGCCTGCCCATGTAATCCAGG
TCACACTCTGTTCTTGCCTTTTTATTTTGTTGAAGGCATCTTTTGATGAAGTTCTTAGTTTTAATAAAGTCCAAATGCATGTGCCTGTTCTCTGTGATGCTCCTGCCTGGGGCTGCAGTGCTAGTACTGGTCACCAGGGGGCAGCAGCCTCCCATGTCCCTGGTGCCCACGGAGCTTTGCTGGAGCAGGTGGAGCTCCGGGATAGCCTCCTGAGAAAGGCACCTCCTGTTAGTATCAATGATCCCCACATTATGAGGACAACGGAAGCAGGAAGGGGTTT
AGCAGCAGCTAGCTCTGGGGTTTCTGGGCAGTCCTATTGGCTGAAAGCTGGGGAGGCTGCCATAAGGCTTTCTGGAAATATTTAAAATGGACAATTTACTGGGAAAGGGTGTGTTCTTGCTTTGTAGCTAATGCTGTGGGACCCTCTGGTGGCCACAGTGGGAATAGCTTGACAGTGGGGTTTACTTTCTCTTGAGTGGCCCAGGCAGGAAATCCTTGGCTGGAAACCAGAGGATTGAATATGGGGCTGGAAAGATTACCTAGTTGGCTTGAGATGGAGGCTGTGATTTAGGTTGA
CCACTGTTGGAGGCATTATGTAATTTAAGTATCCTGTTAGCCACTGTCTTTCTGCTAATTAAGTGGGGCTGAACAAGTAAGCACTAATAATACCAGTGAACCACTTGGGCACCTTGTGGGTAGAGTTTTGCTGCCACCTAGTGGAATGGGATATCATTGCTTCCATATCAGGTTCACAAGCAAGTTAAGTGGGCACAGTTTATTTCTGTGTAGCTCAGGCTGTAATCTTGAAAGCTGAGGAGATACCCATGCCTCTCAGACTCATTAGCTGGGTGTCACATTA
TGGCACATTTCAAGTGCATGGTGAGAAAACTACCCCAGGATTCTGCAGGTGTTAATTATGGTGGAAGCTAGCATAAAGATGCAGAGTGTAGAGCGGCTTGCTGCTCTGATCTTCATGCCCTCTGGTGCCCTCTGGTGCCTCTAAGAGAGAATGACTGAACCCAACAGTGGATGGCCCCTGTTACTGGAGATACTCTCTCTCACCCTCTCATATGTGTGTGGAGTGAGAGAACAAACAGCCCCCATGAAACTCACGTTTTTTAGAGTGCAGAAATCTGTGCAAATCTTAAA
ATCCGGTGCCTTAAAACAATTTTTTTTAAACCTGGAAATGTTTCTCTTCAAGCCCCTTCTAGATGTAAGATTCAGGAATGCTCTTTAGGTAGTTTCCTTAGAATCCTATGTGCTTAGTAGCTGGCCCTTCCTAATGACCACTAGGCGTCAGACTTTCCCATCTCTCCTCCAACTGTGCTGCTTACTCAGTAATTAACTCATTTGCTTGGAGTCATTAGCTCTTATCTAAGGGGACTTCTTTGTCATCATGTGAACATGGTCATTATGATGCAGAATCC
GCCACACAAACCTGGGTTCTACCACAGAGTTCATCGTTAACAAACCGCGTGCCCTTGGGCTGGTAACTTCTTTCTCAGTTAAAGTACCCATCTGTTGACTTAGGAGCCAGAGGGTGTGTGAGTGTCTGTAGACACCTGGTGGCAGTTTGGAGGAATTACGTTCAGTATCATCAGGGAGCAAATCCCTGTGCATGCTGTTCAGGAGTGTCCCAAGTGCCCAAAAGAGCTTCCTGGGTTTGGAAGCTGAACTAGTCAATCTGATATCAGTTTGAGGAGCTCATC
ATAAAGACATCATACAGCCATCGGGGGATAACTCAGTAGGCTTCTTGGTCTAATTCTGTGATCCTCAACCAGGAGTGATCTCTCCACCTCTAGCAGACATCGGCAGTGTCTGGAGACATTTTTGGTTGTTACCACTAGGTAGTGCTATTGGCATCTAGTGGGTGAGACCAGGGATACTGCTAAACAATGCACACGACAGCCCGTCACAACAAAGGCTCATCCAGTCGGAGTGTCAGTAGTGTTGAGATTCAGAAACACTGGTATGTTCTACACTTTCATTA
TTCTTGGCTCTCTGCTGCCAACAGCCATGAAAGAAAAGGCAGTGTGGCAGCTGTAAGGGTAGCTGGGGTGGAAGCCTCGAGTCTCGGTTCCCATCCCGGCAGAGGGCCGAGTTACCCCAGCAAGATATGGGTCAGGCTGCCACCTAGTGTTCAAGTCAACGTGTAGCAGGAAGGCCTAGCATGCCACTAACTGAGCAGCAAATAGGTGACAGAGGGATAACCGAAAGCCTGCAAAGAAGCCAGAATTCAGAGAGGAGCGCACCGTCCTGAACCAGAGAGAGAATGTGTTT
ATTGGACCCCTCGAGGACTGTGCGCTGTGGCCGCGCAGGGCTGGGCGGCGGGGCCCCCTCTCCCACGCGAGGCGTCTGCGTGGAGCGGCGGCACCGGGAGCCCGGCCGCTCGAGCCAAACGCCGCGGACGGAGCGAGGCCGCAGCGCCCCCTGGTGTCCGCAACGGGCAGCGCGTCCCGGTCGGGTCCCGCATGGTCAGTGGCCAGCAGGGGTGGATGAAGGGGTCCCAGCCGCCTGAGACCCCCGGTGGGGACACAGGATCGCGGTGAGATACCTGGGAGTCACGGGTGCTCGCAGACGCAGCTGACCCCAGAGGCACAGGTACCGA
TCAGATTAATGTGTACTCAGGATTTCAGCCCATTGCCTGGGGCAACAGAGAGCTCCTCCCAATAAACAAGGATGAAGTACACAGCCAGCAGCACTGGCAACAGCCAGCTCTTACCCATGGCGCCATCTACTGGCTCATAGGTCAAACCACACACCCAATATAAAACCTGCTGGCAGAAGTGCATAGGGCTGCAGAAGCAAAGCCAAAAGACCCTACCCAGCATGCTCTACAGTCACACCCTCTAGGGAGAAGGGAAAGGGAAAGAA
CAGGTTCACCAGCTCATACTCCCTTCTGTGAACAGCAATATCCCCACAAGTTATACAGCATTGGCACCTCCTGCAAGTACGGTATTTCCTAGAGAAGACATTAGTAACATTCCTATCCACCACTGCCACCTAACGACTCTTTTAGGTACTAGCAGCTCTGGTTCCGTTTCCTGATTTCTGATTTCTGGGATTCTGGCACCAGGCAGAAGAATGTTGACTGTGTAAGGCAGACCTTTGACATTAGAAGTCAGTATTTGTTCATTACAGAGC
GGGCCAGGACCCACCTCTTCCAAGCACCCAGGAGAAGGAGGGGAGGCCAGGGAAGCAGGGCCGGGCCAGGCTGCAGCCCAGGCCCGGAAGAGCCTGCAACCCCGGCGGGCATGGGCTCCACGGCCCCACCTGCAGGCCAGGGAGGGCAGCGCAGCCCAACAGCCGCAGTCGTCGTTAAGGGAGAGTTGATTGTCACGTGATACCGCAACGGCCAAAGTCAGCAAGGCAGGGACTGGAGGCCCAAGCCCGGTGCCAGCCTCCCCTGCAGCCTCTCTCACCCACCCACCCAGAGAGGGCGAGC
AAGTTTAGCAGGCAGAATTTCTTAAATAAACTTTAAGCTGACACTACTGCCTGTGTAGGTAAGAACCCCCATCCATCATCCACTGTCCGGCCCCAAACCACTGATGTGTTTCTAGCACCACCACCTGGGAACTGGTGGTATCAAAAGATCAGAGCTACCTGGGCTATGCCTTGGCAAGGAGCACAAGGTGCGTCCTTTGTGAGGCACACACTAGGACTAGGTTTCCATTTCTTTATTTTGAGAGATTAGGTAAACCTTCTCC
AAATGGTTGAAAGAAAATAAGTGGCCAGCTGGCAGGGCCTTCTCAACTCAACCTCCCTCATCACCCGGTTCCCAAGCCAGCCTCATAACCTGTCTTTCCTCCTTTAGAAGCCGCTGGGGACCGTTTCTCTTCTCTTCCCAACAGCACCACCTGCTGGCCATAGAGGCACTTGGCCTTCTACTAATCACACCCAGTCTGGCCTGAGTTGGAGATGGCCGCACACACTCCGGCCGTCAGTGCTCCATGTGGAGAAGACAAGAGTACAGAGATGCAGCATCTAACAGAGTCAGAGGAAGGCTATATGTGCAAGACAGAGTTACACTATTTATAGGGTG
CCCTGTTTGCTGTTGTTTTTATGCATATATGTCTAGGTCTTTCCAATGATGGATTGTTTATTTTGCTGTCTAGGTTAGTGTTTCTAGCATACGTGTTTTTAGAGGTTTTGTGCAGGCTGCCTGTTGATTCCCTTAGCCCTAGATCACTGCCTCCTTTTTGGCACTAGATGGCACCATAAGCCTAGATTTGCTGCAGTTCTCATGAAAGTTTGAAGTGCTGCCTGTCCTGAATTCAGGGGGAGGGTCCCAAAGAGAATGCCCCAGCTGTCTGGGGAGGCTGGCTAGGGGTTCATGCCCAGAGGACCTAT
CTCTGTCTCTGTGCGTCCCTGTGTTCCCCGCTGTCTCCCCCTCCGCCTCTCCCTGCATTCTTGTTGCTTCTGGGCTCTCCCTGGGACCTTATGTGCATTCGCCTTTCCCCAACGTGTCCCTTCTCCCCTCCTCCTCATCCTCCGGGCGGCGTGCGCCTCCTGCCTCTCCCCGGCCGGCCACACGGTGGCGCTGTGTCCCGCTCGCCCGCCCGCCCGCCGCTCGCCCGCAGCCTGCAAGCGCAAGGAACAGGAGCAGCAGAAGGAGCGCGCCCTGCAGCCCAAGAAGCAGCGCCTGGTGTTCACCGACCTGCAGCGACGCACGCTGATCGCCATCTTCAAGGAGAACAAGCGGCCGTCCAAGGAGATGCAGGTCACCATCTCGC
TTCTGTGCCTGTACCTGCTGGGTGCCCTGCCTCCTCATTAGGCAGGTCTGGGCAATGGCTCAGCTAAGGGCGCTCCCACTCCACACCCACCAGGGCTGGCCCAGCCCCAGCCCTGACCATGGAGCCAGCTCACCTGCACCACCTACTGGCGAGGCAGGGCAGGACTCCAGCGCCCTTCTGCTGCTATTCCCTAAACCCCGCTTCCACACCAACAGCCGCTGGGACTTAGGGCCCACACTAGGACTCTTAGACTCCAAAGCATTTCAGACCTGGAAAAGGCCCAGGTCAC
TCAGGCTCTTCCCTCCGAGGTGGGGAGGCGAGCCCGGGGATCCGCACCTGCCCAGGTGGACTCCGCTGCTGCGTGGCGCCTGCCCTGGGACCCACGTGCGGCTAGGCGGCACCTCCCCGGGCGCCCAGCAGGTGGCGGTGCGCGGCCTCGAATGGCGGCTGGCAGGGCCGGGACGCGGCGGCTCCTCGCCGGGCGCGTTTCCTCCTCCAGCACTGTCTCACCCTGCTCCATGCTAACCTGCTGAAC
ATGCATTTTGGTTAATTTGCTGATTTCCCTTATTCTATGCATTTTAAAAAATAATGGAAACATAGGAAGTAAAATAGCCAATCATCCTCGTTTAAACAAAGCTGACTGAACACTCTGTACTGCCATCTAGTGGGGGGAAAGGCTCTGCGGCCATCTAGTGTATTCCCGTTTGGAGGAACACACTGCTTAGAACAATGTCAGATCGGATCGTAGTTGAGGGGATGGGAGCGGGACACAGTGGAGGATATGTGTTTTCCCCTGATTAGCCTCCAGCTGCCTAGG
AAATGGATCGAATCTGGGGTGAGGGGGAAGTGATGTGGGGGTTATGGTACCTCTTTTCTCTTCCAAAGATGCTGTTCTTACTGCATCACTTGTGGCTGGCCAGGAAAAGCCATGCAGGAGTTTTGTTTGTGGCCACTAGGTGACGATCGTGTTCTGTACGGGACCTCTTATTAATAGTTCACCACTAGCCGCCACTCCAGAAGAGCGGAGGAACCCAGGATAATATTTTGTCAACCAAGAAACAAGAAGTCCCTCCCAGGAAC
AAGCCAAGGTATGAAGCAGGATGGCACCTTCCCAGCTCCCACCAAGCCCCTCCCCACCTTCCTTCTGAGAGCCCTTTCCATCAAACCATCTCCTCCCTTTTCCCTCCTTCCTCTGCCTGCCCTCTCCTGCTAAGGTCTACTCCGCCCCCTGCTGGCCAATCTTGGCAATGGCCTAGGTCTATTACGAGACCCTTCCCCTGGTCCCACCCACTTTCTAAATTAAGAGTACTGATGTCACCCCTCACCCAACCACTGCTCCCAGGAGGCCAGGGGACACATCATTGACTTCTTGCCATCAGACTGGAGGTGAAAGAGGGGGGATCAGTTTTGGGGTCACTCTG
GCACCCCACTGCCCGGCTCCGCGGCACCCCACTGTCCAGCCCCTAGCACCCCACTGCTGGTGCCGACACCCGCAGGCCCTACGCTTTTTGCGTTTCTACCCGCCGCTCCTCGCAGACCTGGCGCGGCGCAGCAACCTTTGCGCGCCCTCTAGCGTCAGCATCGGGGATTACCACGAGCTGGCCCGCACGCCGCCGCCGCCTCCAAGCACCACCCGCCCGCGGGAGAAGCAGCCCGGGCTGCAGCAGAGGCTGGGGGGCGAGGGGGGCGAGGGGC
AGCATCTCATGGGAAAGGGACAGGGCTCTCTTCAGGACACGCAGTAAGATTTCAAGTGCGGGCACTTTTAATACTCCGCGATCCAAAGGCAGCTCCAGGGCCAGCCGCGGTTTCCGGCCTCAAGGGCAGGCTCGGTTCTGGAGCTCCCTCCAGTGGCCGTCGGGGTGCCGTCACTTTCAGGGCCCCACCAGGAGAGCAGGGGCCCCGCCGAGGACCAGAGCGCCTGGACCAGAGGGAGCCCTGCGCGGCCGGCACGGATGCCTCTCAATAGGCGGCATGGGG
ATTCCCGGGGCGCCCTATTCTGTCTTCCTCTTCCTAAGGACTCCCCTGACTGCCAGGCCACAGCCCCACGGCGGGCCCCTGCCAGAGGCTCAAGAAAACCAACCCGACTGTCCCCGCAGCGCCCTGCTCTCTGTCCACAGGAGGGCGCTCGCTCCGAACCCCAAGTTGTCAGCCACTGGAAGGCAGGCGGAGAGGGACTGGAAGAAAGGGGGAGGAAAGGGGTGTAGGGCGGGAACCTAGAGGGGCGCGGGAGGGGTTAGGGAGCGCGTACTTTTCCA
TCTGCCCCGGCCCAGCCTCAGGAAGCTGGGTCCTCACATTCCGTCCACCCCATCTCCGGGCTCCAGGTGCCAGAAATTTTCCACCAGCGGCCCCGCGGGATTTTGCCCAGCTGCTTCGTGCCCTCTGGTGGCTAAGGCGTGTCATTGCAGTGCCGGCCTCCTGTCATCCTCCCTTTCTTGTCCGCCAGACCCTCTGGCGCCCTGCTTACGACTCAAACAGGAGACAGTGCTGATTCATTTCCAAGCGGCCTTCCTACACCCACACCTGCTTCACATAGATGAGGTTTCCCGG
ATTCATCTTTATGCCCTCGGCACCTAGTGGGTGCTTAATGCACCGAAGGTTCTCTGGAAATGTTTGCTGACCTGAAGTTTGGTGATCTTATGTCCTGCTTAGGCGCAGCGTTGGAGAGGTTGGCGCTGCAATGCCGTCAATAACCCCCGATGACCATTAGAGGGCACACTGATTCCACAGCAGTCTGCACCGGGGGCCCAGCTGTCAAGTGCTCCAAAACCCACTCCCCAATTTACGCCTCCAGTGGTCATCTCCCACAGCCTTCATTTTAACAACCCTCAACACAAAACAGTCATTTTCTTGGGGCGTCCCTGAGGTGTGAACCTCCTCCCTCCCAGAC
CTAATAGTGTCCATACTATCTGTAGTTCAGAAGAATGGACCTCCTCCCAACGTTCACACTTGTGAAAGAGATGGCTGTGTGCTGTGCTCTGCCCAGGTCTGAGAGCCCTGCCCTGTCTGCTGTGCAGTGCCACCTAGTGCTCTGGGCACGGATGTGCAGCCACATCTGGGCCTGGAGCCACTTCTGTTATTGGTGTCATTGCACTAGCACGTGAGATCCTAACAGTCTCTTCTTACCAGATAGGTCTTTGTTCCTTTTTACTGTCCTGGGTCAGGGGGCCTTTCAAC
CACGCAGAGAAGCAATGGCCGAATTACTAGCCTCCGAAGGACTGTCACCAGATTGGTCACCATGGGGTATCAAGTAGTGCTGCTGCATAAAGGCAACACTGAGAGATGAAGCCCCTTTCTCCAGCATCTGTGTGGGTGGAGGGCCAGGGATCCCGTCTGTTACGCACATTCAACAAACTCAAGTTTTGCCATCCACTGGGCGTCCTGCAGTACAGCGGTGTGGGCTCATCTCCAGGACCTCTCTCTACGGGGTACGCCCCTCATCTTGCGGTGATCAGTGTTCCTTCCAGACCTCTCAGTCCGGACTGAGTTGGGCACCGCGTCAGCGTCTCCCGGCCAGGCTCGCCGCCGATGACTCCGCTCGGCCTAGGGAGGCGGCCGAGAGCCCGTAGGGCTCCTCCTTCCCTCCAGTCTCTATGGCGGAAGTGAGTTGTACGGGCCGAAACACCACAGCGTTCTCGGTGGTGGGCTGAATGGACTCGTCCACATGAGGGGGATCTTCATCACCATCAACTCTTAAAATCCGAGACATAACCAC
GGAGTAGAGAGCGTCTCCTAATCGTCTACTGCCTGTATGGTAAAAAGCACACCCAGCACCCTCACAACTGTGTGAGCCTCAGCCTGGAAACAATGCTTCATTGGGCACCTCCCAAAAACACCCTATGAGGAAAGGAAGTGGCCAGTGTGGCAATGCCTGCAGGTGCAAAGGTCCAGCAGGGGGCGCCTGTTCTCCTGGCATGCTGAGCTGTGGAGTCCAAACAGCTGCTTCCACGGCCTGCCGGGGACAGGTGGGTATCTCAGGCTGCTGGGAAGTAGCCATGGGTGGAGCATGCATGGCCTGGGGCCATGGCAGGGATGCCA
TGCCACATGCAGGGTGAATGGAATGATGCACAGAATCCAGTTTCAGGGGTAGTTTGGTACTTGGACCCAGGTCCCAGGGAGAGAGTCCAAGGAGCCCTTCTCTGGTCTTCCAAGGAGCTGCTCTCCCCAAGCTCCGGATGGAAGGCGTGCCCATGGCAACCGCTAGGTGGTGCCCGTACACCACCAGCCAGGTCTTTTTTTGCCAAAAGTAGATCAGGCCCAGAGCTGGGCAGAACTGCCCCTGGGTCAGGAGAGCAAATCGTCTCTGTCTTTTGGTCCTGGCTCCCTGGCCAGGCATCCTGGGGCCATTTG
GCTCTGGTGAATCCCTTTCCCTCTACCGACCTTGCCTTCCTCTACTGTGAAATAAAGTGTTGTGATTTGAATTAAGATCTTTGAGATCAACTCTTTGCAGCTGGAAAATGTTACGACTTGCCTAGTGTGTTGTTCCTGTTTCTAGCACTAGGGGGCAATACAAGCAGCACCTTGCAACACATTCTGCTGTTAAAATTCCTGCAGTCAGGTTAGAGTTGATGCAGAAAGATGATTGCTCTCCGCTTTGGTTCTCCCACCTCTTCTGAAACTGTAAGCTCACAAATTTGAGCCTTCTCCCAGACTAGTGAGAGACAGAAAC
CCCACAAGGGCGTCAGTCTCCCTCCCCATTCTACAGCCCACAGCTTCCATGTTAGCTTCCATGCAAACCCAAGGCTTCATTTGCCCGGCCCTGGGCCAGCACAGCACTGCTGAATCTGTGCGCTCCGTCTCCAACAGCGACACCGTGTGGCAGGAAGAAGGAATGGTAGTAATGGAGTAGGTGCAGGTTTTTCCCCACTTAGGTGTGAAGACTGACCCTCTTCTGTTTATAAGCCCTATGGTGGCTCAAGGAAGGGATGTTGTCCTTCCTGCCTTTAAGGCATTAAGACGCAT
TCATTCCTAATTGAGGTTCATTAAATCTTTAAAAATGAATGCACTAATTACTCATTTGGAAGCACACCTGGAGGTATCAGAGCACTAATCACAGAGGTAAGTTATCATCCAAGGCTGCAGTAGACGACAATGGCCACTAAGGGGAGCCACACAACCTGTCAAAGAGCAGCATTCGACAGAAAAAAACACACCCAGTATGGTGGTTTTGCCCCCAGCACTTCCCAGCACACTGCACCACCACAAAATTGCTGTTGCTATTGTACTCTATAACGTATGAGTCACCAGAAC
GCAAGTATTAGTTTCTCTCTTTGCCCATCGCTGCGTGCCCAGCCGTGACATACACTAGGCACTTAATAAATGCGCATAGCATGAAGAGCTTTAGACAATGGAGCAGAGACAAGAAGCCCTTCCTAGAGCATTCTCGGGGCTGTACCTCCCCCTGGTGGTCAGTTCCAAAACTGCAGCCTGTTACACCCGCCACCTCCCTACAAACACCCAAATCTCTTAATACTCACCTGGGCCAGGGGGCTCCAAGGTCTGGTCAGTGGAGGTCAAGGGCTCCGTTCCGGGGCTGTGGGAAGTGGGGCTCCAGTGCGGGGTCAGGGATTCGGAACTGGGGAGGG
ACTTGCACCCAGAATCCCAGCTCCTGTACCCCAAGTGAGCACGCAGCACATCCCATGAGTAGCCTGCACCTTTGAGCCTCTAGATTTCACCGCTGGTTTCTTGGTGCAAAGCAGGTTACTTCTGTGTGCACTGTGCTCCCCCTGGTGGCTGTTCCCTAGAGCACAATTCTCACGCCTCAGTCCCAAATCCAAGTTTCAGGAAGGAAATGGCTTCACACACTATTCCCTCTGACGCAAGGTTGGTACTTTCAGCCTTTCAACCTACCCCTCACATAATACCTAAGAATT
TAAATTCTGTGGATGCATTCCCCCAAATTCTGATTATGTAGCTCTAAGATGGAGTCCCAGAATTTTTTAAAAAACCTCATCCTCAGGCGATGCTGAGGCTGAAGCTAATGGACCGTGATTGTGCATTAAAGCCACTAGATGGTGCCATGAGCCCAGAGAATGGGCTGATCTAGGCCGCTCTGAGCCCTGAGGCTGCTTCTCCAAAAGTGGCCACCAGATGGCGCAGCCTATCTGCAGAAGGAAGCGCGCCTTAGAAATGTGGGATCGGGGCTGGAGTCACCCCGCCTTAGCGAACCTGTGGTCTGAGAGAACAGATCCTTCCCTGCCCAGGTAATTCTAAGCCCAAGGAGGAGCTCGGCGGCCAAG
AGCCCCCTGAGCCAGCCCCTCCCTGGACCCCAGGTGGCCAGTAGCAGATCCCCGCCCCGCCCTGGCTCTGAGATTGCGGTCCGAGCTGGTCAGTGCTCACCCATGGGGATGGGGGCAGAGCAACCTGTGGCGGGTTTGTGAGGAGTGTGGCGGCCTCTGCTGGTGGCGTATGCACATAGCTTCGCACTCCAGGCACCTTGGGAGATGCGAGGGAGCCCCCAGACAGCATCTGAACCCCGGCCTCAGCTTTCTGCTTCCTTCCATGGAGGCCCAGGGACTGGATCTGGTGCCAGAATCAACTTCTG
TTGAGGGCTTCAGGAGAGGCTTGATCCAGCAGCTCCACATGACCAAGAACCCATCTTTTCTGCCTCTTGGCTTTGCCCTCCAGCATGTTTGCTGATAGCATGGAGGGCTCTGACACTCCCTCATAAGCTCTAGGAGTGCCCCCTGGTGTCACTCTAAATAAGCACTGGATCTCAGTAAAAAGTGCTTGCTGGGCCGGGTGCAGTGGCTCATGCCTGTAATCCCAGCACTTCAGGAGGCCAAGGCGAGTGGATCGCTTGAGGTCAGGAGTTCGA
GAGCGTACCCGTTCCTCCAGCCATTCTTCGGCCTCAGTTCCTTTCCATCATTCGCCCTCAGGCCTTCGCCTACCCCAGCTTCAAAGAAGCGACCGTAACCTCCTAGCTGGCTGGGTTCGAGAAGCCGGGGACCTGCGCCTCCTGGTGGCTGATCGGAAGGAGGCTGAGTGCAGAGGGGTTGTCTTGCCTTCTCTGGGACGTGGAGTTTTGGAAACTGTTCCCCTGAGCTTCCTGAAGCTAAATTTGCCTCCCCCGGCCTTGGGGGGCGCAGAGATCCCGGCGGCGATTAGCGCTGCGCGGCAGCCGGCTCCAACCCAGAGGCCCGGAATAGGCGCGGAGTTATAAATAGTGCCACCCGCAGGTG
GATTTTTCAACCAATTCCCTGTCAGGTATGGTTGGATAAGAGGTATAAAAGGAGAGTAAAAAGGCTTGGGGTTTTGTTTTTCCCTCCTTCACTTGAAGTGAGCAGGAGTGTGATTATTTCATCTGACCACTAGATGTCACTATTGCTTCATGGAAATATTTTCCAGCTGCTTTGGCTCTAGCAATTTACGCTGGACATTTTACTCTTAACTGAGTGCTTGTGTGAGGAAAGGCAGAATGGGTCCCATTGTTACCTCCT
CCCAGCGTCACCAGTGGGACGCAGAGACTCAGGACTAGGAAAGCACTTTTAAAGCGTTAAGGGATTGCGAAGAGCTACGGAGAGGCTTCCTCAGGGCTATACTGGGTCCACCTCCCCTCATGGACCGCGGGCGCGCTCTGGCGGCCGGGCCGCTCCAGGCTGAAGCCGCCGGACCACGTGTGTAGTCGCAGCTGCCATCTTTCATCCGGGCATCGGCCATCTTGGTAAAGGCAATGTTCTAGATTTTCGCCTCTGCCCGCCCCTCCTGGTTCATCAACATATTAAATG
TCCTGTAAAATGAAAATGATCATATTTATGCTGGAGAGTGTAACAGGATGTGAACATGGAAGTCCTTTCTGTCTCCATTTCAACCGAAGCTCAAAGGCCTTCAACAAAACAAGTTCTCAGGTTCCAAAGTGAGGTGCCAAGCGCCCCCTGCAGGAACTGCAGAGCAAAGGCGCTTTCTCCTCACCCCAGTCCAGTGAGAGGTGCTCTTAGGGGAATAACGGGAGAGACAAACACTTATCTCTTAGAGTTTAGTGGAAGAAGAAAAAAGAATGAGAAATTTAAAGGTCAAGGCTGTGCCAGAGCAGGAAAGGGGCTG
TTTTTTTTTTTTTTTTTAGAACATTTAGGGTAACTTCCTGACATTGCCATGACATTTGTAAACTGTCACAGTGCTGTTGGGAGTGTGCCTTAGCATGCTAATGCATTATAATTAGTGTGTAATGAGCAATGAGGACCAGCAGAGGTCACTGTCATTGCCATCTTGGTTTTGGGAGGTTTTGGCTGGCTTCTTTACTGCAACCTGTTGTATCAGCAAGGTCTTTATGACCTGTATCATGTGCCGACCTCCCATCTCATCCTGTGACTAAGAATGCCTTAACCTCCTGGCAATGCAGCCCAGTAT
CTCTCTCCCCACCCGCACCCCACCCCGCAGCATCGCACTCCGGGGAGAAGCCGGTCCCCACTCTCCCCCAGTTCACCATGGGCCCCAATGTGAAGATCAACGTGCTGGGTGAGTCTGCGCAGCGCCCTCTGGTGGCCACTGCTGGAACCGCAGCCCCCCGCCCCGGTGCCTGCTCACCTCGCATGCCTTCCCTGGGGGCACTGATACTTCCTACCCTGTGGGTGGTCACGTCCCTGGCTCCATTGCTGCTGCCGCGTGCCCCTGCCCTGGCGCGCAACCCAGCCCTCACCAGTCTG
CACCCCACAGACCTGGAGATGTGCAGCCGCCCATTCAAATCATCCTCGGCTCTGGGAGCCAGTTCTGGAGCACAGCCCTGTGGGAATCCCCGGCCCAGCAGGAATGGCTAGAGCTGGGAGAGACTCCTGGCGCCACCTTGTGGCTGGTGACAGCACGGCCCGTGGGTGGAGCAGGGCCACCAGGCTCCTCAGAGGTTCCCTGGACTCACAGCTTCCATCCCAACCAACAGAGGCTCTAGGCACAGACAGCTTCCCAGGCCCCAAGCCAGAACCACGAGCCAGAGATCTGGGGC
ACGTTTGGTTTAATGCCGAGACGGGGATGCAGGGAGGCGCTGGCCTCCGCCTCCTGGAAGCTAGTTAATATCGCTGCAGAGCCAGTAGCTCTTCCTTTCCGAGGGCGCCCTTCTGCGGGTCTGTGGGGAAACACCGCCCTCTGGTGGCCAGATGATGAAGTGCGTTCTCTGAAGACCAGGCTCACAAGTTCGGCTCCCTATTCACTTGCTCAATCCTTCATTCTTTCATTAAACAAATATGTGTTTTTCATGCACTGCTGTTGAGAGTGAACTGGTACG
CCCGCCCGTGAGTCCAACCGGCGCCTCTGGCCAAGAAAGGCGAGCTGAACCGGGTGCGGTTAGCTATGCGCATGCGTCAGCGCTTACCGCGGACTTGCTACTCCTCGCGTTCTCCTCTTTCTTCCTCTCAGTGCCTGGACGCAGCGCCCTCTTGCGACAGGGAGGAAATAATGCGTCGAGGGGGCATCCTCGGCCACCGCCCTGGTCCTCAGGCTTTCCTCGTACCTGGTGCGTCTGCTGCCACTCTGTACAAGGTGCACTTATCTCTTTAAGTCATTGGGCCCATGCCTGTGGCATCTAT
CCCTGGTTTGTTTTTTGTTTGTTTGTTTTACAACTATGGGTCTCACTTTCTGAGTTGGGTGGCATGAGGTTGCCTCCCCAGCCATCGCCCTGGCTGCTGCGCCTGGAATTGAAATCTTGCCCTGAAGTGCCACCTAGTGGTCTTCTATGTGAAGGATTTTCTTTTTCCTCCCAGTTCTTATCCTGGAAAGCTCAGGCATGCTCCACGGCACTGAAAGGAAGATGGGTGGCTCACGCCTGTAATCCCAGCACTTTGGGAGGCCAAGGTGG
GCAGGGCCAGTGATGTATGACATCCCATCTATGTAAGCTAGGTACCAATTTCAGAAATGTAAAAAATGTGGAGATGTGTGTGTTGGAATCAATGAAGGACAGTGTACCATACGTGTCCTACTGGACTGCAGTGGTATATCTCTCTTCCTCCGTTAGGTGGCGATCTTTGTGCTGCCTACTGTCAGCTGGATGTTTTTCTGTCGTTTGTGTTCACACTGTCTCCCCATCATGGTGTGGGGCACACACCATCTGCGTCTAGTTGACTCCATGTCTCAGCCCAGCAAAGTTCATAAG
AGTTTAAAAGGATGTGTGTGTGTATGTTAATATGTTTATGTTTAACTGAAGTAAACAGTAAAAGACCATGGTAAACAGAAGAGGAAAGCCACTGTGTATGACAAAAACACACATCATGCTATTCTTTGCTGACCACGTGGTGGCACTGTTGACATGAGACAGTTTAGTGGATTTGTTTAGTAAAATGGATTTGCACGCTATATTGCTGATTTTAACTAAACTAATCCTCTTAAAATACACAAGTCATTAAAAAATATTTCCTGCAA
TGCCCTCAAGCCCCGGAGCTTTCACAGCCCACAGGGGACCTGGTGGCTCCGTTCCACACCTCACCCCAGCAGGGCCAGCCTGAGTTACCCTGTGGGCCTGCGGCTGCCTGTCACCGCCGCCACACGGGGGCGCCATAGCAAGCCAACATCCCCGAGTCCAACTGGGCGGCCGGGCCAGGCGCCGGGGGGATGGATGCTCTGCTGCCCACCTGTCCAGGCTGCGGTGGCCCCGAGGGCAGAAGTCCCGCCTCCT
CAATTTGGTTTTAATTACCCGCCGCGTTGTCTTTCCCCCTCACTGACAGCCATTAAATAGGGAATGACACCGGAGCCATAGTTGTGTGGAATATTCACTTCGCCAGATTTCATCCCCTTCATAAAGCAGGCTGCAGTGCCTCCTAGTGGCAGAGATCAGAAAGGGAACGGTGGACTTTCTGGGCACTCTGTAGGTGAATTTGGAGATCTGGGCAGATTTGTAACTGCAATGACTATATTTAAAGAAAAAAATAAAGTTTAAAGAGCACATATTAATTAAAGGACA
CGCCTTGTTCAAAAGCAGCTTCCTCTTGACTTTGCTCGTAGTGTCTGCCTCCATCTGGAACCATGGTGTCTGTATATCATTTTGGGCAGGATTATCAGGCTGTTCTCTTAGACTTTTCTTCTTACTATTGGGAGAATACGCTTTGCAGTGACGCCTGTTGACCACCAGACGGCGGTGTGTCCATGGCAGCTCCCAGGTTCACTTGGGATTTGCTCCTTTGACGTTTGACAGTTCTGGCCTTAGCAGGGCCTCTGACGCTTTCGTTTTGTTGAAGTCTTACCTGGATTCCAGTATTTCACAGGATGAT
GGAACACTGCCTCGCCTCAGCCCAGCCCTGTTGCTTGCCCCCAGCCCAGCCCTTCCTGTTGGCATAAGCACAGCCCAGACCCAAACTGGTCCTACTTTGGGGCTCTGCTTTGCCAGGGCTGCAGAGTTGGCTGTGGGCAAGAGTGGCCCCTGCTGGTCAAAGGGCAGTACTGCCTCCAGAAGAAAGCCAGGGTTCAGGGGAAGGCGAACAGCAAGAGCAAGCTGAATTCTCCCTCCTTGCCTGGTTGCTGATGCCAACCTTTGCCCCTGCTCAGCCAAATAGTGCACTCAGGACTCCCTTCCCTCTCTAACCAA
GGAATATTATCAGATTCCTAAGCTTTTTGGCTCCCCCTTTAGTTTGGGGGCTGGGGTGGTGAGTGTCTGACCTGGCCTCACTGTCCTCCCTGGATGTGATGAGACCCAGGTGTGGGTCAGGATGTCATTCGTTTGTCCACCAGAGGGCGCCCAAACTGCTTTGAGCTGCTGGGAAATGGTGCTCCTAGACTTTTAGCAAACAAACAAAAAAAAATGGCACATCGGCAAATTTCAGACCATTCTTTTTTTTTTTTTTTTTGGTTCCAGAGTAGCTGAAATC
CTACAGAAACACAATCCTGGAACCTTCCCATTACTACCAAAATGCAAAGTATTGACAGAGCAGGACTTTGCTGAAGGAAATCTCTAAGCTCTCTTCTCACGTTATTTAGCTGACTGAAAAGTCTGGGCCATGCTGACCCCTGGTGGAGACAATGGGCCACTGCACTCCAAACTGGTGGCGAGGCCGGGCGGGAGGCCAAGACGGGTAGATCGCTTGAGGAAAGGGGTTCAAGATCAGCCTGGCCAACACGGTGAAACCCCGTCTCTATTAAAAATACAAAAAATTA
CACCCAGATGGTACTGAGTAAATATCTGTGAATGAATGAATGATGTGGAATGTCTCCTCTGGAAGGACACAGTCAGGGCCTCCTGCCACTCAGGACTAGCCTGGATGCACCCACAGGGAAGGAGAAGGTGGGGCTGGTCTCCGCTGGGCCAGCAGGTGGCGCCAGGGCCTGTCGGTCTCTCCCCTTGGCCACCTCCCTTGCGCTTGCTCATCTCATGCCCAGGCGCTGAGGGTTCTCAGCTGGGGCAGGAGAGATGGGGTCCTGAGGCCTGGGTGAAGTTCCAAGCCCTGGGG
CCCAGGCACGTTCCTGAGCCCTGAGTCATGGGAAGGGTGGAGAAGCAGGAAGGGGGTTTTCAAGGACCTTGGGGAGGTGGGAGCCCAGCCCCAGAGGCAAGCAGATGCAAACCAACCTAATGCAAGGATGCCCTCTCCTGGTAATTGCAGGCATAGCAGCGCCAGCCCCCATGGCTGACCTCCTGGGAGCCTGGCACTGTCTAGGCACACAGACTCCTTCTCTTAAATCTACTCTCCCCTCTCTTCTTTAGCAATACCAAGAAGGAGGGTGACCTGATAGCTGCTCAGGC
GTTGGCAGTTTCCAAGAAGGAAACCCTTCCTCTCCTAGGCCTCAGCAAAGACCCTGAGGCCCCGCAGATATGGGGTCTTAGATGTCAGCGAGGGAGTCCGTGTGTCCCAAAATGAGGACTCCCACCTGCAGTTCCTGGGTCGGGCACCTTGGGGCGCCAGAGCCCCACCACGGTGGTGCCTGCACATCCTGGGTAGGGGTCCTTCGCTACTCAGCTGAACCCTGGTGAGCTGGCTGCATGGGCACTGTGGGCTGGGGAACACCAGGGGCAGCAGGCAACGTTCCTAGCTCTTGAGGAGGAGG
TTTCCTGTGTCATCCACAGCTGGTCAATATGACCAGTGAAACAGAATTCAAAGACGCCCCATCATCTTCAAAACAGCTTAAACACGAATCCAAACGGATAGAGTCCAATACAGCTTTGCTTGTTTAGGTCACCCCCATGTGTCTCTAGAGGGAACTACTATTGCAGGTCTTTGAAACATCACCATCACTTTGAATCCACACTGCATAAGCGATTTTTGTCTACTTACAAAGAAAACCTGATGCATCTGAAGCGCCGCGGTGGCAGACACAAAAGTGACTGG
AAGTCCTTGGCCAGGTGCGGTCAGGATAATTCACTCCAACTTGCTCCAGTCCATCCTTCACTTCCCTTTGATGATCTTTTGTGTGTGCGGTACTCATTCCAGCCAGTGCGTTTGAACGGCGCTTGCAGTAAAAGCTGGGAGAGTTCGAGGTCGCCACCTAGTGGCCAGCAAGACTGCTATTCACGCTCCCATTTTGTCCCGGACCAGGGGTCAGTTTGCAGATCCTTCATGAGTCATTGTCATAATGGGACTCAAATATCAATGTTTGCCTCTAAAGTTCACTTCAAATAGAAATGTTAAAAAAA
AGAGGACTGTTGTTTTTTCCCTAAGGCAAACCTAGTCTTTTTCTCTAAGTGTCTGAAGTCTTTCTTCCCCCAGATTTCTTAGGTTTTTCTGGCCTAAGTCTGCAGCTCCTAATGCTCTGCTGCTCCCCTGTGGCTGTACTGAGACAGGGTGTGCTCTGGCCACGGTATGGGCTGATCTTAACTTCAAACTTGCGGGTGGAAGAACTTCATGCATTTTAGTAAATCCTTCCTATCTTTTTAAAATTTAGATTTTTAATTTTTT
CTTCCCGCTTCTTACCAATATCCAGCTTTTAAAGTATTCACATCTCCTCCACAAAGCCCTTGTGCTTTCGGGAAACTTAGTCCTGCTTGTAACTTTGGAAATAATTCAGTTTGGTTTAAGCCAAGCTGCAGAATCCATTCCCCCAGCAAAAATTACTGGTATGTGACCTAGGCTAGACCAGTGAGGATGAATCCCAGAACTTTTGCTTGCAAATGCTCGATAAAAGCACTCTTGCTCCCCCTACTGGTTATGAAACAAGAAGCATGCGCTGGCAGCCATCCTACAACTCCAAGAAGAGTGTGTGATAGAACTTGGATGGAAAAATAATTGTTGTCTTTATCAAAGTATTACCTTGGAAGAGACTAAATTTACTTCAAAGAAAAACTGAC
GCAGGTCCCTCGATCTGAGATTAAGTCATGAGATGCTCCATTTAAACAGGCGGGAGCCTCTGATTCCTGGCGGAGAGCCACAGTGAGCCCAGCAGAACCCATCTGAGCGCCAGCATCCAGCCCGGTCAGGAGGATTTGCTGCCCCCTCCTGGTGGAATGCGCGCCATGTCGTCAAGCGGCCACCAGATGACTCGCTCGCTGGTCCACTCAAAGGCATCACATCCAGAGCGCTCTGCTGGTCACAGGTGAGACTCTCAGCGACAGTGGTGGCTGCTTGGTCCTTGGTAAGAGGGAGTCGCTGGTGTTGGTTCCATGCATGTCCTT
TCCCAGGCCGGGAAGAGAAGACAGGCAGAGGGCAGCGGTGTCACAACAAGCCGTGCTCCAGAGGGGAGTGGATATGGCCTGGAGAGCGAGGAGGGCTTTTTCCTGCCTGAGAGGTGAGTGAGACTCCTTCTGTGGCACAAATGCTCCTCCTGGTGGCCGCACCAGGCTATGGCAGGGAAGAGGAAACGAAGGAGGCGGGCTGGAGGGGCTGAGCTGGGTTGGGAAGAAAGTCCCGGAAGTAGCATCATTTAATCGACATTGATGTGAATTTCCAGAAAGGCCGACATATTCATACTC
TGGGTGGGGGACTGTGGCACGTCTCCAACACAAGGGCTGATATGTAGGTGATTAAAAATAAAGAAATAAATTTAAAAGAATCGGTAGGCCATGTGTGCAAGGAGGTAGAAAGTTTCAAGTCCTTGACTGCAGTTCCCTAAATGGCCACAGGATGGAGATGTGCTCCAAGGAAGTCCCTCTCTCCCGTCTTTAAGTCTCTGGAGGTCATTTCTCTGTGGGTCTCCACCGTGTTCCTCCTTCCAAGTCTCTGCTTTAACCTGTTTCTACCTCCGGGTCTCTCTGTACGATTCGTTG
GAAATGGGACAGAAAGTCAAGGAGAGTTTTAACTTTAAACTCAGCAGCCTTTTTTGAAGGTGTCGCTGTGGAAGCCAAGATCATGTCTGGGATTGACCCTAAGGTTGATGGAAGGTTTCTGAGCATAGTTCAGCATCATCCCACCAGGGGGCAGTAGGAAGCTGTGTGCACAAACCATTTCATCTTGACCAAAGTCAAATCCGAACCATACAACTTTTCTGTCCTTGAACCGGAGCTTCATTAAAACCCTTGGGCAACATTTCAAACTTTAAAACTGTAGAAACTTT
ATTTTCATATTTGAGGGAGAGGCCCAAACATAAAAATTCCTTTAGTATCTCTCATGGAAAAAGTGACATAAAGCACTGAACCACACTAAAAACATAACGCGAGTGCCGCTGAAGCTGAGACTGTCCTCTTGCTGTGACTGCCACCTAGTGGAGAAAGAAGGAAGGTGCCTTCTGTTCCCTTCTCACCAGGGAAATCAACAGACTTCCAGGGAGATCAGTGCCCAGGACTGCCCACACTTTCAAATCCACACATGTACATACATTTTAATCAATCACTATGAAATCTATATAGAT
CACACACACACACATCCACACACACACACACACACACAGTCACACTTACATACCCATTCATGCTCACACATTTATCCACACACATTCATACTCATTCACACACACACACGCATTCACACACTCACACCCACTCACATGCACTGGCCAGAGCCAGAGTCGATAGCGCCCTCTAGTGGCCACTGTTGTCCCTTCTCTAGAAGGTCTCTGTCTTATCAGTCACAACCCCCAGGAGTCTTCATCCGGAAATCCCAGGATGCACAAGTCTGGCAAGATCATTATCTCCTTTCACAGAGAGGGATGTGACCTGGCCAAGGTCCCTCATCAGGAAAGTGG
AAATACGTTTTGAAAAGATCTCTCTTTGGCGCTAATTTTGTTGCTGTGTCGGGGCGAGTCCGCTGGGCTGTTGGACATTGAGCTTCCCCTCACCGGCCTGGCGGTTTCTCAGCTGTGCGCATGCAGGATGAGGGCTTGGTCAGCAGGTGGAGCCGTGGACGCCTTTATTGAACACAAACTCTTCCTTCCTGACATCAGATCAGCTGTAAACCTTTAGACGTGCCTCATAATGAGAAAAGCAGGAAATGAGTCATTTTACAAAAATGTTTCATCTGAGGTGTCTTCTTAGTAACAC
TGTCCACGCTCCACCTGCACCTTCCCAGGAACTCACCAGCTCCCCTCCTGTCAGTCTTCCCGCAGTTCCCTCCCTTCTAATTCTTGAATTCCCGGCCCCTCTCCAGGCCAGCTGAGGCCCTTAGACAAGCACTTTGCTGCCTCCTTGTGGCTTCTGCAGGAAAGGCTTCTCCTCTCTTCCAGAGAGTGAGGATACGGGGCGCCTAACAGACAGCCTGGGGGTGATGAGAGAGGAAACCGAATCTTCTTGACCAGTGGTGGCCTGAATCATTGGCAGCTGCCCGCTCACAGCACTGCTGCCT
GTTGCTCATACTGGGAGGACATACATGTAGTCAAGAGTCACCAGAGCATTAAAAGGAAGAGGTGCTAGCTGAGCTGAGCTTTGAAATCCCCATACAGTTCTTAAGTCCTGGGCATTTTAAGCCGGGAACGAAGGCTCAGTCAGGGCCACTAGAGGGAGCCAAGGCTTGCAATCTGCAGAACACGCTTTCTGGCTGAATTAGCCTTGGGTTCACAGATTCTAAAACATTTGCTTAGCAGATTGAAAAGGATCATCTTTATCACACATCTACAGGACCATTTCTAAAATGCAA
CAAAACCTGTCCTGAGAAAGTGACTAGAGAAGGGGACTTACCAGGGATGCCCAACCAGGGCCGCCTGGGATCCTCGGGCTCCCAAGGATCCCCTCACTTCCCAGAGGGTGGCTCTGGGGCCACTCCTGAGTGTCACTCCCAGTGTGACCAGCAGGTGGGGCAATGACCACGGAAGACCCTGAAGAGCTGCAACTCCCAGGCCCAGCCCACGGCATAAATCTGTGTGCGCCGGTGTTTAAGTCCCATTTGTGGGTCAGGCCGGGTGCTAGGGAGATGGGAATGAATAAAAAGAAAGAA
GAGAAGTTAGTCTTGGCTAAGTTCACAGAGCTAAAAAGTGACAGAGCTAGGACTTGAAATCAGGACCTTTGAGTCACGTCTCTGCCTGACCTCAGCCCTGCGGGCCCCGTTCCCGCCATTCCTTCCTGCCTCTCACGTTGACTGGGCTCCCCCTGTCGGTCGGCACTGGCTGAACAGCCATGGAGTGGCGCTTTGGGGAAACCACGGGCGACCAGGAAAGATCTCAGGCAAGCCTCGGGTAAGTGAGCTGTAAACTGAGACCTGAACCCAGACACAGCCCATGCCAGGCCGAGCGAAGAGCCTGTGCAGGG
ATTTATGTTTAAATCCTAGTTAGCAGCGCGTCAGCAAAACAGTAACAAATCCTTTGTTGGCGCACTTCTCGCTGCTTTCGTGGGACCTTAGCACCTCAGAGGGTGCTCAGCATCTCTAAACTTGGGTTCCTCCTAACACTAGGGGGAGACCAAGAGCCTTGGGACACTCCCAACACAGGGAGGGGAGGCGGGGCCTATTGTCAAGTCACACCTTCCCTGCCTGTGACTGGCACAGACATTAGCCAATGGGTGCTTGGATAGGGTGCGCCGGCGCCC
ATATTGCAAGTTGTAAAAATGGCCTAGGCCTAAAGTTATTCTCTAACGGCAGATTAAGGGGGAAATGTCCGCTTTTCTCTAGGAAAAAGTTACCGCTATATTAACGTTTCTGGTAATGTACACCGACATCTAGTGGAGGCAAGCCAGTATTGCAATCCATTGGTGTAACTAAAAGGTGTCAAACTCTACTGTCAGTTATGGTCTAACAGGGCCCCCCACTAACGGTGGTAATTTTAATAATTGTATCCTAACCCTACATTTTAAATCTTCTTGT
CATGCTCTTGGGCAACTACAGCAGAGAAGCCTCCCTGCCTTGGACCCCAAAGTCTCCTGTCCTGCCCTTTATGTGTGTGGGTGAAACTGGGTGCGTCTGAGCACGTGGGAGCCGTGTGTGTGCCTGATTACTGAGTGGCCACCAGGGGCCGCTCTGGACTAGCGCGGGGCCGTGGAGGCGTGCACCGTGTGCATGCGTGGGGTGTACCTGTGAGAGCACCCTGTCTCCTCTTCCAAAGAAAGTCAGAGGCCATCCTGCACCCTGGGTCCAGCTGTTTGCCC
AGCGGCTTCTCGGCGGAGCTGGGGCGTCTGAGCGCGGGCTCGGTGGGTCCGCGCGGCGCGGAGCTGGGTATCGGGGCCGGCCCGGGCTCCTCCGCGGGCCGCGCCTGGCTCTCTGGCGCCCTCTTCTGGCCGCTCTCGCGCACCTCTGCCACGCCGGGCCCAGGCCTGCGCAGCTGTCACATGTCCTGGCCCAGGAGGTCGCTGTCCCTTGCCCATGGACAGGCCCGCTCTGGCAATGCCCTGCACCACCTCCCCGCCCCAGCCAGGTTGCACCCCGATGGTCT
GCTTATGGGGAGTCAACTGTAGCAACACCTGCACCTGCAAGAATGGGGGCACCTGTCTCCCTGAGAATGGCAACTGCGTGTGTGCACCCGGATTCCGGGGCCCCTCCTGCCAGAGATGTGAGGCTCCCTACTGCCCCTTCCACCTGCCACCAGCAGGGGGCAGTGTAGTGTCAGCTGCCAGAGCACCCCTCCCCCCGCGCCCGCCGCCCACCTCTCCCACCTTACCCCCGGTCTCTTCCTCTGACCCGTCTTCAGACTAGTTACTGCAGTGGGAAGGTGGGAGGGAGACGGTGGGGTAAGGGC
GCGCCGCGGCTCTGCTACTGCTGCTGCCCGCCACCATGTTCCACCTGCTCCTGGCGGCCCGTTCGGGCCCCGCGCGCCTGCTGGGTCCACCCGCGTCCCTGCCGGGGCTGGAGGTGCTGTGGAGCCCACGGGCGCTGCTGCTGTGGCTCGCCTGGCTCGGCCTGCAGGCGGCGCTCTACCTACTGCCGGCGCGCAAGGTGCGGGCCCCGCTCGCGGACGCTCGGGGGAGGGAAGCGAATGGGCTCGGCGAGGGAAAGGACGCCCCGGGCCTTATCAGAGCCCCCTTGGACCCGCAGGTGGCCGAGGGGCAGGAA
ATCAGGTGGGGCAGGGGCGTGGGCGGGCCGAGGGAGCCGACCCTGACTACCCAGGCGTCCGACCGCTGAGCGCCCGCCTCCTTCAGGTCCTGCGCGCCTTCGAGCTGACACACACCGAAGTGGTGGAGCGCCGACGCCTCCTGCTGGAAAAAGGGACACAGGAGCGCTCGCGATCGGTGAGGAGCTACCAGGCCCCAGGACCAGCCGAGAGCCCCTCTGACCCTCGAGCCCACTCCCCAAGTCCGCTGCTTTTCAGCAAACTGGCCATCCAGTTTAATCTCCACCCTCTGTCCTG
AAATACATTTCAATTTAAATTTTGAATTAAAAAGAAAAGATGGAGTACATTTTAAATCTTTGGTCTGAGCTTCAGTTAGCAAGAACTGCTAGAAAATTCTAAAATAGAAACAATAGCACTTTGGCGTCACCTTGTGGTCAAATGTGAAAAGGTAGGAGAAAAGGATTATGCATATAGCATAATAAATTTGTGAGGAGTTATTTGTATTTACAGAAGGCAATGGGGGGAAAAGTGTGTGTGTGTGTGTATGTGTGTGTGTCTGTGTGATTAAGTCC
CATCCTAGAGTGACAGGATCTGAACCACCTCCAAAGGCCGTTTGATTTATCACCAGCCCGGCTTCCCTGCCGCCTCTTGCTATTTATAAAGAGGTTTCCATTCCTGATGACCGCCTGCCGGCCTGCCAGCCTTCAGGGCGAGCGGTTCCCCACACTTGCCGCTAGGTGGCGCCCTCTCCCCACCAAACAGCACGGTCCCCGGTCCCGCCCCGCCATGGGTGGTCTGGCCAGATTGCGGTGTTATTAGGATGGAGGGTGGGCAGGTCCCACCACCTACCCCATTATTCAGACATAGCAACCCCACTGCCTGGCATTCCGCTTTATAGCTGCT
ATCCACACGTCTTTTTCATATCCTACTGTTAGTACGGAAGGTGAAATACTGACATAAATGAAAGGAGTTGCAAGTTCAGCATTAATATAAAACAGGCAAACAGTGTTGAGAGCGTTTATAACTCAACAGTGCCCCCTAGTGTAAGTTCAAAAGATAACAGGCTGGAGAAAAGTACATTAGAAGACATTGACGAATTTATATCCTTTTAAACTATCAAGGAATTTGTCTTTTGGGGTAAACCTATTTACTTTATCAAGATAC
TCTAGGGGCCTTTGTCCTTTCTGAACTTGCCTCTTAACTGCTCAGCCCACTGGGCTTCCATTTAGGGGCTCACTCCTTGGGAGCCACTGTCCTAGGGCTGTGCTCCCCGGCCCTCTCTCACTGTGGTTTACTGCCCCCTACTGCCCGCTCCCTTCCTCTGACCGGACCTTTTTTGCCTTTTTGACTTTTCCAGGCTGAGTCAAACAGTGTAGAAAAATTCCAATCCCCTTTCCCACCACCAACTAGCCATCTGACAATTCATCTCTCCAAGTCTCAGTTTTCCAA
CCTGTGTTGTGTGCCCTTGCAGGTGAGAAAAGGTGATGAGCCCACTCTAAAGCCAACTCTATGGCCCATGACCGTGGTCTGGGACACTTTGAGCAGAAAGCGTCCTGTTCTCCTTGGAGTCAAAGGATTGGTGACAGTGTCTGCCATGCTGTAGTTTCCACAAAATACCACCAGGTGACGACTCTGGGTCACGCTTCTAACTTGTGGGTTCTTGATTCCTGGAGGGCTTTTGCTAAAACACAGACTGCTCCTGGCCCCAGCCTTCCAAAGCGCTGGATTACAGGTGTGAGCCACCACACCTGGCCTG
GGCTGGGACCTGAACCTGGTTTTCCAGATGCCGGTACCCAGTCACTTTCCATAATGCCAAATGGCTTCTCAGAAACTCAACACCTCTTCCCTAAGTGCTTTCCCTGTTTTCCTCAAATCCAGGAACTGTTGGTCTTTTGGGCAATTCTGAGCACAGCCACTAAGTGGCGACATTGCCCGACTATGGCTCAGCCCTGTTTCTCCGGGGAAGAATAGGGGAGGGGAGGGGAGGGAGTCGGAGTTGCCCTGTTGTGTGTTGTGCTGTGTGTGGGGCTTTCTTCTATCTATTTAGTCCTCCCAGCAACCCTGCAGAGGAGGTATTATCTCATTTTCCAGATGAG
GGAGATTGTCAGTTAAAGAGTCCAATTACCCACGAGAAGCCTTATTAGTAACTGAACTTGCTCCTGGGCAAAGAATGCTGACCATCTCGGGGAGAAGAACCCTAAAGCCTGAATTCAAGACAGCAGCAGGGAATACAGCAACTGTCAGTTACAGCCACCAGGTGGCGCAGCAGAAAGCCAAACTCTCAGGAGCGCAAGGCAAACCCACATCCTGGTTCTTCTCCCCTAAGAAATTTGGTAGCCTCAGAAATTCGTCTGGAGAAGGGCTTAGAGGCAGACACCATTGAAACGGTAA
CAGGTGCAAGCCACTGCTGCTGGCTTGTAACAGAAATATCTGTTCTCTTTCCCTTGATTTTACCCAGTAATCATTAACTCTGAGACACGAGAGAAGGATGAGGCTATATGGGGTTCCTGTGTTATCTCCAATAATATGTTGCATCAACTTCCTTGACCACTAGGTGGCAGGCTGGTGCAGAATGGCAGCTGCTAGGGAAACTGGACAGTGTTCTGACTGACTTCTATGGACACCAGCATGATGATGACCAGCTGCAGCAGGCTTTTCCTGTATTCAGAATGTAAAATGTAGATGAACTCAAGTGTCTGTCACCTTATGGACCTTC
CTGGGGCAGGAGGGTAGAAGCTGTGAAGACAGAAGTGCTCTAGGCCAGGCTTTATACAGATTTCAGATTTTCTTTCTTAACAGATAAAAGGTAACTCACAAGACCTCTAGATAATGGAAACACCACCATCTAGTGGCAGCATTGGTGGAGCGCAGCTGTTGCCTTCATTGAAATCATTGAAAATGCCTTTGTCAATAGGTTTCCTTTTACACTGGTGCCATTTTAAGTTTGCTTTCCTTAAGTTCCTCTCTGTTTTCACTTTTTGTCTGTTACACATGTGTT
CTTTTTTTTTTAATTGACTAGTCTTCTTCAGCAGCTGTTTCAAAGGAAGGGAGGGAGGAAAGTAGGAAGGAGGGGGTGCAGGCAGCCTGGCCGAATTGGTCCATTCTGTTCCTGGTGCGGTTCCTCCTCTAGCCACATGATGGCGGCATGAGCATTGCCGTACTTCTGCGCTCTCAAGTCTAGCGCTTTAAATCCCCAGTTTTAAAGCCAGGGGCGCCGGGGTGTGTTTGTGTTTGTGCCTGCAAGTCAAGGCCATGCCCAGACTTAGCACTCTCAGCTGCTCTGTAATGCAAGTCGACAGGAAAATCTACAAGGGCT
TTGAACCTCATTTTCCGGATGCTAGTGCCCAGTCACTTTCCATAATGCCAAATGGCATCTCAGAATCCCAGCACCTCTTCTCTAAGTGCTTTCCCGGTTTTCCTCAAATCCGGAAACTGTTGGTCTTTTGGGCAATTCTGAGCACAGCCACTAAGTGGCGACATTGCCCGACTATGGCTCAGCCCTGTTTCTCTGGGGAAGAATGGGGGAGGGGAGGCAGTCGGAGTTGCCCTGTTGTGTGTTGTGCTGTGTGTGGGGCTTTCTTCTATCTATTTAGTCCTCCCAGCAACCCTGCAGAGGAGGTATTATCC
CTCAAAAAAAATTAAAAATAAAAATAAAAAAAGATCTTTTTGGTCCATTTTACCTAATAAAGCTGTATGGTAGGCAGGTATGGAAATTGGGGTTTACAATAAACCAGCTATATGCTGCTATGTCCTCATGTGGACACTAGGTGGAGCTGCAACTATAAGAGTGGCTCTTAGGACCCAGAACAGGACAGAGAGCCCCGGACCCCCTCAACTTTAGCCCTTGAACTGGGCTGGCAGTGGTGTTGGCTAGAATTGAATTGTATGATATGGAGTAATAAG
AGATTTTGTGTTTGTATGCCTTTGAGTAATGTGATAATAAAACAATTTAAGTCAAAATTGGGCTTCAAAGGGCATGATGTTTCACTTTTAACAGGGGACTCATTCTCAGCCCTCACGCTAGTGTCAGCCACGCATAGTGTCAGTGACACCTAGTGGTTCAAGCAAGAACTGCAACTTCATTGAATGGTGGACGATTTCAAAGAAAAACAGGTTCTCCCTTAGATAAGCCTCTGGATCCCTTTGATGAGGTGTTGAAATGAGGGCCTACCAGTCCCTGGTGTCTCCCATTTTGGCCTGTTCCACACTGACTC
CCGGCTCTGCTGCTGGCAAGCCACTGGCCTCCAGCTGCTGCCTCCCTTTGCCCCATTCCCTGTCAGGGTCCAAAAGAGACAGAACAGTCAGCTCTCCTGGCTACTCTGCTCAGAGCCCCGCACAGCCCAGGGACCTAGTGACACCTATTGGCCATTTGTTAGAACTGTGGCTGCACTTGAGTTCAATGTGCAACAAGAAGGCTCTGACGCAGCTTCACATTAAATAGGCACATACGTGGCAAAAGGATACGTGCTCATGTTTAAAAATTCAAACAGCTGGTACAGACA
ACCCCACAACAGGCCCTGGTGTGTGATGTTCGGTTTGGGGTATGTTTCTACAGACTAGACATCAGATAGGGATGCAGAGCTCCAGGGAACTGGCCCATCTGTTTCTTAAACCAGGAGCAATGGTGCCACCTACTGGGCACTTGCTGGTAGCGACAAGCTCTGTGGCCAGTCCTGTTTTCTGGTGACTTGGGTGAGAGTATCTGTACTGTATTCCAGTACACGAGTAATAACATACTGCAGTAGAAAGCATATTGAGTAGGCACGCTATTTCCTGTTAACAGGCTTAGATACTGT
TATGTTTTACAATTCCTACTTCCCAGATTATTAAATTGAGGCTCAAAGAAGGAAATGATTCATACACTGGTTAAGTGTTGAGCCAGAATATACAGCCAGGTCTTCTAAAACCTGCCTCCAAATTTCCTCCCCTTGACCATCCTCCACTAGGTGGCCATAGTGAGCCACTTGAAACACCAAATCCCATCATATTGTTCCTTAGCCTACAATCCTGCAGTGGCTCCTGGTGTTGCCAGGACAAAGTCAAAACCCTGGGTATGGCATACAAGACCTTCTAC
CCCTGGCCGAATGGCAGGCGACATCGGGTCCTGGACCCCCACACGCAGCTCAGTACCCACGAGGCCCCAGGCCGCTGGAAGCCTGTAGCTCCGCGGACGATGAAAGCCTGCCCGCAGGTTCTCCTGGAGTGGTGAGCCTCTGTCGGAAGGGGGCGCCCACGTCTTTTTAATGGTCCTAACACACCAGTGGAATAAATCTCTAAGATTCCACATCTTTTGTTTGCTCTGAATTTATTGCGAGTGAAAAACAGAGAAAATCCTCAAGTTTAAGTTTCTGATAGCAGAGTGTGGGAGTTAGAGCATGGGGAGTCCAGAGGTTCC
AGGTCAGGCACCCTCCCTTGCTTGTATGCTCAGGACGGGGCTGCCCAGGCATCTTCTGGTCCCCCTGACTGTCCGGCGCCTGCCCGGCCGGCTCAGGTGCTGCAGGAAAGAGAAAACTCTGGGCCCAACGTCAACGTGCGTTCTCCACGCCCAGCAGGGGGCGCCGTTGCCCGCCCGAGCCCGGAGAGCCTGGGCTGCAGGGGAGGGCGCCACAGGTGAGGACACAGCTCCGTGGGCACCAGGCAAGGTCCCAAAGCAGATCCGCAGCCGGTCAGAGGAGCGCACATGGGTGAGCTTAAGCTAAGAAAGCAAGACTCACTAGGCAAGGA
AAGACCAGCGAGGAAGGAAGAGGATCCTGGCCCCGACTGGACACCGCGGGTGTGGACCCCAATGACCCGCAGTGAAAGCCCAGGACAGAGGCTGGGCTGACACAGAACGACCTGCAGGAGCGCTGCTCAGCTGTGGAGCAACACTGCCCTCTGCAGGCTCAGCCCCATCTTGGGGTTTCGAATTAGCAAGGTCACAGACGTGCTTTCTTTTCTAGAAACAAGTGACCCTGTTCCTCCTTTACAAGGCACTACATTCCAGAGCAGGCCTGGGCACCTGGGAGCGGAGGACTGGGGTAGGAAGTGGCCGGC
TTTTCCCTGATTACCAAAGTTTTATTAGCCTTTCTCAAATCCTGAGAGATATTTTTTCCCTAGGGCAAAGATGGAAGTTTAAAGCCAGCCATTTCTAAGGGTTAGCGGCTTGCTCAATTCCCTGGGGGCCTGGCATATCTAGTATGGCCAGGAGATGGCAGTGTTGAAGCATCTTCTGTTAGTAAAACACATCCCTGTCTCTCAGAGCCCCAGAGATAGGGTTTATCTCGTTCTCACTTATTTGACAAAGAAAAAGGACACTAAAATAAGGCAATGCATCAATTG
CTTTGTATGCATGACCTCCTCATGGACGCCTCTCCCGAGAAACTGAAGTCCAGAGATACCTGGTCTGTTGCACGTAGTCCAAGTCGCTAGCTTGGAGGGGTCACACAGCCAGAGAGCCTGGATTCCCTAAAGCCCCTTCCCCTAGAAACCTCAGCCAGGCCCCACAGCGCCATCGTGAGGACGGCGTGAGACTGCGTGTGCAGCGCGGAGCACAGTGCTGGACTCAGAGCCAACGCTAATTTGACTACTATTACATTATTTGTAACAACCGCCTTTGAAAGCATTTTCTGCTGTGGGTTGTAAAATTACTGTATTATTGGTAGAGTTTTTAGCA
AAATAAAAGATATTTCTAAATATCTCAGCCTATGTTTGCCAATATGCCTAGATTCCTGGCTCATCCCAGATAAGAAAAACACAGGGCAATGTTTTGGTTGGTTACTTGGAAGTAACATGTGTAGTTACTGCCATCTAAGGGCCATCTCTAAGAACTACACCTTCTAACTTAAAGCCTGGGAAAACCACCACTCCTTTCTCTTTAGTGCCTTAGAAACTACCTAACAGTTTATATCTGTATAGAATTATGAATGTACATAGTATCACTTATGTG
GATGAGAAAATAGAGGCTTAGCGGTGTTTGTGAATGGACTAAGGTCATACAATTAGTGAATGGTAGAAATAAGATTTGAACTTCATCTGGTGTAGCCAAAGCACATCCTCCTAAGCACTAAAAAACACTGCCTCCTGGTGGCAAGATGAAGAAGTTCAACTCCATAACCAAAAGGATAAAAACCAAGGTAGATCAGGATAGAAGCACAGAAGGTAGACATAAAGCATGTCACTTGCTTAAAGAAGCCCCTGTGTTGGATTGTTTGTTCAACCCCCTTACCTACA
CCCACCTGTCCTGGCCCCACGGCGCTGGTGCTGCAGGCCCCCACCACTGCTTGTTCCGAGCTCCCCAGCCTCCTGCAGAGTTGCCTGCACCTGATGGCGATGAATCAGGAAGGCAGGCGTGTCCTGGGCCACAGAGCAGTCATGGCTGTCAGCCACCAGGGGGCTCCATTTGCAACTTTGGATGTGGCTTTGGCCTCTTTGTCCAAAGTGACCTTGGGGCCCCCAGACAAGAGACAGGGAGACTGGAGCCCAGCCCCACCCTCCCGCACATACCTGG
TAGGAGAACAATAACCCACTGGACCACATCCTGGTAAGGAAGAGCTGCAAAGCCATGGCCTCATCACTGTAGACATAAGCTTCCAACAGTGCCCCATTGTGGCATTTGATTTAACTCAGCCCTTCAAAAACATGCATTTCTGACTTAAATTCTGCACACCATCACCATATCCCCAGCAGATGTCGCTAACGTCTCACATTTTGGTCATGCCAGCAGCACGCATCTCAGGCAACAAATATTTATTAAGCAGCGAATGTGCATTGTGCACCAGGCTGAGCACTTTGTAGATAAAAATTCCTGGGGCATGACCCAGGACA
GGGGACAGTTGAAGTACAAGAAGAACAACGAGTGATGTGCTTGTCTGTTGTGTCGGAAATAACCCAGCACGCGGCACTTCCTGTCTCTGGATAAGGTAGGTATGCAGCCATGGCACGTGCGGGAAAGCGGGACAGCGCCCTCTAGTGTTGGAAATCCCACTCACAACTAGCATTGTGCGATCATAGAGCGCGCTTTTGTTTATGCCATCAGGACGGGTGGTTTTTTGTTACTAAATAAATTCAAGTAGATACTTGGACTAAGGCGTTTTATATTTTTCATTAGTGGGTGGG
TTCACCTGCTTTGAGGCTGCATTTACCTTGGGCTTGCCAGGCAGGCGGGAATAGGCTGTGTGCACCGCATGCAGCACCCCCTTCTGGGCCATCTCCAGCATCTCCTCCTGGTAGATGTGGTCCTCATCTGGGCGGCGGCACCCAAACACCAAGGTCATGCGGCCTCCCCGCACTCCTGCAGGAGTCCCGGGCTGTTGTTACCATGTTGGCCACCAGAGGGCGCCAGGGCTCCAAGCCCAACTGGAATTCTCACTTCACTCCCACTAGCTATTTAATAGCATTATCCCCACTTTACAGATGAGGAAACTGAGGCCCAGCGCATTCAGATCACTCATCCATAGTCACAGAACTGAAAGTGCGGATGCAGAATTCCCTCAGCCAATCGGAGATCAAAAGCAGGGACTTTCCTGTTACCTCCACTCCCAGGAGAGGGAGCCCTGGCTACTATGCGGGAGACGGAAAGGCAGCCATTCTAACCCGCAGAGGCCCGCACAGGGAAGCAAACTTGGGAGGCCTTCCCTCGAGA
TTGATGATGCATTTTAGAGGCTGTGGATTCTGTTATCCTTCTCTGAAGAGATGGTTCTCTGGGAACGGGGCATTTTGGCAGGGAGTAGAGGATGGCCCTCAAGACAGCAGCAAGCCTTAACTGCACTTACACTTCATTCCCTCCAGGTGGGGTCCTGGAGCTGGTACAGAGCTCGTCATTGACTTGGAATTCAGTGAGTCCATTTGCCTTATTGGACACACAGTGAAACCAAGGCCCGGGGAAGAAAAGAGGCTCACCCAAAGTCAGGGCAAGGGAGGGGTGATGGGCCAAGAG
AGAGAGGAGACTCCTCGTCCTGGGAGAAAGCCGATTTGTCATCTCTTAAACCCCAGGGCATCCAGCGTGAAGGAGGTAGAACTAGGCCGGCCCGCGAGGAGGCAGGGGCAGGCGCCAGTGACGCAATGACTGCAACATGCCGCCAGGGTGCAGCAGAGCCCGACCCCGGGTTGTTCCATCCGCAGCAAACAATTCCTAACTCGCTCCAGGTCTTCCTTCTTAGCTGAGTGGGTTGAACCCCGTGGAAGTAACCCCCCGCCCATTATGATGATCCAGCCAATCACCGCGTGATCT
GGCCAGGAGAGGGACTAGGTTGCTGGGGGGTGATGGGACCGTCCTGTTCAGCTGGTTCAGGCTTCAGCCACCCTGTTGAGCAGGTTTTCCCATCGTCTCTCTCGAAACTGGCCTGGCCCCTGACTTTGGAGAGCAGTGCCATGTTTGACCACCAGAGGGGAGGAGTGAGCGGGCCACGGGAGCCACGAGTGTGGGGAGGCTGCAGTGCTGCTGTGTAGCATTTCTTCCTGGTGTGAGCCTCTCCACAAGCCTGTTGAGTGGTTGAGCTCTCCACAATTCTGCTCATTTGGAGGTTGGGGTTAGGGGTGCACAG
CCTGAATCAGCGTGCAAGTCTGTGTTTCCTTACATCTCTCCCAAAAGAGCTGGGTGGCAAGCTGAGCCCTTTGCTGCAAGTGAGGGCTGCAGTTTGCACATCCAAGGCCCCAGATGGGCCTTGGCTGGCATCTAGCACCACCTACTGGCCACGGAAGGAAAAGCAAAGGTCCAGCTGCCACCTCTCCCCCAGGGCTCCTGCAGTCACGCCTTGCCTGGATGCTGCATCCCTTCACACCCTGATTATCACCCTGGAGCCCCATCTCGCCACCCAAGGGCAGAGGGCAAACTTCAAAGG
ACTGAATTCCATGTCTTTATATGTAATCCAAATCTAGTTATTCATCAATTCATTGATTCTTAATCATGGTAACTTCTGCCCATTGGAAAAAGGAGAGTGCATTGGCTAAAAACCCACTGCTGCCACCTAGTGTTACTGGGCAAGCACTGCCTCAGCTTGACACCTTGCCTTTGTGCATCAGAAAGACATCATCCTTTGTATTGTGACACACACACACACACACACACACACAGAGATGTTACTTTAGCAATGATCTTCATAATTAA
GCGTGGGTGGCGCTGCCCTCAGTGCTGGAGGCTTGGCAGGTGTAGACCCCAGAGCTGCCTCGCTCTACCCGGCGGATCCGCAGCGTCCCGTTCTGCACCTAGGGAAGGAGTGGGTGAGGAAGAGTCCTTTCCCCTGCCAGCCTCAGATCCTGCACTTCCGAGTTTGGCCAGCAGAGGGAGGCAGCACCCCAGGCTCGGGGCAAACAATGCCAAGCCCTTCTTCTGGCCCATCCTCCAGCCTGGCCTTTGCCTCCTCTGTCCTCTGGCCCCACTGCCAGGCCCCCACCTTCCCTTCACACTCTATATGGCTCACTCT
GGACCATGGTGTGCTCAGGATATTAGGGGGTGCTCAGGATCATGAGGGGGTGCTCATGACACCAGGGGGCACTCAGAATCACAAGGGGACACTCAGGACACGAGGGTTTGCCCAGGACCACCAGCAGGCACTCAGGTCACCAGGGGGTGTTCAGGACCACCAGGGGGCGCTCAGGACACCAGGGGGCGCTCAGAACCACCAGGGGGTGCTCAGGACACGGGGGGGGGGCGCTCAAACCACCAGGGGGCGCTCAGAAGCATCAGGGGTGCTCAGGATATCACAGTGCCCTCAGTACCACGAGGGGGCGCTCATGACACCAGGGGCACTCAGAACCACCAGGGGGTGCTCAGTACACGGGGGTTCTCAGGAAGCAGCTCCAAATCAGGAGCCTGAGAAGCTGTGATTTTCTTTTAAACCTTGGTGATTCCCGACCTGGTCAAGCAAAAGTCTTC
CATAGTTCTTTTGTGTCTCCCAAACAGATCCAGTGATTCCCAGAAGTCTGCAGACCCCACCCCAATTAAGAAATTCAAGCAAATTTCAGACAGGTGGCCACATGCACAATAATATGGCATATAGTGACATCTATTGGTCAATTGTGATATTGCATCCAACTTCCTTTCACAGGAAATTTAACAGGAGCTGGTTGATGTGGAATTATACTAGTCTCAGGTATAAATCAAAATAAGAAAAATTCCTTTCATACAGAGAAAGC
GACCTGGGACGGGCGATCCCTCTGGGGTCATGAGTATGAAATAACGGGAGGTGGGGATGGAATGGTCCACTGGGGAGTAGGGAGGTGGAGAAGGAACGGTTTGCAAGGCATTTGCACAGAAGCTTCCTTGATCGCACCACTAGGGGGCCTACGGAAGGAGGGGACAACAAATCAAGGATGGAAACATCCTGCCAGGCGATACCACTGCGGTAGGCAGAGACAGAACAGTCAGCTCTGGGAGGCACCACTGGGTAGGGGGCTTGGATCAAACCATTGTGTGTGTTGGGGGGACTCGAAGGGCCG
GTGACGAGGTAGGGTCAGAGGATGGCATGGGTGAGAAGGGTCCCCTTGCCTCCCCTCTGAACGCCCACCACCAATACACACACACACACACACACAGACACACACACACAGCCCAGATCCCTGGCAGCAAAATGACCTTGGCAGCTACCACTCCTCAGGTCGACAGAGGGAGCCCTCACTCTGCAGTCCCCTTGGGTCCAGGCCTGGCTGGGCTGAGCACTCTTCCTGCCCAAGGTGGCCCGCCCGCCCCACCCATGGAGGGACATTCCGATAGAATGTGAGACTCAGGCATGGTGGGGGACAG
TCCAGTAAGGACACTGAGACTCCAAGTCATCTGCCTGTTACTGAGCCTATCTTAGGTAGCTCAAATGCTTTCCTTAGTGACAATTTCTTCCCAGCCCAGACCGTGCATCTATGGTTGGTGGTGTTACTGTCCTCGGTACCATTCTCCCGCCAGCAGGGGGCGCTGCTTCGCTTCTCCCCCCCAACTGCTGTAATTCTGTCCCTGCTTTCTGTCTCATCCCGCCCTCCTAAGTTCATCAGGTCCCTCATGGCTCCCACATGCCACTCTGACTCTTCCAATCAGATATAACATACCAATGAGATACC
CTATTTTACACTCCCTTGGATAAATGTCATCTGTAAACAAACAAACAAACAAAAAAAGAAATCACAATAAGTTTTGAAGTATTCCCCAAATTCCAGTGTTCCAGGATCCTTGAGTCTTGAACTCAACATAGATGCAGACTGAACACGTCAGCACGTCATTCTGACTTCTGACCAGAAGGTGGCAGCAACATACCTCGCTTTATTTTAGGGGCCACCAACAAAGAGATTTTTTGGGTGCCTCACACGCATTCAATTGACCTAGGTCCCGCCGCAGACACCACGGACAAAAAGATCAGTACGATCTTATCGTTGCCCTCAAAGATCATATTGTCAGGGAGCGGAAAGTCAGAGGCAG
TTCTAGTAGGCGCCGAGCAAAGGTGGCAGCTGTCTTGAAGTTCTTGAGCTTGAAGAACAGATTGAGGGCTGTACGCAGCACCAGGATCATGTGCACAGGCTGCAGGTTTGAGTGGGTGAAATAGGCTGCCATCTGGTGGACAGAAAAAGGAACACATGCCAGGTTGATGCTACACCTGGTAGAAGTCATTTCTAAGCTGCTACACATGCATAAAAAACACAACACAAAATAGGATGATGGGCTATAAAGCTGAGAGGTCTTCTACCTCCTAGGTATGGAGGACTGGTGAGATGAGGAAG
CTGAAGAAGCAGAAAAAAAAGAGGGAGACATGGATCGAGGGTGTGATCAGAGCAATGTGTTGGTCTGAGGACCCTTTTCTGGTTCCCTCGTCCTCCATTCCCTCCCTTCAGCAAGTTGAAGGCTGATTTGATTATTGCTTGTTGAACACTGTCCCCTGCTGGCTACTAGCAGAAACATTTTCCCTCTTCCCTATCCCTAGCTAGGAGCTGCTGAGAGCCTGAAAAAGAGAAGAAATGACCTGACTGGGGACAAAGGACGAAGGAATTGCAATTCTGCAATCTGGAATTCTCTACTTGTCAGAGATT
GTTGCTGAGGGACCATGCTTTGCGGATGTGTGGCTGGGGCGGAGCAGTACTAGATATTCTCACACCCTGACTGCTGGCTGACCACCAACCCTGGAAGCACAGGAGGGCCCCTTCCTAGTGCAGTGTCCTTCCAGCGCCCTCTGCTGAGAAAGCTTAACATGCTCACTATAAAGGAGAAATGTTTAAAGGAATGCTGACCATTACCACAGAACATGGGTTAAAGGGTGAATTTGGAGCTGAGAGGCAATGCGTTGATAACTGGCATGCTAGATTTGTATGAATATCTATTTT
ATATTTTAAAAATGAGCCTCTTAAGTATTTTTCTGAATGAACCTTTCTTTGCCAGCACAGTTGTTAAGAGCAACCCTGAGCCATTAATGGGCAGGAACAGCCTGAGACCCCTGTGGAGTCCTGAGTCAATGTGACATTGGCCTCTAGTGGACAAAATTGAGAATGCAGCAGCTCCAGGTAAAAGATGTCCTGTGGCACTAGTCACAACTGAAGGAAATGAAAATCTCAACGTTTCCTTTATTTTTCACTTCTACCATGCAAACTGAATTACATTACATTACATTACAAGGAGAGCCCATTGT
TGCTTGACCACTGCTGTTTCTGGGTCCGGGCACATAGTAGGTGCTCAGTAAATATTTGTTGAGTGAACTAGAGCCAATGAAAGAATAGCATTTTGTCCTCTGCTCCGGGTCAACCCTGTGAGAGGAACCAAGTTTTGGTGACAAAGGCTGCCATCTGCAGGGAATAGGTGAAATGGCATTATTCAGAATTGCTAAATCCTGAGGACCATACAATCGATTTTGAGGCAAGATTAACATATATTTTCTCCTTTCGCTTTCTGGAGAATTAACATCATCTTGTCTTTTCCAATTAA
TACCTTATAAAAGTGTTCACTTTTTGCTCCAAAGGCAAAGTGGCACATTTAAAGGAGGATACTTCCTGCCCTCCTCCCAGACTTGTTTTGGAAATACATTCACTTTTCTTGTGCCAGGCCTCGTTCTTGTTAACTGTGGCGAGCGACTAACCTGCTTTTCAGTTATACCAGGAGGGGGCAGTACAACACTGCCTGAGTAGGCTCCAGCTTGGAGGCCATTCCCCAGGGAGACTAAAAGACCCGAGGGACTCAGGACGATTTCCCAGGGTAAATTTAACATTTAAGAGACAATAGAAAAAAGGGATCCTGA
GACACTGCACATGCGCAGAACGTTTCCCTAGCCCTACTCCAGAACTACGCTTCCCAGAAGGCCCGGCTGCGACTCCATCTTGGATGACGTCGTGAGGCGCGGCCGCCTCCAGCGGCCTGAGTGATTGCTGTCGGGTTTCCGGGAGAGGGCGCTGTCCTTGCTCAGTGATGGCCGGAGAGCTGCACCCTGCACGTCTGGGCTTGAAGACAGAAATCCACCGTGAGGTGCTCCAAGGAACACTGATGGGCAGTTTTGTTAAAGTGATTGAACTCCGTGGGTACAGGAGTACGTGGAGTAATGAAGGATAATG
AGTCTCATCTAGTTAAGTGGTAAAGCCAAAATCCAAATCCAGTGAATTTGAGCCCAAAACTGAGTTTCCCAACCCTGCCCTGAATAGATAAAGGAATGCAAGTACGGAGCTGTGTTGTAATTACATATTTTCCCCGTAGGGGGCTCTGCAGCATACACTGAGCTTCCAGGTGTTGATCAAGAGTCCCAGAGGAGGTGGCTGTGTGCCTTTGAGGTTTCTCCCACTCCCTTGCACTCCCTTGGACCTGCTCCCCGTCTCCTCTTGCCCCAGGGCCATGACCCAGATATTCTTAAG
CCAAATCAGGGATCCTCTATTTTTTTCACTCCTGGGTGACCTGCCCTCTGCAATGCCTTCCTGCATTGGTGGCCCCAGCCACTCAGCCAGCTCACAGGTTCCTGGGGTAGGATGACGGTCACCTATCTCCCCCTGGTGTCGGCTCTTCCCATTGCAGCCCCGGGAGATAGAGGGCGATCTCCGCCTACCCGCCAGCGAGGCCTGGGGAGCCACACCTAAGACGTGGGTCCAGGGTCCTTCTCCCTACCCCATCCTCTGCGGCTCTACACCTGGGCCATGGCAC
CTGCCTCTCCAGAACTTCCCCTTTGACCCTTGACTTCAGAGCCCTGCCCAGCTCTACTCCCTCCAGGCCCTGCACAGCAGAGGGGAGCCCAGGAAACTGCAGCTCCTACTCTCAGAAGCCATTTACCTGCACTGCACCCACTGGTGGCCACAGAGAAGAATAACAGGAAGCAGAGTCTGGTCATTGTCCTCTAAGGAAAAACAAGATGCACAAGGTCACTGGCTGGCCCTTCCTTTGTCATCCTCTCGTTCTTACTTCCTAACCTTTCTGAGTCAGGAATCCT
TTCCTTTGTGGTCTTAGGGAAAGGCTGGCATGAGGTTGCAGCACGGAGGGCAATGTCACATAGCAAGTTCCTAAAGGACAGGAGGTACCCAGCGAGCAGTATGAAACAAGCGCATAATGGGTGTCCAGGACACAGTAGGCATTCTTGGCACATAGTAGGGCCTCAGCACTCACTGGACAACTGGCACATAAGTGGGTGCCATGCACAAGACGTTGGCTAACTTGGGAAATAACTAAAATTCCTACTACAGGTTCGCCCCCTGCCGGAGGGCATCTTGCAAACCCAATTCTTCCGTAAAGCAAACGTCTGCGCCCCCCGGCCGGCGCAGGCGCACTCACGATCGCGGGCAGGTCCGCCGAGCGCAGCTCCCCCTTGCGGAGCTCCAGGGCGTGTGCGGCCTCTTCTGGGCATGCGCAGAACCGCTCTATGTCCAGCTGAGGGAGTGCGCTGTAGCCCTCGCGCGCATACTCGTACAGGAGGTTCCGGTTTCGTTTCTCTGTAGTGAAACTTCTCCTTGGA
GGCTGCAGAGGTCCTCCCAGTCCCTCCGCGAGTGGGTGAGGCAGGCCTGGGCCAGAGCAGAGGGAGTGGAAGGGAGCGCGAGGGCGGGCGGCGGGAGCACACACCAGCAGCAGGCGGATGAAGGACAGAAGGCAGTCCCACAGCGCCCCCTGGTGCTCGCTGCGGAACACGTGCGGCTGCAGCAGCTCCAGCAGGCCCAGCACGTGCAGGAAGCAGCTCAGGTGGTTCTGCTGCCGGAACTCCTGGAAGTTGAGGTGGGTGCGGCCGTGCAGGAGCGCCGCGATCATGGGCAGGTGCCTGCGGGCGCGGTG
AGAGCAGCCCCAGACTCACTGCCTGTCCAGGTCTTAATGATCACTAAGAGTCATGAGTGAAGGCTCACTGCCTACCAGTCATGTCCCACAGCCTATTCTAGCCCTTTCAGCCAGCATCCTCATGCAATATCTCACCAGTGCCAGGAGGGGTCGCCTGCCCCAGCAGTGCCTCTGAGCCCTGGGTAGTAACAACAGCAGCTGTACTCCCCGATGTGGTACCCCCTGCCCCATCTCCCACTGCCGTGCTGGGGAAGTAAGTATAGTGCGTCTCAGCAGCTG
AAAAAATACAACTAATGGAAAGGGCAAGAAAAAAAAAAGAAAAAAATTAAAAGTGATTCGGAGCAGTATTCCTGCAAGAAGCTCCCGGCGCATGTATATTTACAGAAAATATGTACATGCAGCAGGCCCAGAGGCCACCAGAGGGCAGAGGGCTTCTGTAACAGTTCAAGCCTCTGGCTGACCCAGGGACTGGCTGCTTCACACTTGCCCCCATGGCTCCGAAGTGGTAGGAGACAGGTTCCCTCACACCGGAGGCAGATTCCAGCTCCAGCTATGCCCGCA
CCGGATCTCGTCAGCCACCGTCCTCCTCTCCGTGCCCTCTCGGCCACCGTATCGCCCTTCGCCCGGACCTGCGCCTCCACCTCCCTTCGAGCGCATGCGCACTGCCCGCGAGTCCCACAGCTTGAGGCGTGCTTGGGCTCCGGAGCCCGCGCGCTCCCCCTCGTGGCCGCTGCTGCCTCTGGCGCGTGACGGTCCCCGAACTCGCTCGTCTCCTCTGCGCTCTCCTGGCCGCCTCCTCTCCCCGAGCCTCCGCGTCTTGCTCTGGTCTGGGAAAAAGCGCTTGTGAAAGTATTTGCTGGAGGCTGGA
TCTGTGCCCCGTGGCCCCTGTGCTGGATGTGGACAGGCCACGGCACAGGCAGGCTCTGGGCAGGGGGCAGAGGTGGCCTTCGAAGGTGCTGGGTTCCCAGGGGCGCAGCATCCCCGTGGGACAGCTGTGGGGCACAGAGTCCACCAGGGGGCGACAGCGCTCAGCCAGGCCCAGCGCCCGAAGGGCAGGGGCGGTGCGGGCAGGGGCGGTGCAGGCAGGGGCGGTGCAGGCAGGGGCGGTGCAGGCAGGGGCGGTGCAGGCAGGGGCGGCCAC
AGTGCTTTTTTTTTTTTTTTTTTTTTTTTTTTTTTTTTTGCTGGCTATTGAGCCAACACCTGCCCCTGGCAGTGCGTTTTGAGCGTTTTTGAGTTTTCCCCGGGTTTCTGGAACCAATCCCAGCCCTGTCTATGCGGTGATGGCGTCTAGAGGGCGCTCGTCACCAAGCTGATTGCTGGATTTCCATTCATTTCCAGAGAAGTGTGCAGTTCACATAATAGAACCATCCTTGGCCAGGAGGGTGGGATGTCATTTCTTCCCTCCCACGGTCCCCTTTCCTCTTCTCTGACTCCAGGACACTCAGGCTGGC
ATCCACCCGCCTCGGCCTCCTAGAGTGCTGGGATTACAGGCGTGAGCCACCGTGCCCGGCCGAGTGTTTCAGAGTTGTATTAAAGATATTTTAGCTCTCACTCCAGGATGTTTGTGCTGGGACATAATCACCAGCACTACCTCATCATCACCACTAGGGGAACTAGAACCAAAGGAATTATCAAACTGCTAGGTACAGTGTTTACCTTCACTGATTGCTGCTCAATATTGTATTAATGTTTTTTACTTTGAAGCATATTTGTTTTATGCATATTGAAATGCTTTAAAAATTCAAACTCTAGTAG
GGTCCCTCATCCTTCCAGGGAAGAACCAGTGAGTAGGTGTGGATATCCTGAAGCTAAGCTAAACTCTCCTCTTAACTCATGGGAAGGCCCTAGGCCTCATTTATTCTTCTAAATCAGTTCTCAACAACAGGGTGCACTGCCCTCTAGGGGATGTTTTGGGTATCTGTGGGGGGATTTTTTTTAGTTGTCACTGTGTGTGTGTGTGTGTGTGTGTGTGTGTGTGTGTGTGTGTGTGTGTGTTGGGGTGGGGGGTGAGGTGGTGATGGTGGTGGTGAAGGTTCCTGGTATTT
TTCTGTGACCCTGGACAAGCAAGCCAGGTGACCTTGGGCAGGTGAGCCTGCTGTCACCAGGATGGATGGGCAGCAGGCTGGGGAGGTGGGTCCCCTACAAGCAGAAGAAAATTCCATGCGACACATCCTTTGCTGCCACTAGACGGCGCCAAGAGACCGTTCCGTTCTCACCACGCGCTTCAAACTCCAACCTGCTGGGGTCGAAGCCTCCAGGAACCAGATCTGGTTCAAGCCTCACCCTGAGGCTCATTTGACAAGGAATCAAGACAGAAAG
CTCTTCCCGAGGGCGGTGTCTCCAGGAGAGCCACCTGCCACGCCTTCACCCTGCAGGGCGATGGCACCTCCACAGCCTCTTTCCAGGATCTGCCTCTGTGACCACACGGGGTTGTCCTGGGCCCGAGCCTTTTCCCACAGCGCCGCCTTGTGGACACCTGTGCAGGAGCCAGCAGCCCGCGGAGGCTACCTGCTCCGGGTGCACATCCTGTAGGGGTGTGTGTGGGGGGACCTGAGGAGGGGCCCCACAGAGCTGCCTGACCAGGTGCTGCCCTGGGCCCTGCATAA
TGGCGCTTCCCAGGGCCTCTTCTCAGGCCTCTGTGATGGGGGAGATGGCATCAGAGGCCAGCACCACCCTCCTAGGCGGAGTCCTTAACAAGGGACTGGCTCTCCAGTGAGAAGCCACCTTCTCTGCGCCGCCACCTTCAGGCCACGAGCTCTGCCTGTACCTTCTGATCACCACCGGAGGGCAGCAGAGAGCTACCTGCCGTGTTCAGCCAGGCGCTCAGCCTGTCCCGCTGGTTCTGGAGTTGGGTCTGGAGAGGGTTGAGTGGCTCTCTAAGGAAAATGAGCAACCCGAGAAGCCTGCGTGGAAGGGGATACTGAGGGCTAGTCCAGCGCTAGGTCTGTTGGC
TCCAAATTTATTTTAACCCAGAGTCCTTTTTTTTTTCTGACAGCACCTAACAAGATCTTTTGCAATGCTCTTTGGGAAATTATATTAGCCTAATTACTAATTTCCTGGCCCTCAAGGTGACTTGCTTGAACTTGCCACCTTCGCCACTAGGGGGCAGCATTGGTTTACACAGGGTGAACAAACGTTCAATTCTAAACTAATATTCTTTGGTGGGAAAGTGTGTTCATTTTGGTTTGTTTTGAAGAAGTCACTTCATACCTTTGAACTGGGGTTAAGCTGGTTAA
CATGGACTAGGGAAATAACCATAGGCTTGAAATTAGGCTATGGCCAGAATTTCAGTTGGATACGTCTAGTTAAAGTGATTCTTCAGGACTTGTGAAAACTTGTTGTAGTTTCTGAGTCTGACATGGGGTGGCGCTCCTAAACCACTCTCTGTGCGCAAAACCTTTGAGCAGGAACTCAGGACATTGGAAGTGTCTGGGCCCTGGGCATGAACCTCAGTGGGGTAAGTCAGAAGAGAGCATGAGCTCCTGTTTGGCCCAACA
AGAGTGAGAGTTTGGAAGGTGTCCAAATTTAATGTAGACATTATCTTTTGGCTCTGAAGAAGCAAACATGACTAGAGACGCACCTTGCTGCAGTGTCCAGAAGCGGCCTGTGCGTTCCCTTCAGTACTGCAGCGCCACCCAGTGGAAGGACACTCTTGGCTCGTTTGGGCTCAAGGCACCGCAGCCTGTCAGCCAACATTGCCTTGCATTTGTACCTTATTGATCTTTGCCCATGGAAGTCTCAAAGATCTTTCGTTGGTTGTTTCTCTGAGCTTTGTTACTGAAATGAGCCTC
AAGTAGGAAATGGTTAGGGTCCTCCTCCCTGCTCCCTTAACCTGGAACAAAATCTCCAATAACATTTAAAGCCGAAGGATCATCTCCAGCACTTCATTTCACTGAACTTCTTTTGTTCAACTTTGCCTGCATCTAGCGTTCACACCTCTAGAGGGCACTGTTTGCCTTGAAATGAAAGTTCTTTAAGTTTCAATCACCTTTTCCCTCTGGGGTCTATTGTTTTTGCTCTACAGTACTTCGTTTTCTTCCAGAAGGGTTTTCTTTCCTTTTGTGCCCGTGTATTTGTGGGAGCGTGCGTTTCTC
ACTTAACTCCTAGGAATCTGCTTAAATTTTGACTTTGTAAATTCAGCAAAGAAAACATTTCTTTCAACCCTAAACTTCTCAACTAGATGAAACTTTTATGGGAATGCCGTGATTCCACGCGGATCTCTCGGCACATGCTACCCCCAGCCACTAGGGGGCAGAGCGACAGACTTGTGGTTTGCTGGTCTCTGGAGCTTCTGGAGTCCCCTTGTCCTCTGCTACAAAAGCACAATGATAGCTGCTACTTTATTCGTTACTCCCTTGTAGGGAAAGTAAAGGGATGGGGCTATGAATATCGCTGCTTACACATTGGGAAACTGGGGCACAGAGATGAAATGACTATGAGCTGAAAACAAGACGCCAGTACATACAGAACATAGAGTTTCTAACATGAGCCAGTTCCCCGTCCAGCTGGCCGTTCACCAGGTGTCAGTGTTTGTTTGCCTTTTAGCCATCAGTCCCTGGTAAACCTCCATGTCTGTGGTCCTCAAGTCGATTATGGTTGAGTCTTCCTACTCTTTTTTGTG
CCTCCTCCCCTCCCAACCTGCCCCCACCTGTGGAAGTTTGAATCTGAGCAGAGGCATTCCCCCAGCATGAACCTGGACACTTGACTGTCCGCCCGCCTGGAGAACCAGTCCTTGGTGAAGAAAGAGTGCCCTCTAGTGGGCATTGGCTGGAGCTGCTCCGGACCCACGTCACTCAGCCAAGGACAAAACAACCCGCCACACGGCCCTCCCGCCAAGGATGATCTTGACTATGCCTTTGGGTTTGGTTTGTTTTTCTCCTTGTGTGAAGAAAAAGAAAGAAAGAACAGCAG
AGACTTTAACCCAGGCAAGTTGGCAACAGCCCCACATACCCACCCTCTGGCCAACACACTAGACAGTAAGTAGGTTTTAGTCTCACTGCAGCCACCCCCTCAATCCTCCTATTTCTATTACCCCCGTGCTCTCTGCTGCCACCTAGTGCCCATGTGCTGCCTTCAACTCCTCCCAGCCCTTGCCCTGAGTGGGGTGCCCATCAAATACTTAGGAAGAAAATGTCACTTCTCTGGGCCTCAGTTTCTTCATCTGTGAATGTTAGGGCTGGGATAATTGCCCCTAAAGCCATTTTCAATTCTTACT
CAGACAATGCTGCTGACCAAGCAGGCCAGGCGCTGAGTGACTGTCCCAGCGGATCTCCGAGCAGGGTCCCTTGAGCATTAGGAATGCAGCTTCTCAGGCCATGCCAGCCTGGCAGAACAGGAAGGGAGGGGTACAGCCCTGTGGGGACGCAGCTGTGGCTCGAGTGACACCTGCTGGCGGCCTCATCTCATCCGCTCTCTGCGAGTCTGTGGTGGTTCTAGTCGGCGTTTCACGGGCAAGGTTTAGGGGGTTTGTTCCTCAGCTGGGGTCCACCCACGTCTTCCGACTTCCTCTCTCAGTGTTTGG
TTCTGCATGGCTGGAAGATACCGTATTTTAGGTGGAGTGGTTGGAAATAAACTGGAAAACTTGGACCAGTTCTCCAAGCTCCCACCTGGGCTGACTCTCTAATAGAAGGTCAACTTTTGGCAGCTCAGCAGCTACCCCTACTGGCAAGGCAGAGTTGGTATCATGAATTTTGAATAGGGTCTTGCCTGTCTTGGGAGCAGCATTTCTTCAAAACATGTACTATGCGTTAGCACTTCCAGCTCTAACCTTCATCCTCACCCCGCCATTAAGCTATTCTATGAAAAAGG
GGTAAAGGGAAGAGGCTACACACAGAGCAGGAGCAGGGGCTATGGGAGTTAGGGAGGGAGCCGAGGGGGAATTTTCCCTTCACAAATGGCAGGGCAGAACACCAACATGAGGAACACAGTATATGCATGGTGCTGTCTGCAGTGACATCTTCTGGCCATTTGTGGAAGAAGTTTTCTCTGAGGCATCACCGATTCTTGAGAAGAGGAATTTAGGAATGTTGAGTTGAGGAGGTACACCGAGACTGGATATGAAGTTGTGATTGTGGTACATCACTTAACACAGTCCCAAAGGAAAGACCCCCAC
GGAATGAAGGATCGAAATTGTGGGAGAAGTCTCTGCCCGCGACCCCTGTCCCCTGGCCGTAGTCCTGGTCACCCGGGAAAGGACCTCAGCTGATTGCTGAGAGGAAGATTCAGATACTGAAGGTAGCGCTGCAGCTACTCGGCTCTGCCTCTAGATGTCACCCTTGGAGTCAAAATAACAACTGGCTCCCGAGAGCTGCTCACATCACAAGGAAAGGACCCAGAATGTGCCTTGCCCCTCAGGGATTTAACAAACCCCAACTGGTGAATTAGACATATCCGAACCCC
AGGAGCTGCAGAAATGCACCATGCTTCATTACTGAGTTCGAATGGGCACCATTTTACATTTACGTCAAAAATTATCTCATAGCAAATTAATGTTTTCATTGTGCAGAAAGGCTGAAGCTATGCAGTGTTAGCGGCACCTAGAGGCCATTGCGAAAATACTTCAAAGGGATGATCTGCAAACAAGGACAAAATGATCAATAGATGAGTGGTGGTGGTGAGAGCCCTGACCCCGTTTGAAAGTAAGAGTAGTCATTGAATCAGATTGGCTCTCTTGGTGACCATATGAAGCTCT
TAGAGAGAGAGACCCAGGTCCCCAGGAAAGCTGGGCCCAGGGCTAGGGGAGAGTCCAGGTCCAGGGCTCCCAGACCAGCATATGAAAGACACCCAATCACCTAGCCCGGCTCCAAACCACGGGCTGCAGCGCCCCCCACTGCCCAGCGGGCAGCAGGCCCTGCGGCCACGGCCCCGCCAGCCCCAGGCCAGCCTGCAGCCGGGGCCTCCCCTAGAGCTAGGCGGGATGGCATTTGGGGATTTGAGGAAGTGAGCCGGGATGCCTGAGACTCAGAATGGAGAGTGGGCAGATACAGGCCAAGGCTGGAGAAGGGGGCACCACTGAGGGGGTCTTGGAGGAGCCTATGCCATGTCCAGCACCTCCTGGGGAAGCCCTGAGGACCGGCCACAAGGGGGTGCCAGGACCACGTGCCTCTGCCTGGCGGAGCCTCTGGGAGGAGGAAGAGGAGGAAGGGGGAGAAGAATTTCTCTCCTGGCCCTGCTGCCGCGTCCCACTTCCCTCAGACTTCCAGGACGTCCTCTCTC
AGTTCTGATGAACGTGTATCCTTTTCCAGATGGCTTTGTTTAAATGCAAATATATCCCGTAAGATGACTAACATGAGTCCAGGGGTACAGGGACTTGATGACAGAGGTGGCGCAACTGTGCTCCCTGGGACAGCCTCTAGGCGGCGGCCAAATGCATGTGTCTGCAGGCCCCACCCCCACCCCATGCTAAGCAGCTCTACTTCTCTCTCTTCTGTTGTATGGACTGGGCTTCTGCATGAACAGCTGTTTGAAGAAAGGAGTCCACGGTTAAAAGTATTTGAAAACCACTGGCTTGTCAGATTTAACAGAAGAGAGCAGGGCAGGAAGGCAATGGGATGTAGAGAAGTCTTGTTTTCCAAGGCCTAGAAGAACTCTGCGAGAGAGGTCTGGAAAAGATCATGCAGTGCTAGAAATGAACACGAGAGGGCAGCCTAGAGACACTGGCAGCCTTGGCCCTAGTCCCAAAAAGGGAAATTTTCCTCTTTCCAGATGTGACCAACCCCTGGCTTAGACTGCCTGCCTCAGTCATGTTTTTCTTAATTTCATTATTAAGTAT
TCACAGTGCTGATAAGAGGAATTTAAGCCCAGATTCCTTTTACTACAAAGCTTGAAGCTCTTTCCCCTGTTTGCCACAACAGCTTTCATCCTAGGCAAAGTGGCCAGGACCCGAGCATGGTTTCCACCTGCTGTTGTAGCCGTGCTCTCCCACCAGATGACGCAATCACCAGGTTAGACTTGATCTCGAGGGAACCAGAGGAGGTTGTAATTCACTACACCCACAAACAGATTTAACTGAGCAAATTACTCAACAGCCAGAGTTGAGGTAACTACAAAGCTG
CTTCATTTTACGTGATAAGGCCCACCTTTTTGGGTCTTTAACTTCCCTCACATTTTTCTGATAGGGCCAAGTGGCTGTTGCTGGCAGCTGCTTCCAGCTCATGAAGTCAGCCAGGGGCCAGGCAGGGCAGTACGGCAGGGCTCCACCAGAGGGGAGCAGAGAGCTGGGGCTGGGGCTGGGGCTGCGCAGGTGAACCTCAGCGGCAGAAAGGAGGCAGATGTGGCACATGGGCTGGGGGAGATCTCCGGGCTCTATCATTAGAGGCTGAAGGTTTGGGGGTGTGGACTGGTGT
GCTGTAGCAGCAAGGAGAATCTGGCAGAGGTAGACTGTGTGTGTGTGTGTGTGTGTGTGTGTGTGTAAGTATTGGCCATGACACATTGACACATCCTGTAATGACACTATCTCCCATGTGCTTGTCATTCTCCAATGTGCTAGGCTTCAAAACCTCACCAGGGGGCGCAATTGTAATTTCTCGCATTCATTTCGTTCATCAACCATTTATCTAGTTAGCCTCTACTGTATGCCTGTCACTGAAATGCATTGTTTTGTTTTAAACCTCATTTGAATCCTGTGAGGTAGATTGAATTACCCCTC
CGGATTTATATAGTATAGATTAAAGGAGGGCAGTGTAATAATGCCATAACAGAGGCTGGTACTAAGCTTAAAGCACCCCTGATGGGAGCAGAAATGCCCTGGCAGCTGGAGAGAGAGCCAGCACCTAGAGCGAGCGCCCCCTGCTGGCCATGGAGGGGAATGGAGGGTGTGGGATCCCCTGCAAGCAGGTTAAGTGGAGGTTGTTTCAAAAGCTTCTTCTCTAATCTTTCTGGATACTACAGATGATTTACATGAAACTCAGTGTGATGCTTTAATAGACCAATGAGA
GGGCTGTGGTTTTATATAAATGAAAAAGGCAAAGTGAGAAAAAGAGGAAACTAGATGGCTGGTTGGGCTGTGCCCTTTGATGTCAGGCTGAAGCCGAAGACCTTCTGCAGCGCCGGTGGCGCGCTGCTGCCCCCTGCTGGAAGGTGACCTCATCTACTCACAGGCCCTGATGTCTTTTTCACACTCTTCTGCTCTCTTTCAGAACGAGGTCAACGCCATCAAATGGGATCCGTCTGGAATGTTGCTGGCATCCTGCTCGGATGACATGACATT
AAATTCATATATAGCATTAAAATAAGCTATATAAATTCATATGTAGCTTTTCCCTTAAGTAATGTGAGGCACACCTCCATCCAATACTGGAAGGTTAGCAATAGAGTCACTCTCTTGGATGTGTGCCACTAGATGGCGTGTCAGACCAACTCACTCACCTCTAAGCAACTTCCTAGCTACTTCTACACCTCATGCCATTTTTGGTGAGTCATCTTAGGCCACCTGATAAGTATTCAGGAAATGCTTATAACCAATTCAGCAGAAAATA
ACTGGAAGCTGCTGGGATGAACCAGTGCAGGTCTTGTGCCACAGGACCTTCTTTGATTCCGAGTTGGGGCTCCCAAGCCCCTTTTCCTTCGGAAAGGGACTAGTAATTTCTGATATCCGGAGAAAACTAATGTTTCCGCTGCAGTGGCGACACCTTGTGGTCAGAAAGGGGAATGCACAGGACGGTCATACGCTTCCCACCTTCCTCTGCTCCAGCTGTGGAGAGATTCCCCTCAAGAGAACCTCCTGTCTCACCAAGACGCTAATGTCACGTTGACAAGACCTAACGTTTCCGCATCCCCCC
CCAGCTCCATGGCCGCGCGCGGACGGCGGCGGGGGCGCCCGAGGGGGACCCGAGCTGCGACCGCCGCCGCCGAACAACAAGCGCCGCCGGCCAAGGGAGGGCGCGCCGGGCCGGCGCGGGGCGGACGGGGCGGGGCCTGCGTGCGTGCGACGCCGCGGACGGCGCGCGGCCAATCGGGGCTCGGGGGCGGGGCCTGCTTGCGACCCGCAGCCAGGAGCGCCTCGAGTGCCCCCTCGCGCCCAGGGGTGGGAGTACAGAGCCAGGCTCGCCATTCCATCGTATTAGGTCAGTAAGATTGACAGGCACGATACGTATCAATAACATTGCTGTGCACAACACATACCAATAACATGGATCTACACAACACATGACAATAATATGGATCTATACAGCACGTGCCAA
CCAGAGACTCCAGCACGCCAGGGCCCCTCCCCACCATGCACTCGTTCCCTCTTTTTCTCTGAGGACTCATGACATGTCACGAAAATGCAGCTCCCAGCCTGCAAGGAGCTGTGGGCCGGCACACCACCTGCGCCAGGGGCGCGCCCCCTGGAGGGCTGACGCTGCCATGGCTGCCATTTGAGGCCGGATCTCGCTGTGTCCTGTGCAGTGTAGGGTGTTGGGCTGCGTCCCTCGCCCCCACCCATTAGATAGATGCCAGGAACACACCTCCCACCCCCCAGCTGCGACAAAATTGT
CCAGAACTGGGCCTCGCAAGCCATGCTGAGGAGATTGGGCTTAGAAGGGGCACCATTCTTGCTGTCATCCCTCCAGCCTGTCCTCTGGCTTCTGGATCAACTTGGAGTGCTCATTGTCAATGTACCTGACTGCCCCCTGGTGGCCATGTTGCTCTAAGCATGTCGCTTTAATGCTTCTGAGCCCCAATTTCCTCATCTGTAAAATGGCTGCTGCTGCTATGTGTAGGACTGTTGTTGTGCTTAGAAATAATAAATAGAGATATAAAGATTTAC
GCTGAAATACCTTTAAACCTCATCCTGCAGTGCTGATTTAACTTAGTCACAGTTATCCACATCTAAGAGTATCAGTTGAAGTACTAACCCCTCTTTGAAAAAACTTAAAAACTTGATTCCTGAACTGCACTATACCTCCCCCTGGTGGCAGAAAAGAATCAATGCATCTCCCAAAGCCAATTTTACAAAACACTCCAAATAGAAACCCTGAAGCAAGGACATCTTTGTTTAAAGTAGTTTTAATATCTCCAAGACATGCAAGAAATTAAATGTTAGCAAATTATTTCATTCATCCACTG
GTGGTAATAATGTCATGTAAATACAGCTATATATATACATATACAGGGATGGAAGGCTGGTTTTTCTCCACCGGATTGTTAGTCTCAGCCGCTTGCCTGAAGCCCCTTGTTAAACCGTAAGGGAAATGATGCCACCTGCTGTCATTTCCAGGAACTGCACTAGAGGCTATTTTGGATTCTTTCTGCTTTGCAATTCAAATCAATAGGGTTTTATGGAGCATCAGCTGGGTCCCCAGTACTATACTGTGTTTAAGGGGCAGGGTCCACTGAATTTCCACAGACTTCA
AGTGATTCTTACTCCAAAACAGGGCTCGTCCGGGATTTGAACCCGGGACCTCTCGCACCCTAAGCGAGAATCATACCCCTAGACCAACGAGCCGACACAAACTCCACCTTACTGTCATCAGAAAGGAACACATAGCTATTTAGTCCTGCGCCCTCAAGTGGTTGCTCGCATGTTAGGATTCGATCTTTGGGTTGTGTTTGCTTTCTATAGATACCGCGTTTTCAATTTTCTTTCTTTTCTGTTTTGCTCTTTGAAAATCAGTAACACAGAAGACAGCAAAATTGTCACTAT
GCTCCGACCTCGGGCCTTTTCTGGACTCCCTGTGGGACTTCAGGCCACTCCCTCCTCTGTCTCTGAGCCTCAGTCTCCCCAGTCCATATCACAAAGGGCCAGTGTTGGCTTCCAAGACCGTCAGTGGGTACAAGTGTCGTAGTGTCTCTAGCCACAAGGGGGCAGTGTGGGCCTGTCTGAGGCCAAGGAGGGTGGTGACCCGCGCAGGTAGGAAAGAGCTCGGTGCCCTGGTGACTGTCTCCAGGGCAACGGAGGAACCCAGGCTCTCTCTGGGGTGGCCACACCATTTAATCTGTTC
AGGCTAGCCAGGTGGTCCTTGGTCACCAAGGCCGTGGACTACACGATAAGGGCAAAGGAATTCAAAACAAGAGTGCCCAGCCAGAGGCAAACAAGCTCTCAGGTTCATCCTTGGCTCTGCACAGCCACACCGCTGCCACCTAGTGTCTAAGGGCCTGAACTTCAGTCTTGGTGCCTCTGGCCAGGGAAATGGCTGTGTTGAGCTGTGTGTGTGCTCTGTAATGTGGGACTCCCAATGCCTTCTGGGTCAAAACAACCCCAAACCTGGTATCTGTGGCATAGC
CGCATGGGCATCCGCCGAGATCTGATACTGTATTTGCCCACATATAAAGATGAGTTTATGACCCCCATGCTTCCAAATCTACCTTCAAATTACCCTGTGCCCAATGGACCAGTAACAGGGATGGAAGGCAGAACATAATGTTTGCTGCCGCCCCCTAGTGGGCAACACGCAGGCAACATCATGAAGAGTTCATAACTCTTTTTTTTTTTTTTTTTTTTTTGAGACAGAGTTTTGCCTTGTCGCCCAGGCAGACGGTGCAGTGGCGCGATCTCGACTCACTGCAAGCTCCGCTTCC
TTATTTGGAGCTTCTTTTCTTTAGTTCGCTTTATTTTCCCCTGGTTTATTTGAGAATTTTCTTTTGAAACTACCCATGAGACTCATTTCTACTAGGAACGTTAGAAAAGTAAAAAGACATTCTTTTCCTCTCCCCTTAGGCCGGGGAGGCAGAGGGCCCCTAGTGGCCAATGGTGGAACTGCAGCAGCCCAGTCCCAAGACCAGGTGGACCTGGCTGCTGGTTGGTGAACAAGAGCCTCTCAGAGAGCGAAAGGGCCTCCACCGACTCTGACAGCCTCGGTGAGGGGTGGGAAGGGGTGGGAAGGGGTG
TCAGCTTGACTTATTACCCTATTCCTATAACCATGTGGCAGAAGGGAACACTCTAAGTAATACTACGATCCCCTCCTCCCCTACTTTGTGTTTCAGTGGGTGTCAAGGTGCTACCAGTTCTGAAAAGCACCTCTAGAGGGCATTGCTTGTCAGATGAGCCACAGTGGTGTGGTGGTAGTAAGGGAGCTCAGACACCTTCCTGGTGACTGTGGAAGCCACACACAGGCAGGGCTTAGAGGGAATAACTCAGAAACACAGGACTCATTCTCTAGG
GGAGAGTCACTGGTTCACAGTGTGACATGGGGTATCGGTACGAATTTCATAGGTGCCATTTTCTCCCCTCGCTGTGGAGAGCGGATCTCTTTAGGCACTGAGCCGCTTAGAACATCACTGCGGTTTTCAAAGAAATATGGTCTTGCAGTCCAGAGACAGGAGGTGGCGCTCTTTCTCCTGAAACAGATTGATGTCTGCAGCTTGGCTTGCAGACTGTGCGGGGGATGCAAACTGAATAAGATCTCTGCAGTCTGAAGGCATCCAAGGAGACCTGGGCAAAATGGCTGGTCAGGACTGCCTGCCAAGTA
AATAACAGGGTTGTCAGTTTTATATGCAGTGGAACAATCTACAGTTTTATTCTCGGGGATAAGACTGGTAAGGGGGTGAAAGGTGGACAAAGACTGGACAACACTGCCATCTGGTGGTTATAATGAAGGTGGCCTCTAAATGCCTGGAGACGAGGCTGGACCATCTTGAAGGAAAAGAGGGTGACGTCAGCCTGCTTTAAGCAAGTCACTGTTCGACTTTTTGATAGCCTTTTGCCTTTAAAATGTAGGTACA
GTCACAGTGACGAATTAATTTGCTGTTTTTCTGACTCCCATGCTAACCATAGCTACCATTCTTAGGCATCCCATCTTATTTCCGAGGCCCTAAGTTTGGCTTCTGGCTAAAACTGCGTGGAAGTTGCAGACATGTCTTTCACCAACAGATGGCGATAAAGAGCAGATCAGGATACTGAATTCTGAGATTTTCCCAACTCCAGCACAGTTAACATTTAGGGCCAGATAATTTATTGTGGGGAACTGTTCTGTGCATTATAGGATGTCTAGCAGCACCT
TACATCTGTGATTTCTAGATGAATAGCATTCGAATGCCACTTCAATATGATTAAAATTAATAAGCAACTAATAAAATCCATAAAGGATAGCTTTTCCTGAAAGTGTCCAATGATGGAAGAGTGCCACCTAGTGTTCAATGTGGATTTAACATATCCTGCCCAAAAAGCCATTTCACAAAGCCATTTCACAAAGCCATTTCACAAATACCCTCAATTTTAGCCCTGTAGTTATTCATTAAACCATAGTAATTTTGCAGAGCCCTAG
GCCTCCCCTTCACGCCTCGAGATAACAAACGCTCTTCACTGATAAAGGCTAAGAAAAGCCCGAATTCCAGGTCTGGAAGGACAGCCAAGAGCCAGCCCTCCAGTAAAAGAGTGAGTCAGACCAGAGAAGGGCGCCCCCTCGTGGCAGTGCCCACAAAGTCCAGGCAGCACGGCGTAGGAAGCCTGGGAGGGGCAGGCCCCAAGGAAGTCAGGGAAGGGACTCTCCACCACAACGCGGGAGTCCCGCCTCCGCTGGCCTCAGGAAGGTGAAGATGGAGAAGAGGCATCATGGCCC
GAGAATATTTTCTCCTTGAAATTCTTACAATAAGAAGAGATGTGCAGGTTGAACGAAATAACGAGTATAAAACAATACCTAACACTAGTAAAATGATGTACTACTACATCGAGATCTAAATGTTTGTCATTTATAGACCAACCACTAGATGGAGAGCTTGTCTTACCACTGAGTATCAGGTACTTCTACAAAATTTCAAAGCAAGGATTATTAAATTTAAACTTCTCAGCACATTTAACATTCATAGAATGTGGCATCCATTGCTGTCGCAGATAATTAATGT
CTCCTACTGGGATTACTTAACATATTTGGTGGTGACAAGTTAACAATAAATAAGTAAATTTAAGAATCCTTGTCCTATACCCAACCCAGACAATAGAGTTCTTCCAGACTCTCCAGCACCCCCTAGTGGCACATATGGACCATGGGACGGGTAGGTAATTAGCATATATTTTTCGTTCTGTTTCCAGCAACGGGAAGCACTTGGCAAGCATCACCTTCTTTTCTTCGCAATACTGCTAGGAAGTATGTATTATGATTATCTTTATTT
GCTGATTACCACACTGAAGGAAAAGAAAGTTCTATGGAATCTTACTGGCAATTAAGTGCTCTAGCCCAGAAAGGACACCTTACTCTAGCTCACAGTTCTTTGACCAGAACGAGTCACATTCCTCCCAACCAACCGCTAGAGGGCCAAGAAGAACAATCCTACCATTCATCTTCCCTGAAGGTAGGAGGTCCAGAATATTTCCTAAAGAGCATTATTGTCTACCAATTCAGCTTCTTAGGGTCTAGGTCCACTCGAATAAGGGGACTACATATC
GGTGGTAGAGTGTGGAGCAGGACCCCTGGGAGCCCCATACCCTGCCCATTTCAGGAACACCCTAGTACTTCCCCCATCAACAAAGGCCAAGTAAAAAGTCCACTGCCATCAGCGCAAATGCTGTCCTCGGCAATCGCCATCTACTGGCTGGGACAGCAAACTGCATGACCCATCACAACTGCAAATATCACTGTACAGTGCTCAGCTGGTTCTTGCCTGCTATCGCCACCTACTGGCCACTAGGGTGAACTGCGTAATCTAATGTAATCGCTGCTGAAAGAAGCACACAGTGCTGGGAAATGAGATAAGCTTCCCAAGGCCTCCACCTCTCCATCTCTGTTGGTGTGGCACAGCACACCACTACAACAACCTAC
TGACTGTTGTCAGGCCTTCCACAAGAGGTGGTGCAGCAGAGTCTTCTCTAACTCCCCTGGGGGAAAGAAAGACTCCCTTTCCCGGTCGGCTAAGTAACGGGTGCCTTCCAAGGCACTGGCATTACCACTAGAACAAGGAGCCCTCTAGTGACCCTGTCTGGGCATGACAGATGGCTCATACTCTTGTCTTCCGGTCACTTCTGTGTCCCTTCAGTTCCTATCTCTGTATGGCCTGGTTTTTCCTAGGTTATAATTGTAGAACAAAGATTATTATAATATTGGAATAAAGAAT
TTCATTGTGAAGTCCACAGGAAGAGAGGGGGGCTGGTGAAGCCTCTATACACACATCCTTTCTCTTCCCAACCCCAGACCAGTCTCAGGGATGGCCTGAAGTGCTTGAAAAATCTACTATATACACAGCAGCTGCAGTAGCAACTATAGACAGGAGGGGGAAGCAGTGTGTCGGGAACAGCTCTGGGGTTTGGGTGTAGGACTTGGGAGAGAGGATAGGAAGGAGAGGGCTACTCAGAGCTGTGTGGTAAGAGTGCCCAGGGAGGGTAACAGTCTATCACCAAAAA
TGTATGTGAACTTGGGTGGGGGGGTTCTTCCCGTTTCCTTCCGTGCGTCGCCCCTCTCACCTGCAGTCAGCTCCCAGCCCAGTGTAGGCCATCTCCTCTGTGCCCTCTGGTGGCTCATTGTCCTCAGAGCCCAGACAGTTCCAGCCACTAGGAGGCCGTCTTGGAACCAGCAAGTCGCATTTGCCACTTGACACTGTCCATGGGGTTTTATTAGTAGCTAAGCAGCAGCTCTCGCATCCACTTCAGGGTGGCGTGTGGCATG
GCCAGAAACTGGGCCATCTCTTTCTTTAACTTAATCTTGTGGTGCCCTTTCTGGTGCTGGGTCCAGTCCCTAACTGAAGGCAGGCCCACATAGCAGTCCCTGATTCTCACCACTTGAGGAGTTAGTGGGTCCCAGGCTGATTGGGTGACAGAAGGGGGCGGCAAAGAGCAGTGGCCCTTGGACTCTCCTAGGGAGGGAGCAAGAACTTCTAGGTAGGCTGATGCCAAGGATCTCTAAACTTGGGATCAGACTGGAGGAGCCAAAAGTTGGGGTATGAACTGTAGGAAAGGTCGCCA
TGTGCCTCAGTTTCCTCATCTGTAACCTACAGAAGTGGCTTCAAAGAGCAGTCAGTGTGCCCAGATGAGGCGGGAAGCACTAAGCAGGGGGCCTGGAGTGGAGGAAGCCTCAGATGGCGGCGGTGCTCACTGCCGCCACCACGTGGGGCTGGGGAGGAACCTGTGAGGGACGTGGTGGGGCAGACAGGAAAGGGCAGGGCTCTGAGGGGTCTGGTCTCCCAGGTCTGTGGCTCATGGGCCCTTGGCAAGTGCCTTCCCCTCCTAGAGTATAACCCCTGCCTCACAGGGCTGCTGCGG
CTTCTTTTGTTTTTGTTTCCTTTTGTTTTTTCTTCTCTGAGCAGTGCTGGCCTGCAATCTGTCCTTCCCTATATGGTTCCCAAGGTTTGCGGGCTCTTCTCCGTCTGATGGTGTGTTGCTGCCACCTATCGCCACGTTTGAATAGTTCGCTACAAAACAGACTTGCACAACATATTGCAGATGTTCATCCACAGTAAATCAGATTCTCCAAAGGTAAGCGCCATAAAAAGCAGAGCCTTCGATTTGTTCTCCAGCATGGCCTCTGAAATAG
GAGAGCTCCACACTCTGCCCCTCACCAGGAACACCCTGGTACATTCCCCCATCAATAAAGTCCAAGTAAAAATTCCACTGCCATCACTGCAACTGCCTTTTGCCTGCAAGCACCACCTACTGGCCAGGAGGTCAAATTGCATGGTCCATCACAACTTCTGCTGACATCAGTGTATAGCACTCAATTGGCTCTTACCAGCAAGTGTCACCTGCTGGTCTGTAGGGTGAACTGCACAACCCCAATATGATTCCTGCTGACACAAGGGCACAGTGCTGGGAAACAAGCCTCTCAAAACTTCTACATCCCCATTTCTATAGGAGGTAGTGAGCTTGAC
ACTGTGAAGGGTGGCAGGAGGATGGAAGACGAGGTAGTGCTTCTGGAAATTCGAGATGCCAAGTCCAAGCCTAGGTGCCTCCCTGCCTCCGAGGAGCCTCCCCTGATGTCCTGGTCACCGCGGCGCTGTGCTGTGGCCACCAGCAAGACCGGCGGCACCAAGGGGCCCCCTAGCGGCCCGAGGAGTTGCTGCAGCCACCTGGGCCCAGCATGTCCTTCCCAGACACCCGCGGATGTAGGACCTTTCTTGGGGACCCAGATCACGTGCCAGGCACTGCGCTGGGTGCCAGGCCAGGGAAACACCATCTCCTGG
AAGGTGCTCAAAAGAGGAAACCAGGATTTAAAAAGTAGATAGCCAAGATTCCTTGGCTAATTTTTTAAAAAATGATTTTCAAAGGGAATTATAACACAGTGATGTTCAAAGGGAATCGTAATGCATAATGAGCGCCCCTAGTGGCCTGCAGTGTTGGTTGAGGAATCATTGGACTTGGGCCTATGGAAGCCCCAAAGGTGCTCCTAACAAGGTGGCTGGGCAGAAGACCTTTGGTCGTACCTCCATCAGTTGCTGGAGGGTGTCATTACAGGCACCCAGCTTGGTCATAGCAAAAGCCGTGGAGATACTCAGGGGTGACAGGAAAATGTTATCATTGTCATTCTTGGAATCTGCCAGGTGCTGATAGAAAGTGGTAGCAAAGCGGGAATTGGCCTTGGACAGTTCCCAGACACGCCGGTTGGTGGCCTCCGGGATCTTCTGTTCTGAGCCCTCATCCTCAGTTGCCTTCTTCTCCGGGGAGCGGTAAATGCACATGGGAT
AGCAGAAGATGTCACATACTTTCTCTGGGGTGCAGGCATGTGACCTAGGCTTTTCAGCCAGACATCTGTGTTAGACCTTTGACTCACAGCTAAGGAGACAAGCAACAGTTTTTTTCCTCTCTCTCCCTTCTCCCTTCCTCCTTCTGTGTTTCTCTCTCCTAGTGGCAATAGAGGTTACTGCAAGCGTGAGTTCCCATTGTATAAGTGGCCAAAGGGCAAATTGTGTTGTCTAGTGCTTGATGTCTCTAGTGCTAGCTGTAAGATTACCACATTGTCAGTCATACTTTGCCCAGCATTTTTCAGATTTTGGCATG
AATATTATTAAAAATAATTTCACTTTTTAAAATGTTTTAAAATCTGGCTACCTAAAAAAATGTAAATTACATGTATGGCTCTCATTTCTACTGGGCAGTGATGCTGCAGGCTGTAGCCCAGTTTTCAGGTGGGCCACAAGGAGGCAGTAGAGTGCGGTGGTTAGGGGCAGAAGGGCTAGAGCAGGTCTAGGTTCCATTCTGTGTCTTCTATTTCCTTACTAAAGGACTTTGGCATGTTACTTATTTTCTCCAAATCTTAGTTTCCTTATTAATC
TCACTTTAAATGATTTATTGGGTTTACAGTTCTTTACGCTTTCTGATTGAACTGATTTGAAGTTCTTATTTCGTGTGTTGGGGAACACACCCCCAACCCGTCACAGCGTGGCCGTGGGTGGGAGATGGACGTTAGGCTGGCCAGTCACTAGGGGGCAGCATCAGCACGGGTCTGGCTGTCCCTGGCCTTAGGGAGCAGTTTCTGCCCCTCCTGCCCCGTCAGAAAGTCTCGGACTCCTCTCTGCTTGCATGTGTAAAGTTTTCATTTTCAGGGGCCTTTTAGTCAAAAAAAATAAAG
AAACCCCTGGAGAGTTTGACGGGGAAGAAGGCAGAGGCAGTGGGATGGAGAAGACAGAGATGAAGTTAGGAGACCCTGAAAGCTCCCCCAGCTGACCACACCCTCTAGGTCAGCGCACTGGCAGCCAGCAACTCTGGCTACGGCCACCAGAGGGCAGTGTCAGCCCGTATACCTCCCCACGTGGCTTCCTCACCTACAGGCTCAGTCGCCCCACAGAAAGTGGAGTAGGGACAGAGACTCCATTTTACAAATGGAGAAACCAGGGCTCAGGGCCCGTCATTCTGGAAG
AAAAAAAAAAAAAGAAATTCCAAGTCATTACCTCAAGCGCTTCGCTAGGGTGGTGGAGGGGATCAGGAGGGAGTTCATGTCAATACGGAGCTGATCAATACGGTTGGGACCGCAGCTTAGTGCAAGAGGTTTGCTATATTCAGCCTGGCCAGGAGATGGCAGTGTTGTCCTGTCGGGAGCCTCTCATTTCAGCGCCACTTCTCTCTTCTATAAAGGGGAGTTCTGGGGGCTAGGTCCCCACTTTTCTCTTTTCCTGGGTGATGCTATCTGGAGAGTCAGTCGGTGAGGCCCAGC
GTTCCCTCCCGAGCCCAGCCAACAGCAGGAACCTGTACGGAAGACGGGAAGGGCCCGGTACGCGCCGTTTGCAAACCCCGCAGAAACCAGCGGCGCCACCAGAAGGTTCCGTCTGTGGAGAAGGGCGGCCCGCAAGCCGGACGAGAGCGCCCCCAAACGGAACCTTGAGCCCAAGGACCCCGGAGGCATCGTCGACCGCAGGCCGCCACCTCCCGGCTGGAGAAGGAGTTGCTTCCTGTTCGGGGCTAACCCGCTTGCAGACTGAGAAATGAAAAGTTTGGAACCCAGAAGCTGCAGCCTGCGGAAAATGCTGGAGCCGCAGCCGACACCAAGTTGATGTCTGTGAGCAGCTGA
CTGTGTGAATGTGAGCAAATTGCCTAAACTTTCTTGCCCTTGGTTTCCTTGAGAGGAAATAAAATGAGAGGATTATATTAGATGATCTTGAGTCCCATCCAGCTCTGAAAGTGTATTTCCAACATTTGCCTGTTGGAGGCAGTGTTGAGCATATTAGTGCTCCATGTCAGAATATTAAAGAGCAACACAGGGTCTCCCTAGGGGCTGCTAAACCAGTGATGGGAAGAAAATAACAGTTCATGCATTCTTGTCCTTGTGTTCACTTACTGACAGTGCATCTGGACTGAAACCCTTTCTTGTGACCTAGGTGTTCTAGACCTGTTGGGTGTATGGCTTGCTTCTC
TGTTGTTGTTCTTTTACAAATCAATCTCCCATACAAATCAGCTGGCCGGTTTTCCTGAGTCCTGGTTTGGCTCTCCTGGAAACTTGGAGACGTGGCCTTTCTCAACCCCGCTGACGTTTCACACGGGGTTTCAGGAGGTGACTGCCACCTTGTGGCCACACTTAGCAAGTCCCCTTCCACCAGTTCACTGTGGTCTCAAGGCCAACAGTTTTCCACAGACTTGTCATTCTTGCCACCTCTTCTACACCTGACCCCTTCACCTTCCAGAAATAACCCTGGTGAATGTGCATCTGATATGTTGGAAATTATCTTTATATGTTGGGGAAATGCAAA
GTTACAATTCTAGGGCTTTTGCCCTCAGCAATTCAGTACCGGCTCCTCAATGTATTCCAGGCCAGATGCAGGAAGCCGCGAGGCGGGATTCCCAGGGAGAAGCCAGGAGCCTGAAGCGGGCGTGCGGCGCTGCGGGGCCAGCAGGGGGCGCGCCAGGCGCGGGGAGCAGGAGGCCGGGGCGGTGGTTTCCGACTCTGCCAGCCGCGGTTGGAGTTCGTCCCATGAGACTGGTAGTGGCTTCCTGTTGTCTAGAGGTGGGCCTGATCGTCACCCAGCCCCAC
AAGGAGCTTATTGAGCTATCATGTCGTAAGCCGGTGGAGAAGTCCAGGGCTAGTGTGGGGGCTCCGGCGGGGGCTGTGGCCCCCATCCGCATGGAGCCTCCCCACGGTTCACAGGTCTCGGTCTTCGGAGCCTTCAGCCCCGTGAGCCCGAACAGTCCACACGGCGGCGCCAGACCCTCTTCCCAACGCCACCCTCTGAAGCCTCCGCTCCAACCGTCTCCACTTCTGCTTCAGGCTCAGGATTTTCACTTTTCTCGAATGGGGGTGGCCCTCCCCTGATC
CTGGGCAGGCCACAGAGCCCCACAGTGTCCTCGCTACCCTATTAATGGGCCAGGAATCTGGAAGCCAGCCACCACATGTCCTCATGCCCAGGGTCTTCCGGCAGGTGGAGCTGAAGAGCCAAGAGGCTCCGAGTCTGCAGCAGCAGCCAGACCAGTAGCTGGAGCCCCAGTCCCACAAGGAGCTTGGATG
CACTATGCCCAGCCTGTAACTTTGAAATTAGTTCCGAAAAGTTTGGATCTTTCCATTTATGTCGGGAATTGTTAAGGCTCCCCACCTGGTGGTGATTGTGGACACTCCTGACACCATCAAAGCCAGGGCTTTCTCATCGCTGCTGGACACCAGCGGGCCCTGAAGGTGCACACTTTTGTCTCAGTCAAAAGTAGCCACCAGAGGGCATGATTTACCTAATTATGCACAGTACATATTCCCTGGGTCTGTGAGTCTCAAGCCTGTGCTTTCCTTTGGAGGATGGACACTGCCTTGGACTCAGACCCTCTTCCTCAGTTTCCATGGGGTTTTCATGCAA
CACTCCTCCCTCCTTCTAAGGCTCTGTATGGTACTCAGGAAAAAAAAATGCCCAGGCTCTTCAGAGACACTCAGAAGGAAGCGCCTTCAGGATAACGTTGTCTGAAAGGATCGCTTGGGCGCCATCTAGTGGGAAAATGCTTGCACTGCCATGGGGCTCCGGCGCTGTGTCCCAGCCATATGTAGGCGACCCTTAACGTAGGCAGGCAGCATAGTGCTCAGCACCAGGCAGGCATTCAACAAAGAGTGAAATGAATTACTTCTTCCTATGAATTCCCTACACATTTATTTAGT
CTGAATTGAGGGAAGTTGCCCTATGTCACCATGCTGGTGCTCGCCTCCATGCCCTTATTCATCCTGCCTGTGGTACCCTTAGCCTTAAACTTCACTGAACTGTCTCCTACCCAAACTTTATGACTCAGCTCAGTGACGCCTCCTGCTGGCAGCTGTCTCAATGGGCTTGCTAATCAACTGTTCATGTATCAGTAGCACCCAGCACATTTACCTGTGGGGCAATGCACTCTATAAATATTTGATGAAGAAATGAATCAATTATTGTGTGCTTAGCACTTTTTACATTTA
ACAGATTCCTAGGGCTCTGCCCCAGACCCACTGAACCTCCAGCACTGGTACCAGAATCTGCCTGTTTGGGAACCTCTTGGGGATTCTCCGGAGGCCGACGACTGGGCTAGCCCTGGGAAGCGCAGGCTGACACTGCCCCTAGTGGCCTTTGGAGATACTGTGCTAGACTCAGAGCCTTTATGAGGAGCCGGGGAGGCTGTGCAGGCACCGGGCAGCTTGGGGCACAGGGCTCGGACTTAGCGCTCGCACGTGAAGCCCCTGCCACTCTCTCCCAGCTCCCTCCTCCCC
CCCAAATGTTATAATTTTGAGTTCAGTAGATCATTTTGCTACCTAGAGAAATCCTGGAATAGTTTCTATCTGGAAGGATTACAGTTGGCTCACGTTTGGCTCACTTAAGGAACTGCGTATCTCAGAGATGGTGCTGTTAGGCCACATACAGACACTCACCGCCAGAGGGTGCCCTTACCCCAAGAGAAAGTTGGCAGTTCTTCCTACAGTTGAAGGATTCTGCTAGCTTTTCTTTTTTCAGGTTGTTTCTTTAGAAGTTGCAGAATGGAGAACTGAATTGTAGTAGCCCAAACGCTGCAAAT
CTACTCAACTTAAACCCAGTTTCCCAATCCTTAATCTACCCAATTTAGGGCATTTTTTATTCAACAGAGACTTCAAGCAATGCAGCCATAGCAATTTACAGAGGAACATTCCCCTCCCCAGCCCCAGATGCGGGGGTCTTAGAGGATACTTTCTACACGGAACACTAGGTGGCAGTGTTGCTTCATTCACAGGAGAGTAGGCAGCCACGTAGTGGGGAATGTCTCTGATTTCTTGGAGGACTGTCCTGCCCTGGCTCTGGGCTGTGTGTATTTAATTGTCCTCTCCCAGAATGTTGTTCGTTGGCATCCCT
ACTTTTCATGCCTCTTCTAGATCTAAACGCTATAATTTGAATCCAAATTTATTATCTGTTTAACGTATAATCTTCTCAGTGAAGAAGCATACTCCTAAGGTTAATTTGTTCAGTAAGAAAATGTTAACTCTGCATTTAGCCCAGTAGGTGGCACCAACCACATCCAGGCTTCAAGTCCACAGAGTGGTAATTCAGGAACCATGAAATGCTGTGGGAGAGATCGGTCTTCTATTACTCTCAGGACAAAAGGTGCCACATTCATGTATCAAATGAAAAAAGA
TCTTAACTCTTAATCTAGGGCTCTGTCCCTATCCCAAGGGCTGAAGCGCAGCTCTCCTGGATCCTTCCGGGAGAGGAATGTCACTCCTGGCCTCCCACACGGCCCTCTTCTTGTGATCTGCAGCGCCACCTGGTGGAGATTTGCTGTTTCTTCCTTAGCCCCCTGCATTGGCTCCAACTTCTCAATAAACAGCATTCACAGTTCGCATTTTATAAGATGTAGGAGGGACATAATGGGAGATCAGCAAAGACAGCTGGAGTGAGAGACG
AGGAAAATTAAATTCCGAAGGGAAAATAACCCCTACCCCCAATATCCTTAACATGGAGTAAACACTACTTCAAAGGGGAAGTAATATGCCACCAGTGCCTTTTCTCGCACCTTAAATCCCCAAATACCCAGGCATGCTCCCCACGCCCCCTCCTCTCATTACTAAGCATGTACCGTGCTCATGACAAATGCGGCCACTAGAGGGCGCTGCGACCACAAACACTCCGGAGCTGAGGGTCCGAGGGCCTTCCTGCCCTCCAGCTGGCCATCGCTGGGTCCTGTCATAGCTGTAAACATCTGAGGGGTTGCTCCCCTTGCTACTGTTTTCTGGCGATCCC
GTTCCCCCCCAAGTCCTAGAGGCTCTTTCCTCAGAGACTAAGGGATGGCCTAGGGTGACCTATTCACTCACATTTCCTGGATTTAGCATTGAAAGTCCTGCGTCCTGGGACAGATGGACGCCAGGTGGCCTCGCTGGCAGCTCAACTCACCCACAGAACATGAGGATGTTATACAAGGTGGGGTCGTCCGGGAAGGGCGCCATCTGCTGGAGGCACAGCTGCTCACAGCCGCCGTTGAAGCCGTCGGAACAGTCCACCCCGATGTGGCGGTCATAGCAGCCAGAGCTGTCCTTCATGGGACTGAGTCCAGATGGGCACTGGCACAATCAGAAAACATCCACATACGTGGGTGAATCGGGGAACTGAGTTC
ACATCAGTGCTGCCCAGTTTTTCTGTAATGCCAAATCTAGGCTAAAGATTTCCCACTCACCACCAGCACACACTAGCAGGTAGTAGTTGGACCAATGTGACTTGAGAGCGGACTGGTGCTTCACCTAATGCCAACTGAAACTTCAGCTCGCTGGCTCCACCCAGTGGTGGCGAATAAGCACAGCAACCTCATTAACAATGAGACAGATTTCTTGCCTCATTTGATGCTCAATCTTACTTACCTGAGATCAATACATTACATTAGCAGGGCCAAGGGACCGATGATCTCCAGCCTATGGCAATTAGAAGAGACGGAAAGGCAGTATTGATTAATGCTGTGGTGAT
AACCCCAAGGCTAGCATCTGGCTCAGAAAGGAGCCAACAGGTAGAGAATGGAACACAGATCACTGTACTGTGATGGGTGAATGGTCTGGTATGTCAGTTTTACCTCAGTAAAGCTGGTGGGGACAATTGTGTACTGTCCACCACCAGGGGGCACCATTCACACCCTGCACAACCATGCTAGACTACCCTGGCTGGCTCCATTCCCAGGGCTATCTCTTTCATAAGCTTTGTGTCTGGGAGAAGCCCATTACATCCAGCTCAATGCCCAAA
GCCTTGGGATGGGAGTTGTTACCTTGGGAGAAGGAACTGGAACCGCCTTTCCCCCGAAGACCACCTGCCCCTGGGTGTAGTGGTGAGGGCAGCACTTTGAGACTGAAGATGGTCAGTTCCATGATTCTGTCTGTGGTTCCCAGATACAGCCACAAGGGGGCACTGAAGATGGCTCTCAGGCATAGGCCACACTGCGACTTAGGCTTGCTTTCCACATTTTCACATCTCTCCAGCTCCTTACCCAGGCTAAAAGCTAGGGTGTTTCACAGATAAAGATATTTATTAGGTCAAATTGGCTTATCACGT
GATCCGCCTGCCTCGGCCTCCCAAAGTGCTGGGATTACAGGCGTGAGCCACCGCACCCTTGCTGCTTTTCTAACTTTTGGATGGAGTGTGGCTCAGGGTGGCGTTGCTGACTTCGCCGAGCTCCCCCTTGTGTTGCTTTTGTGCACTGCTCAAAAATATGGCGCTGGCTCTCTGAGATTTCCTGGCTCTGGTCCACTTGCCCACTTTTTTTGGAACCTCCTATTTCCTTCATCTCTCTTGCCCTTCCTTGTCCTGCTCAG
ATAGATGAAAAATTGGTTATTATTTTTAGGGTAATAAAATGCGATGTTTGGAATTGTCTCTGTACATTTATTTATTGTACATTTATGGGACAAAATTTGCATTTCCATGGGCAAGGATAATTTGCATTACAATTACCTCTAGGGGGCGTATCTGAGTCTCACAGCACCAACGTATGTTAGCAGTGGTGAATCCATATGGATCTGCATCAACCTCAATTCCTGCCTCCTCAGGAGAAAGAATTTTTCTGAGGTGTTTAAGGCAGAGTAAGAGACTGAGGCAAATTTTAG
CTGAAGTGAGTGTGACCCATACAAGGGCAGATCAGCACAATCAACAGCCCCTAAGAGCAGCCTTCAATCAACAGCAGCATGGAATTGGTGGATAAATACCCCAGCTCCTTCGCCCCTCAGCTGGGACAACTCCAAAGAGCATGCTCTCTGCTGCCTCCAGAGGCCCTCAGTGGGACTGCACCCTATTTGTCCATGGCAGTAACTGGTTTCATAATGCATGCTTAATGGTTACTTTCTTTTCCCTATTTCACTTCCCATCCTCTACTTGTATCTCCTTGGGTCACTTCCCAAATAAACTATTTGTCCTTGCAT
TTATTTTTTCCTCCTTCCCTTTCCCCACTCCCTAGGGGGTGTGACTATAGAGAATGCTGGGTAGGGTCTTTTGACTTTGCTTCTGTAACCATAAGCACTTCTGTTGGCAGGTTTTTAATTGGGATATGCAGTTCTACCTATCAGCCAGTAGATGGCGCTTACGGGTAAGAGCTAGCTGTGGCCAAAGTGGCTGGGTGTACACTTGATCCTTGTTTACTGGGAGATGCTCTCTGTTGCCTCAGGCAGTGGGCTGATTTGTGGAGTAAACAGTGGTCTGTGCTCCCTCCTCAGTCCTGGGGAGGTGCTGGGAGGGGT
CTCATCTGGCAAACAAACATGGAGATGAGTCAACTCAAGCCAAGCGTCGTGCTGGGGAAAACTCACAGGGCCACGGAACCACATCTGCACTGTCCCCGCCCGCCCAGCATGGGAGCGCTGTTCCCCTTTCGCCGTGTCTTTGCTGACCTCTAGTGGTCCACAGGAAGAAAGAGCAAACAGCAAAAGGACAGGCTGCTCCAAAGAACAAAATGTCCTCACATTTTAAGTGAAAACATTTTATTTTATGAAATGTGTGTTTCTATACCCACCAGTGAAAAGAGATTCCCTGC
CCCGACGTGGCCCCTTCCTCCTCTGAGCCTTGCTGGCTGCAACCGCCCAGTCGTTCTCAGCAGGGATGGAAGAAGCCTCAGTGCGAAGCCCGGCGATGGCCGGGGCGCTGCTGCCCTCGTGTGGCCGACATGGAGAGGTGCCGGTTATGATGAGCAGGGAGTGATTTTCTGGCGAAACGCGGCCGCACGGCTCAGGCTGTTCCACTGACAAACTGCAGCTGACTCTCCCTGTTGACCGGGGTTTGATTCCAGCACTGCC
GATATTTATGGACTCTTCAGCAGTTTTTGTCAAATACTTATTTTAGATTTTTTTAGAAGAATGACACAGATCTTAAGGGGACTCCATCCGCAGCCTCCTGTGCACCTGCTCTGGGGCTGGAGCCTGTGCTGGGTGGGCCTTGAGCGCCCCCTGCAGCCCAGCCCTTGCACTGCAGAGAGGCTCCTGTCTGGGCTCCCAGAGCATTTTCCCCCCAGTATGAAGTGGCTGTGTCCTGGCTCAGAATGCTCCTTTAGTGACACGTGACACCATGTGCTGCTGACGCCATCGCTTGCAATGGTAAAT
TGCCAGTGGACACTGCTGGCTCCCCCTGGCTAGCTGCCAGCCCTGCAGGTGCCCGGTCAGTCAGGAGGCCCTCTGCATGTCCTGCCGGTGCCTTCCCACCCGGCCTCTCCCAGCCTGTGCTCCCTCCTGTGAGCAGCTGGTAGGAGTGGCCACTGGGTGGCGTGTGGGCACCAGGGTTTCCTTGCTCCCAGTTGTCCAGAGCTCCTTAATTCATCCATCCTTCTGGCACTGTCGCCTTAGAAGGCGGAAGTTTCTAAGTCAGGATGATGGCAAAGGTCAGTGAGAA
TGTTTGGTAATTTTTTTGGTCTCTGAGTACCTAGGTTTGATTCTTCTTTCCTCTGGCTCTGAAATATCTGGTGGATGGAATCCTGGCAAGTGAGCTTGCCTTCTTCAAGGACTTCTCTACGCCCCTTGCTGTTCCCCCACCGGCCACCAGGAAGCAGTAAGCAATAACAGATGAAGCATCCCAGCTGAAACCCACCTCTGGTCCTCACCCAGCTCCAGCAAGATGTAACTCTCCAAGTTCTGAGTGAAATGAAAGAAGGGGTCAAAGATGCCCTGACATTGC
TACCAAAGTGACTATGTGAACAGATTTTGTAGGGCTCTTTTCGAGGTTTGCAAGAAGCCTGTGGTTATGGGGGGGTCTTTATGTTTCTCTGGCTTCCTTTTACCACCACTGTCTGCTTCCTCATTCTCCACTTCAGCCACACTGCCCTCTCTGGTGTTGAGTGAGCATGACAAGCATGCTTTCTCTTCAGGACTTTGATACTTGCTGTTCGCTCTGTTTTGAGCTCTTATCGCTAGATATCTGCATGGCTTGCTGTTTCATTTCACTGAGACTGCTGAAATGTCACTGTTGTGAGGCCTTCCACATCTATCTCAC
GTGTGAAGGAGCCCATCCAGCCGTGCTGCTACCAGCCAAGTCCAGTTCCCAATCCCCAGGCCCCCGGGCCCCCGCCGAGCCCCTGTCTGGGCAGCCCGATAGGTCATACGTGTTTTGCTGCCAGTTTCCAGAAGAGGGCAGCAAAGAGTCTTGGACCAACACATTCGTCTATTACGACAATTTTCCAACCGATGCCAGTCCAGCTGCTGAAAAGAGTACCCCCGACACGATGTTTGAACTGCTCAAAGCCTCATGGGCTGATAGAAGGTGGGGTGGGGAGGCATATCTGGGAGGA
TGGAATCTTTCAAGCTCACTTCTGGCAGAATGATTAAAATTTAAACAAATAAATCAAAGACAGAGAAATTTAAGTCCCCACCAACCCCGTCTCTTAACACTTGATGCATTGAACCAGGGAAGCTCACCTGCGCCATCTAGTGGTAGAAATGGTGATTACAGGCACGTGTGGCTGGACATTCTCATCCCTGCGGGCAGCTCTTGTCCCACAGGAGTAGGGGGCACAGGGCTATGGAGCGCTTGAAATGCGACTCATCCGAATTGAGATGGGCTGAAGGTGTAACATGCATA
TAGACTTGGAATCATCAACATATAAGGAAGGAGTGAAGTCAAGGGGGAATGAATGACCTCACCCAGAAAGGACAAGAACAAAGAGAGGTGAGGAAAGGACAGAGGACGAGGAACAAGGACAGAGCTCTAGAGGGCGCTCAACTTCAAAAGAAAGGTCAGTGAAGGATCCATTGAAATGAAATGCTGTGGCCCTCCCTCTGTGACCTTTTCCCCTAGGCATCTAGTACAGTGCCCGGCACTGGGTAGGTACTCAAACTCCAGTTGA
ATATGGCACTTAAAAGGGAGGGAAAGAGCATGGGTTTTAATCATTACCTAGTGCCGACCCTGTAGTGGCTCTGCATGTGGGCTGGGCGGAGTGTCTTCACAGTTAATGGCTGTGTGAACGCTCACATTTTATATACGCCACTGCTCTCTAGTGGTCAACCCAGGCATCAACTCTGTAGTCTGGAACAGTGAGTAAAGCCACCCCAAGCCGTTCATAGCAAACATTAAGGTTCTCATAGTCATAACTTTCCTACCATTCATGGAAAAAAAAGTTCAAGTCCTGTTTATTTGGTCTTTC
ACACTGTGGCCCCTGTGCCCAGCCCTGGGCTCTCTGTACATGAAGCAACTCCAGTCCCAAATATGTAGCTGTTTGGGAGGTCAGAAATAGGGGGTCCAGGAGCAAACTCCCCCCACCCCCTTTCCAAAGCCCATTCCCTCTTTAGCCAGAGCCGGGGTGTGCAGACGGCAGTCACTAGGGGGCGCTCGGCCACCACAGGGAAGCTGGGTGAATGGAGCGAGCAGCGTCTTCGAGAGTGAGGACGTGTGTGTCTGTGTGGGTGAGTGAGTGTGTGCGTGTGGGGTTGAGGGCGTTGGAGCGGGGAGAAGGCCAGGGGTCACTCCAGGATTCCAAT
CCCACTCCCCCAGAGGAGCACCAGTCTAGAGTGGGGGTGCAGTGTGGTCTGGGCTTCTCCGATGCCCTCCTTCCTCCCCTGGTTGCCAACAATGCTAAAGCTGCACGCCTGTGATCAGGGAGGCCCTCTCAGCTTGACTGCTCTCTCCTGCCCCCTAGAGCTACCATAGTGTTTAGACAGAGGCCATCCCCAGCCTAGGGGGAGCACTGTGCAGGAGGAGGCCCCCAGGGGACCCAGAGTGAACTGACTTTAGGGAGCCCATGCTAATGACTGTCCTGGCCACACTGTGCCCCACAAGCCACAGGTGGAGTGAGGATGCT
ATGGGCTGGCTGCATTGTGGTGAAATTTAGTACCTCAACAAAGTCCCATAGGGGAGTAGAGGGCTGTTGACAAGAGGTCAGAGCCTAGGAATATCTAAGCTCTGAGGCATGGTGCATGGGGTGCTGGGCTGCCAAGCACTCGTGCTCAGTGACCAGTAGATGGTGCTCTGACAACAGGAAAATACAGTTACTGTCCCTCTGAGACTGGAAAGGGATTTTCAGATGGTCTTCAGACTGGTTTCCAATCAGAGTTATGACTAATTGCTAATTTTCCACATTTCCATTTGTGGATCCTTAATAGGACAGTGG
GGTTGGGGACAGGACATGACTAAGCACAGAGCTTTCTTCTTTTGAGGCCACGCATGTGGTGCGGAGCGGGACCACCTGCATCCACACAGCCCGGCGCACCTGCTCCTACTTCTGCTTAGCGTGTGAGCAGTGTGGTGACCAGGGTCTCCACCAGGGGGCAGGCCAGGACCGCCTCACAGCACTTTCTAGGCGCTCTCTGGTCCCGGGCTGGGACACATACAGGGCTTAGTAAAGTTCGTAGATGGTAGCTCGGCAGCCCCAGGCCCCAGGTGACACCTCTC
TGTTTCAATAGGAATTTGGAATAGGGAGGATTTAAATGCACGGGTCCAAATTATGATCTGTAAACAACCATCAGATACTGTAACTTTTGACAGGTCAGAATACAAAACTGATTTATTTACAGTGTCACCACTAGGTGGTGCCACCAATTAGTGAAAACAATGTGGTTGCTATGGCTGGACTTCCAAGAACCACCTGCAGCTACTACAAGCACATATTTGTGAGTTGTCTGGAACTTGTATTCACCTGTGCATATTTGCATGAGCGTG
CTGGGGTTTGTGGGAGACTTCATGGAGGAGTGGTGGATGCCACAGGCTGCTTATTCAAAGCTGGGGAGCTTTAAGAGAGAAAGAATGGTCTGAAATAGCAAAGGAGTGAGGAAGACACTTGCCCCACCTAGTGGTAGGAGGGATGTGGAAGAGAAAATTAATCCTCCACTTGAGAAGGAGCTATTCTCAGAAGAGAGCCATGTTTCATGAGAGCAAAAAGGGGAAGAGAAGATGTTGAGGATATAGGATATTGTTTCTATC
ATAATAAATCATTTGGAAATTGTCCTCTTGCATATATTAAAAAACAAAATATAACAAAACAAAACACCTACCACGATAAAGTCCCAAGGGGAAATGGTCCAGAAGCTAGTTCCAGCGCCTGTGGCCCGTGCGCCCCCTGCTGGCAGTAACGGAACTGGGAACAGGACCCAGAGTAAGCTGGTTTTCTATCATGATGGTTCCACAATTAAAAAAAAAAAAAAAAAAGGGGCCGGGCACGGTGGCTCACGCCTGTAATCCCAGCA
ATATCAGATCTGAATTTAAAAGGTCAGTTTATAAATTGTATATCGTTCTCTCCAGATATAAAGTGGATTCCAGCACTCTGCACGCCTGAGCCTCTGCTCCTGTGACTATCCTGCCGCCTCTATCCTCACTGCTGCCACCTTGAGGGAGATCGTGCACCTGCAGGCTGGTGAGTTTGGCAACTAGTTCTACGGGGTGATCAGTGATGAGCATGCCATCGAGCCTACTGGCACTTAGCATGCGGATAGCAACCTGCAGCTGGAGTGCATCAGTGTGTACTGCAATGAGACCACAGGTGGCAAGTATG
CACTGTTTCAGCTGTTTTGCGTGCTTCAGATCAGAAGAAATTGATCCCTTTAACTAGGGAAAATTATGGATGAAAGGCCGTTTTCTTACAAATATGGATTTAGAAAGAGAAAGGCTGTGCGTAGCTGACACCTACTGGACAGAAAAGGTTATGGCTTGGGACATGCTGCTTGTGATAGTTAAAACACAAACACACACAACCCCCACGCAGTCATGTTCTAATATTCCCCTACTCCCCCCTTTTTTAGAGACAAGGTCTCACTCTGTCACCCAG
ATCCCACTTCTGTAGCCAGGACTCAGACACTGAATGAGCACGTCCTAAATATTCCCTCAAACTCCCTTCTCACAGTGGCTGTAGCCACTACCCGGACCTGGTTCCAACCTCGGCAGCAGAAATTCTTTCTCCTGCTTTTGCTTGTTGGTGGCTGCTGCCCTCTTCTGGCTGCCTGCAGGAGCTGCACTCAGGGAAGGGAAAGGCCCCGCACCTGGCACCTACCTTAGTGTTGTTGTGTAGTGTTGTGTTGTGTTGTGTTGTGTTGTGTTGTGTTGTGTTGTGTTGTGTTGTGTTGTGTTGCGTTGTGTTTTTTTGAGATGGAGTC
ATTTACATCCGTTTTGCCCAAACTTGGATCAGGCTTGGAAGGTAAGAGGTGACCAGCTAAGGCATGGGGTTTGGTGTGGGCTTCCCACCGCCCCGAGGCTCCTAAGTCCAAAGGCATGGGAAGGTGCTGCCCCCTGGTGACGACATGAGGTAATCAGCTCAGCACAGTGAAAACTAGAGCTTCACATCCTCTCAGAGTTTGGTAACATCGGTAGAGTTTTATACACCGGCAGATACGGTAGGGCAGATTCTAAGCAATCACTCAGTGTAACAATCACAATCCCACCCCATTCACTT
CCTTCCTTATTACAAAATGGGGATAGTAAGAACCACTTAGAAAATTGCTGTGAGGATTTGAAATAGTTGTCATTCAAATAAAGCTATCTTTGCCATTACAGTAGATAATTTTAAGATCTCTTCAACCTACTTGTCGTGCCTGCCAAGTGAGTCGGCCTGCCACTAGGTGGCAGGGTTTGCTATCGATCTCCCAAAGTTAGACACAAATGTGCCTCTGAGACGGGGCAGTGCCTGAATCCTCAAAACAGAGGTGGTAGCGGTGGCAGAAACCAGGCTGGAGGCTTCCCCTGGGGAGTTCAGGACTTGACTAAC
ATTTTTTTCCTCCTCAACTCTTTGACATTAACTTTGTAAACCACAAAAAAACTAAACAAACAAACAAACAAACACTTTGGAAACAAATACTCAATGGCAGTAAGAAACACAACAGTTCTTTGAAGCCTGTACCTCCTTATTTTGACCAGAGGAGAGCACTAGAGAGCTTTCGGGCTATTGAAGGGCCCCCCCGCAATCCCAAAGGGCTGGGTGGAGCCTGAAGCATTCAGCCAGGCATAGCTTTAAGTCCTGACTCAGAAGACAACAGCACAGCACTTTGCTAAAGGGCAAGCTCGGACAC
ATATGGGACTTTTATGTTTTAAGCCAAAGCACAAAGAGTTCAAGAGTACGGTCTCTGCCACCCTTTCTTGCAGGACCAGTGCAAACATTTAAGTCAGACAAGCGGCCCCAGCAGGGCTTGAGATCCCACATATGGCCACTGGAGGGCAGCAGTGACTTCTCCCAGTTTGTCCTATGAGGCTAAGGCAAGTTTCCAGCCCAACAGCCTGTGGTCTAGGGCAGCCCTGGAGGAGCAGTCAGCTGTTAGGAGCATGTAAATAGGGTCAACAGACGCTAATGGAGCTAGGAGA
TGCCCTACAGCCCCACATTCTTTATGCCTCAGGCAGCTTCTTCAAACCTCCCCGCGGAGACAGGAGGTCCCCTCCTCGGTCAGGGGAGGGTGAGGGCTCCGTGCCCCACGGTGCCGCGGTCAGCAACACGGGTTGAGCCCACGCGGGGCTCCCCCCAGCAGGGGGCGCTGAGACAAGTCGGGTTCCAGGGGCCTTTCTCCTACCAGGGCTGCTTGTGAATTTCTCCTACTTGGGCTGCTTGTGAATTTCCACCTTGCTGCGGTGTCTTCTTCCTCGGTTTACTTCACACATATTTGAGTGAGGATT
GCCCTTTCCCCTTCTGAGTAATGACCCGGTACAGTTGCCTCTGGATAGTCTCCTGCTGTGAAGGACTTCCTCTCTCAAGCAACCTCTCCAAGTGCCACCCAAACAAAGCTTGTTATGTGCTACTGCCACCTTGTGGTTATCTTTTTTGGCTCAGCCTCAAAATCCTACAAGTGAGTTCTATAGGATCCTGGTGATCAAGCAATTGGGAAGAGGTCTATTCCCATCGGTAGGACAATAAATAGGCAAATTGATCTT
CCTCTCAAAAATGGCAGATGAGTCAAGAATGTAAGTCAACAGAACGGGTAAATTGGGAAAGGCTAGAATTTTGAAATCACAGATACCTGCTTCCAAAACAGTCCCCGCGAGGGCAGTAATAATGGAGTAGGGCTGCATGCTGCCACCAGAGGGCAGCAGAGGCCGGGAACAGGTGGAGAGGCAAGGCCCAGTTATTCTTACCGTCTGAGATCTGATGCAGACAAGACAAGCATTTATTGGGCTCTGTTACAAGTTGGTCATTGTGCTGGGCACAATAAAAAATCACACAAAGTTCAA
CTGCCCACTTTACTGCAGTCCACTACAGGCTCCAGGCAAAGTTATGGGGAGAAATTAGGAAGCTGCCATTCAAAGTTAGTCTTAAGGGTGTGGGTAGGGGTAATAGTCTCCAGAGTCCAGGTGCCCCCTAGTGGCCAAAGGCATAAAGGGCTGTGGATAGAGTGTTCCTTTGGGTCTAGATTGGTATCCATTTAGGGCAACCAGTTCCAGAGCATGGTTTTTCTCAACCATCCTCAGAGACTGTGAGTTTGTGGGTCGGGGGAAAGGAGGATGAACC
GACTTGCACAGAGGTACCTGGCTGCAAAGTCCGGCTCCTCTACACTCTGCAGAGCTGTTTTCCCCCTTCAGAGCTCCTCTCCTCCGGGAGGGCTTGCCTCGCCCCGGTCCAGGATCTCTGCCTTCGGTTGAAGCGCAGCGCCCCCAGCCGTCCGCAGGAGGGATCGACGCCTCTGTCTCCCCGAAGTGAGGGCGCTCGCTGCGGAGCTGGGGGTGGTCTCCTCTTCCCCCCATCGCGGCCCAGCAACCTGGGGGTCCGCGTGACTTCTCCCTGGCCGGGGGATGGAGGATGCGCT
GAAAGAGGCTGTGCCTTGCCTACTTTTACATCCCATGCAGTGCTTATAGTGGACAGCTAATACGTGTTTGTCGAGTTGGATCTCTATGAAGGCTGGGACGCGGGGCCTGTAGCTGTGGGTAATGATGCTGAGGACCAGCAGTGGCCGCTAGATGGCAGAAGAGGCATGGAAGTCACACTGGAGAAACTGCAGCGGACTGACAGTCACTGGACTTGGGAGAGAAAGGAGTGGGGAAAGATTAGAGCCAAGGAGAGAACTTGGTATTTTCCACTTTACAAAAGAAACAGGGGTCACGTTCTCTTT
AACTGGGTTCAGCCAATGAGAAGCACTGGAGGAAGTCGGGGGCAGGATGAGAGAACAATCAGGGTATTTCTTCTTACCAGCCCACTTCCCCTCTGCACTGGCATCACGTGTCCAGCAGGGGCTGCGAACTCTACAGCTCCGCCTGCTGCAACATGGAGAAAAATGCAAACTACTTAGGAATTTAGCAGCATAGGTGGGACGCGGTGGCTTACGCCTGTAATCCCAGCACTTTGGGAGGCCGAGGCGGG
AAATTCTAAAACAGAGCAGACACTTCTGCGTTATTGTTCCAGTTTCTGAAGGGCACCACAAGGCATCAGGGTCTCTTTCAAAGTCACTGGCTGCAACAATTCTGTCTTCCTAACTTTGGTAGCCCCCTCTGGTGGTTCTCTAGCCTTTGTACGCACTGAGGCACACCACTGTTTGTACAATGACTTCTGACATTAAATCCTGTCATGGCCTAAGTAGCATGAAGCAGCTGTTCCCTGGGTACCTCATGTCTCCTTGGCATGGGAGGTTTCCCAGTGACTTCTTCGTGCCCCCATTCAGGAGAGCCTCCAGAGCTCTCGGCACAAAGGGCCCCTAACTCTGGGTCCCACACAGGAGGCCACATCTGGAAGCTCTATTCCTCTAGCTCCCTCTGCTGGAAACCAAAGTGACAGTTTGTTGCAAAGACCTGTAGAAACAGATTATGTATAAACTCATTCTTGTACGCATTTACTTAATTTAGAACCTGGGACTTTTTAACAGTCGTTGTCCAGACCTTTTATGGTGGGTGATGGACTAT
TTCAGGTTAGTTCTTAGAATACTAAAATAAAAGAGGAGACTGAAGCCAACTGCCCATCCCAGGATGCAGAGCTATTATTGCTCAGGTGATGATAGGAAGAGGAAGAAAGCAAAGAGTCTGCCATTTAACCTCCCTCTAGCGGCCACTATTGGTAGAAGCTGACAGGGAGTCAGCAGGTTAAGCTGATTTGCAGAGTCCTAGACCCAGTATCACGTAATAAAGATATGAGGGGTAAAAAATAAGAACAATGGAGAAGGTGGATATTGATAGCTGGATATGAAGGGT
CCATGATGATGAATGTCACCTGGAGATCAACATCATTTCCCACACTACCCTTGTGAAAGGAGCAAACATCTGTGGAATGTCTGTCTGGCCTTCTCAAAGCAAGCATGAGAGCATGCTTGTGTGTTCCAAGGGTGACATCCACTGGTGTACAATTATAACTGCAGGTAGCAGGCCTTCCAAGATCTTCAGATGAGAAATCCTTAACTCGAATGCTAACAGACACAGTGATTCTCAGACATTCATCCATTACTCCTGACTTTCTAAACACAGTAGCCAGCCTTACC
GAATATAACTTTATGAATATTATCTTAGAAAGTACCAAATGAATACTTCCTACAGGAAATTAGTGCCAAGCGGCTAAGAAGCCACTCTAAAAGCAAAGGATAAGAAGATGCTGTAGCAGGACTGTGGAACCACAAGATGGCACCAGAGATGATTATTGATGGCTTTCTACTGTCATTCTTGTTTACTTGACATCATTTTGCTTCTTCTCCTTCATCTTCCTTGCATTTTCATTTTCCCTTCCCCAGCTTTATTTTAACAAACA
TTTTTTTTTTCCAGACAGAATCATTCTGCAGTTCCTTTCATAGACTGGGTTTTAGGGGAGGATACCGTATTTTTCTGCTCCTTGCTTACACTTTGTAGAGAAGTTTGATAATAGTGGTACAGTGATGCCCCCTCATGACAGAAGCCTGAACTGCAGCAGCTTGAACATCGCTGAGCAGGAAGGTGGGAGGGAGGTGCTGTGGCCCATGCACACCCTACAGAGTTTTCTGGAAGTGTGAGTAGAAAAATGGGCATTCCCACTGTACAGGGATACTGACGGCCACC
AGCAGAGTCTTCTCTAACTACCCTGGGGAAAGGAAGACTCCCTTTCCAGGTCTGCTATGTAACTAGTGCCTTCCCAGGCACTGGGGTTACTGCTAGACCAAGGTCAACTAAGTAACGGGCGTCTTCCCAGGCACTGGCGTTACCGCTAGACCAAGGAGCCCTCTAGTGGCCCTGTCCGGGCGTGACAGAGGCTCACACTCTTGTCTTCTGGTCACTTCTCACTGTGTCCCTTCAGCTCCTATCTCTGTATGGCCTGGTTTTTCCTAGGTTATAATTGTAGAACAGAGATTATTATTATTA
TGTTCATTTATCTGCTTGGGATTTTCCCCATCTGCTTCCACTAGAATGTAAATTCCATGGGCAGGCAGCCCCTTGTCTGTCTCATTCAGCAGCTCTAAAGGGCAAGGCTGGCTGGGGGTGGCCCTGCAGTGCTAGGCCTCCTCCACAAGAGGGCGCACACAAAGTTTCTTTTCTGCTTTTGTCTAGACAATCTCTCCCGGAGTAAAATGAACAGAAAACAGACTCAAATTGCACACTTTACCTAGCTGGGTACACATGCTCTCATTTTTTTTTATATAGGTTTTTAA
GACATTTACTCTTCCTGCTCCGGCTTTGTGCCTCTGTAAAACTGCTGACGTCACCAGCAGCGGCTCCGACCGCCTGTCCTCCAAGGTCCCGGGCTGCGGCTGCGCAGCGCCGACAGCACGATGCGTGTGCCGACAGCGCCACCTCCTGGCTCTGCCGAGGCTGTTGGCAACACGCAGGGCTCGCAGTGCGCCCGCTTTTCTACTGCAGCCCTCAAAATTCAGCACGAGGCTTGGCTAGGGGAGCTTGAGTGGCTGACACTGTGGTCTGGTTAGTTTCCATTCTGACCCATGCTAGCCGTCTTTCA
AACTCTAATGTCAGAAATTACCGAGGCGCTGTTTCTGCATTTTTTTCTAGTATGGATCCTGGTAAGCCACATCCAGAAGAGATTTCTCTGGAAGAACTTTGCCTTGAATGGAAGCAATTGTCCTGATGGCCACTAGGGGGAGGAAGCATCGTTTTCTCTCTTCGAATTGTAAGGCGAGAAGGATCTGAGGCCAGGTGTCCATAATTGAGGAAGTTGACTTTGCCAGGGTGGAGGACACCACGACATAACCTCAGGAGGTCTTGATGACGTGGGCCCA
AGAGAGAGAGAGAGAGAGAGAGAGAGAGAGAGAGAGAGAGAGAGAGAGAATGAAAATAAGAACGATAATTTTGGGACCCAGCAATATGCTTGAGTTTGCGTTTGACTCTAAAAACATTCATAGTGAAACAGCGGCCTCCTCTGGTCACAGGCAGGAAATTCAAGAACTTCTGTTTCTTACCAAAGTCAATTTTAAACTATGAAAATGGATGGATTATTACATTGGAAAAGAACTGTATTCAACATTTACCAAATCTGCCGTTGTGCACTAAAACCGTATAAAC
CTTTGCTGAGTCACTGTGGGCCAGTGACTTGATCTGAGATTGTTTCCCCATCAGAACCATGAGGTTATCATCTGTGCCTTGGGGCTGTTCATCTATCTATTCACTTGACACACACACATCCACCTTTCTATACCAGCTGCAGCGCCACCTGCTGGTACCGTGAGCAAGAGCTGGGCATGCCCACGGTTCCGGTGCCCTGCAGTCTGGTGGGAGAGGCAGGTAGGGGTCGACTCAGGTAGCAAACCTGAAACTCCAGGGGAAGGAAGCGTTTCTGCAACTGTGAGTACATAGGACTGTGAGGAGAGACTTCCCGAG
GCCGAAGCTGAGTGCGCACTAGAGCTGCTAGCAGGCAGGCCAGAGGGTCAGCTTGTGTTTTATTTTCTGATTTCTCCTGCATGCTTTCTGGAGATGAGGATTTTTTGTCAGGTAGCTAGGAGAGCACTGCCACCTTGTGTCCATATAGCACAATGTTTCTCTTTCCTATTCACAGACAAGATTCAAGAAACCATTTTTACGTGTGTACATTCAAATCTTCATGAATGGCATCACTTGCTTTAGACCCATTTTTTTTTTATTGGTC
CTTGCCCACCCTCCACAGCCGTCTCCTTGCATGAGGCTCGGCCAGCACAGAGAGGCCAGAGGGCCAGGTTGCCCATCTAAAGGAGGTTTGCCCTGGCTGGGAAAGGAAGAGCAGGACCAAACGCTTCCAGGCTGGTGTCCAGCTGCAGATGACAGCAGAGGGCGTCCTCACAGCTTGGAAGCAGAGGTCATGGGCGCCAGGGCGGGGCAGGCACAGAGGCTTGGGAGAGGCTCCTTCTGGCTGAGACCAGAGCCTGCCCAGATGCCACTGGCTGGCGAGGAGGCTGTGAGGCCGGG
CTCTCCTCTTCAGTTTTCCAGAAGAGTTTGTGTAGAATTGGCATTACTTCTTCCCCTAAATGTCTGGGTGACTGTCTTTTTAAAAATTTTATTGAGCTGTAAGATGCATGCAGTTTACTAATCCCAAGTGCATGGCTCATTATTCCTTAATGCTCAGACTGTGCCATGTGTGGCCAGTTGGGGGCGCTCCAGGCACCTTTAGATGCCGCCCCATCATTCTGTGAGCACTTTCTTGCTTTCTGGTTCAGGTATGTGTTCAGGCTCATCTTTTCTTGTTTTCTCCGTGTCTCAGTCCTGGAATCGGCCATTTTTCCACAGAGTTGTAGTTCTTTCTAGCAGGATGGGGAGTTTCAG
AAAAATTAATATTTTTATGCTGCTTCTTTCATCTCTCTTTAGTTTGTTTTGAAGTTAAGACTTGAAGTCCAAGAGCAAATACCCATTAGTGCCCCAGAGTGGGTCATCATATTCCTGTGAGACACTGCCATCTAGTGGCCAATGTGAACACAACAGTGGATGGCTAGACCTCTTTGTCCCTCAAACTCGAGGTTTTATTGTGCAAACCTATGCGATTCCTTTCGCTGGTACTCCCACTGATTATACTGCCAATAGCTTCTAGGCTTTCAAATGAATGTTTTT
AGCAGCGCTTCCGCATCCTTGGGGAACAGGGCGCGTGGACCACAGCCACTCCACTCCTGGCTGCTGGAGGTCCGGTATTGGGCACAGGGTGGCCGCAGGACATGAGCCACTTCTGTGGGCTTCTAGTGCCACCTTGTGGTGCTTGTTGGAATGAGGGGCTCGGAGCCACCGAGTAGGGTTTTTCTGCCCCCCCTGACGACAGCGCCCTCCCCCAGGTTTCCGGACAGTCCTGAAATGTGATGTCCAGGCTTGAGTGCCCTCAGTCCCCACAGTGGTCCTTTGGGGAATGTAACCTTTTTTAT
GCCTCGCCTCTCTCTCCCAACAGCCAGTTCTGTTAGCCCCAGCAACTGCCGTTGAGAGCAAACAACGGTCCTGCAGAAAAAGAACGAGACAGTAAAAGATGAGGAGGCAACTGGTATAAAAGCTGGACTATGTCTCCCTCTAGAGGGTCAACCGGATTAGAACGCTTTACTAGATGTAACAGACCAGTTTCTCTCCATAAAGAAAAAGAAAAAAATATCTGGTTTCAGATAATTTGCATTTTTACAAATTACAACTTCTCAAGGATTTAGACGGA
AGTCGCGGCTCTGCAGTCGCCTTGGAGCGGCTGCCCTTCCGACCCCGCCTGGGCTATGACTCATCTTCGGTGGAGGAGAAAGGGGCCTTTGTGAGCGCCCAGCTCCGGCGTCTCCTGGACAGCACCGCCCTCCGGTGGCCGCGAGTCAGGAGGGCTGGGGAAGCCGCCCGAGAGGCAGCGCCCGAGCTCCCCACGAGCTGCTGTGCCATTGGAAGCGCCAGCGCCCTCCCCTCGGAGTCCAGCCAAGTCGGGGGGAAGACTGGGAGAGAAATCGTCACCCCCTAGAGGGCAAGTGGGCTCAGCCCTAGGAAATGCTTGTTTCTCCAGCCCCTCCCAGACGCCCCGGGGAAACGGCATCCCAGAGCTCCGCTCC
TAAATGGTGGCCCCAAGCCTTGTGAAACCTGAGATTCTAGGCACAATGAGAATCCACTGGGCAAAGGAGTCAACAGAGGGACTCTGATTGGAATTGGGATATAGGATGAGATCTTGGCTCTAGACAACATTGCCTCCTGGTGTCCAGAATTGGAACTAGGGGAAAAAAAAGAAGCAACACTCATGTCAAGGCTTAAATAGTATTTACCCGTGCAGACCAGGCACGATTCTAAGTACTTTATGCACAACCTTATGAATTAAGTACTATTGTTATCCCATTT
CTTACAGCCTGGCAGAACTGTGTCATGAAGGGAGGGAAAGACTGTCTTCTGGGGAGTTCCAAGGCTTAACTCCTGCCCTTGCAGGGATGGGGACAGGGACAAGACTGCCTGAGGAGTCTGTCCTTAACACCCTGTCCTCTCTCTCAGGGAAGCGGCAGCCGACACAGCGTCTGGCAGAGGGCGCTGTGGAGCCTGGAGCGATACTTCTACCTGATCCTGTTTAACTACTACCTTCATGAGCAGGTGGGGCCTGGGAGGAGCAGACCCACGTCCCCTCCTCCTGGGCCTCTCCCAGCCTCCCCACCGCAGTGACTGGCTTGCTGTGGAGGGAGA
GATAGGTACTATTTCACAGATAAGAAAACTGAGGCTTAGAGACATGAAGTGACTTGCCTAAAGAATTTGGGGATTAGACAGAAGCTTTTCAGCGCTGGAGCCTGAGCCTTAACCACCGTACTCTACTACCTCCACATGGTTATAGACTATAATGCACCCAATATCCAGAACTAGTACCACGTGTACAGGTACTAAAGGCTATATGCAGAGCACTAAAGAAAACCAAACCCACCCAAGACAAAAAAAACCCAGCTTCTCCATGCAAGAAGATGGCTTCTCTACTGGTCTC
GCTTGTCAGCTGCATACCACCATGGCTGCAGGTAGCTCAGCCACACCTCCAGGACCTGTGGGGGAGGTGTGTGCTGAAGGCCCAGTGGCTGGGGCCAAATCCTCTGATGGCCTGGAACCCAGGTACCCAGGTGGCAGCTAAGTTGGCTCTTCCCACGTCCCCCAGAGGGCGCAGGAGAGACGCGCACAGCCCTGTGAGATTTGGTTCTCTCACTGCTCTTCAGAAGCCAGGGTCATGGGCGGGCTCTTCCCGGCCCACGGGACCCAGTGCTACCTGGTTGCGTAAGAGTAGAAACCTGTCTGG
CGCTAAGCGGGAGGTAGCCCCGCACTCTAAGCATCCGGCTCATTTTCATGTTTTACCGGACCCCAGCGACCGGCGCCCTCTGCGCTAGGCGCCCGGTGCCGTATAGCCCTCCGCCGTGTGCAGCCGGGTGCTGGTGTTGTTGCAGCGGCGCCCGCCAGGAGGCAGCGCAGGCTCGGCATTGGCTGCGGCGTCCCACAATGCACCGGGCTCTGGGGCCTGCACGACAGTCTTGAACCCAGCTGCGGGGCCGCGAGAAGGCGGGCCCGGGAGCCGGCGAGGGCGGGGCCTCC
TTAAAATAGACTTTCAAAATCAAAACTCAGGGAAACTGACACGGAATAGTGAGGACAGAGCAGCGTGGAAAGATACAGGTTCAGAGAGGATGTCAGGGGCGCTCCGCCGTCCGGCTTGTTACTCCCTGTGTCGAGTGCCCTCTACTGGTCAGTCTGAGAGAAGGTGGAAGTGTACAGGCCAAGAAAGGATGCCTTCACCAGGACTTGAAAACCACCTTCAGTTTTCCACCTTCAGTTCCCCCTGCATTTAGCCAAAACCACAATTCCATTGCTTTTTCAGTG
CCTGGACAAGAAGAGCGAAACTTCGTCTCAAAAAAAAAAAATAAAAAAAAATAAATAATAATTGGAGTTTGGCCCTTTAAATCTTCTTCCTTTGCTGACTGACATGATGCTAAGTTTTTTTCAGTAGAGGGCGCTGGAGAGACGTTGTAGGAGGAAAGGGTTTGGCTTCCAGTTTCCAGACTTGGCTCCTGCAGGGCAGCTACTCCTGCAGCGAGCATGCTTCTCCAGCCTCTGACTCCTACATGCGTGCGGTTTCTTTAGTGTCAGGAA
CTGTCCTTTCTCTGATCCTTGTGCTTCACTGGTTCTCACACTCACCACTCTATAGCCAGGTACAGAAGAGCAAGTTGTGTCTGAATTACCCAGGCCACTTCTCGGTAACTCCCAGCACACTGCTGTTGGGAGCTGCTCTCTGGCACCCCCTTTTGGACATTTGCATGTATTGCCCCCTTTGAGTTCTGGGACTTTTCAGCTTGCTGATCTGGTTCCCTGATCTAGGCTCCTACTAGGTGTATAAATAGATTCATCAAATAGACGAAAAGGGTTTCTTTTTTTTACTGTTTTCATACTTT
AAGAGATCCCTGGGAAAACCTTATCAATCACCTGGGTTCTGAATATTCCCAGTGACTGCACTGAAGGTGACAACAGTCCAGAAATGTCGCCGCTGCGGTGAATCCATCCATCGCCCCTCGAAGCCTTGCCCTATCTTGGCTGTCATACCGTCTACGGCCAGCAGGGGGTAGCACAGATCCACCAATGTGTTAGTCCCAAGCTTCAGTCATCCCTTCTAGGATTTCCTCCTCTGTGGGCCAAGATGGGAAAGATACCTCCTGCCAAGCAAATGAAATTTACTACGTAATAATTGATTCCATCTTCT
AGACAGGGTGCAAGTCTAATCAGCAGTTCTCTTTCTGCCTCTCATCTCCCTCCACGATCCTATTTTAAGCCACACTCTTTATCCTTTAGATGGTTTTATGAGATTGAGATTTTTCTCAGGCATCTTGTCCCTGAGTGCAGCAGCGCCATCTTGTGGTCATTACTGGTTATGGCGCTGTCCTAGATCTAAGCTCCCAAACTCCGAGCCGCAGCCAGAACCCAGGCTTGGGAGGCAGCAGGGATTTTGAAAGCCAATGTGGCAGTCGGGCCAACACACCAGATTACACACTACACCCTAAGAGGGTTTAAGTTTCCTCTGCGTCATTTCGGGACAGCTGCTTAGTGTTGACCATTTCTGTTTGTGGCTGTCCTCTCTCATAATGGGCTCTGTCTTGCCCTTTCTCTGCATCTGCTGCTCCCTCTGTCTTGAGCTTTCAGGCACCGTCTACAAACGGGGTTTAAAATGAGCTAGCGCCATCTACTGGGCGAATGCCGTAAGGTCGGTTGTGAGGTCCCGGAATCTGCAAAGGAATGAATGAATTACAAATCTGTGGCTTTATGGGGGGAATGTCGGTACGTAATAGGATTCTGATGTCACCTCCCTTTATTTGC
CTCACTCAAAGTCTCCAGTAGGCATCGCAAAAAGTATTCTCCACGCAGCCCAAGCCCGGCCAGAGAGCGGAAGCGGGCGAAAACGAGACTTCCGGTGCCGCCGTCGCCGCCTAGAGGGGCCCAGCCGCGGCACCCACAGCGACACCTGCGGACGGAGGTGGAGGCGCACGCGGCTGTGTATGCTACTGGGCGCTGCTGGTACCAGAGTAGGGCCAGCGGGGGCAGAGGCTGATTTCAGGGCTGGTCCTATTAACCTTTAAAATTAAAATAGGCCAGGCGAGGTGGC
CTCTCATAATCTTTCTCTCCGCCCCCACCCAGGGACCCTGGGAACAGTTTAGGGAGTGGGGAGCTGGGGTCAGACGAGTCATCCTGTGGGATGGAATCTGACTGCTCCTTAAGCAGCTCAGGCAGACATCTAGGTGGGTGAGTGCAGGTTAGGCCACCAGGGGGCAGCCCCACCCTCCCCGCACCCTACATCCGGCAGCTCCCAGCACACACAGGGCGCGCCTCGACCGCCAGAGTGGTCCAAGAAAAGGCGAAAGGACAATGGGGTAATTGATGCAAATGCACCATGAAAGACAAATTGTTCAGAT
TACAGCCTACTGCCTTTACCCAGGTCTTATTCCCAGGAGGTGCGTCAGGGCCCCTTGCCCACCGTGGGGCTGCACTGAAAAACAGTGGCCCGGGAGCAAGACAGCTAGTGGTGCAAGGCACAGGACGGTCGCCGACAGGCCCTCCCGATCAGCCAGCAGAGGGCAGCCTCTCTCCAGCTTTGGGCCCCAAAGGCTCCCATCCGGGCCACTCCTGTAGGCCCCTCCCAGACAGAAGGGTCCACCTGGGTGTGTGGAACCAGCCGTCCTCCTGGCTGCGGAAACTTGTCCGGAGCACCT
AAGACATTACAGAAAGAAGAATGAAAGAAAGGCATGGTTCTGCAGCCTCCTGGAGGATGGCAGCCTGTTGTGACTAGACTCCTCAGGGTTTCAGTCCATTAGAGCTGGTCCCAGAGGGGACCCCTGCTGGCCAGCCCTGTGTTGGACTCTTGCTCTCCGAGGCCACCTAGGGGATTCACTAGAGAGCCCATTTGGGATTGAAGAGCACGCGTGTTGACTAGAGTGGGTTGCAGCATGGGCCGCAGCCTGTTTAAACACTGCCTAGGGAAGATTGGTGGAGTCCGCCTCCTCCCTTCTGCCTCGTAG
CTGCACCCAAGCAAATAACAGCAACTAAAAAGCAAGCCACAGTGCAAAAAATATACTGAGGGAATTCCTACCCAGCACCTGCAGCAAAAGTCAACAAAATCTGGCACAAAGCCACAAAACCCATTCCTGCCGGATATGATGTTGCCACACTTCACCACTAGGGGACGACGAAGGTCACCCAGCGAATTTGGGCCGCGATGCTCAGAATTCCTGGCCCCGTCTGCTTTCCCAGACAACGGATGGCCTCTTTGGCACCTGTAAGGTCCCCCAAACTGCAAGATGCTAGAAAGCAATCTCAAGGGACCAGCAGCCC
AGTGTCCATCCACTTCTCTTTGGACAGAACCCCGTGCCATCCGCCAATAGGTGCTTAATAAAGGCGGTGTAGAGGGATTCTGGGAAGGAGGAAGAATCTGGTTCGGCCTTTGTCTGCATGGCCTTGCATCTTCCTGTTGCCGCCACCAGAGGGTGCAGTTGCCCAGCAGAACCCAGCCCGATCCCCACGCCCTCCTCTCCTATGCAGGCAGCTCGCAGCTCTGCATCTTGTGGGCTAAGGAAGCAGGTCCCACAGGCACGTGTCCCCTCCTTCTCAGACTGGAAGAAAGTTGGGGTGAGAGGCTCAG
GAGCCCAGACGGTGGAACGAGATCCGGGCACCCCCGGGAGGCTGCAGGGGGAGGCAGCCGATTCCCCCGCGAGCCAACTCAGGTGCTCTCCTGGCACCTGGGGGCGGTGGGGAAAGGGGGCGCGGCCGCCGGAGCACGCCCCCTGCTGGGCTGAGCCGCCGCCCGTCCCGTTCCCCACCCTCGGAGCCCCTCGGCCCGGAAAGCGGCACCCCCTGGCGGCCCCAGCGCCTCACTGCACCCCGGGCCCCGCAGCCGCAGCCTCGGCCCCGGACCGACGCTGGGTGCGGACCCGGGGCGCGCCGGGCGTACGGGTTGCACGGGGTGCACGGGGTACACGGTGCGGGGGCGTGGGCCCCAGGCTGCCGCTGGGGGGCGCCGCCGCACGCCGCTCCGCCGGGGCCGGGGAGACCGAACTCAGCACCGACCGGCCGGGCAGGGGGCGAGGGGCGGCGAGGAGCGGACGCCCAAAGA
TTGCTGATACAGAGGATTCTAGGAGTTTTGCTTTCTCAGAACCTCCCCACCCCTCGCCTCGCCAAGCCCCGGGTTAGGAGCCCCTGCTCCCCACATGTTTCTGCGTTGTGTGTCATACATCCTATTGGCCACTAGATGGCGAAAGAGACCTTGGCAGGACGTCTCACCTCTTCAGGGATGAGGGCAACGTTTTCACAGGTCCAGTTTTTCCTGTTCCAATGGGTGAAATTAGAGCTCAGGACCAACCAGCGCCCCCATACTTCTCACACACATATTTGAGGGAATGAAGGCTAAAAACCACG
CTCTAGGCCCCCATTTCAGTCTAAGAAATGGGAAGGAATCTCCATCCAGAGTCCTTTGCTAAACAAGGGAACCAATGCATCTAGGGAAGTCCAGCCTTTGTTCTCCAGTGGCTCTTCCCTGTGTGACCACACCCTCTAGCTGTTAGAAGGGGAAACTGCAGGTGTGGCCTGTTGCCTGTGGCAGGCTTCCACCCTGTTTTCTATAGCAGTGACTGGGAGGTTCTGCCTGAAGATCGGGAGGAGAGGAAGGATCACACCTCTCCTCAGAGAAGTAGGCTCTCTC
TCCAGGTGATTGTTGTGGAAGTGAATGGTAACTTTCATGTTGTTGCCATGGTACTTATCAACTGTCATGGCTCTGGTAGGAGTGTCTTACCCTAACAAGCAAGGAGAGCAACTAGAGATGGCTTTTGGTGCCATCTGCTGGTTCCCGGTGGCTTCTTCACTTTATCCTGTTGGGACCAGGAAACAAAGTAAGTCCTACCCAGTCTCCTACCTCACTATGGTCTGAAGGTTGTATGTTGTGTGTGTCCTGCCTCCACACCACCACTCCGCAAAGCCAAATGCT
CAGCCTCCAGAGTTTGGGCCCCTTTTCCGAAGCTCACCAGGCTATCTGCCCATCTTTTCCTCCCCCTCCCTCTAACTGCCTCCCTCCCCTGGTCCCTAGCACAGCTCCAGGGCACCCCTGGAGCAGCTGGAGAATCTGGGTTGCGGTCCACCCCCAGGTGGCGCTGTGCTCCCGCACCAGGTTCAAGTGCACTAGAGGAGTGATGACATCATCCAGGACGGAAACAGCATCCCCACCGCGGGAGCACCGAGGAAGAGGGCAGCTCACTTGTTGCTCAGGACAGTAGGGAGTGGTTTTTCTCTCTGGCTAAATCATG
TCACTTAGGAGAGAGACCAACAGCCTGAGTTAACCAAGTCCTTTGTAGCCCACAGCAACAGGGAGCTAGGGACTGAGTCAGGCTCTCTGTAACTGTCCCTATTTGCCCTGGGTCCCCAGGAGGGTAATGTTATTAAGCTTCAGGTATCTGTCGCTGTTCTTCTTGAGGCCACAAGGAGGCAGCACAGTGTCTCTGTCAGGAAAATACACTTGGATGTGGTGACAGACGTTTTCCCGAGGCTTACGTTTGATTCTGCACCAGGCGCTGCGTACACCTGCTTGGAGGCTGCAACGGGGCGGGCTCTGCTGCGTCAGCACATGGACATCACTGGAGAGGAAAACCCACTCAACAAGCTCCGCGTG
GCTAAGAACAATTTATACTATTGGGATTGGTTTCTGTAGGTAGCTGACTTACCTTTGTTTGCTTCATTTCTGCCACAATTTTTCTCAAACTAGAAAATCCAGTCTTCTACTTCTTGAGGCCAGATTCCTATCCCTTGGCTGCAGAGACACCTTCTGGTTGAAGTCCTAAACTACATGATGCGTAACGAATACTCCCTTTTCTTTTCTGCTAAGGAAGGCTTTCTAGTCCTTTCTATTTAAACTGTAGGCCATTGAAAACCACAAACCCGTATAGGAGCCAGAAAGCTGGAATCCGAATGGAAGCTGG
AGGCCTGCGTTAGAAAGCCCTTCAACTGAGTAATGTAAAACTCACCTCCTAAGAGCTTTTATCTTCTGGGCATTGTAAGGCTTGTCCGGAGGAGGAGGATGACGATGCTGATATGATGATGGTTATAAGGCGCCCTCTGGAGGAAGGAAAATGAAAGTACAGGGGACAGGGCCTTAAGCAGATGGAATCCCAATTAAAGCTTCTACGGATTTATACAGATTAATGATCAGCATTTCTGGTTGGAGCCTTTCCCAGTGGCTAGTCAGTGAACCCTGGA
CCTGGGGGAAACCAGAGTAGAGTCCGCTGAGGCTACGAACGTCCAGGGGGCCTGGGGCTAGGGGACAGCGGGGCCTTTTTCTTACCTAAGAGGCTACAAAGGGGAGGGTGAGGTGCCTGAAAAGGTCGGCTCTGCTGCCACCGTGTGGCTAATACTAAGAACAGCAGCAAGCCTAGGCTGTTGGTCTGGTGGTTGGGGAATTGGGAGAGCAGAAAGTAATATAGAGTCACCCAACTCACATTTTCTCAATCAGCTCCTTCTCATCCAATGCTCCCGGAAGGTCTCGCTTGTTACCCAGGACTAAGACCTACGGAGAAGGGAGGGTGAGGATGAGGTCTAGGGCAGCCGTGCCCAGGTTGTCT
CACAGGAATTCATTGCCTCTCAGGCGCCTCTCAAGAAAACGCTGGAGAACTTCTGGCGGCTGGTGCGGGAGTAGCAGGTCCGCATCATCATCATGCTGACCGTCGGCATGGAGAACAGGAGGGTGATGCGCCTTACAGGCTCCTGGAAAGGCCACCAGGTGGCGCACGTTCTCCTTGTGGGAATGGCCCCGTTGGCATCTTCCCGCAGGGAAGGCGGGGCAGACTGGAGTGAGGCCAATCAGGCCTGGAGGGTGGTGGAACCACCTCCCACCCAGACCCAGGATGGGGTGGTCCCTGGGATGGGGAGGCAGTGGG
GAACCTGCCCTGCACCCCGCAGCCCTGGCCTCCTGCCAGCCATAAGGAGAGCGGAAGCCCCGGCGGGCCTCGCCGACCCGGGAGTCCGCGCGGCCCCTCCCTGCCCGTGCGGAGGCTCCCGGCCCGCAGCGCCACCTCGTGCTCACGCATGGCCAGACACCCCAGATCCCAGCGGGGCCAAGAGCCAGGACCGGGGCGGCTGGAGGCCAAAGTGGGCTGCGCTGTTTGCTTTATGCGGCCAGTCCCTTCCCGCCCACCAGACTACCCTCGCCCTGCCGGACTC
GGCAACGCCGGGAAGACTCTAGGCCTGAGCCCCAGGAAAGCCTCCTCCATGCCTGGCCCCACATCCCCCAAACAGAAAGTGAGGGTCTCATCTGGGGGCAGGAGGAGTCGGGTAGCTGGCCACGGTCACAAGCTTCAGGGAGGGCTGAATGTCCGAGGGGTGGCGCCAGAGACCCACCCGATGACCTTGGGTGCTGTGGTTGGTGGCAGAGTGGCCCAGCCTGACCCTCCACGCCTCTGACTGCAGGGCTGGGTGGGTTCCCGCACTGAGTGAAGTGCGTGGCCACTTGGCTGTGTGCTCTGGGACCAGAGGATGTGC
CAGGAAGGGGTTGTCTCCTCTACCTAGCCTGCTCTTGCCCCTGGGCTCTGCTGTGGGTGGGAAGGAGGCTAGGCTCAGATACTCATTTTCTCTACTTGGGGGTGGGACTGTCCACAGGGACTCACAGGCCACCCATAACAGATCCCTCCCTCCAAGGAGCCCTGTAGTTCCCTTCTTGTCCAGCAGGGGCATCGTGGAAGCCAGACCCAGCCTGAGGGTGGAAGCGGGAGCAGGTGCTCCAGGGTGATGTAACCCAGCCCAGTGGGAGCCGCTGGGCTTCATCCACATAATGCACAGCCCAAGGCCTGGAACACAGTAGGTGCCTCATACATGCTTGATGAACCTAACTTAATTATCAGGTACAACTTCATCCGATG
GGATCCCTAAGGCCGTAAGGGTTGGAAGAAGGTCACGCTATGCATGGAGAGTAGGAAGACGGGCCGAGGGTGTTCCCTTGTTCCACAGGCTCCCAACTCCCAGCAAAGCCGGAGGGCTATGGGTGCAGTGCTGCCACGTCACCACAGGGAGGAGACATGGTCCTGTGGGACTGGCCCTCTCCTTGCAGCCCTGAGCTGTAACCTGGTGGGTGCCCTCCAGGATCCACTCCCGGGTCCCGGCTCACTACCGTGCACGCCCAGGAGGGTGAGATGAGGCAGCGGAAAGCAGTACAA
TTCAGTCAGGTGTCCATTATTCTCCATTATCCATTACAAAGCCAAATGAAGAAGAAATGCCTGTAAACTCTAAAGCCCCTAAACACTATTTGCTCAAATCAAAGCCCAATGCCAGGTTTGCAGATCGTCCAGCACCCCCTAGAGGACTAAGGGAGAAGCATCTGTGCCTCTGCATTCTCACCAGTTTTATTTTTCTGTCTGTACCTACTTGAAGACAAAAACTTCAAAGATGCAAATATATAAATATGATAAAATTGGTATGACTGGCCCTAAAAGA
GGGGCCCTTGGAGAAAAGGAGGGCCTGGGAAGCTAAGGCTCCCCCGCTCCTCGAGGAGACATCTCAGTCCCAGGGCAGCAAAGTGTTCCTCTTCACTGGAGTGTGCAAACTCTGGGACTTGGTGCTGACTGGCTCGCTGGTGCCACCCAATGGCAGCCAGAAGCTCTCCACGTACCTGAAAGGCCGCCCACGTCCATCTTCTTGAGGTTCTTAGCCTCCAGGATGCAGACAGTGAGCTTCCCGGCCGTGGGCACATAGCGCAGGGAGGTGCAGATGTCGCCCAGCTTCTCC
GAGCCCGGGCTGGGTGGCAGGTGCCCCCGTTCAAGCTGCAGGAGAGTAGCTGGAGAGACCGCGGCCTCCTCCCCAGCCCACTTCTTCCCTGCGGCCCGTTGAGGAGACCTAGCGGTGCCCCCTGCTGTCCGTCCAGGAGGCTGCCGCCTGCCTCCAGCCCCATCTCCACCCAAGCCAGGCCCACGCCCTCCGCACACAGCCGCACCCCCGCCAGGCTCCCTCCCAGGCCCCCAGTCAACGCTCACACCCTGGAAAGGAGGAGGTGG
GATGTCTAACTTCAGGGCAGGTCACAGACCAGAAACGGAATGGAGAGTGGCCTTAGGTATTCAAGTCTTTCCACCACCGCTTTCCCTCCCGTGGAACTAGGAGGGGAAGCAGCTCAATCCTGGTCCTCTGCTGCCCTCTTCTGTTGCTTATTAGAAGCTCCTCCTGGCTTGTCCCGAAGGGCCTGGAAAACAGCCACTTCCTCTCCAACATCCCATCCCACCTGCCCCACCCTATGGTTTCAGTATATTAGGGGATTGATATTACAAGCAAGAAAGATA
ATCACTCTATAACTTGTATCTGTGCTAAAGTTCAGGGGCCACCGCCCTTATCTGTAACCTGGAATCCTACAATTCAATCTCCCATTAGAGAATGTATCCTTAGGTCTCAGGTGGAATGTACCAATTCTCAAATTCCACTAGGGGACAGTATAGGCCAATATGTCTAGACAAGTGGCACACTGTGGAAGACTGTGGAATCAATCACTGATGACATTCATTCATCCCTGGACCAACAGCGAGGGCTTGTCGGCTGCCAGGCACTGGGCTGAGCAAAGGT
TTTCTTTTGGGGGAAATGGAGATGTAATAAGAAAATATCTCTAATTTTTGTCTTCTGCTTTTCTGTTGACACAAATCCATGTGGTTTGTGCTTGTCCGGCGTCCAGAAAACTCTGTACGCCGCCCTCTTGTGGAGAAGGGAGGTCATGCCACCCAAACTAACCCAATCAGATGCTTCCTCCTGGGAACTTGAATTTTTAAGAAACACAAAAATGGAAAATTATTGGAAATGATTTGTCCAGAAAGAGGTGCCTTAGAGAAATTGGCAACTGTTTCTGCCCTAGAG
TATTCTGCGCAGCATCCGCGCACCCCAGACACTGCTAAAGCACCCCAAAAGCCGCAGAAGGTGAAAACTACGACACCCATGATGCCCCGGACGGCGCCTGCGCACGGCGGCCGGCCCGCAGCGCCGCGGGCTCCCCCTAGCGGCGTCCGGGAGCGGTGCTCGCTCCGATCCCCGAGGGGCGGGGGCCCCGCGGCGCAGGCAGTCTGGGCGCGCGGCTGCAGCGGCGGAGCCGGAGTCGGAGCCGGGAGCGCTAGCGGCAGCCGGATCGCAGCCTGCGGGGCCCGC
GTGTTCCAAGATTCCCCTGTCCATGGTGGTCGGAAACTGCGCAGTGAACAGGGTGTGCAAGTCATCCTGGACCCAGTGCACAGCGTTCGGCTCTTTGACTGGTGGCATCCTCAGTACCCATTCTCCCTGAGAGCGTAGTTACTGCTTCCCATCCCTTGGGGGCAGCCTCGAGTGTAGTCCATTAGTAATCAGATTCCAGTTTGGACAGGGTGGCTGGATTGTATATCTCGTTAGTAATGTACATGCTCTTCAGGTTCTAGGGCTCCTGTTAGGGGAGGGAGAAATGTTGAATCAAGAGGGA
AATTCACTGAGCATTTACTCTCCTTCATCTCTCTACGTGAATTCTTTCCCTGTCACTCCCATGCTCCTCAGTCTGGAAGGTGAAATGGATGGAATTTGATGTGGGTAGAAAAACGCAGCCATAGGTGTCAGCTACAGTGAGCTCAGGCGGCCAGTAGGTGGCACCCTAGACTGGAAAGAAACCTCCTCCCTGCGTACTCCTCTCCAGTGCCCTATTCTTGGAGGTGGGTGGGGAATCACAGACAGTAGAGATGGGTGAGTTCTTAGAGATCATCTCGTCCAGCTCCGTTATTGCATAGATCAAAA
GCAGGGCTGGGCGTGCGTGGCTCTTCTTCGAGCCTCCCGCAGGGCTGCCTGCCTCTGAGGGTGCCCGGCTTCCCTCCCTCCCAGCCGCCCGCTGGGCTCCTTCTGCTCCGTCAGGGAGCACTACCGGCTATGGCTCCCAGGGGGCGCTGAGGCCCCGCGGCTGGCTTTCCGCCTGCCCAAACCCTGAAAAATGCGGCGTGTGCTCTGCAAACTCACTGGTGCTGTGTGTGTTTTTCCAATCAATAGAAGATGCTCAGTCCCCGAGATGTCGCTACCAGAGTCTTCACACATC
CATTTTGTTTTCCCAGTGGTCCTTGGTACTACTAGTCTGGGAACCACATGAAACATACTCCTCGGCTTCCCTCTCTAAGTTCCAAGTTCTTTCTGGTCACACCCCAGAAAGCAGGAAAAGAAACGGGAACAGATCTAGGCCAGTGTAAGGTGGCCACCTGGTGTCCAGTGTGGGCACCTGCAGCTGATGTTGGCCGCAGAGAGCGGCAAGGGGAGGAGAGAGAGGGGAGGAGTCATGTGGTTTGAAAAGGAGTAGGTTTAAGGCACAGCAGCCAGGTGGATCCTGGGTTTGAGGAATAGCAATTTGAGGGGGCTGAGACTCGATGGAAGGATCGGTTGTGTCTG
TCACATTCCTAGAAAGCAAAGTTTCTATTTGTGCTGGGAAGGAAATACAAGCCACTCAAGCAATATCTTTTTTTCAAAGATTTTTTTTTTCCCAAAGGCTCAGCACACGCCACCTGGTGGAAAGAACGTTAAAGCACAAGGTTCCATTTCTCCACCCTTTAACTGGGCATTTACTGGGTCTTGAAGGACCCTAACGGAGCAGGAGTCAATATCTTCTCTCTGGAGACTATTTATCTGTTTTTTTTTTTTTTTTTTT
TGGTGATACCAAAAGAAAAGAAGGAAATTGTGTGTAATTTGGGAAAGAATCATCTAAAAGCATCCATGAAGAACTAGGATATTGGCAGGAGCATCTCCACATCCTGCCTTAGGCGCGGTGATGGAGCAAAATAGCCACCAGAGGGCAGCAGAAAGTATGGCATCTTAAGGAGAAACTGCATCTTACTTATTCATTTGTCAGTCCCATGTCTATCCATTCACCCCACGAGGATTAAGCCAGATATTGGGAATTCAAACATGGTCTTTATATA
GTACTATTTTTCAAAAAGGGCTTATAGAAGAGCTCTCCCATCCTCAGTGGAGTTGGCTAACATCCTGTACCAGTTACCAGTTTATTACTCTCTGGCTCCAAACGTTTCTCCCTTGCCAGCGGGCACAGTGTTAAACTGTGTCAGTAGAGGGCGCTAGAGGACAGAGAGAAGAAGAGACTTCTCTTGCGGTTTCTTTAAGCTTTCCTTCCTACTTGCTTTCGGGACTCTGAACCCCCGGGGTTCTCAGCTCAGTTTCAGGGCACTTCCGCAGGCATCTTCACGGCTAGT
ACAAAAAGAAAAAGTAAACCCAGAGGACCACAAGGTTTTGCTCTGTGGAAGCGAAGCCGGCAGCTCCATATCAAAAGAGCACGGCTGAAGACAGGATAATCCCATATGTAAATACACACACGACCCACAGGCGGCGCTAGAGCCACAAAGAAAAATAAAGCTGAACCAAGCTGGGTCACAGGAGGGAGCCATCACGAAAATGGGACTCAAGAAAGACCTCTCTGAGCAGGTGGCGCTCGCGATAAGGCTTAAACGAAGTGGGGTGGGAGCCACGCAGACCTGTGGGGAACAGCATTCCCAGGCAAGGGAACAGAAATAGCAAAGGCCACAAAGAGAGAGC
ACTTGAAGTAAATCACTCTTAATCCCTAGACGGAAAGGAGGGAGCGGGAGAATTTCTGCCATCCCACGGGACGCAGCGCAGAGGAGGCGGCTCCCCCAGCTTATTAACCACAGACCAGGTGTGCACGCCCAAGCTCACCGGCAGAGGGCGCCAGGCCTCCGCTTGGTGCTCGAGCCTCGAGGCCCAGAAAAGGTAACCTGGTCCCCAGAGGTCTGAAATCGCTGATTGTGTTTATTCAAAGCCAGTCACCATTGCTCACCCGTCTGACTTACTCTGGGTGTGTGTGGACGGGCGTGCATGTGACCGCGTCTGTGCACCGGGGCTGTGCTGTGGGCTTTGTGCTGAGCCAAAGGTGGGGCTTCTCCTGTCCGCCCGGTCCTGGACTCCCGGCAGCGGCCGGCAGAGGCGGTGCTGATGCTGTAGGAGGGTCAGGAGCCACTGCCTCGTGCTCAGCCCCACGGGCGCCACTCTGTGTGCCCTGCAGCGGGGAGGACCCACAGGGTAGACC
GGGGCAGCTTCTTGTTTAATGGAAGGGTTCTGATGTTAGAAATCCCTTCTTTCCCTCCCTGCCTCAGCAGGCCTTAGCCTGGGTCCTTGAAGACACTTTGAGGCCTCTGCCACAGGCCACTTGGGCAGTGGGGTCGCTGCAGTTGTGACAGGGGCCACTGGGGGGCAGTCTCGGCACAGGCCCCATCCTGACTGGGAGGATCTTCATTTCACAGTGGGTTTGGCTCTGGCTGGGCAGACACTGGAAGGTTGTCTTGTGGCTGCCTGCGGGGACAGTGGGGAGGGAGGAGTACTGCCCTGTGAAGGTGGCCAGCCTGC
TACAAGCTGTGAGTGAGGGATTTTTTGAAACAGAGTCGCTCTGCTGATAGGAATGCGTGTCCGTTGTAGAACGGGGTGGGGTGGGCAGGGGGCGTGTGTCCCTTGGGCTTTGACCACAGGGTGCCAAGTCCAGAGGTCTGTCGGGAGTTGTGTGCTGCTGCCACAAGGTGGCAGTGTTGGCAAACAAACCACATCCTCCACTGCTACGAGGCCTAGATGGGAAGAATTTTACCTCCAGTTTAAATTCTTTTTAGAAAGGGAATACTTAATTCCATGATTCTACACCTTGGGAATGGAGGCCCACAGA
AGGCTAGAGGGCCCACATTCTAGCGCGGGAGGGCGAGGCAGGCAGAATGGGAAGCTCCAGGGGACGGCGAGGAAGCCGCGCTGGCCCGGCAGCTCTACCCAGGAGCCGGGGTCCCCGCCCAGCCTGGCTTCCTGTCCAGCAGAGGGCGGCAGGCCTCTCTGGCCCGCTCCGTCCGGAGGCCCTGCACCCAGTGGCCAGCAGAGGGCAGCGCAGAGCCTCCGCCTGGGCTTGACTGTTCCCTCCTCCCGGAATGGTCCCGGGGATCCTCGGCTGGGGCCACAACTTCAGACGGGCCCAAGGAATGGGACCTCTCCTCGGAGATCCAGATCCTCCTTGATCCTCAGATA
GCTCCGCCGCTTGGTTCCCCGGCACCAGACATCGCCCTGGCCCTGCTGGCCCGGGTATCGGGAAGGAGGAGCGAGGGAATGACGGAGGTAGGGTGCAGGGTCAGGGCTCCCGCAGGGGCCTGCATCTGGCCAGCAGGACACAGGGATGCGCAGGGCGCCCCCTTCTGTTCCAGGGTGAACATAGCACACGCCCTCCTGGCTGGGCCTCAGGAGGAACAGCCAAGGAGAAGAATGGCCCAAGGAACTAGGAAGCAGCCATGGGAGAGGGGAAGGGTTCAAGCCCGGGATGGGCCCGCGTGACGTCGATGGGTCCTGCGGCCCCCTTGCCCAACCTCGGGTTT
AAGGAGGGATGAACCCCCAGCTGTGGCTGCAATGGAGCCAGCATCCCATCAGAAAAGGGGAGCCCTGACCCTCCTCCCCTTCCCCTGGGACTGTTCTCAGGCAACGTGGGCTCCAGCCTGCAGGTGCCCGGCTCCACCGCCAGACGGCGCCGTGGCAAGGGACACCGCACAGGGCGCTGGGCTCCTGGAAGAGGGGAGGAGGCCGGCAAAGGTTTCAGAGGCAAAGTTGTCGGTTACAGGCCAGCCGCGGGAGCAGGGCGCGGAGCAGGG
TCAGCCTCCCAAAGTGCTGGGATTACAGGTGTGAGCCACCGTGCCCGCCCGACCAGGATAACCCTTTTAACAGTCACGACCAGCCTCACGGGGGAGCTTTGGGGAGACGGCGTGGGCAGGAGGAGGAGGCAGGTCCAACCCAACATGGCCTGGAACTATGTAATTGCCAATCGTGGCCACTAGGTGGCAAAACAGCTCTAGGCACAGCTGTTCCCAGAGGGGAGCAGGGAAAGGAAAAGAAGCAGGATCTGCCCAGAAGTGAGGTCCGTAGGAAATTCCAGGAAAGCCGGAGTCCTGATGGTTAGATGCCAAAGGCCCTC
ACCTTTCCAGGCCATCTTCCTTCTCCCTTTTCCTCTCCATAAATCTGTTATCTGCTGCTGTGGCTCAGATGCCTCATCCTGAGGAAGGTGCAGAGATTTTTGGGGTGGTCTCAAGGTCCTGATCCCAATCTAAGATGGGACAACAGCACCCTCTGCTGTTGGCTCACAGAATGTCATGTCAAGGTTTGTCTTGGGGAGTGTGTAGGATTGATCTGCTCTTCCTAGGGAGCTGAACTCTGCTTCATTGACCTCAGCCTGATTTAAACACCAACAGTCATCAGTTTCTGGGTTGGAAGACTTCAGGGTCC
CCAGTGGCAGGACCCTGTCTGACCGGTGACCCATGGGGGCTCTGGCCATCGCAGTGCACGGGTCCTGAGAGGGCTCCCAGAGCTGCAGGGCTGAGCGCGTTCTGCATGGCCTGCAGGTCTAGCTGTACAAGCACTGCCCTCTGCTGGCATTTTGTAACAATTGCAAACACACAGAACTTACTTGTCCCGCAACGTAGTGAAGTTTCCAGAAGGAAAAGAGATGAATTTATGCCGGGGTGGTGGTTCACGCCTGTAATCCCAGCACTTTGGGAGGCCAAGGAGGGCGGATC
GGGCCCAGCCATTTGGTATGGGGAGCGTCCTGAACGCTGGCTGGCTGTTTTTTCCCCAGCCCGGGTTCTCAGAGCCTCCTCTCCTTCGCCCTCCCCACGCCACGTCTGGAAAAGATGCAGGCAGAGGTGGGAGGAGGAGCTGGCGGCGGCGCCTGCCCCCTGGTGGTCACGATGGAGAGCTGCCCATTGCACCTCCCACTCCCCTCAGCCCTCTGCCCTCCGGCCCTCCGCTCTCCGCCCTCCCCTCTCCGCCCGCCCCTCTCGGCCCCCGGCCTCCTCCACTCCACTGGTGGGTCCAAACCATGTCCTG
TGGGTCTCACCCCACTGATCCCAGTGAAGAACATCCCACTGATGAAGTCATCCCCCCTGAGTCATTTCCTGGGAAGTGGCTTGGAGAACAAGCTCCCTTTGGCTTGCTTAGCCTTCCAGGACTTGGCTTAGGGCGCCACCTAGTGGCAGACCTAGGAAAGGCTCTCCTGCTCACTCCACTCACTCCACCCACTCCACCATGCTGGCCAGCCTGAATCCCCCAGGCTAGAACAACCGCAAACCAGGGCCCCATGACAGCTAAGTCAACCCTCCTGCAAGTCCTCGTCCCCCATGACTAT
ATCACGGTCACCTTCGTGTCATAGAAGATCAGCCCTAAGGAGAGGAACGTGGGAGAGGCTTGGGTGGGGCTTTGTCCCTTCCTTCCCAGTCCCCCCAAGACTCTCTTCCGGTCCCTGGGTGTGGCACTCTCAGGCCCCCTGGTGGCAGTAGAGCCGGGCCCTGACTGTGGAGGGTGGTGTGTCAGCATCCGCCCAGCATATACCCTTTGTCATTCCCAGGAGACATCCAATTTCTAGAAACAATGCAAACAAACTAGAGTTGCAAAATGGAATGTAGAAAATGATACCTATTTTT
AAACTTAGATTGTATGTGGAAGCATTGGAATCTAGGGGGTGCTCAAGTTTCTTGCTTGGTTTGATAGTGTGGGAAGAGTTGGCATCTGCGCATCCCTTTGGGAATGTACTAAATTCATCTTGAAAGTCAAGCTTTTTGCTCTCTGCTATTGCACATGCTAGGCGCTGGGAGGCGATGAGCGACTGAGCACAAAGCCTGTTGTTGACCTAATGGCAGAGCCAGATCGGGTTAAATCAATGGCAAAAGCGCCATGGGGGAAGTTAGACGTGAAGGTCTTCGACCTCCTTTCCCCAAGC
GCCACCATGCCCAGCTTCCTGACTGTATGATCTTGTCAGGGACAGAACCAGTAGATTCTTGGGACTCATCCCAAGTGGTTCTCCCCAGAGCAGGCCTGATGCTCCCAGGCACCAGACCACCAGCAATGCGCAGCCGCTCAGGCCACTAGAGGGCAGGTTCCTCCCGGGCCCCATGGCCTTCCTGAAGCTGTGGCCTGCAGTCCCTGGAGCTGCCCAAATCCCCAGGGAAGGAGCCTGCAGCCCATTTGCCCTGAGGGACACCATTGGGCCCAATAAATGTCCCCA
TCCTGTTGGGCAGGAATGGGTGTTACATAGCTAGATCTTTAAGCATCAGAAAGACAGCTACCAGACCCACTATGGCTGGGAGGTGGCAGGGGATGGGAAAGGTGGCCCTGTCACCTCCGAGAAGGCGCCTTCAGCCTGGGGAGACGCTGTGAGCAAACCCCCTGAAAGCCTTGTGGGGCCATCATGTGTGCTCTGGAGCCCTCTTGTGGATTCTTGCGGTAAGTGCATACAGGCTTGCAGTGCGTTTCTCCCACGTTTTAACCTTTCGCTTGTTCTCTCCTCCTCCCACCACTCTTCCCAGTAAATGACACCTTCAAAACCACACGCACACTCGAGCAAAACGTCTGTTGTGGATACCATGAGAGTCACTTCCTAAATA
GGGCTCAGTGCATTGGGAGACAGTAAGTGGAAGGAGCCGAAAGAGAAGGGGAAGGCCGACAGGGAGGCCACTGAGGAGAGCAGAGGCGGCGACAGTTTGGAGGCGGAGGTGACCACAGGGAGCACCGGTCCGAGGCTGCCGCTAGGGGGCGCTCGCAAAGCAGGCGCCTCCGGATGTGCCGAGCCCAGCCTGCCCTGGTGGTGCGGTTCCGTGGGTGAGGCCGTGGTGCCCGCGTTCCCGTGGCCGTTCTGGGGCAGCAACAGCGGGTGCGCGATGTGCG
GACATTTTGCTTATCCATTTGAAAAATGGTGTAACTCTTTAAAAAATTAGAAATTTTGAAACATCAGATTCAACCATGCCTTCCTTTCTGGCCAGTGGGCCTGGAGTGAGAGCTCTTGCGTGCAAGGAGAGCTTGGCCAGCAGGGGGAGCACTTGTCATCAAACTCCATACCAGGCCAAGCAAAGCAGGCAGATGTTTAGTCCAAAAGGGTATTTTCTGCCCCTGCAGCCCTGACCACCTCCCATCCCGTATCCTTTCCCCCTCCCCGACATCCCTCTGTGCAGATAGTAAAGGGGGCAGCTA
CTCTTCCAGTTAATTGTATGAACCGGACTCGTAACAGATTGGGGACCTTTAATAGAAAAAAAGTGTCCTCTGATTAGAGGGGGACGGCAAGACTGTGGGCACCGCCTGGGGGGTGCCTTGTCCAGCTCTGGCAGTTCCAGGACATGGACTCTAGGTGGCACCAAAACCCAACCCTGAACTTTCCTGGTCCTCACTGGGAGTTCTGCCTCCTGCGTGTGCGTGTGTGTGTGTGCGTGTGTGTCGAGGTGTCTACGTGTGTGTGGGGAGGTGTCTGCGTGTGTTAGTTGGGGAGCAGGGCGTGTGTGTGTGGGGGGCTGTCTGGGTGTG
CTGTCACAACTGGGCCTCTACTGCCATGTAGGGGGCAGGGCCAGGGATGCTAAGAAGCCTGAAGCTCTTGGTATTGCAGGTGGAAAAATTGCCTGTCCCAAAGACAAGATACAGATTGAGAAACACCAGTCCCTGCACTACCTCACCTAGCCTCTAGGGGTGCTCTTCTCCCCCTGCAGAGCTGGCCTGAGTTTGCCCTGACTCTGCCATCCCCTATCAGACTCAGCCTGATTTGGAGTTTTCAGATGGAAATTTCTAAAGAAACTTAAGAAGACAGATGGGAAATTATCAAAGAA
AAGGTCAAGAACAACGGGGGCTGGGTTAGCTCTTACTCATCCACCTAAATGCCACTGCCCACGCTCTCCGCTCTCGCCCCTCCCGCTGAGCAGTGGCTGCCAGGGCGGCAGGAAGTCCTTCTTCCTGGGCCTGGCGCCCTCCAGCGGTGGGCGCAGAGCACTAGGCTCCAAAACTAGGAAGCCGGCTCAGCCTGCAGCAGGGCAGCTTGGGCAGCTTCACACCTAAACCAGCCTCTAAACGGGCGCACCTGGACAAAACCCAGTAATTTAGAAAAGCC
GGAGCTACCTTTCCGAGGGAAAACAGCCCTTCTCAGGATGAAAGGGGACTGTGAAGTCTGGGAGCATTTAGTATGATAATTAGGGCTGCCGAGCCTGGGGTGGATGTGGGTGAGGGCTGTCCTGGCGTGGGTCCTATCTCAGGGCTGGACCAGTTCCGCTAGGGGGCAGTGTGGAGCTCTTGCTCTTTGGCGGTAAGTAATTCACCTTCTTCTCCCTGAGGGTGCTGGGGAAACAGCCTCCGTTGATGTCAAGTCACTCGGATAGATTCTGCTACTTGTTATTTGAGGGATAGGACAGGCATCGAGCTTTCTGG
TCACTATAGATCTGTGCTACAAGGCCCGGCTAATGTTTAAATTTTTCATAGAGACGGTGTTTCATTATGTCGCCCCAGCTGGTCTACGAACTCCTGGGCTCATACGAGACTTTACCGTGTATGTCCAGTAGAGGTCACAAAGTGCTTATTATAGACACTGAAACCTCAACCAAATGCGTGCTTGGGCATTTGCATTATGCAATAATGAGCACACATAAATGATTATAATTAGGGGGAATTGTTACACTTTAATTCAT
CAGATAAATGTCAGGAAAGAAAAAGAGCAACCACTTTCTGCCCTCGGTCCTGAGTGAGTCTGTTCCTGACACAGCAGCAGAACAGCCTGCAAGGTGCGTAGGCTCTTCTTAGTCCCCAGAGTCCATCACCAGCAGGGGGTGCCTCTCCCTCCATCAGGACTTGCCTGCAGCTCTGGGACACCACCGAGGCCAAGGAAACACCTTCACCCTCAGGGCCTCTGGGGGTCACCATGCTCCCTTTAGGCCCACACTTAATTTCTTTATACTAAGGCCATGAAACTTGAGTCC
TTTCTACTCTCTTAACCCTCTTTCAGCTTGTTGGTTTCCTCTCCAGAGAGCACCGTCTGTGTAGGGGCGGATTTTTTTTGTTCCACTAATGAGTAGCCTTCACAGTATGCCACCCAGGTCCACAGCATGTGCTCTCCTGCGCCGCCTGGTGGTTTTCTGGGGAAACGTGAGGTTTTAAAAAGCACATGATGGTCCAAATGGCTTCTTATTTCATCCATTTAATCATTCGTTCATTTTTTCATCCATCCATATGTCGATCCCTCTCACAGTTTTGAGGATCTGCTATGTTTTAGGTACTAT
TAGCCTCTACTTCGTGTGCTCAAGCAATCCTCCCAACTCAGTCTCCCCACCTCCCCCGTGCGCGCCACTTTTGAATCCTGCAACGGGTTTGCCTCTGAGCCCGTGGTGAGCTTCCCGCAGGGCCCTGGAAGTGGCCTGCAGTGAAGCACAGGGGCCACAGGGTGGCAGTGTTTCCTGCGGATGTGGCTCTCACCCAGTTCAGGGGCGCTCAAGGCGTAATTGGTTAATGCAGGTCTGTTTCTCTTTGTCCTTGAAAAGACAGCAACTTTGAGCTCCAAGGAGCAGTCTTCTTTGTGTTTTACGGCTTTTTGAGT
GGATGCGTTGTCAGGCTGCAGAGAGGAGGAGGAGTTAGGAAACAGCCATTTGCCAAGCCAGCTTCACAAAGAGCAAATGAGTTCATCACCTGGGTCCAGGCGTCATCTGGCAGCATTTCAGCCCCACCAGAGCTGCACCTGCCTGAGGACTCCACTAGAGGGGGCTCCAGGCTCACCCGCACACGCACTGGCATCAGGGGAATGTGCAGTCTGGGACCTCTCGAGGAGGCAAGGCTGCAAAAGCCTCAATACTGGCACACCCTCTGGGAAAGGCTGGGGACCCCCGTGTGTCTCCAGAGATAC
CAGAGCTTCAGTCAGGGGTGCAGAAAGCACACAGGAGGCTCCAGAATGATTTAAGTTGCAAAAGCAGCCACTGGCACAGCCACAGAGTGCCAGCTTTCTTGTGCCTCCTTCTTCCGGCCCCCTCCTCTTTGTCCTCTCCATCTCAGAATGCTCATGGCGCCCTCTGCTGTCTGGCACAGGTGCTGCTGCCCTGATTTTCTGTTCCTTTTAATGAGCTGGAAGCTCCTCCTAGCTCATGCCAGGTTTTCTTTTCCGGGCTCCCACAGCTCAGCCTGAGTGGCTAAAAGTGATCTCGGACACAGAGGCTGACATTGGCTCCAACCTGCGTTGGGGCTGT
AAATCCAATTTTCCTAAGCACAGCCCACCTACCTCCTTCTCTGCAAAACTCCCCTGCCTCTGCTTGTATTCAAAGCACAAGCCCTGGCTGAATGTGCTTGCCAAGTCCCTAGAATTGAAGCTTAGAGCGCCCCCTTGAGCCTTGAGGGGCATCCACAGTGCTGCCCAGCTCTTATTCTTTAATATGCAACCGACGAACGTTGACTTGGTGTAAGAGACCCTCTTGTCAATGCTGCTGCTGTTGCTCCTCCCAGTGACCTTAGAGTTCTTTTTAGAAATAGTTTCTCTCAC
TTAACTAACTGAGCTAACCGGCTTCAGTTGCATTAAATGAATACTGTGTCGGTATAGGCTGAGAACCAGCGAGATCAACCTCAAGGAGCAGGACTACACCAGCTATTTAAGATGTGCTGCCATCTGCTGGCTAACCTTGTGTTGCAGTCAAACCAAAAGTACTTACAGCAAAAAATGACAGCCACACAAGCCGGACATGGTATGATAACAAAAAACAAACCAAAGCAAACGCACCTCGTGCTGCACGCTGACCTTCCCTGGTGACTAGAAGTGGTGCCTGTCTCTT
CATGGAAAATAGTCTTAATTAGGACAAGTCACATTTCAAGAACTCAAATAGCCATTACTATGTGGCGGCTGATAGCTTCCTCATTGGAGAGTTTATGGCTTAGACTCGGCTTCCTGGAAACAGAGCCATGCTGCCATCTGGTGGTTACTTTGTCAAATAACTCCTCAGGCATCCACCCTGGGCTGGCCCCGTCGAGGTCAATGAAGACAGAAGTTACATCCTTCCCGCCCTTCGGTGCCCTCAACCTAGAGTTCAGAGCAAAGGATGCAAAGTCCCGGAAGAGA
CAGAGAGGGGATGTGAGTGGGAGGAAAGGGGTCTGTAAAGCGGGAGAACAAGGCTAGCCTCCCCCTAACAATCCTAGACTGAGACGCAGTCAGGCGCACGCCCGCAAGAGGCGGCGAGGTGACAAGTTTGGAGTGCGCCCCCTTCAGTACTGCGCGTTCTAAGACTTTTGGCGGAGACTTTCTTGGCAAAACCCATTCCCCAAAGCTACGCTTCCCCTGCTGAGATAGCCCCTACCCCCACCTCCACAGGCTGGGACAGCCCCGTCCCCACCATCCTCCTCCCAAGCCAATTAAATGATCACAGCACGCGTGACAGTTACCGGCTGGAGAGCCGGAGGTGGGACCGGGAGCAGGGGACCGTAGAACCGGGCCGCGCTCCTCCCCTCCTAGAGTTCGTGGAGGCGCAGCAGAGGGCCGTCCCTCTTCCGGATGTCGGACTAAGCGAACAGCGCCCCCACTGCCGGCCGGTAGCAGCCGGAAGTGCCAGACCGGAGGTGCGTCATTCACCGGCGACGCCGATACGGTTCCTCCACCGAGGCCCATGCGAAGCTTTCCACTATGGCTTCCAGCACTGTCCCGGTGAGCGCTGCT
ACCTCTAAGATGAGTCTTGAGCCCTGAGGATGAATTACAGCCTGTAGTATTCCCTACCTCCCCTCCAAGAAAGGGATGCAAATCCTGTTAGTCGCTGGCAAATTGGGAAGCCTAGCTCAAAGCTGCCCTCTTCTGACCAAACTAAGCCTAGCATGTTTTATGGGATGCCCAAAGCTGTGACCACAAGCAGAAGTCGGCTTAGGCAATTTGTTCCTCCAGTAAACCGTTCATTTGTTCATTCATTCATTCATTCAACAAATA
GGAAGAGCATCCCCTAATGCACAGTTCCATCATCCCTTATAGTATCTGCAGCTCCTCCAGCTCCTGTTTCTATCTGTTACTTCAGGGGCTGAACTCAAATATAGGGATCCAGAAGCAGCAGGGGAGGCCTCTCTGCAGTCTCCTCACTAGGGGGCAGCAGCGGCTACGGGAGGCCTCCCAGCCCTGGGAGGGGGAAGGGAAATGCTGGGCCAGCAGGTGGCAGTGCCCTTCTTGGACCCAAGTAAGGAAAAAGTCCAAGTACCCAGAGAAAGGGAGGGGAAAAAAATCCGTATCCTGTAAAGACCCAGGTTCCACTTGTCCTTGAAGATCCCGCTGAAGGTGTCACACTCCCTCCCTCCAG
TCCTTTTTAATTTTAATGTTTAATTTTCGTGGGTACATAGTGGGCATATTTATTTATGGGGTACATGAGATTCACTCTAATAAGGTGTAGTGAGTTCCAGGGATTTCAGAGTTGATCAAGGAAAACCATATGGCCACAAGGTGGCAGTAGCGCACAATGAATTTGTTCAGGCTTCGCTTTGACAGATTTGCCAGCAGGGCAAGTCCCTCATGGCACGAGACCATCCAGAGGCCATGGTTCAGGAGCCCTACCTAGAAGATGAAGAGG
GTTTGTGATTGGAAGGTTCACCAAGAAGTGCCTCCCATGGACTCTCACTACGTAGCAATCATCAGAAAGACGAGCCTTTGCTTCCGCGGGAAAACAGATGTCCCGAGTCCTTCTGTAATACCATGGAAAGGACACTGAGGGGAGCTATTTCATCACTCAGGTGCCTGGTCTTTTTTTCCTCCCCTGTGGCCTTTTGATATAATGGAGAGGGCAACAGAATGGAAATTAGGCCACTAGATTTCTATTTCCAATTTTCCTCTAATCCTCTATG
CCGCCCTCCCTCCGCAGTGGGGCGCCCCGCCCCCGCGCCGCTCAGTTTTAAACTCGCAGCAGACGGAACTCGACTTAAAAATAACTATTTTGACAGTTCAGATGTAAATATGTGAGTGACGCGTGGGGCTGTTTTTCCTTCACACTTCCCCTCACCCCTCGCTCCCTACCCCAGCTCAATTCGGCTGAGGCTGAGATGATGGGAGAGCGCCGTCTGCAGGATGCTCCCTAAAATGCAGCAGGAGGAAGAGACTTGTCCTAGAGAGCCCAGCGAGCTTGGGGGTGGGGCGGAGGACCCCCAGCTCACTTTCACTGCACAGGTCACACGCCTTTTGGGGATAAGCAGATTTACACAC
GGTGGGTATCCCCCATCCATCCACAACAGGCAGGTAAAAACCGACAGCTGGGGCTTAAGGGCCTCCCGGGAGCTGGGATGGTAACACCAAAGAAACCCCAAGCTTTGAGCAAAGGCATCTGAAAGGAGGGAGACAGCGCCCCCTGGAGGCGAATACATGTCAGGTGTGAGCCCCTCGCTCCCTCCCCTCCCCTGGGCTCAGAGCCCTTCCTCCCGCCGTGTGGCCCCTGCCTCTCAGCGAATGTAGACGCCTCGTCCCCAGCCCTCCAGCTCATTCTTGTTGCGCCCCAAAA
GCCACATGCAGCCCACCGGCTGCAGGCTGGACTAGCTTGCTATAGGTGGTCACGTAGCTGTGGCGAGGATGTCATCATCCAGAGAGAAGTTGAGTACCAGGGACAGAGTCCTGAAATACGCACACAGGGTCAGTCTTAACCTTTGGTGGCCAGGAGGTGGCAGTATATGCCACTAAGGGGTGTTCTGAGGGGCAGGAAAGGGGCACTCAGGAGAGAGAAGCAGATCTCCCAAACTTCAGATTTACTTCCTAGTTGGGCAGTGGTGCCTGGCACCTAGGTGGTGTGGGGAGTGAGGGATGAGGTAGATGGAGATGAAT
ACTGTATTTAGAAATCTCTGTATTACCCTTGGGCATTTGTTCATTAATAGGGGGTGGGGAAAGGAAAAGCTTGTAATAATGGGCTTTACATATTAAACTGTGTGCATCCGCATTTGGGCCAAATGGAAAATCTGGTTTGTATGACTGCCCTCTGCTGGCTGTAGGCCTTTGCTGCAGTGGCAGGATATGAGTCCCTGGGTGGAGCCCCTGTGCAGATGCCGGTATCAGTCTTTTATTCACTTGCACTGAGTTCCATCCAAGTACATCAGAAACAGCCTAAGATTCTACCTACTGC
CGTCTGCCATTGTTTTCATTTCCCAGTTCCACTACCTATGTGCTCTGTGATTTTGATCAAGTTGCCTAACTTTTCCTCATTTACCTAATTTGTAAAATGTGGGGTTTACCAGTACACTAGTGTGAGTGTTATTTCCCAGCTCTGACCACTAGAGGGCGTAGGAGCATCGGCACCCACTGGCAATGGATGTGTCGGTGCCCATGGTTTACCAACATCATTCTCCCATGAAAGGAACCAGGGCTCCCTGGAGAAATAGCTGATCCAGGGCTGGGGCAGGAAAGCACAAGAGAAGCCCGGAGCTT
TACATTTGTAGTGACTATGTAATACCTAATAAATAATAGAAATGAAGAGAAATCATTATTTTTGGAATCATAGGGACCTGAAGAGAAGCAGCTAGGTTAGCCGGTTCTTGCTCTGTACTGCCATCTGCTGTGTGTTGGTAAAACTACAGTGAACATGTCAAATGTGTAAAAGCCAGGAACTGGGGAGCACCTTAGAAAACATCCAATCCGATGTCCACGCGTACAGGTGAGGAAACAGAGACAACAGAAATTAAGTGACTTGCAGGCTTGTT
CCTGCCCCTCCTGGGGGGGGGGGCGTCCCAGGAAGGAGCTGGGGCTGAGTGGGACGCGGTGCCCAAGGGCGGGGCTGTGGTCGAGGGCGGAGGTGGCCTCCTCTTGGGGTGTGCCTGCCACCTAGTGGTGAACTTGGAGCAGTGCTGCTATCTGAAGTCGACTTCAATTATTCCTTCGCGATCTGTGTCTGGCCTGGTAATTCACGGTGGACTGGAAATTAGAAAATCGAATCTTACACATTGCTGATAAATACTATCTCACGGTAATATT
TCCAGTGCATGGAGCCCTTCTGGCCTCCCTGTATAAGTCCAGACTGAAACCCCCTTGGAAGGCCTCCAGTCAGGCAGCCCTAGAGACTGGGGAGAGAGGAGAGGGACGCCCCAGCCCCCAGCTGTGCAGCTACGCACCTCAGCAGCACAGGGTGGCAGCAGAGAGCCACATTACTTTGGCAGCAACAGAAACTGGCGGCCAGCCCGGCAGCCCCATGGGGCTAACAGGAGCGGGGAGCTGGGACCCAGTGAGGCAGGCCCTCCACCCCAATGTGCTGGAAGTTTTCTAC
GGCTAACTTTGGCTTTTTAATACAATTACAACTTCTGGCCCTGCGTTTGGGATCTTTGTCCAGGGCTCTGTTTGGGCAGCCCCTGCTACTGGCTTAGTCTTGGTTCCTCCCCACAGGGAGCTGCAGCGACATCTATTGGCCGATCCGTGTGGGAGCCGAGTCAGCTTTAACTTTTCTTGGTATACATGCGTCATCTGCTGGTGGAGATGGGAAAGTGCCTTTCTTCGTTCAGTCAACAATCCAACAAGTATGTAAGTGCCTGCTGTGTGCCAAGCACTGTGCTAGGAAGATGAGGATACAATTTTAAAGAAAACTAGAGCCGGGTGTGGTGGCTCAGGCCTCT
TTTAGGCATGTTGGATTTGAGGTCATGCTGGGACACGAGTGAATATGTGAGCATGACCTTATTTCTTTGTTTGTATTAACAGTTTCATCCCAAGTGACTCTTCTGTCCTGCCTGCTGTTCTGGACTAGGACATGCTGCCACCAGGTGGCAGTAGGCCATTTTACTAATCCAAAAAGGGAAAGGAGAGCTGTCCTGTGATTAACTGGACGTGCTTTATTTTATGAAAAAGGCAGTGAGCCTTAAAAAAAAAAATTGCAGTATAAATGAAT
AAAAGATCACCTTCAGAAAGATAACAGCCATTGTGGATTGGAGCTGGGGGTGGGGAAGATAGTGAGACCAGAGCAGGGATGGGAGAGGCCTGAGGTCCCAGCTCTTGCTGTATCTGAGGGCCATGGCATTGGCAGTGCAATATCAGTTTTGGACGGCAGAGGGCAACATGAACTTGAGGATGCTGAAGTTTCAACCCAGAGCAGAAGGAAGCAGTTTGATTTAGGGAGTCAGTACTTTGTGGTGATTCGAGTGGAAAAGCCTAAGCCATCCTTGAAGAGGCCGCTGCCAGTTCTATCCCCCAAGGACCCATCC
AGTTTAGATTTTTAGATTAAAGGTTTTTACTCAAAAGCTGCTTCTCCTCCGAAAACCATTTGAAACTTTATACAGCTGGCTGGCTCCAGAAGTTTCTGCAACCAGAAAGCTTGATTCTGCTGCCACCTGCTGTCTGAAGCCAGAAACAACTTTGGATAAGAGACCTTGTTCAGAACATGTTCGAATAAGGCATGAGTTGCAGTTCTGAAAAGGCTTTTTCCCAATGCTATGCTTATATATTTAGGTCTCTTCTTTATGTCTGTA
TTTCCAGGGGTATTAATGGAAGCCATTGGAGAAGAGGGTCACAATTGTTGGACTCAGCCTTTCTAAAGCCAGTCCTTTCCTTCCAGTCATATCTTTGGAAAATGTGGTTTGGTGTAGTGACATCTGCTGGCAAGGCTAGGCACATAATACAATGACTGGATGTCCACTCATCCTCATGTAATTTCCAGACTAGCAAGAAAATCGTTCTTAACTTCTGAGATTGGATTGGGCTCAGTAACCTCAGTTGGCAAGAGCAAGACTAAGATGTCCAAGGA
GAAGCTATGTGGAATACAATGCAATGTGGGGGCCACGTGGACTCTGCTGTGCAGAGCAGGACATCAAAGTCCTTCTTAGTCTCCGCCCCCAGGAAGCCAGCAAAGTCAAATCCTTCACCATCACCGGCAATGCAGTCACAGAGTTTAACCCCTAGGGGGCGGTGTGCTCCCTTGAGAACCACCAGCTTAGAAAGAAGTTTGCAAGCCGGTGGCCTGCAGACCAATCCATCCCTCAGGTGTGTTTGCTGTGGGCCTGCCCGGTGTTTTCAGTTGCTCATTCTTAAAAAGTAG
AAAAATGTCCTTTCTTCTCACTTGAACAGTGCAAGTTTTATCCTCTTTCTCTGAGGCTAGGAAGGGGTATTCACCTCAAAACCTGTGGACAAGAGGGTGATTTAGTCCATTTTCAGCTCTTGGACATGAGGAGGTAGTTCTCAAAAGTGGCCGCAAGGTGGCAGTGAGGGATCACAACTTTAAGTGTGGCTAAGGCTGGCAAGGTGGGAGGCTCAGGGTGAGTTGTGAAGCCTGAGGTGGGAGATTGGCAGTGAGGGGTGAGTGTGAGCTGGAAATAATGAAAGATAAGCCGACCCAGCACCATACAG
CAGAAGAACCGTAGGGATCCAAAGCAAATTCCTTGCTGTTTAACATTAGGAATGTTTCAGTCCTGCCTCAGTTTGGTTTCTGTAGAGCTTTCAATGGGTCTTGAGTTGTTATCAGTGATGATTTAGCACCACCGTGAGGCTGTATCCAGTCACTGCATATGGCTGTTGGCCTCTGCAATATATACGGAAGATGATCTGCCCTTTTGTTTGCAGCTTTAAACATCAAGGTGAAAATAGTTCTTTGTAATTTTCTTCGTATGGAAAGGTTATGA
TTTTAAATAAGAATTCCGACTGGTTTTCTCACTGTATTTCCATGGCAGCTAGGAGGTGCCAGGTGGCTGGGCCTGTGACAGTGCAGAGGTTTTGGTGCCTGCCCGCCCACCATTGCTCCAGCTGCAGCTGCTGCCCCCTGCAGGGCCTGTTCGTTCCTGCTGCCTAGCTCCCCGCTGGCTGGCTATGATCTCCCTGTTACCATTCCAGGAGAGCAGCCGCGTCCCTATGCATGGCAGGACCAGGTACTATTGTGGCCTCTCCTCTTGGCCTCGAATG
GAGCCAGGACAATGGGACTTAGTTGCTCCCCTTCCTACCCCTTCGATTGTGAGAGAGGGACATACTCTCTCAGAGAGGGGAGGGCACCCAACTTAGCACCCAGTTGGGAAAGGCTGTCTTCAATAGGGAGGGGAGAAGGTAGAAAAACACTGCCCCCTGCTGGTGGCTGGCATCAGCTGGCTCTTTGGGGTTCAGCCAGATGGAGCACCAGAAAATCCAGTCACAAATGCACCTAGGTTTAAGTCTTAAAGGCTGTTTCTTAGTAAAGAGATACAGGAGGAAATCTAGTGGGCTGGTTCTCCAAGGCCCTCATTATAGAGCCTTCCTGCT
TTGTTTATCTGAAACTCAGATCTAACTGGGTGTCCTGTATTTCAGCTGGCGACCCCTTCCCCAGCCTAGGGCCAAGTCCAGCAAGGCCGCCCCTGGATTCTCCCCAAGGCCTCTGCGAAGGGCTGGGCAGCACTGCCCTCTGGTGGACAGGCCCCGGGATGGGGTAGGGTGGGGTGGGGTGGAGGCAGCGCCAGGCCACAGGGCAGAGGGACGGAGGGATGACGGGGGACATGTGGCCCCAGACGCGGGAGCCCACAGGAGGTCACGCCTTTGGATCTACCATCCTTCGTCC
TTGAAGTGAGGTGGTTAAGAAGTGTCTTCTTTACTCTTCCCCATCTGGCTCCAAGTGGATGCCCAGGGTGACTTTGGAAGCCTCTGTTAGCCTGGGTACCTGAATAACTGTGTGGAGCAGAGCCCCTTGTGGTGTGTCAGATGAACTTCAGATGTACAGCACAGCATCAGTTTCTCCTGCTCATTGATGAGCATCTGCTTCAGTCTTCCTTATTGGCAAACCAGCTGTCTTTGCTTCTCAGTCCACATAGTAGGCAGCCTACAA
AGGGCCAGGGAGTGTGACCCTGCAGGCTCCACACAGGACTGCCAGAGGCACACACCTGCTCTGTCTACCCGAGGGCACCAGAGGGCACGAGAAGGCTGGCTCCCTGGCGCTGACACGTCAGGCAACTGAGGCACAAGGCTGGCATTTCTGAACCTTGCCCCTCTGCAAACACAAGGGGGCGATGGTGGCACTCCAAGCAAAGGGGCGTGTGGGTGCTGCAGGAGGAGCACAGAGCACTGGCGCCCCTCCCCTCCCGCCCTGCAGATGCCGGAGGCCCCGCCTCTGCTGTTGGCAGCTGTGTTGCTGGGCCT
GTTACAGTGAGCCAAGATTGTGCCACTGCACTCCAGCCTGGGCAACAGAGCGAGACCCTGTCTCAGAAACAAACAAACCCTAATGAAGTTGAAAGTGGCAGAACTCAAGACCCATGAGGTGTCCTCATATGGCCACAAGGTGGCAGTGTGACCTCCTGGGAACCTTGCCTCCTGCAACTATTGGCTCCGGCCACCTGTTACTCCATGGGAGAGACCGAGTTATCTAGTCATTGATTCCTTCTAGTCACCTGTTTGGGGAATTGCCTCTGCAAAGTCA
AATTTTTTTTGAGATGGGGTCTCACTATATTGCCCAGGCTGGAGTGCAATGGCTCTTCATTCATAGGTGCGATCATAGTGCACTGCAGCTGCCTAGTTCACATTCTTCACCTGGCCCGTTGTTCCATCCAGTCTTGACCTCGCTAGCCTGCAGGGGGCGTGTGCAAGCCCACACTACAGCCCAGGCATCCCCTCTGCAAGGGAAGTGGTGCTGTTGTGGACCTGCAGTCCTTGGGGGGCTTCAATTTGTATAGAAATGACAAGGACAGAGCAAAGGAAAGTGGGATTTAAT
GGTCTCCCTCCCATCTTCTAGTGTCTCCAAGGTTGCTGATGGCTGTCCAGAACAGTAAACCTAAGCAAGGAGGTCAGCCAGCTGCCCAGGTCTGGCTAAGCTGACTTCAGGCTCAGTCAGACCTTAGAGGAGAGCGCCCTCTCTCTTTCCCTTAACGCACAGGTGGGCAGACACTTGAAACCACTTCTAATATGGTTCTGAATATGAGTGGAAGAGACTCAGCAGGGTCACATTCTCCTTAGGTGGGGTTGCCATGGCAACCACAGTCGCATCCATCTGGCTTTGCC
GTCAGCCAGCGGAGGCTCCACTGGTGCACGAGGCAGTTGCCAGTGTCGGAAGGCCCAGTACTAATCATTCATTCAACTGACATTTACAGAGGGCAACCAAATTGCAAACCCATTCCTTTCCCTCAAAGTGGGCGCCATCTGGTGGGGAAATGGGAAAGACAAGAGCAAATGTTAAGAGAAACACAAAATTAGAGCAATGCAAAACGTATTTTATGAGCATGAAAAGGAGAACCCACCTCATTCTAGAGCTGCACTATCCATTATGCTAGCCATTAACCACAT
CTGAAATGCAGGGATCTTTCCTTATTAGTGGGCCATGGTGACAGACCCTGGAAATAAAACTTCTGTAGGGGGCCCTCTGCTGATGGCAACTTTTGCACACAGGCATGCATCTGTCTGTCTTGAGACAGTGTACAGATGACCAAATTGTTTTCCGATCGCCAACCTACCTTCACCTGAATAAAATCAAGCTGAATATGTTCAAATGGCCCTCAAAGATGAGGCTTAACTTCCCTTTTGGTCTTGACATCCCTCCCGCTGGCTTTGGGCTAGTGGGTTATCAAAACAAGCAAGCCAACTTTGAGGGCCATTTGAAAATGTAGACGGAAGCAGGGTGAAGAGTAAAGCTTTTGGCGCCACCAAGTGGCCATCTTGGGGAGCGCCAAATATCTGGGTACAAAAGACAACCTGGGATCTCCAGGACCATTTTCTGATTTCAGGGCTCATTCTCAGAGGAAAGCGGCATCAGAAAGATGTTGCAAGAGGGGCCGGGCGCGGTGGCTCCAGCCTGTAATC
CCTTCGATAATCTTGATCTCCACGGTGGTCCTCCAGAGAGTATCGCCGTTGGTCAGACACCAGTAGAAGCCGGCGTCCCGGCTGGTGAGCTGGTTGAGGATGACAGTGAAGGTGCCGTTGCCTGGCTCCTCCAGCAGGGAGAGGCGGCCCTCGTACTGGGCCTTAACCCACCCCTCGCTGTCCACCAGCAGGGGGCAGCGGCCATTCTGGGCCCCTTCCCAGAGACACCAGTACTTGATGCTTTTGCTTTCCTTACGGTTGTAGGGGCAGAGCACGGCCACAGAGCCTCCTGCCACCCCCTTCACCACAGTGGGGCTGCGG
AGATGGGCCAGAGCCACCAGCGTCCCCATCTGTCTTCTCCAGGGTTCTAACCTTTGCCCCTCGCTCATCCCCTTGAGAGAAGAGACACCTGGGCCCACCCTCTGTGGGGTCTGTGGGGCCATTGGGCTTGTTACGCCCCCTGGAGGGTGCCTGCCGTGTGGCGCCCTCTGGTGGGAGCTGGTGGTTTTCACACGTGAGAGCCTGGGTGAGACCTGGTTTCTTTCTTCCAGACCCAGACAGTCATCCACACAGTGCAGAGCGCCCCTGGACAGATGTTCTCTGTAAGTCTACAAGTTCTGGTCAGTTCACAGCTGCACAGTGTCCTCCTTCACCAAGAAC
ACCTGTTTACTTGTCTTCAGTACTGGCGCTAACATTCTCCTAGTCTTTCCCCGGGATATTTTTCTGAACATCTTGTGCTGGTTGACACAGGCTGGCACGGCTAGTAACAGGCAGGTTGCTGCCATCTGGTGGAGAAGAGGGGCCACGGCCTTGCCTGGCTCAGTCTGAGACTGAAGAGATGAAAAGAATTTTTGAGGAACGCTTCTAGGAGAGTGGATTTCAAACTTCCACAGCCATGGAACCCTTACTTCTTTTAAAGTTTATTTTAT
ACAGAGACAGGAGGCAGGAGACAAGCCTGAGTTGCAAGGGTAATTAGAATCAGCCAGAAAAAGAATGGAAAAAGAAAGTTGGTGTGCAGGGAGAGGAATTTATTTGAACTTCTCCATCAAGCGTGTTCTGCTACAGGCACAGCACAGGCTGTGGGCACAGCACCCTCTCGTGTCTGGGAGAGTCACTGCAGCTTTGCTGTGTGGTACGAGCACAGCTGTTCAGCTCTGTTAACTTGAATAAATATTTACAGTAGTGTTCTCTCTAGTGACCCAGGGCCTATTTGGTGTGCCTGACTGTTGTTCTAAGCTTTAGTCTTACCA
TGGCATGAAAATTCTCAGGCTTTTCCATGAGTGGACCCCCAAGTTAGGAGACCAAGGCAGACCCCCACATTTTGCTAAAAGTGGAGTCCAGCCTTGGGTCACCTTCAGACTGTGATGTGAGTCACCACTGCCGCCTCTCGGCCATTTCCGTCTCCACAGCCACAACCGATTCTGTGCCATCGCTGGGAGATGGGCTCACTGGGGACAGCACCCAAGACCCAAGGGGAGACTCAGGAAATACTCCGGAAATACAAATGCTCCAGGCAAGGCGGCTCCCCAGGCCCCTCGCTCCTGC
TGCACCCACGTAAATGGAAGAATATGTTTCTCATATGATACTGGAATGTCTTCACTTAACACTTTTAACTTGACCTTTCCTAGACTGAAGGGAAGCTCTGAAGCAGAAGCTAGTCATCTCTGCCTGCTGCCGACAGGTGGCGGTAACGGTCATGCAAGGTTCCTTTAGTCTCGGCTCAGCTGCTCCACTGCGGAGGTTGTCAACTAGCCAGGCAGCATGCTTGTGGTGTCTGTGCTAGGTTTTAAGGTGTTTACAAAC
CTGAGCTGGGAAGATGAACAGATAAAGGGATATAAAGACGGATGTACTGAGGCAGGAGATGGGCAGGGCTTGTGTTCTGGTCACAATCCTGCTGACCAAAACAGGCTCTGGCCCAGACAGGATGAAGTGAAAAAACAGCAGGAACCAGCAGATGGCGATGAAAGCAATTGCTAGCTGCCCTCATAGTCCCATCAGCACCATGACAGTTTACAAATGCCATGGCAACGACCTAGAAGTTACCGCCCCTTTCCTGGAAAGTTCTAAATAACTCGCCCCTCAATCTGCATTG
TGGGTCAAGGAGATGGTGGCTATTTTGTGACCACCTTTTTCAATTCAAGCAGGACTATCATGTGACCAAGCTACTGCATTTTGCCACTCTATATTGCTCCCTTCTGGAGGCTGTGATTTTTCCAGAATAACGTAGCCTGTGCAACTCTGCCACCTGCTGGCCTCAGGTCCTCAAAATCCTGAAATTGGGGCTGGGCCTTAGATTGTGAACTAAGTGTCCTCTTGGCTGAAACAGCTCGCTATTCACTCCTATTTTCTTCTTTAGATTTCAATTAAAAGGCAGCTCTGCTAGTTACTGTGTTTTGGCTGG
CGGCTTCAAGAGGCCTCAAGCAGCTGGGGAAGTTGGGGACCAGGGGATGGGAGAGTGGTCTTCCTACTGCCCCAGTCTCTCTCCCAATCTCTCGCTTGGCCACCCTCCCGGGGCCCTCGAGTCCCCCGAGAGCTGGCATGGTGGCCACTAGATGGCACTGTGACCCAGCGGAGCAGCTGCAGCTGCGGAAATGGATAATGTCTAGAGAGGAGGCCTCCCCTCCCCCTCCCGCAGTGCTGAAGGCCGGTACCTGGATAGCACCTTTGCCTAGCCTG
AAAGAAAGAAAGAAAGAAGGAAAGAAAAGAAAAAGAAAATAACTGGATGACCTCGGACGGCTGCAGGTGACATTTCAAGCTGTGAGTTTGAAGAGTGTGGATGCTCCAGGCAACTGTTGGGTAACTCCGCCCTCTGGTGGCCATATATGGCTAAAGCGAGTACAAGTCCAAACTCACACCTGGAGGACAGGTGCCATCGCCTGAAAGCAACAGTAACCACGACAACAAGGCCAGGTGCAGAACCCAGGTCTCCCCTCATTATTAGAACCTGTGGAGAGATCATGAACGTATT
TCAAAAAACTTCCCTCAGAAAGCAACAGATGATGCTGACAAAAAATAAAGACAATTTGACAAACTGCCATCACAACTTGCTATTTCTGGTGATGTTGGGGTTATCTGCTTATTGTGTATTTGAGAACTTCCCTTCATCTGCTTGTCAAACTGACCAGCAGGTGGTGCTGGGGAGGGAAACACTCCATCTGGAGAATGCTGGCAACTTGTCTCTTAAGTCTAGAGGCTCCTGGTCCCCCTCATGATCATCACCTATCAGGCACAAGCACTGCTGATACAGGAGCTAAAAAGAAATTATTAAG
GTGTCTTGGGGGAGCTGCTGTGGGGATCTCCTGGGTAGAGCTGTTAGGATGGATACCCAGGAGAGCAACACAGCAGCCTGGGCTGGTCCTGCCTGGGACACCCCCAAGCTGAGCCAACCACCTGGCGCCCCCTGCTGGTTGTCTTTCGGTCCCTCCAAACCGAGCGAAGGTTCTTGGTAAGCTTGTCTTTCATGTTGGGTGACAGAAAGAAGCGAAGGTTTCCTGATGCCCTGTGAGTACAACTGGAGCTAGATCAAGAATAAAGGTACCTTTGGTTCACCTCCAGGAGAAAAGAA
GAAGTCAGTTTTATTTGAATTTACTTTTTGCACAGATGTGTTGTTGAAGCTGTCATATTCAACATCTATTCAGCTCCTCTCTCTGACACAATGTATTTGCTTCCATCTGTGTGTTGCAACGGTGACATCTAGTGACTATTTTACTGAAGTGCATTCTTGGAGAAAAAAATGCACATCATAAAAATATTACTATTTCGGTCCCTATTATTTCCAGAAGTCACCTCTGGTATGAACCTTCCTAACAGTATGAAAAGAGTTA
GAAGAACCACGATGGTTTTCTCCCGCGACGCGCAGTTTGGAAAACGAGGAGTTGGTGGATTCTAAGCCAAGGCTCTGCTGAGAAGCCCCTTGGCCCCACCCTCCTTCCAAGATGGCCCCGACTATCCCACGCAGTCAGGCTTCACCACTAGGGGCTGCTGTTTGCAAACTCGCCTACAGGATAAAATCCGTAACCCGGAAACCAGCACTCAGGCGCCTTCCTGATCACTCACGGACGTGCGCACAGTGGGAAAAGTTCGAGTGGCCCAGGCGCATGTGCCCAGCCAAGGCGG
GCTGGTTCTCCAGATCCTCCAGGCGCGCCGTCAGCTGGGCCAGTGAGCGGTTAAGGAGGCCGTTGGGGTTCGCCGAGGTCCCTTCACTTTCCCTCCAGCCCGCGCCACCAGCCCCAAAGGATATGGTTCAGCGTCAGGCTCTCGAGCGCCCCCAGCGTGCGGCCCTGGAACTCCACGAGGCTTTCGCATTCGCATGGGCTCCGAAGCTCTGTCCCTGCGCTGATGCCCTCCTCTGCAAGCCGGACACAGAGGGTCAGGGGGATGAGAAATTGCCCTA
AAACAGTATCCACTATCACTTAGGTCAGTGAGGTTTGGAGCTACATTTCATAGTCCCTGATTCAAACGCCAATAGAACTACTAATAGGAGCTTAAAGACTTGCAGCCACTTCTGGATAGAGGGAGATAATGGGAAGGTAGAGCCATCTACAGGAGACATGTGGTACTGCACAACAAGAGCCGTGAGGAGCAGGTGGGCAAAGGGACTGAAAAATGCATCACAGCACCTGGTAGAAATGGCTCTACGCCCTCTTTATTTAACATAGAGATTTAGCAACGAGGGCAGGGTTTTCAAGAGCA
AAACAATTGCATTACAATTAAGTGAGAATTAGCAGAATGTTACAGTTCTTTAACAATTTGCGTAACAAACCGAGGCGTCCTACGCCATCTCGCTGAAATGAAATTCGGATGTAGACACCCTTGCGCTTCAGGACTCTACGCTCTTGCAGCAGCTCCTCTGCCCAATGGGGGGCGGCAGCATCTCAGTAACTCACTCGAAAGACGGGTAGGCGGGAGGAGACATTCGCGTTCAAAATCTTTTTGCCTCTATCCGCTCGCCGTAGCGCTTTAGCCCGCTCGAGTTTCAATGCGCGTTGTTGCTTAACGAAGCAGAGTCCTACACAC
ATAATGCGTCCACGTAGTAGGTACTCAAAATTTTTTGCTTGACAGGCTAGAAAAGGTGAATAAACACAAAGCGGGAGCGAAAAGTCTACTTCTAGGTCAGGCACTCTTTGGACTTCACGCAACGTGTGAGCGCCACCTCTCGGGAAGCCAATTTGCTCGCGAACGAAGGAAGTGAGTCAGAGAACCCGGGGGTGGAGAGAAGAAAGCAAGCAGCTAACCGGAAAGGTCTGAAAAAGCTAGCGCCGGAAGTTAAACTGCAGAAAGTTGTTCCCTAGAATGACTGCCTACTCCC
GCCTCTAGACACGGCTTTCCGGAAGCGGCCTGCAAGCTGGACCCCAGCGAGTTCGCAGGATCTGCGTAGTCCCTGCTCGCGATTAGAGCGCACACGAGTTTACTCCTGTCCAAGTATTCTGATAAGCTTCCTCTACTGCCCTCTCGTGGCCACAGTCCTCAGTGGTATAAATCTAAAAAACAACAAAAATCACTGCGAATACCTAAAAGCAATTGCACCAAATTCTTAGAGCAGTAGCGGCAGAAGAAACGAAGGGAGGGAAGGATGAAGAAAGGGAGCCGGAGAAAAGAGAG
ATGTCTTGACAGAAAATCTCTGGAGGTTGCTCCCAATATAAACATTCTATGATTCTTCCGGCCATTTAGTCAGAGTGGAGACAAATGGCTGCAGCTGCTACCCTTAGCAACCGGCCTTCTTCGCTGTAGGCTGCTGTTTGTCACAGTGACCACTAGGTGTCACCTCCTTTTAAAATCTCTCCCCCTTTCCCAAGCGAATCTAGATCCTTTCAGAAGCAAAAGGCATTGAAGACGGGGTTTAGTCAAGACTGGGGGAACTTGGAGTACTGTCTCCTCCACAGTGACAGA
CTTGCTCCAACTTGGAGGTTCTGTTCCTAAAAGGAAGAAGGGGAGACTGGACGTTTGGGGTCAAATGGTCTCTGCTACAAGGGCAAATCTGGAAGCTATTTTATGCTCCCTTCAGGGGTTTTGACTTTATCCACATAGTGACAGGGCGCCACCAAGTGCTCTGCTGGGGAGACGCATGGTCACCGTGACCATGTTTTAGGAAGTGCGTCTGGCTGTGCCGGGAGAGTGGGTCTGAGTGCAGGAAGCAGATCTGGTCTAGCTCCAGGAGGTGGGACTTGTGGATGGAAGCACTGGATCTTTTCAACAGGGCAACCAG
CTCTGATGGCATCACTGCACTCCAGCCTAGGTGACAAAGCGAGACCCTATCTCAAAAAAATAAACAACTGGGCGTTCTCTAGTCGGAGCCCTGGAGGGAACTTTGGTTCCTTCTATGCAATTGGACCAAATGTGATAACACTGCCCTCTGGTGGCAGGGTCTCTAACTGCTGCGTGTGGATTTCCCGGGAGACACCAAATCACAGAATCTTAGAATTGTGTATTACAAAATTCTAGGGCTGGAAGGGGCATTTAAAGGGCATCTAGACCAATTCTGAAGCAGCTGGGGATT
GGACCCCGGTTCACACTGACTCTGGGCGGCTGAATTGATTTTGTACTCCCTGCCCCTGCAGCTTGGCTCCGTGCGGAGCGGGCCGCCTCAGTGTCTGGGCCTTCCCTCGCCTCACGCCATTACCCTCTTCTGCCCCCTGCAGGTGGAGGGCTCTTCCTCCAGTGGCTCGTAAGGAGGAAAGCAACCCCAGCCTCTGTTCTGCCCTTTCCAAACCTCCTCCCATCTTAAGCAACCCCCTGCCCCAAGAGTGAGGCAAGGAGGTCCAGCTTGGGGTCAGGT
AAGTATTAGAGTGTTACAAGGTCCTATTTGTAATCGGATCCCATTTGTAAATGTTTCCGAGTTTGACTTTCCATTGAAACCGTGCAGCAGAAGAAAGAGCCATTTTGGGATGTGACTGTGTCATGCTGGTATGAGCTCTCCCTCTAGTGCCTTTGGCTGGGTGTGACATGACAGGTGCCTTGTTAGTCCTTGATACAGACCTTCTCACTTCACCCTCAGATGACCCTGCATGGTAGTTTCTATTATTTTTTCCCGTGGAAAGAGAGTCTGAGAGAGGAGAGATAGCGTGTTCA
TCTTTTTCGCTGTTTTTGTTTTTCCAAGGGACCAGATCCTCTGGCCTCGATCAATTCAATCCCATCAGTATTGCCCAAGCTTAGATGCGCGGGCAGCCTTCTCACCAGCCATTATTAAGGTATTTGTTAGAACAACACTGCCCCCTGCTGACTACAGGCTCTCACTTCTCTGGGACGGCTCTGCCTTGCAAAGGGCTAAGAGAGGGCTGGATCAGATTGTTCCTTCCCAGCCCTTTGCTTTGTCCCTCCCGTGTCTACCCTTAGCTTTGCCTCCACCCTCAACTTTAGTTCCTGGGGCA
TTCCAGAGAGTCTGCTGGACCGCCCCGTGGAATGTGAAAACATTCCAGAGGCTAAAAATATCGCCCCAAAGCCGCTGCAGGAGCTTCCTTGTAAGGGGTGATGTGACTCCAGAGGCTGGAAGTTTATGTTCACCAGGTGGCGCTCTGACTCTCAAGTTTCCCAATGCCTTTTTTAGAAAGGAAGGATTATGTTCCCTCTTTTAAAGTTTGTTCACTTAGGTCCCCCCCTCACATTAATTCCCTGTCACCAGCCCAGCA
TGTGGCATCACCTGTGGCAGGGCAGGGCCTCATGGCCCTTGGGCATTCTCAGTCCTGACTCCTCACAGTGGACGCGAGAAAGACCTTTCTCCGTTTTTCCCGTGCTATGTATCTGGGGTGGCCCCTGGGGTAGCTGCGCGGTGGTGACCTCTGGCGTCCTGCAGGGGGCGATGCGCTGCTGGTCAGCCTGGTCTGCAGGTCTGTGCTGCACCACTTCCACTTCAAGGGCTCTGTGCACAGTGTGTCCTTCTCCCCTGATGGCAGGTAAGGGGGACAGCTTGGGGGCAGGAGGGTTCGGCCGTGCATGCCGACGGTGAGGCCCAC
GCAAAATGTTCCTATTCCCGCACAATTGTTCATTCTTTCTACTTTTGGAAAGCTTTCCTGGTGCTTATTAGATGTTGAAGAATTTTGTGGCGCGAACTGGTGCAGCCTGAAAAATGTGCGGTCCCTTTGCACCATCTAGTGGTAGGATCTTAAACTGCAGCAGGAAATAAGGTGCCTTTTCTCTGCCTATGAGATTCAATATTTCACCGCCCAGAATCCTTGTTATTTCTTTATTTTTCTGTTAGAAAGCTGAAATGTTTGGGGAAATAAATCTGCCTACTTCAG
TATTTCTGTATATTTAAGTCTCTCTCCCTCCCTCCTTCATTCTCTTTTATTTTCAGTTAACCCATAAATCCCTCTGGACTGCTGACGGCATTGCCAGAAATTAAGTAGCCATCCGAGCTGTCTCTCCCACTCCTGGGGCTCCCTCTGCTGGCAGAAGCATGTTAAAATTCTTAGCATCCTAAATCTAGAAATTCTCGTTCAGTTCCCTATTAGGTCAGTTTTTTGAGACTGTTGCCAAACCCTCAAATTTCATGAATCCTCCCATCAGATATAAAATACAAAGTG
CGGGACCGCTGGGGTGGTGTGCGTCAGGGGCTCCCTCACACCGTCCTTGAACAGTACCGTGGACCACAAAAGAGCAAGGCTGTCCTAAGGAAAGACTTTGCCTCTTCGCCGGCCTCCCTTTGGGCCGTCAGGGTGGCAGCGCCACCCCGTGGCTGAATGTGGTGGTGTACCACGCTTCACGCAATCTCCTTGCCCAGTGCGTATCAGGTTCTACCCCAGGGCGGCCACCACCTGCACACCAGCGTGCCTACCAGTGAGTCATCGCTTAGGGCCCTGAACTGACCTAGAGGCGGGGCTGGACTCCGGCGTCCGGTAACTCCGCCCGGCTGCTGGGGCCTACGTTTGGCATTGAGCCGTGGGGAACTAGACCTGTTCAATAGCGACAGCTAGTGGTCACCCTCAAAAACAAGGTGCTCTGAACCTCGCGGGGAAAGCGCTGTCAAGATATGGGAAAATCAGGACAGATGATTGGCCTTGAGTGGAAGCTGGCACATTTTCGAAGCCACTCTTGGGTAAAATGGTCTGTCGAAAACCC
AGAATGAAGGAACTTGGCCCAGCATCCCCATGTGAGAAGAGGAAGGGGAGGGCTGAGTGTTCCCTGCTTCCTCCCTGGGCCCCAGGTTGTGCATTCTGAGAATCAAGTGATGGCCAATCTGTGCCAGGCAGGCGTCTTGTGCAGCAGCAGCCAGCAGAGGGCGCTCCAAGGCCAGGCCTCCCCACCAGCCAGCAGCAGGGGCTCCAGGAGCCAACCTCAGAGGCACTGGTGACTCTCAGGTCCTGGCCGGATGTCCAGCAGCATCCCTGGCTTCCACCACCCCACTCCCACCTCAGG
GACCAAGCCAGAATCTGTGCCAGAGCGCACCCAGGCTGTTCCTGGAGAACCCAGGAACCAGCCCCACGGGGCCAATCAGCTGGCACTGGGCTGACCAGCAGGCACTGAATGAAACTTCTAGCCTCCGGGCCTCTCTGGGTGGCCAGCAGGGGGCGGTACTGCCCCAGGAGTGACAGCTCCCAGACTCCCAGCCACTGCCCTCAGGCCCATCCCAAGGTCCCAGGGCAGAACCAGGGCTGGGGACACAGAAGGCATAGGTGGGAGGCAGGGTTTCTGGGGTGGGAAGAACAGCACA
CATTCTAAACATTCCTGTACTTGTTAAGTCATTGCCTCTTAACTTCAAACCCCTCCTATGATACCCAGCTTTGTGATGCTCAGCTGGGACTCTGCAAAACAGTCCGCTTTGCCAGTTAGCTCTGTGTTGGGCTCTGCCAATAGGGGGTGCTAGAGGAAGAGCTCAAGGCTGGAGGAGGGAGGACAAAGTCCTCAAAGCAGCCCAACTACCTGCTTCCCGTGGACTTCCTGTGAGCATCACTTCTGTGGAACTTCATCCCAACAGCAGCAGTTCTGTCCCACAGT
CTGGATGATGGGGAATGTCTCCTCTGCTGGTTGTGTTCTCTCTGGAGCTCAGGGGAGGGGAAGGGCTAAGCCATTACTAGGGTGCTGCTGGGGGTGGTGAAAAGACCACATCTTTTCCAAGGGACATTTTTCCTGGAAAGCCCCTGGAGCTTAGGGGGCTCTCATCCTGTGAAGCGGGCTCTGGCCACTAGGGGGCAGGGCCATTAACTCAGCCTGGAGGGCGCCGGCAGGGCGGCTGGCATTCTGGAGGGACAGACAGAACAGGCCACCAGGCTCAGGCAGGCGAGGGAGGCAGGGGGACAGAATGGAAGACACCTGGGCTGGATGGAAGTCAGTGCCCTTGGGTGCTGGCATCC
CTCTTGTGGGGGAGGCAGCGTCCCCAGAGTGAGAGGTCGAGGGGCACTCCTCATCACTCCATTCCCCAGAGCTGCCCCTTCCCTGTCCCTGGGAAGCTCCAGCCAGCTACAAGCCAGCTGCTGTCCAGAGGCACGGCACTGCCACATGGTGGACACTGGTGGTACTGAGGTCCAGCCTTCCAATTAGGAACCCTGTCGCCTAGATCTAATAGTCTCTCTTGACAGCCCCCATCATCTAAACAGAGGGGAGATGAGCAAAGTGGAGTAAAGACACATTTCCAAATCACACCCACTTCCC
TTAAGGTAAGTGTTTTCCTGTTACCATTGGGAATCCAGAGAAGGCCCCTTTGGCTTTGCCTTGATCCCAGTAGACACCTTGGTTTTCAGACAAGAGATGATTGTAGAACTGTGATGGGGCTCCCCATAGTGGCCGTACAGGGTTGCTACAAGTGAACCCTAGTGGTGCATTCTGCAATCCTATCATTCCTGGCTGTGTTTTAGCCCTGTGAGATTGCCCAGGGCTGGCCCTGTACCATCTCTCCCAGTTTAGGTGGGCAT
CCTGCAGGGGAGAAGAGGGCAGCCTTTCATGGGGCTTTACCTGCGTCTGGAAAACTGCTCCAATACGTTGAGTTGGAATAAGTGCCAGCCCCTGCTACAAACTCCCAGACTCCCAGAAAATGCTCTCTGGCGCCTCTGGGTGGCACCACCGTCCACCAAGTGGCCCAACACTGTGGTCTGCAGTGGTCTTGCTCATCGGGGAATGGTCCAGGCCCTGGGATGCTCTGAGCAGACCAGGAAAATAAGCTGCACTGTGCTTGGTGAGTCACTGAAGCACCTGCAGATCCCA
TGACAACGTAGTGATCTGGGGAGGGGATGTTTGGGACCCACTTCTGACACTGCACCCTGCACCCTGGGGGCATCCTCCATCTGCCTGTGTCTCTCAGCCCATCACAATTCCGGCAACCCTAGCCCTGCAGTCCCTCCAGTCCCTAAAGAGGGCGCCCCTCCCCACTTGGCCCTTCCTGGATGGTGTGCTCCTTCAGCTGGGTGCCTGAGGTCATTCTGGACTTACAAGGTTTCTGTCACCCAGGCTGGAGTGTGCAGTGGTGTGATCATAGCTCACTGCAGCTTCAAAC
ACCCCACACAGAGAGGAGTAGGGATCTCAGAGCTCCCCCATTCTCTTATCCTCCGCTCCCCAATGCACTCTCTAAGCAAAAGCCGTTCCAAGCGAAGAAGAGAATCAGAGACTCAGAGGACGGGCTTTCCAGGGCCGGAGCACCCCCTGCTGGCTGGCCCGAAGCCCCTCCCCCTCCCCCTCCAGCTGTGACCTCCAGCTGTGGTGGCTGGGAAGAGCTGGCCCCTTTGATCTAGGAGCGTGGCAACCCCCTCCAGGCGCCCCATTAACCTCCATTATCCCAATTAGGCAGCCCTCCCAGTCCTGG
GCGATGTGTGCCTGTCCAAGGCCTGGTATTATCAGCCAGCCGGCGCCACGAAGTGAAAAAGTGAAGCTGGGCGGGGGCAGGGAGTAGGAGGCCGCAGAACCAGGCCCAGGGGCTTGTGTCCTGGCCCTGGGCACCCCAAGGGGTGCGTTCAGGCAACGATCTAAGCAGAGGCCTGCGCAGGCCAGGCTGGGGGATCTGGGGCTTAGAGGGATGGGGCAGGCCGTCCACAGGAGGTCGTGGCCTCCCGGGCCGAGCTGGACAGCACGCTGCTGCCCCAGGGCTCCCCAAACGCCCCCTCCTCGCAGGGCCGCGGAGACGCAGAGTGACCAGCAGGGGCCACCAGAGCTGCACACAGCCTGCGTGAAGCCCCACCCACTGCCCATGCCCCGCCCACCACACTCCAGCTGCCACGTCCCACCCACCTCCGCCACCCGCTGGGGGCCGCCCAGCTGGTCGATGAGCTCGTCCAGGGTGTTGACTGGCAGTTCCCGGCCCAGCCGC
TATTGTTTCATTTAAAAAATAAACTAGGTTTTTGAACTTGAGAAATTTCAACTCGTTCTGCTCAGAGCTTTGTTTTATTAAAATCAGTGCCTGGGAGTTGCTCAAGTCTTTGGGCTGTGTCGCCCTCTAGTGGTAGCCCTTTGGCTTACAGCTGCCATTCAGCCCTAGGGCTGGGGTGGAAGTGATGGTTTTGTGCCCACAACCTGATGGCAGGGTTGGCAGTGTTTAGTTGCTGACAAGTGTCTAAAACTCAATCTAGGCCGGG
AGCATATGGCCAAACTGACAGGGTAATTTAGCACCCTGTAAAAGACTGATGGACAAAGAACTGAATCTCGTAGAATCTTGCTAGAAGTCATCTGGTCCAGCCTCTAACCTGAGCACCCCAAAGACATTGCACCTTTGCCGGAGCCCCCTAGTGGCAGGAGGTTGTCACTGTTGTTTCAGAGTCACAACAGAATGACCATGTGAATGATGTACACTAATTATGAGACAAATAACCAAAGCATCTGATGGCTGTGGTTGTTTCAGTGTTTGCACACTTAATTTTCCCTCTCCTCCCCTGA
TGCACTCCAGCCTGGGCAATAGAGTGAGACTCTGTCTCAAAACAACAACAACAACAGCAACAAAACCCCAAAAAACAAAAACAAAAAAACCCGCTTTTCTGAAAAAGAAATGTCTATGGATTAGGAAGGTCTGCCTCCCATAGGAAGATGCAGGTATTGCACATAGCCCAAATATTTGATGATTCCAGGACCGGCAGATACACAAGTTATGAAACTGTTTGTACCTTGAAGAATAACGAGAAGAGGAGGAGACCAAGAGGAATAGAAGAAAAAGAATAGAAGGAGGAGGAGGAA
GTAACTATTAAACTTTCATGGTAGGTATATGGGGCTTCTTAAACTTCTCCCTCTACATTTTTGTGTTTGAAGATTTTCATAAGTTAAAAAAAAAAATGTAGTCACCAAGTAGTACAAGCCTCCCACCCACGCCCTCTAGTGGCTAGTGGTATTGAGCTGGGTGCAAACAGGCTGGCTGTGGTAGTCTTGAACACACTCAACCCATCCCCTCCAAAATAACACCAGCCACTCATCAGATACTTACAAGGACACTCTCAAACTTTTTGTTCTTTTATTT
CAATATTATAATAATCTTTGCTCTACAATTATAACCTAGGAAAAACGAGGCCATAAAGAGATAGGAGCTGAAGGGACACAGTGAGAAGTGACCAGAAGACATGAGTGTGAGCCCTCTGTTACGCCCAGACAGGGCCACCAGAGGGCTCCCTGGTCTAGCGGTAATGCCAGCGCCTGGGAAGGCGCCTGTTAACTAGCGGACCTTGGTCTAGCGGTAGCGTCAGTGCCTAGGGAAGGCACCCGTTACTTAGCAGACCAGGAAAGAGAGTCTC
GGGGTATTGTAGGGATTGAAGGAAATAATGGGGAGAAGGCATTTATCCAATGCCCGGCATAGACTCTCGCAGTAACTCCCAGTTGCTCAGGCTAGTCGGGGAGGGTGGGACTGCGGCTCTAGCAGAGCCATGGCGCCACCTTGCGGTTCTGTCGGCCAGGACAGTCGGTTAATCAGATTCAAATCCAGTGACCCTTTTTCAAGCGCCTGTGAGTAGGCCTGTGCTGGGTTGAACTCATTATTATTTAAACATGTAAACTGTGTAATGGTAAGTACAGTGCT
CATGTGGATCAGCAGTTTATAGCGGGCGTTGAAGGGCTTGTATCTTCGAGGGCAACCGGCCCAGAAGCAAGTGAAGTCCTCCCCTTTGCGCTGGTCGATGTGGACCTTCTCGATGTGCCGCACGAGCTCCTCCTGCTGGTCGTACAGGGCGCTGCAGTCGATCCAGCGGCAGCAATGCTTGCCCCCGATGCCGTCCATCTCCCCGTCGTCGTCCAGGGTGGCCTGGGGCAAGGCCAGCTGCTGGGCGTGGGGCCCGAGCTCCGGGTGG
AAATAGAATAATTTGGTTTTTCAGATTATCCCCTCTCCTTTGCCAAAAACCTGAGCACTGGGCATCCATTCCTGCACTGTTAACAATAGGCTGGTGCCATGGGGCACTTTAGATGGAGTGGACGTGCTTCAGTTCACCACAGTTGCCACTAGGGGACACTGCTCTCACTGACAATGTTCACCTGGCCCCTGAAAGCGTGTGAGTTTGTAACTCCTGCTTTGCCACCCAGGGACTAGCAATTTAGAATAAAACAAATGTGGTTATGGTAGGAGATTGGGGGGGGAGG
GGGCCCTGTAAGGTGGAGATAGGGAGACGCTGGGAACACAGCCTGAGACCCTCCCCCAACCCCTTTCTCCATCTGGGCAGCTTCTGGGGAGGAACCCCCTTCTGTAGAGCCTCTGCAGAGCCTCATGCAGCCCCGATGGCCACCAGGGGGCACTGCTGCCCCAACATTGTGACACATTAAGGGGTTTCCTGCCTGGAGTCAGCCGCATGTTGCTGAAAACCTGCTGTTCTGCTGAAGAAAGGCTCAGCGGGGGAGCCTGTTCACCATGACTTTAAATA
GGGCATCAGGCCTCCCACTTGGCAGGATAGGGGCTTTTGCTGTGCCCTCCCAGCCGCTGTGTCCCTAAAGGTGGTGTGATGGTGGGTGGCCCCTCCTGGGGGCTGCGGCTCCGGGCTTCACAGCTGCACCACCCCGGGGCTCCAGCAGGTGGCACTGGCTCACTTTTCTCACAGTCTGTCCCATGGCTGCCGGGACCCAGTTGGACTGACAGCCTAGCTCTCAGCAGAGGATCTTCTCACCTCACTCTGTCTTTATTGGTTTATTCTTCAGATGATGTTTATTAACCT
AGCGGGACCACTTATCAAATCCCCATGGCCTGGTACTTGGCCCTGAATTTTTTAGTGGGGAGCCCATCAATCTGCTTTCGTGGTTCCATTATTGAGTAATCAGACTCAGAGATCTCTTTGGGAAGGCCCTTGCCCAGACAGTCCAGAAGAGGGCACTCAAGTACTATTTTTATGCTCCCTTTTTGGAGGGGAGGGGTCAAATTTTGCTATTTTATCGGAAGCCATTTCTTCTGTGCCTGAGAATTTCTGAGTTAAGATCTGGATCACACTGCAGATTGATGGACTT
GGGCGGTGGTTGCCAGGCTCTGGGCCGTTGCCATGGAGACGCGGGTGAAGGCCCTTCCATGGTGACGGTCGCCATGGGGACGGCGCGGCTGCTTCCCGGCCGTGCCGACAGTGCCGCAGAGATCGCTCTGGCGCCCCCTGGCGGCCACATGTGGAGCGGTGGGAGCTGCTCCAGTACCTGCTTCTCCGCCACCCCATCGCGGCCTTTTCCTTCCCCCAACAGCGCGAGCGTTTAAAAAACATCGAACGCATCTGCTGCCTCCTGAGGAAGGTCAGTGTCAGGGCTGGGGGCAGGAGGCTCC
TACTGGGCAGTTGGCTGGGATGCCCCTGAATGCCCAGGAGGCCAGAGCAGCAAAAGGTGGCCCTGCAGCGGGGAGGCTGTGGCGCTCACCTGCAGGCGTACTCCACAGTGTAGATGGCTCCCTGGCTCTGCTCCTCCCAACGCTGCATGTCTGCCTGTAGGGGGCGCAGGAGATATTTGGCAAGGGAGGCCACCCCCACCTAGAGGGCCTTCCTCCCAGCTCTCTTGGTTGGGGCTCTCCTGAGTCCTCATGGTGGAAGCAGAGACCTTTCCTCCTGCAACTCCCTTCCCTCACAGGTCTGGGCTTTCTGTGAACACCTGGCCACC
TAGACCATTGCCTCTTTGGCTTGCAAGTACATCTGACTTTTTCTAAGTCCTGAAAATCTGGCTGCTAGACCCTCACCTGGCACTGTGCCTGGAGAGAGCCATTTCCATTCCACAGATGGGGAAATCACCCTCTCTACTGGTCATTTCATGAACTGTTGCAGACTCATTGCTGAAATTTCACTGGATTGTGGTGAGGGGGTTGGGGGTGTTGAGGATAAGGGACCGGGATGTGCCAGTTCATTTCAGCCATATCATCAAACCTGTAGCAGTCACTT
TGAACAGCAAGGTTCTCTCTTTAGGCAAGTTGCTGACAAATGTTCTGAGCTTCGAACACAACCAATGAGCCTCCCTGTGGGGTGGTTTTCCCTTTAAATCCTAAGCGGCCACTCTGTGCAAAGCTCTGTGCTAACCACTAGGGGGAAACAAAGTTAAACAGTGATAAACATTTGCAAAACACTGGGCGGTTTCACATCGATTTCAATGATGTCATCCCACTTGTTACTCATGGTAACCCTGTGATATAGGCAATGCTTTTTATCCCCACTAAACACATAAGGAAACAG
CTGAATTGGGCAATCGACTGCGGGATTAGCTGGAGGAATGAGAGTGGCAGAGAAAGGATATGCGTCAATGCAGACCTGAACTAAGACAGTGCCAGTGAAGGTGGAGGGAAGGGATGGAGGCATACATCATCACCACCACTAGGGGACTGCTTAGATGGGAGGAGTTATTGGAGAAAGGCAGTGACTCCACATTTCTGGCTTGCATGATAATGCCACAAGGGAAGAACTTCAAGGAGAGGATCGGATTTAGGGAAAGATGAGCTCAGATTTGGACATGTGAAATTTGAGGTGCCTTGTGGG
[truncated: 2,076,952 more chars]
