# Supplementary material for: On the Value of Intra-Motif Dependencies of Human Insulator Protein CTCF
Source: PLoS One. 2014 Jan 22;9(1):e85629. doi: 10.1371/journal.pone.0085629 (PMC3899044; doi:10.1371/journal.pone.0085629)
Supplement: File S4 — Data sets for HepG2, ProgFib, and K562 cell lines. (ZIP) [file pone.0085629.s013.zip › HepG2_bg_train.txt]

GGCGCACGCGGGTTCTCTGTGGCCAGCAGGCGGCGCTGCAGGAGAGGAGATGCCCAGGCCTGGCGGCCGGCGCACGCGGGTTCTCTGTGGCCAGCAGGCGGCGCTGCAGGAGAGGAGATGCCCAGGCCAGGCGGCCGGCGCACGCGGGTTCTCTGTGGCCAGCAGGCGGTGCTGCAGGAGAGGAGATGCCCAGGCCTGGCGGCCGGCGCACGCGGGTTCTCTGTGGCCAGCAGGCGGCGCTGCAGGAGAGGAGATGCCCAGGCCAGGCGGCCGGCGCACGCGGGTTCTCTGTGGCCAGCAGGCGGT
CTAACTCTTCAATGGCCAGACATTAATGAACATTTACAAGCATTAAGAACATCCAGGAAAACATGACTTCACCAAATGAACTAAATAAGACACCAGTCACCAAAATTGGAATGATGGAGGTATATGATCTTTCAAACAGAATTCAAAATAGCTGTCTTGACGAAGCTCGGTGAACTTCAAGATAACTTATACACACAAGGAATTCAGAATTCCATTGGACAAATTTAACAAAGAGAATGAAATAATTTTAAAAATCA
CTGACCCTGGGCTTAAGAAAGCGATGCAAAGGGACAGGGAGGAGGCCAGGATCAGGGTGCGGGGGGACGGTCAGAGCTGTCTTCTGGTCCTGGCTCCTTGAGACCTGACTCTCTGGGGCTCAGTTTCCTTACGTGTAAATGGCTGAGAGGGGGTGGCCTCGAGGCACTCCCAGTCCTAGGACCTGGGAGATTTGGTCCTCGGGACACTTAGAGGCGCCCTGGAGCCCTTAATGTCTTGCAGAAGCCAGGAGGTGGGAGGAGGGTCCCCTCTTTTCCCGAGGT
TGCGCATAAGCCACCCAGCTAGGCCCTTTGGGGCCCCACCTGGCCACACAGTGAGGCCTCAGAGGTTGTGAAGGGCCCCTTCCTCCTTGCTGTCCTCTCCTACCCAGGCCACTGTCTCCACACCACAGCAGGGGTGCCCCCATCCTGGGTTCTACAGGAGAGAGCACCTTCTCTCTTGACACTTCTCTCCCTTTGTCTGGCCCTCGTCCTGTCCCCTCCCTGCCAGCCTGTCTGTGCACTGACTGCATCAGGAGTCCAATCTGGCCAGGTTCTGCCAAGCTC
GTTCAAGCCCAGCCTGGGAAACATGGCAAAACCCTGCCTTTACTTAAAACAAAAAATTAGCCAGATATGGTGGTGCACACCTGTAGTCCCAGTTACTCAGGAGGCTAAGGTGGGAGGATCGCTTGAACCTGGCAGGTCGAGGCTGCAGTGAGCCAAGATCACACAACTGCACTCCAGCCTGGGCAAGAGAGCAAGTCCCTATCTCAACAACAACAAAAAAAAAAAGTTGGCCATCCTAACGTGGAGCCTGAAGACGGGACTGAACTGCTGCCATCTCAGGAT
TGGGTTTTATTTTCCACCAGCTGATATTGTGGATACTGTGTCTGGATTGGCATTTGAGGTTGTAATGTCACAGGCATCTGAACCGCGGGAGAAGGAGTTGGTGGCCATCATCGTCTAAACTCTGATGGCCCAAATAATTCTGGACCTTTTCCCCCCAATTTTGATGGTTCAGGATATATTACTTCCTGTAACTGATTATAGTCAACATTTTGCCTTGACTGAGCCATTACAGACTCTACTACATTTTTACAATGTGAACTTCCCATTCCTTCCTTGAAC
AAAAAAAAAAAAAAAAAAAAAGGCAAACAGAGATGTGTGTGCAATGAGACTAATTCAGCAGGAAAGAAGTGCAAGAGAAAAATATTGCCCGGGATGGTAATAATTTGGTTTGAAAGTCTCATAGATGATGCAACTCCAAGGTCATTCTTTGTTTCCTACCAATTTCAGGTTGCAAAAGGAAAGCAATATCTGGTAGCAGAAAGGAGCAAGTGTTGGGTAGTTTCAATAGGACCTGGCAGCTCCCCCTAGCTGAGTTAAAACACGGCTCTGAGCA
GCTTCTTCCACCTAAGCAGTGTCTGAGCCTCTGACAGCAGGATCCTGCAGCATCAGCTGAGATTGGCTCTGCGATGGAGAAGGTGGGCAGGTGAGATTTTAACAGAGATCCATTTGCCCACATGGCACAGGCAGATGCAGGGTCCTGCCCTCACATGGGTAAGCCCAGTATGGGACTGGGCTGATTGCAGTTCTGCTGTTATTGTTGTTGTGTTTGTTTGTGGTGTCGTTAGGCTCGCAAAGAAAATAAATA
GTCACCTTCTAAAACAGCAGTGAGAAACTTCTGTCATCCTTTCTCCCAGTTCAGGTTGATTTGTACGGTGCTGCTCAGCCCACGTATTGTGCATCTGTATGTGTGTATGTGCGAGCGCCTGTGTACGCACGTGGTCGTCACCCGCCAGAAAGATGCCATAGTGAGGTGTGCTATACTGTGTTGTTTGTGCACGTGTGTAACAATATACAGTGTTTGTTCAATGTCCTGGCAGGAAATTGGTCTATTAGCGATTCACC
GCGTGATGTCAAGTTGGAGGCGGAGCGCTGCTGGGGCGTGAAGAGTCTCGAGTCCAAGTGAGGGAGTTAGGAACTTGGGAGGGTTTGTTGTTGGGTCGGGGACCTGGGGTCAGCCAGGTGGTGACCTGGGATGGGGTGGGGACAGGAAATGAGTTAAGCTCTGCTCTTTATTTTTTTGCAGATGCTTTTCTCAAACTTTCCTGATCCTGCGGGCAAGCTAAACCAGTTCTGGAAGAACCTGCGGGAATCGCAGCAGCTCCGATGGGA
GGAGTGATCCCTGGGGATGCGAGGGGGTGTGGCCCTTGCCCTCAAGGTGCTGTCAGTCTGTAGACATGGAACACCTTTGGGCTGGGCTAGGCTGGCAGGAGAGTGGAAGGGCAGAGGAAATGGGTCTTGTGCAAGGCTAAGGGCTGACAGCACTGAGATGGATGGAGGAGTGTCCCCAGCGATGGGGCAGTGTGGACCCAGAAGCACAGAGCAAGGTGGGCACAGAGATACACGTGTTCAGCAGTTACTCAGTTCACG
AACATGTAAAGAGAGCTCACCATACGTGGGGTAGGGTTCTTTAAAACCAAAGGCAAGATTAAACTCTCAGGTGCTTTTGCAAATTAAGGTTTCTTGTTTTCCCTGGGACTGAGCAAAAGGTATGTGAGAAAGCTGGGTTATGTGGGAAGATGGTGCAGTCCCCACAAATAGAACATCTGCTCCATGCCAGGAACTTCAGAGCCATGGCTCAAAACCAAGAGAGAGTGTAACTCCGAGGAAAAGAGCTCAGGGGAGGCTTTGGG
GCCAAGGGCAGGGCAACCTCCCCTGCTCAGACTCAGATGTGGGACCCAGAAGATCTGGGTTCTGGTTTCTCTGCCTGTAAAATGGGGGTGACAGTCCCAGCCTCTTGGGCTGAGAGGATGATTGCATTCAAAGCTTCTGAGCTCCTAAGATGTTTTTCACATCTGTTGGGGGTCTGTCTATCCATCTACTTCTCAAGCCCCACCTCCTGCTTCCCGCTATTATCCATAATGAGAAACTTTTCCTTCCCAGCCTGGAAGGTCCAGCTGTATCT
TGCAGTGGCTCACGCCTGTAATCCCAACACTCTGGGAGGCCGAAGTGGGCGGACCACAAGGTCAAGAGTTCGAGACCAGCCTGACCAACACGGTGAAACCCCGTCTCCACTAAAAATACAAAAATTAGCTGGGCGTGGTGGCGCACGCCTGTAGTCCCAGCTACTTGGGAGGCTAAGGCAGGAGAATCATTTGAACCCGGGAGGTAGAGATGCAGTGAGCAGAGGTCGCGCCACTGCACTCCAGCCTGG
CAGGACATGAAGAAAAGTTACTTAAGTGAGGAGGAGAGAAGAGATCCAGATCATTTTTTGATGACAAAAGAAGGTAACATAAAAAAATAATGGACTGTCTGAAAAGTTCTTTCCCATTGAGGTACAAGTTTGTTTCTGGCTATGCAATGTGAAATTGGAACTGAATGTCTGGGACCACCTCGAAGCTTGTTTCAAAGGCCTATTACTACGTGTCTTTTAGACAGATTTTATTTCAGCTTGCCTAATTGAAGCCTCTGGAATCTCTAATGACAGAAGTGTAATTCATATT
GAATATGAAAGAAATGTTCTTCTAAAGGTTTATAAGAATATTAACAATGACTAAAATCAGTCACACATATCCACAAAAATTTCTTTATACTGGGATGTCATAATGCTCAAGTCCATTTTTAGATTTGATTTATAAACACAGAAGTATATTTTACATCTATTTCATTGATTTATTCCTTTTGAAAACTCCATGTTAAGATTGTAGGTGGTTTCATATGGAAGCCCCACTGGATGGGTGTTAATCCCATT
GCATTTCTTTCGAGACAAAACACCCGTCTGGGAAGGCCCCAAGGTCAGCTTATGAAGGACCCCACTTGCACCCCACCCCAGCCATGGAAGAGCAGCTGGAGGGTGGATGGGGAGGCCAGAGGGAGCAATGAGGGGTGGTCCCAGCTCTGCTATTGACTCGGTATGCCTTTAGGACATTCTCTTACCGCTCATGGGCCTCAGTTTCCTAAAGTGTGAAATGTCAGGCACTTCCCTCTAACTGGCATGCAACAGCCCCACCTGCCTGAGAGCCCTGAGGTG
TATGCTGAGTGATTCATGGTTATGGGTGCCTTGTTTCAAATGCTTGTCAGCAGTTTCTTCCCTGTGGTTGCCTTGTGATTCAGTTGTTTTCAGTATGTGTGCATCTCTTCACATTCATTTGGACTCTGCCTCCCCCAACTTCTGTCATGGAACAAATGAGTCAGTGTCTAATCGTGCTGGCTTGCCATCCAGTTACTTCAAGTTTCCTATGGTAGGTGGGCACCAGAGAAGATGGTGCTGCTGGCTCACA
CAGGCGTGAATCACTGCGCCTGGCCACTTTTAAAACATTTCTATCACCCTGAAAAGAAACCCTGTACCCTTTAGCAGTCACTCCTCATTTCCCCTGTCCTCCGCAGCACTGGGCAACCACTAACCACTGACCTACTTCCTGTCTCTAGATCTGGTGGAGATGCTTTTTAAACTTTTTTTTACTACCCTGTGGTCCCTGAGGAGCATTACACTGAGAAGTTTTCTCCTATTTTGTCTTTCATTCTCCACATCCTCTTTTGTTCTAGTGCATGGCATGGGAA
ATTCAAGTTCACACAACTCCTGTATACACAACACACATGTAGCACACACAACACTCAATGTGCACTCAATGCAAGCTTACAACACACATGACACATGCATGCACACCACACACACGTGCAATACACAAAATTCACAATACGTGTTCACTCAACACATGTATATACACACCACACAGGACATACCATACATGTGCACACAACACAAGTTCACACAACCCACATAGCACATGCATATGCTTCACACACACATGCAACACACAGGACACACAGCACATGTGCACTCAGTGCAA
AGGAGGTTGAGGCGGGTGGATCATGAGGTCAGGAGTTTGAGACCAGCCAGACCAATGTGGTAAAACCCCGTCTCTACTAAAAATACAAAAATTAGCCGGGCGGGGTGGTGGGCACCTGTCATCCCAGTTACTTGGGAGACTGAGGCAGAAGAACCGCTTGAACCTAGGAGGTGGAGGTTGCAGTGAGCCGAGATGGTGCCACAGAACTCCAGTCTGGGCGACCTTCCTGCACTCCCGGTGTTCGGGGACCAACAAGGCGTAATAAGGAGCCAGAGACC
CAGGAATAGGAGGTGAGATAGATTGAAAGATGAAAATTGCTGGGACTTCTGCTGAGAAGAGAAAAAAGAACAAGATGTATTCATCTAACTGTATGCCAGTCCCCATGCCAAGCCCTAAACATGAACCATCTTATTGGATCCTTGCAGGGTCCTATAAGCCGTTGGACATCATCCTCATTTTACAGGGACCTGAGGCTCTTGGTTAAGATCCCTGACAGCAATACCAGCCCCTGAATCCTCAGCAGGATCCTTCACTTGGGTGCCCATTATGCAGGCTTCCTCAGCACAGGGAAGGTCACT
CATAATGGGCACCCAAGTGAAGGATCCTGCTGAGGATTCAGGGGCTGGTATTGCTGTCAGGGATCTTAACCAAGAGCCTCAGGTCCCTGTAAAATGAGGATGATGTCCAACGGCTTATAGGACCCTGCAAGGATCCAATAAGATGGTTCATGTTTAGGGCTTGGCATGGGGACTGGCATACAGTTAGATGAATACATCTTGTTCTTTTTTCTCTTCTCAGCAGAAGTCCCAGCAATTTTCATCTTTCAATCTATCTCACCTCCTATTCCTGATAACAGGGAGGC
TTCTTCATTACTAAATGCATTTTTTAAAATTGCGAAAGAATCAGGTTGCTTCTACATTATTTCAGTTTCTTGAGACAATTAGCTCCCAGAGCAAGTACGTACCAAAAATGTACAACCTATGTTTTTCTAACAAACTGTCTTCCATAGGTGGGCTCTTTTCCATTAACAGACTTTTGCTTCCATAGGCAGCAAAGCATATAAACTTTGTCCTTTTTTTCCTCTTATAATCTCCAAACATTAAATGAGTC
TTAAATATACCGTATAAATAGAACAAAAAAATAGATCCCAGAAAAATTACAAATACAGTATCCCACGTAACTTAAGATTGTTACAAGAGTTATTTAAATATTTACCTTGGGGAAATATAAGACATCCAGAGCTGCTTCTGGGAGATAATTTAAATAAGCCACCCTGTGCATTTTGAGGGACGTACAAAAATAAAGTTTGGACTTGCTGCCACATCCTCTAGATACCTGTTATATTCTTCCTGAAATTTAGTGACAGAATCTACCCTGTAGTATCCAACACTGTACAACTGGCAGGTTTGAGAAGTCATCTTGAGTTGGGGT
CATGGGGGGAAATCTATAAAAAACAGATGAAGTTCATCCATGTGATGACGGCACTGCCGTGACACACAGGTAGTGACCCCGGCAAAAGGAGGGTGACTTCATCTATATTCAACGTGTTTATATTATTGGTGGCAGCTCATGTTGACTGCCCGACATTTGCATTGTAGTGGCTATAAAGTGATTTCTGAGCACTATGTGATCAATAAGCATTTACAGCCACCTGCCAGGTTCCATGCTCTGCTGTGGGACCACAGGGTGACAGAGACACAGTCCCTGCCCTTGAAGAAGCAGTC
CAAGCTGTCTCTCCTACCCTTTCCTTTCCTGCAACCCTGCTCCCAATTCTTCCTCTGCCCTGCCAGCAAATCTCCTATTTCCTCTCCAGGACCCTGGGGACAGGCCATCATCCCCACAGCGCAGGCGGCGACAGCTGGATCCAGGGGGAGGCCAGGGCCCCCCACCTGTCACTCTGGCTGCTGCCAAAAAAGCCAAGTCTGAGACTGTGCTGGTGAGTGGCCAGGGCGAGGTTGGAGGGGATTGCATCCACCCCATCACAGGGTGCCTGGGCACCAGGGGCACACAAAGCAAGGGAGACCTCAGTGTGATGAGGTGATGAGGCCCCTGCTCTTGGGA
CCCAGGCTGGAGTGCAGTGGCAGGATCATAGCTCACTGCAGCCTCAACCTCCTAGGCTCAAGCAATCCTCCCGCCTCAACTTCCCTAGCAGCTGGGATTAAAGACACACACCACCATACCCACTTAGTTTTTAAAATGTTTTGTAGAGGTGGGGGTCTCACTATGTTGCCCAGGCTGGTTTTGAACTCCTGGCCTCAAGTGATCCTCCTGCCTCACCTCCCAAAGTGCTGGGATTACAGGTGTGAGCCACCGCGCCCGGCCTTATTTATGT
AAAAAAAAGCCAGCGTGGTGACATGCACCTGTAATCCCAGCTACTCTGGGGGCTGAGACAAGAGAATCGCTTGAACCCAGGAGGCGGAGGTTGCAGTGAGCCAAGATCACGCCACTGCACTCCAGCCTGGGTGACAGAGAGGGACTCTGTCTCAAAAAAAAAAAAAAAAAAAAAAAAAAGAGGCGCCCTGAGTTCATCTCTAAAATGCCCGGCCCTGTCCTGGCCCATGGTGGCTGCTATGTGACAGGGTCCCT
TCCCATCCAACCCAGGACAAGATTTACCTCCCTTCCTACAAAGGAAATAAACCTCTGCAGACCCACTGAAACTAACAGAACATTGTTTTGTTTTTGTTTTGCAGTGATGCCTCTAACCTTGGATTGGCCTGTGTGTGTGTTTGTACATAGAATATTTATTTTTATACAGTTTTCACTTTTTGAAAATGCCAGAAGTATGATGCATCTTACAGATTATTAAAAAAGAAAGAAAAACCTGCATATTTTGTACAGAA
AGATGAGACTACAGACACCCACCACCACACCCTGGCTAATTACAGTATTTTTTGTAGAGACGGAGTCTCCCTGTGTTGCTCAGGCTGGTCTTAAACTCCTGGGCTCAGGTGATCCTACCACCTTGGCTTCCCCAAATGCTGAAATTACAGCGTAAGTCACAGCGCCTGGCCCTAACTTACTACTTTTTAAGGTAACTTTATTGGAGTCTCAACACAAAAACCTCGGCGATACAAGGGTCACGGCATCTGGCC
GGCTCTGAAACTTGGAGAATCAGAAAGGGAATAGAACCTGTGATTTAGATTGCTGAGCCACACTTAAATGGCTGTCAGCTGAGATTCAGGAATGGCAGAGGCTGATTCAGCTGGAGTCATACAGCAGCTACTATTAATAACAAGACGAGCAGAGTGGGGAGAGAACTCAATGAATCGAACAAGAGGGGACAATGGGAGCTCAGGAGGGTAAACCCGATTACCCAGTTACTACTGTGTCTTGTGTCCATCTGGAAAT
TTGATCTCACTACCATGCTATCCTGCCTGCCCCCATCACAGGAGTTGAGATTATACTGCAAAAGGAAAGGTGGGGATGGGGTGGGGACTGGGGAATTTGGGGAGGGAATTGATTACTGCCTCTGAGGATATTAGGGGGAAAAACCCACAGGAGGTGCATTTGGCTTAATTCAGCAAGTTTTTTGAGTTTTGATTCAGTGCCAGGCACCTGGTGGGCACTTAATTAAAGATTAGCAGGAGAAGAAAAATGTACAGTAAGAGAGCTTAAGTTTATACCAAAGCGAGTCTTGGGTCTAAT
AAAGGTGAAATTTCATATTGCTTGTATGAAAGCAAAATATCCTGCACGAAATAAACTTTCCAACCCTCTTTTCTCCCTCCCTTTTTCCTCTCTGTGCCCCCAACCCCTCCCGCCTTTTTCTCTGCCCTGTTCTTTCTCCTCGTCTCCCTCTCATCTGGCATGCCTAATCAATGGTACCTAATCACTCCTCTACAGGCTGACAGATGAGAAGTTCACTGTATAGAGATGGGTTTCAGAAAAACTGGCAACATCTGTCCCATTCCTAACTCCACCTGATAACCAGTTGT
TTTAAGATATAAAGCCATGGACGAGAAGTTAGAAAAGAAAGGGAGACAGAATAGCACTATATCAATATATAAAACAATTTCGTAATCAACAAAACTAAGATTATAAGCCAGGCGCCGTGGCTCAGGTCCGTAATCCCAGCACTTTAGGAGGCCGAGGCGGGCAGATCGCTTGAAGCTAGGATTTCTAGATCAGCCTGGGCAACATAGCAAAACACCATCTCTACCGAAAATACAAAAATTAGCCAGGCGTGG
TTATTCCAGGAACACGCGAGGCCCTCTGGGACCCGATTCCGCGTTCGGCTCACTGACTTACAAGGTCAAGAAGGGGGAAAATCAGCCAGAAAGTAGCAGCCCCCCATCCGAAATACCCTGGCAGGTTAAAGAAAAGCTGGGAAATACGGTTTTTGCAAAGTCCAGGTGTATGGAAGGCGTTGTTTTAATAACCTGAACAAACATCTTTCCCGGAGTCCCACTGAGCAAACAAGAAACCTAATTCCAGGGGTAAAGGGAAGTGTCTCTCTCACCTTTTCTGTCTTGATGAGACGAATTTCTTTCCCCTCCCCTTTTCCTTTCTTTGGGGCGGGGGAGGGTGGATAATATATTGGGCGAC
AAATGTTGACAATAGGGAAACTGTGTGGCAGAGGAAAGGGGCACCTGGAAAATCAATATATTTTCCATTCAATGTTTTGAAGACCTAAAACTTCTTTAAAAACAATCTATCACTTTTTCAAAAAATTGTCGAGTAATATGCCCACAAACCACCTGATTTAAAGTGGGAAAATAAACCTGCCAGAACAAACTAGTTTGCAAATCGCACCTCTTCAAGGTAATATAGAGGACATGTGTTAAAAGAATGATTTCAATT
TTTATTTTATTTTATTTTATTTTATTTTATTTTATTTTATTTTTATTTTTATTTTTTGATACGGCGTTTCATTCTTGTTGCCCAGGCTGGAGTGCAATGGTGCAATCTCAGCTTACTGCAACCTCTGCCTCACGGGTTCAAGTGATTCTTCTGCCTCAGCTGGGATTACAGGCATGCACCAACATGTCTGGCTAATTTTGTATTTTTAGTAGAGACGGGTTTCACCATGTTGGTCAGGCTGGTCTCGAACTCCTGACCTCAG
AATCCCTGACTGAGCGCATAGCTGCCTAGGAAGCCTGATCAAAACGCAGACTCCTACCCACCCTAGAACTTTTACTCCACAAGTTCCTAGGGAATTCTGATCAAATTTCAGGTTTGGGAACCACTGGCCTGGCTCACTGCACTCATTTTACAGGTGGTGGGGAAACAGGTCTGAGTGTCCCGGTCACCCAGCACACGTGGACCCATGCCCTTTCTCGGCTGTGCCGTCCTCCGAGGGTTTGGGGGCCTCCTTGA
CCCTGCTAGCGTATTACTGTTCTGTGACTTCCCTGTGACCTCTGCAGAACTCCTCATCCTGCGTTTGGTCTCCAGGTGTCCCCTTTCTGCCGTGTTCCTAACATTTTGATTCCTGTCTTGAAAAAAGCACCTGCTGCACCGTAAGCCCAGGGATGTGGCAGCTGCAGTGGGCTTGGCTTTGTGAGGAACTGAGTGTGTCCACGTTGGGGGAACATCATACTTGATACACACGTTTTTATTTGCACAAAGAAAATGCTATTTTTGGAGC
TACAATAGTACCACCAAAATGAGCGTGCCCAAAGTGTCGATGTAACGTTAAAACTGATAGGGAAATTTGTCAGCCATTTTCACAAATGTGTCTTTAGAAAACTATGATTCCATGATTATTCAAAACTTCCATGAACTATATACGAACACAGATGTGTGTGAGGTTGAATATATGTGTATGTATGCATTTTCAATTGACATGTGACATATCCTGAAGACGGTTCTGTGTGCCTTT
CATGTGTATAAAAAAGAACACCTCAGTTAAAGAATCCTTCCAGCCCCATGCATCCGAACAAACAGCTGAAATGAATTTTCAGCTGAGTTTTCACAACGCTCATTGCAAGCTCTTTGCCCTCATTAAATTATCAGGAAAATGCAAGTAATTTATTATGTGTAATCACATCATTCGCGGTAGCACTTCGCCCAGAGAAACCTAGCCCAATATGGTAACATCAGAACAATGCTTCACCTCACATCTTCCTTTGAAAGATAAAGAAAACACAGAATC
GACATTATTGTCTCTTGATTAATTCACTTGTCTGTCTGCCCACCTACACCGTAAACCTATAGAGGAAAATAACAAAGAAATACTTGTGTTTATATCCCCAGTTCTCAGTACAGTCTCTGGCACATGGAAAGGGCTGAAATATTTTAGTAAATGAAAGTTATCAAAGTTATGAAACTTCAGATTTCACTGGAAGAGTGTTTTCTTCCAATGAAATCCTGTTTCAATGCAATTTACGTAGTAGTGCTTGCCTGCCCACCCACTGTTCTGCTC
TGAGAATCTAAACCCTTAACCTACTTGCTAATCCCCATTTTCAAACTAGGACTTAGAGTCCCTACAAACTACTTACTAGCAAATCCTGAGAGCTTACCAGATAAGCATCTCAGGTAAACATTCTATCTATTCAGACCATTGACCCAGGAGATTTTTCCTGCTGCGTTTATTAAAACCCAAGACGAAAAGCAAGAATTAATTCTGGAATAGTCTTTTACACCGTTGATACACTTCTCACATCTGTGAAAATTTTATCCA
ACCACCATGCACTGCTCATTTTTTTGTATTTTTGGTAGAGACGTGTTTTTGCCATGTTGGCCAGGGTGGCCTCAAACTCCCGGCCTCAAGCAATCTGCCGGCCTGGGGCTCCCAAAGTGCTGGGATTACAAGCGTGAGCCACCGCACCTGGCTGTCTCTCACCTTTTGTCAGGCCACTAACTTATTTTTCTCCTTCAAATCTTTTTTTTTCTTTTTTTAATTTTTTTTTTTTACCTTTTTTATT
AGCAGAGAGCCCAGGGTGTAAGTGCTAGAATCGAGTATGCTTGGGCTGAGGGAGCCCAGGGGAGGCGTGTGCTGCAGAGGAGGGGCTGCTCAGAAAGCCTTCTCAAAGGGACAGTTTGTGCCACCTTGTGAAGGATGAATTGGCATTACTTGGGCAGAGGAGTAGGGAAGTGGCATTCCCAGCAGAGGGAAGAGCAAGTGAACAGCAGCTACGCTTTCAGCTCAGAAAAGCCCATGTCCACCACCAGCCTC
ATCACCATCTTTGAATTGGTGACATGACACTTTCTTTTTAAAACTTAAAAATTAAAATTTAGCCGTGCGCGGTGGCTTACGCCTGTAATCCCAGCGCTTTGGGAGGCCGAAGAGGGCGGATCACGAGGTCAAGAGATCTAGACCAGTCTGGCCAACATGGTGAAACCCCGTCTCTACTAAAAATGCAAAAATGAGCCGGGCGTCGTAGCTCCCAGCTACTCGGGAGGCTGAGGCAGGAGAATCGCTTGAAGTCGGGAGGCGGAGGTTGTAGTGA
TCTAAGTACTTCAGATTCTAGCAGGGCATGAAGAGAGTCAGGCAAGCCGTACTCTCTTAAGGCAATGTATTTTTTCAGTTGCCCATCACAGTTAGGGAGTAGCCTGTAGTGTCATCTCTTGAGTAGAACCGTCTAGGTTCTCAGTAAGCCTCAGGGGGAAAACTACAAGATAGATTGGTCAGAGTTATACTATTATTTCAGAAATAATAAGCCACAGAGTGTAGATACATATGTGTCTACCAAACTAGAGAAACACAAGG
GAATCCTGTGGGGGAGTAGGGAGAAGTAGAGAACAAGATCATTAGAAGAGAGAAATAATTGAGAGGTAAAGGTGTTGCAAGGGTCACCAGCATGTAAGCGCCATAAATTAACAGGAATAATGCTGGAAAGAGTGACGTTAAGACAGAATCTGAAGTTGTTGAGAAGTTAGGGGCAGTGACTCAGGGCGTCGACAGACGGCAGCAACGATAGAGTATTAGGTGATGTCGTCCAATAAGATCACATTTAAAAATCAAGGACAAGAGTGAAGAAACAGTCTGAGACATAAGAGAAAAACAGC
ATACCCTGAATCATCAAAATTGGGGGAAGGAGGTCCAGAATCATTGGGGCCATCAGAGCCTAAACCACGATCGCCATCAACTCCTCCTCCCGTGGTTCAGATGCCTGTAACATTACAACCTCAAACGCAGGTTAGACAAGCACAAACCCCAAGAGAAAATCAAGTAGAAAGGGACAGAGTCTCTATCCCGGCAATGCCAACTCAGATACAGTATCCACAATATCAGCCGGTAGAAAATAAGACCCAACCGCTGGTAGTTTATCAATACCGGCTGCCAACCGAGCTTCAGTATCGG
TACGTCTACCACCGTGTTTTTTGACCAGGGCTCTTTCTCTCAGTTCCAATCGCTGCTCCACAGTACTAGGGGCTGGTCTGGGCCAGCACATGCCAGTAAAGGTCCATCAATGATTCCCATGCATACCCCACTGGGAATCCCCCGACTAGAAACCTACCATTTTTCCCCGGAAAATGTGTCTTCATAAATAGAAGATTATAAACTGCCTTGAAACACAGAATTGAGTGAGTGAGATAGA
AACAACTCTACAAGGTCGATGCTATTATCACTCTCATTTTACAGATGAGGAAGCTGAGGCTCAGAGAGGTGCTGCCACTGGGATGCGGACTCCAGGAAGCCTGACCCCGTCCTGCCTTTTAATCACGGCATCATACTGCTCTTGTGGTTTGGGATGATTAGAACCTGAGAGAGTTGGAGAGGGGAAGGAGCGGGTTGAGTCTGAGCCTAAGAAATGGGCTGGGACCAAATCCCGGGGGGCTGCTGGTGTTAGACTTGGGGGTGTTGACAT
GAACTCTTTGCAGCCTGGGGAGAATGTGGAAGCAGTGGATGTTCTGTCTGGGTAGCAGTGTGGCGGACTAGGAATGCGCTGGCCACGCGCGCCTGAACCTGCAGTGGGTTTCTGATGGATTAGTGACTGGTGAGAAGACCCCATCACAGTAGGGCACAGTTAGCGAAAGTTCCGGATTTAGTTAGCCCAGATATCAAAGTCTCATCAGAATATGGTTGCCAAATAAAAATACAGGACATCAGTTAAATTTGGATTTCGGATAAACAACAAACGCT
GAGGCCAAGGCGGGCAGATTACGAGGTCAGGAGTTCCAGAGCAGCCTGACCAACATGGTGAAACCCCGTCTTTACTAAAAATACAAAAAAAAATTAGCCGGGCATGGTGGCACACGCCTGTAATCCCAGCTACTCAGGAAGCTGAGGCAGGAAAATCGCTTGAACCCGGGAGGTGGAGGTTGCAGTGAGCTGGGATCGCGCCACTGCACTCCAGCCTGGGCAACACAGTGAGA
ACAACTGCATCTAACAGATACTGCATCTTTTCTCTGGAAGAGAACATTATAGAGCTGAAACCCTTGCCTTTTAACCTGTCTTTGTAATGAAGGCAAGAATGAAGTTGTGGATTTGTAGGAGTCCTTTTTTCCTATGGTGCCCAGTATGTTTTCCCACCCACTGCAGTACAGCAATTAGGGTTGTTCTTGAGCTCTTAAAGACCCAGTGGACTTGAACGGGAGCATTTCTTCCAGAAAGGGCCTGT
AATATAGTGCCAAATACAGAATCACAAACATTCACCCCATGCTAAAACTACAAAATTACTACAGGAGAAAAGTGGGCCTCTACTTGTCAGTGAGAGTAGAAAGTAGGAGATTCATGGAAGGTGTTACTTGAGGTAGTCATTTTGTAGAAAATAAAAAGCAGGTGATAAATAGAAAATATTCATGTACTGAGCCTGGTCCAAGCTTCTTACCTAAAATGGTTTGCCTCCTTATCACATCTAGTTGGATAAGCTGCACTGGGC
ACATTATCCTATCTCCCTGAGCCAGGAAGCAGCCTCAGAATTTTCTTAACGCTAATTTCCAAGCATAGTTCTCCAATGCAAGCAAACCTTCAAGATAAAAGTTATTAAAATTAATTAATTGATTTTTTAAAAATATAAAAGCCATTTGCCATTGCTGACCTATATTATTCCCTGTTTCCCTGAAACCTAGAACAATGCTCAGCAGAGTAGCCATAGTCAATCTTCGTTCAATGAATCTACATGGATACACA
CCAGAAAATTTCTGCTCTCATCAGCACTTATGGCTCCCATTCTAAAATGTTACTAGTGTTACTTTTCTCAAATAATAATAAAAAAAATAAAGCCTTCCCACTGACTCAAGGTTGGAAGGGGAGCTGACCCATTTGCCTTCTAGGCTCATCCCCTCAGTTAAAAGTAACCAAGACATCAGGGTGGAATGATGTCCACAGTCAGTGGAGGGGCCTGTGCTCCGCTATTCACAGGGGACCAGCCAAGAGTCATTCAGCTGTGGCACGTGAGAAAAACGGTCCTG
TTTTTTTTTTGATAGAGACAGGGTTTTGCTCTGTTGCGCAGGCTGGTGCTGAACTCCTGGGCTCAAGTGATCTTTCCACCACAGCCTCCCAAAGTGCTGGGATGATGGTCCTGAGCCACTGCATCTGGCCTAACTGCTTTTAACCACCTTTATTTTTCAAGAATTTTTGGCTTGACACATCCAGAGCCCAAACAGAAGAGGTCTTCAGATTTGACCCACGCATTTCTTGCCAGAAGAATTTATATATGAAGGCGTTGTGCAAGTT
CCTCACGGTTTTCCTCTTTGGCTATGGTCTCTGCTCAGCACTGGTCTTCTCTTTCCCACACTCTACTGCAGTGTATACACACGCAGCCTTGGTCCCTGTCCTCTCAGTAATTATTTCAGAAGACCTCCCGCGTTTATTCACGGGTAGCAGGCACCTCATCACGTCCTCGAGCTCCTCTTGGCATCCTTAATTAGCCCCCACATTGCAGCCAGAGTGAATTCCATGCACACAGCCATCAGCAAGCACCAGGCCTCTGCCTACCGCGCTTAAATATTTATTGTTATAATAATAAA
GATAATATAGGATGGTTTCTGGGGTGTGGAGAGCCCCAGTAGGTTGAGATGAAGGGGAGTTTGGGAAAAGCATGGGAGGGGGAGGTTAAGTAATGAGATGCAGAGGGCAAGATTAGTAGGGCCCATGGCTCTATGAGTTAGAGGGAAATAGAAGTTAGGTAGGGTTTCTCGAGCATGCCCCTCCCACCCCAGGCTACTTCAGCGGTCCCCTTCCCCTGTGAGGGTGAATTCCATTGGCCCTTAAAGTGTTGATCATCACTGGAAA
AAAATGCAGGGATTACAGGCTACAGGGGTGAGCCACAGAGCCTGGCCAGAAATATCATATATATATATATATATATATATATAAAATATGTGTATATATATAATATGTATATATATATACACACACACACACAATTTATATATATATATATATCAAATTTTTAAATTTTAAATATATAAAGATGGGGTCTCGCTATATTGATCAGGCTGGTTTTGAGTTCCTGGCCTCAAGCGATCCTCCTATCTCGGCTTGCCAAAGTGTTGGGATTACAGGTGCAAGCCACTGCTGCTGG
AATCACATAGTCATACCTGACCGCAAAGGGGCTGGGAAATGTGCCTACCCAGTTGGCACAGGGAGCTCAGATTTGGGTGGACAATGAGCAGTGGTCACCAGAGCCCCCAGAGCCTCCCCCTCTCTCCCTCCTCTCCACCCTCTCTCTCCCCACTCTCTCCCTGGCCATTCCTCCCCAGCCCCCGCCTTTTTTTGTTGTTTTTTTTTTTTGAGACAAAGCCTCCCTCTTTTGCCCACCACAGGCTGGAGTGCAGTGGCATGATCATGGCTCACTGCTTCCTCGACCTCCTG
CAACACGATTCTGTCTAGCCTGCTCTGCACACATTTCTTGCCAATTTAAATTCCATGTCAGATATGCACTAGTGGACAAGCAAGTTCACACCAAGTGTTTCACATCAAAGGGTAAAAGACACATAGCACTGAACACAGATTCTAGCAATCCTAAAGTGAATGGGCTCCATATGCCATTATTTACTACACTCGCTTTTAATTCCTTCAACAACTTAAACTCTAGTGGAGTGTGTTCATGAATAACCTGCTGTGGATTATTTGGATCAGGC
CGGGCATGGTGGCGCACACCTGTAATGCCAGCTACTCGGGAGGCAGAGGTTGCAGTGAGCAAGATCGTGCCACTGCACTCCAGCCTGGGTGACACTGCGAGACTCTATCACACACACACACAAAAAAGACTGAAGAGAGAGTTCTCCGTTAGTTCTGCCTGTGGGAGGGGAGGGGGGGCTTCAAAGAGCATGACATTGGATGTCTCCACGTGGTGGAGGGGAGGGTGCTCCACGCAGGGGCTACTGTGGGAGCACAGATGGGGCAGAGTGGACTAAAGTCTGGCATATGCC
GGTATTCTAAATGCAAGACAAAGTCCTTTCCACTCTTCCCTCTCCTCTCCTCAAGTGGAAGGAAAGGGGTGTCTCTCAGAACCAGGAGCCATGCAGCCTGGGGTTATGGGAGGGGTGATGCCAGCACTCCTTTGGCTGTCCCAGTTGGTCTCTCAGTGTGTCATGCCCATGCCTTCCCCCGCAACCACCCCCAGTCCATGTCTCTGGGCCTAGTTCAGCAGTAGGACTTGCCTAAGTGTTGCAGTCTTTATGGCCTAGAT
ACACACACACACACACACATACATTTGGGTGTATTTCCTTACCCAGAAGAATGTTCAACGGGTCCATAGCTGATTCCAGAGCCTTTTTAAATGGAATACGAACTTCGTACTTAACTGCAGGATCCTAAATCTTCATTGGATGCTCCAAGACCCAAAATTTAAGAGCTGCTGCTTTGGGGAGTGGGGGCGGCGGGGAGCTGTTCACACACACCTCACAGCCACATACAAATAGGCCTCCATCTGTACACCTGTGACCCATA
AAGAGAAGCAGTGAGAAAAGTCTTGTTTAATGAACCTTAGGAATAATGACAAAACATGTTTAAATAATTGTCTTCCTCAATTTCCCTTTATAGGGGCGAATGTGAACATGAAGACCAACAACCAAGATGAGGAGACGCCCTTGCACACGGCTGCCCACTTCGGCCTTTCGGAGCTGGTGGCCTTCTACGTGGAACACGGGGCCATAGTGGACAGCGTGAATGCCCACATGGAGACCC
CTCTTCCTAGAAAATCACAAAGACACCCTTTGAGTTATATCCCTGGTTACTACGACATTCCCTGATCTTGCCAAACAAGATTACTTCCCTGAACTGTAAAACTTCCCACACATTGCATACACAGAGAGGATAGGAGATATGGTGGTTGCAGATAGGAAAGGAGGAAATTATGATAGGAAAGTTGGAGATCCTGTTGCTGGCACCCCATTGGGTGGTCGGAGGCTGGGGTCAGTCTAGAAGCCTTTGGATAACA
CCAAGAACAAGAAACAGGAGTGACTTGCTCAGTAATTGTTGAGTGGCAAGTGAGTCATCAGCTTTATCAGTACAAGAGCATTGACTCTGAAGTAAGTTGCTATATGTATGGGACTCGGATGATGATCTAATGTAAGTACTGTTTTGTGTGTCTAGATCAAATGATGCCGTTTGGAAAAATTTCCCAGCAGTTGTGTGGCGTAAAGAAACTCCCATGGTCATGTGACTCCAGATACTTCTGGGGCTGGTTGAATGCAGTGTTTAAT
GAGAGGTGTGTGCAGGGCTGCAGGACAAGAGGGCCCTGGCTCTGGACTTGACCGAAGCCTGACAGCCCTCCTAGCTGCAGGATGGGAATCCTGGCTGGTTTGGGCAGATTAAAGTAGAAACGTAGAAAACATTGAGTTAACGCAATAGCCACCACCTATGAGATGCTCACTTTGGGCCCAGTACCGTACCAAGGGCTGTGCATATTATTATGCATATTATTTCATTTAACCCCTGCACCAGCTCCAGAAACTAGGTGCAATCACCCCCATTTT
GAAATCCTCAGTACCAGCCCCTTAACAGCCCATTCAGTATCTCCACTGCTCCCCCTGTGTGCGACCCTGGGCGAACCTCTCCTTTGGGGCCTTGGTCTCCACATTTGTTAAATGGAGAAGGGGCTGGCCTAGATCAGAAGTTCTTACCCAGGGTGTGTACCCATGTGCCCATCCATGCAGTCACTCATTCAACAGATAAATACTCACTGCCTGCCGACCAGGGGCCAAGCACTCAGATGTGTGACCTTA
ATCAAACCTAGGCTGCATTAGCACTTTTCTGGCAGTGGGTACGTGTCCTTCTTAGCGCTTGTCACGATGTGAGTCATGATTTGTTTAGTGTTTTTCCTGCTTGTGTAAGCTCCAGGAAGGCAAGGCCTATGTCTGTTGCTCTCCAGGCTCTTAAATCCCTGGGTGAGGAGTAGGGGCTGTTTGGGGGAAGATAAAGTTTACCAGAGGTATCTGGATGTGGGGCCTGTTTCTTTAAAGGCTGGGCTGTGGACTGGGCTCCCAGGAGG
GGAGTTATTTCTTTAACCTGTCTCTCTTACTTTCTGAAACAGGGTCTTTCTCTGTCACTCAGGCTTGAGGCCAATGGCGTGATCATGGCTCACTGCAGCTTCGACATCCCAGAATCAAGCAATTCCTGCAGTCTCAGCCACTTGGAAGGTTGAGATAGCAAGATCACCTGAGGGAGCCCAGGAAGGTCGAGGCTGCGGTGAGCCGAGATTACATTCTCATACTCCAACCTTTCTCAAAAAAGAAAAATAAAGGTAAAACAAC
CCTGACAAGTCCCTCCTCAGTGTACCCCCAATGAGGTCTCACCTGAAGGGGCTCAATCTCCTCGCAGTTCCCTGCCAGCAGGAGGTCCCCATACTCCCCAATGCACCAGGCTGCCACCTGCACCAGTGGTTGCTACATGGGATAAGAAACTGCTGGGCTGGCCAGGCATGGTGGCTCAAGCCTGTAATCCCAGCGCATTGGGAGGCTGAGGCGGGAGGATTGCTTGAGACCAGGAGTTCAAGACCAGCCTGGGCAACAAAGCGAGACCCCCCCCATCTCTATTTTAAAAAAAAAAAGAGAGAGAGAGAA
ATTACTCTTGAAAAATTGCATTATCCCTCCAAGGCTCAATTTCCTCATTTGCAAAAGGAGGACAACGATAGAACCCAACAAAGAAGCTTAGTGGAAAGATGAAATGAAATCGTGTATGAGAGGGGCTCGGGCTGGTGCCAGGCTCATAGTAAGTCCTCAGTCGATGGTGGCTTCAATGGTAATGAGGAAAATCAAGATGGCAGGAGGAGGGACTAGGAAAAGATGGAGGGAGAGGGGCAGGGTTGGAGGTGGAGGGGGACTGCAGAGTTGGGAGGACTGAATAAGATTTTGTATACTGAAGTGCCTTGCACACG
GACAGTTGCCCAAGTGTCTTCGGGGGCGAGGGCCTCTGGGCCAGGCTGGGGGAAGCAGCGCCGCTGGGGACCCCAGGCAGAGGGAGGCAAGACCACAGCCAGGGCAAGCACGGGGGCAGAGCTGGGGCCCCCCTCTCTTGGAAGGTGGTGGAGTGCCGGATGAGCCTGCACCTCGGTGCTCTGGCTGCGGTGGCGCCCGCAAGTCTCGTCGAGGTTGTAAGCCTCCACCTTGTCCGACCAGTCCATCTCGCAGATCTCCATGTGCTCTC
AGATGAGGAAACGGAGACTCGGGCATTTAACAACTTCCCAAGTCACACAGTTTAACGTGGTCAGAGTCAGGATTCTTGACTGCTCCCAAGTCCCCCTCTTCACCGGGTCCTTGCTAGCTCTGACCATTTGCCCTTTCTTGTGCTGTGCCAGCTGCCTCCCTCCTTCAATATGTAGCTTACAGTAGAGCTGATAAGCATCTCAGAGGCACTCCTCTGCCACCTGTCAACAGATTATTATCCCTTCTGGGATCCTTCT
TCATTCTGTTTTATGACTTGACTTGCAGCGAGGAAGGTAGCACAGCTGTAAACCAGCTGTATTTTATTTACGCTTGGAAACAGGGCCCCTTTGTTCCAAATGTTCCTGGCCCCCTCCCTCAATTTCATGGATTTAGGTTGTTAGTGGAAAAGTAGTTGTTGAAATATCAGTTCACTCTTGGAACCTGCCACTCACCAGGACTTCTGGCAACCAGTGAGCCTTTTTGTGATATGCAGCAAGGTA
GGCTCACTGCAAGCTCCGCCTCCCGGGTTCACGCCATTCTCCTGCCTCAACCTCCCAAGTAGCTGGGACTACAGCTCTCACGCCAACACGCCAGGCTAATTTTTTGTATTTTTTAGTAGAGACGGGGTTTCACCGTGTTAGCCAGGATGGTCTCGATTTCCTGACATGTGATCCGCCCACCTCGGCCTCCCACAGTGCTGGGATTACAGGCGTGAGCCACTGCGCCAGGCCAAGTTTTTTTTTGTTTTTTTGTTTTTGAG
CGAAGCCCTTCCTCATTGTAACCTGCCCAGTAGTGTCTGGGTCCCTGGGCTCTACCTTTTCAGCCCTCCAGCCAGCTTGGGTGGTTGAGGCTTGATTTACCCTACTCTCTGGTGCACTTGACTGAACCACGTCAGAGCTAAGCAGCGAGAAGCCAGAGAGAAAAAGCATGAAGGTTTCCCCACCCTCTGGGGACCTCAGACTCTCTGGTTGGAAAGGAAGTTTGCCTGGCCTGATGACTTTAATTATCTGCCATTTCTCACTAGGGC
TTCTACTTCCACTTCCCAGGAGAGGAACCCAGAGAGCCAGCCCAGATGTTCTGATTTCCCTAACCCTTTCCTGGGCCATCCATGATCCTCCTGCCAGGCACCCCATCTGAGGGGGGTCAGAGGTGGCTTTGGGTTCCGTCGTGGGGGGGATGGGGGGCAGGCCAGCCAGGCAGCATTTCCAGCAAGGAAGCAAGTGTCAGAGCCCCACCAAAGGCCCCTGCTAAGAATGCAGGTCAGCGGGAGGAGCTGCATGGGGAGGAGGGGTGGCCCCAGC
CTGCCTGGGTTGAAGGGTGGGCGGGGGAGGGGGCGTCTCTGAACCTGAGCTCCTCACAGATGACAGTGCCAACTTCCGGAAGCGGGGCTCACTGCTCTGGAACCAGCAGGATGGTACCTTGTCCCTGTCACAGCGGCAGCTCAGCGAGGAGGAGCGGGGCCGACTCCGGGTGAGGTGGGGCCCTCAGGGCTGGGTGTGGATGGGGATGGAGGGTTTCCAGCTGTCTCTTCAGCCACCCCCTGCTGGTCCCCAGCAGCCTTCCCTCCAGGC
TATGAACAATCTCAAGCATTAGCACGAGAATACCTAAAGATGTGAACACTGACTGTGTATATTGTGTTTTCATTGCTTAAATTTTCTTAAAAATTAATTTTGTAACAAAATTGAATAGAAATGAACATGATTACTGATATGGTTTTATATAAAAAGAGGGGTGGATGACTTCTTGGACAGTATTGAGTTTCTTGGGCAATGCTTTAAAGCACTGCATTTCAGAACTTTCCTGTCCCAAGTTTACAGAACAATATGCAA
CTCCATTTTTATTTCCTATGTAAGTTGTTGCATGCAAGCTAATGTTACAATTTAGTCTTTAGGTAAAAAATAATAGAGACTATGACTGCATTTGATAAGTATTTAGTAAAGCCAGTGATGCAATGATTGTTGGGACTGTGTGTCTTCTCATTTTGGAGAGAGGATGAGAACTTCTTCATTTATAAGAAAGACAGTTGGTCTTCTTTAGGCGGAAATATGAAGTTGTTTCAATATTGCATGGAAATTCAAATGTATATAGGAGTGGATATGGA
CATATTATTTTGCTTCACCTGTTGGTTTCTTTAATGCTCATAGGCTCTTCCATTTTGGCTTTATGTACGGTCACTTTAATTTTTAAGTCGCCGCCCGGACCCCCAAGCCCTTTTACCTTAATTTAGTGTTAGTTAGGTGGGTTTTCCCCAACCCCCTCATCTCCTACCACTGTGCTTGGAAACGTTCGAGAGTCACCAGGGTGTGCCTCCCTCTTCTCTCCCCTTCCCCCACCGCTCGCTGGTGATCTCATTCCCACCAGGCTGACATTTGCATTGGTGGTCGTCAGGCCTCACTCATTGGCCACAGTTTTTAAAGATGGGGGCGGC
CACACCTGGATTCCGGCCTCAAGAACTTCCAGAATTGGGCTCCTCTCAACTCCCAACTCAGATCCCTGGGTTCCCACCTGTTGGTGCCCTTTCAGAGGGGGTGTGAGTTTTCGAGTTTCTTGTACTCTTCGCCTGACCTGGTACACTTGTTTGCATTAACTGCCTAGTCCCTCTGTTTGACTTGGGGGTGGCTATTTCAGGGGCTCCAAAGTGTTCTAAATAGAAGGTGAGAAGGCCTGGGTGCAGTGGCTCATGCCTATAATCCCAGAACTTTGG
AATACCTGGGTAAATTTTCCAGTAGATCTAATCAGTATCTAGATTGCCTCTCTTAATGAGAGAAACATTGGATTAACTGCAGTGTCTTCCTCTGTTACTGCCTTCCTTTATTTAGGGAAAACGTGCTCTGTTTGTAGTACCTTTATTTATTTAATTATTTCTCCATCTAATTTATTTCTTTATTGTGTTGGGGGATGGGGAGAGGTCTTCCTTAGTCATGATGAGCGACCCCATATTCATCACCTGTCACCCCCACACTGAACTAA
GAATGCGGAAACATTTTAACTAGTAGGATATATTATTATATCACAAAAAAATATTTAAAAAGCAATTCTGACATTACAAGTCTGGGAAAAAATCAGCCATGGAACTTAACATGCTCAGCCAGTTCTAAAAGTGCTCTATTTATATTGTGCTCCTTGGCAGACAAAAGCAGAAACCAAAGGCTTAAGAAAGTTTGGAGGAAGATAATTGACTGAATTATGTCTTTTATTTCTTTTTCTGCAAATTGAG
CTGTCCCATCCCACGTTCTGCTTTCCAATCTGCAGGCGCCAGTGAGAGGGGAAGAAGCCTGAGCAGAGGGTCTTGCTCACCCAGAAAGTTCCGCTCCACATCCCATCAATCACCCTAAAGAGAAGCCAGGGGACCCGGGCCACTCGCCAATGCAGGGTCTCCTGGGCTCAGGCAGATACCCGAAACTTGCCACCTCAAGCACCCACTTGGAATGCTTCTGCTGTCACATCACTCTGCTCTATCTGCCACCCACAACCCAAGTAAGTTAAAC
TCCTATGATCTTTATAAAAGCTTATCACTTATAAGAAAAAAAGTTATTTTCATTTTTGAAAAATATCTATACCCTTTACTAAGTCCCTTTACATTCAATGACCAAGATTCCCACAACACTCTGGGAAGCTGAAAGATCTGAAAGTAACACGGCCATTACATAGATGAAGGCAGCAGACCTTGGAAATGTAACCCCGATGGACTGACTCTGGGCTGGCATTCTCCCACCCCTGCGGCTACTCCAGACTCAGAGGAATGTGGCAAGTCAGAT
CCTCTGGAGACGGCCGATACTGAAATGCGGCTGGCGGCTGGTGTTGATAAACTACCGATGGTTGAGTTTTATTTTCTACTGGCTGGTATTGCGGATACTGTGCCTGGATTGGCATTTGAGATTGTGACATCACAGGCATCTGAACCGCGGGAGAAGGAGTTGGTGGCCATCGTGGTCTAAACTCTGATGGCCCAAATAATTCTGGACCTCCTTCCCCCAATTTTGATGATTCAGGAT
GGCATTTCTTTCCATGGAGTCTTGAAGACCACACACATTTACAACAGATGGATTAGAAGAGGAAGCAAGAAGTTCTGCCTGCTATAGGAATGTGGCTACAGCTGTCTTAAGGCCCTTTTGTAACTAGTAATACATAAAGCAAATGATGTTAATGACCTTCGTTTTACCCAACCCCTCACTAAAAAGTGGAAATCATCAACTGCTCCACTTCCAATAAGATGTCTCAAATCAGTCCTGAATGTTATCCTAGGGAAAATAC
TAAATATGCTTCCTGCTCACTACCTACAAAGACAGGTGTTGAACTAGCCATCCAAGAAACCAGTTTGGTGATGGTTGTATTAAGATACTTGGAAAACAGTGTAAAAATCATACTTCCAATCTCATGAAAACATTTCAAAACTGTGAATTTATTACACACTGATTGAATGAATATGCATTTCTTTAATGTGTCAAATAAACCTAGGAACATGGGATATAAACCAAGGTAAACAGGCTTCCTTATTGCAGGTCTTCTCAGA
AATTCTTCATATTGTTGTCCATATTTATCATTGCAAGAATAGAGATACATCTGAGTATCAAATGTTTAAGAAAGTCTACTGACAAAACAATAAATTAAATGGAATACTTACCCATGTTTCCACTAAAATAGTCTATATCAGACTTTAGAATTGATATAGAAACCCCCACACAGTGTTTACTTTGATCAGTTTGCAGAAACTGAATAAATATTATGTTTCTTATTTAAATTTTAAAATATCTTCCAG
CCCCCATCACCCAGAAACAAGAATGATCAATTAATTCATGGCCAATTTTATTTCATTCATACACCGCTGTCAGTGGAAAAAACACAGTTCCTGTTTTTTCTTTTTTCTTTTCTTTCTTTTTTTTTTGAGATGGAGTCTCTCTCTGTTGCCCAGGCTAGAGTGCTGTGGTGCCATCTCAGCTCACTGCAACCTCCGCCTCCCGGGTTCAAGCAATTCTCTGCCTCAGCCCCCCGAGTAACTGGGATTACAGGTGCC
CCCAGTGCTTTGGGAGGCCAAGGCAGGCGGATCACCTGAGGTCAGGAGTTCAAGACCAGCCTGGCCAACATGGGGAAATCCCATCTCTACTAAAAATACAAAAAATTTAGCTGGGTGTAGTGGTGCACACCTGTAATCCCAGCTACTAGGGAGGATGAGGCAGAAGAATCACTTGAACCTGGGAGGTGGGAGGCGGAGGAGGAGCCGAGATCGTGCCACTTGCCTAGGCGAGTGAGACTCATCTCAAAAACAAACAAAAAAACAGTGCATGTTGGCTAGTTTGTT
AGGACTGCTTGAGCCCAGGAGTTCGAGGACAGCCTGGGCAAGAGACCTTGTCTCTAAAAAAAAAATTCACTTGGTAGGGAAACCTGGATGGGAGGGCCTTCAACGAGAGGTGTTGAGAGGGTAGTGTTAGGTGTAGTCTAGGGCAGGAGACAAGGATCCGTGAGAGCTGCCACATGACCATGACAGAGAGGAGGAAAACAAAAGGTGCTTTTAAGTGAGCCCAGGCAGAACTGTGAGGG
CAGACTTTGACTTCTGAATTCCATTTATAAAAATTTGAGGAAATCATTAAAGTTGTATGTAAATATTTAGATAAAAAATGGTTATTACAGTATAGAAAAAAATGGAAATAAGTGTAATGTTTGAAAATTGAAAACTGAGCAAAATAATGGTTTATCTATAAGATTAAGCTGTATTTATTTATTTTCATAAAAAGATGTTTATATCACTAGATGGAAAAGGTGTGTTAATAACAATCATATCATTACCCATTA
GCAGAGTTCTGCCTAGCTCTGGGCTTCACTTTGGTGGGTCCAGCACTGGGCTCCAAGGCAACGTCTTGAGGCTACTTCTCTCTCCTTTCCCTAAGCAGACGCTGCCTCTCTTTGTGCCCGGCGGCCTGGGGTTGGGGGAGGGATGGGACGGCAGCGCCGTGGCCACCACAGCTGACCGACGCTGGGCCACACCCGGAGTCCGCAGCTTCCGAGACCAGCCCAGCACAGGGCTACTCCCCAGGCTCACGCGGCTGTGGCCTGCCTGCCACCGAGGCAGCTGGCGCCGAGGCGGCCCAGAGCACGAGGCCGCCACACCG
ACTCGTTTTCTTGAAAGTTCTCAATAACCTGCCTGTTGATTAGCACATAATTAAAAGTGGTATAAATACAGCTGCCAACAGCCCATCAGCTGCTGGCTCTGGGTGCACTGCCTATGGGTTAGTGCTGTTCTGCAAGAAGCAATACCAGTTCAATAAAAGTTGCTCTATCTCACTACCTGCTCATCCTCCATCCGGGCAAAATCCCAATTTGGCAGCTTGCCTGTCCTACGTCAAAGATAAGGAGGTGAGAAAATATTCTCATA
GCCACTCAAGCAGAGAGCGGCGCCTGCTGAGGGCAGCACCCCAGTCAAGAGAGGAGCACCGAGCCAGAGCACGGTGGCAGGGGGAGGTAAGTTTGCCCCTGCACGTGTCGAGGAAGTTTGTCCCTTCCTCGCCTATCTTTCTCTCCCCTCTGCACGTCCTCACCTGCCTGTCTTCCGTGGGCCGCGAGCAGAGGCCTTGTACTTACGGGAAGGAGGAGGCAGTCTGTTTCTGACCCACAGGAACTGCCAC
CTGCCAGGGGCCTGGGTTTGCCCATCTGGCTTTGGGCCTGTCTGGGGGGATGTGAAGAGGGTGGGGTGCAGCTGGGGGACATCTGGCAGTCATAGCCTGCAGGGAACAAGGCCACCAGGGGGGCCAGGGTGGAGAGGACAGTCGGGGTGGGGTCTCTGTGCATGTGCGTGGGACCACAGTGAGGGTCCGGTACCCACGTGTGCCCCACCATGGACCTGACACCCCCCCACCCCACCGTG
TGAGACTGTAGATCATGTTGCCACTAATGACATCTGGTGGAAACGGCATTTGTGGTGGAGATAACTTAATAACATAGCATGTGCGGCACTGTGCTACAGCCCACAAGAAATGGAAAGAATGGCAAGAAGTACTTGTTTGTCCCTGTGTCCCCAGCACCAGGGGCCTGGCACAGAGCAGGGGCTCACTAGAAGCTTGAGAAGGAAGGAAGCCAGGGAGTGAGGTAAGGAGGGAGGGCAAAGGGAGGAGATA
TGGTGCACGCCTGTAGTCTTGGCTACTTAGGAGGCTAAGATGGGATAATTGCTTGAACCTGGGAGGCGGAGGTTGTAGTGAGCTGAGATCGTGCCCCTGCACTCCAGCCTGGATGACAGAGTAAGAGCCTATCTCAAAAAAAAAAGGTGGGGTGGAATCTTAAAGTATCATACAACCATAAAAACTTAGAGGTTTGGAAGCTGTATTAAGAACTGGTTGTATCCAAACAGCCAGCCTGGATGACAGAGTGAGAGCCTATC
TAACAAGCCCACTTGACATCCTCAAATTCCACCATGCCTTCAGGACACGTCAACATTAAAATCACCCCGGTACTGCCACTACTTACTACCACCACTCAATTCCTGCCACCACGACTAATACCCTACTCTGCAACCACTACCATTACTACTGCTACCACCACTTCTATCACGGTTAATATCACTACTACAACAACCATTACAACCTCTATTAATACCACCATTACTACCACTACATGACTAGTGCTATGGTCACGCCTACCACCATTAAT
AGCAGTACAGAGAGCAGGTTGTATCTGCACAAAAAGCCAATGCATTTTCATCACATATATACAATATAGATATGTACACATCACCCTCTGAATGAACAATATCAAAATACTCTATTCCATTTGAAATTATCCCCGGATTGATTCCCTCCCACTTCAAAGGACATCTGAGCGACACGTATTTACAAGAACACACATGAATACATTTACATTTCAAAAACTGCCACAAATGCCAGTCGGATTATTCTCCT
CATGGCCATTCTTGCTAAGTTTAAATTCTCATAAAAATATTCATCACTGCAAATCAGTAAATGATTGCCAAATGGGAAATTCGCTTCACACAATTTATAAAATCATCATCAGTGGTTCTACTCAAATCACTCAGTATGAGACTGCATTCCAATATCCAAATTGTTTAAAGTGCACATTGCTACCCAAGCAATTAAAACAGTTTCAAAACAGCTATTTTGGTGTCTAGAAAACAGTGACTTAAGCAAAC
CTACCTTGAGAGTGAAACAGAAGAGTAGAATGTGCGTCCAACATTCAGGCTTTTCAGGGGGCTCCCTGAGGGACCGGTTTCTGTCTTGCCTGACACTGAGTGCTGATAAAGTTAAAAAAAAAATTATATATATATATATATATACACACACGTATATATATACATATATGTGTATATGTATATGTGTATATATACACATATATACACATATATACATATATACACATATATATACATATATACACATATATATACACATATATACACAT
AGAGTTCTAGCCCGCTCCCTGTCCGTGATTCTATGATTGCCACTATTCTTGATTTTATTAACAGAATAACAAACCTACTTTGATTTAGCAAAAGTGCTAAAATTATTTGTGCCCCTTAACCTCCCTGAAAGTTAGTTCATTTCTCTCTTTTCGATTTCTTTACCTGTAAAACAGAGATAACAACATTATATATCTTATTGTATTGTTGGAAGGATTAAATGAGTGATTGTATGTCTGTGTGTGCAT
AAATTCAAGTTTGTGCTTGACTACAAAATAAAGGAGCTGAAGAAGCAAATAGAACCTCGAGAGAATGAGATCAGGGTGATGAAGGAACAGATTCAGGAGGTAAGAAGCCATTTGCAACACTCTGGCCTCTCAGACCCTCTGTCTCTTCTTCCACAATTGGCTAGCTGGCCTCAGGGACTGAGGAGAAGCTCTTCTCACAGTCCTCTCTGCTCCCAAGGTGTGTGCAGCCTCCAGTCCACAGGGGTGCAACAGGGAAGGCCGTGGCCCCGCTGCAGG
GCTCTTGAGCAGAAGAGTGGCATAATTAAGAATATGTTCTGGGAAGCAAACAGGATGAAGGTAGAGAGGCGAGATTAGAAGCAGGATCAACTGGACAAGGGTTTCTGAGAATCCTGTGAGGTCCCCCATGCCCCCCACCACACGCCACCTTTCCCTGCAACGTGTGTTGCCCCATCAGCCTCCCCTGCTGGGCTGACAGTGGCGTCCATGTTGATCTAAAACCGAATTCTTGATTTTTCTCTCCCCCTTCCTCCAGTTTTCCCTCTCTCAGTTAGT
GGGTATACCTTCTTTGCAGAGTTGAGAAGATTAAATGAAACACTGTGTGTCTGGTGGCAGATAAGTAGTAAGTGCTTCTGAGAGGTGACAGCGTGCTGGCAGTCCTCACAGCCCTCGGTCGCTCTCAGCGCCTCCTCTGCCTGGGCTCCTACTTTGGTGGCATTTGAGGAGCCCTTCAGCCCACCGCTGCACCGTGGGAGCCCCTTTCTGGGCTGGCCAAGGCCAGAGCCGGCTCCCTCAGCTTGCA
AATGGAATAGTGTTTCCACATAACCTATGCACATCTTCCCACATATGGTAAATCATTTCTAGATTAATTATAATAAGTGGTACAGTGTAAATGCTATGTAGATAATTATTATACTGTACTGTTTAGGGAATAATTACAAGAAAAAATGTTCAGTATACAGGCAACCATACATTTTTTTTTCCTGAATATTTTGATGCACGGTTGTTTGCATCCACAGATATGGAGCTCGTAAGTACAGAGGGCTGACTGTAGAAGTTGGGGCAGCAACAATGCTACGTCCTAGTTCAATTAGCTAGATTTGGGAAAACACAACTGGCTA
TGAAGAAAAATACAAAAAATTAATAAAAATACAAAAATTAGCCAGGCATGGTAGCACCTGTAATCCAAGCTACTGGAGAGGCTGAGGCAGGAGAATTGCTTGAACCCGGGAGGCGGAGGTTGCAGTGAGCCAAGATCGCACCACTGCACTCCAGCCTAGGCGACAGATCAAATTAGTATTTGATTCCATCAAAAAAAAAAAAAAAGGAAAGAAAGGAAAAGAAAGGAAAAGGAGATGAAAGAACACA
TTATGTTTTGTTGTTATGTTTTCTTTAAAGCTAAATGGATTTCCTATTTTATTTTTGCTGATTTTATTTATTTATTTATTTATTTATTTATTTTTGAGACGGAGTCTCGCTCTTTTGCCAGGCTGGAGTGCAGTGACGCAGTCTCGGCTCACTGCAACCTCCGCCTCCCGGGTTCAAGAGATTCTCCTGCCTCAGCCTCCCAAGTAGCTGGGATTACAGGCATGCGCTACCACGCCCGGCTAATTTTT
GGAAACTTGACAAGTTTGGAGGACAGGACGTCTACCTTCTTCCTGTCTGCAAAGTCTCTGGCCTTCCTCCACATCTACTGACATTTTTTAAATTGTATCATACCTAACATTCTTACCAAATTATTTCAGTACCAAATCTGGGTTTGTAATATCTGTATCTATATCTAGTGTATGTACCTATACAGTTAGCATCTGCGATTATTCAATTGGTCTGATTCCCCCATCAGGCTCTGGGCTGTGACTGAGAGTGGCCTTGCCTTAGTATAC
AAGCTGGCTATGAGGTGGTTGGGCTTGACTGGACAGTGGCCCCAAAGAAAGCCCGGTAAGCCATGGAAGGGTGAGGCCTTGAGGTTGAGGTGGGGGTGTTGGCTGGGGGAGCTGCCATGTATGCAGTTACCAGAACGTGGCGCTGGCTTTGCTTCCAGGGAGTGTGTGGGGAAGACGGTGACATTGCAGGGCAACCTGGACCCCTGTGCCTTGTATGCATCTGAGGTAACAGCCAGGGCCCCTCTGTGTGTCTGTTACTGTGCAC
GGGGAAGATGCCTGGAGTCTTTGGAATGGCAACTCCTGCTGATGGAGTAATCTATCTGTCTCTCTTTCCAGGTGGATGGGAAGAGAGTCCCAAGGGATGCAGGGCATCCTCTGTACCCCTTTAATGACCCGTACTGAGACCACAGCTTCTTGGCCTCCCTTCCAGCTCTGCAGCTAATGAGGTCCTGCCACAACGGAAAGAGGGAGTTAATAAAGCCATTGGAGCATCCATATTGCTTGCTTGTCTTATTTGCCTGGTCAGGCCTGAGATGGAGGCTGTT
TTCCATCCCCCTGTCCTGACCAGTGCCTAGGTTTAGTAATTTGAAGAGTCCAAGCGACTTACATTAAGAAGTTAGGGAATCCTAGCTTGCAAAATCACAAAAGGTGGGGACAGGGGCTTTCTCCATCAGACACTATAGTCAGTGTGCATAGGTGACCTGCAGGAGGCAACAGTCCTGCCCAGACCTTGTCACTCGGCCCCTAAGGCCCTATCTTATGCACTTTTTATTGGTGGGCACCAGAGACCACTGATAAACAGGTTTTAGGAAGGTTTATGGCAAA
AATTCCTGACTGCAGGTGATCTGCCCACCTCGGCCTCCCGAAATGCTGGGATTACAAGTGTGAGCCACTGTGCCCGGCCTGTAAACATTTTTATGGCTTGATACAAAAAAAGGGGGGTGCTGAGTGTGCTATTTTATGAAACTAGCTGAATGTTCAGGCCGACCAAACATTCTGTCTCCTGATGTATGACTTCCACATTATGGCAGCACTTAAAAATTTTAAACCATCTCTCAGCACCTGTGTGTTTGACACCCACCACACACTATCTAATGCCAAGTCGCAA
AACCTTTTAAACCTTTAAACTCTTTGTCACTGTCTACCTAGAGGTGTTAGGATTCAGTGGCATAGTGCCATGCAGCAGGTGACACAGTCATCTGCATGTAGCACTCTTGTGAACACATGCGTGTGTAGGTGTGTGACTTGTATTTTATCTCCCACAGAGTCAAAAATCTAACTGCTATTTTGTGAATTTTCCTTGTCACTTATACTTAAACCATTGTTCATTGACCTTAAAAGTAGAGAGTAGAATGGTGGTTACCAGAGGCTGGGGAGGGCAGGGGTGGATGGCTGATGAGGAGAGGTTGGTCAGCAAGGACACAGTTGCAGTTGGGAGGAATGAGTCTCAGCGCTCC
GTGCCCTCAGGGGACGCAGGGCCCGCAGTGTCCGCAGGGATTTGATGGGTCCCAGCTCCGAGTAGCCCAGCCAGTTGGCCACCAAGCTGATGATGGAGACCTGCAGGGGAGGGGTGAGGGGATCAGTGCGTGCAAGGCCCCCAGCCTCCCCTCAAGCCCAGGCCACGGGGGTCTTCCTGGACTCACAGCTCCTGGTTGTCTCCCTTAGATCCCCTCCCTAGTGGGTGGTCCTGTCCGGTGGGAAGAGCAGCCCTGGGACCTG
CCCTGGCATAGAGCAGTAAATAAATCTTGAAGACAACAATACAGGGAAGGAGGAAGTGAGTAAAGGAAATCCAAACTTTATCTTTTAAAAGATGCATTCTTCTTTTTTTAGTCATCCCTCTAATCAATGGAAAAAGATGCATTTTTTTTTTTTTTTTAATTGAGACAGAGTCTCACCCTGTCTCCCAGGCTAGGGTCAGTGCCGCGATTTCAGCTCACTGCAACTTCCGCCTCCTGGGTTGAGATGATTC
TTTGGAAGCTGTAGCAAATTTGCAAGACCAAGGCACTGGCACAAAAATGGCTCATTCACTCAGTGGCTTCCCAGTGGAGCCTTGGCTCAGGTTCCAGGGAGAGTTCACAGGTGCCAAACTATTGAAAGGTGGGAGGGGGTGGAAGAGGATGGAGAGATGGATGGGGCAGGGTAGAAGGGCACGATCACACCGTGGCCAATAGGGGCATCTAGTACTCTTTGCGGAGGCCCAGCTGCCCCACCTCATGCAGGAGGGCAGTGCAATGGAAGGCTGGG
GCGTGTGTGTGTGTGTGTGTGTGAGAGAGAGAGGAACAAAGTGTGATCAACAATATGATACAAGATGCAGAAAAGATAGGAATAGCGTGAAGGAAAGTTTTCAAAAGGTAATGATCCTTTATTCATTCATTCATTCATTCATCTGTCAAATATGTATTGTATTCCAAGACCTAACCTTTGTGCTGGAGCTATAACATGGAACAAAATACACAAAATTCCTGCCTGCATGGACCTTACCTTCTAATGAAAAGAAACAATTC
AAGGGGCTGGCCGAGGGGACGGGCTTGGGCGCTTCCATTCTCACACTGCTGCCGTGACACCTAATCCATCCGGGGAAGTTCCCTTTAAACCCAAAAGGGGACGGTGAAGCCACACGCGGCCGCCCTTCTCAGGAGCCCACTTCCACCTCTCGCAGGCTAGACAGCGTTCCCCAAGTCCCCCCTTGAGCTGGGTGGGCTGCCCAGCTGTGAACACAAGGACACCTCCGATTTCGTCCTGTGAATGTTGATATTAGTGGTCCCTTCCTTCAGGGGCTGTGGGGATCTCAAAA
ACATTCTCTTCTGACATGTGGTTACACCGCACTGTAATAATACATGTTATGACACTGATATAGAAAAAGAAATGTTCTTGTCTAATTATTTTCTGTTTGGGTGGTGCAGAAGTAAAACCAAGAGACGTTGAATCATCCTCAGTATTATTCATCACTCTTCCTCAAGCATGTCACTCTGTAAAGACAACATATGAAAGGGAAAATGTTACCCTGTTTTATTAAGGAAAATTATGGACTA
CGGTGGCTCATGCCTGTAATCCCTGTGATTTGGAGGCCGAGGCAGGGGGATTGCTTGAGCCCAGGAGTTTGAGACCATCCTGGGCAACATAGCGAAACCCCATCTCTACAAAATACAAAAGTCAGCTGGGTGTGGTGACCTACAGGTGCACCTGTAGTCCCAGCTGTTTAGAAGGCTGAGGTGGGAGGATCACCTGAGCCCAGGGAGGTTGAGGAGTGATTGCACCATTGCACTCCAGCCTGGGTGACAGAGTGAGACCCTCTGTTTCTCAG
AAGTTCCTGCCCTCTTGGAGCTGACACTTCTGTGTGAGACATGGATAATAAGCAAGAAATCCAATCATGTGATTTCTGCTAGTAACAAGCAAAATTAAAAGAAGAAAAATTTCAGACAGTGGGGAATGGCACTGGTGGACGGTAGGATAGTTTGTTCTGGGGCAGGGTCAGGAGAGAACAGGCTGAATGGTGGTCAGGTGGGACAGGAGAGCTCTGCTATCCAGCCAGTCCCACCAGCCCGGCTGCCTGCCCCCCACTGCTGC
AAACTAGTTAGTTGGCTTTCTGCAAATACCTTGAAAAGAGAGTGCTAGGCATGCTTTCCCTAAAAATTCTTCAGCTGGGAAATGAAAGGTTTGCTAAGTGCTTCCACTCACCATCTACAATTTAACGGTCAAAAGTCAGAAGGAGGTAAAGGAGGGAAGACATAAGGTCTAGAGAAGCCTAACTTGAGCGAAGCCAAACTTGAGCCCAGGAAAATACCAATCTCACTACCCTTGAATACTGGTTGTTCAAAGGAAA
GCAACTCTATTACTTTTAAGAGGCTTCCTCCTTAGGAACCCTTCCAGCAGCTGTTTTCTGGGGCAAGGAAAGAAGAGTCCCTAACTTAAGTGGGGGATGGGGCCACAGTGCTAGTGCTGGGCTCCTCCAGTTCTCCCTCAGGTACACTGTGCCACAAGCCCCCAGGATGCAGGAACAAAGCCTTTCTTCCAGGCTACTGCAGGGTGCCCTTGTAAGACAGAATGAGCAAAGAGGCCCAGCTTCTACACCTGGCTCT
ATGGATGGTATCAAATAAATAAATACGAATAAGTGCAAAATTACACCAATCATAAATGCTGCAAGCCAGAAGTACTTGGTGCTATAAAGAGCCTGCAATGGTGGGGCAGAGGGGAGGGGAAGGCCTAGATGGGGGTCAGGGGTTGTGATTGTGAAACTGAGAGGTTAAAGAAGAGCTAATTAGCTACAGAGGGTGGCAGAAGGAATAGCATTCCAGGCAGAGGATGACAAAGTGGCAGTGTGACTGGAGCCCAGAGGG
ACTACTGGGGAGGCTGAGGCAGGAGAATCGCTTGGACCCAGGAGGCGGAGGTCGCAGTGAGCCGAGATCGCACCATTGCAGTCCAGCCTGGGCAACAAGATCAAAACTCCGCCTCGAAAAATAAATTTTTTTAAATAATTAATTAATTAATTAATTAATTAAAAAAGAACATAGAATCATCAGGGTGTATGTTACCAAGAGACAGTATAGGGAAAGAGGGAGAGAGCCCACACATGAAGGCCGAGGGACAGTGAGTGTCTTCTGTGGCCT
AGCCTGGCCAACATGGTGAAACCCTGTCTACTAAAAATACGAAAATTAGCTGGGCGTGGTGGTAGGCACCTGTAATCCCAGCTACTCAGGAGGCTGAGGCAGGAGAATCGCTTGAATCGGGGAGGCAGAGGTTGCAGTGAGCTGAGATGGCACCACTACACTCCAGCCTTGGCAAAAAGAGAAACTCTGTCTCAAAAAAAAAAAATTATTAAGATATAGAGGGAGGCTACAGGATTTTGGAGC
TTTTGAAGAGAGGGGATTCAGCTGATTTTAAAATTCACAGTCACGGAGAGTGTAATTTAGTGACTATAGTTTAATAATAAATGTTTAGGATGACCCCAAATTGCATTATTATGTTCAGTCCAAATTTATATGTGGCTCTGGAAGAGTCACTTAAATGTGCTTTGAGAAATTTGGTGCATTGAAAGACACTATCAACAGAGTAAAAAGGCAACTCACAGAATGGGAGAAAACATTTGCTTATCATACATCCAGTAAGGGATTGATATCCAGAATATATAAATGT
CTAGGGGTTCATGCCCAGAGGACCTATGGCTCACACCTCCTACAGCATCATGCTCCTGAAATACGTCTCTGATTCAGTATCTGCTTTGTCTGAATGGAGACCAGCCCCCGTTTCACACACTGGGTTTCACTGTGTCCCCAACTGCCCTCAAGGGTCCTTCTCTCTATAGGCACTTGCAATGCTTCCCCTGGATTGAGGCAGGAATGGCTTTTGTGCATAGGAATCCAAGATAATGGGGAAGCAGAGTGTCCAC
CGGATAGACATCGACATAAAGATAGGAACAATAGACACTGGGGATTACTGGAGGAGAGAGTGGGGCAAGGGTTGAAAAACTACTAATTGGATACTATGCCAGTCACCTGGGTAATGGTTCAATCATACTCCAAACTTCAGCATCGTGCAATATACCCTTGTAACGAGCCTACACATGTACTCCCTGAATCTAAAACAAAAGTTGAAAGAAAAAGAAAGAGTTCCACTTGTGAGTACAGGGAATTTAACTTAG
TACTCAGGAGGCTGAGGCAGGAGAATTGCTTGAACCCAGGAGGCGGAGGTTACAGTGATCCGAGATCATGCCACTGCACTCTAGCCTGGGCAACAGAATGAGATTCCGTCTCAAAAAAAAAAAAGAAAACTGAAGTGGAATTAATTCTGTAAACTTATGGCTTTGGATTTCAATTTTATCCTTTGCCTAAAGAAATCTCTTTACAAAATCTAAACTATGAAAACTATGGTAGTTTAAAAAACATGCTTC
TACCTGGACCATCCATTTTATACCTCAGGATCTGAACCAAAAAGCCCCCATCTCAGAGACACAGCAATGGTTGCATCAGCACTGGTTCTCCAGCTACTGCCGGATGCTGGCCAACTTCACTGGTGAGGCTAGTGTCTGGCAGGAGCCAGACCTGTAGGGGACTGAGAGTGGGTGGGACACACAGGCAGGAAGCCTGTCTCTGTCCTGGCTTGTTGTGGGCCCTTCAACTAACATTTACTGGGGACTAAGAGTTGCCCA
GAGCTTCAGGTTTCTCATCGTAAAATGGAGGTGATAACAGGCTCTACAACACAGGTGTGCTGCGGATCACACACGTGCCTGGCATGCTGAACACACTCCATATTAGCTGTTATATTATCATCTGCTGGAATCAATTCTTTATTCCCGGGACCACCAGAGGGGCAGACCGTCCCTGTTCATATACACCTGTAGTGGGTGTGCAGCAGGGCCGACGAAGACAGTTGCACATCAGAACTCACTAAGCAAAGCCTGGAAAATGCTG
TTGTAAAATGAGGATAAGAGTACTTACATGAGGGCAAGTAAGTAAACTCCTCCTGTGCATAGTAATGCCTTTAGTAAATATTTGCTTCTTTCCTAGCTGTATGATTAGGAACATGGCTTTTGGAACAAGACAGCCTAGGTTTGAATCCCAGCTCCTACCACCTACCAGTTTTGTGACCTCAGGCAAGTTACCTAAACTCTGTGGGCCTCCATTTTCCTGTCTGTGAAATGGGGCCTGGTAATCAGACCCATCCCTGTAGTTTCC
GGCCGAGGGAATTGCCAGGGGAAGCTAAGGTTGATGGGTGCTGCCGCCACCATGCACTGCAGAAGATGGCAGTGGAGAAGGTGTGAACATGGCAGGAGGCTGGAAAAGAATCCATCTGCATTGCAAGATCTGGGCATTGTGGCAGCCCAGCCAGTTGTACTACATGAGTCAGATGACAGGAAAGCTGTCTGTGCTACCAGGCACTGGCAGAGTTATATGGCTTGCAAAACCTACACTCTGGGGACACTACATGCACTGCAGGAGCCACAC
TCATTGTCTTTGTTGTTAATTCCACAATAATAATAGTATAATCTCTCAACTGTTGGGCCCTTGCTAAACCAGGTTCTTTGCAGTTTTTTGTTGCTCACAGCAGTCCTTTAAGATGTTATCCCCACTGAAGCTCAGACAGAGTGGGCAGCTTGGCCCTGGTCTTACAGCTGATGGGCAGTGCAGCCAGGATTCTGGCCCTGACAGTGTGGCTCCAGCTCCACACAGTGCCCTCAGAAGCCTATGCCTCAGCTCTCCACACAATGAAATGT
CCTTCGTTTACCTTTCATTTCTATTAAATGAGAACATTCTCAATTCACTAACTGGATTGTTGGAAAGGCAGCAAGCTCTGCTAGATAGTTCTAAATATTTGCATCAAATATGGACCAGAAATTGTGAATCTGTCTTTCAACGCCCTCGGATCTGAGTCAGCAAGGCTGCCACGTGCAAAAGTAGGAACGTTAAATACTTGAAGCTGGGAGAGAATAAGTGGGTTTCTAATCCTCTCTGGTGCATTCAGTTCTAGAAAGTGGTT
AAGACACTGAAGTTCACAGACTGAAGTTCCTTTAGTTCCAACTCTGGCACTGTAATAGGTGACCTTGCACAGGTCACTTCACCTCTCTGAGTCTCACTTCTTGTGAAGTAAGATCTCTACTCCGTGACTGAGAAGGTGGTATTGGGGAGTGATATGTAACTTACAAAGTTGCATATTACAACACACATCACTGCTGTTAAGTTCTGTGTGTGTGTGTGTGTGTGTGTGCGCGCGCGCACATGTGCACACTCGTGATGGAGAGAGCTT
ATGTGGAAGGCGTGCTATCCCTTCCACATTGGGGCCCAGTCTCATCTCCAGCCACTGCTGTTGTATTTGACGAATGACCCTAGTTGTGTAGGGACCTTTTGGGTGATGCATGCACATTACAGTCAATGAATTGGGCCTGCCAGCAGATCCCAAAGAGGCCCAGTTTCAACACCAGTCCCTCACGCTGCAGTCAGGACACATATTGACTGTGCAGAGGCATGCTGGGAGGTATACATGTCTGGGCCACCAGGGCAGTCTTCTGG
GCCATGGAGTGAGGGGCAGGTAAACGGGCCATGTGGGGAGATACGGGCAGGGGCCAAAAAGCAGCCCAAGGTCACCCCGCACCCGAGCTCAACTCATACTCCTCCACCTGGCCCTGGCCAGCGATGCCCCGAGGAAAAAGATGCCTTCCAGTGACTAAACATCTACCTCCCAGGGCTGCTGGCGACGACCCTAGAGGAAATGAAGTGAAATGAAGGGTATTTCACACACTGCCTCCCACAAAGTGGGCATTCAGTAAATGGAAGC
TTGGTATTTACCCCAGACAATGAGGCTACTTCATTTGGGGGGCCCGTCCAGGATTTGAAGGTGAAATCATTGGAAGAGTGAGTAAAGGAGTGGACTCTCTACTTTCATTTCCGAGGCTTCTCGTCCCCAGTTTTTATTCTCTCAAAGAACTATAAAAAAATCGGGCATCTGTCAGCTAATTAATGAGTCACAAGGGCTAGCCGCTAATCTTAAAGACTCAGATGTGAAGCTTGCTGGGGAGGACTTAGTCAATCCTCCAGTGCCCTCAGGGTGCTGGGAACGTTGGCTCTGTCCAAACCAGTTTCCTTTCACTTTGCCATCACATGGGGCTGGAATAGGTCCTGGGGCAACTGAGGATTTCTGGCCAGGGCTACACCCTGGTGTTGTCCAAAGGCTCCTGGACTGACACCAGCCTCCGACTGCCTGACTGGGTGTCGGCCACAAGATTGCCAAGCTTTCCTATTGCAAATCTTATTTTCCTCCTTTCCTTTCCGAGGTCACCATGTCTCCCATCCCCTCTCTGTACACAATGCTGCG
TCAAGGTCAAGGCAGCAAGTATTAACACGCGTTTCAGTTAATCCTCGCAGCTTCCATTGGGTTCCTGCTTTCCCCAACTTTACATCCATCTTCACTTCCCAACTGCCCATCCTGTAGATGTCAAGCTTCAACATCAGACACCAAAAACTACCTTACAAAGATGGTTTAACCAGCTCCTACAATTACGTGATTTCAAATTCCTGAAACAAATCTCTTTATAGTTAAGCGTGCATACTTGTAGTTCTGTTTCTCTCATTGAACCCTG
AAACCCCGTCTCTACTAAAAATACAAAAAATTACAGGCATGCATGGTGGTGCGTGCCTATAATCCCAACTACTTGGGAGGCTGAGACAGGAGAATCGCTTGAACCCTGGAGGCAGAGGTTGCAGTGAGCCGAGATCGCACCACTGCACTCCAGCTTGGGCGACAGAGACTCTGGTCAGATGCCTCCTAGGCTCAGGCACCTGCTCTGGGAGCAGTGGGCTCCTCTGCATCCTTGAGCACCTAATCTTTATGTGC
TAATTTTTTCTCATGAGTCACCTTTAAAGCAGTGACATGGAGTATGAAGAGCAATATTATCAAGATTTACTACCAACCCAGAGGTTGTCACTTTGTTAATTATATAATATCTCAAATAGGAAAAACAGTAATTCTCTCTAGACATATTAAATGTGACACCTAAAAAGAAGAAAGTCTGAGTGTTCCAGGTTACTCGACATTATTCTGGTAGGACAGCACGGAGGTTTAAGATTCATGTATAACAGT
TCTTGACTACCAGATAGGTTGGACATCTTTTCCTAAGCTTAATGGCCATATGTCCTTGTGCCCCCTTGTTTTTTTTTTGGTTTTTGTTTTTGTTTTTGTTTTTGAGACGGAGTCTCGCTCTGTAGCCCAGGCTGGAGTGCAGTGGCGCGATCTCGGCTCACTGCAACCTCCGCCTCCCGGGTTCACGCCATTCTCCTGCCTCAGCCTACTGAGTAGCTGGGACTACAGGTGCCTGCCTCCA
TATCAGTATCACCCTTGGTGGTCTCTGGGCTATCGCAGAGCCTGGCCCCCAAACAGAACCAACAGGGCACAGAGAGAAGAACGCTTACCCAAGGGTTGCTTTCACAAATCTGATGGGGAAGAAGCTGAGTCAGTTCCAAAGCCCACAACAGGAGGTCCGTCAAGTGCAACTCATCGTTGAGGACAGAGTGTTGACCCCAGGACAGAGCACCAGGCAGGACCTGCCCCTGGAACACCACCTTGCCTCAAGACAGCAGCGGCTAAAGCCGCCTTCAG
GGATCCACTCCACAATTTGGTCAGCTGTGTTTCCAAGGAGCCCTTCTTGTACTGAGTGGTTTCTCCTTGTAGCTCTCAGCCATGGGTCCTAGTTCCGCCATTTGAAGCCGCGCATAGCAAATGTGGCCCTTCTCCGTATTCTCTCAGATGTTTGAGGGCAGCATTAGACATTTCTTCTTCCGGCTCTCTTTCAGCCGGCCCCTCCAGACGATGGCCATTCCTGTTGCCTTGGTCCGCAGGAACGATGGGTTATGCATGAACTTTGTAGAACATGGCCTTGTCTTCACCAACGCGGAGGAGAGCCCGTT
TCTAAGATGTGTGTTCTAAAAATGTATTTCAGACAAACTCATCAATTTTTCCTAAGGAAAAAAAATAGCTGAGTTGGGTTAACAATGCCTGAAAATCTTCCACGTCTCTCGTCAACACCCTCTCCCGTTCCCCGTATCAACGATACTAAATCTTCACCATTTTCTAGACTTGCACTTCATGTTCGCGTTCTCATCCTCTCTCTCTCTCAGCCATTAAAAGTGCTCAAATCTCTCTCCCCCCTGCCCGCAACACACACATCC
CCAGAAAAGGCTTAAGAAGCCTCCAGAATCTCTAGCCAGGCTGAATGGAGAAAGTCTTTGATATAGAAAACAAGATCAGAAAATCTGGGTGAGATGGCTGATTCTTCAATACTAAAATCCCAACAAAAATTAATGAGACATAACAAAGAAATGGAAACATGGCACATTTAAGAAACCAATTAAATTTCCAGAAACCAACTTGAAATAAATGGAGGTAAATGAGGTGCCAGAGAATTAACAAATACCATTATAAGAATGCTTAATTAAAATAGAGCATAGATAGCTAAACAAAACCAA
GCTCCGGTCGCCGCAGGTCGCCATATTCCTCGCGGGGGCCGGCCGGGCTCTCGGCTCAGGCCGCCCACCCTGCTCCGGCCGCCGCCGCCTCTCCGTTCCCGCAGCCAGAGGAGGCGAGGGAGCGACCTCCAGGCACTGGGCGCCCGCCGCTTCCCCAGCAGCCGGCGGGGCGGGGAAGAAAGACGCCAGGAAGCGGAAGGCCCCCGCCGGCCCGAGGGTCGCCCGGGGCTGTGCCCCATGGTTCCTGGCCCGCGAGCAGCTGCTGGGACCCCCCCTTGCCAAGTTGCTCCCCGAAAAGCTCTAAGGTTCTCAGGCCTGCAGGGAGTGACAGTTTCCCCCTGA
ACAGTGAGACTCCGTCTCAAAAAAAAAAAAAAAAAAAGACAAGGTCTCACTCTGTCACCCAGGCTACAGTATGGAGTACAGTGGCGCAACCACAGCTCACTGCTCACTGCGGCCTTGACTTCCTGGGCTGTCGATCCTCCCACCTAAACCTCCCAAGTAGCTGGGACTGTAGGCATGAGCCAACATGCCTGGCTAATTTTTGTATTTTCCGTAGAGACAGGGTTTCGTTCAAGCCACTGCACCTGATCGTGTGTTT
GATTAGAGATGGAGGAAAGCTCTGAATGATCCAAAGCAGCTCCTCAAATGGAAGGGGTTATTATTATAATTACTATGATTATTGTTATCAAGATTATCATGCTTGCCTAGAAAGTCTTGTACAAAGCAGGCTTATTTTGTGTCAGCTTGTTGTTTGTGTCTGAGGCATTTCATCTTTGCTTATAATAACTAACATTGGCAGGCTTCTTTCATGTTGCAAAGCTGTGTCACATCCTCACCCCGTTTTATCTGCACAAACAGCCCTGTGCAG
AGAGGTGCTCTGACCACGTGGTTCAAATCAGTCCCGACCCCCACCTTAGATCTTTATTATCTGGTGACATCACTTTATTTATTTATTTATTTATTTATTTATTTATTTATTTATTTATTTACTTGCTTTTTTCTTTGCTCCCCTCTACTGAGCTCTGGTCTCTTGAGCTGGTCCCAAGTATCAGAGTCAGGGCTTGGCACAGAGTAGACACACAATAAGCCGAGTGAGAGTCTAATGAACACACACACACCTCCCTTGGAGCGCTCTCACTCGT
CAGATGGCAACTAAATACTCTTTTCATTTTTCTTACATGCTAACATTGCTACCTATAAACTGCTTAGTTAATTGTTCAGAGAACCACCACACACCTGACCTTGTTTGGCTGTGACTTTCTTCTTTTTTTTTTTTTTTTTCTTTTGGAGATGGGGTCTCATTCTGTCGCCCAGGCTGGAGTGCAGTGGCGCGATCATAGCTCACTGTAACCTCAAGCTCCTGGCCTCAAGTGATCCTCCCGCCTCAGCCTCCAGAAGTGCTGGAA
CGCCCCAGCACAGTCTGCCCTGGAAGGTCAAACCCTAGTTACACAAAAAGACACACAAAATAACTAATCAGTTTGGCACTTTCAGAAGGCGAATGATCCATCAATACATCAGTTATCCAACAGCCACTGGACCCACCACCAGCCATGCACAGGTGGAGGAGACCCTGGTATATCCACCTGGCAAACAGGATAGATTTGATACACTGGAACGACTTTCTTGTGAACTTTACACGTTTTCCCTGTGTTTCATGTGCTAGTAAAGCCCTT
AGGCCTAGTATGCTCTTCTCCCAATATTCCAACTTCTTCCTCATCCACACACAGAGTACCGGAGTTTGGAGCTTGCTTCACTTCAAAACCAATCTATCACAGCTTCAAACCACCTGATTTCATCCACGGAAGGTACATGTTAATATGAGAAAGATGACTTTCCCTGGGACCCTGTTTTAAATTTTTGCCCAAGATTTTATAAAAATAAATTGTTCTAAGCAGATTATTTGTTTATTTAATCTCAAT
GCCGAGGAGTAAACTTGTAATGAAAAGAAACCAGAACTCCCCAAGGTAGCTCCCCCTCACAGTCATTCCTCAAGGCAGGGGATCTTTAGAGCAGACCTCAAGAACTCCATCCTTTCTGTGAAATAGGGCTGCTAACTCAACACCTGTTAAGTATGATTTTTTAAAATATATTTTTTGTTAAAACTTTGATTAATAGAGACAGAAACTTTCACTCCAAAACCTTTGCTATGATTAGATCTAGAACAGAGACTATTTGGTCTACGTTTGAACTGAAAAGTTTGCCCTTGACCTCGTGAATTGTATTGTT
CAACAATATGCGGACCAAACTGCCTTTGTGAGAGCTCCAGAAACCAAAGAGGTCGCAGCACTCAGGTGCGTACAAAGCCAAGACTAACTACATCAAAGTGGGTAAGAAAATGTCTTACATTTTGCCAACCCTAACCCCTCTGCGTTCCCAATGCAACATGGAGTGGAAGAAAACTCACAACTCCCAGCTTCTCCCTGCCAAGGGAAAAAGAAGAGTGAAACATGAGCCCAACATCCTGGCTTTCTGGGGGCCGTCCAAC
AGTGTACCCTCTCTTTGTGGTTTTGTGCTATCACTCTCAATTTTTTATTTGACACAAATCTCTTCCACTGATACACAATGAGCACAAATTACACTAAATATGTCAAGGCCTAAGTGTTCTAAAGTTTATTTTCCATACACCTGAGTGATGGCCTAAACAACAAACCTGTCTTTTAAGGGTGTTTTTCAAATAGCTAAGACTACTTGGCCATCACGGGATTTGGGCATGGGGATTTGCTATTCTACTTCCTATCAAAATTAAAGA
TCAACAGGTGTTGCACACACGAAACACTGCAACTATTTATAAAAGTGTGCTTATAGGAGCTTTCGTCTTGAGACGGAGTCCCACTCTATTGCCCAGGCTGGAGTGCAGTGGCGCAATCTCGGCTCACTGCAACCTCCGCCTCCCGGGTTCAAGTGATTCTCCTGCCTCCGCCCCCCAAGTAGCTGGGATTACAGGCACCTGCCATCACGCCCGGCTAAATTTTATATTTTTAACAGAGATGGGATTTCACTATGTTGGCCAAGCTGGCCTCAAACTCCTGACCTCAGGTCATCCACCTGC
TTTTTTTTGAGATGGAGTCTGGCTCTGTCGCCAGGCTGGAGTGCAGTGGCACGATCTCAGCTCACTGCAACCTCTGCCTCCCGGGTTCAAGCGATTCTCCTGCCTCAGCCTCCCGAGTAGCTGGGACTACAGGCGGGGGCCACCACGCCTGGCTAATATATATATATTTTTTGAGACAGAGTCTTGCTCTGTCGCCCAGGCTAGAGTGCAGTGGCGGTGGCGCAATCTTGGCTCACTGCAACCTCCGCCTCTCGGGTTCAAGCGA
TCAAGCCCCCCGCGCCCCCCGGTGACTTTTTGCCCCTGATATGGCATTTGGCAATGTGTGGACACATTTTTGGGTTGTCGTGGCTGTGGGAGGGGAGGGAGAGCTTCCTGGCATCTGTGTAGAGAGGCGAGGCTTGTTGCTAACACCCTCCAGTGCGCAGGACAGCCCCAGCCCCAGCCCCAGCCCCAGCGAAGATCTGGTCCACAATGTCGGTGAGAAACCCTGCCCTAAAGGAAAGTCCTAAACAGCCCCAGGAACAAATAGAAGATG
CAGAAAGAATACCTAAAGAAATAAAGTATGACTTCCTAAATTTTTTATTTTAAAAATGCCCAGTTTATTTATTTGCTTTGCCTAAGATAGCTGCATTCATTATTACAGGGTCAGGGGACTTGTAAAAACAAATATCAATTATTATAAATAATCACAGAAAACAAATAAACTGGAAAATAAACAGCGGTTACTAATTTAAGGTTTTAACCCTTACCCCAACCACCCAAAAAAAGTAGCCATT
ATGTCTAACAAAACAGAACCAGACACATTATATTATTTCTACAAGTAAACAGAATATCTATTAGATATGTTCACAAGGGTTTTATCAATTTTGAAATCCAAGTGTATAATCCCCAAATGCTGTAAGGACTTAAATTTTATAGCCAAAACAATTAACACATAAAATGCTATTTCATCTCTGTAGCTGAATACATAAATAGTATCTTTAAGTAAAAGATGCATACTTGCATTTCATTGCTAAG
ACCTGTCCAGGGCCATCGTATTTCTCATCCTTTCTATGTATTCAATGTGTGGGAAGTTTTACAGTTCGGGGACATAATCTTGTTTGGCAAGATTAAGAAATGTTGTACTAACCAGGGATATAGCTCAAGAGAAGGTGTCTGTGATTTTCTAGGAACAGAGTCCACCCCCGCTCCCAAACCAACCAAAGAGAGCATTTCTCTCTCTCAGCCCTTGGTCTGGAGAACACATGATACATCCAGGTCTCTCTCTGCCATTGGCT
TCAGCAATTAGGGCTAAAATATCCTCCAAGGCCAAATTATCAAGAAAACGGCCATTTGGTCCCTATGTTCTTCTTTTTTTTTTCTGAGACGGAGTCTCCCTCTGTCGCCCAGGCTGGAGTGCAGTGGCGCGATCTTGGCTCACTGCAAGCTCCACCTCCCGGGTTCACGCCATTCTCCTGCCTCAGCCTCCTGAGTAGCTGGGACTGCAGGCGCCCGCCACCATTCCCGGCTAATTTTTTTTTGTATTTTTAGTAGAGAC
GGGTAAGTTCATTTCTTAGAATATAATGCAACTGAACTACAGGAACATCTCACTTATTTGTAAGTTATTTGGTTGGCAACCTCAGCTATCCAGTGCCTTGGCCTGATGCAAAAGAGGAAGGAAATATGATCGCCTGTCAGCAAAATTCAGGAATTAAAACTTTACATCTTATGAGCATTTCCCTAGATCTTCAGAAGATGTTGTGCTCCCTCTTTAGGATGAATGGATATGTAGATTCAATTTTCAATGAGTTTT
CCCAAGCCTCAACAAGCCACTCACTTCCCACTTGGGAGTAGTTTCTCTGCACGCACCAGGCAGTGGGACCAGGGAAGAAATCGCGTCCACTAAGTGGTGTCGTCTGCCTGCAAGACCTGCACAGCTCCCAGGCCTATGGCTTTGGGCACCAGGTGCTGCGCCAGCGTCTGGAAATGATTAATTCCTGGGCACACCTGCTGTGTGCCCAGCCCTGGGGCTGAGGACGGAGCCCTTTCCTGCCATCATGGAGCCTGCATTGCA
TTGCTTTGTGAATATTCCTGGAGCTCTCATTCTGTGAGCCCACTTGGGCTTTTGCTTTCTTCCCTCCCTGCCCTACTGCAAGCAGAAAATGAAGGCAGCTGAGTTCCGATGAGAGGATCAACGAAAGAGGTTATTTCAAGAACTTATTTTGCTTATCTCTTTTTTTAAAAAGATTTACAAATCAAGTCCTCTTCTTGAGTTCCTAGGTTTAATATTATCATTTGTGATTCATTCACTAAAAGGCTGTTCTATGCGTGGTAGAAGA
TTGTATCTTCTGATCTCTAGGGACTCAGAAGACAATAATAACCTTCCCTACCTCAACCAGATTCAAACCAGAAAGTGGCAAGAGAAAAGTCGCCTTGACCCAAAGGGGCATCCAGCCTCTCCCATTTCAGACGCAGGATAATGCAATCCAGACCACATGAAATTTCCCGTATTTGAAGACTGCCTCAGCCCTCTTTGCACCAGGCTTTCCAGCCTCTCTCCCTCTTGCCTCAGACTAAGCTCTCCCTCAACCACATTGTGTGACCAG
CCAGGGGACAAAGGTGAGGATGCCGGGGCTGCACAGTCAGCAAGGAGGTGGACTGAGTCTTGAAGCAGAGTGGAAAGGCAAGGGCATTGCTGGCAAGAGGGATGGCCTTTGTAGAGGCTGGAGGTCAGGACACACAGGGACAAAGAACAGCTGGATTACCTGGGCCTGAGGCTTTGGGATGGAGTGGTAGGAAATAAATTTGGAAAGAGTCATTGGAACCAGGTCCTGGAGGAATTTGCTAGGCCA
TGCCTCGTTTATAAAGAGCGAGTTTTCAGGAGGTCCCTTCTCAAGGAGGAGGGGGGCACCTCTCCCCCAACTACAAGCAGCAGCAAAGCCAAGCCAAGGAGGACAGAGGGAAACTGGAGGGGCCAAGGGACCCCAAACACCCCCTCGGACAGGAGCCACAAGCTTTCTCCCCCCACCCACAATGCATCTACCCCAGGGGACCCATCTGGGTGGAAGAAGGGAGTATGTACACAGATAGAGGTGGCACTGGGCTGGGTCGGGGAGGGAATAATTTATCCGCGGC
TTCCTTCCTTCCTTCCTTCCTTCGGTCCCTCCCTCCCTCCTTCCTTCCTTCCTTCCTTCCTTCCTTCCTTCCTTCCTTCGGTCCCTCCCTCCCTCCTTCCTTCCTTCCTTCCTTCCTTCCCTTTCTTCCTTTTTTTTTGACGGAGTCTCGCTCTGTCACCCAGGCTGGAGTGCAGTGGCGTGATCTCAGCTCACTGCAACTTCCGCCTCCCGGGTTCAAGCAATTCTCCTTCCTCAGCCTCCCAAGTTGCTGAGACTA
TCCCCCTCACTCCCAGCACACACGAATTTAAAATCTGCTTGACACATGGCATAGATATGGGTATTAATATGCCTTTATTGCTAACCTTATAGTCACTTTGATTGATTCTGAAAATACACATACTAGGGGAAAGCTGACATTTCACTTTCAAACCTACTTGTATGTTTGTTTTGATATGGAGCCCTGCAGAGTTTGTAGATAGTTTTAGTTGATTTAATCCATTTATAGAAAAGCAGCAATAGCACCTTGAGCTC
CACACCTCTCTCTCTCTCTCTCTCACACACACACACACACACATTCTCTCACACACACAGAGTGCGTGCACACACAGATAAAAATACAGTATTGAGACATAGGGACAGAAATGCTATAGGACGCACACAGGGCAACAGCTCCTTCAGTAATGCCAGGGTCTGAAGATGTCCACAAGTGCCAACTCTGCAGCCCCTCCGAGCCCCCAACTTGGGTGAAGAGGGAAGGAATAGCCGGGCACAATGGCTCATGCCTGTAATCCCAGCACTTTGGG
ACGGCACTTCTGTTTGTGGAAAGAAGTCTGCCACCCTATGGACCACACGAAAAATGCTTAATTGCTACTTGGGCCCTGTGCCATCCTGGAAACTTCTTTTTTCGGAGCTGCTGTCCTCTTCCTGCTGGGATTTTAGGAAAGGCTGAGGGCATCCCCTCTCACAGCTTCTCAAGGATCGAGAAAGTGGAGGTGGGCAGGGGTCGGAATAACACTATTGAGTGTCCCCTTCCTTCATTTGTGTATCCTTGGGACACAGCATGAAC
GACCTGCCCTAGGTCACCCAGGTTGCTAAGGGCAGAATCAGCACAGAAACCCAGGCCCAGTGACCACTGCCCCCAGGCAAGACCTCCTTCCCTTCCACTGCACTTTGGCAGGTGTTCTAGGGGAATCCAACTCCTTGCCTTAGAGGAGACCTGTTCAATGATATCAGATAGACTGGAGATGTTACGTTTTGGTGTGGCCAATCACAACACCAGGATGAGCTTAGGAGGCTGGTGATATTTGTCTATCTAAGCACCCCCAACCTATC
TCCTCACACTCCCACATCTAAATTTTTTTTTTTTTTTTTTTTGAGACGGAGTCTCACTCTGTCACCCAGAGCTGGAGTGCAGTGGCGCAATCTCGGCTCACCGCAACCTCAGCTCGCTGCAACCTCCACCTCCTGGGTTCAAGCAATTCTCCTGCCTCAGCTTACTGAGTAGCTGCGATTACAGGCGTGTGCCACCACACCCAGCTAATTTTTGTATTTTTAGTACACACGGGGTTTCACCATGTTGGCCAGCTCGTCTGGAACTCGT
GTTCCTTAACTTCTCTCAGCTGCAGAGTCCTTGTCTGCATAGGGTAATAGTGAGGATAATAGGACCCCTCTTGCAAGTTTGTTTTGAGAGTTAGAAATAATATATGTAACATGCAGGACACAATCCCTGACAAATATTAGGTATTCAATCATGATAGCTCTAAAGCCGAAGTCGTAACTCTGAACTACTTCATACTTTTAGAGTTACCTACATTTGGATAGCAAAAATTTGTTGTTGTTGTTGTTGTTGTTGTTATTGTTGTTTTT
GCCTTCACTTCCCAAAGTGCTGGGATTACAGACGTGAGCCACGGCACCTGGCCAGGATGCTAAGATCAGACATTACCAATCTGTTTCTACAGAGCCCCCAAGATGATGATGTTAGCTACTTCCATTTTGCAAAGTGAGGTGCCAGGACACACAGTCAGAACTTGCAAAGCAGATATTTAAAAACAGTTTTGTTACCCTTTACCGAGATCCCACCTGGAAGTTATGAAATACTTGCAGGTAGAGATTAAACAAGGTGTCTCTGGAGGGTATGACGGATG
GGGACGTTACCAGTCACATTAATTAATACGAGTTTCACAACTTGGGAACCAGCGAACGTGCTTCTCCAGACTTAGCTTCTGCACGGCCGTTTCTGCTTTCCTTTATGAAGTGCGTTTCTCTAAGAGCCTGGCAGTCTCATGGGGCTCGTCTGTTGCTGGAAGTGAGCAGCGGGTTCCATTGCCCCCCGCCTCGGTGGGGCTCATTGTGCAGCTTGCTGGCAAGTGGCTGGGCTCGGAGGGGCGGTGACGG
TGCAGCTCAGGGATTGTTTTCAGATTGAAACCATCGCACATTCCCTGTGGCAGGCAGCCCCTCTCCGAGGATAACAATCATGACGGTAATCATGGTCATGATCGTCTTTGCAATGGCCCCTTGCCCTGAGGGTCTTCTGGCCCAGGACCCTCCGGTCCTGGCTGCTCAGGACAGGTGATTACCTTTTGAGGGCCTGAGCTAGTATTCTCCCTCAGGTATTTGCAAAACTTTAATTCCAGTGTCTTGTAATTGTCTAGCTTTTGAAGATTCTCAGAACCATCTCATTAAGATCTCACAG
TTAATTTACTCTAACTTCAAAAGATAATACAACAAAGTTCCTATATCAAAATGATTTCTTACATCAGGCATCAATTTGTTGTTGCTTTACAATTAAAACTATATTCAAATGCAGTGTACATCTCAAAGACTTCTACATTCCTATAGAATAAAGTAAATGCCATCTACAACAGTACGCTTTATTAAAATTACATTTCCAGAGTAGTAAGGCTAGAGCCACAACTGTAGCAGCACCTGTATAGATTATAAATGTC
GTAGATTCTGTATAGTTGGTAATGAAATATAAGATGCAACTTTAAAAGTTTGCATCAGATACTAAAAGTCTTCCTCTGTCACATCTATTAATCTAAGTACTGTCTCATTGTAACTTCACAACCTTATATTATCTATTATCTTCATGTCACACAGAAAGAAATTGAAGCTCAAAAAGTGATGTGCTTTGTCCAGGTCACACAACTAATAAGTGGCAGAACAAAGATTCTAATCCAGATAGCTTGAATTTAAATTGCAG
TCTACTGTTCTTTCTATCTACTGCCAGCATCTTTTAAGTATTAACTCACTTACTTCTCATTACAGTGTGGGAGGTATTATGAGGAAACTGAGGCACAGAGAATTTAAGTAACATGTGGATGTTAGTGAGTGAGTGGCTGCAGTTTGGAGCTTGAGCACCATGTTCCAGTGTGTGCTCATCACCAGGCTTCCTTCTGGAAGGGAGAGACAGAGTCGGAGTCTGGAAAACAGCAAGGGAGGGTCTGGATCAGGGGACTGTGAGCAGGCCAG
CAATGAAAAATAAACCAAAAAAGTAAACCGGCCGGGAGAGGTGGCTCACGCCTGTAATCCTAGCACTTTGGGATGCCGAGGTGGTTATATCACCTGAGGTCAGGAGTTCGAGACCAGCTTGGCCAACATGGTGAAACCCCCTCTCTACTAAAAATACAAAAATTAGCTGGGCATGGTGGCGGCACCTGTAGTCCCAGCTACTCAGGAGGCTGAGGCGAGAGAATCGCTTGAATCTGGGAGGCGGAGGTTGCAGCGAGCAGAGATCGCGCCATTATTGCACTCCAGCCTGGGCGAAAGAGCGAAACTTTGTCTTTAAAATAAAATAAAATAAAATGAAGGAA
GGAGTGCAGTGGTGCTATCTCTGCTCACTGCAGCCTTGACCTCCTGGCATCAGTTGATCCACCTCAGTGGCCCCCAAGTAGCTGGAACTTCAGGTGTGTGCCACCACACCTTGCTATTTTTTTGTTTTGTTTTGTTTTGCTTTTGCTTTTGTAAAGATGGGGTTTCATCATGTTTCCTAGGCTGGCCTCAAACTCCTGAGCTCAAGCAATCCACCTGCCTTGGCCTCCCAAAGTGCTGAGATTACAGGTGTGAGCCACAGTGCCCAGCCTG
AAAATACAAAATTAGGCAGACATGATGGCACATGCCTGTAATCCCAGCTACTCGGGAGGCTGAGGCAGGAGAATCACTTGAACCCGGGAGGCAGAGGTTGTGGTGACCCGAGATCGAGCCATTGCACTCCAGCCTGGGTGACAAGAGTGAAACTGTTCATCTCAAAAAAAAAAAAAAAAAACCAGCATTCATAAAAAGACTGTAACTCATATATTATGTTATGGCATTCCATAACATAATATGACTAT
CATGTTCTTCTTCATCATACTCTTCTTCTTCCTCCTCTTCCTTCTCTTCTTCTTCTTCTTTCTCCTCATCCTCCTCTGAAGTTACTTCTTCTTCCTTCTTCTCCAGGGTCTCATGTGGGGATGAATAGGAATAGAAACTCAGGTTCAGTTCACAGAAGGGAAAAATTGAGGCACACATGGGCCAAGAGAGAGGGAATGGATCCAGGGCTCAGGAGGTCTCTATGCACACTTCCTCCTCACCTCTAGTTTCTGTATTGTTTCCTCCTTA
CACGCAACGCCGTCCGGGGAGGTGAAGAGCGAAGAGGGTATTTTGCTTTGCTGAGTAGCCCGACGTTCCTTAGGAATGAAACCCACATATTCGTCGTCCATTTATTTTGAAGTACTTGGGTGTTTGAGGAGGGGAGACATGTAATATTTAATATACGTATTTTTTGCTTTCTGCGTAATTAGTAATGAACACTTCCCCCCACGCCCTTTATGTAGTTATTTAATTGAGTTTTCATGAAAGAACCTTTTCTCTGATGAAATTTAAACCC
CAACCTTCATACTTCGGGGTGTTAAGCTGCCATTGCTCTTGTTAAGGGGCAGTTTGTTTTTTAAGAGATGGGGTCTTGCTCTGTTGTCCAGGCTGGAGTGCAGTGCCGCGATCTTGGCTCAGTGCAACCTCGAACTCCTGGGCTTAAGCGATCCTCCCGCCTCAGCCTCCCGAGTACTGGGACTACAGGCGTGTGCCACCAAGGGGCGATTATTATTTTTTTTTTCTACGCAAAATAAAAGACGGCTATTC
ATATACCCATGTTACAGGCCATAAAACTGAGAGATGGGAAGAAAACAATATTTGTTTTGAGTCTCCTGTGGGTTAGGAACTATGTCAGCTGATGTACATGAGATGCATTATCCCCACTTACAAGACAGACAAACTGAAGACCTTGGTGACTGAGAGACCAACTAGATTAAGCTACAGACACTGAGGTTTTCCTGCTTCCAGGTCTAGATTCATTCCAAAAAATCTGGTCAGATTCAAATCTCTAACTT
AATAGTTATTAAGCACCTCTGTGAGTCAAACACTTTTCTGGGTGTTGGGAAGACAAAAGATTTGGCTACTGATCTCAGTGTAATAGATGAAGACAAACTGTACAGAAACTTCCAAAGAGTAATTTTGATGATAGAATGAAAGTTTGAGGGGAAGATGGAGCATTAAGAAGAGACTGATCTGTTCTGCCACCTACTCTAAGCTTCAGTCACATTGAATCCACTACATTTCACTGAATGTACAATTTTTTCATTGTATGCATAGTGT
GAGAGTGATCACATCTTGTTTTTTTATCCTGAATAACTAACAAATTACTTGGCAATTTAGTTAATATTGGATAAAAGAATAAAAGAAACGATGTTTTGGTCTCAGGAATTTCGGGAGCTCCTACAGTATCGAGATAACTCAGACAAAACCCTTGAAGCAAATGAAACGTTGCTTGAGAAACTTCGCCAGCGAATACATGATAAAGCTGTTGCTCTGGAGGTATGTATCATCATTTCGCCCACTATGCTATGGATTATTCTATCTA
GTGGAGTAAATTTCTCTCTCAGTCCCCACTGCTCAGCTCACGCTACTCCTTGAGGGCTTGGATGATGATAGGCATTGCCCATTTCCCCTGAGGCTTCTGTCCCAATTTGTCCTTATTTCCCCCTTCTTTGGTTTTCATTTACCAATGGCTTGTCCTTTGTGGGTTGTTCTCATCCCCTAAACCTGCTGACTTTCTTTCTTTCATCTGTTCCCTCAGTTCTGGGCTTCCAGTGTAGGGACTCAGCTCAGGCTCCTGCAGGAGACACACAGAGTCAGGTCTCAGCTGCAGGTCC
AAAAGGGCTTTTCCTTGGACAAACGCTTTATAACCGTTCTACAGTCCTAGTATTTATGCTCAGTCAGTTGTCATTCACTGGCTGGTAGATTGGGGCAGGGAGCACATAAAGATTAAGTAATGTTTAACACAAGCCTGCTTTCCCAGCCTGGGATCTCAGCTCCTCCATTCTTCAGGGAGTTTCCTCTCCTGAAACTGCTGGAGAGTCTCAGCCCTCATGTGGGTCATTTCTCCATGATGATACCTGTTATTTTCTTCCTCTCCTGGAGATAAGACAGGGCAGAGATTGGTTC
CCTGTGGTCTGGTCTTACTAGCAATCAGGAAATGCAAAATTGTTACAAATGAGCTACTATTTTAAACGTTTCAAATTGGCAACAATTTAAAAGTTAAATAATACCAAGGGCTGGTAAAGACGCATGGAATTGGAATCCCAGGTGACGCTGTGGAAGCAAGGAGTCCAGCCACTCTGGAATGGCATTTGGAAGTGATTCCCAGAACAGAAAACGCAGCTACCAGAAACCCTGTGGCACACATACACAGACACTGGTGAGGATGTTCTTTGCGGCACTCGTCACCATAGCAGAGAATTGGAACAAC
GATCCATGTCATGAGCCTTAACTGTTTTGCTGCTGAGTTTACTAAAATTACATTTAGGATTTAGCGTCTATATTCATAAGTGACACTGGCTGGGAATTTTCAGTTTTTAGGCCTGTATCTGCCATGGGTCAGTCAGGAGACAGAAACCACATCAGTCACTTAAGCAGAAATTAATGTAAAGGATCTTGACCTAGGAAAGACTCAAAAGAGAACTCTAAGGTGAGCAAAGGAAGGCTGAGTGAACAAAGGAAGAGGTTGGAATTACTAAAACTTAGAAACG
CAATGCAGTGTGGGGCTGTCAGCATTAGGGGATGAGATGACAATATGGGACCTGGGTCTGGCCTGGGCAAGTGCCTGCTCAGCATGTGTACGCTGTTTGGGTTGTATTGGAGCTATTGGGCGCTGGAACCAGCACTTGTGTTGGAGCGGTTTCCCCCCACCAGAGCCACAGTGTTTTCTCCCCAGTGGTGGTCACACCCCCATATAGGAAATCAGGCATTCCGTGATAAAATGGAGGTTTGCATGAGTGTGAGCACTCTTTACGGAGACTAGAACATTCCCTGTGTCTTTCAGTTCCTTTTTTTTT
TTATATAAGGTGAAGGAGAGAAATAAGTACAGTTTCACAGAACCTGGGGGAAAAGTATGTTTCTGTAAGAATGGAGTTATAAACAGCTTCGAAAGCCAAGTAGACAGGTGACTGGCAAAAGGTCACCATGACTGTGAGGTTTATTGTGGAAAATATACACAAAGTGGATAATCCTGAGAACAAAGAAAACACCCTGCCTTGCAAGGTCTCCCATGAAAAGCACCTCTTAGAATTTGAGGCTTGGTTGATATGTGAACTTTGTCACTT
GGCTGGAGAGCAATGGCACAATCTCGGCTCACTGCAACCTCCGCCTCCTGGGTTCAAACAATTCTCCTGCCTCAGCCTCCCAAGTAGCTGGGATCACAGGCGTGTGCCACCATGCCCGGCTAATTCTGTATTTTTAGTAGAGATGGAGTTTCACCATGTTTGTCAGGCTGGTCTTGAACTCCTGACCTCAAGTGATCCACCCGCCTCAGCCTCCCAAAGTGCTGGGATTATAGGCATGAGCCACTGCGCCC
CCCACGATGGCTGGTGGGCAAAGGACCAGAGAAGCACAGCTCAGCCCCCAATATCCCACCAAGTTTCCCTCCCACCTACAAGAGATGGGCTGCCTGAACGGCCCTCCCAGCAGCCCAGAGAGCATCTGAAATCTTTTATTGGAAGATCATTGCTGTTTGCCAAATAGAAGACACAGACAGCAGACGAACAGTGAAAACAGAGCCCAGTGACGAGAGCCGGCCCCTTGGCTGGGGACCCTCCCCAACTACCTGGTAGACCAGCCTGGTGACCTCT
AGAATCACAGGGAGCCTTGTGTGTATAAATTTATGAATAACAAGGATAAGTAATATAAACACACATACAAAAATCTACATTTAAGAAGCTGCTAAAGTTCAACTGGAAACTGACTGACTCTGTTGTAGATATTTCAACATCTGCTTTGAAAAACAGCAATCTCCTTCCTTACTTTTGCAGAGCTCCTCAGTAAACTGAGGTCCACAATCACAGCTGCCTTGCTGTCTTCTCCCCTGATAAAAAGAGAGCTGACAGACACT
ACACCACAGCACTAGCTTGGTCTTCAAGGCCCCCTGACTTAATGCTCCTCCCTGGGTGGAAAGAATCTCCCAGACCCTCCCCACAAGGCCCCCTGAGTATGTCCTTGGCATGGATCCAGCCAGGGCCCCCTCCCTGCTCTCCCTCTGATTTGTTCATGTCCTGCTCGTAAAGCCAGTACACAAATCTCCCAGAAGGTCTGCTGCAGGGATCATGGAGACCATAGAAACACAGAGCCCAGCAGAGTGCCCAGCAATAAACAAACAGGGAC
TCTTAAAAAAAAAAAAAAAAAAAAAAAAAAAAAAAAAAAAGAGAGAGAGAGCAAAAACATAAGCCCAGAGTTACTCACCAATTGAATCCGACCATGTCACTCCACCACTTAGAAAACGTATGTGGTTAGTAGTCCCTCTATTGATCACAGAATAAAGTCTAAAGTTCTTAGTACCACAGACAGAGTTCTTTAGGATCTGGGTATGACTACCTGTCATTTCCTACAATGTCCTCTTTCATTAATACACACCAGACTTTCCCCTAGTCT
CCTTATGTTTGTCAGGAATGCGGGAAAGCCTTCACCCAGAGCTCATGCCTTTCTATTCACCGGAGAGTTCACACTGGGGAGAAGCCCTACAGATGTGGTGAATGTGGGAAAGCCTTTGCCCAGAAAGCAAATCTAACACAGCACCAGAGAATTCACACAGGGGAGAAGCCTTACTCCTGTAATGTGTGTGGCAAAGCTTTTGTCCTCAGTGCCCATCTCAACCAGCACCTGAGAGTTCAC
GACAATTTTCCAAAAAAAAAAAAAAAAAAAAAAGATTGACATTTTGGTTTTTTTTGCACTGCGCTTAGTTATGAGGTAATTATATTGAAATATGGTGCATGTTTGTTCATATATGAGCCTTGATTACGTTTTCAATCAAAGAAATAATTTAAGATATATCTCCATGCTGCATTCATCCAATAACAAAAGTCCATGGGATGAGTGAAACACTGCAGAGCTGGAGTTCAGGTGGTCTGCAGTCATAAGACCTCCCTTTAATTTGCTGGTTATT
GAAGTCCACCCTGCTGGACACTTGTCAGCCTGGAACAACACCTCGCTTTGGAGGGGCTTTTGGCTTATGCGTGGGTTTTTGCCTGTCTCATATTCCTTGCTTGAGTAAGCTTCCTCCTTCCCACCAAACTGCGAGGTCCCAGCACCATTTAGTGGCTGAACCACCTTCTCTCTGCAGAAGAGGAATAGGGCATCTGGGATGCCGTAAGTAAGAGCTGAGAGGGGCTTGGAGGACCTCTCTGAGGTCCCTCTCCGGGGGCGGGA
ACCTAAAGTCAGGGTGGTCAGCAATGTCGTAAACACTCACATCTTCCTCTTCTCCAATCAGCTGTGGCACAGGACAGGTTGTCATGAGCTAGGGGTCCTACACCCAACCCCAGAGCCCACCTGAAGCAAGCAGTAGGGGCTGCACACACCTCCACGTCGTCCCCACTCGGCCTCAGCTTGAACCACTTCACCATGCAGGTACGGCCGATGTGGTCCCCAGACTGTACCACACCGTAGACAGCAGGGTCTGGACAGCTCTGGACTAGGGAACCAGA
TCAAGGCGGGTGGATCACGAGGTCAGGAGATTGAGACCAGCCTGGCCAATGTGGTGAAACCCTGTCTCTACTAAAAATACAAAAATGAGCCGGGCATGGTGGTGTGTGGCTGTAGTTCCAGCTACTTGGGAAGCTGAGGCAGGAGAATGGCTTGAACCTGGGAGGCGCAGGTTGCAGTGATCCGAGATTGTGCCATTGCACTCCAGCCTGGGCGACAGAGTGAGACTCCATCTCAAAAAAACAAACAAA
TTAATAGTAACTGTTTTCCATTTATTTAAAAAACTTTTTTCTTCCATTTCTTTTGAAATTACCTTATAATACCACTGACTATACACAAGGGGGAGATCACATAATTTGTTGACAATTTTGATCAGTATGTTGTCACCAAAACTGCACATTAACCCGAAAGAGCCAAAAGAGTGTGTATAAGTTTCCTCTTGTTGCTATAACAATTATTACAAACTTAATGGCTTAAAGCAACACAAATTTATTATTTTACA
GCCCTACTGGGTCTGTGGGTTTTTCTCCTCGTGTGCGGAGATGAGAGATGGTAGAAATGAAGACACAAGACAAAGAGATAGAAGAAAAGACAGCTGGGCCAGGGGGACCACTACCACCTAGACGCGGAGACCAGTAGTGGCCCTGAATGCCTGACAGCGCTGCTATTTATTGTATACAAGGCAAAGGGGGCAGGGTAAGGAGTGTGAGTCATCTCCATTGATAGATAAGGTCACATGAGTCACGTGTCCACCAGACAGGGGGCCTTTCCCTTTTAGGTAGCTGAGGC
TCAAACAAAAGAAGGCATCCTTTAAGTCCAGACATGTGATCCAAGTGGCATCAGCAGGAATCTGTCCCAACATTGTGTATGGGTTGGGTACTGTTGCATGGATAGCGACAGTGGCCTTGTTTACCACCCGGAGATCCTGCACTGGCCTGTATTCCCCATTTGATTTGTGCATGGGTAACAGAGGAGTATTCCATGAGGACTTGCATTTTACTATAATCCCATGTGTATAAAGCCGATTCAGATGCTTTTGTTATTCCATCAATTGCCTCCCTGGGTACTGGGTATTGACGGACTCATACCGGGGCAGCA
TAGCCAGACTCTGTTTCTACAAAAAATTAGCCACACCTGGTGGCACACACCTGTGGGCCCAGCTGGAGGATCACTGAAGCCCTGGGAGTTGAAGCCTACAGGGAGCCGTGATCACGCCACTGCACTCCAGCCTGGGTGACCAAGTGAGACCCTGTCTCTAAGATAGATGGATGGATGGATGGATGGATGGATGGATGGATGGACAGATAGAAGATAAACTGCGAGGCTAGCACGGGTTGTCTGGCAGGGGCTGGTATGTCTCCACGATGGAGCCCGAGGC
GCCTCAGGCTGACTGGCCATTCTCCAGCCTGTCAGGTCTGATTAGCACTCGGGAGGCGGGTGTAGGCTCCTCCCCATCTGCAGCAGCCCCGGGGAAAGAGCCCTAGTCCAGGACTCAGGCCCCTGTTCCCAGCGCGGTTTAGCTGCCAACCGGATCTCCTTCTGCAAGAGGGGAAACAGAAGGAAACTTTATTCCCGAGTCTGTGAAGCCAGGAAAAGGGGCAATGCCTGGTGGGTGGGAAGGCATCTACACCCGGGGCCTCCTAAGTAAGACCAGGACCTCGAGGGGAGGCTGGAGGAGGAGCCACAGCCCGCAGTCA
TTAGGTTGACATCCTACCCCATTTTCTCTTGCTTTTGGCAGCATTTCTCTGGGCTTGAGCAGTGAGAAAAGTAATGCTCTGTGTACAAGACGCCAAAAAAAAATATATATATATATATATATATAGGTGAAAATAGGTTGTTAAGTTGAACTAGTGTCTGGTACCATATGGACCAAAACCTCAGTTTGAGCATAGGATTCCACCAGTTTTATTGGTTGACTTTTAAGTGAATTCATTCTAACAGCTTTGAGCACAG
GCAGCAGATGCCACTGGAGGGATGTGATGAGTAAAACCCAACAAAATGACAAAAATTTATCTTCCCAAAGTCATTCAGAAAATCTTAAAAAGTTAAGATCAAGAAAGCCACAGCTCTTATTTCACTTGATGGATCAAGTATTCATCAATATATTTTTATAATTGTATTTTATTTTTTGGTAGAAAAGTTATATTTAACAATTAACTATATTAATGATAAGGTATTAATGATGGTACTGATAACAAAAGTAATTATAAT
AGCTGGAGGTGCCAAGAGCTCTGGAAGCTAGGGAAGGGGGCAGGGGGCAGGGGCAGAGGGCAGAGAGAGCAACTTCCTGTCACGGGCCTGGGCGACCCTTCCGCGCCACCTGGGTATGCCAGCCTGAGTCAAGTGGACAGTGAGTGCTGAGCGTGGAGAAGTGCAGGTGCGTGCGCGAGGTGTTTAAAGAGGAGACCAAGGGACTGGGACCCTGAGTGTGTCGGGGGTGCAGGTGTCGGGGGTCACTCGTGCTGGGTGCTGCGCTGTGGCCTCGTGTGCGTTGCCCAGTGCCCCTCTCCCAGCGGTGCTGTCC
CAGCCTTCCTAGTAGGTAAGAGTACAGGCGTGAGCCTGGCTTATTTATAATTTTTGAATGTTTAGACATCTAGTATGTAGGCCTCTTGTTCCAGCCCCACAAATGTGAGGGGCAGTTCCATAGGCCACACCTCAGACTCTTACTAAGGATCACGGAAGGAAAGCACAAGGCCGAGGAGAAACAGCTCCAGCTACTAGAGATGGCGCTACTCTCAGGGCCCCAGGCCCACCACCACGATGAGCTC
TTGCCCTCATGCTGCCTACAGTCCAGTGGGAGACAGACAACATGACCACAAACAGGCCACCTGCGGCCCATCCCATTCAGGCGCTACTGCACTGGGTCCAGACAGCTCTGGCTTTAGTCTGTCCTCCAAGACAAAGTATGAGCGCATCACATCCATGGGTCCTACCAGCAGTTCTTGTCACCTCAGCTCTGGACACCCCACAAACCACTGGCCTACAAGAACACTCAATCCCACAAGACAAACA
AAGAAGTTCATGATACAAATTGAATCTTCGTTTTCTTATGTCACGACTGAATCAGGAAATCTAGTATTCAACTATAGCAACAGGTTTTATTAAATGTGTTTCAAAGTTCACCAATGGAACTAAAGGAAATTTGAATTTCAAAGCATTGAAAACCAAAAAGATAGTACAAGTGAAGCAAAAGTGAAAGATTATAAATGAAGAGATAATGAGGGAGATAATAAACAGAAGTGGGATGTATGGATGGAGCAAAAAGAAT
TTTTTTAAGAGGGAATTTCACTCTTGTTGCCCAGGCTGGAGTGCAGTGGCGCGATCTCGGCTCACTGCAACTTCCAACTCCTGGGTTCAAGCGATTCTCCTGCTTCAGCCTCCCATGTAGCTGAGATTACAGGCGCCCGCCACCACACCCAGCTAATTTTTTGTATTTTTAGTAGAGACGGGGTTTCATCATGTTGGCCAGGCTGGTCTCCAACTCCTGACCTCAGATGATCCACTCGCCTCGACCTCCCAAAGTGCTG
CCCCACCTGCATGCACCTGCATAACTGCATGCACAGCACCCACTGCCCTGGGCCCCTGCTGGCCCCCCCTGGGCACTGACCCTTCCCTGCCCACTCTGTCTCTCTGCTTCCTCTTCCCCCTCTGTGCCTATCTGCCCCTCCTGCCCTCTCAGCAGGCTAGTGCTCTCAGCTTCCCGGCCCCCCCTTCCAGGCCGCTGCCGCCTGACCCTGTGTCCAAGAGACTCCAGGTAAATCTGGGCCAGGGCCCGCCCTGAGCCAAGGCAGGTGGGAGGCTTGGTACCCAACTGC
CACGCCTGTAATCCCAGCACTTTGGCAGGCCAAGGTGGGAGGATGGCTTGAGCCCAGGAGTTCGAGAGCAGCCTGGACAACATAGCGAAACCCCATCTCCACGAAAAAATAAAAAATTAGCCGGGCGTGATGGCACGCGCCTGTAGTCCCGGCTACTCGGGAGGCTGAGGCGGGAGGATCGCTTGAGCCCGGGAGGTTGAGGCTGCAATGAGCTGTGATCGTGCCACTACACTCCAGCCTGGGTGACAGAGTGAGAC
AAGTCACCTGGGTACAACCCTCCTTTTACACTCTGGGGACACTTGGGCTGAGAGGCAGGCTAGGGTTAGAGACAGGTGAGCCGGCTCCGCGGAGTCTGCATCTTCAGTCCAAGGTACTCTACAGACCTGACAAACTGCGTGTCTCACTCATGAGTATGGCCCCTTCCCCGGCTCTGGCCTTCCGCCTTCCGATCTCAGCCAATGGCAAGGCTGCTTCCATAGGTCACGACTGTGGTCAAACAAGCAAGAAAAGACACCAGAGCCTGGGGAAGCCC
ACCCCAGCTATCCCTGGCAGCCCCGCCCTTGTCCACCCCTCATTACGCCCTGCTCACCGTCTACAATGGAGGCCACTCGTTCACAGATGCACGAGCCATCGTGAAGCTGAGGGTCAAAGAGAGTGGCCTGCAGAAGACACAGGGTCAAGGGTTCAGCCCTACACACTGAACACCCCCATGTGCTAGACAGAGCTCTGGAGACTTAGATTCCAGACCAGCCTTGTCCCTTTGTACAAGTCACTTAATTGTGCAGCCTCAGCTTCCACGTCTGTATGGCAGAAATGATAGCTTCCAACCCACTCACCTCACCAGGCTCTAG
GCTGGAGAGCAGTGGCGCAATCTCGGCTCAGTGCAACCTCTGTCTCCTGGGTTCAAGCATTTCTCATGCCTCAGCCTCCTGTGTACCTAGGATTAAAGGCACCTGCCACCACGACCGGCTAATTTTTTTTTGTATTTTTAGTAGAGATAGCATTTCACCGTGTTGGCCAGGCTTGTCTTGAACTCCTGACCTCAGGTGATCTACCTGCCTCGACCTCCCAAAGTGCTGGGATTACAGGCGTGAGCCACCACGCTCAGCCAGAAAAGTAAGTATTTTCTA
GTAGGAGTTGTGATGGGAAAAAAAGAAAAGATGGAGGGTGGGCTTTCTCAGTGTCTCCAGTATTCACCACATCACCCCAGGGGTACTACCTCAAGCATTTATTGAATAATTTTTCCAAACAAGGAGATTTCCTGTGAGGGATTCTGATGTCACCTCTAAAAATAGTTTTAGAAATATTTTTCCACTTTCTTACAAGGGGAAATCTATCAAAAAGAATAATGGAGCAGCTATTCAAAAAGAATAATGGAGCAGCTATTCAAA
TCTCCTGCCTCAGCCTCCCAAGTAGCAGGGATTACAGGCGCGCACCACCATGCCCAGTTAACTTTTTGTATTTTTAGTAGAGACAGGGTTTCACCACGATGGATGGCCAAGCTGGTTTTGAACTCCTGACCTCAAGTGATCTGCCGGCCTCGGCCTCCCACAATGCTAGGATTACAGGCGTGAGCCACCGCGCCCGGCCGAGGGTGTATGTCTTTACATCGGGCTGTCCAAAATAAGAATGGAAACCTAGAATAGAAAGCTCCTCCCAG
CAAATGATAATAATAATGGCTATATGGTATTACCTTGGTATTATATAGAACTTTCAAAAAGTACTCAAACCTCTTTTTGATGTTTATAAGAATTCTGGAAGTTGCTAGGAATAGAGGTTTTCTCCATTTTACAAAGGAGAGCACAGTAACAACAATAAAAATACCAGTATTAACAGGTAACAAAAATTAAGCACTTGCTATGTGGCAGTTACTATGCTAGGGGCTTCACATGAATTCTCTCCTTTAATCTTCACATCAACCATGTGAGATAGGCACCATTTT
CTCCTGACCTCGTGATTCGCCCGCCTCAGCCTCCCGAAGTGCTGGGATTACAGGCGTGAGCCACTGCGCCCAGCCGAGCTATTTCTATTTTAAACACCAGACAAAGACCAAAAGGTTAACAGTTAGCCAAAGGATTTAACACTCATTCTATCCAAAAGGCAACTGTATGGACAATTTTTTTCTCTCCTTATACTTTTCTGAGTTTCTTCCGTGATTGCTTTTAAGATGGTGGGAAAGCTAAGCATTATTCTATAAAAG
TTCCTGAAGTACGACGGGGCCTGAGCTTTTGTATTTTTACTAAGTTCTGACCTTCACTGAAGTTGGAGGATCACTGCTGTTGATCATGCACACCAGATTTTCTCACTTTGAGCAATTGTTTCATGCAGAACACTAATGACAAATAATTTTAAATGTATATCACTCAAAAAGTTAATAAAAACAATAAAAGAAAATGGAAAGCATGTATTACAAAAACAAATTAATACTATTTTAGTATTAATCTAA
AGGGATGAGAAGCTGTGGCCCTGGGGAGCTAATGGGGGGTCAGGAACCAGGAAGGTGATGTTTATCAGGATGGGGAGAGAGGGCTGGAAGAGCATCAGGAGCAAGATAAGGGCAACAAACGCTTTCCGAGCATTAATCTGAGGTTAAAATTATCGTCCCCATTTTACACATGATGAAACTGATGCTTAGAGAAGTTACATAATTTGATTAGGATCAAACAGCTAATATTTGGCAAGGCTGGGACCTGAACCTGGTTTTCCAGATGCCGG
TCCATGGCAGTACGCTCTTAGTTGCTTGAGATATCTAACCAACTGTTGGGCAAAAAGCAGCATAAATTTTGGCACCTGCGAGAACACTGTAAGTTTTCTCTAAGGGGTCACCTACAAATGCCATCAGAGGTGGGACTTTGGAAATGTCGAAGTTTGGAACTCATATACTCAGAAGTCACTGGTTCTTGCTAACTTATATTGACACATCACAGTAGAGGTGGATTCTAAAGATTCACTCTAGGCCAGGCACAGTAGTTCACACCTGTAATCCTAGCAG
GAAGTTAGTGACCAAAAACATTATCTTGCTGCACACGTTTGGATTTATTCTATGTCAGGAGATAGTATGAGGATTTAAGGGACAATAAAAGACGTGAGTATATGTGATCCTGAAAGAGTATTTGGAAGGCCAAGGATGTCCCAGTATGTATTACTAGTTAATGAAGACAACAACTTAAAGTCATCATCTCACAACAGCCTGCATTTTTCTGGCTCTCAGCAAAACTCGTAAAAAATGGCAAGG
CAGATATTTACAGGACTCTGGCAGAGAATAAAGAGGGAAGAACACTTTAAGGCTTAAAGAGGCAGCCTGAGCATTAAAAACACTAGATTTGTGGCTGGAACACCTGCTTTCCAGACCTGGCACTTCCACTAATGTGCAATGTGAGCTCAAGGAAACTCCTTGGCATCTCTGGGTCTCAGAAGATCTTAACCTGAAGATGGCCAAGTCCCTGGAATTATATGCAAAATCAATTGCAAGTGCGTTTTGCTGGGGTAGAAGGTTCATAAGT
ATTGTGTATTCTCTGAGGTTGGTGTATTGTAGATGGCTTAGCTAGTGAGTGAGCCTAGTAGGCTGCCAAGTGATCCTAAAATCATGGCTTAGTGGCTCTCGTGCTGTACATTGTTGAACCACTCTAACTGTTAGAAATGCCTTCCTGAAAACTTTCTCCTTCTAAAAGTCATCATTTGTATCTACATTTTGTTCCTAGTATACAAAGTGTCATTCCCTCCTCCATAAAGTCGCTTCAAATAGCTGAAGAGCTACAGCGTGGAACAGGCCAATAT
AAATCTAGACACCGTATGCTTATCTCAAAACAATAAAATTAAAAGTATAGAAATAGAAACAAAGCAATAACATTCAAGTTAATTTAATGTGCTAGGTAATGTTATTCTACTGGAACTAAATGGGTGATTTGGACTTTTTAACATCACTAATGTGCATTCATATTTTTTTGGTCTACTGGTCATGGACTTAAGTCTATTTACTACCCATATGATGGACCAACATTTGAGTCATTTTAAAAACTTTTACTTAAAAACTAGCTATTTTAAAAATCAT
GGGGATACAGTAGCAGACATGATTGAACGCAGTGTGTGCTACAGAAAAGCAAGCGCCTTAAAGGCATTAGTTCAACAATGGAAGTAGTTGTGCATTTGAGTGGCAGGATTAGGGGTCATTTTAGTATTATAGTCTTAACATTCTGAAATAGTTTCTATATATTTTTAGAATATGATATTAGAACTTAGAAAATTTCACAACATATAATGCATGCCACCCCTTCTTTGATGAGTAAACCAAACCCAAGA
ATTTATCTCTGTGCACTCAGGATGGACTTAAGATTCCCATAAACTAATCTTCCTTGTTGATTATGTGTAGACAACAGATTCCCAGTGTGGGCAGGAAACAAAATAATTTTTATAAAGCCTCTGCGTCAAATGTATTCATTATTTGGATCTTTTGACCTGAATGGCAGTATTATTTTATAAGAATGGAGAAAATCAACATGGCTTCTAAAAAAGATAAGGTTTCTGCAAACTATTGGGAAAATGACTTGGCAGG
ATCACGAGGTCAGGAGATCGAGACCATCCTGGCTAACATGGTGAAACCCCGTCTCTACTAAAAAATACAAAAAATTAGCCGGGCGTGGTGGCGGGCGCCTGTAGTCCCAGCTACTCTGGAGGCTGAGGAGGGAGAATGGCGTGTACCCGGGAAACGGAGCTTGCAGTGAGCCGAGATCGCACCACTGCACTTCAGCCTGGGCAACAGAGCAAGACTCCGTCTCAAAAAAAAAAAAAA
CCGCTTATTTGCAAGAAGCAGCCAGGTCAGCCCACTGGGCCTCCCCACCTCTTGTGCCCCTTCGCACATTTCAGAGCTCTCTCTTTTCCTCTGGGTCCTTCCATTCAAGAGAGGAGGAGGAGGAGGGGGTGAGCCTGTTGCGAACGGCGTTGGTGGGGCAGGGGCCGGTTCCCCTGTTTCTGGGGAGCCTTTTCTGTGCTGGTTGCAGGCAGGGGCCCTCAGTGTGGAGCTGTGGTGAGCCTGTGCCCCGTCG
CCTGAAACTTGCACCTTCTGTCAGCTTTGGGAATCCCACGCAGGGGTGACCGTGTGGTGCCCCCTCACCTCTACCTCCCGGGTCTCAGTGAGGTGGGGGCCTTGGTCTGAGGGGCGTCCTCCGCTCAGCAGAGGTAGCCACACCTGGTCAGCACCGGATAGAGTCCAGGGTCTTCCAGGAGTGAAGGGGAGGAAGTTTGGTAAGGACTGAAGGTAAGAAGTTACCTCCACATCATAAAGAAGAAGGGAACTTGCAGAGCCGC
ATTTTTACACAGTAACAGAAAACATTCCTGGCTGCAGCTCATTAATATTTCTTCTTTGTTCTCCTGAGGAATCAAAAGATTCTCATTTATGATATGTCAAAAGGCACATAAAGAAACATATCCAAACTTTGTTGTCTCTTCATTCAAGTTTGGCTTTAATATTTTATTAAAAATTTTTGTATTTGTAAATATTAAAACACTGAAACTTGCTACTGACACAAGAACGACAATGCACTAACAATAAAATCAAAG
ATCCACTGTTCTGGTGGGACAGACCCAGCCCTAGCAGAATTCCCCAGCTGCTGACTAAAGGTAGCGGTGGGTCTTAAATAAACATCAGTGGTAGCCAGGTAGTAGTGTCCGCAGACTTTGGGTAAGCCCAAGTACTGTGTCGGTCTGGAAGGCCATTGGCCTCAGGTGTGACTCAGTGTGGTGCCAGCTGTGGTGGCCATGAGAGTGCCTGAATCATGCCTTTCACAGCTCCAGACAGCCCAGCATAGAAAGAGACTCCTGCTTG
CTACTCAGGAGGCTGAAGTGGGAGAGTTGCTTGAGCCTGGGAGGTTGAGGCTGCAGTAAGCCATGATCCTGCCTCTGCACTTCAGCCTGGACAATAAAGGGAGATCCTGTCTCAAAAAAAAAAAAAAATCCCTTTCACATCCATCCTTATAGGAAGTATGCCAGAGGAACAGGTATTGGAGCTTTTTTTAGTTTTCCCCATTTGTCTATGCAACCAATCATACAGATTTATTTTCCTTTCTTGGGTTCTTGGTT
CTCCCAACCATGGGGTCACGGGGCTCCCGCCCCTCCACTGTCTGCGGGCGGCCTCCAGAGGTTACTCTCAAACCCACCAGCTCCAGGGGACCCGCCTGTGCTAACACTAAGCCCCCAAACACCCGCAGCGCCCCTAAAGCAGTGACATCCACAACCTCCCCGGGGGCTTGTCCTGCACGCTCCATCAGGGTGATGTCAGGCCTTCTCCAACCTCAACCACAACACGAACGCACACGCGCAAACACAAATGCATGCACACACACAGGCACAGACGCACAGACACACACAACCACACACACAGACACACAGACAC
CAGGGCAAGATTCTATGGTACACTCAGAGAAACAGAGGAACATCTCCCTGCTCTAGGGTGAAGAGGTCACAGAGAAAGGTAACTAACAAACATGTATTGGGTTCTATGCTAGGAGTTTTACATAAATGTCCTCATTTAATAATCTTTATAAGCCTACAAGATAGACAATAACAATGTCTGATGTTTAACACATGAAAAGACTGATCTCAAATGACATAAGTGGCACAGCTGGTATTTAAGCCCAGATGAGTCCACTTTCTAAATCCAGGCTTTCT
TGCAAGCTCCGCTTCCTGGGTTCACGCCATTCTCCTGCCTCAGCCTCCCGAGTAGCTGGGACTACAGGCGCCTGCCACGGCGCCCGGCTGATTTTTTCTATTTTTAGTAGAGGCGGGGTTTCACCGTGTTAGCCAGGATGGTCTCCATCTCCTGACCTCGTGATCCGCCCGCCTCGGCCTCCCAAAGTGCTGGGATTACAGGCATGAGCCACCGCGCCCGGCCGAGTTCATAATTCTTGCAAATGAATTTGTTGCTTG
TGACTGCTATAGCACTGTCCTCAAGGAGAGGGAGCAAAGCCTTGGCCACTCAGTAGCTGTGCAGTCTTTGATGACTTTAAGAACCTTGCCTGAGTCTTCATTTCCACGTCTGTAAAATGGGGATTCAACCATGCCTGCTCCCCAGGTAGTTGTAAGAATAAAATCAGTGAAAGCTGAACACAGCAGGTGCTTGACAAATTAGAGCTTCCATTTCATAACACCTACCAGGAGCTTTACCTATCGACATGTTAGCGGATCTGCGATGGGGTTGGCGGA
TTTTAGCAAAATGTAATAAATCAATCAGAGTTCCCCAGAGAAACAGAACCAAGAGCATATGCGTGCATAAGATGGAGAAATTTATTTTAAGGAATTGGCTGGTGCAAATGTAGGGGCTGGAAAGTTGGAAATTTGTAGGACAAGCCGCAGGCTGCAAACTCAGGCAGGAGTTGATGTTGCCATCTTGAGGCAAAATTTCTTCCCTGGGAAGTCTCAGTTTTTTTCTCTTTAGGCCTCCAATTGATTGAATGAGGTCGACAAATTTTATC
GGGACCCAGAAACCTGAGCTATGGCTTCAGCTCTGCTCTCAGCTAGCTGTGTGCCTTTCAAAAGCCATTTAACTTCCCCGGGCTTCAGCTTCCTCCCATGTATTAAAAGTAATGGCCAAAACCTCAATTATCTTTGCACCAACCCAAAAAAAGGCCAGGGGTAGAAAGAGCTGACCCAGATGGCTTCTTCTATATTTAGGGCTTTGAATTGCCCTAAATCATGGAAAAACTGGAAATGATAGAACGGCATAGATTCTTATTTCCTGGAGCCTTTGAAAGTGTTCCGGTCCTG
GCAAAACTTAATGAGAGCTTACTACTACACCCTCTCATCTTCCTCAATCTCTCCTCAAAGCTGCCTCAAAATTTAAAAAATTCTTTTATATACTCATGTGATACTTTCTCGCTTTAGGCCAAGTGAAAATAAAGGCATCTTCATAAACATTTGCTTTTTTTCTTGGTTCATGATATGACTGTACAAACTGCACTTGTGTATACGGCTTTAAACCCAGACTTCAGGCAGGGGGAACAGTCAGTGCAAAGGCCCCCAAGGCA
GCACAAGAGAAGCCCGGAGCTTTTTGTGAGGCCAGAAAGTAAGGAACCACTCGAAAAATTATGGGAATGTTTCAAAAGATTACAGGGAGCTTAGAATTACCAATTTTGGGACAACATGAGCAACATAATAATGATAGCAATGGATTCCAACCCATAAATATCCATGAGTCCATGCTGATATAAATAATTGAACAAAGAAATAAATAAGGAAGAAGAAATAGCTCTTTCTTATAGCAGAATTCCAATTAATAAATGTAGAAGG
AAATCAGAACATCAGAAAGTCGAGTGTGACGCGCCACCTGCCAGGCACTGGCCCACAGACCCTCCAAGGACCCTTCCAACTGTGAGGTCCCATTACTGCCACACTGCTGCACCCTCCACCCCCAGCTAGCCCGAGGGGGCTCCATGGATCAGGAGCATCAGCCACCTTGACAGCTTGGGAGACACATACAGTCTTGGGCCCCAACCCAGACCTGCCAAATCATCATCTGCATTTTAACAGGCTCCCGGGGTGAACCGTGCAC
TCACATCTCTGATAAGTTTTTAAATGTCAGTATTCCTACTAAAGTCTCTCTCTCTGTCCTGTGTTCTATGTTCTAGGGTGTATGAAGAAAGGGCTTCAGCAGAAACAGAGGCTGAAGCCTGCGTGCTGGGGGCCGAGAGGCCAGAGGAGAATGTGATGAGACATAGAATTGGTAGTGCAGGAAGTTGGAAGATCAAGTACCGTGATGTTGGTGCTGGCTGCTTGTGTTAAACTGCCTAGGTTTTAATCTACGGTAATTTTC
ATCCAAAGCCAGGCAACGGGCACAATATAAATGGGCAGCCAATTTCTGCCAATTGAAACCTCCACCCCATGGAAGGAGGCCTTGCTTCGTGACATAAACAGGCCCAGGGAACTCAAAGTTTGCCAACAGCAGGGAGAAAAGAAGGCATAGATAAGGGCAGTTAACTCCTATTCTCCGGATTTTCTCTACTTCATGGGTACCTACCGCATTGGTACCTATGTCACTTGCCAAGGTCAAGGTCACTGGGTCTCAGGGACAAAAGGTGGAAA
TTTTTTAAGCGATGGGGCAGGTCTTGCTGTTCCCCAGGTGGGTCTTGAACTCCTGGGCTGAAGGGATGGATCCTCCTGCCTCAGCCTTCTGAGTAGCTGGGACTATAGGCATGCACCACAGCACCTGGCTTTTGGAAAATCTTTTATTAAAGTCTTCACTAGGGGAGATGGAAGCTGACCCTCTTAATTTCTCTATTGCTACCATCTGTTGTAGTGGTTCCACAAGATGGCCATCATAATCAGTGGGTGGGCTTGT
GGTGTTAAAAGCACACTTTAAAATAGCTTTAAATCACAAAAGGCATGCACCTAAATCCCACTTGATCCCAAGCAAAAACCTCATGGTTTTCCCCACATTATATCCACAGAAGCCTGCCTCAAAAACATAATATGGCAAGTTCTAAACTTGCAAAGTGTAAGAAAAACATATCACTTTTAAAGAAAAAATTCCTAATGCACTTAATTTGTTTTTCAAAAGCCAAATTCATCTATATAAATT
CCAGCAGGCAGTCCCACCCTCTATGATGAACTTTTGTCATGGTGATTGTTTGAGCATGCTTTAGTTTGTAAGGTTGCCACATCATTCCTGGAATAGGAGATAGCTTTTTCTTTCGCATAGATGGATACTGAAATCACTCTATATCAGTATTTTGAAAAATTTTGGTGACTCTACCCTCACCATAGCATCATTTCTTGAGAAAAAGAAGAGAAATAAACGAAGCAGCAGCACGAGCAGTTTCTCTTCCTACT
GGACATTCTGAAGGCAGGTGACAATGAACGTGTGGACACCCTGTGGACAAGTCTGGTTTCTATCTTCTCTTCCACTCTGCCTCCTCACCCCTTTCCTGGTGCTGTCTCTCTTGCTCCCTGCCCCTTTCTCAAACTACCCATCTCCTTCTTTTTCATGGTCATCTTAGTCAGTTGGAGGCGTGAATACCATGGAAAAACCACGTTTGCTGCTGTGGTTAAGAAGAACACATGATCCATTAATGAAAAACAGTTTCCCATCCAAGGCAAGGTGTCTGAGGACAAGTTTCACCTGAGTCCAGATCTGATGAGCCTGCAAACAGAGGAAAACCCTTAATGATACCTGCTCTGGCCTCGTGCTTATATTCTGCATCAAAGAGCTTTATCTTTTCACATCAAATATCATATCACCACCATCACCACTATATCATCAATATCACCATAATCTTCACAACTATTGCCACTTCCATAACCACCATCACTATCACCAGCATCACCTCCA
GTTAAAATACATTAGGCCCCTCTCCTAAAGATTTTGACAAAATAGTCTGGAGGAGGGCTCAGGAATCTGTTTTTATTGCTGGATGCTAGAATCAGGAGATGCTAAGATTTATTTGCAGAAATGATATGTTTCCACTGTGCTGATAGAAGTCTGGACCTTTTTTTCTCAAGGTCTCTTTTAGGCTCCTTCCAACTGCTACTACTTTCTTCCTCAGGGAGTCACTGCCCAACCTTGGTATTGTAGGGTGACCAAGAGGAC
TAACTTTTTTAAATTGTAAGAATATTTAACAAGAGATCTACCCTCTTAAGTTTTTAAGTGTACACTACAGTATTTATGTGCCTATAGGCACACTGTTGTACAGTAGATCTCTCGAACTTATTCATCTTGCGTAATGCAGGGTACCTGAAACTCTAACCAAAGGCCCTCACTCACTGCCTACTCTCCGGCTCCTCCTCCAACTCCATCGTTGTTTTTCTGTCTCCCTACTCCTTCCCCCAGATGTGGATGAATGCAGCATCA
TAACATGGAAATCAAATGTGAACAACAGACCCCAAAACCATCTGTTCTTGCCAGAGCCAAGACGGACTCCATGGCCAGCTGCCAGAATTGTCCTGGGTTGTTCTATACACACTAGGGGAGGGAGCCACGTTTCCTTCTAACAAAAGGCCATTATGCAAAGGGCTGCCTAATGAAATCGTCCTTTTGATGTATTCTCTTTAACTAGAGTAATGTAATAAAATGATAATGATAATCTTCTGGTTTATGATTATTCTGAATTAACACCAAAAAATAGAAATAAAAAAAAAAAGCCAACTCCTGGCATCAAAGT
CTCCATTGTACTCTGAAGTTTATGAATGTGTTTATGCACAGGTGTGCATGCCATTTGGGGTGTCTGAGAAGGATGCCTGAGCTGTGTCAGAGTTGGCAGGAATGGTGGGCTTTGGGGCCCTAAGATATGGAGAGTATCCAATGGGAACTAAGTGGGAAGAGGCTTGCAGAGTTGGCAACCTCCTCACCCCATGATAAAGGAGGGGATGATATGCTGAAACATCACATGTGAAGATGAACACATCACAAGGAAAATGCTCAA
TGGAAAACAAAAATAATGACAGATGCACAAGTCCTAACAAGCAAAAGTAACTTCTTCACACATGCATGTTAGCAGAAAGCCACAAGCCCAATATTCCAGCATAGACACTCTCTTTGGAAAATAACCAGAATTCCACAGCAATAAACACAATGATAACCATCACGTACTCAACACCCGCCTGGACACTGGGCTCCCACATATTCCCAACAACTCTGCAAGGAGGATTTTACCATCCTCCTTTTACAAATCAGGGA
GTGACACAATCTGGAAAGCCTCTGAATTCTTTACAAGATTAAAAATTGGTTTAAATTTTGATGAAAGTGAAAATATAAGCATCTTATGGGAGATGTGGATGATTGCTTTCCAATCACGTCCTGCACTGCAGTTCTGTTTTCACATTTGCCAGCACAGCCTGGGCTCCCTGTACCAGTAAAAGTTTTGCAGTTCGAAAACCGCAGCACACTATGGAATAAGCAAGCCCAGCGCAAAAGGCTTGTGCCTTCAGTCCACCTTCAGTG
AGGATTACTTACAGTAAGTGAAAACCAAGACTTGTACAGGAAGCACGGCCCGATCCATTACAGGGTTATTCTAGCCCATAATGTACCTGTGCACTTTCAGACACAGCCAGACTGTCTGAAGAGGGGTCGAGAGGGTTTCAACGGGCCAGTGGGATCAAGGCTCAGAAATGCAGAACTGACGGGGAGCAAAGCCCCCGCCCCCCAGCAGTGTGCTCATTCCCACGGGACTCCTGGGGACTGCCATCGCACCCACGCACTCCAGAACGTGCGGCTGGCTCAGAGGTGGGGGTGTCCACCGCAGTC
ATGTATGGCCTGAATTACCATTGTTTCCTCCCCACGAAATGGCTTAATTTCAGAGATTCATCTCTATGCTTTATTTGACTTTGACAGTACTTTAGAATTGGAAGAAGACATTAGCAGTTTCTCAGTTCAACTTCCCACTACCGGATGTTTGAAGTTCATCTCCTTAATTTTGAAAAACATTTGATTTCCTGATATTTGAGTCTATTTGCAGAAGTTTAGGAAGGCTAGGAAGAAGTTTCTGGTGTAGGAAGG
GTCCAGCACACTGTTACTACAACCTACAAACAACTAGCATTTGAGAAAACCACTACACTAAAGCTATCTATAACCAAGTAATTCATAAAAGCCTTGGCCCCCTAAAACTACAGAGAAGCCAAGACAAAGGAACTTAACCAACATACAGAACAGTCACATCCTCAAGGTGGGGGAGGGAAGAAAAAATACCAAGCAAATGAAAGTAAATTCAAAAATAAGTAGTGACCGCTTCTACAGATGAGAAGAAACC
TTGGGCCAGGTGGGGTGGCTCACACCTGTAATCCCAGCACTTTGGGAGGCTGAGGTGGGCGGATCACCTGAGGTTGGGAGTTCGAGACCAGCCTGACCAACATGGAGAAACCCCGTCTCTACTAAAAATACAAAATTAGCAGGGCGTGGTGGTGCATGCCTGTATTCCCATCTACTCGGGAGGCTGAGGAAGGAGAATCTCTTGAACCCGGGAGGCAGAGGTTCCGGTGAGCCAAGATCATGCCAT
TTTCTGAGGCAGAGTCTCACTCTGTCACCCAGGCTGAAGCATAGTAGCACAGCCACAGCTCACATGCAGCTTCGAACTCCTGGGTTCAAGTGATCCTCCCATCTCAGCCTCCCAGGTAGCCCACCACCAGGCCTGGCTATTTTTCTTTTTTTTTTTTTTTTTTAAGACGGAGTCTCACTCTTTCACCCAGGCTGGAGTGCAGTGGTGCTATCTTGGCTCACTGCAACCTCCGCCTTCCGGGTTCAAACGATTCTCCTGCCTCAGCCTCCCGAG
TGTGGACAGGGGACATGCAGATGAAGGGATGGCATGGCAGAAGGAAAAACAAGTATAACAGCGAGAAACTCTTGGTGAAATTTAGCCAGTTGATGGAAAAGGCCCTCCACTAATCCCAGCTACGCCGGAGGCTGAGGCAGGAGAATGCTTGAACCCAGGAGGCAGAGGTTGCAGTGAGCCGAGATTGAGCCATTGCACTCCAGCCTGGGCAACAAGAGCGAAGCTCCGTCTCAAAAAAAAAAAAAAAAAAAAAGAAATTCC
GGGGTCCTGGTCGGGGTGGTCTGTCTGCTCCTGGCATGCCCTGCCACAGCCACTGGTAAGACACACCTGCTGGGCCTGCAGAGGTACTTGGTGTGGAGGAGTCAAGAGTGAGACAGGGACAGGGAGCAGTGGGCCGACCGCTCAGGAAACAGTCCTGTTTGGAGGCAGACCAGGGGTTGTGCATTCTCTCTGGGCAGGCGCTCTGCTCTTGCTGTATTTGTTTCGTTGTTTTTGTTGTTGTTGTTTGAGACAGAGTTTTGCTCTTGTTACCCAGGCTGGAGTGC
CCTGGTCTGGCCTGAACTAGGTTGGTCCTGCAGCACTTGCTTTCAAGAGTCTCTGGAAGGCCCCAGTGGCTCTGGGTCACCTTGTGGTCCCACTGGATTGGGTGCTGGAGAGGGAAAACACACAGGCCCTGATACTGGGCCAATGGAACTGTGTCTTTGAAGAGAACAATTGATAGGACAGGGAGAGGGCACGCAGGGGAACCTAGATGTGATCTGGTTTCTTCTGGCTCATTAAACCTGAGACTGGTGTCCATGCCCTAGGCCAGCTGTCCTGTCAGGGGAACCTGCT
TCCCTTGGGGTCAGCTTTATGCAAGTGTTTTTTGCGGGGCTTATGTGAAAGGGCAAAAGTGACATTTTTGGGGTTGTGACTAACTTGCACTTTAGCAACTAGTAAAGAAAAGAAAATCAACTAAAGTTTCCCCTCTCCCTCCCCCACTCCAAACTCCCACATTCTTCCAAAATAGAAAGTTGAATTCCAGAATGAATTGCCAGAATACATTTATTTAGAGTTGAGGACAACACGGAGCTCACAGGCTTTGGGTGCT
GAGAACGAATGCATAACCTCTCTGCCACTCCCTTTCTCTTTCTGAAGCCATTGGATGCCCTGAGAGAAAGCAGAGGGTTTCCATCTTTTCCAGAGCACAGTGCTGGGAGCAAGGGCTGGGGGAGATCTGTTGTCCCAGTTCTTCCCTTCTAAGGCAGGCCTTGGGGGAGGACTCTCCCCCAAGACTCTGCAGCCTGGTGCTCAAGCCGGATCGGCCCGTTCTGTGCTTCCTTTTGTGGTACCATCAGAGTCTCCTCCCTGTTTGGAGGCTCAGGTGAATCAGTCCCCTCTCTCCCACCCTGCCCTTGCGCTGGGCTGCCTCCACTC
TACAGTTATTGCGGAATTAACAGGGGAACAGCCATCCAAGTGGAGAGGCACAGAATACTTCCTGTCCTAGCTCTGCCTTCAACTCACTGTGTAACTGTGGACAGTTTCGGCCTCAGTTTCCCCATCATCAAGATGGGAGATTGGCTGTCAACTCTGCCAGCTTCCTGCCTGGAGCGCAGCCCTGACACCCTTCCTGCAAGATACACGTTAGCAACGACCGTTCTCTCTACGCCAAGCTCATTTGTCTGAGCGT
ACAAACAAAACAGCAAACACCAATACAGAAGTGAAAGGAGAACTCCCCATGCCTAGGCCTGAATCCTCCGTTTTCCTTTCTAGAGGCAAGCGCTATTACAGCCAAACAACATTTTTCAATGGTATCAATTCACTACGAAGCATTTTCAAAATTCCATCAATCAACAAACACCATTCCTATAGATAAAGGCATGCTTTGCTAAGTTTTCTGCAAGTGCTCTTTCTGCCCTTGGATGAGGATGTAGCTCCATGATG
GTATTTATTTTTTTAGAGGTAGGGTTTCGCCATGTTGGCCAGGCTGGTCTTGAACTCCTGACCTCAAGTGATCTACCTGCCTCGGCCTCCCAAAGTGCTGGGATTACAGGCATGAACCATAGCACCTGGCCATGGAACCCTTCTTTCTTCTTCTTCTTCTTCTTTTTTTTTTTTTTTTTGAGACGTCTCGCTCTGTCGGCCAGACTGGAGTGCAGTAGTGAGATCTTGGCTCACTGCACCCTCCGCCTCCCAGGTTCAAGAAATTCTC
TGGCAGTCGACTGGCCCAGAGGATCCCAGGCTGCTTTCCTTCTTGAGGCTGGTGGCAGGAGGGCTGCTGACGGAAGGCTGTTTCTGGTAGTGATGGTGAAATCTGGCCAAGGATGCCGTCTGGAGGCAGGTAGCAGCTTGGCTGTGAGTGGCAGCTGTCAGGCATGTGCAAGTCTGCGTGGGCGAACAGAGGCAGGCAAGGACAGGCTGGGCATTCTGCAGCTGAAGCCGGAGCAGCCGCTGACCAGTCTGGATGGTTGGACCCAGGCGGGGCCAGCTGCCT
TTGCTCAACTGATTAAAATACAATATGAAATATTAGGGAGAAAAATACTTTTAAACATTTTCTGTGATTGAATATCCTTATCAAAAGGATATGTGTGATTTGCATTAGAAAAATAATTTGCAATTATGACTTTTAAAAATTGTGTTTTAAAAGGAACACAGACACAAACACACCCAGAGAGTGAGAGACTCTCTTTCCTGTTTTTTGTGGATGGAACAATACATAGCATTTGAACACTGTTGTTAG
CCTCTGTCATCACAGGGCGTTCTGGGTTCCTCTGAGAGGAGTTTTTCCCTTATAAGGAGGCAGTAGTGGGATTCCTCTTCGGAAGATTAGCCCTGCCTGTAGCCAAGTAGAACGAAAGGATTTGTGTGTAAGACTGTTGATTAGCCCGTCTTTGGTCTATAGCATTCTAAAGCAAAAACCTTGACAGGACAGGGGTGAAAGAAGGTGACATCCGTGACAGGAGGTAGGCAGGGAAGCTCAGGTCAGCTCAGTGCAGGGGAATAATGTTGGTAACTGCAA
TGCCTAGATTCTGAACAATGTTCCCAGGAGTATCCATCTATATTGACCAGCTAAGGCTTGCAATGTCTCCTCCAAAAGGAATGTGGTAAGACTTCCCTCCAAGTGATATGAAATGGGCTTTATCAATCAGCAAGGCATTACTGACAAGTGGCGGGGTAACTAAGTTATTATTTTCCTTGTACATTTCAGTCTGCTCCATTGAGTAGAGGGAGGATGCTGTTTAGAGATTCTCATATGTTGTGAGGCACACA
TGAAATCATCCAGGCGTGGTAGCTCACACCTGTAATCTCAGCACTTTGGAAGACCAAAGTGGTAGATCATTTGAGGCAGGAGTTCAAGACCAGCCTGGGCAACATAGGGAAATCCCTGTCTTGACAAAAAATTTAAAAAGTAGTCAGGTGTGGTGGCGCATACCTGTAGTCTCAGCTTCTCACTTCCCAGGAGGCTGAGGTAGAAGGATTGCTTGATCCCTAGGGACAGAGCAGGATCCTGTCTCAAAAAAAAAAAAAAAAAAGTGAAAGCAGGCACCATCATGGAGTGTGGTCACTTGGAAGCCTGGGCCTTGAGCCTTGGTGTCAT
TTTTCTTTTCTCAATATGAAGGGCACAAATGGGCTATAATAAAAACCATAAACTACTTGGGTTGAAGAATTAAGTATTTTTTGTATTTGGAAAAATGGTGTTTGGATAGAAGGAAAACCCGGCTAATTTGTAAACAGTGAAAGTGATAGCACAAATCTACTATTTTGAGATTTGAGGGGAAAGCAAGCATTGTGTGAATTCTGTGTCTTAACAGTAATAGCAAATAATATTGAAAACATATGATCAATGCAGAATAGGTCAT
CATCAATCCGACTGGCCCAGTCTTCCCCTCCAGCCCTACCTTGCTGGGGACCTGGGGCTGGGGTCCAACTGTGAGGGAGGAGGGAGGTAACCAGTCCTCTTGTGCGTTTCAGTCTGTCCCAAGTTCCTCGTGGACTCCAGCACCAAGGACTTGCTGACAGTCAAGGTCGGGGACACAGTTCGTGTGCCCGTCTCCTTTGAAGTGAGTGTACCTGCAGGGGTGTGGGGAGGGAAGCCCAGAGAGGCCAAGGGGGCCAGACTCAGCCCTGTGGCTCTCTTTTCTTCCCTGTTCCTTTT
GGTGCTTTGCAGGAGGCAAGCAAAGCCTATCTGGTTGGCTTTTTGAAGACACCAACCTGTGTGCTGTCCATGCCAAACGTGTAACACCTATGTCAAAAGACATCCAGCTAGCACGCCGCATGCGTGAAGAATGTGCTTAAGAATCCATTATGATGGGGGAAACTTCATTCTTAAAAAAAAAAAGTCTCTGCTTCCTGTCATTGGTAGTTCTGAATGTTAGATATTTTTTCCCCATGGGGTCAAAAGGTACCTAAGTATACGATTGTGAGCAGAAAAATAGGAGACAGAAGTCAGGTGTTG
CCGAAGTGTCTTAGACTTCCTTACTCTTACTGTACAGCATTATGTTGGGTTTGAATTAATTAGGGGGCATGGGGCATCCTGATCGCCTCGGGATTTGTGGCTTTAAAAGTCTCCGGAGAGGACTGGCAGCAGTTCCCAGGGATGTGTGCCATTGTCTGGGACAGAGCAAGCCGAGTTCGTTGAGCTACAGCCTACGGTCCAGGGACCTGACTTGGCTGGAGGCTGGACATGTCCTACTTCTCTTAACTCAGCAAATGGACGGAGGTCAGGGAAAGG
AGAGATGCCAAAGTTCCAGTGTTGGCTGAAGAAACAGTGGTTACCCTGGTGGGTTTTTTGTTTGTTTGCTTGCTTCCCCTCGCCTCAGTCTTTTAGAGCTTGGAACATAATTATTCTCTAGAGAATGAACACAGCATTATTATTTATTATTATTATTATTTAGAGACAGGGCCTCACTGTGTTGCCCAGGCTGGAAGGCAGTGGTTTGAGCAGAACTCATTGCAGCCTCGGACTCCTGGGCTCAAACAATCTTCC
GACTACAGGCATGCGCCACCACACCCAGCTAATTTTTGTATTTTTAGTAGAAACCCTGCAACACGGCGTTTCACCATGTTGGCCAGGCTGGTCTCAAACTCCTGGCCTCAGGTGATCCGTGCACTTCGGCCTCCCAAAGTGCTGGGATTACAGGCGTCAGCCACTGCACCCGGCCTTGGCAAGACTCTTGACTCCTCTCCTCCATCAGGGTCGATTATATTAAATTACACTGACAGAAGAAAGGATTGGATGACTTTTGAAGAACTATTTCAACCCAAAGACAAGCTAAGGAAACATTGAGTTCACTCACCTGGA
GCTCTGGCCAAGCTGCAGTCATCCCAGGGCTGGCTGGGGGCTGGGGGTTTGCCGGCATGCCTGCTGGTTGGTGCTGCTGCCAGTCCCAGCTACTCGGGAGGCGGAGGTACGGGGACGGCTTGGTCTCAGGAGGTTAAGGCCGCAGTGAGCCATGATCGTGCTATTGCACTCTGGCCTGGGCAACCAAGCAAGACTCTGTCTCAGAAAAAAAAAAAAAATAAGGGGGTGAGAGGGGCT
GGATGGTCTCAATCTCCTGACCTCGTGATCCGCCCGCCTTGGCCTCCCAAAGTGCTGGGATTACAGGCGTGAGCCACCGCGCCCGGCTGAGCAATTTTTTTAAATTAATTTTTTTTATTTCAATAGCTTTTGGGGTACAAGTGGTTTTGATTACATGGATGATTTGTATAGTGGTAAAGTCTGCGATTTTAATACACCAGCCACTCAAGTAGTGTACACTGTACCCAATATGTAGTTTTTTTATCTCTCGCC
CTGCCAGGAGATTATTTGGTCCCTTGGGGGCCGGCCCACTCCACAATGCAGGAGTTAAACCAAAATAATAGGAACGACCCCAGAGGCTATGGCCCGCCTACCAAGTTGGCCACACCAAATATCACATAGAGCAGAGGGATAGTCCTACCTCTGGTAGTTGATAGGTTTTAGATCTCAAGTCTCCAGGAGCCTCTGGAAACCTGCCCTACCCTCAACCTGGCTTCATTATTCAAGAAGCTGGTTCCCACCAGAAAATTTCTTTGATTTCCC
ATAAAGTCACATTTCAAACCTGAAAATATGAGGCAATCGGACATCTGTTATTGATTATTCTAAAGGAGACATTTCTGAGCACATGCACAAATTTATCTTTACGAGTAATGTACCCATTTTTCAGTCATGCTTAAGATTGATATATTAATGGAGGATGGAAGATAAAGACTTCCAGTCTTGACCAAGTAGTGCATTAAATTAAACTCAGTGGTTTTGGCAGAGAGATCCTTTGCAAGATTGATGTTCTATTATG
GGGATTATCAGACACCGGCTCTTTGGCACACACTGCGAAGTCAGCCCCTCTGCCCAGTCTGGAAAAGCAACGGCGTAAGTCAATGTGATGAAGAGGTCCAGCCTCTCGTCGGGAACTTGGCCGCAAAATGGGTAATGCTTTTCTGTAGGATGTGGAGTGTAGCTGGTGTTGCAATGGTGTTTCTGTGTAATGCAAGAATATTCTGGGTTTACATCTCAATATCAACAGGCCTGTGACCCTGTATCCTGGT
CTGGCTGGCTGGCTGACCAAGTGTTCGGTGTCCCTTCTCAGTCCCTGCACCCAGGTTGGATTTTTGCAGATCCCCGGACACCCCCGCCACATCCCCGGACACCCCTGCCACACCCCCTTTAGGTACCTCATCCAACTCTAGGTCAGTTGCAGCAAGGGTGCGACCCAGCTGGGCACCTTCCTGGCCATGGAGCAGCTGCTGCAGCAGGCAGGGTCTGAGTGCACCGTGGATGTCTTTAACGTGGCCCTGCAGCAGTCTCAGGCCTGTGACCTTATGACCCCAACGCT
GGGCTGCCCCTGAGTCGGCACTGGTCACTGTGCAGGAGAGGTTTGTGCCCTGTGGGATGGGGACAGCATTCCTGACACATCCACGTGGGCCTGGGCTCCCCAGAAGGGCGGCCTCCACTGGGCCCTGTGCTGCAAAGGTAAAGGGTCTTGGAATAAAGACCTGTGGCCAAGCGTGAAGCTCAGTGTGTTCTGTCTGTCCGTCCTCAGACCTGGGCCCCGTGTGTGGGTCTTGTGGGCAAACGTGGAGCCGGGATGGAAGCTAGGACCTGGAGTCTGGTTGAACTAGG
AAGCGATTCTCCTGCCTCAGCCTCCAAGGAGCTGGGACTAGTAGTGTGTGCCACCACACCCAGTTAATTTTTTTGTATTTTTAGTAGAGACAGGGTTTCACCATGTTGCACCAGGTGGTCTCGAACTCCTGAGCTCAGGGGATCCACCCACCTCGGCCTCCCAAAGTGCTGTGATTACAGGTGTGAGCCATCGCGTCTGGCCAGGACTGATTTTTTTTTTAGTTAAAACATTCAGATTCAGTCAGGTGTC
TGGCCCTAAAAGAGTCTAAGAAAATACTTGTTTAGCTCTCAAGCTCTTCATTCAGACTATGGTTTATGGTGACCAACATTGCTAGAGTGATTAATAGCTAAAATCTCTCTGTACTAGGCAGCCAAAGGTACAGGTGACTGTCTGGCTGAACTGGGACCCAGTAGAGCTTGGGGCCAGTTGGTCATGCTTGTTGCATATTCATTTTGTACAGATGCTCAAACCTCCTTGGAGCAATCAGTAGGGAACAGTA
TCAAAACATATCCTCTGATTTCAGGTATTTATATCAAAGTTGGGGCTGGGCACTGTGGCTCACGACTGTAATCCCAGCTCTACTAAAAATATAAAATTTAGCTAGGCGTGGTAGCAGGCACCTATAATCCCAGCTACTCGGGATGCTGAGGCAGGAGAATCACTTGAACCCGGGAGGCGGAGGTTGTGGTGAGTCAAGATGGTGCCATTGCACTCCAGCCTGGGCAACAAGAGCGAAACTTTGTCTCGAAAAAAAAAATTAGCTGGGCTTGGTGA
TGTAAAATTCAATCCACTGACTCACTCACCAGATTTCCACACCTCACTATTACACTAAGATGTTCCTGATGCTCCAGTCTCATGGATAATGGCAATCTTTAACATTAATTGGATATGCACTGTATATGCCAGGCACTGGGCTAATCTCTTCATCTGTATTATATTATTTAACCCTCATAGCAACTTTGTACGGCAGACAAGTGGACCAGATTCCTTAAAAGCAGAGCCTGGGACAGATTTCATGCATATCTTCTTCTGTTGGGGAAGAACC
AAAGAAAAGAAAAAAAGAGAGCAGATCAGTAGTTGCTTGGGGGTGGGGAGGTAGAAAGAGCAGGAAGCAGGATCACCAAGGGCAACAAGGAAACTTTTTGTGGGAACGGATATCTTCACTATCTTGATTGTGATAATGATTTCAGGTGTATACCAAGGGTCAGATGTTACCAAATTGTAATCTCTATATATGCACAGTTTATTATATGTCAATACCTCAATACATCTGCCTAAAATGTTTAAAAATTACTGTAATTATACAAAATAT
ATGAGGAGGCCCAGGGGCTGCTGGGGTCTGGAGGAGGAAGAGGAGGAAGCTTTTGTAGGATTCAGGAACAGACTTGTTCCTGGAGCATGGTTGTGGGGGCTGGGGAATGGGAAGGGCGGCTGACCCAGGCTGCATGGCTGTGTGTGTATGTGTATGTGTGTGTATCTGTGTGTCTGTGAATCTGTGTGTGTGTCTGTGAATCTGTGTGTGTCTGTGTCTGTGTATCTGTATGTCTGTGTGTCTGTGTAT
AAGAGGGAGGCAGCTCTGTCCCGGAACCCTGGTCTGAAGGGGGAGGCAGCTCTGTCCCGGGAACCCTGGTCTGAAGGGGGAGGTGGCGCTGTCCCAGGAACCTCCATCAGAAATGGGAGGCAGCCCTGGCCCAGGAACCCTGATCTAAAGCGGGAGGCAGCTCTGTCCTGGGAACCCAGCTGAAAGGGGAGGGAGCCCTGCCCTCTGGAACCCCCAGTTCAAGGGGCACATGGCTTTGCCCTGAGGAGCTTA
TTTCTGGGTTGGAAGACTTCAGGGTCCTCATGGTGGAGGGAGGTGGGGTGGGTAGTCCCTGCACCGTCCTCTTGCTAGCTTCCTCATAAGTGTCCTCTTCTGGTCTGGATCCCTTCTCTGCTGGTCTTCTCAGGGGTGCTTGGAGAGAGCCCTTTCTCTGTATCTCTCTCCCCACCTCCCTTCTTTGTTCTTGCCACAGTCTGTTTTCTTCCTCCTGATCTGATGTGTGTGTCTCTTTTGGTGACTGTGTTCACATTCTGTCTCCGTCTTCTTGTTTGTGAG
CCCTCGGTGGAGGAGCCGCAGGGGCCCAGCTTGGGAACCGGGTTATCAGGGGTGTGGCTCTGCAGAAAGCGTCCTGCCACGTCTCCCTCCCTGTCAACCTTGGGGAAGGAGAGAGGCACCCTTGGGGACAGAACTGGCCAGTTTCACCGGCGGCGGCTTCCGCAGGAACGCGGAGGAGGGAGACAAGGGGGCGGGGGAACACTTCCTGTTGGGCAGGAATGGGTGTTACATAGCTAGATCTTTAAGCATCAGAAAGACAGCTACCAGACCCACTATGGCTG
TGAGAGTCACTTCCTAAATACCCTGAAAGAAAGAGCTTTTTGACACACAATTAACACATTTGTCTGCTCCTGGGCAAATGTCAATATTTGCTCATTGAAATTTCCCTCCCTCATCCACACTAAAAGAAACAAAATAACTCCTCCGGTTGTCTGGCTCTTATTATTACTTGGAATCCATGTCTGAAGTCGTTTGAGTTTCTAACTCATCCACCAACCAAATGTCATAAACCTTTGTGGGAACTGTGAAAATAGGAACGAACGGTGAGCCAGTCGTTCATTCA
CTTGGAAAGTGAGTTATTTTTAAGTGTCGTTCTAAAAAAGATGCAATATACTTCAAATAGCTGCTTCTAAAATATGTTAAAGGAAACTAACATTTGCTGAGTACTTTCTAATAATGAAGTCACATCATACGTGCATTACATGTTTATTTTCTTGACTCTAGAGCATTCTTTTATGCAGTTAAATTACTCTAAAATGTTTTGCACCTGCACGCATTAATGTGTATTGTTTGGTAAGAACTTTCGAGTTGG
AGATGGGAAATTATCAAAGAAAGCAACAAAGCATAAAAAAAGAGGAGCATCAACAGATTTCTGAGTCTAAGGAAGCTCAAGTCTATTTAGTCTAGTCATTTTTTTTTTTAACTCACAATTTTCCTGATTGAAACAATTTACTAGGTGCAGAGGCCTCATTTCTTTCCTTATGCTAAGGACACTACAGCCAGTCATAGCTCAGGCTGGCCCTGATACTGGCCTGGTAGAATGTTTAAGCTTTCTAGAGGCCAGGCT
GGTCTGGCCAGGCTTGCACAGCTGGGTCCAGGCTCAGGACTGAGGTAGAAGCATAGTATTCATCACAGCTGGAGCAAAAGTCCAGAAGAATGGACTTAACACTCCCAGTGGGTCAGAGGAGAGGCTAGCACGGGGTACAGACAAGATTCTGCAGACAGAGGCCAGAAGATTTTGTAGGCTACAAGATTCCGTAGACAGAGGCTCATGCCTATAATCCCAGCACTTTAGGAGGCCAAGGCAGGTGGATCACTTGAGGCCAGG
GACTTGCAGAGCCTCAGGGGTTCGATACCAGCTAGCCTGGGCAACACGGTGAAATCTTGTCTGTACCAAAAATACCCCGCCCAAAAATTAGCTGGGCATGGTGGCACATGCCTGTGGACCCAGCTACTCCAGAGGCTGAGGTGGGAGGATCGCTTGAGCCTGGGAGGAAGAAGTCACGGTGAGCTGAGATCGCACCACTGCACTGCAGCTTGGGTGACAAGGTGAGACCCCATCTCAAAACAAAACAAAAACAGCGAATAAGGAG
AAGCTGTTTATTGGATCTACTATGTGCTGTGCTGGGAAAACAAGTGGGAACAAATGTCTGTCCTTGTCCTTACACACTTCACAATTTGTGTGTGTGTCTGTAGGGGAGTGGAGGTGGGTCCAGACTGGTAAAAGGGGATTTGAAAGCAGCTCAGTGTGTGGACTGCTGTGATGTGTCCTGGTGGGAGCAGGGTGCAGGTAGGAGCAGAGGTGAGAGGCACCAAGGCCATGCCATGGGGGTCACGTGAGGGTTGGGAGCAGGTAAGGCAG
ATGGACTGAGTAATTGCAATAACAGCTATAATGATATCTAACATTTATTAAGCCAGCCCTGGTTCTAAATTCTAAATTCTAGTATGTCTTGCCGGAAGTTTGGAGAATTTGTGCCGCAAACACTGAAAACAGCCCTCAAACTCTCAATTACCCTGAGAAACCGAATGTTATTCACAGACCAGGCCTGGGAGGGGATGTGACTGAAGGAGAAGCTAGCTCTTCTCCCCAAGCCAAAGAGCTTGCCCTGTCTCCATCCTGGAATGGGAGGG
TCTATTGTATTCTAATATATTTAAATATTCCAATGTTATAGCCTATTAACAATTCTGGTAACTTTATATAATTCGAATACAGTCATTCTAAGAGTGTAATATTCTATTCTTTTTAAATTTATTTTTATGTATTTTTAACTTCAGCGTACCCTGAGACTAATATTGTTTTAACTATAGTCTAATAGTTCTATGTTGTATTCTAACAATATTATGTCCTAATAGTATATTGTATTCTAATA
GAGTCCAAAAGGACAAAACAGAGAGAGGGAAAACAAGGTGGAAGTTCTTGTTAGGTGCCACTGCCACCCCAGGGGGTCAGCTTGGGGGACTCCCTGGCTCTTGGGGGCCAACCGCAGAGCTGCCCTGTTCCCACCTATCAGCTAGCTTGGTGTTGGCACCGTGGAAGGAAAGTGAACAGTGTTGGAGATCTGGGACAGATGTGATATTAATACAGGATCCATTTCTTGGAGTGTTTTCCAACTCTTATTCCAAGT
AACTACCTGTTGTCATCAAAACGTTCTGAGAGAAATATAAAGTTGTCCTATCACAAGCACATACACGCTATGCATTACAACAGGACCTGTGTTGCAAACTCTTTGTGGCCTCTCCTCAGACATACGTTCATAAATTAGATGGTTCTGGCTCCCTTACATGTGTTCAACTTACAAAACTTGCCACTTCTTTTTGAAGAGTACCTAACAACTATGAACCTATCTACTCCCTCACTGGAAGCTTCTTCCCATAGTAA
CAGTTGCATGAAAACAAGAGGCTTTGACAAACCAAAGTATATTAAGACACATGGAAAAAGTAAGCTTTTAGTGCCAGGTGCTCTCTTTTGGCAATAAAAAAATGGTTTGAGCACCTTAAATTTTATTTTTTCAGAATGTGTCGAAGGTGGGGAGTTGGAGAAAGGTACATGTGGGAGTTTTTGCTCCTGTCGGCAATACAATAGTCTCCCTTGCTGAGAGACTCCTTGATGGCAAAATAGAAAATGTTTGAAAAATATGCAGTGAGAA
GAAGAGAGTTCTACTGTAGATTTCCTAGGCACTGCTCTGTTGAAATAGGAACATAAGTCTTTAGCAACATTCTGATTTAATCGGGTGACACTGATAACAAAGTATGCCACTCAGATCCATTTAAAGTGTGCATAACTGTATTTGAAATGTGTTTTTGTGTGCGTGTGTGTAGAATGGGTAAATAAAATTGTTGAGTAACTTGAACCTATCAGAAGGCTTCTGGGTTTTTTGTTTAGTATTTTCAGTTGT
GATTCATGGTATCCCAAGGCCAGCGCAGGCTTAAGTGCACGCAAGGAGGCTGTATGTGCACTGCCCACCCCAGTTACAAGGCCAGGGAATTTCTAGGCGTGGCAGGATTCTGCCGAATCTGTATTCCAAACTTCTCCCTTACAGCAAGGCCCTTGTATGAGGCTATAAAAGGAAAGGAAAGAGAGCCCCTCCTATGGCAAAAGAAACAGGAAAAGGCCTTCAAGGATATAAAGGAAGCTCTCATCCAGGCCCCGGCACTAGGGTTGCCAAATGTAAAAAAGCCCTTTTTTTGTATGTGGATGAATGT
GCTGGAACGCCAAGCCTCCTGTGGTCCAGGCCAAGGCTTTTAAAAACTGGGCTGTGCTGGAACTTTCCACTGTTTCAGCCAGAAATCTGACAGGATCCCGAATTCCCCGGGAAAACACTAAAGTAATACTAATAGGAACCATCTGGGTTCTCTGCTTCCTGGGCTCAGCACTTGGTGTGTGTGACCCTGGTGGTACTCACAGCCACCTGGCGATGCACGTCGTTATCTTCGGACCCGTTGGATCTGTGAGGAAACTGAGGCTCTGAATGGTGAAGCAGCTTGCCCAAGGCCACACCGTAAGCGCCAGATGTG
GTATCAGAAGAAAGGGTCAAAGAAAAGTGCTCAACCCCCTCTAATTTGAAGAGCCCCTCCCCCCACTAAACAGGAGTCTGTCCTTGGCTTCAGGGCTATGCCATTTAAAGAGGACTTTGATAAAGCCTTCAGGATCTAATTAGCAGGCTGGTGGGGGCCCTCCAAATCATCACCAGTGAAAAGCAGTTAAAGGGACCAGGACATATTATGGAAAAGAAAATAAAAGACCTGGGGAAGGGCTCTTTACAACT
TAGAGTCCCCAACCTGACCCAAGCATCTACTCTTTCTCTACCCTGGTGGGCCAGTGGCAGGTTCTTATTTGACAATATCATCATAAGAGGATTTAAGTCTTAGCATCAGTAAGAAAAAGCAATTCTTCAGGTTGAAGCATCTACACAAAAAATAACCTTTCTCCCTACTGATTGTGATAGCCTCTTGTAACTTCAATAAGTATGCTATTAAAAACTCTGTTTCTTTATTCTGTCTCACCAAATACCCCCTCCCCA
TGTCACTGCACGCCAGCCTGGGTGGCAGAGTGAGACCCTGTCTCAAAAAAAAAAAAAAGTTTTAAGAAAAATAATAGTACAACCACCTTGATCAATGGCAAAAATAACTTGGCCTCAGTGTTGGGAGAACACAGGGAATGATAAGGACCAAGGCTCACCATGGTAGAGCACAAGATATTTGGATTTTTTAAAAGCCTGAAATATGATTTTACTAGGACATCCCTTATTCTTTAAATTTGGGCAATTAATTCAATTAAACTT
ATTTGATGGAAGCAGAGGGATCAGTCATTCATATATTGTCTCAATACAACACCTACTTAGTGAGCAAGCTGAGTATTCTCTGTGCACAAGACCCTGAGATCTGCATTTTGCCTGGAAGTGGTTTGCTGCTACAGTATATCACATTTTCCATGTGTGGTTCTGTTTACAGACAAAGACTTTCCATTGTAACTTGCAATGGAGTCAAAGTCGCAATCTATGGCCCAAGGAGAGGATTTTCCCTCCTTAT
CCGATGGAATGGACTCTCCTCTCAGCCAAGGGGACCCCAATAAACCTGAAAAACTAGTTCAGGCCATGATGGGACCAGGAGGCTTGGCGGTCAGACATGCTTCATTATATCCTCTCCCTTTTGGAGTTTAGACACAACTGACCAGCATTAATTTTAAAACAGAGATCCTACAACTGATGGAACAGACTCTTTGTAGCAACAAGATCCCAAATTCCAACCTGACTCTAGTATAACATCATATGACAGATAACAAGGCCGAAGAAACAAAGTATTTATTCCAAAGTGAAAGAAAC
ATCTGATTTGTGCATGGCCTAGCCCTTTAGGGAGATAATTTCTTTCCATCTTTAAACTAACCTTTATACTTCTTAAAATTGGGGGGGCAGAAGGGCCGAAGATCATACCTGGGGATAATGCTATTTAGTGGTTTTTCCTGTTTCTGTGGCTTTTTGAGAAGTGATGTTTGTGAGGAGTGAGGGGTGGGTGCAAGGTGATGTCTCACCTCCCCTCTTCAGAAAGAGCCCTACCACCTTGGTGTGACGGATGGGGGACGGGCCTTG
GATGGCCCCATGTGACTCCTACTGGCTGGCTCCAAGTGCTGCTAGAAGCTGGATCAGAGGCGGAATCCTTGGTGGGCCGCTCAGAGCCGTGAGCACCCGGGCTCCCTTACACGCATAGGCCTGCAGCATCAGGGGGTCGTGTGAGCTGGGGCTGCCTTCAGAGGAGCTCGTGGCACGGCCGAGATGCCCTCCCTTCTCCCTTACCTACACTACCCTCCTCCCTACCTCCCTCCTCCCTACCTCCCTCCTCCCTCCCTATGCTCCCCTCCTCCCTACCTGGACTCTCCTCCTTCAAGGAGTATTGTTTGTCTGCACCTGTGCTGACGCTCAATTTTTGACT
AATTATAGGCTATTGCTCCCAAATGGCACTTCTAAACCCACCCTGGCCAAAAGGCAATCGGCCACCCTAGCAGGATGGACCCAAACCCCAGCCAGCTTCACCACTGGCTGACTAAAGTGGCCTTAAGCAAACCCCAGTATTGCATTGGTTTAGGAGGGACCCAGGGTGGTGCCAGCTGTGACAGCCATGGGAGTACCTGCCTTACCCCTCCCCAACTCCAGGCAACTCAGAGCAGAGAGACTCCTTCCCCTTGAGGG
TCGCTTGAACCTGGGAGGCAGAGGTTGCAGTGAGCTGCGATCGCACCACTGTACTCCAGCCTGGACGACAGAGTGAGACTCTGTCTCAAAAAAAAGAAAAGAAAAGTGCCGTTCTAAGAATCCGAGAGGAAATGGATGGGATGAAAGGATAAAATTCATTCAGTTAACTCTTAAATATCAAGAAAAGATGGATATAGGCTTTGTCTACTATTGTGTACTCCCAGGGTAGCCATCAGAGCAGGAACTCAAGGTCTCCAGGTCAGAAACAAATATGA
TTAGTAATAATAACAGCTGCCCCGTGTTGAGCACACATCCTGTGTGCCCCACACTGAGACAGGCAGGTTCCGTATTCATTTAACTCTCACAACAACCTTAGAAGGCAGGTTTTATTAGCTCCAAGATTCAGATAAGGAAACAGAAGCCCAGAAAGGCTCAGTGACTTGCCTAAGGCAAAGCTGGGATTTGAATCCTGGAACATGTGCTTTCTCATACAACCACCTGCTTTCACTACAGATGCTCTTAGGAACAGTCTCATTATGCAGATCCTGGTGCCC
CTCTTGGCATCTGCCACGCCATCTTCACTTTTATGCGCAGAGCTGGCCAACCAAGGGCACTGTTAAAAAATAAAATTTCAACATAGTGAAACAAGTAATTGGCTTTCCTTTTTTTTTTTTTTTTTTTTGAGACAGGGTCTTGCCCTGTCATCCAGGCTGGAGTTGCAGTGGTGCGATCTCGGCTCACCGCAGCCTTGACCTCCCAGGCTCAAGCGATCCTCCCACCTTAGCCTCCAGAGTAGCTGGGACTA
TCAAGTAGCAAAAAATGAACTAAGACACCATATAAACATCAAAGTAATTTATTTGATTTGTTTGAAATCGAGTCATTTCTTCCCCCACCACATCCCCTGTACCTGTTCTGCCCCATCTAAAGTGTCCTAAGGCACAGATGTGATCATCCTGTTCTTTTGACAAAAACCAGTAACAGCTCCTTATTTGTGACTAGGAGAGACAGCCAAACTCCATAGGCTGGTTTCTCAGTAGCTCTTCCATTCTTCACAATGCCTTTTCACTTGGAGTGTTTT
CCTAACGTGAAACATGTCAGTTGCACTATGTGGAGACTAGACTTGGAGGATTCAGGTGGAAGGAGGCCAATTAGGAGTCAATTATAATAATCAGCAATAAATGATGGTGGCCTGGACCAAGGTGGTGAGAAGTGGGAAGATCCCGGATGTATGTCAAAAAGCTGATATGTTAGAAGTAGTGCATGGGAGAGAGGAGTCAAGAGTCGCAAGGCTGGGTGCAGTGGCTCAAGCCTGTAATCTCAGCACTTTGGGAGGCTGAGGTGGGCAGA
AGCCCCTCCACTCTGTCCCCAGCCCCAGCAATGAACTCTGCAAAACTGGCCAGCTCCTGGCCATACTCCCATACCACCAGGCAGGAAGAGGCCGAGGCCTGAGGGTTCTCCCCTACCTGGCACCCAGCCTTAACACCAAAGCTCAGCCTGCCAGACTTCCTGGGGAACAAGGGCCCTGTGTGTCTGCACAGTGAAACCAACCCTTCCCTTCTCAACACAAACTCTGGCCTAGGGAGGGGTGGGTTGTTATGGAACTATGAGTGTCTCAGTGGAGAAGG
ATGACAGTGGCATGCACTAGAGCAGTAGATGGGCAGGTGGGGAGAAGTGGTGAGATTCTGTATGTGTTTTGAAGGCAAAACACACAGAATTTGTTGATGCATTATGCGTGGATCCTGTGAACAAGATAAGGATTAGGAAGATTTTAAGATTTTTGGCCTGAGGCACTGGAACAATAAAGCTGCTGCTTACCAAGATGGGAAAGACTACAGGAGGAGCAAGTTAGAGGAAATCAGGAGTCTGGTTTTGGATGTGTTGAATTTGA
AGGTGACTAAGAACCAGGGATGTTTGTGTGGGTGCGTGGCAGGGCCTGCCTGAAGCTGTTGCTCGTCCGCTGCTTGTTGGGCTCCTGAAGCCCTTTCCTGCCACATCCATGGCCCCTGAGCTTCTGGGGAAATCTGAAGCTAGTCTAGAACTTGGTTAAAACTGAGCCAGTGTTTGTCTTCAGTCCAGACACAGCTACCAGGTCGCCAGACATGGTGCAGCCGCTGCTGTATTAGCCAGACCCCAGCGTGAGGGCAGGGCACACAGGCCTGTGCTTTCC
CTCACAGAGGTAGAAATCAAGAAAGTGACTGAGAGCCAAGGCTGGAATAAAATTTGTCTTCCACTCATGCAGCCTCCATGGGTGATGGGAGGGGCAGGCGCCATCCCGACTCCCTGACTTCGCTGTGCTGCTGGTGACATGTGAGTAGGGTTGAAGGCACCGCATGGCCAGCCTGTCAGGCCAATTATCTGGGTGTGAGCCACTTAGGATAATGGCTCCAAAAGAAAATAATGGCTGCCAGTTCCACTCTTCTGACCCTGGCCCGAGCACCTGGAGACA
CAAAGGTGCTTGCTGGATTCCACATCAGAATCCATACCCCCACCCCCACCCCAGGAAAGGGTAATTGGACACATTGCCCTTCTTGAGGCCTGTGTGTCTCTGGATGCTCTGCCCTAAAACTCCTTAACCGGATGATACAGCCCTGTATCATCTTGCTGTCAGCTCTTGATGTGCCCTGGAATTTCCAGGAATGAAGGGCACTCCGATGGAGAGTGATGTCCTTCGAGTCCTGTGACCTAGTTCTTTTCCAGTTCAC
CCAGAGAGGCAATTGATGACATAACGAAACATTTAAATCGGCCCTATAAACATGGGATTATAATAAAATGAAAGTCTTCCTGGAATACTCCTCTGTTGTCTGTGCGCAAGCCAAATGGTGAATACAGGCCACTGCAGGACCTCCAGGAGGTAAACAAGGCCACTGTCACTATCCATGCCATAGTACCCAACCCATACACAATGCTGGGACAGATTCCTGCTGACGCCGCCTGGTTCACGTGTCTGGACTTAAGGCATGCTTTCTTTTGCTTGAGACTTGCTCCCCAAAA
GTTTGATTGCTCAGGTGGAGAATGGGTGAAGATGTATGCACCTGGGCCAGTTTCCTGATAGCTGACTTTCATGCTGAGTGTAAATTTGGCCACACATTTGAAGTGTCAGAGGGCAAATAGGAAAGAATTAAATAACTCATTGATTTCTCAACTGACCTTTGGCATTATTCATAAAGAGTACATAGAAGGCTTTGAATAAATGCTTGTTGAATAAATAAACAAGGAGCTACTCCTTATGGAGTTTGCTTTTTCATTGTCATGAATTG
CATCAATGGGATTTGGAGTCAGAATGTTGGTTCCTGCGTTTAAGCTCTGTCAGTGATTTGTGACATCATCCCTGAGCAAATAATTTCATTTTTAGGAACCTGTTTTCTCATCTGTAAAATGGAGGTCATAATAAATGTTTGATTCTTGGAGTTTTGTAGTGTTTACATAAGATCATGCATATGAAGAGTGCCTTGTCCACTTTAAAATCATATGCACATGAATATATTAAAAATCCCTAGAGAAGTAGTTTCTATCATCATACTTGGTAAAACTTTAGAAACTTGAAATC
TGAGACGGAGTCTCGTTCTGTCACCCAGGCGGGAGTGCAGTGGCGCCATCTCGGTTCACTGCAAGCTCCGCCTTCCGGGTTCACGCCATTCTCCTGCCTCAGCCTCCGGAGTAGCTGGGACTACAGGTGCCCGCCACCACACCCGGCGACTTTTTTTTTTTGTATTTTTAGTAGAGACAGGGTTTCACCGTGTTAGCCAGGATGGTCTCGATCTCCTGACCTTGTGATCCGCCCGCCTCAGCCTACCAAAGTGCTGGGATTACAAGCGTGAGCCAGTGAGCCT
CCCCGTCTGCGCCCGTCCCCGCGTCCTTTCTCTCTTCCTGCACGGGGTCTGTCTCCTCAGGAGGAGAAAGTGTCCGGCAGAGCTGGGCGGGGAGGCAGCGTGGAGAGAGAAGATATGAAATGTGCCGGTTCCGGACCCCGCCCCACACCCTTGGGATCTGCGTTCTCTCCGCTCCCTTGAAAAACAGATGGTTTGATTTCACAGCGAGGCTTTTCTTTTTCTTTTTGCAAGCTACATGACTGAAATGTGAACATTTCT
TGTATTTTTAGTAGAGATGGGGTTTCACCATGTTGGCCAGGCTGGTCTCGAACTCCTAACCTCAGGTGATTCGCCCGCGTCGGCTTCCCAAAGTGCTGGGATTACAGGCGTGAGCCACCGCGCCCGGCCCAGAGGAACTTTTTTTTTTTTTTTCCAGAGGAACATTTTTTATCCAAAGGAATGACTCCCTAATGGTGGAATTCCAGGCAATGAAGTGAGGCGCGAGGCAGATTGTCACATAGGGAGCTGTCATATTTCAT
GACAAAAATAGGACAAAAGCAACAACTATGACAAAACTATTCCACAGTATTTACTATATGAAGACTGCTGCTCCCGCTTGTTTATGGACATCGGTATGATGCGATGAGCTTCACCATTCATTAGAGAGGTGAGAAGGGGCAAGGTTAGAACTGATCAAATTTAAGATAATACCTGGAATTCAGAATAAGAAATTATGGGGGAAAATTCAGATCTAAAATTCCTATAACAGGAATTATTTCCCAACCAAGTGAAAA
GATTCCTACCCTGGTCGTGTCTGTTTGGACTGGAGGACACGTGTGGGGCTTGGTCGTCTGCTTCATCCGCCCTCCTTTCCCGCTCCAGGGGGGTCGCTGATGCTCAAAGCAGGGAGCACACTTCTTACCGGACTTAGTTTTTGGTCTTTTGCTAAATCTTGACAGTTCATCACGACTCCCTGCTGATGGCTTCCAGAGTGGAGGGCCAAGTCTGACCGGAATGCCGTCTGAAATGGGAATGAAGGATCGAAATTG
TGTCCTGGGACCATCTCCCCCAGGGCCTTCAACCTGGGGGGTTGAACCCCAGGATAGCAACCCCAAGCCCTCCTTGCTATCCTGGCTACTGATGGAAGATGTACCTCAAGCCTGTCCCATTCCTCACTTCCTGCTGAGACCTGGCCCCAACATGGCCAGCTCTATGTTCCTCAGACCCTCTCAGGCCACCTTCTCTCTTCTAGGCACTGTCACTGGGCTTCTCCCCACCCCATAGATCCACAGCCCCCAGGTAGTCCTACAGCTGTGTCCA
GTGAAAATCAATTATGTTTCAGGCCAGTCATCCCGAAGACTGACCTGCTTGCGGGCTGAATGAAGCCCACTGTGAGGGAGGAGGAAAAAGATTGGGAACATGGGAGTTAAAACCTTTAGAGATGTGTTATCTCTGAAGACGCCAGCTAAATACATCTCACAACAGATGCTTACTCGTGTGTTCATCTTACTGTGAATAAATATGACCAGATGTAATCAAAGAGTTTTAAGGCCTCTCACTTGAAGTGA
CCCCCTCCCCAAACCCAACCTAGTGAAAGAATTACTTGATCTGAGACAGGTTAACATTGACACAGAGCAATAAGTTTTACTAAGACTAACTCCAGAGGCCATACACTTCATTGTGTTTCTTTTATGACTACACAGAATGGTCATTTCAACTTTTACTAAGTTGTTAAAAATGTCAGATGTGTCTTTTAAAAAACATTTAAAAATCATTTTCAAATACTTTCTCTCATCTAGATTTCTTTAGAACC
AAATGGACACAATGAAATATTACTCAAAATATTTCTCGACTGAAAACTGGAAATATACAGAATATGTATATTGTTTTTAAGGCCAAATCATCTCAAGGAATTTTATGACAGATTTGTCAGTGTGAAATTTACATTGGATGGAGGAGGAAACCTTTTAGAATAGGCCTACAGGAGACTTCGGTAACTCCCTTTCTTGGGTTCTTTAAAATATATACATCTTTCCTACAACACTTACACTTGCTTGAAATCAGAGTTTAGGTT
TAGAGACCTCTTTTTTTTTTTTTTGAGATGGAGTCTCGCTCCCATCGCGCAGGCTGGAATGTAGTGGCGCGATCTCGGCTCACTGCAACCTCCACCTCCCAGGTTCAAGCGATTTTCCTTCCTCAGCCTCCCAAGTAGCTGGGATTACAGGCGTGCGCCACCGTGCCCGGCTAATTTTTGTAGTTTTAGTAGAGATGGGGTTTCGTCGTGTTGGCCAGGCTGGTCTTGAATTCCTGACCTCAGGTGATCCACTCGGCCTTCCAAAG
GTGCAGATCTGAGTGGAGGTGGCTTATTGGAAAATATCCTCAGAGTACATTGATAAGGGAGGAAGGGAGGCAGGACAGGGCAGAGGGAGAAGTTGAGCTGCAGTGAGGTCGCAACAGAGGCCTCAGCCAACCTCTCAGGGAGCTGTGCAGCTGGGATGTCCCTCAAATATGCTCTGCACCCAAGGAAGGACAGGGACCACCCCACTGACCAAGCACTGGATTTAGGCTGTGGATTTAGGGGAATTGTCCTTCCTCTGGCTAAGGACAATTCCTTTTGGGGAGACTCAGCT
TACTGGGTTGCAAAGTACAATGTCTTTGGCCAAAACCTGAAAATCCAGTTCAGTTCTATATGTTCTCAATGTCAGGTTCATTACAAAAAAAAAAAAAAAAAAAATCCCAGCACTCCAGGAGGCCGGGCGAGAGGATCACTTGAGCCCAGGAGTTTCAGGCCAGCTTGGGCAACATGGTGAAACCCCATCTATACAAAAGTACAAAACTTAGCTGGGTATGGTGGCGTGTACCTGTGGTCCCAGCTACTCGGGAGGCTGAGGTGGG
CCTAGTTGTCTTTAAGGGAATAAAGACAGGTCCCTGTCTCCATAATCTAGTTCTTGAGAAACCAGATTTTTATCATTAACATATTGAATTAGAAGTTGACACATTACATCCTCATTCAACCCAAACTTTGGCCAGAAGATTGAGGGTTTGAAAATGGGACCTTGGGTCCAAATGAAACAGCAATATTTTATCCTCTAATGCTTTTTCTTATGTTTAGTCCTCTCATTATGCTTCCAATATTTTAACATGAGACCCAGGGGA
ATTTTAATGACTATAATTAAAATGGATAATCCAAATTCTAATAATTATATTATAATTAACTAAAAATCTTATTCAAAAGCAAATATGCCAGGAAGACTTTCATCAGATGAGGAAGGTGCATGGCTCTAGGTTAAAAGCACGACTTCCGAATCAAACTTGATGAACACATCTGCTTCTTTATGTCTAAACACATACAGAGCATTACCACTCACTAGAAGGAAGACTAGACAATGAG
AGGGGTTGTTCTCTCCCTCTGGCATAGCATCCAGAAGGCCAATAGCAGCGGAACCTCCCCCTGGGCTCTGCCCAGACTGCCTCTCTTTGGCTGTGTGACCTCACCCTGTTTCTGAGCTTCTCTGTGAACTTCTCCAAGCTTGGCTTGTAAGAAGGGAGTGGGCGATGCCCACCTGACAGCAGAGTCTCCTTCCCAGAGAGGCCCCTCAATCCTCCAGAGAATGTGGGAGAGGCTGGGATTTGAAAGGATTGGAGCTGGGGGCAGGGAACGTCTGAGATGGAAAGGTT
GCAAGCTTTCTTTAACAGATGGAATGTGCCAGTTTCCGGTTATGGCCCGTGCTAAAACATTTTCCCTCAGAAAAGTGGTCCTGGTTAACTCTGTTCTTAAAATGCCCTTACTAATTAAATCGTGTTCTAATTGGAGATAGAATAAGTACCTTAAATGAACATAGGGACCTAATGGCAGTTTTTCCTGCTGATGGGACAGTATCAGAACTAAAATTTGGCTACGGAAGACATTTTACTCCTAAC
TTTGAGCAAAACTACCTCTTCTCCCAGCTGCCTTTTTTTCAACCTCAGATGTGGCTCCATTGTTCATACTAACATCCTTCTGCTAGCTAGGGGTGGTGCTCAAAGGGTAGGATGCTGTTAAAACATCAGTAGATCTGAGACCTCGGCTCTCCATCCTGAAGCCCCCTGAAGAAACTGCAATAAGCCTGTTTGACCCCACCACTTGCTCATTGTGGTTATGGTGGACCTTGCTTTTTCCTGTCCTGTGCATCACCTTAGACAATTGGGAAA
TGAGGGGGAAACATCCAGGGCCCCAGTGTGGTGTTATGCAGAATCCATGTGGTGCGGTTCTACTCTGTTTGTGGAGAGAGCATGTGTGTGTTTGCAGAGGGCTTGTAGGGCTACTCTGCCTCCCTGCCCGAGCTGACCCCAGGACAAGTAATCTGGGGAGTGGTCCCAGAGACACTGCCAGTGAGGCTGGAGAGGGCCCCGGTGTGGCATAGGTTCCCCGGGTGTGGGGGCTGAGCCTCTTCCCCTCCCG
CTAGGCTACAGCTGTTTTTTCCAACTCCGGGGTTACTGGTGGCACCACAGCCAGGGAATGAAGAGCTTGTGATTTTTACACTGTTGCAGAACCAAGAGAACCATAGTTTATATTCCACAATGCAAAGAGTTGGTTTCATGTACTTTTGACTGGTCTGAAAAGTATAAAAATATTTTTTGCTCCTCCAGGAAGCTGAGAGGACATAAGTCCCCTGGACCACCCACAGAATTCACTTTCCTATGGCTGTGTATGTTTGCTTTGTCCCTGAGGCCAAGCTCTA
ACACCTCAGAGGGGATTGGGGCCACTTCGGGGACGGGCAGGGGGACAGGCAGGACCAAGGCTGCAGGGCCCCACCAGCTGTACACAGGGCTGGTTCTACAACATGGGGCAGGGGTGCAGGGGCTGGGCTGGGGGCTTCACCTGGGGGGCCTCAGGAAGTGTTTTGGGGGTCAGGGGAGTGGTCTGGTCGGGGACTGGGCTGCCTGGTGCCCCTTCCTCAAAGCCCCCGGGACCCTGGAGTGGCTGAGTCGGGAGCTCTGGATCGAGGCCAC
GTGGCAGGACCGTTTTTCTCACGTGCCACAGCTGAATGACTCTTGGCTGGTCCCCTGTGAATAGCGGAGCACAGGCCCCTCCACTGACTGTGGACATCATTCCACCCTGATGTCTTGGTTACTTTTAACTGAGGGGATGAGCCTAGAAGGCAAATGGGTCAGCTCCCCTTCCAACCTTGAGTCAGTGGGAAGGCTTTATTTTTTTTATTATTATTTGAGAAAAGTAACACTAATAACATTTTAGAATGGGAGCCATAAGTGCTGATGAGAGCAGAAATTTTCTGG
ATTTGCACCCAACTTAAATTTGATCTGGACACAACAAGCCAAACTTTTGGAAACTTAATCCTTTGGCAGGACCTGTGGGCTAGGGGCCCAAGACATGATGGGCATGCTGTTTAGAGAAGCCAAAAATCAGCAGTTGAAAAGAGAAACTGACTTTTGTTGCAGTTGGAACTAAAGCAACGGGCCACACCAAGAGGCCAATGGGATGGCCAACAGCTGGGTCCCAGGGACAAGATTCTGAGGCTGTGCGTCAGAAGAATTGGATGCTTGCAGCCAACTAGGATACATAAAATAGTAGAATGGAGAAGTCATGTGCCAGAGTAAATAGGGT
ACCACGTGAATTTCACTTCATTGGAGTGGGCAGAGGATTTTCTAACACAAAACTCAGATGTTATAAAAAGACAAGATTAACAAATTTGATTGCATAAAAACTTCCAATTTCTATAGCAGAAAACAGCAAACTGAGAAATAGTAACAACTATTGTGACAAAGAGATAATTTTCTTAATATACAAAGAGCTCTTACAAATAAATCCAATTAAAAATGGGAAAAGGACCGGGCACGGTGGCTCATGCCTCCCAGCAGTC
CTGATCTTATTGAAATGTTATAAAGTTCATGGAGGGCTACTCCATTGGGATTATTATTGCTCTTTCTCTCCCTCATTCCTTGTTCTCCATCTTCCCCTCCACGCCCCACCCTGCCATGAGGGTTCCAGCCATTCCCAAATGAGTATTCTGTCCTTCAGGTCCTTATTTAGAAAAACAGTCATTGGCCTGGTTGCCTTTCAATATTTAATTCTACTTTCATAAGTGGAAATAAAGCCTGCTCTTGCCCCTTTCCTCCTAGATGA
GGGTGCAGTTGGATTTGAGTTCAAGGTTTCTAATGAGGAAATGCCACATCTAGGCTTCAGATTTACTACTGATCAAGATGGAGTTTAGTATTTCTGGTCTAAACCTCACTCAGAAACAAGCCAAACCCGAACCTTACTGCTATGGGTCAAATTGTGTCCTATTTGTGCCAGGACCCTTCCAAAATTCATATGTTGCAGTTCTAACTGGTACCTCAGGATGTGACCTTATTTGGAGAGAGGATCTTTTCAGAGGTAATC
AATGTCAACATTCCATCTGATTTAAATAACACCAAGAGTCTCACAAGCTAATATTCAAAATGTCCAGGATATGATCCAAAGTTATTCAGCATACAAAGAACCAAGAAAATATCAATTTACATGTGTTAAAATTCACAAACTGTATACCAAAAAAGTCAGTTTTACTGTATGTTAATTTAAAAAATGATGCCATTTCCTTGCAGTGAGTACACAATCTAGTTAGGGAGATAGAATCATAAATGAATAACGACATGATGTTAAATA
GAGGCCAAGGAGGGCGGATCACCTGAGGTCAGGAGTTCAAGACCAGCCTGGCCAACATGGTGAAATCCCATCTCTACTAAACAATACAAAAATTAGCCAGGTGTGGTGGCACGCGCCTGTAATCCCAGCTACTCAGGAGGCTGAGGCAGGAGAATCACTTGAACCCGGGAGGAGGAGGTCGCAGTGAGCTGAGATTGTGCCGCTGCACTCCAGGCTGGGCGACAGAACGAGACTCCGTCTCAATTAAA
AGACTGCAGTCATCTAAGATTGTGCCACTGTACTCCAGCCTGGGCAACGGAGCAAGACTGTCTCAAAAATAAAAAATAAAAAAATGAAGCCATCCCTTGACCCCCACATCCATCCTGCATTTCCATCTAGTTTATTTTCACCTCATCCAAACTTCTTACAACAGGAGTCTATGCTCACTAGTAGTCTCTTCTCATTTAGCCCTTAACCTACTATAACCTGGGTTCTAATTACTCCACTAACGTGTCCAACATATAATGCTAATCAT
ATCCCCAGGTGATGTTCATGCACAGCAAAGGGTGAGAAGCAGCTCCACGACTCAGTCCTCACTCCCTGCTCTTCTCTTTTCTGGGTGAGCTCATCAATTCCCAGGGTCACTACCTATTTGTTGAGGTTTCTCAAATCTCTATCTCAACCCAAAGTACTTCCTCCAGGTTTCAGTCTCACATAGCAGACTACTTGCTGGCCATGATATTCACACAGAACTCAACAGACCCGTGCCTACCAACCAGCTGCCCCTCCTGTAATCTATTT
TTGATTGTTACTTTCTTAGAGGCGATTGTCAATGGTAGAAGGAACACAAGGACTTCAGGTGATTTAAATCCTCTGCTTTCTAAAAAGGATTGATTCCCTGTTTCATGGTCCAAATTACAGGAATGCGCTGAGAACTCCTCATGGGAGGATGTTAACAGTCTTGTGCAATATAAAGGGTCATTAGAAAGTAAAAAAGGAGGCCGGGCGCGGTGGCTCACGCCTTTAATCCCAGCACTTTGGGAGGCCGA
TTTCTACGTGTTAGTAATTTATGTCTTCCAGATCGTGTAAATACAGATGTGTTAGACTTAGTCATCTAAATCAATTGTTCAGTGACTACAGCCAAACTATAAAAAATGATTACTTCTCTTTGTTTTCAGTTCAAGTATTTTTACTATTCCTTTGCCACACATTTATTTTTCATACAGTTACATCAGCGCCCTGGGTCCCTTTTCTTTTGTACACATAGTGATAGAGAGGGAAATTAC
AGAATCTTCTTCTTCTCCTCAAGAAAGCCTCTTTAGACGGACATGTCCAGCCCCTGGGGTATACAGAGTGTGGCAGGAGTTGTCGGTGGGGGGGGGGGTGGGTTACTCTTGCAGACGGTGGCTTTTGAAGGTGGTCCTGGGCAGCCCCAGCGAGGACCTCAGTTCTGAGCTCTGGTTCAGGCCGCCTGACTTCTCCACTTTGCTTCAGCCTTCAGAAACGGGTTATCTGTCCCCTCCGCCTGGTTGGGGCTGCTCTTCG
TGTGTGTCCCTGGCTAGAGGCAGTGATTGGACAAGGATGGTCAAAATGTATCCTTCTGGAATCTGAGCGCTGAAGGGTGGTTTAGAGACCAATACAATCCCAACCATTCATTTCTCAGATGGGCAAACTGCAGTCCAGAGGGGACAGAGGTTACCTAAGGTCTTTCAATAAATTAGTTGAAGAGATGGGGCAATAACACAGGTTTCTGGGCTCCTTGTCTGATACTCCTCCATTCTAGCACTTCAGAGCACCTCACGGT
CACCCACGGGACCTCTCTACAGTGACCCCAAAGGATGGATAGTGAGATAGGGACAGTATGTTCTATTTTTTGTTTTTTTGTTTGTTTGTTTTGTTTTGTTTTGTTTTGTTTTTGGTCACCGGGGTTTGTTGTACAGGGGCACAATATATTCTTCTCCCACCCCCAAGCCGGCCCTTTCTGCCCCTGCTCCTCCCACCCTCTGGTGTCTCACATCTCAGGGACAGGTGGAATGAAGGGTAAGTTCGCGGACCCCAGATCAGGACAACCGGGAGGCTTCCGGGCTGCCGG
ATCCTGGATTCTTGCCTTGGTGTACTGGAAGAATTGGATCACACGTGGGCTTGGAGAGTGAGTGCAAAGGCAGGCAGAAAGTGGCTATCTAGGTTTTTAATAATAGAAACAGGGAGGCCCAGGAAAGAGAGAGGAGATACAGGTATTCCCGGGGTGCACCTATTAACTGCTAAAGATACGGCAAGAACAGTTATCTCTTTTCTAAAAGTTTATCTGCTCCCATACAAGGTTTAATTTCTATCACCAGGGTGAAACGGCTCAGAGTACAATGTTGTTAGTATATTTTA
GAGGAAACTCCCTGCTCTCCTCCCACCTCCAACTCCTACCTGGAAGAATAAAGATTCCCTAAAAATTGTGTGTGCATGTGAGAGGGAGAGGAGAAAGAGAAACTATTGAGTATAAAATAAGTGACCGTTCCTCAGTATTCCAGCAATGATTTCACTGTTTTGTGCAACATTTACTTTATATTTTAAAAATGGCTGAGTGGCAAAATTGAGTTGTCTTGGGCAATTAAGTGAACAAAGAGGGATGTAGACTCACATACT
GGGCTCCTTCCATTGCCCTATCCTCCCGAGTCAGAAAGGAAAATTCCCTAGGGCTCACCCCCTCCCTCTCCTGCAGGCCTGCGTCCCTTCCTGGGGCTGAAGCTTCTGGGCCTGCCCCAGGGTCCTGAACGGCTGACAACACACGGATCAACTGGACCACTGGTGACCACAGAAAGGAGGCTGCAGCTGTTTCTTGCTACGCTTCGAGAGATCAAAGAGCGTGCGGAGCACTGGCCCGCTTCAAAGAACAAGAC
TGGACTCACGCAGTGGGAGGTAGCTGCCTAGGGCATCTGCCCTTGGTGTCCTCCGGGGCCTAGGCTGTCTCTCCTCCATGGAGGCTCTTCACCAATGGGGTGTGGGCCTGGCGTGCCACCGGACTCTGAGTTCCAGCAGTGCCTAGTAAGTGCATCTTGAGATGCTCCCCTATAAAGAGCTCTGAGATTAAATGCGTTTCCTTGTCTCGTCCCTCGTCTCTGAGGGTTGTAGCCCAGATTAGCATGTTAGAGGCTCAGAGAAGTCCTG
TTACATATCTTGGGACAAAGCCATACATCCTTGCACTCTTCTCCCAATTATTTTAAAATAATTTGATTATTCAAATTAAAAATATATATGTTGAAAATGGCCATTCTGGGGAAAAAAAGTCAGAACCTCTTTGACTGGCCCACACTTATTTTATCATTTAATAATCATCCTAAATTGCATGCCTTGGAGTTGGGTGTAGAAATGCATTGACTGCTTATGGCCTCTAGAGGCTCCAGTCCGGCTGTGCTGCTGAGGTCAATCAAAGGATTGATAA
CCTCAGTGCTGGACAGCACCTTGGAGGACATCTGGTTGAAGTCCCTTATTAACAGATGAGGCAACTGAGGTCCAGAGATATGAAGTGACTTATTCAAGGTTCTAAAGGTAGAGCCAAGACCTGGGCTTTGGTCTCGACTCTACTTTCAGCTAATTTGTTCATGCTCACGTGGTTCTCTCCACCACAGTAATGTGGTAGGAATTCATCCATCCTGGCCTCTGATAACACAGATCTCTCCATAAACTCTTCACCCCTTCGGCAG
GTGATGAGGGTTGCTGGGATCCTCATGCTTAACTCCTCACCATAGAAAGAAGTTCCTCCTGGTTTTCAGCTGACCCCAGCTGGGAGATGCAGTGGTGGAGGCTTGGCATTTCCTTCCATTCTTTTTTTTTTTTTTTTTTTTGAGACAGAGTCTCGCTCTGTCGCCCAGGCTGGAGTGCAGTGGCGTGATCTCCGCTCACTGCAGGCTCCGCCTCCTGGGTTCACGCCATTCTCCTGCCTCAGCCTCCCGAGTAGCTGGGACCACAGGTGCCCGCCACCACGCCCGGCTAA
TGACATTCTAAAATAGAAACTTAAATACAAAACAGGGGCGACATGGAGCAGCAATCGGGACAGACCATAGGGTGGAAAAGCAGAGTACGAAAAGGCACGTGCATTGTGCCTGCGGTTGCATGGATGCTGCTGGGACGGGGTCAGAAGAGAGCCCCAGCAGATGGAGAGAGCGGTGGTGTTGGGATGGGCCGAGGTGAGGGCTTTTTCTATCTTTAATTGCTCTCTAATGGTGTAATAACGCTCTCTTGTCCCTA
AACACAATGAAAGCGTTTAGAATAGAGTTGTCACAGTACGTGTTGGCTCTTGTCATCATCAGAGTTCTTCTTATTACTATTTATTAGAAGTAGAGCCAATGGCTTGAATCAATGGGAAAAGAAAAGGCTAGATAAGAGTTAATTCCTTTCCTTTCTCATAGTCTCGTCACTGGGAGAAAAGTGAATAAGAACATCATAAGGGCCATTTCTTTTGTAACATGAACTGAGCTACAAATTCAAGTCTCGCTTCTTTTATTTTTCCAGT
GGGAATTTGATGAATGAATGATATTTTATATATTAGTGATTGCAGGTCACTTATTTTCCAGATTAAGAAAAAACTGGAAAGATGAAGTAACTTGCCTAAGGATCCATAGGAAAAGAGTGCTAGAGCCAGAGTCGGGAAAACAGTTCTCGTGTCTACACTTCACCAGCTTTTAAGAAGTAAACGTGTTCCAGCTGTGAACAATGACGATATTCATCTTTTTAAGTCAAAACCCACTGGGTAATATTTA
CTCGTGAAGTACTAAAGTCCTTGAGAAGCAATATGAGATAAATTACTTTTTGTTTTTAACTATTTAATGTTTATTTATCTTCCAATCATTTTAAAACCTTTATTGAACCGTTTTGTTAAGTAAAAATCCAGTCCCTATTGGGGTAAATTGTTTGCAGAGTACAATTGATTCTTAAGTACATTAAGTCTTTCTAAGTGGACATTTGTTTTCAATTTAGAAAAAAAAAGTCTATGTTCCAGTTCTTCGAACAAATATTTTTGA
TCTGTTTTTTGAGACCGAGTCTCACTCTGTTGACCAGGCTGGAGTGCAGTGGCGCCATCTCAGCTCACTGCAACCTCTGCCTCCGGGGTTCAAGCCGTTCTCCTGTCTCAGCCTACCAAGTAGCTGGGACTACAGGCGCGAGCCACCACGCCTGGCTAATTTTTGTATTTTTAGTAGAGACAGGGTTTCATCAAGTTGGCCACTGCAGTGAGCCACCGCGCCTGGCCTTTTTTTTTTTTTTTTCCCTCTTTTTTTTTGAGGCAAATCTTTTTCTTTTCTCTTCTTTTTCTTTCTTTCTTTTTTTTTTTTTTTGTGGCAAATCTTTTTAATAAAAT
CCACCTCTGCTGCCAGGAAGCCTGGTGGGGAATTTAGAATCCATCTACACCTTCCCTTCTCCCCCATTTGTTTACAGAGGGGGAAACTGAATCCCAGAGTGGAGAGGAATTTGGCTAAAGTTGCAAAGCAAGACAGTCAATAGATAAGTATTGTACACCTACTGTATGTCAAGAGACCTGGTCTCTGCTCTTATGGATCTTCTGGTTGTGGAAAGCAGGGAGCAGACATTGAGACCGTCCTATTTCCATCTAACTCCCAGCCATCCATGGAA
TTCATTATAACAATGAAAACACAAAAGTGGAGAAGCTGTACAACGTCAGGATTCAGAGGTAGGCTCTGGAGCCAGTCTACCTTGAGTTAAATCCCACCTCTGCCATCTACTACCTAAGTGACCTTGGGAAGGTCAGAAAAATCTCTCAGGGCCTCGGTGTCCTTATCTGTAAAATGGGCATCACCTACCTCAGAGGGCTTTTCTGAGGATTAAATAAATAAATGTGAAGCACTTAGAACT
ATGTTAAAAAAAAAAACTCACATGTGTTGTGAGTTTTCTGCAAAGGCCTCTGCTGTTCAAATGCGTTGCCTGGAGATACTCTCATGCGAGAATGTAAATCAAAGGGCAAGCTAATAGGGAACTACTTTGTAGCCAAAGTTTGATGAGGTCCACCTGCTTCAGGGTACGTAGCTGTATGCCAGGTACTCTTGATGCATCTGCCGGCTCTGAACAGTGTTTTATGAAGCTGTTGAGAGAGTGGGACCAGATGTTTAGAAAGAAGAGCTTGTC
CTCATCAACTTCAAATTTAAATAAAAATATTAAGTGCTACAGTTGAGTTGAGAGTTAAGAGAATCCCTTCCTTTCTGGTTCCTTCCTGCAGAAACAAAGGGTCATCCTTTCTAGAAAGAGAACCGCTGTGCTATCAGGAGGGAAATAATCCAAGTGCCAAAGAGGCCATCTCTGAAGGGTATTTTTCTTCCTTGAGCCTCAGCAGGAACGGGAGGAAGACCAGGATGGGTAAGAGCTGGGGCTGTCCCATTTCATCATACATAAGGTGGCAATCGCTGATACCAAAATCTGAGCACCTGGGAACTTTCTTTGTATGGCA
CAGGATACTTGAATATCCCTGCCTGGTGGCCAGAGCACCCAGAGGCAGTGAGGTTTTGCATCCCTATGGGAAACATAAGGTCTATGTAAATCCAGGAGTTGTGAATGTGAGCACATCAATCTCATGTGCACCTGAGAGATCTCACAAACATTATCTCAGCTGCGATATTTCTGATTTGAATATCAAGAAGCAACAATTCATATGAGAAATATGTCAAATAATGTTGACTTGTGAA
TTATCTACTTAATTCTATTTACTAAAACATAATTGATCGATTTTCCTATTTCTATTCATTAAAAACAGAGGCACACTGAGGCAACAGTATAAACCAGTGTCACCTGACTGAGCAGCCTGAATTCTACCTGAAAGCAAACCTGACTTTCAGTAAGCCTATGTAGTCTTTCATCCAGTAAAGGTACAACTGCCTTCTGGCTTTTTGAAATACTAAAAATAGCTTCTGCATCCCCATTTTTACCT
TCTACTAAAAATACAACAATTAGCTGGGCATGGTGATGGGAGCCTGTAATCCCAGCTACTCGGGAGGCTGAGGCAGGAGAATTGCTTGAACCCGGGAGGCGGAGGTTGCACTGAGCTGGAGATCGTGCCACTGCACTCCAGCCTGGGTAACAGAGCAAGACTCCATCTCAAAAAAAAAAAAGTAAAGGCTGTTTTTATTGGGGGAATAATTAAGAATTGACTCAGTATAGACATGGAAGTG
TATCCCAATATTTAAATATTGATTTCTTCTTGAGTTGATAATTTTGAGGATATGTTAAGTTAAAATACATTAAAAAAAATTTCACCTGTGAACTTATATTTCTGTTGAGCAACACTGGCTTATAGATTCAATGCTATATCAGGCAGAATCATAAAGGGTTGTATATGTTTGTGGAAATTAATAAGCTGATTCTAAAATGTACATGGATATGCAAAGGGCCAAGAATGGCCACCATACTCTTTCAGAAGGACGACATAAGA
CTTGGTGGCTAGAGGAACTTCATGTTTCTATTTATACACATTTTTAAATATATATATTTTACACGAGATGTATGTTTAAACAACCAGAGGCCAGATTTGAAGAGGAACATATCTGGGATTCATTCTGTTGTTGTAAGTGTCACTTAGTCCTGTGTGAGGACAGATTTGCCCTATGTGTAACAGCTACATTTAAGAAAGTTAAGAAATTGTCCTTAGTTTCACAATGGAATATTTCAAAAACAAAATTCTCCAATC
GGTGCTGGGGGAGAGGGGAGGGATAGCATTAGGAGCAATACCCACTGTAAATGACGAGTTAATGGGTGTAGCACACCAACATGGCACATGCATACATATGTAACAAACCTGCACATTGTGCACATGTACCCTAGAACTTAAAGTATAATTTAAAAAAAAAAGAAATAACACCTTGCAATAAATATTTACATTTTCTACTTAAAAAAGTACAGTGCATTTTAATGTTGCTTTTAGTGATATTAATAAATTGTTTTAATGTACAA
AGAAGTTGCAGTGGGCCGAGATCATGCCACTGCACTCCAGCACTCCAGCCTGGGTAACAGAGCAAGACCTCATCTCAAAAAAAAAAAGAAAAAAAAGAGACAAATAATTGGGAACTGTGAAAGATCTGTTCCTCTGGAAGGTTAGGAAGGGAAAGCCTTTTCATGTGTTACCAAGAGCAGCATCCAAGAGCCTGCTAATGTGTTTCTCAGCAGAAAGGGCACTGTCCTGAGGTGGGGATAGGATCTTGGGAAGCAAACATGTCTCTTGCCCGTCTCTGCTTGTTTC
CTGCGCGGGGTTCCGGCTCTGCGGAACAGAGGAGGGCTCTGGAGCTGCCTGTCTCTGAGGTTTCCAACTCCTCCTTGCAAACCCTCCCTCCAGCCTTTTCATGGCAACACTCCAGGAAAATGGAAAGTTGATCATTTTTTTCTTCCACTCCTTAATCCTTTCCTGACTGCTACTTTTAGATAATTTTATTTTAGAAGAGTTTTAAATTTACATAAAAGTTGCAATGGTAGTACAGAGTTGCCATCCGCTCCACAGTCAGTTTCCCCTGATGTTAACATCTCTCAT
AGCCCTCCAGCTCATTCTTGTTGCGCCCCAAAACTGGACCCCCACCCTCAGCGCAGTAGCGGGCCTTATTCCGGCCCCGGTTCCGGTTGTCGGTCAGCTCTTCCTCATAGTCTTCTTCCTCGTCCTCCCAGGATCCCTGTCGGGCTGGGGGCGTGCCGCCCCCTGCAGGGTCTCCAAGCCCTGGCCCCTCTGAGGGGTCAGTCTCCATGTCCACACATGAGTCTCCCAGCTCCGTGTAGGCAGAGTT
AAAATTTGTGGTATTCAGTGAAAGCAATGTATACATGGAAATTAATAGCATTAAATGCTTGAATTTTTTAAAAAAAGAAAGGTTTTTAATGTTTGTTCAAGTAAAAAAAAAAATGTCCTTCACCCCTTGTTGGCAGTCAGTCACCGGGGGAAAGTGTATCAGCTGGTGGATGGTGGAACCCATTCCACCCTGTGCTCCTGGGCTACCTGCAAGTGGCTGCCCGGAGGAAATGGAAGAGCTTATCACCACCCACGGTGACTTGGACGCCACAGGTA
ATGCAGGGTCGATATTATCACTTCATTTTACAAAGAGAGGAAACAGCTCAAGCCCAAAGAAGGAAAGCAACTAGCCAAACGAAGGTCAGGACTCAAATTCTGAATTCAAATGCCCAACTACAGTGCTACTTTTGACTCCATCGAGCATTTAATTAACTGTTTCCCAAGAAAATGTTTCAAAATCACACTCCCACCTACCATGCAGGCGGGGTTTGAGGAATCGCCATGAGTCCCATGACCCTGCCAGCCCGCAGTTACTCAGAGAACAGGCCAAG
TAGCAACTGTTTTCCCCTTACATGATCCTGGTTCTAGCATTTTTTTAAGAGACAAGGTCTTGCTGTCACCCAGGCTGTAGTGCAGTGACACAATCACAGCTCACAACAGCCTCAAACTCCTGGGCTCAAGCAATCTTCCCGCTTCAACTTCCCAAATAGCTGGGACTACAGGTGCATGCCACCACACCCAGCTCTGGTTCTAGCCTTGACTCTGCCATTAACTATTGTCCTGACTTTGGGTATATTTCTCTGT
CTCCAGGACCATAACCCAGCGTTTGGGCAATAAGACTGTGCTTTTCGAATTCCCCTGGTGTTTCGGAGAAGCTGCATATCTGGAGCCATATCTGATAGTTGTGAAGTGCAAGTAGAGACAGTCCTATTCTCAAGGTGCACCATCTTCCTGGCGTGGCATCCTTTATTCTGCTTATCATTTTGAATAGGTCAATTTACACATGGTATAAAATTCAAAAGGCACAAAAAGGATATGCAGTGAAAAGTGAGTCTCTCACACCCTAGCCCTC
CTTTCTTCATTTAATTTCCACGACAAGGTTAAAAGAATGTATATGACCCCAGTATTCTGGGTGGAGCTAAGGGTCAGATGGAGTAAGTCACTTTCTCAAGGTCAAGTCGGCAGAAACTGAAGGAGCAAGGATTCCAACCCAGCAATGCGGGACTCCCAGCTCTGTGCTCTTTCTACTTCCCAGGAAACGGAGCCTAAGTTAGCAACAACAAACCGAAGTCGAGGACTGAGGACATATGCAACCCCCGGTTTGGGTGCAACCTT
CCCTGTCCGGGCAAGCCCTGGAGAATCCATAGGGCAGTGCCCCAAGCTGGAGCAGTTTTCACAGCCACATCCCGGGCTGCACTGGGTTAGGGATGCTTTGAGGTTCCTCTGGGGGCTCCCTGCTCTCTGCTTACCAAGCAGGCGGGAGTTGGGAAGGGGAGAAGGAGTGCAGACTCAGGGGTGGGGTAATCCAGAAATGCATCCCTCAAAGGCCAGCCTGGCCTGGTCCAGGCCCTAAGCTCTCTGGGGAAGGACGGCAGGGA
TTTCAAGGAGCCTACAGCCAAGCTGTGCCTGCTTCAAGCTGAGGTGAGGACAAGATGACCTTCCTGAGCCCCTCCCTCACATCAGAATCTGCTAGATGACCTTCTGCTTACAGGGTAAAGCCCAGATGCCTCCTGGGACAGACCAGCCCCACATGTGGCATCAACCCACACACAGGGTGCCTGGTGTTTGCCAAATAGGCCAGCCTCTAATTCAAACGGCAGTTTTGCCACATGACTGCTGCCCGCTGGTTCTGCTTGGGCCCTTGGCCCTGGCCC
CAAGCTCCCTTATATGCGAGTAAATCATACGATTTCTTTTCATTTTGTATTTATTTGTTCTGTTTACTTGTTATAATAAGCCACACTCTCACATGATAGATCCTCAAGGAAAATTTTAACCATATGTGCATGAATATATTGGTGTAAGACACTTCAGAAATTGAGTTTGATTTAGTAAGTACTAAATGGCTAATCTGTGCATGGAACTGAAAACAAATAATACCTGTAAGACTTGAGAGTTAATTTAGTCAGG
CTCAGCCTCCCCAGTAGCTGGGACCACAGGCATGCCCCACCATATCTGACTAGTTTTTAAATTATTTGTAGAGATGAGGACTTGCCATGTTGACCAGGCTGGGTTTTTTCATGTGTGAAACAGAACACGTCACAGGGTCATTATGAGAATGGAGTCAGCTGGCCCATCTAATGAACTGATCTTTAACCAGGAGGTACTCAGTAAGTGCTAGATTCTTCTCTTTGGAACTTGAAAGACCAGAGGAGAGCCCAGCAAACTCAGAGAAGCAGGAAAGACC
GGAAACTGCTCAAGCAAGAAGGCCAGAGCTAGGATTTTATGCTTTGTCTGCTAGACTCTTAGTTCAGCGCTATTCCCCTTGGCAAAGCTCACAGGGCTGGGGAGCAAAACCTGAACTCCTCCAGCCTCTCAGGGCCTCCCACGCCCCCCACCAGTACCCCAGCAAGATAGGGTTCAGCACTAATTTTGGAAAACACGCTAAAAAATGACCTTGTTCCCAAGCACCATCATCATCTTAGCCATCCACATGTGAACTTGCAGAGCCAGAAAAGCTGCCAGACCCAGGGTGACTCCTGTCCCTTCCATACACAGAGCATCACAGTAACACCTGGTTTA
CAGTCAATTATTTACTTTTAATTAAGAGATTTCCAAAGAGCATCCTTCCATTTCACCCTTGCAGCCAAACAACAGAGGGTGTGGCCTTTCCACAAAGAATGACTTTCTGTAACTCACATCCAAGAAAAGACACTGAAACAGGAAGAGACTAAGGAGCAGCTCCTCTCTGACTTGAAGGAAAGTCAGGCTTAATGATGATAATTTTTTCCCCCAGAACTTAAAAAAAAGCTGTATGCTCACTACGTGATGCAGGATGAGGCCCGAATC
GCTGGTCTCGAACTCCTGACCTCATGATCCTCCCACCTCAGCCTCCCAAAGTGCTGGGATTACAGGCGTGAGCCACCGCGCCCGGCCCGAAAGATATTTTTTAGCAGTTTTTATTGGTAGGCTTTTGAACATGCCTAGAAAAACTCTTGAATATAAAACATAAGGGAAATATTGATCACAGGAATATTAACTGCAAGCTTTAAAAAAATTTCTTTAATTCATTAAACTTAAGGGTAAATCGTAAAAGTCATTTGATCCAGAAAA
CCTCCAAACCCCTAAAAGGAGGGGTACCTGCAGCTAAGATTCCAGAGACCCGGCTGGGCGCAGTGGCTCACGCCTGTAATCTCAACACTTTGGGAGGCCGAGGCGGGCGGATCACTAGGTCAGGAGTTTGAGACCTGGCCAACATGGTGAAATCCCGTCTCTACTAAAGATACAAAAAATTAGCCGGGCGTGGTTGCAGGCCCTGTAATCCCAGCTACTCGGGAAGCTGAGGCAGGAGAATCGCTTGAACCCAGGAGGCGGAGGTTGC
AGCTACTCGGGTGGCTGAGGCATGAGAATTGCTTGAACCCAGGAGGCAGAGGTTGCAGTGAGCACCACTGCACTCCAGCCTGGGAAACAGAGTGAGACCCTGTCTCAAAAAGAAAGAAATAAAAAAAAAAGACTGCCATATTTTGAGAACCCATAACAGAAGGGAGGCAAAGTAAGGAAGAACAAGTCCACTGGGCACGGGAACTACCCTTTGGGGCCCTCAAAGTTGGTCCTGTCTCGCTTGGGCCAACTCAGATGGCTG
AATATATGTCTGTCTGTATGTTTTTGCTTTATCTATATTCCTATTCATAGATTCAGCTTTTAAAAGGTTTTCATTACCCCTAAGAGCTGAACCTTGAGTATTAGTTTGCTAGGGCCACCATAACAAAATACTAGGGATTGGGCAGCTTAAACAACAGAAATTTATTTGTTCACAGTTGCCAGCAGGGTTGGTTTCCTCTAAGGCCTCTCTGCTTACCAATGGCTGCCCTCTTGCTGGCTCTTCAGATGGCCATCCCTCTGTGCACTTGCACTCCTGGTGTCTCTTCTTCTTCTTCTAA
TCCATTATAAACCACATTTCTCACTTAGGGTTGTCGCTCAGCAATAAAAACTTGCTAGCAAGGTCTTAACCCTCGGACATTTAAAAATAAACATTGCATTTAGCTTTTAAAGGGTCTGTCTTTTCCTAATTATATATGTCAAGTCTGAGAATTTTTTTTTCTCCATGTGACCAAAAAAGAATTAGGACTTTATCTAGGTTTTTGGAAATTTCAACAAGGTATCAGTTTGTATTAAAATAAAATGCAAAAAGTGAAAGGTATTTCAATAGAAACCAAAGAGGAATATA
CCTAGCAGTTCACAAATTGGTGCTCAGTTAGTTAACTGTTGGTTTCAATGGGTGGAGGGCTGAAGGGCAGGTCCTAGCCCCAGCCCTTCCTATCCTTGGGTTTTTCTGTCAGAGAAGGGATACCTTCTAGCCACTTTTAGTTCCAGGACCTTGCTCCAGACAAGCTGGATAGTCTAGGAACTGACCATTTTAGCAAGTTTAATCCAGAGGGCTGGATTTATGTCCTACTTGGGGCAAAACCAGGCATGAACTACTCCTTCCCATCAAGGAGCG
TAGCATTTTTGAAGGAGGACTTTCACCAAAGCTTTTAATATCAGAATAATATATCCACTTTAGTATTTGATGTGTCCAGTGTCAAGACATCCAGATTCACCCAAACTGTGGCAGGGATGAGGCAGGAGAGACCCGAATACAGAGCTGTCCAGTGTGCCAATTTCAGTCAATTCTTAGATCAATCCGGAGTGTATAATTCTCAGAAAGGAAAAGATTTGTGGATTTTGTTATAGTTGTTTCATGCCA
AGCTACTCGGGAGGCTGAGGCTGAACCCGGGCGGCAGAGGTTGCAGTGAGCGGAGGTCGAGCCATTGCATTTCAGTCTGGGTGACAAGAGTGAGACTCCGTCTCAAAAAAAAAAAAAAAAATTAGCCAGGTGTGGTGGCACATGCCTGTAATCTCAGCTACTTGGGAGGCTGAGGCAGGAGAATCCCTTGAGCCTGGGAGGCGGAGGCTGCAGTAAGCTGAGATCGTGCCACTGCACTGTCTGGGTGACAGAGTGAGACTCTGTCTAAAAAAAAAAAAAAAAAAAAAAAAGCCTACTGTTTCAGGCATTGTGCTGGGCACTGGACATTCAGAAAGGAATTATGCAACCCAAC
TTAATTATGGAAAATGAAGAAGCCATAGGCTTATAGCATGAAATTCTAAACCTTGCCTGTCATAAATGTTGCTCAACAAAAGTTTCATATTTTGCAAACCAAGTGTTCCTCAGTAACACTCAACTACATAAGTTATGCTTGTCAGAGAGCTAATGGCATGGAAGAAAGAGGAGAAAAGTAAGGAACATTTAATAATAACTGGAAATGTACATTATTTCATGTCTTTTTTAATTCTATGATTCTTTTGAGCTGAAAAACTAAATGTGAAAAAGCAATCCAAAAAACAGTTTGAAATATGTTA
TAGGATATAGGACGGGGTGGCGGAGATGATAAACTATAAAAATTAGAATAAATAAATTATATAGTATGTTGAAAAGTGATACATGCCGTGAGTTGTAATTACTTTGGAACTCACGTACCTGCCTATAAAAGTACTCAAGTAATCTTTAAAAATTGTGTTTGATTCTGTTTGAATAGGGCAAAGTGCTAAGATTTTGGACTACGAGGTTTGGCGCTGCCAGTGCTCTCAGGACAGGAAGGGCACAGGTCTTGAACCCTGAAGATGAAGAGAGA
CACGTTGCTTGTGGGAAGGAAGTGAGGGGTGCCAGGCAGGGCAGGAGACATTGCAGGGAATGGAAATCTTTAAAGTAGACACAGACATACGGTGTAGGGCAGCAGGGACTGGGCCTGGGACACACATTCCCAGCAGGAGCTTGGGGAATGTAGGCCTGGTGAGTCCACAGCCTGTAGCCAGACAATGGATACTTTTTCTGGGATGGCATCCTTGCTTTTGAGGGCCTGGGAGACGCATCCATCTCACTGAAGTCGCAGTCACAT
ACTGTGACTTTTTAAGAATTTTGATCATACTGATTACATGTGAACTTACAAACTTTTCTGAAAAAACACATTTTTCTCAAAAAATGAACAGTAAAGCGGCCGGGCGCGGTGGCTCACGCCTGTAATCCCAGCACTTTGGGAAGCCAAGGCTGGCAGATCATGAGGTCAGGAGATCGAGACCATCCTGGCTAACATGGTGAAACCCCGTCTCTACTAAAAATAAAAAACTTAGCGGGATGTGGTGGCAGGCACCTGTACTCCCAGCTACTTGGGAGGCTGAGGCAGGAGA
AGCCTCCCAAAGTGCTGGGATTACAGGTGTGAACCACTGCATCTGGCCAACAATATATTTTTTTAAGTTGAAGGAATCGAAAACAAAGAACATATGTGGCAAATTTATATTTGTTATTTTAAAAACAGTTCCTGGGAATGCTCCTGCCTTAGAGAAGGCCCCCAATGCTATCTTCTTGGCTTCCTGAGTCAGCGGGAGAAACCTGATTTCTTGATGGCATTTGCCACCTGACTGGGCCTGCCTGATCACTCTCGCATGAACTGT
CAGACAAATGGAGTTTTTGTTTACTTTTAAAGACTCACAGCAATTCGTTCGCTTGCTTCAGTACCCCCACAAAGGTTTTGCAATGAGGGGTCATAGAGAGGACACTTGTGGACATGTGGGGACCTGGTCAAGTCACATCCCCACTCAACCTCAGTCCACAGGTTGCAAAATGAGGGAATCGATTAGATCATGGTTCATGTCCCTTCCAGCTCTCTGATACTAATCATTTAGCATTCAGCAACTCCCTCTCACTACAGTCAGCCTTAGTCCATTTGTTTCGTTT
TTGTCTCAAACTTTTCCCAAGGAAAAATAAGTGCCTTTCCCTGTAGATTAAATGACACTAAATCTCAAAAAATTTCTTCTTTTTTAGATAATTTTTTTTTAAAGGAGGCAGGAATTAATACTGATAGTCTACCAGGCACGAATGTATGCATCTGTAGACATGTGGGTGTCTAACACATCACACAGTTTTTTTGGGAAAGGGTATATGTTATTATTTCTATTACAGAGATAAAACAGCTAAGGCTCAGAAAGGCAAAAT
CCCGTGGCCTGGGATGGGCAGCCCGAGCACTGGCAGCCTTTCACCTGCTGGGCCACAGTGGCCGAAATCTCCTAGCCAGGAGTGATGCTGTCCTGCAGGGAGAAGCATGTGCCCTGTCCAATACAGACACCAAAGAACCCTCCAGTATGGACCAGGGAAGCATTTCCCAGTATAGCCAACAGGGACCTGGTGAATATTTAATTTTTCCTTTTTTTTTCTAACAAGCGAAAGTTGGCCGGGTGTGG
AGGGGAAGAGCTGGGACCTGGGAGGCAGGAGACCTGGATGGCTAACCTGTGACCCAAGACAGCAAGTCCCTTCCCTCTCCAGCTGTCTCCCCCTCTATAATAACAAACGTGCCTGAACTCTGTGATCCCCAACAGCCGGCCAACCTGTGCTGCTTCAGGAAGCAGAGATCCCAGGAGAGGGCTTGCCTTTGCCCCGCCTCGCCTTGCCCCAGAGCTGCCTGGCCAGTGAATGTGTTAACCCCAGAAGGCTGAGTCCTGCGTGA
GTAGCTCACCCAGGGAGCTAAAGCTGTAATTAAACCCACCCAGAAGATGTTCCCTGTGTCTGACCAACTTGTTCGCTTTTTTTTTTTTCTCCTTTATACGATGTATTCCCAGTGGACAAGTTATTCAGATCATCTGGTGAAAGCAGACCCACTTCCTGGTAAAATAAACATGCCTTTCTTTCCATCCCAATGTCTAAATGCTTAAGGAATTTTAAGCCAAATCTGATATTTTTCCTTTTTAGCGCTTGCCATTGCACACTGGTCTGCTTC
TGCATACATTAAGCAGCTAAAGAAACTGATGTATAGATGAGAATTAAAAAACATTTCTCTACCCTCTCCCAGTGTAGAGCGGTGACCAACCATTCTGGTTTTTACCTGGGACTGAGGGGACTGCCTACGACCAAGGACTTTCAATCCTAAAAGCAGAAAAGTCCCAGGCGAAGAGGGAAAAGTTGATCACCCAATAAGGAGAAATAAAATGGCTCTGGGAGCAGAAACTTGTAAGAAATAAGAGGCCTTGGGCTTCTGGTTGGCGGTGGA
GTCTACTGTAGTCCGTTTCCTTCAGCTTATCTACACCACATTACCTCTCTTGGATGCCTGCTTGTATTTTGACTCTGCAGAAAAAGGCTGCATGACCTCTCACAAGAGACAGGGCAGTGAGTGACAGGAGGTGCATCATCAGCCTCAAAAAGGAGGCATACCCTTCCTTTTTTCGTGGGCTGGATGGAGCTGTGGTTCTCATCAGTGCCCTCAGTTTTGTGCAGCTGGCTCACTTCTCCATTTCATTCTAATCAGTCAACTGCACTAT
AGTACAGAATTAGTATAAAATCCTAATTTCTCCCAAATCCTCTCCCAGTGATAACCTTCATTTTTTGTTTTTAATTGAGACAGAATCTTAGTCTGTTGCCCAGGCTGGAGTGCAGTGGCGTGATCTCGGCTCACTGCAACCTCTGCCTCCTGGGTTCAAGCAATTCTTGTGCCTTGGCCTCCCGAGCAGCTGGGACTACAGGCACATGCCACCCCACCACACCAGCTAATTGTTTGTATTTTTAGTAGAGAC
AGGGTTTCGCCAAGTTGCCCAGGCTGGTCTCGAACTCCTGAGCTCACGCAATCTGCCCACCTTGGCCTCCCAAATTGCTAGCATTACAGCTGCACCCAGCCTAGCTCTGGTTCTTAAGGAACATGGTCTGAATAGAGTCATTCACAGAATAAGGATTTGCACTGTGAGAGGATATTTAAATTGTAAGAGAATCTGCTGGGGGCAGGTGGTGCTTAAATCTAAATCCATTAACTTGTGAAGGTAGTCGGGATAACCCACTGGACCTC
TGTAACCTGGGGCATGTTATGGCGCCTCAGTTTCCGGTCTGCAGAATGAGGCTAATAATAGGGCTGTTGTGAGAATGAAACAATGTATTTGGCTTAATTTTGTGCTTAATCAATGATAGCTGTTTTTGTATTTTACTAGAAAAGGCTGCCTTCCAGCAGATTGGGATCCTTAGGCCTGGCCAGTGGTTAGGGGGAGAAGGTGCAAAAAGATGCATAACCACCACCACCACCCCCAACCACCACCCCCAACCCCCATTCCCCTC
CTGGAAATGCCATATGCTCTCCAGACCAAGGGCAGAGAGTGACTTCACTGTGATGAGGGACCCTCTATTCCTAGAAAATTACAACGGCATTCCCTTGAGCTACACCTTCAGTTACTATGGCATTTCCTGATCTTACCTAACAAGATTACTTCCCTGAACTGTAAAATTGCTGTGGCATTGCATACAAAGAGAGAGAGGATGGGAGACATGGTGGTTGCAGACAGGAATGGAGGAAATTATAGTATGAAAGCTGGAGATCCTGTTGCTGACACTCTGTCAGGCAGTCA
TATTTAACCAATTAGTTCAATTTTCACTGTGAAGTGTTCAGCTCATTCTCAAAAGTTGCAGTTATTTAAAAATATATATTTCAATCTGAGAAAGCTGATTTAAAAGAAAAAGAAAAAAGTATATATATATATAAATGTATATATATGTATATATATATATAAATGTATATATATGTATATATATATATAAATGTATATATATGTATATATACATATGTGTATATATAGTGTGTGTGTGTGTGTGTGTGTGTGTATGTATATATGCCTGAGCCATTGTGCTG
TTTAGCTAAGCCTTCTGAAGAAAAATAAAATCCACCCCAATTACTGTGAACAAATCTGTTCTAATTATAAAATACACGGTCTTTGTAAAGAATTTGGAATACGCAAAAACATACAAGAAAATAAAATTATCCATAATCCTTCCACCCGCAAGTAAACACCAGTGATATTGTATGTCTTTTCTTCTAAGCTTCATAATATATTCTTGTTGGTGTTGTTTTTTTTACTAAGTTTGGTTATTATAAATATAT
AGTATTTTTCCTACGTATGTAGATGCATATTTTTTCCTGAATATATTTTTAGGAAGTTTTTATTTTGAAATAATTTAGACTTATACATCTATGTAGCATGGGTTAAAAGAATGACAAAAAATAATTTCAGATTTATAAAAAAGTTGCAAAAATAGCAAAAAGATTTCCCTTATACCTTTCCCTATGTTGGAAAATATAGATTCCCCAATTGCTAGCAATTTACCATGTTAGCTTTATTATTCTCTCCCAGATTTTATTTTATTTCATTTTTTGAGATGGATTCTCAC
CCCGAGGAGGGTGTGCCACGTTTCCTTAACAACCCAGTCCACCCCTTTGTTCCAGCATAAATGGCATTAATGATGGTTTCATTGGTCATCATCTGGGGGCGGTCTCTCACTAACAGCCTAATTTCCTATTGCCGAGAAGACGGTTCTGATTTTTTTTTTAACGTATAGAAACGTGCATACGTGATTTTTCTGAAGTTTGTTCTAATGATCTGAGACATCTCTACTCACCCTGGAGAAAAGACTACAGCTGTGAATGGTGTGTT
TCAATTTAGATATCAACTGTAATACTGTTTTATTGGGTGCCTCTAAAATGGTGAAGCGGTGCATACTGTTTGAGCGTAAACAGATTTTACAGCAGAGCTGCTTCAGTTGAATAGGGGCATAAGACCTGGAGGCTACCTACTCAGTGCCATCTTCCCCAAATACAGCAGACCATTGAGTCTTTGAAGACCCTGCTTTGGCTCAGCTTCTCAGTGGATCAACAGACCTGTAATTCTTACTAGTCACCTCGAATTCAGCATA
TGGAATTTTCATTTGCCAATTGCAATTTTTAGGGGCCTTGGCTTTCTCATCTGTAAAATAGGGATTATAATACTCCTCAGGGCATCCTGCCAGATGTCTGTGAAGACTGAACGTAATGATGGAAAAATTTTAGTTCGGTATCCCACATCTGCACCAACACCAACATACTCAGGGTTGCTCCAGGGAAAAAAGAAAATGAAGAAGAAAAAAGATCTACGTTTTAAGTTTAGGGATATTATAAGGGAATCTCTGTTGATCTAGGTGC
CTGTGCATGCCAGGGAGGCCGAGCTCGCTCAAAGAGCAACCAGCCACCTCTGCAAGGTCTGGCCAGGGCTACAGAAGGCCCCCCTGGATGGTAATCCTGGCTGCGTTCTGCACCTGAACATAAAGTCCTCCTCAAGACGGCCTGTGGTCTGCCTCTAGGCAACCAAGAAGCCCGCAGTGCTACACGACCCCTGAGGCATGGACTAGAGCCCCAAAGGCAATGCACAACCTGCTCCTGAGCCTGCTGCTCGTTTCCTCTCTGTGGCTACATTTGTAGCAGAGTAGTTG
TTGGTTCTATATGACTTGTAGGCATGTCTCAGCAAAGAGTAATGGAAAATTCAAAAGACCAACAGGCCGGTAGGTAGGTAGATTATTGATAGCTAGATAGACAGAAAGGTAGAGATAGAGGGATAGGTAGGTAAGTAGATGATTGATAAATACATAGATATATAGAAAAGCAGATAGATGAATAGGTAGATAGATGATTGATAGATGGATAGGTAGGGAGGTAAACAGTTACATAGAAA
TCACCAGGTGGGAACAAATCCAAAGGTGCATACTCAGAACACTACTACAGCGATCCAACCCTGCTCCACCAACATAAACCGATGTGTCATTGGGTATAAATATCCTTATTAAAGAGATCAGATCTATTGATTAATGCCAGACTCATGGGTACCATATAAAACAGAACACTTTCCAAGAGATATCTGACAGTGCCTTGTACCCCAGATAGACGTGTGTTTATCAAGTCACACAGTGACTTGGAGACCGCCATAGTTTTACCCTGACCAAGACTGTCATAGAGCTTGGCTTCTAACCTCAGCAGAAGGCTTGCTCATGTCCATGCACTTAGTCGGTTTATTCTAGTTTCACGAAGTGGA
ATTCATTGTAGTTTTTCAGCTCCAGAGTTTCTGGTTTTTTTTATTATTTAATGTATCTGTTAAATTTATCTGATGAATTTCTGAATTGTTTTTCTGTGTTTTCTTGAAGTTAGTGAGTTCCTTAACATGGCTATTTTGAATTTCTTGTCTGTCAGATTAAACATCTCCATCTCTTTACATTCTATCACTGTGCCTTGCTTAGTCCATTAGTTAAGGTCACAATTTCCTGACTGTTCTTGATAATTGTAGATGTACGTTGATGTCTGTGC
GCTAAGTGCAGCAGAAGGGACTGCATCATGACTTTCATATGCTCATACCCAATTCCCAAAGCTTGGGAGAGAAGCTGGGAGGCTGTTGGGACAGCTGCTGTAATTGGCTGTGAGTGATGTCATTTTCTGCCAACCACATTCCTGCCCTCTTTCTGAGCCAGCAGGGCTTGCTTGGGACCACCTGGTCCAGTCTCCAACCTCCAAGTCAGTTCAGATACCAGGTTTTTATAAATGATAGAGTCCTACAAACATAAGGGATGATTATAATTATTACCTAATGTTTAATAAA
TCTTTATTTAGTTTTTTTCAGACGGTGTCTCGCTCTGTTGCCCAGGCTGGAGTGCCGTGGTGCGATCTTCAAGCAATTCTCCCTGCCTTAGCCTACCGAGTAGCTGGGATTACCGGCGCCCGCCACCACACCCGGCTAATGTATTTTTAGTAGAGATGGGGTTTCGCAATGCTGGCCAGGCTTGTCTCGAACTCCTGACCTCAGGTGATCCGCCAGCCTCGGCCTCCCAAAGTGCTAGGTACAGGCGTGAG
ACTCTCCTATAGGACGTAAGTTCCATGGGTGCAGTTCCTATATGTGCTTTATTCAGCACTACTGAATTTGTACCAGAATAGGTACTTAATAAATATTGCTGAAATCAATGAGTGAATGAAGAAATGCATGCATGCCTGCATGAATAAATGAAATAAAGTGTCTGAAGCAAGGGGGAGACAAGACAGAGAAAGTGGTTTCCAGAGACAGAATCTCAGCCCACCTCTTGAGAGGGAGATGGCATACTTGTTACATAAATGCTTCTACTCCCCACTCCTTTGTCCATGGGGCCACTAATCAATCACAT
CCCAGAAAGGTGAGGCAGGATGAGCACCTCCTGTCAGCCCTTTGGGGTGAGAGTGAAGAAAAGAGCTCCCAGCCCAGGCATGGAGCAAAGGGCAGGGCTGGGGATTGGTGGGGAATTTGTGGGGTGAGGACAGGAGCAAGCTCTGTGTCCCAGGGCAGGCCTGGAGGAAGGGTGTTGGTGGAGGGAGACTGGCTGTAATGCTCCGCAGAGTTCTTGAACCTTTGCTCCTCCTCATAGGCTCTGTTCCTCACCACCATT
CATGGGGTGTCCCAGCAAAAGGTCATCAACATACTGGAGCAATACGCAGCCTAGGTCTCTGGTGGGAAACTTCTGGAGGTCTCGAGCCAACGCCTCCCCGAAGATGGTGGGGGAGTTCTTAAACCCTTGGGGAAGCCGGGTCCAAGTGTACTGAGTAGTGACACCTCACTGCGGATCTTCCCACTGAAAGGCAAACAGCTTCTGGCTCTCAAGGGCTAATCTGATACTAAAGAAAGCGTCTTTTAGGTCCAAGCAGGTGAACCAGCTGTCCTCAGCTGGCAGCAACC
AGCTTAACCTCTCTAAGCAACTTCCCACTGTCCTTGGAAACAGCATCTACTTTCCTCGCCATGGCCTCCAAGGGCTTGCCTACACTATTTGACTCCTGCCTGTCTCGCTTCCCATGCCCTGCTGAAGGCAAGTGTTGGACACATCTAAGGGATGCCAGCCAGCAGGGTTGGGAGGGAGTTGGCATTTCTTCCCAAGGGGATGTGTGCTTGGGCAGTGGACCTGCAGACTGTGCCCATCCTATGAATGTGGGGAAAGAGAGCATGGCAC
GGGCTCAGAGCCAGCTGGGTTAGATGAGGGGCTGCCTGGGTGACCTGATTAGAGGATGCTGTTTCTTGATTGGCCACATCCACTCTGTCCTTCCACTCCTACTTGAAAAGGCCTTGGGGACATCAGAAAGCAGGCCAGAAGGAGGAAGCAGCACTGCATGGAGAAAGAGTTAGCGTGAAGCCTGCCCCTTGCCCACTGAACACCCCTGCTCAGCCCGCAAGCTGTTTCCCAGCTAGGCTTCCACCCAAAACATCCATCTGGCTTGATTGCTGGGG
CTAATTCACACACACAAAGATTCAGACTTGAAATAACAGCCCTCTCAAGAGTGCTTTCATTTTTTTTAAAGTTTGAAAGAACAATGTATAACCTAAACAAATACATCTCCACTGGTTTGACATGGCATACAGGGGAATCAAATTACTTAGCCAACAGTTAATTTCACCTCTGTATGAAGGCCAGGTGGCCAACAGTAATTTCAGAAGGAACTTTTCTTCACTGGGTGTCTGTTGTGCATAAACTTTATAG
CATTCTGTCCATGACTCGTAAGAGGTCTGGGAGCACGTGCACAGATGACAGGAAGCTGAAAGGACAGTGACTTGGGTGCCCAGTGAGGATTGAGGCAGAACACAGCAGGTTGCTTCAAGGTGTTTAATCCAATGAGATGAACATTTAGAGGGAGAGTAAAGGTCTTTCAGTCAGATGCCCCAAGCCACTGCGTAAGCACAGACTGGGGGTGACGGGGCTCGGCTGCAGCACAGGAGAAAGCACCTGGGCTTTGAATGAATCCTGGAATCACTAACCCACAGATTGTTGGACCCTGTTAATGAGATTATGATGTTCAGAAAGA
CTGAGCCTCAAGCATCCAACCACAAGGCCTCTGAGAGAGGTGAGAATTGGGCTGACAATTTTAGAGTGAGAATCATTTGCAGCATGATTATGAAAAACACTTCTTTGGAAGACTTAACCTGCAATCGTGCTTACTGTTATTAGAAAGCAATCAAGTTACCCTATGATAAATACACCGACTATATGCGGATATTGTACCTAAATCTACCTAAATTACCTTTAATTTTCACAGTACTCCTGTAAGAAAATGACTCTCTTTCTCAGTATTC
ACTAAAAAAATGAGAGTCTGGAAAAATTTTCTAACTTATTAGGATTATGTAAAAGTTTTTATCATATTGTTTTTATATTTATCAAGAAAAGATATAATCAATATATTTGATTGAATACAGGTATAACCAATAAAAAATCACAGAGTGAGAATATTTTAATTTTTGAAATGGAGGGCAATGTCATGATGTGACTATTCATAGCTATTTTGTTAGAGGATGATAGAAATGATACAACCATGAAATGAGGGGGGTAGAATGA
TGTGAGTTGGAAACTTAGAGCGGGAGGCCTGTAATTTGCTTTCTAATCATGGTCCTCTGGATTTATAGCTGCCTGTCTCCCAGTGACTGACAGGCTCTTATTCAGCCTCTTGTGGTGATTGCCTTGTGGATCCACAGAAAGCCGGCCCAAGAGGGCCAGCTTCCTGGGTACAGGGACGCTGTACCCCCAGAGAGGCAGTGTGGGAAGGGAGACGGCCCGGCTAGGCCAACGAGGATTCTCTTGGCTCACTGATTTCCTAGCAACAACAGAGGCAGAAAAT
GGCCTGAGGAAGCCTTGCATGGCTATGCTGGGGCTCGAGGCTGGCTGTTAGTCGAGTCGGCCTCCCCACACTTACAGATCCAGGAGAAGGACAATTCCTGGACTCAGTATCCCATCTATACTTAGGGGGAGATTGTAGGCTGTGTAATTCTTACGGTCCTGCCCAGGCTATGAGGCCAGCAGGCTGGGGGCGAGAGTCTAGGTAGGAGTGAGAGGAGAATTCCGCTCAGCCCTGGGGTCTCCTCGTTACTGC
CAAGAAAAAAATAAAATGGAACAGTATGAGCAAGGAAGAGAGTAGTTGGTGATGAGGTCAGAGAACTAACAGGGGGCCCGATCATGCATAGCTGTGTACATGGAAGTCTTAAGGTAAGGACTTTGACTTTTGCTCTTGCTTGAGCCATGGCTTGGGAGCCACGGGAGGGTTTCAGATAGGAAAAATAAAATGAAACTAGAGGTGAGTTTAATATAAAATGCAATCTGTAAAATCCTGTTCAC
TGAAGGTGCCGCCTAGTGATGGCAAATGACCCATATAGAAGCATCTCCTAACTCAGGCTGTGTGCACCCCAATACACACCACCTCTTATCCCGCAGAGACACAGATATCCCCAACCTTTAGCCCTGTCCCCCAGGACACTGGGGAGAGGGAAAGTCACATTCTCTGTGGAAAACTATGCCTGTTCCCTCCCCCACGCCCACCCCTGGGAGTCAGGCCCCTCCACCAGCCTCACCCACTGGGCCCTCATAGTGATCTGGCC
TGTGTGTGTGTATATATTGGGGGTGGGGTTTTTTTTTCTATGTAGAAACTAAGAAATTAGCAGTCTGACAAATATCAGAACAGTATCAGGAAAGAATGAGTCCTCTTCTGACATTTACTGTCACTGAATTTTCTATGGTTGTATTATATAGGCATGTCCTTTAGATCAACCATTCTCAAGTTTCAGTGTGAATGACCACTGGGGACATTTACTGAAAATCTGGGTGTTTGGGATTTGTCCTGGAGATTTTGATTCAGCAGGGCC
TTGATCACGAAATCTTAGATATAGGAGCTTGTTTTAAAGTTAAATTTACCCTTCAAACATTACAGCTGAGCTTTCCAATATGGTGACCACTAGCCATGTGTGGCTTTTGAGCACCTGAAAAGTGGTTAAATTGTGATGTGCTGAAAGTGTCATAAACACATTGGCTTTCATTCTTTAGAAGTTCCTATGACTTAAAGACATAAATAAAAAAATTAGCTTTCAAAAGCAAAAAAAGTCTTATTAATATGAAGATTGCATGTTGAA
TAAAGTAAGCGGGGAAGGCCTCGGGTTCTAAATTATTGGACGTCCGGCTTTCCATCCTCCTCATGAGCCCACTGCATGTCTGTGTCTCCAGATCCTCAGTGTCATGGAGCTGGACTCGTACCCTCTCTACGCCATCTACCTCATCGTCATTGGCCTCAGCGGTGGCTTCATGGTCCTGTACTACGTGTCCTTAAGGTTCATCAAACAGAAACCAAGTCAAGACTGGTGATTCACGCCAGACGTCTGCCCGCTGGTGG
TGACGCCTCCAAGCTAGTATCCACTGAAAAAGTTTCACTTCGTCCCTGCTTTTTCTTTTTTTTTTTTTTTGAGACAGAGTCTTGCTCTGTTGCCCAGGCTGGAGTGCAGTGGCACGATCTCGGCTCACTGCAACCTCCGCCTCCCGGGTTCAAGCTATTCTCCTGTCTCAGCCTCCAGAGTAGCCAGGATTACAGGCACCCACGACGCTGGGTAATTTTTGTGTTTTTAGTAGAGACGGGGTTTGCTATGTTGACAAGGCTGGTTTCAAACTCCTGACCTCAGATGATCCGCCCGCCTAGGCCTCCCAAAGTGGTGGGATTACAGG
CATTTGTCCTCAAAGAAGAGTGTTCTCTGCAACCACATAAGCCTTGAATTTGTTTTTTAATTATTATTTTTTATGTTTTATTTTTTCCGAGATGGAGTCTCGCTCTGTCACCCAGGCTGCAGTGCAGTGGCATGATCTTGGCTCATTGTAGCCACCTCCCGGGTTCAAGGGATTCTCCTGCCTCAGCCTACTGAGTAGGTGGGATTACAGACACCTGCCACCACCCCTGGCTAATTTTTATATTTTTAGTAGTAGTGATGGGGTTTCGTCCTGTTGGCTGGGCTTGTCTTGAACTCC
TGACCGATCCTCAGTGGAAGGCCCCAGAAGTGTCTGATGTGAGAACAGGGAACGCCTGCCTGTCTCCTGCAGCTGCAGTGGGATCAGGGTTAGGGCCCACTTGATCCCAAACCTCATGGTTTGTGGCTATGGTGACTCCACTGGGCTGCCAGCCACACCCTCCTCCCACCTGCCTGTCCCCGTATGGGGGTGAGAAATGTCTCCAGCTTTCTTGGGCTGGCCCAAGGTTCGAGGTCTTTCAGGATGTCTGAAACTTGAGGTTACGCTTTATGCAACC
GCCACAAGAAACTGGCATCTTTATAGTTACTTTATATTACAGAGTGTAATAAATTCTAGAAAGATGGGACTAATTATGGTAACAGACATTTTATACTCAATAAAAACTTTCCTTAATTTCACCCTTATGCAGGGAGTCTCAGTAGAGTACCTCTCTTTTGTGTCTTGGTTGGTATGGCATGGCACTAAGTGACATTAGATTAGCAACTGGGGAACAACTTTGTGAAACTGTTTATGGAAGTGAATTTTCAGAGTTCACGGTTGTGGGTTTTTTTCCTATCTCAGATCACCTAGCAACTTTAGATT
GAGCTGGGTCTGACCGTTGTATGGTTTGACCTGATATACTCCATTCTCCCCTGCGCCTCCTCCTCTGTGTTCTCTCCATGTCCCCCTCCCAACTCCCCATGCCCAGTTCTTACCCATCATGCACCCTGTACAGTTGCCACGTTACTGCCTTTTTTAAAAATATATTTGACAGAAACCAGGTGCCTTCAGAGGCTCTCTGATTTAAATAAACCTTTCTTGTTTTTTTCTCCATGGCTCCCTGTGTCCTCCAGCCGTGGCTTCATGCCCTGGAGTGGGTA
GCTCTTCTTTCTCCAAAGCCTACAGAGAGTCTGATCCATAACACACACCCAGAAAGACAGGATAGCTCCTCTATGAGCCTCAAGGGACCCACCCTTAGACTCCTAGGAGAGGCATGTGCTGACTGCAGTGCACATCACTAAGCTACTTCTATATGGGGTGAAGCTGAATCCTTCCCCAGTTTCCACTTCTCCAGAAGTCAGACCTCCCCGCTGCCTGCCTGAACACAGATGCAAGCACAGAGAGGTGCTGAGAGGGCATTTAGACAT
GCTTGGTGGCACACGCCTGTAATCCCGGCTACTCGGGAGGCTGAGGCAGGAGAATCGCTTGAACCAGGGAGGTGGAGGTTGCAGTGAGCTGAGGTCGCACCATTGCACTCCAGCCTGGGCAAGAAGAGCAAAACTCCATCAAAATAAATAAGTAAATGAATAAATAAAATTATACAAAAAATTGTGTGTTTATGTAGATTGAGAGGGAGATGAGAACAGTCAAATTCTCAAATGGCTTTTTGACCCAGAAAAGGTTAAGAGCCTCC
CAGGGGGCCCTATCGCACCAGGAAGCTTGTTTATTGGTTGCATTAGACCACTAAAGTGGAAGCACTGAGATATTCTGGAAAGAACACAGCTTGGGGGCCAACAGATCTGGGTTCAGAGCCTTACTGCATCACCTACAAGTTGTGTCTCTTTAGAAAATTTACTTAAAATTACTGGGAATTTATTTCATCATCTGTACAATGGGCTACTTTTTTCTGTGATTGTTGTAAGAATTGTAATAACTGTTAAATTGCCTAGCATGGT
AAAAAAAAAAAAAAAAGCCGAATTAGCGCCTAGGAGACACATTGATATACATTGAAGCTAGAATAACTTAAGGAACTGCATATGTGTTATCTTTCCTGCTTTAAGAGAAACTCATTTGTGACACCTGTGTAGCCAATAATTAGACAAGTCTATTCTAATCCTAAAAATCCATTTAAGCCTGTTTTCCAAAAAAGAGCAGTTGTCATTAATCATGAAAACAGAGTTGGCTTAATTCAGCTATGAATGCTTTCAGGTGAATGACAGCTTTTAAATG
GGCTTGCCTTGTTGGTGTGAGCCGAGCACGCGTGCTTGTTTCAATCCTGACCGCCGGTCAATTTGTGGAACAAGTCCTCATCGAGTGTTTCATTCTGGTCCTTGGAGCGGGTGGACAAGAAAATGTAGCCGCCAATGTACTCGTGCACAATCTTGCAATCTGCACTCAGGCAGGTGAAAGCAGTAAAGACGTTTTGGTCAAACTCGATGACCACCTGGAAGAGGAAGGCACAGAGAAGCTTAAACTCTGACAAGGAATGATGAAAAA
CCTGTGACCTCTGCAGTACTCCTCATCCTGCATTTGGTATCCAGGTGTCACCTGTCTGCCGTGTTCCTAACACTTTGATTCCTGTCTTGAAAAAAGCACCTGCTGCACCATAAGCCCTGGGATGTGGCAGCTGCAGCGGGCTTGGCTTTCTGAGGAACCAAGTGTGTCCACGTTGGGGGAACGTCATACTTGATACACACGTTTTTATTTGCACAAAGAAAATGCTATTTTTGGAGCCAGAATTTTCATGTCTGATTTATGGTGCTTTTCTTAAGAACCAGAAC
GGGGCCAGATGGCCACAGGCAGTGCCCGCCCCCAGAGTCCGGCTCGTCCCTCCCATTGAGGACTTGACCTAATTTAAAGAGTGTGCTGTTGTCCACTGTGTACGGTGGGTGGCGATTGCTGGACCCCAGACGCTTTCCTTGGAGCTTCAGGAAAGCCTGGGCCTCCCTGTCTCTGGCTAAGCCTGAGACTGCTGCCCAGTTCCTCATCAGAATGTCTGAGGGATGTTAATTTCCTCCAGGAGTCTTGCCCTATTGATTCAGTAGCTGATTCCCCCAGATGGCTCTTGCCCCTTGCTCTGTGGCTGATGACAGGGTTCCT
CCTGAAAGGGGAGGGGGACCGTGCAGTGCCAGAGAAGCTGGTTGTCCCTGTCAGTGGCTCTAACTGCACTAGGACAAGTGCCTGGGCATCTCCCAAGGACAAGAATGTGAGCGGACTCTGCTCCTTTACCCAGAGTGGGCAAGAGCCCATTTCTCTCTGAGTTGGTTTTTCCCTTCCTTCCGCCTAGACCTGGCAGCACCTATTCTTTGCTCTGGGTCCAGAGTGAGCTTGGGCCGTGCACATTGAACCAGGTGGGCAGCAGGTTTTGTGCTTGTTCTTTTAATTTTGTTTTAATTAGTAAAGCAACATGTGCTCACTG
AGGGGCTTGTTAGTTCTAGGCTAACAGCCCTCCCAGGCCGCTCTGAATCCTTTCAAGCACTTTTTTATTTTAGGTCAAGGAAGTTCGTAAATGTAAAGACTCGAGATTGTAGAAGGAGAAGAGGAAAGGGAGAAAGAAGCATTTGGGGGTAGTTGTCATTGGGAGGGGCAGCCAGGGACCTCCTATGGTAGATCCGTCAGGCCTGGTGGACATGCCCTTCCCTTGGTGTGGGGGACAGATAATGGAAGGTGGCTTTGAGCCTTGAAGA
CAGCTGATTCTCTCCAAGGTCTGACTTGGTCTTAGTATTTTGCCATCCCCCACAGGGCCAGCCTGGGAAGAAGGAAGGGGTGTGGACACACATACCTAGGGGCTCCACGTACAGTTGTGCAGGTTGTACACTGCACAAGGATACCTCATCTAAGAGGATGTCTTCTGCAGCCAACTGCAGATTAGCAGACTATGATATATCATAGATGGTATATTTATAGTGAGAATTGTCCGGCAGATGGCAGTCAAATGTCTTGTTCCAACAATATCTAGGTATTATGCCAGTTTGCCAACAGATGTCAG
CGGATGTATCCTAATGTCAAGAGTCTGTTCACCGATGCCATCAGCACCAAACTAGGGGCTGCACACTTTCCTAGTCTGCACACCAGTCACGTCAATTAGAGACTCCAGCCTCAGCCCGAAGGCCTTCCAGGGCCCCCTGCTGATGCCATTCTCACTGCCAGTCCGTCCCCTGGTAAAAGCAGGTGGGAGGGAGGTCGTCATCTGAGTTTGTCTTACAGAATAGCCTGGAATGGGGTGCACGGTAAAATGCCTGACCGGAGATAATGCTAGAGCTGTGGAACCTTG
CTGTCCACTCTGATTTCAAGGTCTGAGATACCATGCAGTGCCCAATAGGTGCACACGAGGCATTAGTAATTGCAATTATTTTTTTAAAAATTAATTTATGTGTATTATCTGTGAACAGCTACTAAGTTCTTAGGACATTCGTACTCACTAAGTTATTCAGATCTACTTAATGAGCAGAACTGTTAACTGTTTCCTTTTGGCTGCAGAAAAAAAAATGACTGAGACACTAAGGGAGCTACTATATGAACCAACAAAGTTGGGGAACCTCTGTC
AACATTTGCTCTAGGTACCTAGGGATCAAAGTAACTGAGCCTTCATGTCTTTTTTTCCACTAATTTAATACATCCATTAATTTTATAAGTATGGATACAAGAGAAATCATTTTTTTGTTGGTTTTTTTAAATGGTAGACTTATTTGCTACATCAGCTATAATTTTTTCCACACCCCTTTTTTAACATCAAAAAAATGTAAAAACCTTTGCTTCAATGTAAAGTATGTTGAACTGTTTCCAATGATGA
TATCTCCATTGACAGATAGAGAAGTAGAAGATCACAGAAAAATGTTCTAAGTAGGTAGCGCCAGAGCAGGACTGGAATCGAGGTCTTTGTGCTCTCCAGCACCCAGCCTATTGTACTCCAAAAAAGAGATGTGTGGCCAATCATAGATGGTTGGACAGACAAATCCTAACACACGTGAATGGCTGTGCTGGCTAAGAGGAGGAAGAGAGCTTTCAAGAAAGAAAAAGCTTACCTAGAGGCAGCAGGTTTTCTGAGGCATTGAT
GGTGCCACCATGGATTTGCTGCTCCCAAATCACAGGATTCTGCAGTGCTAGGAAAGGCTGCTGATGAGTAGGGGGTCTTGGGTTTTAATGTAACTCTTCCCTCTGCTGTGTGATCTCAGACACTCAACTGGCTTCTCTGATACTCCCTGCCAGGAGAAATCCTAACCTGCCTGGCCTCTAGGCGACCAATATATCCACAATACTCAGTATATCTGAGACAAGAATATTTTTCTGAAGAGTGAGGATGCAACTATACCCAAACAAT
CCGTGGGAACTGGCACGGGAGGTTGTGGTGGTCTTTGAGCCACATGGTGAATGGGATATTGAGAGAGGCAGATGATACTGTTTGGGCAGGAGTCCTTCCATGCCAACAAGTGATTGAAGGCTAGGGACAAACATGACGATGAGGTGGGCCCAGTGTATGGACTTGGGAGGAGATGGACAGACCCAGGTATGTACCCCAGCTCTGTGTGACCTGGAGCCAGTTGCTTAACCTTTCTGTGCCTCAGTTCCCTTA
TACCATTAGCCCCCATGATACAAATTAAACTAATATTCTTGAGACATAATTTATTTAAAATAGCTGAAGTCTTCAACTGAAGGAAAGGAAATACTTTTTAAAAAACATTTGAATATGTGATTATTCCTTACAGCAGTCAAAAGAGAAAGAAATAAGTACTTCTCAAAGATTCTAGTAATTAGTAAACAAGCCACGAGGTACTTAAAATTACCTTAAACCAGTTTTATTTTGTCAAATAGTCT
TCAGAATACACTGCTTCTCAAAAGAATGAAGGCTACAACAGCCTGAGTCTCTGTTTTTCACGAATTCCCCAGATGATTCTGAAACACACCAGCTCGAGACCCTCCACTGTTGCATGTTTGAAAGTAGTGGTTCTCAAACTTGTCTGCAACTAGAATCACTTGTGCAGCTTTTAAAACTCTCAGTGGCAAGACCGTACTCCAGACCACAAAACTCAGGGGTGGGGTGAAGGGGGCTGTTCATCAGTAGTGTAAATGTCCCCAGGTG
ATTTGCATTCTAATTAGATTATGACAGTATGGCCCAGATTCCATTTCAGATGTGCCAGTTCATGTGCATTTTCCATTTTAGTTTTCTGAAACAGAAACTTCTTGTTCTTTAAAGTTCTTGTTCTTCACAAGTTGTTTTATACTGAGGAAAGAAAAAAACCCAGAACATTGGGTTCAGACCTCTCCAGAGATGACAGTACTGCATTATATGAAGAAATAGAAAGAAAAGAGTATTATGAGTTTGCATGCACCTTT
AGGCTCTTGGAAGACCAGCCTCCATCTTGTGCTTGCATTCCTCTGGGGGCCTTCCGCAACATTTCTGATTAAAACTCCCACTCCTTGGTTCTAATCCTGCTCTTTGGCGCCACACAAAATACACCTGCTTCTTTTCAACATTCATTCGTTTGTTCATTTACTTGACACATCGCTGAGGTGCCTACTGTGTGCCAGTCTTTGAGCCTCGTGCTGTCGGCCCAGAGAGGAGCCATTCTCTTTCCTCCACTTAAGA
GTACTTATTAAAACACTCGTCTTTCTAACTGGACTGAGGACATCTTGAACGTAAGGACTGCCGATTTCTGTCTTCGTCCCCATTGTGGCTTCTGCTAGGGGCTAGAGAAATGCTTATTGAATGATCCTTGTGCAAACACCTGTTACCTTAGGTTCAGGGCATCTGCTGTCATTCAGTGAAGGTCTTCTAAATCTGTCTGTTGCAAAGCAAGGCTCGCCACAGGCTGTCAGAGTAACCATGGAGGTCGGACAGGACTTG
GCCATATTGTTACTTTGTCGCCTCTAAGTGGAGTCAGTTCTCTCCTGCCCTTCAGGAGGGAAGGTCATTGCAGCACCTGGGCCACTCCATTAGCAGTCATGGGCTCCGATGACCTAGGGCCTCTCATTTCCTCACAGCTCTCCCCAGAGCAAACACATCACAAAGGGCTCCTTGCTGGTGTCAGCGAGTCCCCCTTGTTGAGGGTCATCCCCTGGTATCTATAGGAAACAGCATCCTCTGTTGCTTCTCTCACTGCTCCCGCCCTCCCTCCCCATCTCT
CCCCTAGGATATTGTCATCTGGGGAAACTGAGGCAGGTAGGGGCAGAGCCTGAGTGAGGAAAACCCAGGTCACTTAGCGCCCAGTCCTTTCCCACTGCACCGCACTGGACCGCCAGCTGCTCTCTTAGGACCTAGCTGATGAAGCGGAACGTGGAACCACTTCTGTCCTCGACTTTACCCCACTTCCCACTCTAGATGGTAGAGAAGACCGTGGATCACCTGGGGACAGAGGTGAAAGGCCTGCTGGGCCTG
TAATTTTTGATTGTTCTAAATTTGGATGAATTGACCCTAGTTCAAGATATTATTGACTGGAACCCAACCAAAATAACTTTTGTCACAGATGAAATTATATCAGAATGGATATCTCTTGATATTATTTGAGAAGAAGAATGATACAAATTACCTGAGTTGTGACATAATATTGTGAAGCAAGGTGTCAGTGGAAATAATTTGACTTAATTATAGTATATTATACAAAATAATTCCTTCCTTCCTTCCTTC
GAATGAACCACTTTCTGACCTTTTAGTGAAGTCAAGTGCAGGATAATGCATGGATCATTTTCTTGATGATTTTATCTTGACACAACTGAATTTTTCTTAGGAAAGATTACAGCCAGACTTTTGGTGTTAAAAGTCTAAAGAAATACTTTTAGATTCACGAGTGGAAGTTCCTACATGTTTTTCTAGAAGATGTTAGGAGTCACAAGCTCAAAGACATTAAAGAAGAAAGGTCATTTTAATTATTCT
TCCAAAGTGTAACCAAGAAGGGAAAGGAAGAGAAGAGAACCAAGAGAAGGGAAAAGAGGATTTTATTTGGTTCGTGTTTGGACCTAAGAGAAAACCAGAAAGATTGCCCCTGCGGCTGAGGGGAGCCACAATATTGGCGAGAGATAGGAGAGGCCCCTCAGGGAGAAGAAAGCTTGGGGAATGCAGATCTCTCTTTAAGATTGATGACTTTCAGTATCATAAATCGGTAGAGCCAGAGAGTCCTCAGCCCTCGCCCCATTCCTTTATCAGTCACGCTCGCGCAAGCACTG
AGACACCTTCTATCTATCTCGGAGCCTCTGCTGCTCTTTCTGTATCCCTGGAATGACTTCCTTTTCTACACTGGGTGAGTCTCTGAGCTGGGATACTTCCTGGAAGGGAGAGCCGTTATCTGCTGGAGCAGTCAGCTGTGGACTCGCTAGGCTGTGTCTATGACTGCTGCACAAATAGAAGGATTTCGTTCAGCTTGGGAATTTTTTGTGTATTCTTTACCTATTATCTCATCTTGTTTCTAAAAAGATTCGCTGCATCTTGCA
CTCACTCTCGCCCAGGCTGGAGTGCAGTGGGGCAATCTTGGCTCACTGCAATCTCCACCTCCCGGGTTCAAGCGATTCTCCTGCCTCAGCCTCCCGTGTAGCTGGGATTACAGGCGCGCGCCACCACGCCCGGCTAATTTGTGTATTTTTAGTAGAGATGGGGTTTCACTATGTTGGCCCGGCTGGTCTCGAACTCCTGACCTCAGGTGATCCGCCCGCCTTGGCCTCCCAAAGTTCTGGGATTACAGGCATGAGCCACCGTGCCCGACCATCTTCCAAAACTGAGCTGTGATGTC
TTCCATAGCCAAATTTTAGTCTCAATATTGTCCCATCAGCAGGAAAACAGCCATTTGGTTCCTACATTTCTTTAAGTCACCTATTCTGTCTCCAACAGAGACAGTACTTAATTAGTAAGGGGATTTTAAGTCTGGAAGTTAACTGAAACCATTTTTCTAAGGGTAAATGCTTTAGCATGGGCCATAATAGCAGGATATAGAGTTCAATCTAGCATAACCCCTCCATTAAAGGGGCCTTCCCCAATTACACAGTTTTCCCTGAGATCCATTTTTTTTTAG
CATCATTACTTCTTCTATGCTCTTCTCAGAAAGATCAAAGACTAATACTTTCACTAATTCTGCTACTGCCATCTAGAAGGTGGAGCCAGGTGTACAGAGCGGAACATGAAAGTGAAACAGGAGGGTGACTGCTGAAGCACAGCATCACAGGGAGACGGTTAGGCCTCCGGATGGCTGTGGGCGGGCCTGACTGATGTCAGGCCTTCCACAAGAGGTGGTGGAGCAGCGTCTTCTCTAACTCCCCCAGGGAAA
TGGTGGCATGTGTCTGTAATCCCAGCTACTCAGGAGGCTGAGGCAGGAGAATCACTTGAACCCGGGAGGCAGAGGTTGCAGTGAGCCAAGATCGCGCCACTGCACTCCAGCCTGGGCGACAGAGCGAGACTCTGTCTCAAAACAACAACAAAAAACAAACAAACAACAACAACAACAACAACAAAAACAGGTGTTCACCTCTTATTCCCTTGAAATAAGTTGTTGAAAAATCCTGTTGTTCTACACAGCCCTGCTCACCAAAC
GTCTCCCACTACCTGGAGGAGGCTACTGGGGGTGGGGAGGGGCTTTGGCCAGTGGTGTGAACCAAAGGAGGCTGGGACTGACTCTGGAGGGAGTTGAGGAGGGCTTCCTGGAGGAGGTGTCCTCTGAGCTAGGTCTCAGGAATGATGATAGGGAGGTAGCTGGGGAGAACTCTGGGAGCCCCCTTTTTTCTGTGTTCCCTCCGGGCCTGGAGGGGCAAGGTGGTGACGGTTCCAGGTAGAACCCTCATGCCAGATTCTAGATAAGATAATCCCGTCACTCTGGGTTCAGGAGGGAGGTACTACGATTAGCCCGATTTT
TTTGTGGATAAAATACGCAAAAGCTGAATTTAAGTGTTCTTAATTGGATCTTTGAAGGTTCAGATAGAAACCTAGGGGGTGGCCTGTTGGCCAGGCCAGGTCTGAAGGGTGGAGTGGGAAGAGAAGTCTCTTCATTGGAGTATTATGTTCCCTGATATCTTATATTTCTAGCAGAAGAGGCTTTTTGTCATTTTGGGGCTATACTCTATGTTCTCTCTGGGGAAACACCCTACTCCATTTTCAGTCCAACCCTCCCACCTGGTTTGGGCAGGACTAGTTTCAGTT
CATTAATTGGAATTCTGCTGTAAGAAAAAGCTGTTTCTTCATCCTTATATATTTATGTATTCAATTATTTATTTATATTAGTAGGAACTCATGGGTATTTATGGGTTGGAATTTATTACTATCATTATTTCTTATAGTGCTCATTTTGTCTCAAAATTGGTCATTCAAAGCTCCTTCTGGTTGGCATCTGTGACCTTTCGACAGATCTCCATTATTTTTCAGCCGGCTCCTTACTTTCTGGCCTCACGAGATGCTCCAGGCTCCGCTTGT
AGAAAGGTAATCTGGGGCAATCCACTGCCAGGTGAAATCTGGGGACCCCAGGTCCGCGTGGAGGGTGTCGGGGAGGAGAAGGGGAGTGCGATGGGGCCGATATTTCGGGGGAGAGCGGGAAAACGGGGTTCGCTGCCAGCCCCCGCGCCGTGTTAACGCCGAGGACTGTTTCCCGCAGGTCCTGGTCCGCGCCAGAGCCCAGCGCGCCTCGTCGCCATGGTGAGTACAGTCCCTGCCTGGCGCCTTCCCGGGGTGGGCTCGTGGGGCCCCGGGGCGAGGGCGAGAGAGCCTCCCAAGGATCTCCTGAGGCCGGG
CCTAGCCGTCGCGTGGGGCTAGAAAAGGTCCTGAAGCAACTGAAGATTTCTCGCCAGGACTACACCCTGGTGTTATCTGAAGGCTTCTGGACTGACCCCACCTCCAACTGCCCGGCTGGGTGTCCGCAACAGGATCTACAGCTGTCCTATCGCAAAATTTCCTCATTTCCTATCCGCAAAGGCCATGTCTCCTATCCTCTCTGTGTATGCAGTGTTTGAGAATTTTTACAGTTCAGGAAAATAGTCCTGTTAGGAAAGATTAGCGAATGCCATAGTAA
TGAGACTTGCCGGGCACAGTGGCTCATGCCTGTAATTCCAGCACTTTGAGGCGGGCGGATCACTTGAGGTCAGGAGTTCCAGACAAGCCTGGCCAACATGGTGAAACCCCATCTCTACTAAAAATACAAATAGCTGGGCATGGTGGTGCGTGCCTATAGTCCCAGCTACTTGGGAGGCTGAGGCAGGAGAATCGCTTGAACCCAGGAGGCAAAGGTTGCAGTGAGTGGAGATCGTGCCACTGCACTCCAGCCTGGGCTACAGAGT
TGCAGTGCTCCTTACACAAATACAAAGGGAAGAAGAGCCAGCAGTTGAGGCTCCTCAGTTTTAGTGCTGAAATAATAAACAGTGACAGGTCAACAGTATCCTTAATCTGTCTGAGTGTTCCTCCGCCTGGGGTTGGTGTGGAGCCCCTCACTTTGGGGCAAAGTTAAGGGTCCTGTGTCTTTTAAAAAGTCCATTTGGTCAATAACTTTTCATTTAAGGAAGAGAAGATCGAGTTCCAAATTGCTTCCGAGGCTTCAGTTCTGTACCATTTAATGCG
AAGGACCACACGCTGAAGTCCCAGCTACTTGGGAGGCTGAGGTGGGAGGATCACTTGAGCCTAAGATGTCGAGGCTGCAGTGAGCTGTGATCACTCCACTGCACACCAGCCTGAGCAACAGAGACTCAATCTCAAAAAAACAAAAACAAAAACCAAGAAGGACCACAAACTCCCGGAGTCCTAGCCCATGGGGATAGTCGGATAGTCTCTTTCTCTTTCTCTCTGTCTTTTTTCTTTTTCCTTTTTTTTTTTTTTGAGATCGAGTCTC
AAGAAATAAACTGATAATTACTAACACCTATATAGGGCTTGAAAGTGCCAGACACTCTAAAAAACTGTTTTACTCATTAACTTGTTTAATCTTCCCAACAATAATTCCTTGAATATTATTGTTGACATTTTTCAGAGACGGAAACTGAGACAGGGAGCCTGAATGCGAACACCTGGCATTCAAGGATCCACGTCCTTTCCAGTTTCTCTCTATATAATGCATCTGAGCCTTGTTTTTCGACTCAATTATGTGTTGAACACCTGGT
ATACTAAAAAAAAAAAAAAAGAAATGGGGTCTTCCTATGTTGCCCAGGCTGGTCTGGAACTCCTGGGCTCAAGTGATCCTCCTGCTTCAGCTCCTAAAGTGCTGCGATTACAGGCATGAGCCACTGTGACTGGCCTATTACTATTTTAACAGTTCTTGGTTTGCTCTTCAGAAAACTGGGAGGGGTTTTCTCTTCACCTTGCAGAGTGAATCATCTCTGGCTTAGGAACCCCAAAGTGAATTCTAACTCCTGTGAGGTCCTGGGGCATCCAGAAAAGTCACTATGAAGTGATAGGAGGAT
TCCCCCCAAGCATTTTTGACTCATTTGTGCCAGCAGGCATTGTGCTAAGTGTGAGGAGGAACCAAAACTGGCCCAGAAGAGGTGGCTGTTGTGGGCACCTCACACGGCCCTCCCTGCTCAGCAGCCCCGCGGGGGTGCCGGGACCAGAGTGGGCCATGGCGGCCAGGTACCTGTGGGTCAGTCCTGCAGCTGGCGGGGCCTGCCTGGATCGGATCCCACGGCAGCCACTCGGGCTAGCGCCCCCTGCCCTCCGTTCTGC
GGGTATGTGCTGAGGGACAGTCCTCTCCATATTAGGGGCCACTGCTCCAGGTGCATAAGCTTCTTCCGTGCCATCCACCGGTGAGGCCTTGGGGCCTGTGGGTGTCGGGGGTCTCTCCTGCCTTCTGCCACCCGTGGGAGGTAAAGGCCTCACTGTGCACCTGGTGGGGGTGCTAGGCGGGCTACCACTAGGTCTACAACAGCATACACCTGCACCAAGTCGCCTTGCCACCAGGCTGCGTGAGAGAACTGGGTCAGTGCACCACGTGTCC
ACCTGAGGTCAGGAGTTCGAGACCAGCATGGCCAACATGGTGAAACCCTGTCTCTACTAATCAGTTGGGCGTGGTGGCGCATGCCTGTAATCCCAGCTACTTGGGAGGCTGAGGCAGGAGAATCACTTGAACCTGGGAGGCAGAGGTTGTGGTGAGCCGAGATCGTGCCACTGCACTCCAGCCTGGGAGACAGAGCAAGACTCCACCTCAAAAAAATTATTAGACCCACCTCCATTTCTATAAATGGCAATAAAGTCCAACATAACCATTATGGGAAAGTAAAATA
CAGGGTTCACGCCAAACAGTGTGGCTCTGGGGCCCCGGGCTCCTGTACACTATTCTGCATGATCTCTTGGCCTGGAGAACAGACCCAGGTGGACTGGGGCCATCACTCTGGATGCCCAAAAGATGAGGACTTCTTAGGAAGTTGAGCAGCGAGCACTAGATATTATTAATAGATGTCAATAGCTGCTCAGACATAGTAATCAAATGAATTCTAAGGTCTTGAATGTAAGGAGACTCACCACTTATCCTTCATC
AAAACACATCCCAAACACTCATAGTGTTGAACCATTTAGCATGTGGTTGCTTTGTATACTTCGTGAAATTGTGTCCAATCTCTGCTAGCCATAGATAAGATAAATCCTGGGGCTCTAAAGACTGCAAGCCGTTGCTGCCCTTCAGAGCTTTGTGACTCAGACACCTGTCAGGCTGCTGAGAAACGTGATCTAGTCACGTCAGCCCTCCCCCTGTCTGATCTCCTTCTTCTCTGGGAGTTCTCTGCGCGCCCCCCGC
GTGACTGACGTCTGGCCACAGGGGTACCCTGGGGTGGGAGCTGCCGTTGTTCACTACAGCAAGGTGGATGTTTTCATTATCATTGTACCCCCAGTACTCAGGGAGTATTCCGGGAGCATAAAGGACTCCTCTTGGGTTTCCCATCCTAATGGGGCTGTCCGTCCTGCCCCTTCCCTTATGGACCAGGATTAGGGAGCGTGGACTGCTGCACTGGGCACGAACAGGTGTAACCAGAGAAATTAGACACGCGGCCAGCTTCCCGGGCCTGGCCTCGTTGGAGACATCCCCCAC
GCACGTCCCGGTCCCTGACACCCAGGACACTGTCGTTACCGCCGCCTTCCTCCATCAGTGTGGTACCAAGGGCCGTGTGGTGCAGTGATGGGGGCACAGGCTCTGCCATGAGGCTGAAAGGATGTTTCCACTCCACCGTTTACTGTGTGGCGTTGGGAAAGTTACCTGACCTGTCTGAGCCTCAGCTTCCCCATCTATTACATGGGGTAATACGGCCCACCTCACTGGGTCGTTAGGGAGCTCATAGGCACACCGGTAAGTGCTTAATATTCACCTTCATCAGCACTTTTC
CACTGGAGTGCTGGGTTATTTAGAGGCAGCAGGATGCACTGGATTGGGAGTCCTCAGACTGGTTTGAGCCTGACATTCAGAATTTTCCTGGTGGTGTGATCTGGAACAAGTGGTTCCATGTCTGTAAAACAGAGATTATGATCATTCCTGCCTCAAAGAGCTCAAGCCCAGTTTGTAAACCAAAAGTGCTGCTTTCTGGGCATCTGAGGGTTCATCTTCAACCGCTTTTGTCCAAACCCTTGTAAGTAAAAATGTCTGCAAGATATAATCCCTG
TGTGCCTGTGCATTTTTCTGGTAGGAGTTTCTACAGTTTCGTCTGATTTTTCAGGGTTCGTGACCCAGAAAAGTCTAACTCTCTGATTTGTATAAGTTGAACAAGCATCAGAATATCAGGGGTGCAGGGGGCTTGTTAACAGGCAGATTGCTAGGCCCCACCCCAGAGCTCTGATTCAGCATGCCTGGGGTAGGAGGCCCAAGAATGTACATTTCTATCAAGTTCCTAGGTGATGCTGCTGGTATGGGGACCACACGGAGAACCTCTGTTCTAGAGAATCT
TTTGAATAGTACTAAGCTCTCTGTATACTGGCTTTTTCCATCTAATCACCAAGATGGCTAAGTGACGAATGAGGGGTAGCATATTCAGTGTGGATACCGTGGACAAAGTACTGATTCACAGCCTAGGCGGGACAGAGCAGGACGGTGCGAGGTTTCATCACATTACTCAGAACAGTATGTAATTTTAAACATGAATTGTTTATTTCTAGAATTTTCTGTTTAATATTTTTGGCAGAGGTTGACCGTGGATAACGGAAACTGCAGAAAGCAAAACCGTGGATAAAGGGGACGGCTGTACGCAGGTTAGTGAGTCACCTGGTGGAATTTTTCTGAAACTGCAGAACAGATCTGTTTGTTATTT
GGGATTACAGGTGGCTGCCAGCACACCCAGCTAATTTTTTTTGTATTTTTAGTAGAGACGGGGTTTCATCATGTTAACCAGGCTGGTCTCGAACTCCTGACCTCAGGTGATCCGCTGGCCTCGGCCTCCCAAAGTGCTGGGATTACAGGTGTGAGCCACTGCGCCCGGCCCCATTAATATATTATTGTTGTATACTCATATTTTTAAAATGAGAAAGTAGTGGGGTGATGTTATGATTGTGCCTGTGACAGTC
TTTTAGTGTCACTGGGTTTGTCCTCTCCACCCTAAAGTTCCGTAAGTGTATGTGTGAGTTTGGGTTTGTTTTTTACCCTGGCTAATTGAACTTTGGCTTACACTGGGATCTTGTTCATGAGGGGCAGTTGATTAGATTAGATTGGATTGGATTAGCCTCTCCCTTGTCCCTCCTGAGGCCCAGACAAGCCACACCTGGCCAGATTTTGCCTGTCGACACTAAAGTACATGGCTCCCCTTTTAAATTAATTGCAAACACCTCTCAACTATC
AGTTTATTTTGGATAATAAGTATGTGAAATTAATACAATCTTATACTATCTTCTTGCACCCGTGGCGTAAAATCTTCAGAAAAATATCACTGCACTATTGCTGCTGTTCATTTTTCTCCTTGTTGCTTTTAACATTCACAATAGTAGATTGGCTCTTTCCTTTTTATTTTATTTTATTTTTTTGCTATGTGAACATATACATAGCAGAATAAATATATGTATAAATCAGGAAATACAGCATCTATATATTTTTA
GCACATATTAATGTTGGATCAATGAGTTTTCACTTCTGGGATTACGGCGGATATTCTGAAGGTTAATCACTTACCTTATAGCAGAAAAGAAAATCACAGCAAAAAAAAAAAGGAAACCCCACATATTTTGGAAAGGGGATCCCACACCATCTTGAGTAAAAGGGATCAGTCAGGGTCTACTGGGCCATAAGACCTACCTCAGTGGAGTTCAATGGCATCCTCTCATGTTATTTCTGGAAACAGAACAGTGACAGCCCTGCAGCCCTTGGCCCTTAAGCATT
AAAAAAAAAAAAAAAAAAAAAAAAAAAAAAAAAAAAAAAAAAAAAAAAAGCATGCAGTAGATGCTTGAATGAATGGTTGAAGAAGCACAGGATAGGCCGCCAGACTTGGGGACTGAGGGAAGGTGGAGGGAGGAGGCAGAAAGTGAGGGTCATTAATGATCTTTTCATAAGGCCTTTGAGAGACTATTGCCAGGCCCCAGACCCCCTTTACAAACTGCTGAGCACTGCAGGGGGACTATTTGCGTCAGACTCAAGCCAAGA
CACTGCAAGCTCTGCCTCCCGGGTTCACGCCATTCTCCTGCCTCAGCCTCCCCAGTAGCTGGGACTACAGGCGCCCGCCACCACGCCCGGCTAATTTTTTGGGTTTTTTTTGTTTTGTTTTGTTTTTTGAGACGGAGTCTTGCTCTGTCGCCCATGCTGGAGTGCAGTGGCGCGATCTCGGCTCACTGCAAGCTCCACCTCCCGGGTTCACGCCATTCTCCTGCCTCAGCCTCCCGAGTAGCTGGGACTACAGGCGCCTGCCACCACGCCGGGCTAATTTTTTGTATTTTTAGTAGAGACGGGGTTTCACCGTGTTAGCCAGGATGGTCTCGATCTCCTGACCTCGTGATCCTCCCGCCTCGCCCTCTCACAGTGCTGGGATTACAGGCGTGAGCCACCGCGCTCTGCCGACATTTCTATCTTGGAAACGCATAGCAGCCATTTGTTTTTTTCGG
ACTCAAGGTCTTACCAGTAGTCATAGGTCTTGGAAAGAAGGAACACTTACTGAATCCCTAATCTGTGCCGAGATTTTCACTTTAATCTCTGCAAAGATGTTATAAATTAGGTCATAGTTTTCCCATTTTACAGATGAGGAAACTGATTACAGAACTTTCATAATTTGCCCAGAATCACAGTCAGTAAATAGCAAGGCTAGAATTTGTACCGAGAGCTCCCGGCTCTGAAACCTGGTAATATTGTTAACACAGAGGA
CAGGCTAAGACTTGAGCTCCCATAACGTTCTTGAGCTCCAAGAACGTAAGAAGGGGCAGACGGGAGGGACAGGTAGAATGCAATGGGGGCAGAGAATAAATACTTCCCCGCAGGGCCTCGGAGAAAGCATCCCCAGGAGGTAGCACTGCAGTGGGGTTTGCAAGAAAAGTAAAGATCCCCCTGTGAAAACCAGCCCCCTGGCTGAGGTTTTGCTTTATTTTTCTGAAAGTCAGGCAGCACTGAGAAAACAGAAAAGCCATCTTGTACAGGGGGTGGCCTACGTAGTTCCTCCAGACAACTGCTTT
ACTCCAGTTCTGGGTCTAACCCACAGCTTCCTGCCATGAGGCAGCCCACCTCTCCTTCTCTCCTCAGAGGCCCTAAGCAAGCCCTCTGGGGAAGCGCCAACAGTCCTTTCTTCCAGGCCAGCCTTCCCCTCCCTGCAAGGCACACAAGGCCAGGATGCTGCTGATTGAGCTCAAAGGCCAGGTGTCACATCTGTCCAGGCCAGGCCATCTTACCCAAAGCACAGCCCCTCCCACCCCATCTGCATGCACGGCCACAGAGCCTGGCCCTGCAGC
AAGAGTAAAAAGGGGCCACCTTCACCATTACAAGGTCATGCTTTCCTCATCACCCTCCTAGCCTTCCTCTGATCCCAAAGCCATGAAGAGTTCACTTGGAAGGACAGCTGGAGAAAAGTGGCTGTGGCAGGCGCATGGCTGAATGGTAAGTAGGCTGATGCCACCTGGAGAAGATCCTTTTTGTGGGAAGAGCAACTAAGGTGACCATCAGTCTCTGGCAAGTGCCTGCTCCCAGCTATATTCAGGTGTGCTCTAGCTAAATGCTGAGACCCTTTGGGTCCT
CGCTCTTCATTATGACTTTTTCTCTTTTTCCTCACCCTTTCTGCTTCCCAAACCCAGTTCTCCCACTTATCGTTGCCCACTATTAAAAACTGCTTTGTAATGAGAAAACCTGCAGTTTACAAGGTGTTTTCACAAACTTCATCTTATGTAAGCCACTCTCACTGCCTTTTCTCACTTCTCTTCCTCTTCCAGAATGAGAAGAAAAAAATGGAAAAAACAACAAACAAACAACAACAACAAAAAAAAACTGAAAAAAA
CCTAATAGAGGAAGAAGTTTACCTCTAAGGTGGTGGTCTTCCCTACCAGACTGGGTCTCCAGGCACAGCTCTCTGCCACCTTCTATTAATCTCATTGTCACTTGACTTAGAGCAAATACAAAAAAGTGGTTAAGACCCAGCTAGGAAAATGGGTCAATGTACGGAATTAACCTGAAAGAAATTTGAGGAGTTCTTTGTTTGTTTTCAAATTCTCTATTGCTTCTGTGCATGAACTCCATGTAAAATTGCAGTAAGA
GATAGCTGCAACATTACCAGTTCAATGTCTATGACGCCATAGAATCTTGGTGCTACAAACAAATGCAGATTTGTACCCAAGAGAGTTGAGAACCAGTTATCTTCGAGAATAAGAGAACGCAATCATGCATCTGAAATGGTTTGGATTAATGATTCTCGACTGTTTTTTGCTGGCTGCTTCAGAATCAACGGAGGTGCTTGTCAGAAACCCATGTCTTGGATTCCAGCTCAGAAACTCTGATTAAGTGTGTCTTGGGCTGATCTCCAATATCTGTATTTTTAAGAACCCA
TCCGCTCAAGAGTCCATTCCATCCCACCTGGGGTGCTCTGTCCATGCGACCTTGGGTGAGTCACTCCCCTTCTCCCGTAGGGGCAGGGGGCGGGAACAGGGTTAGAAGGGCCCAGCCTGGCTGTACTTGTCTGCAGTTCCTAAAGTCTGCCTCCGCCTGCTCCCGCCTCAAAAAGACCCCTCTCCACTGCCAATTCGGTGCCTGAAGGAGGAGGTGGCCCAGAGACAGTGAGGCCACTGGACTTGGGCGAG
GTGAAGCCAGTTCCTGGCAGGCCAAATGTGGCAAAGAACCATTCAGTAAAGCAGCCAGCCCAGCAACACAGGCCCAGGAGGCAGCTTCGGAGCTGGTTCAGCTACAGAAGGTCTGAGACGCCTCTTCCAAGCCCCTTTAGGAAGCCTGACTCTCTGGCTTTCAAGCTGCCTGCTGTCCCCAATCCCTCTCTTTCTGGTGCAGACACTGAAGAAAACGGTTGTCTCTTGTTTCCTGCCTGGAGCAGCTGGGGCTACTTGA
AAAAGAAATACGTAAACAAAATATAAAATGATAAAATCTCTCATTCAAAATGTCCAATTCTCAAATAGCCATAAAGTTTCACGTGTCATTTAACTCTTGTTGAAATTCGCAACCTTGAAAATGGCACTCTGACCTAAAACAAAGACTTTGACTTATTGGAAAATAAATTATACAGTCCACAGCTAGCAAGCAGGTAACAAACGAAAAAAATATGTCTAACATAAAACGGATTCCTCATGTACACATTTAAACAT
TCCCAGTGCATTTGCTACATTTCCCTTTATTTGAATCAGCTCATTCTATATCTTTTTCTTCCCAAGTACTTTTCAAACCTATTTGTCATTTTATATTCCCAATGGACTCATAGCAAAAATTTTAACAATGTGAACAATTTGTTTTTAGTACACACTCCATTTCTGCTTTCATAGCCCCTCCATTCCCAAGCAATGTTCAAGATAGGCTGTTTTAGTGTCTCAATGCATGGAGCTCACCTAGCCTCCCCTTGAGA
GGATTCTCCCATTAACAAGTAGGCATTATTACCACCCCCATATTCCAGATGATAGAGCTGAGCTTCAGAGGCTGAGACACATGCCTAGGTATAATAGCTGGTGACAGAGCTCCAATCTAGATCTTCAAGTTCATAATCAAATGCCCCTTTAATACACTACGATACAACCTGTCCTTGGGAGAAAAACTCTAGAGTTAGTGGAGTATTCTCACCGCTCCTGCTCTTTCATAGTTAGGGAGGGA
CATGCCAGGCACAGCTAATTTTTTTTTTTTTTTCAGTAGAGACAGGGTTCCTCGGTGTTAGCCAGGATGGTCTCTATCTCCTGACCTCATGATCCGCCCGCCTCAGCCTCCCAAAGTGCTGGGATTACAGGTGTGCGCCACCATGCCCAGCTTCCCTTTAAATTCTTTCCTGACATACAAGTCTGTGGCCTGCGTCTCTGAGCACAGGGTGGCTTTCCTGGAATCCTGGAGGAATGGAATTGGGGGATCCAGTCTTGTCCTCT
TTCTCCAGTCCGGGAGTCGCGGGGACCTTCATGGACTCTCTCGTGCTCCGTAATGGGAGGCTTCTGCCCCTAACAAACATGGCCGCCCACTCTGTCCCACCCCGCCCTTTGGCTGGTATCAAATACTAGACTACCTTTCATTTCCGGGTCACTGTAGATGCGATGGCGCCGATTCCAAAGACTGTGGGGCGGATCAAGCTAGGTGAGCGGTATGACAAGACCAGTGGGGGTCTAGGAGGGCAGAGGCAGCCCCTCTTGGGTCCACCTGTGGTCTGAA
AAATGATGTTACTTTATTTTTCAGTTTTTTTCTTCTCCTTATCCAGGTTTACATCCCCACCAGACACCAGCTCCTCTGCCCAATCCAGGCCTCTATCCCCCACCAGTGTCCATGTCTCCAGGACAGCCACCACCTCAGCAGTTGCTTGCTCCTACTTACTTTTCTGCTCCAGGCGTCATGAACTTTGGTAATCCCAGTTACCCTTATGCTCCAGGGGCACTGCCTCCCCCACCACCGCCTCATCTGTATCCTAATACACAGGTGAGA
GAGCCCGAGGAGCATTTAACCGGGCGCAGCCCCAGGATGCAACAGCTCTCATACAATTGGCCAGGAAGGCGTTCAGATGGTTTGGAAAACACCTGCTTCTCTCTCTTGGCTTCAGTCTCTATTTGCTCTCTTCCGGCCAGTGAGCAATGGTCAGGAAAAGCTCAGGGCCAGGCTGCCGGGGAGTCTGGACATAGGGGAAGCAGCTGCTAACCCCAGGGCCCTGAAGAATAATAACGTCCAGGCCCAAGAGCGCAG
CCTACCCATTATAAGTTGATTGTTATAACTGTTTCCTGTGAGTTAGTCTCACCATTTTCTGTCATTGTAGGTATCTGCTTAATATGAAATCAATGCATCTTTTTAGTCATTTTGTAGAGAAAAATGCAAAGGAAGTTGGCCAGTGCCCAGCCAGAAAAGGAAAGAGCCTTAGCCAAGTAATTTGGGGAATTTCCAGGCCCACTGATGAGTCCATTCTGGTGCAGACATAAATGAAGGAAGTTGTAGACAACAGTTGTCAAGTTCT
GAAAGAGTTGTTGAGGACAGGGTCACAGAGAGAAAGGAAGGACAAAGAGGGAGGCAGAGAGAAGCAGAGAAAGAGAAAGCAGGGAACAAAAGGGTGAGCCTGCAGGAGGTGGAGGGGGGCAGATGGCCTGGGTGAGGGGACAGCAAAGGCAGGTAGTCCTGGGACTCAGGAGCCATGGGAGTTCTTGCACTCCAAGGCTGTGACCTCCTTAAGGCCCAGCGCCATGAAAGCCCATCACATGGGGACACGCAGGCCTCCCTTGTGGCTGGGTTGCTGTGTGGAGCCTCTGGGTCTGT
GCTTATGAAAACAACCCATTTTCTACATTCACAGCAGAGCGGTTTCAGAATAAAAACATCCATTATAAAAACTGCTTGAGTTTGCCTGTAATCCCAGCACTTTGGGAGGCCGAGGTGGGCGGATCACAAGGTCAGGAGATCAATACCATCCTGGCTAATACAGTGAAACCCCGTCTCTACTAAAAGCACACAAAATTAGCCAGGCATGGTGGCAGGTGCCTGTAGTCCCAGCTACTCGGGAGGCTGAGGCAGGAGAATTGC
AGAAGTACATCTAACTGCCATTAGAATAAGAATAAGGATGGGCCGGGCGAGGTGGCTCACGCCTGTAATCCCAGCACTTTGGGAGGCCAAGGAGGGCAGATCACGAGGTCAGGAGATGGAGACCATCCTGGCGAACACGGTGAAACCCCGTCTCTACTAAAAATACAAAAAAATTAGCCAGGCGTGGTGGCGGACGCCTGTAGTCCCAGCTACTCGGGAGGCTGAGGCAGGAGAATGGCGTGAACCCGAGAGGCGGAGCTTGCACCACTACAC
GAACGCTTCACCATGAAAATGTTAAAAGACATGAAGGAAGGAGTTAAACAATATGGACCCAACTCACCTTCTATGAGAACATTATTAGATTCCATTGCTCCAGCAGGAGTTGATGTAGTTACAGAATATGTGAAGGCTTGTAATGGGATTGGAGGAGCCATGCATAAAGCTATCCTAATGGCTCAAGCAATGACTGGGGTTGCTTTAGGAGGACAAGTTAGAACATTTGGGGGGAAATGTTATAATTGTGGCCAAATTGGTCGTCTAAAAAAGAATTCC
GGGATTCTTTCCCTTCGGGTCTCTGATCCAATCAGCGCACACCTTCTCCAAGGATTTCCCGCTGTGGCTGGTTGGGGTAATCCTCATTCAGTGAATTGTCACCTCTGGTTCCAAGAGTGTATTTCCGGAGTTTTGTAAAGTCTAGGGCGGCGTGCCTATTCCAACTAGTTCCTCAAGGAATGGCCAAGAGGACATGGCTGTCCCTCCTAGAGCCCTCTGCTACTTTTCAGGCCTCATTATACTCTCGCAATTTCCTTTCCTTTTATCTTCTCCCTGATCTTCTCCCTAAATGTTCCCAAATTTA
GATTAAATGTTGAGGGTCTTGTAGAGTTAAATTTCAAGATAATTCCTCTGTGTATACTCAAGCTCACGCAACTAAAAGAGATCTTGACTAAAATTGGCAGCCAAGATTCTTAAGGCTTCCTTCAGCAATTCAATAATTCACTTACGTGTACAAGGAATCTTTCAACATGTGGAAGTATTTTCAATACATTATATCATGTGGGGTTGTTAAAAAAGCTTTATACTTGGAACTTACTACTTAGTATTTGTATA
TTTAGATGACCAATATTCTGTTGCTGAACATTTAAATGTTTCCATTTGTTCAGTGTTATAAATTATAGAAAGAATCAGAATCAGCACTTTCTAAAGCCTCCACTCTTTTTAAATGGGAAAACAATCTAATTTAAAACTTTGTGAAAATGGAAATGTTTTATTTCGCACCGTCCTATAGAGTAGCCACTGCCCTCATGTGACTATTGAGTTCTTGATATGTGGCTGGTGCAACTGAGGAATTAATTCTTTTTATT
GCAAGCTTAAAGATTGCAGTTGCTAAAACACACCATGGAACAGGGCAAATGAATTTGCAGAGGAGAAACAGTGAGTGCCTGGGCTAACTCTGAGAATAAGTGTGTCTTTGCCATTTGGGATAGAGACATCCTTTTGGTGACCCTTTCGTGAACAGCAAGAATCTCTAGGACCTTTTGGCACCTGAAATTCATCCTTTCTTCCTTTGTTCTGCTATTCGAAAGCGCTCTTTGCTTTAAAGTGCTACAGATACTCG
ATCTGCCCGCCTCGGCCTCCCAAAGTGCCGGGATTACAGGCGTGAGCCACAGCGCCCGGCCCATAGTTTGTATTTTTATAGAACACTCTCGTTTAGAAATAACTTACTTATGTTCATTTAATCCTTATAATCTCTGTTGCCGAGATGAAGAAATTGTGTCTCTCAAATGGTGATTTGAACAAAATCTCACAGCTATCAAATCCAAAGGATTGTTTCAATTCAGTGTGTCTAACTTATCACTCAGTGTTTTCTTCCATAACTG
AGAGCTTGTGAGCAGCTGATCCAGAATCCAAATCCCAGCAGTCAGACTCTGGAGCTCAGGCTATTTGTCATAGGTTGAAAACTCATGAGCTCCAGCCAAATCCGATGCATTGTTATTTTTTTAGATTTTGCTTTGAATGCTTGATTGTTCTCCAGCTGGATGCTAAATACAAATGCATTCATCATATCCCCCAACTAGCATACCAAGTTGTCTTACATTATTAACTGTTTAGCTCCTAAAGCAGATTTTCAGATTTACCAGTAAAAATACAGGATACC
GTCAGTGGAGCCATGTCAGGAGCCTGGCCAGGCCGCACCCCTTGCTGTCTCAGCAGATGGGATATAGGAAGCTCCTGGGCTTAGCTGTGGGAAGCCAAGTACCCTCACCGGCATGGGACATGAGGGGCAGCTAGACTTCACCCCCTTCCCGCAGACCTGCCTCCAGAGCAAGGAGAATTCTGCCTTAATCTGTTGGGCTCCAGTCTCCGGGTTGAATTCCAGTGTATCCCACTGGGAGTGAATGGATCATGAGGTGGGATGGCCCCATCTGG
TTTAGGCACTCGCACACAATGTCTTACATACATCTGGGGAGGTTTTCTGAGATGCCTTCCCTCAAGAAGCCACAGGAAAACAAGTAAAAGATGTCATCTCTAGTTATTTACTATGTTTAGTTTACATGTCTTAACTCATATTTAAACATCATAGAATCATAAACCATTGCATGAGATTAAAATAAAACTTTCTTCTTACTTTCCATTTAGTTACTTAGTGTACTCATCAAGTGCATACACAGCTTCTGGTAAACA
TGGTGGTATATAGTACAAAAGGAAACTTCTGTGTTTAGTGAGAGCTCTGTGTCTTTTGCTGGAAGATGCTGGTTTATTTCAGAAATTTAGAAGCTGGAAATATACTTCAGACATGTTTTCCATCCTCACGGAATTTGTCTCTTGCTTCCTGTTTGTGCAGCTATTGTGACTGATGTTTTCCAGGGGTCCATGAGGATCTTCACTAAAAAGCTTCCCCATCCTGATCTGGTGAGTTAATTGAGCCTGGGTCTTGGACTGATTCATATTGCTTGAGGGGACGTAGGGGAGATGAAGAGATGCTCA
GCCTCCTGAGTGGCTGTGATTACAGGCGCTTGCCACCACGCCCAGCTAATTTTGTATTTTTAGTTGTGACGGGGCTTCACCATGTTGGTCCAGGCTGGTCTCGAACTCCTGACCTCAGGTGATCTACCTGCCTCGGCCTCCCAAAGTGCTGGGATTACAGGCGTGAGTCACCGTGCCTGGCCCTCAGCTAAGCTTCCTAGATGGTCTTAGAGCTTTTCTTTTTTGAGATGGAGTTTTGCTCTTGTTGACCAGTCTGGAGTGCAATGGCATGATCTCAGCTCACTGCAACCTCCACCTCCCAGG
ACCCCCAGTTGCAAATGCTAATAAGTAGTTCAAATTTCTAGATTGATTCTCTAAAAGTTTATGCAAAAAAGAAATAAAAAAGAAAAAGAAAAAAGAAGGAAACCAACAACTAACTCTGTTTCTAAGATTTTAAAGCGATAGGCAAGTCGAAGAAGCAGAGATTTATTTGGAGAGAAAGCTCCTGAAACCGACCCAGCCTTTGGAAGACCAGCCCGTCTGCTTAGAAGTTGGGACTGTTGATTCCTTCAATTAATGAAATGCATTTGGTGTTTTTAATCGTATTTA
GTATCACACAAACCTAGATGGTATAGTCTACTTCACACCTAGGCTATATGGTATAGCCTATTTCACTGAGGCTACAACCCCCTACAGGGTGTTACTGTACTGATACCCTAGGCAATTGTAACATGCTAGTAAGTATTTGTGTCTAAACATATCTAAACATAGAAAAGGTACAGTAAAAATATGGTATCATAATCTTATGAAACCACTGTCATATATGTAGTCCATCTTTGACTGAAACGTCATTGTGTGGCACATAACTATGTGG
ATACTACAACAGCCACAGAACAAATGCATTGAAACTGAGAGAACTGGTAAGAGGCTAGATCTAGTGTAAATCAGAGAATGGGCCTCATAAAAGGAGCAGTTTGGAGGAACCTAATCCTTCACAGTTTGTCTAGCAATTTCTAGGTTCAATCAATTGAGGGCTTAACTGGTAAACTCAAGTGGAAATTTTTTATTGGCTCCTGGTGATGTCACTCCTGGTGAGTGTGGGAGAACTGGTTTTCTAGGTGTGGGGATTCTTTATTCTCTGAAACACCCACTAGGAAACGCCCTGAGGCCTTTTCACCTT
AGGTCTGCAACCTGGCAGGCTGACAATGGCAATAGCAGGGACTCCACATCAATCGGCCTCTTTACAATTTGTCGCCTGTTCCCACACACACCATTCCATCTCAAGACTCAAGAGATGATGCCCAGATAGTGAACAGAGGCTCAGAGAAGTCAGGGAGCTGCTCAAGGTCACACACCTGGTACGTGACAAGGTGAAGATCCCTCTGGGCTTGCCTGTTGCCAACTCTGGGGCCCTGGCATTTGGCCAGCGGGAGAGGCAGCAT
GAAATTGTTTGAAATAGTGGGAAAAAAGCAAACAATAAACTGGCAAAACCAAACTAAAGACTACTATACAACCATTTAAAAGAATGAAGTCACAATATGATGACATTGGAAGGAGCTCCAAGATTTAGGTGGTGGAAGAGGGAAGGCCAAGTTTCAGAAAATGTGCACAATATGATACCACTTATGTTAAAATACAAAGTAAAACTACAAAAACTGAAAAGGCTTGGAATGGTTACCTCTTAGGAGGAGAATGTGATGGGGGA
CATTTTACAAATGAGAAGACAGGCTAGGAGGAGTGTAGAAAGTTGCTCAGGGTCCCGTAGCTATTAAATGGCAGAGCCAGACTCATCCTGCAATGCCCTTCCTTCTACCCCAGACTGAATCATTTTATGCAAAATATAACAGGACTCAGGGATGCTGGAAACAGTACCCTTCTTTATTCTATTAAAATCAAATTAGATCTGACTCCGCCTCTGGCTGGGCTGCAGAAAACTTCATTCTGACTTGCTTTTGGAGATG
AGCTCATATAACTGTTAAGGGGGATCAAAGGAGGTAAAATGTTGTGACAAAAGTTGCATAACACAGTGGAGTGTATTTCATTCATTCCCAAGTCTGAACTTATGTGTAGAATAATGCCACAATCTATGGCCCTGTGTCCTGAAATGCCCTTCCTCCAGGCCCTTTTGGAGCAAGAGCTCCAAGGGGCTGTTCCCTCAGATAATAACCTAGGTGATTGGAAACCTTGACTAGGGAGCACAGACCTGGAGGTCGGTTCCAGTGTGGGACAGT
GGCTGGGTTCCTTTCAGCTCGAGGAAGCCGTCTTAGGAACTAGGAACTGGGCCCTACACAGGGGCCTCAGCCCCGAGCTTCACATAACTTATCTCCTACAAATTTTACCACGTGCATGGTGATCTGGGTTTGCAGTCCCATTTTACTGCTGAAGAGACCCAGAGACGATCACAGCTCTTAAACGGCATTTGAACCCAGGCTGGCTGGTGACAAAATGTGGGCTTTGCCTTGCATGGCCAGATTTCT
GCTTCCCAGCCATCTGGCAAGATTTTGGGTGGAAATGGAGACTAACCCAGGAGAATGTGCATGGTGTGTGCATGAATATTTAAGAAAACCAGAGGAGGAGGAGGAAAAGTCAAGTCTACCTGATTGGCCTCTGCCCACCTGTTCAGCCCTAACTCTTAAGGCCCCTCCCCTGGCTCCCCCACGATATGCCAAGCCACCCGCAGGACACATTGGTACCTTAACTCTACGACACCCTCCACCTGGAATGCTCTTCTTCATTTCT
GGGCCTGAGCCCGCTTCCCACCCTCCCCTGCAGCTCTGCCCTGGGGGAATCTGGACTGAGTTGGTCCAAGGAGAGGAAATCCCTTATGTCCCTCTGAGGTAGGCTCCTGGAGACTTAATGGGAAAGTCCAGGAGGTGGAAAAGGGAAAAACTGCTGGCTCCAACCTCTGTTCTGCTAGTGAGTTTAGTCTTTTCAGTCAGACTTTTCAGGGAGTGGATTCTGCCTTTTCCTCTTTCCAAATGTTACAGATGGAATGGATAACACTATA
CATGGAAAATATATTTCAAAAATTAGACATTAGGCAGTATGGGTGAAACTGTCCAGAGACATACAGCTTTCCTTACCACTTCACTTATCCAGTGTGATTGTCATGGCTGGGTAAGCAAATTTAAGGAAATGCTGTTTCCTAAAAGTGGGATGGTTTTCATACAGCCCTATCAACACAGCCATATTTCTTGACATTGTCTGTGCAACTCAGCACAAAATAAATGTTAAACAGTATAAAAAAAGGATCACGC
GAGCTTGTTCTCTGGGAATTCGAGGCCCTGCAGGTCGGAGGGCGGGGTGGCGAGGAAATGGGGCCCCAAATATATATTTTAAATTGATTGCTTTTCAGATTTCATATTGGGACTTCCCTCCTTTAAAAGAAAAAAAAAATCACAGAAACCTCCAATGTTGTCTGAAACAGTTTTCGTTTTTGTAATAAAGCTACTTAAACATGTACAAACAAAAAATCAATGAACTCCTTGTACTGATGATAGCTCCCATACAAGGA
CATTTGATGACATGGAGAACGTTACACGGAGAGAGGCAACACTCAGGCAGTTCCTGGTACTGTCTAAATGTAAAGAAAGCCTTCTTTGCAGGCTCCGGGATCCTTTCCCCAGTAGACATACTTGTAAAAAGTGAATGCTAACGTGTTATTTGAATGCCATTTTAAGTGTGGGGAGGGTGTACTGAAAGGCTTCGTGCAGTGTATGCTTCTGTAAAGTGAAGAGCCACCTGCAGCGAGTGAGGACTCCC
GGGGTTATAGTGAGGACATTCTGTGCGGAGGCACTGGTTCTTGCAAAGGCATGAAGACATAATAAAACATGGTACGTACAGAAACTTTGAGTGGCTGGCTATAATTGGAGTTTAGGTGGTAAAAGGGGGCTGGTGGAGGAGGATGCTGCTGAGGGAAAAAGAGGTCAGCTCATGGAAAAGCCCCTGCATGCCTTGTTAAGAAGCTTGGACTTTAACCTTAAAACAGTGAGATGCATTGTAAGATTAAACAAGGATAACATGATCAGATT
TCCCCAAGAATGTGCCTTATTGCTATTAGTAAGAAGTCTTTCCTCAGTTTGAATGAGGGAGATCCAAATGATGTGAAAAAAAAAAACTCAAACTCAAGAAAGAGTGAAGGCTGTGAGTGATGTAGGAAAAAACAAAAAACAAAACAAAAAAAAACACCCAGCAAAGCAAATTTCTACCTTTGGCAAGAGGGGAGGAAAGAGTGATGAAGGCGCCAGTCCTAGGGCAAAGGGCTCTTGCTTCTGTGCAGTTATTACTTA
CCTCCTCACCCCACAGCATATTTCAGTCTCTTCTCTGCCAAACTTTCCAACATAGCCCCAGGAATCAATCATTTGCCTCAAGGGCCACCGGGGCTGTTGTCCTTTGAGTGTTTTTTGTTTCAAGTTTTCATCAAAATAACCCTGTTAACCACGGCTTCAGGCCTTTACCAAATGGTGTGGCAAATCAATTCCATCATTTATGAAGATCCAGATAGATACTGCTTTTCATTCAGCCACACTGAGATGATCCTTGTTTTTCCCCTGCTACCATCAAGTTAGGACACTTTGGT
CCCGCCACCATGCCCGGCTAAATTTTGTATATTTAGTAGAGATGGGGGTTTCACCATGTTGACCAGGCTGGTCTCAAACTCCTGACCTCAGGTGATCCACCCACCTCGGCCTCCCAAAGTGCTGGGATTATAGGCATGAGCCCCTGTGCCCGGCCCCTTTGAGGGTTGTGTTTTAACTTTCCAGCTGAACAGCCAGGTCCTGGAGAGAGTTTTGGATTATCCCCTTGGTGAATTAATTCCTTCATGCGCCAGCCTCCCGGAGGGTCTTCTGTGTGTCATGTGAGCCAATCCCTTAAGTAA
GGCTGCCCTGGAGCAGGAGAGGCCAGGGCAGATGTGTGTGACTCTTCTCCCTCCCTCCCTCGATTTGTGTTCAGAAGTAAGTATCGTCATAGACTGACAAGGCTAAAATGAATATCAATCTAGTCTCGAAGAAGGAGTTCAGGGAAGCATGAATGGGGGAAGCGGGGAGGAAGCGCCATTTCTTTCCTCCTTAGAGTCATCGCCTCCTGGAAGTGGCAAGATGAGACGGCCAAGGCATAGGCCTGGGGCCAGCCTGGCTTGGCTAGACCCTGACAGTTTTGTCAAAGCAGGGAGGATTT
GGCCCTCTGGGAACAAGCCTCGCAGCCTGAGGGCAGGAAGGTGAGGGCTGCAGGCGCTGCCTTCCCAACCCTCAGAGCTGCGGGGGCACAGGTGGGGGCCGCCTCTCTCCCCGCTTCCGGCAGCTTCCCCTCCACCCGTCGGTGCCCTCACCCAGCCCCAGACTCCACCCCTGAGCACAGGGCCCAATGTCAGGAGCTGCTGTGGGCAGGCGTCCTGAGAGCGGCCTCATGGGCAGGCCCGCCCTCGGGTAAGGGCCAAGCAGGGAAGAGGGAGTGGA
TCAAATGTGCTCATTTTCCTGGTCTGGGTCTCAGCCAGGCAGCACAGTCCTGTGGGCACAATATCTTCACTTGCCAGGTTCCTATAAAATGAGAGTATCTTTCTTGACTGTGGAAAATATGGAGGCGAGGAGGGTCAAGCAATAGCAAAAGGAGTACTTGGAGTTGCCTGAGCTTCCACTCTGGTTTCCCCAAATGTTTTCAATCCATTTAATTCATGATAATAAACACCTTTCTGCCTAACCAGCCATAATCGCTTTT
TGGCCTTTGTGAGACAGAGTAGCACACATGGCCCAGTGGCTGTGTGGTAACAGGGAGAAACCACTCCAGGGACCATTGGCAGCCTCCCCTCTGCCTGGATTCAGCCCACATCAGGTAGGGTTTGGGGATACAGCCAATGCGGTGGGGAGGAAAAGGCTGGGCTTCCAATCTCAGAGCACAGAGCACAGAGGGAGTTTCCCACAACTCAGTGCACTGGCAGCTCCTCCCATGTAATCTA
TAAGGAACACAGAATGACACCTCTCCTTGATAAACCAGTCCCAAAGTTGAGGACAAAGGATATCCAGAAAAGATGTTGCTCACAAAACGATTAGGAATTAGGTTCTGAAATCCATGTGAAATGCTGAAAATGTAGTTTTGGAAGAGAGAAAAAGGGGTGTGAGAGACCCTGCCGGGCATAATGGGCAGGGGCTGGAGAGGAAATCCAAGGTCCTCTTTTCTGGATCTGTCAGCCCAGG
TCTACAAAGTGGGCATCATCACCCCGCTTTATAGATGAGGAAATGGAAGTTCAGGGAAGTGAAGTAACTCCCTGAGTTCTCACAGTATTAAGAGGCATCGCTAGGATTCAAGCCAGGTCTGTCTGATGCCAACGACTCCGCGCTGTCCACGAGGCACCTGCCACTCAAAAGTGTGGCTCAGGGATTACCAGAGCGTTGGCATCTTTGGGATTGTTAGCGATGCAGACCTCAGGCCCCACTCCAGACCTAGTGAATCAGAATTTATAG
TTACATGGGAGGAGCTGCCAGTGCACTGAGTTGTGGGAAACTCCCTCTGTGCTCTGTGCTCTGAGACTGGAAGCCCAGCCTTTTCCTCCCCACCGCGTTGGCTGTATCCCCAAACCCTACCTGATGTGGGCTGAATCCAGGCAGAGGGGAGGCTGCCAATGGTCCCTGGAATGGTTTCTCCCTGTTACCACACAGCCACTGGGCCATGTGTGCTACTCTGTCTCACAAAGGCCACCA
ACCCCGCCCCAGACTGAACCGGGAGCACAAGGAGACCTGCGAGATGGACTGGTCAGACAAGATGGAGGCCTACAACATCGACGAGACCTGCGGGCGCCACCACAGCCAGAGCACCGAGGTGCAGGCTCATCCGTACTCCACCACCTTCCAAGAGAGGTGGGCCCCAGCTCTGCCCCTGCACTTGCCCTGGCTGTGGTCTCGCCTCCCTCTGCCTGGGGGCCCCAGCGGCGCTGCTTTCACCAGCCTGGCCCGGAGGCCCTCGCCCCCGAGGGCACTTGGGCAACTG
TCGCGGGGGCACGAGGGGACTAAGTGCCCGGGGTGGGTAGGGTGTGGGGGGACTCAGAGAAGTTGTGGCCAGGGGGCACTCGGGGGCAGGGAGCCTGAGGGACTGGGCTTTGTGGGGCAGCATGGGGTGCATCGGAGTCCATGCACGTCCTCCAGGAGCATGGGGCGCGGACAGGGCATGGGGGCGCAGCAGGGCTCCCAGCCTTCGGCAGAGCCTCCCCGACCCTCTCCTGGCTGTCCCCCGCCCCGCAGCGCCTCCACCCCGGAGACCCGGGCCAAGTTCACGC
CATTACAAGGAGAGCCCATTGTCAAATTTTTGCCTAAATAATTAAAAAAATAAATTCAATACTTGGCATTCTGAGTATTAGTGTCTAGAAACATTTATTGACATCAGAGCCTCTACAGAGGCAGAGAGTGAGATTTTACACCACGACTGAGTGGGAGTCAATTTTCCTACCTTAATTCCCTTTTTCCTAAATAATCTTTTCCAGCCTCCTGGTATTTTCATTGGGATTGCAGGGTTGCAGGCTATCAGAC
ATAAATACCACACTTATCCTAAGTATCATATTTCAGTGTTTAAAGAAAATTCTGACAGTTCTGATTAAATAGGTCAGATCCGAAGGATAAGATTCACCATAGAGCTCTGGACTCCAATGTATGTCTTTTAAAAGAATGTCCAAACAGCACTATCATGTGAATTTCGTGTATTGGGTGTTCCGTGATGTTGGGTAGTGTAGAAAGAGACCTGAGCTAAAACCTGTGATGATAAGTCATTTCCCCTCCAAGGGCTGGCTGCAGCTT
ACAAACTTTCTAGGGCGATGACATTCCTTATCCTGATTGGGGTGTGCATACAACTGTGTATCTGTTTGTCAAAATTGTACAGTTAAGATTTACATATGCAATGTATATAAAATTTTCCTAAAATGCATATAAATATGCGAGAGTGTGTGTATAAATTATGTCTCCAAGTGTAAAACAAAAAGGAAGGACAGAAATATTAACTGCCTAGCAAAAGCTTGAAGTTGGCTGAGTAGATCAAGTTAATTTAACTCCAGGGGAACATTTGGCA
GCATTGCCGTGGGTTCAAGTGCCCCCCAAGGCTGTTGCTCAGTCACAGCTTCCAGAGCTTCCTTCCCACCACACTGCCAGGAGCTGCCAGAGCCCCCATGCAGCCCCTGACCCCAGTTCCCTCCCAAGTCCCAGGGCCTGACCCTGATATCTGGGGCAAGGTGCTCGGGACATAGATAAGTGAAATGGTGTGCAGAGGCCCAGTGGAGAGTCACATCTCGGTCTCAGCCAACAGACTGTCCCCTAGTCCTGACGTCATTAGCACCAT
ATGCCCATGGTTGTTCACAGCTCTTTCCGCCTTTGCCAAGGCCCTCGCAACAGAAGCCTCAGAGGCTTTCATGTGGGAGTCATGCAGGTGTCCCTGGGCCCAGGTCTTTGCTGCTCACAGATGTCCAAGCATTGGCTAAGTGACTGGGAATGGCTGACGAGTCATGGACTGGGGAAAGGAGGGTGGGAGAGGAGCCCATGGAACTCCTGTCCACCCCAGTATCATAGCCCACAGACTCTCCCCAGTCCCCAACACAGAGAGGGCAACGTGGGA
CAGTGTGGCTCCTCAGCCCACAGAGGGGAGGGAGCATGGGGCCAGGTGCCAGTCATCTGTGAAGCTAGGGCGCCTACCCCCCCACCCGGAGGACCCCTGCGGCCCCCTGCCTAGAGGAGCACCATCTACAGTTGTGCCATTCCCCAGCCACTGCCTTCATGCTGCCCCCGCCGGACTGGCAGAGCCAGGGGTCAGCCACCTGCCTTTGAGTCATCAAGATGCCTCTGCAGCCACAATTCTGACCTAAGTGGCAGGGCCCAGAAATCCTGAAAACCTCCCGCTGCCTTTTGTGATACTTCCTGTGCTCCCTCAGAGAGAAACGGAGTGAC
ACTACACCTGCCAACACCTGGAGAGGGTCAATTGTGCATAATGAGCGTTCATATGGAGGTGCCGAAACCACAACTTTGTCATGGTATTTGTTCAAACCATGCAAATGCTTCAATCATCTCTATTTGTTCAATGTTTAGGGTGCCATGAAAACATAAATATCTAAATGCAGTCTTTCCAGACAGATATTTGGTGATGGGCATTGATTCCAGAAAAGGGGCATTCTCCGAAAAGATGCTGAGGAGGAGAGCAAATATAGCTTT
TTTCCAATTCATCACTAACTTATAAACAAAATTCTAAGGAGTAAGGAATGCTTCTTACTTACTTCCTATAACATACGTAAGAATGAACGCTCAAAATAAAAGTAATTTATTTAAAACTTGTGTTGAGTAATTATAACTGCAAAATTTTTGCTCATGTTTTTCATATGCTGTTCATTTGCAAATTATTAGAAATCTACATATTCTGTTCATCTCAGCATTATTTATAACAGGGAAAAATTAGACACTAGCCAAAAATCTAAAAACAGGGAACAGTAAGGAAAAAGCAAATGGTTCTTTAAATCA
GGCCCCTTAGACCTCAATGTTTGCGTGCAAATGCTGCCGCAAAGCAGTCCCAATACCCCACCTAGAAAGATGAGCCAGTGATTTGGGAGACCAAGAGGCAGGAAACCATCCCACCTTCTCCAACCCATCACCAAATCTGTTGCTGGAAGACACCAAGTAAATCCCAGGGTCTTAATGAGGCACCATCAGGCCAGCCCTGTGGAGTGATGGGGACATAGCTGGGTTTCCCTGAGCTACTCTATTGGGGTGGGAGCAGGGGGACAGAAGATGGTGACAGTGGCTCCTCTCACCCCTAGGTCTCTGAAGGTCCAGACAGCACTGATGGCGA
CTGGGACTGCTCTGGGGAAGGGTGCGTGAAAGGGAGATGTCACACTGCCAGCAGCAATTGGAGAAAAGTCTGCTCCCTGTCCTGGGTCTCACGCTAAAGGCATTTGGTGTGATTTAAGGCTGCTGGCTTCTTGGAGAGATGCCTCCTGACTCCTATTTGTCTTTCAACTTTGGCCATGAAGGAGTGTTACACTTTTATGTGGTCATATTTATCATACTTTTCTTTTATGATTCTCTGGTCTTTGTAACGTTCTTGGAAGGGCCATC
TCCCGCTTGTAATCCCAGCACTTTGGGAAGCCGAGGCGGGTGGATTACCTGAGGTCAGGAATTCGAGACTAGCCTGGCCAACATGGTGAAACCCCGTCTCTACTAAAAATACAAAAATTAGCCAGGCATGGTGGCAGGCGCCTGTAGTCCCAGCTACTCAGGAGGCTGAGGCAGGAGAATCACTTGAACCCGGGAGGTGGAGGTTGCAGTGAGCCGAGATCACACCATTGCACTCCAGCCTGGGGCACAAGAGCGAGACTCCGTCTCAAAAAAAAAACAT
TGGGAATGACTTCAACTACAATCATGCATTGCTTAATGGGGATATGTTCTGAGAAATGCATTGTTAGGCAATTTCATTGTTTTGTGAACATAAGAAAGTGTACTTACACAGACCTAGACAGTACAGCCAACTACACACCTAGGCTATGTGGCATAGCTCCTAGGCTACAAGCCTGTACAGCATGTTACTTTACCAATACTGTAGGCAACTGGAACACAATGGTAAATATTTGTGTATTTAAACATATCTAAACACAAAAAAAGGTACAGTAAAAATAAGG
GATTATTATAATATTGGAATAAAGAGTAATGCCACAAACTGATGATTAGTAACATATATTATCTATAATCTATTTCTAGTATAACTATTCTTATATTTTTTTTTATTATACTGGAGCATCTCACGCCCTCGGTCTCTTGCCTTGGCACCTGGGTGGCTTGCCGCCCACAAGTATTTTCTCATGAGAAGAGCTTTAATCCTAGTCTGAAAATAATCCTAACTGCATTAAATTCACACCAAAGTGTC
CGTGGTGCTGCATGCCTGTGGTCCCAGCTACTGGGAGAAGGGGGATGTGTGTGGCAGGGAGGCTGAAGTGGGAGGGTTGCTTGAGTCTGGGAAGCAGAGGTTGCAGTGAGATGAGGACATTAATGCATTGTAAAGCATCCCACTGATCTCATAGCCACCAGCATCACCAATTTTATCATTAATATTTGCCACACTGAAAAACCATTGCCAACAGCAGCTATCCCTGGAGCCCTTAATCTATTGATTCAATGTCTCCAGTTCATCCCCAACTGTCAACATCCAAAT
TCACCTCTTCGAACTTCCCCCTTTGGGGTGGCCCTTATCCCTGGACTCCAGGAGGGAGGGGTCCTGGACAGGCTGCGCCACCCCCTCACCCCTCCTCCCCACACTTACCTGAGGAACAGCCCTTCCAGGTGGCTGCGTGGCTTCAGGAGTGAGGAGTCCAGGATGCATGGCAGGGGGTGACACCTGGGCAGAAACACAGTCTCACCTGGATGGACCGGCGGGATGGTCTGCAGGGACACTGAGTACTTTTCCACCAGCATCCTGGCAAGGCAAGGG
ACTGCAGGTTCAGTGTACCATCAGAGACTCACCCTTTAAAATCTCTTCGTGAAATCCAGAATTTTCAAGCTGAAACCATAAGGCTCTTTTCACTCTGTTCCGGTTTTACTCTCTTTCCCATTGAATCTTCTCTTAGCTGTCTTGGGATTTTGTCCCTAAAGTCTGGGAAGTACTCACGTTCCTTGACAATAAGGGGAAGAGAGAAACAGGGGTCCTAAACCTGAAGCAGAGACAAAAAGTAGGGAGTCTGTGGTTCTGCTTCTGTAAAATCACCTCTCCTCTCCTCTGAGAGGAGACCAGCTCTGATCTTGAAAATTTTGAAAATGGTCAAGATCAATGGCCAA
AACAACGTAGAAGCATCTTTTATGTCATTATTTTAAGTCACAAGCACTTTTAGTGATGATGATTAAAAGAACCATTTGTTTTTTCCTTACTGTTCCCTGTTTTTAGATTTTTGGCTAGTGTCTAATTTTTCCCTGTTATAAATAATGCTGAGATGAACAGAATATGTAGATTTCTAATAATTTGCAAATGAACAGCATATGAAAAACATGAGCAAAAATTTTGCAGTTATAATTACTCAACACGTTTTAAATAAATTACTTTTATTTTGAGCGTTCATTCTTAAATATGTTATAGGAAGTAAGTAAGAAGCATTCCTTACTCCTTAGAATTTTGTTTATAAATTAGT
AAAAACAGCTAAGGACAGAAAGTACCGACAGAAAGTTGCTCCTATGGGCCAGGCACAGTGGCTCATGCCTGTAATCCAGTACTTTCAAAGGCTGAGGGCAGGAAGATTGCTTGAACCCAGGAGTTTGGGACCAGCCTGGGCAACACAGTGAGACCCCCATCTCTACAAAAATTTTATTTTAATTAGCTGGTGGTGGTGGCTAGTACCATTGCACTCCAGCCTGGGTGTTTTTCTTTTTTAAAGAAAGAAAGTTGCTCCTATGATCCACAAATGAGGTGATGGGCATCCACTGGGA
TTCAATCTTTCAATAAATGGGCTCACTTCACTGGTCCACTTTGAAGCCAAGGACCAAGGGACAAAACTGGGAACTATCCCAAAATGAGGACACACACAAAATAATTATTTATGAACACCTTCCCCGACTCTTCACTCCATTTCTGTCATTTTCATATGGTCTCATTTGTCCTGAATAATTTTTCCCTCCCCCATCAAACTGTTCCCAGCCAAAACCAGCAGCATTTTGCAGTTCTGTGTAGGGTTCTTTTGGGGCAGTGCTGGGTGGATTTGGGGATGCAGCCGATGGTG
TACTCTTGCTGAAAACTTGGAAAACAAGAAAAGCACACAGGGGCATACACACACAAAAACTGCACTTCATGCTAACCATGGAATTCCACTATCAGAGATAGCCCCACTTAACATGTTGACAAATATACTTCCAACTTCTTCCTAGGCATATATATTGAATACTTAGATTGATACAATATATTTTATATATACATATACTTGTTAAGAGCATCTGTTTCCCAACTCAGTTGCCTCAGAGCTTTGTGACCTTGGACAAGTGTATTAGTCCATTCTCACATTGCTAGAAAGAA
GCGAGTGAGAAAACTGGAAACTACACACTGTTCTCTCTCACTCCAAGGGTCATTCATGCCTTTCCCATTTTGCCATCTACCACTCATATAGACCAAAAACTAGTCTGCACAAGTCATGTCACCTCTAAAAAGTCCACTCTCTTCTTGCATGAGATGACAGGTCAGACCAGATGATCTCAAAAATCCCTGTGCGTCCAACATGCTGGGATTACATGGTTCTAATCTACTGGCAGAACTTCCCTCCCTCATTCTTGCAGGCCTCTGCAC
CAGCAAGAATGAAGTAACCAAATGTATTAATGCATAAAGCCAAAAATCCAGGGAGATGGGTAGGAAGCAACACCAGAGAACTGACAATAATTTGGACTCCCATTTCACACAGTTCTCAGGAGCCATTGATTCGGACAATCATCTTACTCCAGAGCTGCTGAATCACAAAATGTCTTAGATTCCCTCCAACTCTAAAATCTTAGTTCCCAAGATAATTAACAAAAATGTTTAGAGTACAACCTTTTTTCCAAAGATTATCCT
GTGGGCCTTTGTCTTGCTGAGTTAAAGGCAGATATCTTGGGTGTGCACAGCAACAGAGAGGGCTCTGATCTTTCTCCATGGAGAGACGTCTTAATGTATAGGGAGTAGGGAGGGCCCTGGTCTGGTCCCAGCAGGGACTGTCTTGCAGTGAACAGACACACTAGGTATTAAGTAGATCAAAGAAAGATGATGTGAAAGTCTAGGAAGTTTTTAGGGGAAAGAGTCAAGCTTAGACTGCATATTAAGAAGATAAGGTAGTTTCTGG
TTTGGGAGGCCAAGGTGGGCTGATCACCTGAGATCAGGAGTTTGAGACCAGTCTGGCCAACATGGCAAAACCTCGTCTCTAGTAAAAATACAAAAATTAACCGGGTGTGGTGGTGCACACCTGTATTCCCAGCTACTTGGGAGGCTGAGGCGGGAGAATCACTTGAACCCAGGAGACAGAGGTTGCAGTGAGCTGAGATCGTGCCACTGCACTCCAGTGTGGGAGACAGAGTGAGACCCTGTCTCAAAAAAAAAAAAAAAAAATTAGCTGGGCATGGTGGTGGGTGCCTGCAGTCCCA
GAGGGGAACAAGAGTGGGGAAATCCCTCCAGGCGGCCTCCTGCACCCCCAGGCTCTGGAGACAGCCTTCACTGGACGCTGGAATATCAGATGGGGTGAAGACAGAAAATGCTGTGCTGGCCTGGCCCTCCCACAAACACTCCAGTTTCACGGGCTGAAGAGGGTAAGTTGTGAATTCTGTTTCTTCAGGAATAGAGAAACCCAGATGCCAAGACCTGGAGGAGGCAGGAGGCTATGCTACTGTCTCCCCCACTTCTGGAA
GGGTTTCACCATATTGGCCAGGCTGGTCTCAAACTCCTGACCTCATGATCCACCTGCCTCAGCCTCCCAAAGTGCTGGGATTACAAGTGTGAGCCAACATGCCCGGCAGATATTGTTATATTTACATGGATGGAGTGGACCGTATCCAAGCATTGTAGACCACTGAGATCAAAACCAGGGAAGAAGCACCCTTACAAAACACTGCTTTAGTGAGGACTATTTCTGCCTGGGAGCGCTAC
TTTTACTATTTATACAGCTGTGTCCAGGATTTTGTAAAAAATCTTTTAAATGTACAATAAAGGTAAATCCTTTGGCTTTGTGAAAAGGTCCTTGGCTTCATAAAAGGACTCATTCCAGGGCTCCTTTAAGTGAAGGTCTCCAATATCTTTAAATATAAAATATTTTAAAGTAATAGCCACTCAAGAAAGAGGCCTGAGCACAGAGAAACTTAAAGCTAGAGTGTGTGACACAGCGCCACCTGAAGATCAAGCGGAGATGAAGAAGGGTAGCTATGTAGGTCAGCGGGGAAATGGAGCTGGTTGACAACAGGATCTTCCAACTGGCCTCTTTGACAGAGGGACGTCCAACTCTGCC
CATGCAGTTAAGTGCATGCAGTTAAGAGCTCAGGCTCCGGAGTGCGGCCGACCTGCATTTGGGTCCCACTTACCCAAAGCAAATGTTTTACACTGCTGAGCCTCACTTTCTCACCTCTACACAGGGGAGGCCACGTCCACCTGCCTTGATAGGGTCGTTAGGATTCAATGAGATGCATAAAGCACATAAAGTAGTTAGAGGGTGCTGGGCCCAGAGGGAGCACCCAAGACATGGTGGCTGC
TCAGAGGCGGCACAGTCACATGCTGTCATGCCTATTTCACCAAGGTTTAGCCAAATGCACTATTAGGGTGTCAAGAAAATATGGATATAGGGCAACAATCCTGTGATTGTATGATGACTGTAGGCTTGATCATCATAAGGGTCCTGCCATATGCTGGTCCAGTTGGCACACCCACCCATCTCCTGTGCCAGTGGAGTGTGCCTGTGAAACAGCAGTCAGCTCTTCTGGTGGCCCTGAGGATCGGGGTGAAGGAAGAGTGGATCTTCATTT
TTCTGCCATTCTGTTCATCTTCTTATGCTTGGAAGTGTGTAAAATACTATGCAGATCAGAGGTTCTGGACACTTTCCTCCTCAGGAACCACCTTTGATTTATCCAAAATTATATACATCTTCATATTTGCCTCTTTTTAGGATCAATGGGAGGTAACATTAACGGGAATGCTGGAATTGTGAAACATCAGGTACTTGGTGAAAGTGAATCACAAGGCTTCATGCAGACATGCTGGGGAGAAGGATTGTCAGCCTCTTCCCGCTTTCCACATCAGC
GGGGAGCAGGGGCAGAGCAGGGAGGAGAGATGCATGACACAGGTGGCCTCCAGTGGCCAGTCCCAGGGCCGGGGAAGGAGAGTAGGGTATCCTGCATTCTTGGAAAGGGACTGAAGGCTGCGGGAGGAGGGCCGAGCTCAGGTCTCCTACGGGAAGGGGGACCTCTCTCACTCTGGCCCCCGGCCTACCCCTCGAGCCGCTGTCCCTAAGGTCTCACCCCCAGAGCGTTACCTCATGCCCACATTCT
CACTCCAGCCTGGGCAACGCAGTGAGACTCCGTCTTAAAAAAAAAGAAAGAAAGAAAGAAAAAAAATGTCTTAGGGCCCCTTTACAGAGAAAACATGCCACTCCAGCCTGTAGCTAAGCAGGTGTACCCCTGGTGGACAAGTGACTTACCCAGGACGATCACTGCCGAGGCCAGGATTTGGGAACATTCAAATGTAACTCGGTGGTTTCACATTTTACATGAAAGCATACTTCACGGTTTTAATTAGCAAGTGGAATAACTTCTACTTGCTCATG
TGGTCTCGAACTTCTGACCTCAAGTGGTCCACCCACTTCGGCCTCCCAAAGTGTTGGGATTACAGACGTGAGCCACTGCACCCGGCCGCAACCCAGATGTTAAAGTTGGAGAGAACTGGAGAACAAATGCAAGGCGCAGGAATGGCATGAGAACTGGCAGTCCTCATCGATGCAGGACCCATCCTACTGAAACCCGGCGCTGCAGGTCACCCGCGTCAGCCGCATTAGCAGTGGCCACAAGCTCAAACAGCCACCCTGGAGCTGTCCCTG
GGGTGCCGAACCCCACGCAGTGGAAAATCTGTGCATGACTTTGACTCCCCCAAAGTTCAACTACTAATAGCCTACTGTTGACCAAAAGCTTTACCCAGTATATAAACAATTGAGTAAGACATATTTGAAGCCAGGCACAGTGGCTTATGCCTGTAATCCCAGCACTTTAGGAGGCCGAGGCGGGAAGACTGCTCGAAGCCAGGAGTTCAAGAGCAGCCTGGGCAAGATAGTGAGACCCCCACCTCTACAA
TGAGTGCCTGTGGCGTTTTTCTTTTTTTTTTTTTTTTTGAGATGGAGTCTTGCTCTGTCACCCAGGCTGGAGTGCAGTGGCGCGATCTCGGCTCACTGCAAGCTCCACCTCCCGGGTTCATGCCATTCTCCTGCCTCAGCCTCCTGAGTAGCTGGGACTACAGGTGCCAGGCACCACGCCCAGCTAATTTTTTGTATTTTTAGTAGAGACGGGGTTTCATCGTGTTAGCCAGGATTGTCTCGATCTCCTGACCTCGTGATCCACCCGCCTCGGCCTCCCAA
AGGAGCAGGGAACAACTCAAGGTAAAAGTGGCTGGGAATTTTTCCCCTGGATTCATTCACAACTCCTGCCGTGGGCAGGCTTTTAGTCATAAGTATTCCCCGGTATGTTCTAGTGTGTGGGCCATGAGGGCTGTGAGCAAGACCAGGGCTCTGCCCCAAGGTTGTCACCATCCTTGCGGAGCCAGAAGAGTCAGGCATGGCAGCTGGCACGACTGCTCCCACTTCCGGCCCTGCCGATGGCCGGGTGGGGCATTGACTTGCTGTGTCGGATGGAATGTG
AGTGATCCGCCCACCTCGGCCTCCCAAAGTGCTGGGATTACAGGCGTGAGTCACCGCGCCCGGCCTGGTTCAGTTTTAAACGGGCTAGTCAAAGAAGGCCTCTCTAGAAAAAAATATGGACAAACAAGAAAAAAAGATGCGCAGGGAGGAGTTCAAAATGGGGACAGGATTTTTGGGGGTGTGGCGTGACTGGGTGATGTTTTCTATATTTGCCTCCTCCTTGCCATGAAATAATTCAATACAGAAATATGTAAATATACATTTGTAAGCCGACCTGAGA
AGAGGACAGGGGGAGGAGAGAAGGAACAAGCGCAGATCAGGTAGCTCCTTCTTGGGATCTGATAGACAGGGAAGGTTTCCTTTCCTCATTAGAAGGACTCCAGTGATCTGTGGAATGAGCACTACAGTATCCTTTTAAATTTTCACCCACAAGACAAAGCCAGTATGCAGTGAAATGAGGAAATGCCTTTAAGTGAAGAGATTTTTATTTCTTTCATAAATTGCTCAAGCCATGATTGGATGGAGGTCCTCCAGGTAGCTCCATGGA
TCCTTAGATTTTTGCTGAGAATTAAGTCTCTTAAAAAAAGAAAGTAGTTTAAACATTGAGAACTTTCAAATATAATAATAAAATAACCAAATCAACAGTATTATGAGAGTCAACTTTTTATAGGCAAAGATTCTCAATTGATATATTACACAACTAATGGCTAGTGGTTGTGCAATGCACATTTTAAAGAAAGGGGAATATAAAATATGAATATTATAAAAATGTGCAAAGAATAGTATGACATATTAATATCTAACTATTATTAGT
TAAAGGGCACAGACGTCAGGAGTAGAAGGACTGGTGTGTGAATCCCAGCTGAGTTCCTTAACAGCCATGTGACCTCTGGTAAGTAAGTTAATTCCATAAGCCTGTTTTCCACTATAAATTGGGGTGCTCTTGACCTCCTAGAATTAATGTGAGGAATAAATGATCCCTTGGCACTTGCTATAGTGAGTAGGTGCTTACTAAGTAATAAAGATATTTTCCTGTGCAATGTTGTGAATTATGGATTTCCCTTTATGCCTT
TACCAAAAATCAAACATTTTAATAACTAAAACCCATATTTACCTTAAAATACTCCAGTAGTCCCCGACAGGTGACCTTTGAGCCATTGATCTCCTTTTCCATTAACTTAGATGGGTTTAATACATACGGTATCAGTGCCTGTAACTGCTCTTTGAATTCACCAGCAATATCTGTTCACAGGACGACAAAGAAGGGAAAAATAAGCCAAACAGCCTTATTCAACCAAGGTGAACACACAATG
AGAATGTAGTTATTTCACAAGCTAATTGGGTGTCAGAAGCATGGGTTATGTTGCCAGGACAAGGAGAGAAATGTCTGCTAAAGGCGACAGCTTATGTTTAGGAGTAATAGAAGATATGACTAGAAAAAAAATTGGGTCAAAATGGAAGACTGGAGAAAAATGTTTGGTCTTTACACTACAGGCAATGAAGAGCAGCCATCCATCCAAGAGTCACTGAGCAATTACTATGAGCCAAGCACCATG
GAAATGAGTGGGTGAATGAATGAGGAAACCCCTTGTTCAAGGTTTTATACAGGTGAGCACAGAATCAGGATTTCCAGGCCAGTGTGAGTCCCACCATCTTTAATGCCTGATTAAAATATACGCTAACTCTGCCAATAAAATTATGCCATTGAATGCCTTACTGGGATTGTACCTACATCTTCGAAATACAGAAAAGGCTTTTTAGCCCTAACAAAGCTGTCTTACTGCCCCAGCTTGGCTGGGAGCTCAGCTGTGGAAAGTCGGCAGCTTCA
GGGCACCCCTCCAGCCTGGACAGAGAGCTTTAGCTGCACTGCTCACCCCTGTTGTCCTCTGCTCCAAGCCCTGGAAAGCCAGGCGCCTCCACGCCATCCTGCATCTGTGCCAGGCCCAACAGCACGGTAGCCCCCGGCTGCCAGCCCCCCTCACACTGGGCCGGCGGCTAGAGGTGGAGAACAATGATCCCTATTGTGACTAAATTTCCCCCTGAAGATCTCATTCAAGATGTTAGAGTGAGCGATCATAAAAGGAATTAA
GCAACCTCCACCTCCTGGGTTCAAGCTATTCTCCTGCCTCAGCCTCCCGAGTAGCTGGGATTACAGGCATGCACCACCACGCACAGCTAATTTTATATTTTTTTAGTAGAGTTGGGGTTTCTCCATGTTGGTCAGGCTGGTCTCGAACTCTTGACCTCAGGTGATCCACCTGCCTCGGCCTCCCAAATGCTGGGATTATAGGTGTGAGCCACCGTGCCTGGCCCAAGAGAGGTTCTTAAAAGTTGAGAGTTTAGA
GGAAATGGTTAACATATACAAGACACTGAACTGTCTGTCAAGTTGGCATGACCCCTGCTCCAAAGCACTGCTAAGGCTGGGGCAGGGCAGGACAGTCTTACCTGACGTACTGGAACGCCCTTGTCTGAGACCCGGATCCGTATACCTGGAAGGAAACCAACAGTTAGGCCTCCTGATAAAACCACACCCGTCCTGCGTAGGTGTCCTTGAAACTCCAGGGGACACAGTCCGACCTTGAAACTGATCCCAGGGGGCAGTGATGCTGACTCAAA
GAGCCCAGCTCAGCCTCTTCAAGGGGACGAAGCTAGCCCCTGGCGAGGGAGAGAAAGGGGCATGTTGGCACCGCTTCCTTTGGCCTTCTAAATCCCTCTGGGGATGGAAGGGTCCTGGAGTTTTTAAAACGGCAAATGGAGCATTAGCTGAATTCTTCCTAGCGTTATACCCTTTCCTGCACCCCTTCCCCAGGTATGCACCACTTTGCCTCTTCTGTAAGTCAGCCTCAGTGTCTATTTGCCTACTAGGTCGGGCTTCAGTAAATGCATTTTGTTCAGCTGTG
ATGACTGGATTTAATGTCAGAAGTCATTCTACAGTGGTGAGGCGCAGTGTGTGCAGAGGCTAGAGAACTGTGGAAGGGGGCTACCAAGGCTGGAATAAAAAGACAGAATTGTTGCCGTGAGTGACTTTGAAAGACCCTGGTGACTTGTGGTGCCCTTCTGAAATTTGAACAATAATGCAGAAGTGTGTGTTTTAGAATTTACGGTGTATAAAATTCATGTTTTTAAAAGAACTTGCCTACAGATGGTTTCCACACC
ACAACTGGTTCCATTCCATAGCCCTATACACTTGTAAGCACTCTAGATTTATGATATTTACACATTGTAGAGGACTGGATAATTTCTCAAAGATATTAATATCAGGTCCTATTCCCCAGAACCTGTAAATATTACCTTTTATAGAAAAAAAGGTCTTTTCAGATACAATTAGGTTAAGGATCTTGAAATGAGGCGATTACCCTGCATTATCTCAGTGGGCCCTAAGAACTCACAAGTATCCTTATAGAGGGAGGTGGGAG
TTATAAAGTACCCAGTCCCACGTATTCCTTTACAGCAACACCAAATGGATTGGGACACTATGAATCTATAATTATTTAAAAGTTAACAGCTTTAAAAATTGATTGTCAAAGTCATTTTGTGTCTGTCTTTTTTACTTTTAAAATATGAATCCATCACGCTAAATGGGGGCTCCTCTGGCTCCTCACAGGGCATTCAGCGTTTGGTGGGGGCAATGACCCTGGGTTTATGCGGACACAATTCCAGGATGTTCTGCAGCCAGATCTTTCCCGAAGTTTC
GGTTCCTCCTAGAGTTCCAGAAGTGATCGGGGATCAGTCTCCCCACCTTCTGAGGGCTGGCTCACCCAGGCCCTCGCACTGGGCTCGTCCTTGCTGCCCCGTCTGCCATTTTGCAGGCCCCGAGGCCTGGCATTGTTCCTTCTTTTGGTGTAGCTGCCTCTACCTCCTCCAGCTGGGGCGGGTTTCTGCTACCGGAGGGTGTCCTCTCCCAGCGCTGTTTACTCCTGATGGCTAGCAGCTGTTGGTGCCAGGGAGTGGATCCCTCCTGCGTGACTCGGAGCAAGGC
AGAGCCTTCAGTGGGGGAGGAGACCAGACTGGCAGGCAGGCAGCAGGGATGAGATCCAGGCAAGGAGACCCAGGGAGAAGGGGTCATGGTGCAGGGGAGGCCCAGTAGCATCAGGGGCAGGGCACCAGTTACGCAGAAGGAGCTGGACGCTAGGCCAGAAGGTCCCCGAATGCTGGGGTCAGAAAGGAGGTGGTCTTGATTTGTAGGAGGAGATAAGGGGAATGGGAGTGAGGGAGCAGAGAGCAACCTCCACCTTCAG
TTCCTAGGAAGCTACTTATACACTATGACCCTTAAACATAATTTTTGTATTTCATCTTGAATATTCATGTTCCCTATACTGCCTTCAGAAAAGCAATCCCTGGTCCACAAATTATTCATGTAACAAGCATTTTTCAAAAGCAAAATCTGTTAGGAACATTTAAAAATGAACATTCCTCACTATAACAGCCTGCTCAAAACCCAACAACCTATTTCCAGCTGTTAATATAAGTACATAAAGTCACTAAAAGTAAGCGCAGCCACAT
GTGTGAGATTATGCAGTCTTGCTTCCGGATCTGCTTTGAAATGAGGCTCAGTGGTAGGTGCTTGGATATTAGCCCCTTCACCATTCCTGGGGCCAGTGTCTGAGTATGAATACAGGAGGCTGTCTTCCCAGAGAGATGGAAAATTCAGGACTTCTCCATCATCTATCTCATGCGATCATAGGGGTCTAGAAGAAATGTCTGTACTTGGCTATTGTGAAGCTAGAATAGAGACCTCAGCCCATTATGCCAGGGCAGGAGTTGGGATGGA
GGCCTGTGTCCGTCGGCACTGGTACATTTGAAGGTATGAATGTTTGTATGCCTGTGAATGTATCTGTGTCTCTGTTTCTCTTGGCCTGTGAGCTTGTGTGGGCGTGTTTGTTTATGTATGAATGGATATACATGCTTGTGCGTGTCTTGGTCTCTGTGTGTGTGTTGAGAACAAACCTCTCCCCATTTGCTCAAGCTGGAACCCAGGATGTCATCCTGGCCACCTCCCCACCCCCCAACTCCCATGCAATCCATCCCCTAGTCCTGCCCACTATGCCTACTAAAGGC
TGTCCTCTCGTTTTTTCCACAAAGGGCATCCAGAACAGCAACAGCTAAGGCAAATAGAGAGATATTCCCTGGTGCTCAGTGGAATGTCCCTGGGCTACTCTTTACCTTACTTCCAACCTTCGTGTTACCCTGCCCCTGTGTTCCTCTGCTGGCCCCGGTGACGGTCTGTGCACTCACCTCCTCCACGTTTGTGGAGTCGCTAGTAAGCATTAGGCATGCAATTTGGAGGTAGGACAGGAAGAAAGCTAGAGGG
TTAATCAAAATAACTAGGCGATAGCTACCGGGCAAATACTATAGGGCAAAGTACTAAGGGATCGCAGGAAACTCTTATCTAGTTGGAGAGGTGAGGGGCATGGAGGGCCACTTAGAGGGTGTCCGGGTCTTATCTGGACCTCCACACTGTAGTCTTGTTTAGAAATTCACAAGGCAGGAAGAGGGGAAAGAATGTTCGGTTGGCGGGAACGGTGTGTGTGCACACCCCAACCCGAGGCTGGGGAGAGCTTGGCAGGATCAAGAAACTG
AGGGTCCTTTGACAAGTCAGTCCGATGTGGAGGCCGAGGGGAAGCCTTCCACATGTCCTAGAGGGAAACCCCGAGGTAGCTCTTCTCACATTTGTGCAGTGACTACCAGACTGAAGGAACCCCGGTTCCATCCTCACCCTCTGCAGCCCAGAGGGCTGATGGGGTCCAGGGCTTCATTTCTGTTCCTAGCCGGGACCAGGGGCTCTGAGCACCCACAGCCCCTTCCCAACAAAACAGCCACTTGTGTGTGCCATGGGGTGACCCCTCC
TAAACGGCTGCTTTGTATCCCTGATGACCTAGCAGGTCCAGTATTAAACCCACTATGAGTGGTTTGTGTGAGCCATGTGAGTTTTCTGCTTGCCCCAAATAAGAATGCCAGAGGAATGGGAGAATTGTAAAATGAGTTTCTCCACAAAAGTGACTGAGTGGGCTGAACAGTAAAGGGCAGTGGATGTGGAAAACAAAAAAAGGGAGTGAATACAGGCAGAATCCACCCATCCTCTGACTCCCTGCCATTCTTCA
CGGCCCCCTAAAGTGCTGGGATTACAGGCGTGAGCCACCGCGCCAGTCCCTCTTTTTTTTTTTTTTTTTTTTAAGAGACAGGGTCTCACCACCACACCCAGCTAATTTTTGCATTTTTTTTTTGTAGAGAAGAGGGTCTCACTATGTTGCCCAGACTGGTCTCGAACTCCTGGGCTCAAGCGATCCGCCCGCCTCAGCCTCCCAAAGGTGCTGGGATTACAGGCGTGAGCCACCGTGCCCGGCCTCTTTTTACTTTTTCA
ATTACTCAGCAGAAGGGCACTGCTGGTCTGGAAAAGAAACTTTAGGAAGCGGAAATAGTGATAAGTTAGGGTATTTATTACCGGCTAACACTTGTAGAAAAGTTTGACTATATTCAAGCCAAGAACACAAGGATTCTTGGCTGTCTTTGAAGTTAGGGACTCATCTGCAAATGTGAAGCGAGCTATGATCTCTTTTCTCAGAAAAGTGCATTCGTGTCTGCACATTGCCATTTTTCTCTCTGTCTTCTCTCACA
AGAGGGCTCTAAGCTACAAAGACCATACTCTAAGTTCTCAAAGGACTGTGATCTTGATGTATATGTTCATTCTTGTTTCTCAGTCATACACTTTAAGTATGTATGGTGGGATTATCTCATTTGACACTCAGTCTAATTCGTGAGTCCTGTAGGGCAGGTGAAATTATCTATGACCTTTACAGGTGAGACAGCCTAGTCTCTGAGAGATCCTAGGCTCACCTAGGGACACACAGCCAACATGGGGCAGAGCTGTTGAT
AAACCATCTGCAGGCAAGTTCTTTTAAAAACATGAATTTCATACACCGTAAATTCTAAAACACACACTTCTGCATTATTGTTCGAATTTCGGAAGGGCACCACAAAGCATCAGGGTCTTTCAAAGTCACGGCAACAATTGTATCTTTTTTCCCAGCCTCGGTAGCCCCCTTCTGTGGTTCTCTAGCCTCTGCACGCACTGCAGCACATCACTGTTTGTAGAATAACTTCTGACATTAAATCCAGTCGTGGCCCAAG
CATAAGTCACACACACCAAAACCAGCCCACTTTGAAAATCTTAAAAGACTCATAAGTAATAAATGAAATAATGAGAATCCTACTAAATCATCTTGCCTAGTAAATCATCTTGCCTACTAAATCACCTCGCTTTAAAGAAAAAGCCTAGTACTTTTGTCCAACTCTCCTTTTCAGTGTGTAAGTTTAGTCCCTCTGACAGTTAACCTACACATCTTCATCACTCTGTATCTTTCCTAGAAGTTGCTTATTTGAAGTCAGAAACTAACTTA
CACTCAGATTTCTACACATCCAATTGTTTTAAACATAGTCTTAATAAGCAGGTATTTTTAGCTATGCAGTCTGCCTGCTTTGTATACCCTGAAACTGTGCCCAACATCTGCTACCCATAGATAAGATGAGCCCCAAGCCCCTGCTGCTCTTTGGACCTCTCTGATCCAGAGAAACCTCCACATGCTGGTGGCTGGCATCACCCAGAAGTAAGCCCCTTCTCCAGTCCCTTTCTCTTGGGAGCTCCCTTGCCTTCC
GAAAATACCTATCATCTCCATAGGATTTAATTTCATTCAATGATTTTTTTTTTTTTAGTAAATTTGCAATGTTTTACAGCCTTCCCCAAAATCTAATTCCAAAATATCTCTATCACCCCAACGAGAGACTCCATTCACGTTGGCAGTCACATGCACTCCCAGATTTCCCCTCCACCCAGCCCTTGGCAATCACTAGTCTACTTTCTGTGTCTTTGAGTTTGCCTACTCTGGATATTTCATATAAATGAAATGATATATGAGGTTTTGTGATTGGCACCT
TTTTTCAGGATGCTATAGCTACTGGTCAAAGCCTCAATTTCTTTCACCTGAGGGAAACTCTGTGTTTTTGCTTTGGTGTCTTAACTGTGCCTTTTAGAGACTCACCTTGATCCTAACACTTATCTGCTCAGTGAGACCCACAGGACTTCACCTGGGCCCCCCCAACATTTGTCACCCCCTTCGCACAGTCCTCAGTGTGGCCATATCCCAAGTACGTAGTACAATTCTGTTTCCAATATCGGAGCCACTGTTTCAG
TAAAAGCACCTTTTGTTTTCCTCCTCTCTGTGTTTGATCCAAACACAGAGCTCTCTGTCATGGTCATGTGGCAGCTCTCACGGAATCCTTGTCTCCTGCCCTAGACTACACCTAACCCTACCCTCTGAACACCTCTTGCTGAAGGCCCTCCCATCCACGTTTCCCTACCAAGTGGAATTATTTCTTTTTAGAGACAAGATCTCTGTTGCCCAGGCTGTCCTCAAACTCCTGGGCTCAAGCAGTCCTACCATGTCAGCCTCTGGAGTAGCTGGGGCTATTCA
TTAGGCCTTCAGAGTAGAAAGCTCATCTGAACCCTCCTGAAATAAAATGCCTTGAATATTTGAGGACAGTAAAATTCTTAATCCAGTTTGTCTTTGTTTGTTGGTGTTCGGTTTTTGTTTCTGTTTTGTTTTGTTTTGTTTTTTTGAGACAGGACCTCGATCTGTCACCCAGGCTGGAGTGAAGTGGCGCGATCTCAGCTCACTGCAACTTCCATCTCCTAGGCTCAAGCGATCCTTCCACCTTAGCCTCCCACGTAACTGGGACTACAGGCT
TGTTCCAATAAAACTTTACTTACAAAAACAGGCAACGGACCAGATTTGGCTTAGGTATATAGTTTGCTGACCGCCGTCCTAAAATCATGGACCTGCCTAGTTGGAAATAATCCCAGGCCACAGAACAGGAAGGTTTTCTCTACTTGGAATCCACAAAAGCATCATGTTTCTTGTCTTCCAGGCTTTGCTGGAGAAATGGAACCAAATGTTCTATATATGTTTGACATACATTAAAGTTCAACTGGGAACAGAGATTCACAGGA
GAGTTGCCCACGCTGTCTCCATAGCACGAAAAAGAACCAGGGTAGGCATAGCAAAGGCAACAGGTGGGACGGGGAGCCAGGGAGTGGAAACGCCGGAGGTCCTCAGGCTGGGGATCCCGGAGTCCTCGCTCAGATTCCGATTCCGGAGAAGGCCAATTCCGGGACCCTATCCATGTCCCATTCCGGGCACCTTCCTCAAAAGTAGGGGTGGGAGGGGCATAAGCCGGTCAAGTATTTCCCGGGCCTTCCGGAGCAATCTTGCCTAAGCGTTCATATTTAACGCATTGGACTGGGAAACATTTGGAGATCATTGATTAAG
CGAGGTGACAACGATGACGAGGAAACTGACGATGAGACCGATGGCGAGGACGGCGAAGGTGGCGGCCCGGGAGAGAGCCAAGCACCTCCTTCCTTCCCAGACTGTGCTGCCGGCTTCCTCACTGCTGCTGCTGACAGCGCGTGCGAGGAGTTCCATGCACCCACTGGCCTCTCTGACTACAGTGGTGTGGGAGAGATTTTCTTCCGGGATCTGGGGCAGCTGAGGACGTATTTCCAGACAGCTATGTAACCGCTTGGC
GACCTCAGTTTCCTTCCCTACATACTGAGGTGCTTGGCGTGGGTCACCCCAAGAGTCCCACAGGCTCAGAAAGCCTCCGTTGCCCCAGCTCTCCATAGGTGACCCACTGTGCTCCAAGGTTCTTAGAAAATGCTTTCTACCCCTGGAGTTCCTTCTGAGCAGAGAGAGGCAGGGTGGTTGATGCACTGAGACTTGGAGCAGCAGAGCATGGACCACGCATCCTGGACAAGGGCAAAGACCCCAGTGTGGGAGCCTCAGGTCCTCCTACTGTGGAAGTGGAGCCGGGGCCACCTCCCTGGATGTGGTGAGGAGG
CCTGAACCTCACTTTTCATGATAACAAAAATATGTGCCCCAAGAGGATCGACAGAGAGAATATACATGAAAAAGCCTTAAAATACTGACTGGTTTGTGAAAGCTACTCCAATTAAGTTTGTAAAGACCCTGTGATACAGCTATGTTTATGACCCTTCACAGATAAGGAATACAGAAGGATACACAGACAATTCAGTACAAAGGAGTTACCTGTCCACGGTCACCCAAGACTATGGGTTCCAAATCCAGGGGCAGGAACTCATCCTGGTTCCCTTGCTCTTTCCAGTGCACAATAACCCCTCATGCTTTTGTTAAACCT
GCACTACGAATTTCTGTAAAACTGACGTTTCATGGTTGTAGCCAGCCAAGATAGCGTTGACACCTGTATGGAGAAAGAGTTGGTAGGATAATCCTGGGTGCTCTTGAGGGGAGAAGGGAGCATGTGGGGGACTGGAGTAAGGAAGGGAGGGAAAAAGGTGAGCAGGACATTGAAAGCCTCTTGTGGGGTTTTTGCTGTTCGTATTTCCTTTCTGGCTTTATAGAGAGCTCTTGGTTTGAATTGGATTGGTTTCTC
CCATGTTTAATATGTTACCAAAATTGAGCACAGCTGAATGGAACTTACCTTCTGTACCTAATTTTCTATTTTTCTTTCTTGTTTTTTCCATCTAGAAAATGTTACTACGATTATGGATTTTCTTTTTTAAAAAATATTCTTTTCTGGCTGGGCACAGTGGCTCACGCTTGTAATCCCAGCACTTTGGGAGGCCAGGGTGGGCAGATCACCTGAGGTCAGGAGATCGAGACCATCCTGGCTAACACGGTGAAGCCC
TTTTTTTTTTTTTTTTTTTGTATTTATAGTAGAGATGGGGTTTCACCGTGTTGGCCAGGCTTGTCTCAAACTCCTGACTTCAAGTGATCCGCCCACCTCGGCCTCCCAAAGTGCTAGGATTACAGTTGTTAGCCACTGCAATTGGCCTAGGCAATTCTTAACAACTCTGGATTTTTCCCTACAAATGCTGAGCCACTCCCACAGGATTACCAACCACCTGTCCTCCTCCTACCAATACCCCACCTAAGACCTAGATAAA
GGATGGGCAAACAGTTTAGCAGATAATTCTGGGAAAACTTGTTTGCTATGTGTGTAGCTATAAAACTGGATCCCTACCTAACACTGGATGACAAAGACAGACTTGAAACATATTGAAGACCTAAATGTATGTGGTACAGCCGTAAAATTTATATGGTACATATAGGAAAATACCTCTGTGACCTAGAGGTGGGTGAGGGTTTCTTAAACCATGGTCTCAAGCACAAACCAAAAGGCAAAGCACTGATGTGC
TTTAACTGTCAATCATTTCTATTGCTTTTCCCAAAGAATGATTCAGGGATACAAGTGGGCTCCTCTCATTCATTAAAACAAAACGTGACATCTTTCTAAGATTCTCTGGGAAAATGACAGTGTCAATAAAACGCGGGTTTCTGGGCCATTCGTCTTACTTTGATTTTTTTTAGTACAAATTTCTCTCGAGGCACAATCACGTCTACTAATCCTCTTCCTCCTAGAGAGAGAAACTGTGCTGCTTCGGCGTTGCTGCGTAGTCCGTC
TCTCCATCATAATCCAACCATCAATAAGTCTTTGGGTAAGATTGTGTTGTTACAAAGCATTTGCCCACCAATGACATTTTATATCCCCAGACACAATTATAAAGGCGAAGATGTTCCATCAACAAGCACGCCTGATTTAATAGCATTTCTTGCCCACTGTTACTCAAAGCAGCCTGAATGCAGGAGCTCTCAAATGCTTCCCTGCGGCATAAACCACCCTGAGATGGGTGTAGGAAATACACTAATGAGACGCCTGAGTGTTCACAATGC
TGCTCATTCTGTTGACACTTTTGTGATGTGGTGGCCTTACTCATCTGCTCAGATGGAACATGGTGTTGGGGAGTTGAAAGCACAGCTCATCTGCTGCAGTTTTATGCCTTTTCAGGCACGTTGTATGTGCTTGGAGGAGGTGGGGTCACATTGCTCATCCTGTTCTGCTCAGACTGACGTTATCCTTTTTGTTTTTTTTGCATACACACACACACACACACACACACACACACACACACACACACACACACACACACACGCGGG
TCCCTTCTGCCTCGTAGGTCCGCAGAGTCGTGCTGGGCTCACCGCTCCTTCCCTTTCTGGGCGGGAGCGCCCCTCTCACTGGTAGGGGAGCTCCCTGGGAAATGTGGTCTCCTTTCTACCAGTGCACTGAGGGGTGGGGTGGGGAGAGCTTAACTGTGGAAAGAATGCGAACTGGTTTAGTTCTGGCTTTGCCACTTCTTAGAAATGTAACTCTGGACAAATTACTATTTAAACTTTTAAAATTTGTACATGCAAATGAGAGTTAATGGACAGAATAAAAGTATATAAAGCATTTGCACCAGGG
TTAGTTTGGTAGCTTTTTTTCCTGAAAATAAAAAAAAAAATACATTGGCACCTAAGCCATGGAAAATGAAATAAAAATACACCAGTGCAGCTTCCAAAACACTGACTTGCATCTCCCTCTCCTATCCGCCGGGAATGTCTTATCCCTGCCTTCCAGTGGCTGCCAGAACCAAGGGCATCCGCGGCGTTCCTTGGCATTGGCGTTAACAGCAGATGGATTTTCCGCAGCGGCCAGGCGGAAGATGCCTAGCATTGGTCCGCCGTC
GAGCCCATATATCTTAGCGTTTTAAAAGCTCCCAGGTGATTCCAATGTACACTCAGGGTGAGAATCACAGCCTATTAAAAATATCCTTCCAACATTAGAAAAACAACAGAGAGTCATTTTAGTGATGGCTCATGTGATGGCACCGGCCGATCCTTCAGGGAAGGGCATTTATGGGGCAGAATAGTTCAGTGGTCAGGGGTCTGACTTCTGGAATCAGCAGAGCTGAGTGCAAATGCTGGCTCTGTCACTTCCTGCCATGTGAGTCCTCCCATC
TGTTTATTGTCATCTCTGAGTTTTCAATTTGGTAGGAAGCATTGCCAGAGAGCTCGTGTGATCCTTTGGCAGTGTCACTGCATTCAGATTTCTCATGGTGCCAAAATTCTTGCGTGGGTCCTTCTCATCTGGAGATGCTAGCACTTCTAATTAGTGTAATTATTTTTGTTTTGGTAGGATTTTTCTCTTTTTTTTCCTTTCCTATAATATTATTGTTATTTTTTTCTTCTTTCCCTTTCCC
CTCCAGGTCTGTGCTCCCTAGCCAAGGTTTCCAATCACCTAGGTTATTATCTGAGGGAACAGCCCCTTGGAGCTCTTGCTCCAAAAGGGCCTGGAGGAATGGCATTTCAGGACACAGGGCCATAGATTGTGGCATTATTCTACACGTAAGTTCAGACTTGGGAATGAATGAAATACACTCCACTGTGTTATGCAACTTTTGTCACAACATTTTACCTCCTTTGATCCCCCTTAACAGTTATATGAGCTAGGTTCTATTATTATTTTAGAGATGAGGAAACTG
GGGACCTGCCCTCGCACGCATGCACACACCCAGCCCGGCACCCCCACTGGATGCCCGCACGGTGTCCCCCCACCCGACCCCTGCTGGGGTCTAAGGAGACTGTCCTGGCACTCGGAGGCTCTGTGCCTCCCCTGGGTCACCTAGCTATTTTTGTACCAGGCACATGGATGGGAGCAGTTGTGAGCTGCAAGTCATCAACTTCACCAAGAGAGAGATCCAGGTGGGAGCTGGGTGGCGAGGGAAGGGACAGGCCCAGC
GCCCTTATTGACTGACTAGCCAGTTCTGATAGGAAATGTGATTTAGGGCCAGTGAGCCCAGGGTCCTTGGAAAAGAGAAGAAAAGACAGTGTTCCCTTGTGGCATTACTGACCGGCCACCAAAAAGCTGGAGGTGCCCATGGGTCAGCCAGGTGGAGGGAGTCAGGTCACTTGGTCATCCCAAGCCCAGCTGGGGCCGATCACAAAGGGTCTTTGCAGAGCCTTTTACAAAGCACAGCCGTTTGATCTTCCCCACAG
ATACCGGCTCAAAACATTGTACAGAAAACTCCGCAGGACACACAACTCATGTCAGTTCTAGGGAAATCTAAACTCAGATTTAAGGAGGAAACAGTAAAAGTGAAGGAAAATGCAGACAACTTTAATGGATACTAACTTTTCCTTGATATAATTCTCTAAAATATACAGCTACTTCATAAATGAACTTGACAGAAACAAGTGTAATGAATATAAACAGTAAAGTTAACATCTTGGACTGAAGCACTGGCATTCGGTTTACCTGACCTTATTTCTGGTTGGATTTTACATTTGCATAACTAAAAGGG
GGGCAGCCCCACAAAAAGTCGGAATGTTGAAAATATCCTACTCTTTTCTTTCTTTCCTCAGGGAGAAGTTGGGAATGTTCTGAACACACCCTGTGGTACTTGGCGGGAGGCACTCTGGCACGTTGTGTGCCAAGAATTTTCCTACGGGGACTTCTGTGTGGCTGGCTTTGCACTGGCCAGGGGTGCTGCAGAGACCTCTGAATTGTATTCTAGATTTCTCACAGAGGCAGTTGGTCTGTATCGTGTGGTTAAGTCAGTAGCTTCACATGGAAAGTAGGGTCTGGGGCTTTCT
ATGCAGGGGTCTTGGCAGAACGCAATCGCATAGTCTTGGGTAGAGCCAGAGAATCTACATGTCTAGAAAGCTTCCAAGTGATGAGAAAGCTGCTGGTGGTCAGGGGCCTCACTTTGAGTAGCAAGGCTCTCATCTGGAGTATATTACACCTGCATCTTAGACCCTGGCAGCTCTGATTAGTAATACTCTTCTCCCCTACTGAAGACAAAGCTAGTAGTGTCAGGCCCTGGCTCTCTGCATGGAGGGGACAGGGCAGCGTTCTGGGGCACAGGGATCTTCC
GTGGTCGCACCTTTGCAAGGGAGACTGGAACAGCATCTAGCTTTGTGCCCAGGAGGATAAGGAAGCAAGGTCTAGCGAACACTCAGCAGAGTCTCTCCCAGCAGCCAGCAATTTTCTGTGCATCTACTATGAGCTAGTCAGCCTGGTTGGCAGGCTGTATCTAGGTTTTGAGTAAGGTGGAAGAAATTTTGCTTTATATACTGGTTTCCCTTAGCTCATAGTTCATACTCCTTAAAGTGGCTTCCAGGGTCTTCCATGCTAACTTGCT
GCTATCAACATTTTAATTTTACAACTTATCTTAAAACACAACAAAACAAAACAATGATCGGCCAGGCACGGTGGCTCACACCTGTAATCCCAGCACTTTGGGAGGCTGAGGTGGGCGCATCGCTTGAGCCCAGGAGTTTGAGAACAGCCTGGGCAACATGGCAAAACCCAGTCTCTGCAAAAAATACAAAGATTAGCTGGGCGTGGTGGCACAAGCCTGTAGTCTCAGCTACTTGGGAGGGTGAGGTGGGAGGATCGCCTGAGCCCGGGAGGCAGAGGCTGCA
CTTAATTCATTCATGGACACTGAGAATTTAATGTCATGTGATTTTCACATATCACAAAATATTATTCGTATGATTTTTTTTCCCCAACCATTTTGAACATATGAGCATGGGGCTGGATTTGGCCTAGGGGCTACAGTTGGCTGACCCCATAGAGAATCTAGAAAGCCTAATTTGTGTTATGATGATTGTTGAGGGTAGGTTAGGAAATCCCTAGTTCAAGCAGTCCCTGACATGCCCA
TGTGCATGCCAGGGAGGCCGAGCTCGCTCAAAGAGCAACCAGCCACCTCTGCAAGGTCTGGCCAGGGCTACAGAAGGCCCCCCTGGATGGTAATCCTGGCTGCGTTCTGCACCTGAACATAAAGTCCTCCTCAAGATGGCCTGTGGTCTGCCTCTAGGCAACCAAGAAGCCCGCAGTGCTACACGACCCCTGAGGCATGGACTAGAGCCCCAAAGGCAATGCACAACCTGCTCCTGAGCCTGCTGCTCGTTTCCTCTCTGTGGCTACATTTGTAGCAGAGTAGTTGCACTGAGCTGTGTGCACGCCAGG
CAAGTAGCTGTGATTACAGTGCCACCATGCCCAGCTAATTTTGTATTTTTAGTAGACATGGGGTTTCACCGTGTTGGTCAGGCTGGTCTCAAACTTCTGACCTCAGGTGATCCTCCCGCCTTGGCCTCCCATAGTGCTGGGATTAAAGGCATGCGCCACCATGCCCGGCTAATTTTGTATTTTTAGTAGAGACAGGGTTTCACCATGTTGGTCAGGCTGGTCTCAAACTTCTGACCTCAGGTGATCCTCCCGCCTCAGCCTCCCAAAG
AGACAGTTAACCTGAATCACCACGTGGAAACACTCCTATATAGAACCTTTGTGCCTCAGGTGCAGAGGATCAGCCAGGGACAGGACAGGGTGACTCCCGAGGCCAGAAACAGGACAAGGTCCCTCCCCTGCTCAATAAGAATGGACACGAGACACCCATAGGACACACTCAGGAACTCCAAGTTCTGTCTTGGCCTCCCCCATCCCCAGCTGGCAGCCAATCCCCAAAAGCAGCTGTGGGTGGAGAGGGAGGGCAGTTTTGGATTCTATAGACTATAAAGCAGGTGCTGTGGCAGCTTTGGTCTTAGTAAGGCTGCACACCTCTCTGTTTTCCCCCACCTTAGTGAGACTCCCTGT
GGTTACCTCTAGGCCTGTGTGCGGCTGGGTGGGCTTGGGGGAGGGCGTCACTATTCAGCTTCTAGGTGGAGGCATGAGAAGGCCTTGGCCTAGCCCTCCAGGGTCCCATACTGTGGAGTTTGGAGGGGCAGGTCTGGCCTTTCCTGGGTCAGCATAGGGCACCCAGGTGGGGGCACAGGTGGACACCCAGCACAGGCACCTAGGCAGGGGCACAAGCTCACTATCCGTTAGCCAGCCTAATTGTGT
CTGACTCATGGTTTCTCAAAAAGTGAGGTGAAGATGGACAACTGGCTTCCCCATCATCTTGGGTTTCCTGGCAGAAGATCTGTCCTTGCCTCAGCCCCAGGAATCAACAGGAGTGCCTGAAGGGAGAAATAGCCCTGAGGACAGCCAAAAACAAAGAGGGGAGGCAGGACTACCATCCTAGGCCTGGAAACTGCTCTGTAATTCAGCCAAAGGAGATGCCAAATCAGAGTGGCTATTCAGCAGCACCATG
GTTTCCTGTTGGCCGAGCTGCGCACGTGCGGCCGGAAGGGAAGTAACGTCAGCCTGAGAACTGAGTAGCTGTACTGTGTGGCGCCTTATTCTAGGCACTTGTTGGGCAGAATGTCACACCTGCCGATGAAACTCCTGCGTAAGAAGATCGAGAAGCGGAACCTCAAATTGCGGCAGCGGAACCTAAAGTTTCAGGGTGAGATGCGTTGACTCGCGGTGGCTCAGAAGACCCACGCGCGAGCCCTGGCGCGTTCGGGCGGCCGGGGGCCCAGCTGCTCTGTGTGACGGAGGCAGCTTCCCCTGCAG
CCAGGGAAGAAGCCAGTTGAGATTTTTTAAAAAATCTTGAAACACAAACTTGGACATTGGAGCCTTAGCTTTCAGAATCCTCCCTGAAAGAAGAAAAATACATGTTTTTCTCCCCCACTATATTGTCACTTCCTCGAGGAAGGACAAGGGCTCATGTATTCTGTTTATCTGCATGCCTGGAGCCTAACCCAAGTAAGTGCACCATGCATGTATGTGTAGACAGATGGACGAAGTGATGATGGATGGATGGGTGAATGAATATGAGTGATGGGTG
ATATTGAGATTGGATCTCACTCTGTCAGTCACATTGGAGTGCAGTGGCTCAATCATGGCTCACTGCAGCCTCGATCTCCCAGGTTCCTGAGTAGCTGGGACCATAGGTGTGCACCACCATGCTTGGCTAAAACTTTTCTCTTAAGTGAACTTATGTAAGTGGAATATGCCCAATATTTGAAGTGGGAATTTGGACTATCCTGTTAGCTATGGATTTTTCACTCAAATATCAGTAGGTCAACTTAGTGTTTCCTGGAGAAGGAGCTTTTGGGCCA
ATTGTGGGTAATGAGGGTCTTATGAAACCAAGAAAGAGAAGCGTTTATTTCTCTGCTGCTACAGTTATAGCCTCCGATTTGTTTTCAAGCACTCTACAGAGGACAGCCAAAATAGAATAGGAAATGACTATTCTCCAGCCATCCTTTACTTCCCTGCCAGGCATTTCAGTAAATTAACAGGCAGGGACCGGTTGGGGATTTTGTGAGCCTTCTCAAGGATATGATAAAGAAAAGACTTCCCAGTTCAAAGAATCTGTATAAAACCAG
GGCAAAGTCAGAGGGGGTGCTTTCTATGTCCTTGGCCTCAGGGTCCCCCTCCCAGCGATGGGCAAACAGGGACTGATAAGCAGTTGAGTCCTGTGCTAGCACAGTGCCACAGAAAAGATGGTCCTGGTAGATTTCCTTGGGGTTTGCCTCCCCACTTTACAGATGGGGAAACTGAAGCCCAGAGAGGTTGAGTGACTTGCCTAAGGTCACACAGCTGGGAGCAGCAGGCCAGGCCTGTTGTTTCCGCCTTGCGGCGCAGCTGGAAGACCCTCCTGGT
AGCTACTCTGTGGCAAATTCCATGCTAGAGTTTCTACACATAATTTTCAAAACGGAAAGAAATTAGAATGAAGAACTGAAATATGTGTAAACTTTTTAAAGTATCTCTTACAAAGGCTGGTCGTCTGCTGGATGTGGGCATGGGTCCTGCTGGACTGGGGAAGGGCCTGTGGCTCTGACAGTGACCAGCGAGGTGACCACATCATCTCCTGCTGAGCAGCACGCCTGCGGGTTCTCTCCAGTCTC
ATCTGGCTCATGCAGGACTCGTGAATGTTCTTGGTGACGGCCTCGTAGACGGTCGGGGGCAAGGCCAGGTAGAAGAGGCGGTTGGCCTGTGACCCCAGGTGGAGGGCATTCATGTGGCTGTTGAGGCGCTGGTAGGAGGCTGCATCATCGTACTGGCCAGCCACATAGGAGTTGCGGGCAAAGAAGTCCTCCAGCTTGAGCTTCTCCTCTGGGGTGGCCTGGGAGACACGGACAGACAGACACACAGACAGATGTCAGCCCCTCTCTTTGAGTCCGTGTGTGTTCTGCCCCAGGGGAGTGGAGGGTCTTCCCTGGAG
GGAACAGCATGAACAAAAACTCTGACATATTAGCACAATGACAAGAAAGGGTGATGTGGCAGGAGGGGGTGAAGGCGGGGCCTCCTGGTATTACTGGGAATGTGATAGAATCATCAGAGAGACTGACATGTGGAAGTCCCGGTCGGCAGTTCTGCAACAATGAAAACATCACACATTTGTTGGCGAAGAATAAGGGAGTACAGTCATATAGCACTTACTATGTGCCAGGCACTGTTCTAAGCCTATTCCATAGTCCCAACAACCCTGACAGGAAGCTACTATTAT
TCCCCTGTGTGCAGCTTTCTAGCGAGTTCTGCTGGCACCTCGCCCAGCTTCCAGTGAGTTCAAAAGCACCCCTTGAGGGCTTCGCCGTCCCACCAGTCCCCCAGCCGATTTTTCAGAAAGTTCAGCAGCGTTTCCTCCAGGCAGCTTCCCGGAAAGGGTTGCTGTCACCCCCGGGGGCAGTTTCCTGTTGGACAGTCTCCACCTGTCACCTGGGCAAACTTCATTCTCCAGTGGGGACAGCCCCATGCTCTCCCGCAAAGTCTGATTCTCATC
CTTTTTGGGTGTGTTCATAGCCTCAGAACTCCTGCGAGGTACACCCCTTGGGCCCTCCATGATCAGCCACTGACTTGAACTAGTGGGCAAAGCCTATGGTCAGGTTGCCTGGGTTTGCATCCGGCTCTGCCACTTACGAGTTGTGTGACGACAGGCAAGAGCAGGAACCTGGGAGCGTCAGTTTCCCCACCGGTGACCTAGGGATAACAGTGAACCCACCTCATAGGTTTTCGCTGAGGATTGATTTAAATCAACTGAGTGC
GGTGGCACGCACCTGTAATCCCAGCTACTTGGGAGACTGAGGCAGGAGAATCATTTGAACCTGGGAGGCAGCGAGTACAGTGGGCCAAGATCACACCACTGAGCAATGACAGCCATGGACTTTTCCCAAGAAGTACTGGGGAGCCATGGAGGTCTTTGAGTGGGGGAGTGACCACAACATATGAAAAGCAGCACTTTATAAAGATGGCTCTTGGGGGACGCCTAGAGATGGGGGAGGCTGGAGGCTGCTGCTCGGGAGGCTCACCT
AGATTGGGGACAATGTCAGGGTCTACTAGAACCTGAAGGCAGGGCTGGCAGCATCTCACCTTCAACCAGGGGACTAGGTCCACCAGGCTGTCTTTGCTCAGGTTGTCTATGATGCCTTCATTGTAATTCTGTATGACATTCAACTCAGGGTCCCCATTCTTGTAGGAGGTATTGAAGCAGATCAAGGAGATGACATTGGTTACCGCCACGAAGACAGGAAAGGAGATGTCTATGGACTGTCCGTTGTGGGTGGCCAGC
AGCCGGAGGATGCAGTGGGACCACAGCCACCCACCCCACCTTGCCCGGGCCAACAAGACGAGCAGGTGTCAGCCTGGCCGAGTCCTGCCTCTGGTGGAGGGGTGACGTGGGGCGGCCTGTGTCAGGGGCCTCTGGGAGTCTGGTAGGAGGGAGAAAGGGCAGTGCCAGCCAATGCCAAGGTCACAGTCCATTGCCCACCCTGTCTCTAGCACTGAGAAAAGGTACCCTGTTGAAGCAAGCTATTCCCTGGAA
GGCTGAAGCCGGAGGATCACCTGAGGTCAGGAGTTCGAGACCAGCCTAGACAACATGGTGAAACCCCATCTCTACCAAAAATACAAAAATTATCCGGGTGGGCGTCTGTCATTCCAGCTACTGGGGAGGCTGAGGCAGGAGAATTGCTTGAACCCAGCAGGCAGAGGTTGCAGTGAGCAGAGATCACACCACTGCACTCCAACCTGGGTGACAGAGCGAGACTCTGTCTCAAAAAAAATTAAAA
TAAGGTTAATATTCAATAACATATTTTTGATGAGTAAATTTTTAAAATAATCTTAGGTGAGTGTGGTTGCTCACGCTTGTAATCCCAGTGCTTTGGGAGGCCGAGACAGAAGGATTGCTTGAGGCTAGGAGTTCAAGACTAGTTAGGGCAACATAGCAAGACCCCTTCTCTACAAAAATAAAAAATAAAATTAGTCAGGCATGGTGGCATGCACCTGTAGTCCTAACTGCTTGGGAGGCTGAAGCAGAAGGATTGCTTGGGCCA
AGGCCATTTTTCTTGGTCCTGGCAGTATAATTCAGCCTCCGAGATCTAGAAAGATTCTTTTTTTTTTTCATACGGAGTCTCGCTCTGTTACCCAGGCTGGAGTGCAGTGGCGCTATCTCCGCTCACTGCAACCTCCGCTTCCCGGGTTCAAGCAGTTCTCCCGCCTCAGCTTCCCGAGTAGCTGGGATTAGAGGTGCGCACCATCACACCCAGCTACTTTTTTGTATTTTTAGTAGAGACGGGTTTTACCATGTTGGCCAGGCTGGTCTCGAACTCCTGACCTCACGTGATCTGCCTGCCT
TCTCCTTCTAATTCTTCTTTTCTTTTTTTTGAAAAGTTGGAGTGTGAGATTGCATTCTCGGCTCATCACAGCCTCAACCTTCCTGGGCTCCCGCAGGTGTTCTTGCCATCTCAGCCTTCCAAGTGGCTGAGATTGCAGGAATAGCTTGATTCTGGGATGTCGAAGCTGCAGTGAGCCATGATCACGCCATTGCCCTCCAGCCTGAGTGACAGAGAAAGACCCTGTTTCAGAAAGTAAGAGAGACAGGTTAAAGAAATAACTCCTTGAAATTACTGCAATTAATTGTGATCTAAATTACCTT
ACCAAGGAAGAGGCAATGCTGGCATTCAGACCCAGGCCAGTAAACCCAAAGCCCCATGCCCTTGACCCACCACAACAATCTGGGATTCTGAGGGGCTTGAGTCAGGTGACACCCCAGATCTAAGCATCTGAAGGTCCCTAACTGTGGAGGCTTTCATGAGAACAAGCCACTGGACGGTAAGCACACGTCGCTCTTCTCAAGGGAGGGTGTACTAAAGGAGCCTCATCTCACTCCCCCTGTGCCATGGAGGCCACACC
CTAGATTTTTTTTTTTACCATTCTGATTTCAAATATTACACTACTCCTACGGTTGTACTATTTTTGCTGTAAAAAAATATGGTCACAGTACATGTGAAAGGACATCTTACTCTGTGTGTAAATTATTAGGCAATTCCCAGTAGTCTACAAAAAAACACAATAATCCATTCATCCCATCCATAAAAATAAAGTTAACTTCAACATAAATCTTTTTTTAAAGTATATACTTTGTTTTCATTTGCTATTAGATTCAGGCCTCGTCTCATATATATAT
AGGCTGGTCTGAAACTCCTGGGCTCCAGTGATCCACACACCTTGGCCTCCCAAAGTGCTGGGATTAGAGGCGTGAGCCACTGCACCTACCTTTGATTAGAGTCTTAACCTCATTTATCTTGACTTTCTTCCATGTGAAATGGGACTACTTCCCAGGGAAGTTTTAAGGTTCACGTGAGATATTGTGAATGAAGTGCCCGGCACAGCACCAAATACGCACTAGGTGCTCAGTTAATGTTTGCTTCTCTTCCTTGGGTTCAGTCCTA
CACCTGGGTCTGTTGCTTAGCAACAGGAGGCTGTAAATGACATCGCTCCTGACACTTTAACTAACCCCTCCATGGCAGGTGGAGGATAATGAAGGCAAAGGCAGACAGTGAGACGGAATTGAAAGCCAGACTCAGGAGTGAACAGAGGCAGGTTCTGGGAAATATGGAAGCCTGCAGCAGGCAGTTGTGGGCCTGGGTATATGGGAGGGGTCCTTGAGACAGTTGGTGGCTGCTCTGTTCCTGGGA
CAAGAATTACTTTCTGAGGGTAATTTGCTTCCCTGTCTTCCATTCACCACTGGACTCCTTGACCTCGACCTCCATCTGTCTACAGAAGAGTCACTGTGGCCTCCTCAGTGATCAAGCCAGGGGACTGTGTTCACCAGGGCCCAGCTCCCTGCACCTCCCTGTTGGGCCCTACCTCCTACCCCAAACTTACTTTCTTAGCTCCTATGACCTCACGCTCCCTAGGTCCCCCCTGGGCCACCTGGCACTC
CTTTTGCTGAGAAGGAGCAAGCAACTGTGAAGTTGGATTTGGGGTGTTATTCAAAGCAAGCTCCAACTGAAGCATGCTTTTCAGTTGTCATTTAATCTCCTAGGGGAATCTAGAGCTGTCTATTTCATGTTAGAACTTTGAACGCACATCTCATGCCAGTGCTTTGGCTTTTGAAGTTCCCACCCTGAGAAGGTGATTTAAAATGTTTTTCTTTTGCTTCATGTTCCCTGCAGTATTTCTGTTAGTCGCCTCAAGG
CTTCAGCCTGGGTGACAGAGCAAGACCTGTCTCTAAAAAAATAAAATGAGGCTTGCCTTATGAAATCTAGGTTGCATCTTCCTTGAAGGCAAAATAGGCAGATGTGAGATAACCTATCTTGTTCCTTAACTGCTGGGAGAAGTAGCTGGGCTCCCAGAGACCCTTGGCTCGTTCAGACCCTGCCTACCTTGGGAGCTGGGAGTTGCAGGACAGGCAGGCAGGCCTGAGGCTGAAGCTCGGGGGTTAAGAGTGCCTCTGGCTGGGATATCTCTCATTGGTGGCTGCTCAGGGTTCAAACCCAGGCTCAGCCCCTTAGAA
TTTAAAGTGTGTATATTATAGCAAAAACCATTCAAACATGACTTTTAATGGAACGGAACAGATTCCATTCCATCTGCATGTTGCTTCTTCCATGACAGCAAAGGATATTACTGTGAAAGCAGCTGTAGTCAGGGATCTGTTCAGCTCAGTGGTGGAATTATTGTCTTCTCTAAGTGCGGTAGCTAAAATAAATTACTTTTGCAATAAGGTGACAGCTAGAAGACACCTTGCATTCTCAAAAGCCACATTATAAAAACAGAGGCT
GTGAAGGGAGAAGGCAGCACATTCCAGGCCGCAGGGCCAGCCGGGGCAAAGGCTTGGCAGTGGGATGGCAGGGAGCCTGACAAAGTGGAAAATGTGTGGGTTAAAGGAGGGAGGGCGGGGTCCTGGAAGACACTGACATCCTCCTGCTACGTGGGAGGAGACACAGGGCTCATCTGTAGCCATAGACAGACATGCCAAGGAAACGCGCAGGCCTGCCCGACTCTCCAGAAGGGAAATTGTCCCTGGCCCCAGCTCAC
CAATAACTTAGGTTCCCCACTGCTTCTGCCCTTCTCAGCCAGGGATCTCAGGGCTAGTAGGGTTTTCCTCCCACTTCCTTACTAATCCTAGTAGGTGTGGAGGGGCACTGGGACCTGTGGGTCAAGCAGATGCCATCAGGTCCACCCCCAGGCCACACATAACAGCAGTCCCAGCCTGGGCCCCACGCTACCTCTCTTGGCCCCAGCTCCTTGGAGAGTTCTAGACATCTTTGCAAGTGCCAGTAC
AGCCTGGATCTCCCAGGCTCAAGCAATCCTCTTGCCTCAGCCTCCCAAGTTGCTGAGCCCCCAGGCATGCGCCACCACACCCAGATAATTTTTTAATTTTTTGTAGTGACAGAGTCTCACCTTGTTGCCCCAGTTGGAGTCTGCATGGGTTTTAACAAATAGTAAGTGAGATGATGATTATAAAGTATACAGCAAAGGGCCAGGCATGAAGCGGGTGCCAGATAAATGTGAGTTCGTATTCCTCTTTATGTTTCATTCCTTACTGGAGAAGAGGAAGGCCTAGTACA
TACTTCTAGATTTCTTCCACAGACAAGTTTTATATATGTAACATAGCTGTGATAATATCGTGTATAGAGATCTTAATTTTCTGTGACTTTACATCCTGCAGTTTCTTTAAAGCTTTTCAAAGTCAAGAAATAGAGAAGACTTACAGAACAGCATAATACATAAATGTGTAGACATATATTGTCAACAGACACTGGATGACCTCCACCAGGTCATGAAACACCACATCCCCCACCCTGCCCCCTTCCTGCCACCTCCCTTCCTCCTCCCTGCCCTACCCACTATGCCC
ATTCAACCAAATGGGAATGGAAAATGTTTGGAAAAAACAGGATGGTTTTGTCTGTGTTGAACATGTACCGACCTTTTTTTTCTTGTCATTATTCCCTAAACAATACAGTACCACAAATATTTACATAGTATTTACATCATGTTAGGGATTATAAGCAATCTAGAGATAATTTAAAGTACATAGGATAATGTATGCAGGTTATATGCACATGATATGCCATTTTATATCAGATCCTTGAGCCGCTGTGGATTTTGGTATCCACAGGGGTT
ACACAGAGCAGCCTCCAGGATGGGGCTGAGCGGCCGATTCCCGCCTTGCTGCAGCTACAGTCTGAATTAGGCTCCACCGCAGTATCTGGCCCTAGGGTTCGTGCTACTGGTGGCATGGACAGAGATGGGGGCTGCCACAGCTGCTATGGGGCTGAGCAGCCGATTCCCGCCCTCTTGCAGCTATGGGACCGACCACCTGACTTAAGTGCCTTGGAGGCGTCCGGCCCTGGGGTCTTTGCTGCTGGTGTCTGAGGGCAGGGGCAGGG
AGCATAGTCTAGTTCTTCTTGAGAAACCAGATTTTTATCATTAACATATTGAATTAGAAGTTGACATATTACATCCTCAATCGACCCAAACTTTGGCCAGAAGATTGAGGGTTTGAAAATGGGACCTTGGGTCCAAATGAAACAGCAATATTTTATCCTCTAATGCTTTTTCTTATGTTTAGTCCTCTCATTATTCTTCCAATATTTTAACATGAGACCCAGGGGACTATCAGGGGGCATGTCTTTGTT
CCCACCTGGCTTCTTGTGAGGTGGTGTTTGAGGGCCAAGGTAGGTGTCAGCAAGGCATAGAAAGATAAATCCCAAGATTCTTGGCAAGTCTTGCAATCTTATGTAGCAAATTTGGGAACTGAAGCTCAAAGAGAATGTGGCATAGTTGGTTAATGTTAGACCTAGGATGAGAAGTTTGGTTTCCCCTCCTTTCCAGTGCTGTCTTTCATTGTACCAAAAGGCCACACAAGCTGGAGAAGTAAAGGAAGAACAAAAGGAACCCAGGAAAAAGGAAAACAAGAGGTGCCGAGGGATGAGAGGAA
TCTTATAGATGAAATACTTAGCTGATGTATGTATGATGACATCGCTGGGGAGATGTCACAGAGGGGTCCATGTCCTTACAAAGGCGGGTTGTTTTGTAGCTTCTTTCAAACTATTCAGCAGTCAATCTCTCCATTCGCAGAAGCCAGCCTCACCTTTAAAGCGTCAAGCCCCTTCCCAAACACCTCTCAAATCGCAAGTCACCTGGATCCTCAGAGGGCTACACGTCTCAGCCTGCCTGCACCACCCCAGAGGTCCCCAGTGGATGGAGAATGCC
TATGAGGTTTGCATCATGTGGTGAGAAGAATTCAGGACTATGAACTAGCTCTAATTCAATTAAGCCCCGAGCTTTGTGTCCTAGGCAAATTACTCATGCTGTTTCCTCAGTTGTAAAAGAGCAATGACCAACTGCCTTGGAGGTTGGTTACCTGGATTAAATATGTTAATGGATGTAGAGCTCCTAAATGTAGCCAACCCCAAAGATGGGACACAATTTTATCTCTATGACTCTGTCATTCATGATGTTATTAAATTCAATCTAAAATTAAATCT
GGCTGATCTCAAACTCCTGACCTCAAGTGATCTGCCCACCTCGGCCCTCAAAGTGCCGGGATTACAAGCGTCAGCCACCGCACCCAGCCATGTGTCAATTTTCTTAAGTTAATTGATTGATTCATAATCAAGAAAAGTCTTCAAATGGTTATTGTTGGCTGTTCCTTTCTTTTCCCTGTAGTATTCTTTTGCTGTTTTTGAACTTGTTTTGTCTGCCAAGGGAGCAGGTATCTTTAGTGGACAAGGGGTACCAGTCATAAAAGATTAAGAGACAATTATGGAAGAGTAAATGTTAAATAGAATGAATTTTGGTCATT
TAAATCTTGAAATATTTACAAAATAGCTAAATGAAATTGAATAACCTCAAAATCACAATGTAGTTTGGCAAAAGATGTCAATTTTCCCCCTGGCATAGGAGATGAAACTGGGCAACTACGGGAGCAGCCCAGGTCTTGGGACATTACAACGTGAGACACAGGCATCCTCTCTCTAACACACACCTCCTTATTCTGTCTTGATCCCAAACACATGAGTGCCCAGGCCGACTGCACATTTGATAGCACTTCA
CTGAAGGTGTAACATGCATACTGAATCTCTAAGACTTAGTATGAAAAATAATGTAAAGTAGCTCTTTAACAATGGATTATACTGATTACATATTGGTTTTCTATTGATTACACATTCAAATGATAATATTGGGGGTGAGGGAAGCCTCGGGAAGGTTTAATCAGACAAGTCAGCCCCAAGGCTATTGCATCCTAGGTCCACCTAGATCACAACGAGCAAGTTCCTTCACTTCTCAAGGCCTTAGTTCCCTCATCCTT
CACGGCTTCCTTTTATCTGCACTCTCCAATAACTGAGATGAATGTTATCGGTTCACCCTGGGGCTCTAATGGACTGCATCTTTACTGGAGGGATAAAATCAGGGAAGAACCCGTCCCACAGTCACCCCTGCTGAGGCCAGCAAAGCCTGTGTCCTTACTTCATGCCCCACCACTCCCCGGCTTAATCGGCCTGGGGTGACCTTTTATGCTGCAGCCCTGGGGCAGACCCAGCTGGGTTCACATCCCAGCTTGGCCCGGGCACTGGCTGGGAGACCCCTGGCAAGCTGCTGACCTTCTCC
TTTGGGAGGCTGAGGCAGACGGATCATTTGAGGTCAGGAGTTCAATATCAGCCTGGCCAACATTGTGAAACCCGTCTCTACTAAAATGCAAAAATTAGCTGGGTGTGGTGGCGATGGCCTGTAATCTCAGCTACTCAGGAGGCTGAAGCAGGAGACTGGCTTGAGCCCGGGAGGTGGAGCTTGCAGTGAACCGAGATCATGCCACTGCACTCCAGCCTGGGCGACAGAGCTTCGTCTCAAAAAAAAAACAAAAAACAAAAA
GAAGCTGCATGTATGTCCATTCGTGAACTACTCATTGGAAGAAGTCCTGGGAAGAGCTTGATTTGCTCAGACAAGTGGTTTCCAACCTTTTATTTCTTAAACTTCTTGGCACATATAGAAATCTATAATATTTGTCTGACGAACTGGGATACATGTTCAGAACTGCTTAAGGCAGCAGTGAACGATCTGAGACCCTAGGCTCTGTGGGGTGGTGACAGCAATGTCTCAGTCACACCTGGAATACATTTGTTATATAC
CCCTATATACACTTAATGTTACTCTCTTTTTGATACCTAATTTGACAAAAGTATAATTAATTTTAAATAAAATGTTGAGATGGGAAAATTAAGTAATGTTTTAAGTCACATATCAGAAAGTCTCATCTGCAATGGAAAAATTGGCCTAATACTTTCTCTATGAGGATGCAAGTTGCATTGACCAGGGCTCTTCCTTGACACTTACATTTTTGGCAAAGGGATGATTCTATCTTGCAAGCTATTTTCTGTAAACAACC
TGACAGCTCTGTCTGCTTTTCTGTAAGGTGCCACCTAGCAAACCCACTTACAACAAGGATCTGATAGCTCTTCACACTATAAACCAAAGATGCTCACAACAGCTCTTTGGATACTGAGCTGAGGTTCACAGGATCCCACGGCTGGTGTACACTGTTCCTGTGAATTGACCAACAGAGCAGGGACTCATTCAGGGTCCACAGCCAGCGACTGGTAATTGACAACATTCTTGAGCACTTGCTATGTGCTTGGCACTGTCCCATCAAC
GCACGTTTTCATAAAATTCAGTTTCTGCCTTTCAATCACAGTGTAATGTTGGGATTTTTACTGTGACTATAGTTATTTTTGATTCTCAAGGTTTCACCTAACACATTTTAAAAAATTGCATTCATAGACATAGCAGCCTTATAGAAGATGGAAATTGTACAATGCTCCCAGCTCTTCTGTGTCTGAAGTTATCTGAACTCAGTACAATTTATCTGGTGTTATTAATAATGTTAACTTGGTCTGCATAA
GTAAACACGTTGAAAATTAAATTACATTGTACCTGTAGCATAGACGTGACAAAGAAATACAGCAGAAACTTGGAAATGAATACTTACTTTAAAAAAAAAAACCTGGAGTATTCTGGATCTTGGTTTGGCAAATCATATGAGTTCACTCCATTGTCTGTTACTAAATGCACTATGAATGGATACATTGTATTTTAATACATTTGCATGGTGAAATCATAATACCCTAGGCATGTTTGAATTGTGTACACTATACAACTGAGAGCCAATTCCC
ATGTTTCCAAATTAGTTTGTATTCCTCACAAAGAGGTATCAGGTAAATGACTATATGAACAGAGTCAGTCACCTGTTGGGGACATAATTTGTGTTCGAAGTAAAATCCCTGGGGGTGGACTGAGGCATTGGTATTTTTTAAACCTCTACACACACCAGAGCTGAGATCCCCTGAGCTTATTAACAGGGTCCTTCAGCTCTGAGCATCCTGGAATTCTTGTATGCTAATGTAAGGGGGAACCGTGTGACTCCCCTGGC
CTGAGGCATTTCTGGTACAGCTTTCTCTTTCCAATTATATTTGGTATAGCAAATAATGCTATTAAAATATATAGACTTTATATAAAGAAAGACCACATCCTGATACTGAAGGAGAGGAAGAAGAAGGAAAGGTGGGAGTTCGCTGTGTGCTCAGCAGAAAGCAGGGTCGTCCTGGGGAACACTTTGCAGTTTCAAAGTACTTGAGGAGGGTAGGCCACAAAATGGGAGTTTAACTGTACTAAAGTAAATTCTTAATGACA
TCATTCTGAATAAATGTTTAATAAGTGCTTATTTATAACTATGGCAATTATTTTTCATATTAACACATATTAATTAATTAACACATATTGATTTTATAACCTGAAAAATGGCTTCATTCTTTCTGAAGAAAAGCTCATGGGCATAGCTACATAGTCTAACACTAGAGCAGGGAGCTGAGAGATCTGCATTCTAAGCCCGGTTTTGGTGTCTTCTCTGAGGGTGGTCTCAGAAAAGTCCCTCAACCTTTCTGGAACTC
GATATTGAAAAGAAAATCAAAATCTGTGCTTAAACGCAAGAGTTGCAGAACCAAACATAGATGCAAAAGGATCCTCAGATTGTAAGAGTTGTTCTTGAATTTAGGATTTACAAATATACTAATAACAATGACCCAATTCCATTTAAATATAATTCAAAGGGCATTAAGTTAAACTCCCTCTATTTCTACTAGTTAGTGTTTGTTCCGGTTGGGAAGGAGGAGCTCTTACGTCACTGGCAAT
GAGCTTGAATTCCAGTAGATTTTTAATGACATTTAGTAAAGCTCTCTCCCAATAATTATTTTTTGAAGAAGGAAACTTAGGAGATAATAAATCATGTAAAAATCAGAAAAAAACATATTGCTTGGCTTTTACAAGGAAAAAGCAATGATGGATGGCCCACCAAAACCTGAGAACTAGGTATTACTCTACGTGTATCTATAAGTTTTATGTTGTGTTTTTGGAGAAACCATTCCATTTTTCC
GATAAAAAACTACATATTGGGTACAGTGTACACTACTTGAGTGACTGGTGTATTAAAATCGCAGACTTTACCACTATACAAATCATCCATGTAACCAAAACCACTTGTACCCCAAAAGCTATTGAAATAAAAAAAATTAATTTTAAAAAATTGCTCAGCCGGGTGCGGTGGCTCACGCCTGTAATCCCAGCACTTTGGGAGGCCAAGGCGGGCGGATCACGAGGTCAGGAGATTGAGACCATCCTGGCTAACGTGGTGA
GAGAAGCTTGGTTTGGTTAGAAATAATATAATATCCTGCTTATCTCCTTTGAACAAGTACTCAAAGGTGGATATTAACAATAACACACTTGCTATACCTAATAATATAACAAGACTCTCCTTTGAATATGAATCAGGGAAGTGCTTCTGTGGCAATCTATATCCCGTCAATTTACAAACTGAGTGATTGCAAGAATAAATAAATCCTGCTTTGGCCCAAATGTCAATCTTTGCTAAAGAAATATGTCTGTGGACATTACAGAGGAATCGTGCCGTTC
AATTTTTCCTGGGGAAGCAATCAGTGCTAGGATGTGGCAGGTGCTTTATGCACAGGATTTTGCAGACAGACAGACCAAGTTTCCACCTACCAGCTGCATGTCTATGACAAGTGATCTCACCTCTCTGAGCCTCAGTTTCCTTATCTGCAACATGGGTATGTGAATAACAACCTTCCAGCATGGATGGCAAGATTTGATAAGCTCAAATGAGTTCCTCTAAAAAGATAATAAAGGACACAAACAGCCGGCTCATAAACAGGAAATGCAAATGGCTACTGAA
TCAGGACTGCGTTATACTTTGGGCATAAAGAAACTTTCCAAAAGCAATTTGTCTAATCATATTTTGAGAGGCTTCTTGACTTCTTCCTCAACAAATGGCTTTTTAACATCTGCACTGGTGAATCTAGGCCTGGGGTCCCAACTAAGCTCTCAACCCTCAGAACTTCAAACCTTTCACCTTCAAATGACCCCGAGATTAACAAGCTGATTTCCTTGAGGTCACAATAACCTGGAATAAGTCTCCAAAGCATAGATACCC
CTGGGATTACAGGCGTGAGCCAGCACGCCCGGTCAGGAGCCTAGATTCCTAGGTAGTATCTTGCCATTCGATGCTCCCTGAACATCCACTATATCAGCAAATAGCCACTGAGCAGCTACAACAGGCACCTGTGATGCCCTTGGAATAAGAAAAACACCTCCCTTGCCTCAGAGGTTTGGGAAGATCAAATGAAACAGAGGATGGGAAAGGGAAATGTAAACTAGAGGGTGCCTTGCAAGCATCGGTGTCCTGGGAGGTAAAGGAGG
CTTGTGCTGAAAATAGGGAATGTGGGATGTACCCTTGGAAATGTCCAGAAAAGTTTTGCCTTAGAGGCTGCTCACATTTTGTTTGAGCTAAAGATACCTGGAAACTAGCCAGTTCCCATTACCTTCCTGGAATATCTTGCTGAGGATGCTACACTATGGAATTAATTTAAGATATACCATGATAGTTTCTGTTTCTGGCTTTAGGCCATCTTAGGTCATAGCCGAGCTACTCCACTATTGGGCTCCATGCCTCA
ATTCTTTGTAGGTTAAGCCATGAAACCCCCTTGTCCCTTGAGAAAATAATGGGCTTGAAAACCAGGCTTAGATGACAGGAGGAATTTTCAAAATCCCTTTTAGAATTTCAGGAACTAACTTGGATGAATCAGACCATAGAATTCCTCCTGAGGTATAGAGATGATACCCTTTCTATCTAATATGGCTTAGTCACAAGGCTTAACTAGTGATGGTGAAAGGATGGTAAGATGCAGGCGAAGACAAGGAAAACCCCACCCTTTCTAGCCTGAAGCACGGTGGGAAAAAGGAGAGAGGCAGAGATGGA
TCGAATGGTATCTTTGTCATCAGTGAGCAAGTCCCCAAAGACCACGGTCTTGTCCATTGTCAGGATAATTCACTCCACAAGCTGGGGCTCCAGGTGCTGCCCTACCCAGCGGTGCTTCTCACCCACACAGTGGTCATACTTTGGCAGGGGCTGGTGCAGTGTGAAGACCTCGGTGTTTTGCATGTGCTTCATCTCTTGCAAGGTCCTCCGGGGTTGGGCTTCAAGACTAGGGAAAAGCCTGGGCTTCACACCCGTGGGCCACTTTATCCACCAGGTCCGGCAG
AGGAAGGCAGAGGCTATTTATTTAGCGTTTTCTATGGCCAGACAGTCAGCCACCATCACTTGCCTTTGGCAGAGAGTCAAATATAACTGGAGACTCAAATGCTAGTGGGAAAGGCTTCTATAGGTTTCAGGTGGGCTCTAATTGGAAGATGTTGGCAGGGGGAAAGTGCAGGCAGCAGCATCTTATGTGATGGGTTTGGAGAGGATTTTTGGCTTTCTTGGCTTGGTCCTGAGTTGGAAGTGTCAGT
TCCCACGCACCTCTCACGGAGTCCTTAGACTGAAGCAGACCTGCTCAACCAGGACAGCTTTCTAACACTTTCTAGCCTCTGTCAAAAGAAAAAAACTTTTCGGTTTGTCTTCAGAAGTAAGAAAGGTACCTAGGAAAGATGAGCTGAGCCTTCCTGCTGATGTCCAAACCCACGCGAGCTCTCAGTGCTAGGAGATGCTTGCAGCTGCCTGACGGGCACTCCTGGCTGGGTCTTCCCATATGGGGCTCATTCTCCCAGGACTGGAGATCC
TGGAGGATCTATGTAAATTGTTTGGAATTTTTCTGCATAGGAGATTTGTCTTGTTTCCCATTTATTTTCATCAGTATGGATTCCCGGGAAGATGAACTCCCAGTGTTGTACTTGGGTGTGATTCAGGAGTATGCAAGCCTTTCTGCCCCACTTTGTTGCCTTGTTAACTAAGGGAGGCTGAGATAAGTCCTCTCAGGTGCAGTCAGAGTCTGTCCTAAGATGGGGGTAGGGAGTTGCTGTGCCTCAGTGGTTTACTTTCTCAATATAGACTGTTAGC
CTAACTTTGCCTTTGTACATGACTGGGTACACAAACAGCAGACATCTTAAAGTAAAAAATCTCTGTAGTTACTTTGTTTGACATACTGTTAATCATGTATTTTCTGGTAAGCCTTTTTGTCTCTGATTGTTCAAAATTGTTCAATAGCTGAGGCGTAAAAGTAGAATAGGTTATAACCCCAAGCCTCTGTCATATTTTTCTTTGGTATAGGCAGATTGGGCAGTTATTTTAATATTCATTCTTCTTTGCCCCCAAATGTCTTCAGATGTTTTTGTAC
GGCGTTCCTTAAAGGTCTCTAAAGCAAGTTCATTGCAATTATTAAAGCAGAGGCTTTGCTCTCACTCAGCCACCATATCCTGTGTCCTGTTGTGGCCTGTGCAGCTTCAGCACCTTCAGAAAATCTCACAAGTAAAAATGGGAAGTGTTGGGGGCCCTGTCTCTTGTTATCTTCCTTCTGAGTTCTGAAACCCTTGCAGTGAGGACGACAAATGAAACAAGCCGTAAAGCATTGGCCTTTCCAGTGACCTTGCACAA
TTCTATACATTTCAGTGTTATTAAAGTTTTCTGCGATAACTCAATATATCTCTGTTTTCAAAATACAGTCATATGCTGCATAGTGACGTTTCAGTCAACGACGGATCACATATATTTAATACAAAGATGGTCTCATACAATTACAATGGAGCTGAAAAATTCCTATCATCTAGTGGCATTGTAGCCATCATAACTTCATAGCACAATGCACTATTCACGTATTTGTGGTGGTGCTGGTGTAAACAAACCTACTTTGCCGCCAGTCATATAAAAGTGC
TCCAATGCTACATTATTTATTTTGTTGTTCTAATCATCCCAGCTTTGGCCACTGGGTGCTCTTTCCAGGTTGGCCCTGTGTCCCTGTGACCTGCCCCGTCCTTTTGTTTCTTGAGCAATTCCCTACTTTCCGTCATTACTTAATGCTCCAGGCTTGAAACAAAAGATGTCACTCTGACCGTGCGCAATGGCTTACACCTATAATCCCAGCACTTTGGGAGGCAGAGGTGGATGGATCACTTGAGGCCCG
GAGGGAGTGCAGTGGCGCAATCAGGGTTCACTGCAGCCTCAATATCCTGGCCTCAAGCGATCCTTCCATCTCAGCCCCCCAAGTAGCTGGAACTACAGGTGTGCACCACCACGCCCTGCTAATTTTTTGATTTTTTGTACAGACAGGGTCCCGCTATGTCGCCTAGGCTGGTCTCAAACTCTTGAGCTCTAGCCATCCGCCCACCTTGGCCTCCCAAATGTTGGGATTACAGGCGTG
TGGGAACTGTGTAGATGTGTCAGGGATGCTGGGCTGGCTTAAGAAATAGATGAAGGCCGGTTCAGTGCCTGTGTGACAGGGCATGTGACCCCAGGCAGGCCGTTTGCCCTCTCTGGACACGTTTGCCCGTCTGTCCACCAGGAAAAGCACGCATCTGTGTGCAGAGACGTGGAGCAAGATGGGAGCCCATCAGAATGAGGAAAAGGATGACAGTTTCAGGAAGGCAGGAGCCAAGCAGA
GCAGGTTAATTTTAGCCATGTTTTAGATTTATTTTTGCTTCAAACTATTCACCCATGCTATACATCTTTCTTTATAAATCAGACTCAATGATATGTGCTAGTAAAAGCCAGTTAGTCAAAATCTGTTATTTAGAGGACACAGCTAGGATCACAGGGCTGAAGTCTCCCTTAGTTCAGGCTTCATTAAACAGCCACCCAACTCATCAGCTTCCCAGACCTCCAAGTCTCCTTCCAGCTCTAGAATTTAGCCACATGTATTTACT
AGATCAGCAGAGACCACAGGGCCAGAGCAGAGCGAGTGAAAGAAAGATAATTAGCTGTGGGGTCACAGCATAATTATACGGGCTTTATTCATGGAAGTTATAAGCCAAAAGTAAGTCACAGTTGCCCTAAGTCAATTCACCTGGTGGCAGCCAGGGGAATGTGACCAAAAAGTCACTTTCTTAATATTTGCAACATTTTCCACTCAGCTCTTTGCAAGCTTATTTGTGTGATGACATCTTTCCCTAGTTGCCAACCGTAATACAAAGAAACCTTCACAAA
TCTGGCTTGGGGGTTAGGGGGAGGGCAGAACTCCTCAGCCTGGCTTAGAGGCCCTGAGAGGACAGTTAAGGGAGGGGTCTCTCAAGGACATAGGCACCAATAAAATGCATGCACAATCTGTCAGGATTTCATAGCCCTTTGTCAGAAAGGAAGTGATGGCCACAGAGGGAGGCGAGAATTGGGTTACTCAAAGGCACTGGGTCCCCAGACCCTATCTACCTGGACTCTGTCCTAGCAGATCCTGGGGAACAGGGGTGCAAGTG
GGGCTACTTCTGCCAGATAGGGCTTCCCTAGCACCCCAAATCTGATCCATTGCAATTAGGAAAGTTATCTCCTAGTCCAAGGAATTTATCCAGTAGTTCCCAAATCTGGCTGACTGGCAGAATCACCAGGAGAACATTTTTAAAGATACAGATTCCCAGATTTTATCCCAAGAAACTCTGATTCATAAATTTTGAGAGGAGCGCAGTCATCTGTCTTTTTAAAAAGCTTTTTCAGAAGATCATCAGTGTGTTGTTTATCTAAGATTTAGAAGCGAAAAAATATTTTAAGGGGAAACCAGTCCTAGTCCTCTCAGGACTCTGTGAATACAACTTCTTTTTTTTTTTTTTTTTTTTTTT
CAGAGGTAGTGTGCTAGTTTGAGCTCTATATACTGCTGTTATAGCCCATGCTAAAGCCTTCACCCTTAGAGAATGGTTCTGGTTAACTTCTGAACTTAAAATTCCCTTACTAATTAAGTACCATTCTAATTGGAGGCAGAATAGGTGCCTTAAAATAACATAGGGACTAAATGACTATTGATGGGACAGTATAGAGACTAAAATTTGGCTTTGGAGGATATTTTACTCCTAGTTGTTGAAGGCAGAATTTTCC
TCGTGTGCTTACTTCGGTTAAAGTTCTTTAAAACAAGAATCTTAATAAAATCCACTTGGCAAAAAGTTTAAATGAGAAAAGTAGTAGATGAGGTGACAACCAGGACCACACTGCTCCCACGATGTGAAATTGCAGTAAGTGGCAAAACAATCTATCCACAGCATGGAACAAATCTCAAAGCCTGAAATTGTCATTTTGTTCCAAATATGGCTCGAAATATTGGATTCCTACCAATATTTCCCCAGTAGCGTTGGGATG
AGGAGGTCTTACCTGACTCCCAAACCTGTAACCCCACCCTGTAACTCTCAAAACTCTCTATCATATTATGACATGTCATTGTCTTTATAGCATCTATCACTGTGTCACATTCTTTGAGTACTTATTTATTGCCTCTCTCTTTATCCTAGAAGGTGAGCTTCATTGCCTTCTCCTAGGTTCTCAGCACAACACCCTGCACCTGGACAGGTCTCAATAATTAATATTACTTGTTAAATGTCTTCATCCTACACC
TCCTCAACAGTAACTATAATGTCCTAAAACTCCGTAGACAATAAATAGTTCTTTAAAGACCAGATTTAGTTTTCATGTAACCTACAGGTTGGGGAAGGGGAACCACAAATTGCATTGACCCTCAAAACAGTGGCTGAAATGGAAAGAACTCCTTAAACGGAACCCTTGGGGAATCCATCTGTAAAGCCCCATTGCCTCTCAGATTCTGTGATCTGGGCCTCGAGACAACCTTCAGAGTCCCT
TGCACCACCACGTCCAGCTAATTTTTTGTATTTTTAGTAGAGACGGGATTTCATCATGTTGGCCAGGATGGTCTCCAACGCCTGACCTCAGGTGATCCATCCGCCTCGGCCTCCCAAAGTGCTGAGATTACAGGCGTGAACCACCGGGCCCGGCCTGTTGTTGTTTTAATAGAGACGGGGTCTTGCATGGTTGCCCAGGCTGGCCTCAAAATCCTGGGCTCAAGCAATCCTCCCGCCTCTGCCTCCCAAAGCACTGGGATTACAGGCGTGAGCCACCCTGTCCGGCCCGGTTTTTGGGTTTGAGACCCTAAAATCTCTGGGCGGCAGA
TCTGGCCCAGGGAGCTGACATTTATCAATTGTTCGCTATATACCAAATACTAGACATGAATTAACTCATTTATTCCCCACAATAACCTTTCTAACCATTTAAGGTGTGATCTCCCAGGGACCACACCTTCTCCAGCCCTTTGAACTAAAGGGTGGCATTTGAACATAGACTAACAATCTGATAAGCTAGTTGCTGGGGCTGTGTTTATCTGTGCCCTGACTGTGTCACATGGGTGGAGTTGCCTGGAGAAATATCTGGTTAATTGCAAGGTGCTTTTT
CTAACATATAAAGTGCTTCACGCAGGGTCTGGCATGTGGAAAATCCTTAATATGAGCTGATTAACATTGCAGTTACGGTTATATTCCCTTTCCCACTTGTTTTACAGAGGACCCTGACTGTGATGGTCAGTTTCACTTTGGGTGATGATACCACAGGGAGCACAGAGTGAAAATGAAGGAGGACATTGAGTGGCAGGTGCATTCCTTCCCTCCAAAAAGTTCAAACACCCATGGATGATAATAATAACAATAATAGCTGAGTACATAGTGCTTTCTGTGTGCCAGGAGCTATTCTA
ATCCTTGTAACCTCTCACTTCTTAGGCCACACCATGCCCTCCGCCTGCGTAGACACTCGTGCACTGCATAGGCCCTGTGTTAAATCCCGCTTAATTGATAGTAGAGATTTTCTTCTCCTACTGCTCCTCCTTCCAAAGTAAATTTAAAATGGAGCAAACTTGAAAGAAAAAAAGAGGGAGAGAGAGACAAAGGGAGAAAGAAGAAGGAAAGAAAAGAAAAGGAAATCTATGGCTTAACTTCTTACTTGTGGGCCTTGGAGAAAATCAGCTGAAAGAAAGGGGTGGGAGGAGGTGAGAGTTAACTGGTGCTCAGTGGACTCCAATTACAACCTAATGGCAAACTGGGGAAAGCACAGACTTC
ATAAAATAGGACATTCATAAGCAGTTACACCATCTGTCTTTATACCATCATCATCAACAGCAAGAGGAAAAATAGCTCTTTAAAATGGATGAAAGCCCAGGCTGACAGTAACCGGAAAACTGTGAGCTCTGAATACCAATAAAGGTAGAGAAATGATTAAAAAACAGAGATGCAAACTGAAAATTTGTCTGGACAGCTCAGGCCCACGATGCTTTGCAGGCAGGGTGTGTTTTATTGGTTCCGAAAGCATAAAGCAAGCTGCTTA
AAAAATTCTAGATACATCATATAAAAATTTGTACAATTGAGGCAAAGACTATGAGGAATTTCACAAAGGTAAAAATAGCTACTACTGGAGAGACAGGATTATATACGTTCCCTATCCCTCCTTGCAAACATAACTATTTTCTAAACAATTTGTAATAATAGTAATGGCATTATAGTGTTTTTATAAATTTTTAAAACGTTTGCTTAAAAAAAAAAAAAAGAACCTGTCTTCTCTCACTCAACCTCCTCTTGAAATCAGCCCTCCTCCCCAGAG
CATCCCCTCATCTATCACTGTGAAATTATCTGGCACATTTTAGCTCAATTTCAGAAAAAAATCTCATACTAGTTTTCTCCCTAAAGTAAAATAATATGCTTTTATTTGCCTTCTCTTTTTTCCTTCTACAGTAACAAATGTTTTTAAGCATTGCATTTTTGTTTACAAAATTTGAAGAACATGTGTGTTTCGTTGTAATGCGGATCTCTCTACCTTTGTCTGTCTTTCTCTTTGCCTCTCTGATTCTTCTATTCACTCATTTCACTCCG
AAGATAGCAGCCCAGTAAGTATATTTAGCTTGGAAAGAGAAAAAAAAATGTTGAGCTGTGTTTTCATTTTGTTTTCTTAGACTACACCTTAAAAAGAAAAGCAGGATCTAGGAACTGCTAGAGGGCCAAACACAGGGTCTTAGGAATAACCAAACTCTTGTAATGGATCTCTCCTATATTTTGTAGCATTTAACATCAATAGATAAATTAACTTCTTTACAGCACTGATGCTGGAGTCGAAGTTGTGACCTCTCTTTGCTCT
ATGAAGTCCGAGGTTTGAACGTGGATGGAAAGAGAAAAAAAGAGAGGACTCCAGCGGGGCACGGTGGCTCACGCCTGTAATCCCAGCACTTTGGGAGGCCAAGGTGGGAGAATCACTTGAGGTCAGGAGTTCGAGACCAGCCTGGCCAACACAGTGAAACACCGTCTGTACCAAAAATACAAAAAATAGCCAGGTGTGGTGCTGCACGCCTGTAGTCCCAGCTACTCAGGAGGCTGAGACAGCAGACTTGCTCGAACCCGGGAGGCGGAGGTTGCAGTGA
AAGCCATTATGCCCAGCTGAAAAACATTTTTTAATTGAATACAGGACAATTCTAAAAATAAAAACATCCCCCTCTTCTGGTGCTAAGAAGTATGGGCAACTCTTACCCAGGTTATGTTTTTAGAAAACGCCCTAAGTGTAATGATAGCACTTAATACAAACACACTCTGAATTTAATACAAACACAAATGTTTTGAAGTTCTTGAACTTTCCTTACAACTTATATGTAATTATGTATGCAAGTAA
ATCTGGGAATTTCTATGAGAAATTTTAAGTCTTTTTTTTTTCTTTCTTTTTTTTTTTTCAGTGGTAGTCAGCTGTGTATCCACCTTGCAACCAACATGCAGTCTCATGATTTCAGAATTTACATTGGGTTTATTTTTATTTTATTTTAGAGATGGGGGTCTCACTTTGTTAACCAGGTTGGGGTACAGTAGCACAATTACTGCTCAAAATTCTGGGCTCAAGGGATCCTCCTGCCTCAGCCTCCT
CCACAGGCAGCAAGAAAGCAGTGCTGACAACAGCTAGACTTACTGTACTGAGTCGCGTACGGCCAAGAGAGATCTCGGAGGCCAGGACCATTAAGGGTCTGGCTTCTAGTTCTAATAGAGGAAGGCAGATCAGGAAGAGGAGGAAGGGCGGGGGCTGCATTCCGGGAAGACAGGATCACCCTTACCAAACCAAGCCTGCTGCTCTCCCTGTACTTCGATGGCTAGGCCAAAATCAGCCAGCTTGACGGCGGCA
CATTCGGGCCATCCACAGGTTACGGGGTCTAAAACCTTTGATAGAAAGGCTACAGGTTGCCAGTGGCCCCCATGTTCTTGGGTAAGTACCCCTAAAGCTACCCCCTTGTTTACATTAACAAAGAGGTAAAATGGCTTTTCTAGGAGTTCCTGCTTAGTTTTAGGCAAAGTTAGGGATACAATTCCTTCAACTCGCTCAGGTCCTATCCTTCGTTTGTCCTTACTTATTAAGTGCCCTAAGTA
TCACTATATTGCCCCGGCTGGTCTCAAACTCCTGGGCTCAAGCAATCCTTCCACCTTTACCTCCTAAAGTACTGGAATTACAAGTGTGAGCTACGGTGCCTGGCCTGAGTCTTAAATTCCTAACATAATGTACATTTTTTGAGCATAATACAATACATGACATCATTAAGAGATTACGTGAACATAGACTGAGACCTTTTATGGTGAAATCTTGTGAGATTCACTATGTTTTATTTACGTCTTGGTAACTGCTGAC
TTTTAATCATTCTGTGCACAATACAAAGTTTTGACTGTGACCCGTCACACATGGTGAATTATGGAATATTCCACTCGTGGCGTCATGTTGGTGCTCAAAACGTTTCAAATTTTGGAGAATTTCAGACTTTGGATTTTCAGATCAGGGATGCTCAACATGTATATAGTAACAAAACACACAGGATTTGCTGGCAACTGAAGCCCCATTCAATAAATATAATGGTGTAAAAGCAAATACGAGAACTGCACCCAAGCAAATAACA
CTTCCCTTAACTAGTATTGTGACACTCAAACCTGTTGATGAAATCCCAATGGAGGAATGTAAGGGTTGATGGGATTAAGGTGGAAGTTTGGAAAATTTGTAGATTTGAACAGGCTTTATTTGAAATGGTTGCATCTCTTTTACCTCAATGTATTATGGAGATTGAAATTGTATCTGACTGTGGAATGTTTCCCCTCTCTAGTATTGTAAATTCACCCTTCAACCAGTATTACTTGAACATGCTAAACGGGAACCAG
TGAACGGCGGGGCGGGGGGGCGGGGGCAGGGGGGAGCTGGAAAGGCGCCCCCTGCAACCCCCAGCCCTTCCTCCCTGGGAGGTCCAGGATTGCAGTATCACATTCACATCTGCGGTCGCAGGGCCCTCACTCAGAGAAAGCATGTGTTGCCTTTTCTCTCTGAACAGAGGCTGTCTCTGCATTTAATGTACTTACTCTCTTATGTGGCCCATTAAATCATCCTTTACATTTCTTTCCTGTGTCATCC
GGATTCCAAATACGAGATTTTAGTCTAGTGCTAGTTGTTCCTGAGAAGAGACTCATGTGCATTTCATAGATATTATGCAGCACTCACTGCATATTAATTATCAATTAAATATGAATCATCTGTGGGATGCTTCAGGCTCCTCAGGGATCATACTTTAGTTGCTTAGACAAATACAATAGGGAATTTTTCTAACGGTGAATGCAGTACCAACAGCAGAAGTTATTATTATACATATTTTTTCCCAAATATAGGCCACTGTTTTTATTGATTTTGGGATGGCTTTTTAACTATTA
TGGGGGATATCACTTTCCTCCATCTCCCCAGGCCCTGTGACCTCAGATAATGCAGAGCTGGCTCCATCCTTAAGTTCTGTGCCGGCAGCTTTAACCCCTCCTGTAGGCCCTCAGAGCGCTGACATCTCCAGGCTGCTGGGCTGCACCGCCACCCTGTCCTTCTTCGCCTCGTAAGGAAATACAGCACCAAAGATATCTTCGTGATAGCGCTTCTGGCTCTTTTAGGTAAAAACAGAGAGCAACGTGTCAAGTCCAGGCTGGGATGAGCCCCTGGGGTTGCCCAGCTTCCCTATCACATGGACCTTCATGAGCCATCTGTCTTCCCAACTGTTATACTTAGATTGTGCTTGAATCTGGTTTAGACCCTAACCCTGCTCAGCACCTGCTCTGGTGCGGGCCCTCTAACCATCTCCAAAGCTT
TTGAAATTAAATTTAAAAAGTTGAGGCCAGGCGCAGTGGCTCACTCCTGTAATCCCAGCACTTTGGGAGGCTAGTGTGGAAGGATCACGTGAGCCCAGGAATTCAAGACCAGCCTGAGCAATACAGTGACACCTTGACTCTACAATAAATACAAAAAATTAGCCAGGTGTGGTGGTGCGCACCTGTAGGCTCATCTACTCAGGAGGCTGAGGTGGGAGGATCACCTCAGCCTGGGAGATGGAGGTTACAGTGAGCCAAGATCACACCACTGCACTCC
GACACCTATTTTATTACGGGTTGCTGCGAAAATTGTATGAAATAATGTGCTAACTTCCAGGTTGGCTGAAAAGCAGAATCACTGCGGGGGAACTTATTAAAAATACAGATTCTGGGCTCCCACTTAAAACCTACAAAAATGGAGTCTCTGGGAAGATGTTCCAGAGCTGTTTTTTTTTTTTTTTTTTTTTTTTTTTGAGAAGGAGTCTTGCTCTGTTGCCCAGGCTGCTGAAGTGCAGTGGCACGATCTCGGCTCACTGCAACCTCTGCCTCCTGGGTTCAAGTGATTCTTCT
GGGTGAGCTGTGATCACGCCACTGCACTCCAGCCCGGGTGTCACAGCGAGACCCAGTTTAAAGAAAAAAATAAAAAGTCTCTGAGGCCCTTTCTGTCCCTGACTTTCTGGAATTCTCCCATTCTTCTATAATAGGCACTTCTTGGTTTCCCTCATTTTTGCTTACTTTATTTTTCTTTCTCTTTCTCCTTGACGTGTCCTCTCTCCTTAACTTCTTTTTTCTCCTCTGATGTGCCTTAAATTTGCCAGGGGCTCCCTTTGGAAAAACCCTGCCTGGCCCTATTATCCCCCTGATCAAAATGGTCACAC
CCTCTCAATAAATATAAATCAACCAGTTTATTTGGAAAATTTAGTTAAATTCTTCAAGGAGCATTTCTTAACAACCAGTGAAAACCCATTAGGGTAGCGTAGGGGTAACTAAATCATCTCTAGTAAGTCTACATCACGTAGACACAAAATGGCAATGAACAAAATTAGAATGCAGGCCCTTTGGCCTTGCATTTCCAGAAGAAATACTATAGTTATAACTATCCTTAAGTTGAGATTAGAAATATTTTCAACTGTTGTT
ATGGCACAGGAAGTACATGTCACAGGAATTCAGAAGAGAGATGAAGAAAAGGGAAGAGCAGTAGAAATACATTTGACATCTTGGAGTGGCAGTGAACTGACTAGCTGAGTTAAAACCCAGAGCTTTCCTTAAGGTAGGCTGCAAAGATAAGCTGCAGGAGACAGGACTTTGAACCTGATCCTATGAGGTAGCCAGGGAAGGTATTTATTAGCATCTTAGAAAATTATAAATATGTTGTTTTGATGGCT
TAGAAAAGAGACATGTGGCATGGAGACTTATGTCCCCCCTCCCCCGCCGCCTCCGCTCAGTAATCACTGTAATAGCAAATATCGATTCAATGTCTGCCCCCTGGATAATGTAGGTTGAGCCCATTTCCTCAATTAATCCTGGAAATAACCGATGGCATTAGTTTTACCATCCCCCATTTGCAGATGAAAGTGAGGCTCGGAAATGGGCCCAAGTTTCTTACATAGCAAACCCCTGGAAGTGCTAGGATTGAAACCCAGGAGGTCTGGCTCCTACCCACGTCTGCC
GAGGCCACTGTGCTGAGGCCCTGCAGTGTCTGCTCACTGCTGCCATCTTCGCTGCTAGTCAGGGTTCCATCCTCTTTCCCCTCTCCCAGTTCCCTACCACGTTGGATCCCATTCGTCACCCATGCTAGGGTCCCCAAAGCACTGGGGCAGGGGCCAGAGCAGCAGCACCCAGTGCTCCCTCCTCTACTCTGACCTGGGGCCCCAGCATCCTGGAGCACACGCTCCACGCACACACACCCCAGCCCTGTCCCAGGGGCCTGGCCCCCTCAGCCATCTCAGGGTGAGGAGCTGCCAGTCATGTCCAGATGGAATGACTCCCATCCTCTCCT
AATTTTCTGCCTAACTTAATCCCATCCTAATAAAGTCTCTCTCATATCCTCTATTAGAATGAGGCTTCTTTGATGGCATTAATGAAGTATTAATTCGACAACTAGGTTCTAAATATCCATTGTGTCCATTATACTATGATTACAAAACATATGAACAATCTGTTATTAAACAACTCATACTCTGATTAGGGAGCTAAGCCCATGCATGAAACTTTTAAACAAATATATACCTTGCTTTGGTGTGAAGTCTTCCAAACAATGAAAGAGAG
CTGTTCCGCTAGCGAGCGGCATGCTTAGTGAAGAAAAGCTTAAAGGCCGTCTTTGCCCAAAACGCTCTCTGTGCGCACCTGCATTTCCCCCAGATTTGCAGGTGATGAGAGTTCTGTAAAATTACACAGCTAGTGACTGATCCAGCGGAGGCCGAATACAGGTTTGTCTGACTACACAACATCAAGTTCCAAACACTAAGCTACATTAAAAAGAAATTTTTTTTTTGCCCTTGGCTGGAATTTGGTTGCTACTGTGAGAAA
TGACAAACGGGTTGGGGTGCTGGACTGCCAGAACCTGAGACCCCAGAAACTGGAAGTTACCCTTGCCCCACCCTGGAGGCCAAAGCAGCAGCTCTCCCTACCTCCCCACACAAGGACAGGAGGCTGACCCTTGTGAGGGTCTCCCAGGAGGCTGAGGGGAAGCAGCCCAAATCAGTGTTAGGTGGTGGATCAGGGAGGGTTAGGACTCCAAACCTGAAGCAGAGCTAGTTGAGAGCATGGATGAACCGGGTCTCGCCAACAGGGTACC
GGAAAGGAGAACAAACAAACAAACAAAAAATCCCTGCTCTCATAGGGCTTACATTCTGGTGGGGGAAGACAGATAATTAAATAGGTAAGTGAATAAATAAACAAACTTTATAGTCTGTTGGGTGGTGATAAATGCTCTAGAGAAAAATAAGTCGGTAAGTAGAGATAGGAAACATCATGGAGAAGTCGGGAGTTATGATTTTAAATAGGGCCATCAGAGGAGGACTTTTTGAAAAGGTGACTTTGGTACACAACAAAACAAAACAAAAC
GAGCCCAGGAGTTCCAGGCCAGCCTGAGCAACGTGGTAAAACCCCGTCTCTACAAAAATACAAAAAATTAGCTGGGCCTATGCGCCTATATGTTCCCACCTACTTGGGAGGCTGAGGTGGGAGGACCTCTGGAGCCTGGGAGGTGGAGATTGCAGTGAGCTATGATGGCGCCACTGCACTCCAGCCTGGGCGATAGAGCAAGACCCCGTCTCAAAAACAAAAAATGAAAAAAAAAAAAAACCCCAGGTTAGACGGCTTGGGTGACTAGGT
AATGTAAATGACGAGTTAATGGGTGCAGCACACCAACATGGCACATGTATACATATGTAACAAACCTGCACGTTGTGCACATGTACCCTAGAATTTAAAGTATAATTAATTTAATTAAAAAAGAAAAAGAAAAAAAATCCCCTTACTATTTCAGTACCATTTTAATTGGAGGCAGAATAGGTGCCTTAAAAGAACATAGGGACCAAATGGCAGTTTTCTAGTTGATGGGACAGTATCGAAACTAAACAACTTTGTCTTTGGAGGACATTTTACTCCTAATTGTTGTT
GCAAATCTCTGCTGTTACTCCAACAGTCTAATGAGCAAAAAGTCCTGTAGGAATCACAGCTCTTTTTCTCAACTTTTTTCTTTTTCTCTCTTAACTCCTGGCTATACTTAGATAGATAATAGAACTCAAGAAAGACAGGCTTATTTTCTGATTTCCAGTTATTTATTTCAATATAGATACTTCTTTCTGCTAAGTTAGAAAAATTGCATAGCTTGGGATGTGATGCGTTTGAGACTTTTTAATTTTTAAAAAAATT
TGCTCTGTTGCCCAGCCTAGAGTGTAGTGGCACAATCACGGTTCACTGCAGTCTCGACCTCCCAGACTCAAGCCATCCTCCAGGATTAGCCTCCTCAGTAGCTGGGACCACAGGCACGTGCCACCACACCCAGCTAATTTTTAAAAAAAATTTTGTGGAGATCGGGGAGGGCTCACGATATTGCCAAGGCTGGCCTTGTACTCCTGGGCTCAAGAGATCCTCCCACCTCGGCCTCCCAAAATGCTGGGACTACAGG
TTGATCAGCTCCTTTCTCAGCTGAAGCAGACCAGCGCCTTCCCCTCCAGAGAATTTCGACTGTGCTTTTCCCCTCTGCCTTCCAGAAGTTAAGGGAGTGGAGTCCTATGTTCTGGAGGGCTCCCTCCTGGCATCCTTGCCAACACTATCGCAATGTTGGAAGCTCTTTAAAAATCATGCCTCAAACCCACATTTGAAGTGAGATTTGAGGGGGAGAACTATTTCTGTAGTCGGATAGGAAAAAACCGCATGGAATGGGAACATACTTT
CAACTGGGGCTGGACGGTGCAGATACCCCCACGCCCTGCTTCTCTTGGCAAGTGGACTTCCGGAATCTCCAGCTGCAGCCCCCACTTCTGTGTGTACCTCGGCCTCTCCCATCACCCCTAGGCCTTCCTCCTGGCTGCCTGGTTTCCCCTTTCGTGGGTCCTCTCATGTTCCCCAAGAGCCCTCAGGCCAGGGACCCCTCGTGGCTTCCCCTTAAACCCCGCTCCAGCCCCCTTTATGAGCAGCTTCGAGGAAGGCACTCCA
AATTGCTACTACAACTAGCATTTAAGAAAGTCACCATACAAAAGATATCTATAACCAAGAAACTTACATAGTCTTTGCCACTAAAGCACCTGGAACCAAAGCCAAAGAACTCTACACAATGCATATTATAGCCACACCCTCAAGGGGGAAAATCTTACTCAAATGAAAGCAAATCCAAAAATGAGAAGAGGAGATAGCTAATCAGATAAGAAGGAACCAGAGAGATAATCCTGGAAGAATGAAAACACAGAGTGTTAAAACACTAACTGCCCAGCAATG
CTCTCTCTTCTCCTCTCTTTCTCTCCTCTGTCTCTCTTCCTCTCCTCTCTTCCTCTCTTCTCTCTTCCTCTCCTCTCTCTCTTCCTCTTCTCTCTCTTCCCCTCCTGTCTCTCCTCCCCTCCTCTCTTCCTCTCCTCTCTCTTCCTCTCCTCTCTCTACCCCTCCTGTCTCTCCTCCCCTCCTCTCTCTTCCTCTCCTCTCTCTCTTCCTCTCCTCTCTCTTCCCTTCCTGTCTCTCTTCCCCTCCTCTCTCTCTTCCTGTCCTCTATCTCTTCCCCTCCTC
GTCCTGGAAAAGTAAATTGTTTATTTTACAATAAGAAAGTGGTTAAATATTTTATTTTTTTTACAATGGTGGAAAATTAGAAGTGATTGTGAAAATGATGTGTACCTGTCTTGCTGGTGAGTAGGATGTGATTTGGCGCTTTAGGAAAGTGAATTTGTAGAACTCAAAAATATTGACTTATAAAGGGCATGGCCGTTGACCCAGTCCATCTTATGCAAATCTAGATGCCATAAATAATATTTAAAAGTAAAAATACTGGGGTGGAGGT
CAAAGGAGACGATCAATAGATAAAACTCAACTGATTTTTTGTCTATCAGCAATCATGAATAGAAATCATTGGAATTTGAAATATTAAAACACCACTTACAATACTACCCAAAAAATTGAGTCCTTTAAGTATAAATGTAACAAAATATGCAGAATTCATTCAGTAAACAATAAGTCACCTTTGAGAGAAATCAACAGAAATATTAGTAAATGCAGAGAGTCCTGGCATGTTGGCAGACGCCTGTAATCCCAGCACTTTGGGAGGCTGCCACAGGCA
GTGGTCAAATAAGATTGGGAGACAGTGAGGTTAACAAAATGTAACAGATGTATTTGTTTGTTTACATCGTATGTTTCTCGGGGAGGGAGGAGGGTTGCATGGCATTTTCTAAACGTATTTGATGAGGTTTTCTCATCTGTCGAATGGGAATGGTGGCAGCATCTACCTCCCAGTGTGCCATCAGGAATAAAGGCAATCTTGCCAAAGGCTGGAAGTGTGGGATTAAGTGAGGCTGAGCGGGGACTTCAGCCTTGAGGGCTGTGATTGGCGATTTCAAATGGAAAGGCAG
GGAGAGGAATTCATTTTTCACCCACAGTCACGCTGCCAAAAGAGGAAGGATGTTGGTTATGTAACAGTGGAAAGGAAAAGAAACAGACGAGATACTTACCAGCAAGGTGTCCAGTGCATCAATTAGAGTCAGAGAAAAACTGCAAAAGGACAGAAATCCCAGCCGCTTAGTAAGAAAATCAAATACCAGATATTATGGCTGCCCTAGATCTGATCCCCCTAAAACTAAATGAGGCAAAGTAATGCCTCTGCCTGTCCCACTTAC
AACATTTGTTTAAGGTTTGCATGCTCAATCATATGACCTACATGTTTGGCTCAGTATACATTTGTTTTCTCAAAATCTTTAGTATAGTGAGTGCTCCAGAAAGTCATTGCATGTTTACCTCATAGACCCATGAACTCTGAAAAGCATAGAGTTCCACTGAAATGCCCTTTCTGAGAATCAAAGTTGAAGTTCTTTTCACTTGCATTGGAAGAAACCTAGATTTTGTGACCAGAGATGGAATAAAATATGAATAGAACCACATTAAGTAGAATGTTC
GAAAAAAAAAAACAAAACAACTTGGATTACTGAGCTACAGAACACCCAGACTCATAGCACTGGGACTTCCAGGTCTTACCTTACGAGTGGGTCACAACACTGACAAAGGGGACAATATCCATTAGCCATTATCTTGCTGCGTATGAATAACCCTCTCTCACAAAAATAAAGATAAATATGTTCTGAAATAATTGATAAGATTAAATTGACTTTCCAGCCACTCACTTCTGCCAAA
GAGGGAGGCACTAGCGGACACGATGGGGCGGCCCCTGCCAAGAGTGAATGTGGGGTCAATAGAATTAGGACTCCTCTGTAACCTGGACACAGGAAACTGATGCCCAAGCGCCAGAATGTGTGTCCTCTGCATTGATTTTCCCAACCTCAGCTCTGTTGAGAAATTTCCAGTTCCAGTCCACCCAGGTTGTCCCCTCATCTCCCTTTGGAGCTCATACCTGTATACCACAGCCTTGTCCACACCAAAGGACCCC
TTTACATCTAGATACTGGGGGTCAAGGACAGGAGAGGATTTAGAAATAACAGTGCATGACATTAGTCAATGCATTTGCCAAATTGGCAATTAGTTCCTGATGTGCGTGCAAAGCATTTTATTCCTGTCTCTTTGATGCTTGTTCCCATAAAGAAGGGAATAGGGTCCACAGAGGCCTTCAAACTTTTAAAGAAATATCTGCTGAAAATCATGCCTGATTTGTGACATGAGCTCAGCCGCAGGGAAGCATCCGGGATTATCCTGGTTATTTTAGTCCTAGGAAAGAACACTGCACGTGGGAAGTTTTTCCACTA
CTGGGATGATAAAGAGCTATTCTGCTTTGGGCTCAATGAGTTCTGAGCAAGTCTCTGTGTTTGCTGTGAGCACAAGCTAAGGTCTGCATCTGGGTCGGCATCAGCTTGGTTGTATGAGCTATTAGCCAAGGGAGTTATTCAGTGGGTTGAACTAAGGGGAAAGATATTGATAAAAGAGGCTTTAACTGCAGGCATCAATTCATATGGAACTGTAAGTCCAAGCTCCCCCTTTTACTATCTGGGGTAACTTGAGGAAGTTACTTATTTCCTAGTTCTGTAATCTGCAAAATGGGAGAAATCCTATCATTGTAAA
TTGTATCTATGGTTCTTTTAGCTCCTGGTCTCTGGCCATAAGCACCTAGGACCACAGAAAAAGGTGTCTTAGAAGCTCAGCTACCTAATCAAGATCCCCGTGGTGGATTGTGCCAATGTAGGCAACTTACTCTTGGTCTTGCCCCAGCCTGTGATGTAGCAGGGACTGTTGTTAGCCAGGATGGCTCCCTCCTGGGGCAGAACACCCAGCTGGACATAGCTATTGAGGGTAACGCTCTGGGCCAGGCGCAGCAGGGCGATGTCATAGCTGCAGGAGAAAAGGAGACTGCTCACTCATGGGATCAGCTCTTC
AAGATACTTTAATCAGCTTCTGCTCTCTGTTAATGTTACATATTATCCAAGACAAAATAAATTCCAAGGTGCAGCCCCAGTCAACCTTTCCAATTCCTCAACCACCTTTGCGCGTTAACAATCTTGTGCCCCTCTAAAGTCTGGTGGTTGATTTGAGAGACAGTGGACACCTCCCTGAACCTGAGTAGAAGTAGAAGAAAACCAAAGTTGCAAAGAAGCTCCTGGGCGGGGAAACCACAAAATAACATT
TCTCTGGAGATTAAGAGAAATACAGCATGAGTCCCAGTGAGACTGGACCTACCACGAAGCGCGGAGAAGACCTTGTGCCCCAACAAGAACACAAAAGAACACCCACTACAGAACCGAGCTAGAGACTGGGCCCAGGACACTACTATTTCTTGAGTTAGCAAAGCGCTGAGAAAACCCAATTCCCGTCTGGGATCATTTGGGTTCTTTAAAATCAATCCCAGATCTATCTGCCAATCCCCCCTACATATTCAAAATACAAT
TTATTCGGGGGAGGTCGGGATGCTCTGGACCAGCGGCTTTCCCTACCTCCACGGCCCCTGTGCTGGGTCCTGGCCAGCCAAGGGTGACCAGGGCCCTGAGTCTGGCTCTGCTGGGGACTCTGGGAGCCTCCTTCTGTCCTGGGCTTTACTCACCTCATTCAAGAAATGAGGTTATTACACTGATGCTCGAGAGCCCAGATCCATGTGTGTCTAGAGCCACGCCCCTTAGCCTGGGGCATCCATGAATAGACTGGGCTGCCCCC
CTTGAGGGGTGCAGAATTTCTGCCTGTTCCCTGTTTGAACGAGGTCTCTGAGTACGCCTGAGCCAAGTACTTCACAGGCATGATCTCACTCGAGCCTGCCAGCAGCAATGTGGTCTCAGACTACAGGCGAGGAAACTGAGGTCAACGGCGTGGGAGCAACTTGCCCAGCTGGTAAGTGGCAGTCAGAATTTGAACTCTGAGTTAGAAGCTTGGCGTTTCAATGACCAGAAAGTGCATGGAGGGACTGTTGTATTAATTCTTGATTTTTCATA
CTGGGCAACATAGCAAGACTCTCTCTATAAATAATAATAATAATACCCCTGTTCCCATCAGGTCCACTGATATTCCATTGGCCAAAGCAAGTCAAATGGCTTTGCCCCATTATGGTGGTGCCCCACCCACCATAATGTCAATGGACAAGGTGGGTAAATATTCTGTAGCTGGAGAAAGGACAGAATTTGAGACCATTATCTAGCCTACCATAGCAACTAACCTGAAAACAGGAATAAAATCATACAGCTGGGATGAGAACAGATTGATAAAGATGGACACATTTACAGTATTA
AAGTGGATTAGGTGCCTCTTTGCAGTTACCGCTTTTTAAATAGATCCAAACCCGCTGAAAATCTTCATCTAGAAGACTTGTGAACAGGTCAGAGGATGATTTCCCGGCACAGACAACAGTGCTCTCATGAGGACAGGCATTGTCTGGGAGCACAAAACCTGAAGTGTGTGAGCTGCAGTGTGTGGTGATGGGCTGGGGGTTTGCCTCTCTTCCCTCACAATACTGATCGTATTCCAAGGGAATCATGACTTACAATGTTTTTATCTACACTTGATCTTGGCCAAAAGGCCAAGAAGCGATAC
AAAAGAGTCTTTTCACTAGGAGCGGGTGCAAAATACTCTTGCCTGTGAGGCCTCTTCAGGTCTTCGGTTTGCTTTAGTTGGAAACAGGAAGCAGGGTCAGACCAACTTGTATTCATTTGCTGAGAGCTGTTGGAGCTGTGACTGATTCTGACAGATCAAATACCATTTATAACACTCCTGTGGGGGACACTTTAACCGGGGATGTTAGTGCTAGCCCCTCCAGAGACTAAGTATGTTTGCGGGATGTGAGGACCCCTGGAATATACA
AGGTTGCAATGAGCCAAGATTGCATCACTGCACTCCAGCCTAAAAAGATTTCTTTTTGTCTTGATACAGAGTTCAAACAGCATATAGACATACTCTTCCACAGAGAACCCTTTGAGGTAACAGCAAATTACAGCTTACCTCTGAAATCTTTACTCAGCTGTTCACTTTGCTCAGTTCTTTGAAGGATGTTTGGTAGATGTAAAATAATTCATGAAATTGTCTCATAAACTGCTTGGCAGGT
TCTGGCTCCTGATTCCATCTTGTTGGTCCCCCAACACCAGGAGCACAGGGAGGTCGCCCAGACTATAGCGCAGTTGGCACTATCTCAGCTCACTGCAACCTCTGCCTCCCAGGTTCGAGCAGTTCTCCTGTCTCAGCCTCCTGAGTAGCTGGGATTACAGGCGAGTGCCAACACGCCCGGCTAATTTTTCCATTTTTAGTAGCGATGGGGTTTCACCATGTTGGCCAGGCTAGTTTCAAACTCCTGACCTCAAGTGATCTGCCTGCCTCAGCCTCCCAAAGTGCTGGGATTAC
AACTCTAATGTGCAGCCAGGATTGAGTTGAGAATCGCTGTATTAGATACAATTGAGTGAATGAATGAATAAGTGAAAGGAAATATTTGCTTTGGGTAGGCTTTTCATTTAGAAAGTTTTCTTATTAGGGATAAGAAGGGTTTTGACTATATTCGTTATATAAATTCCTATCCAGTCTTAAAAAATGCAGACAGACTTTCAAAAATATTATACTTGAATGCTCATCAGAAGAGACTGAAAGTGATCTAGCAACTATCCCAATGTAACTA
GTGTTCGTATGACTATTTGATTGACGTCTGTCTCCTCCCTTTCTGCATAGGCTGTAGTCTGCATGAGGGCAGGGACTCTGTTTGCCTCCGAGTGCCTGACACCATTCTTCAATAAATATGTGTTAAATGGATGAATAAAGGAGGAATGAAGGGCCCAAATGTCAAGAGTGAGCCTTTCACACTTCACTCTAGCTGACTGCAGCACGTAGGAGAAAATATAAATTCAAGGCATCTATCCTGCAAATTTTTTTCAAGCAACTTACGCTACTCTTAAAAACC
TGTTTTCACCTATTGAAAGAATTTTTTTCTTTTTGTAAATCTTTTTTTTGGTTTGTTAAACTGAAAAATAAAAGCAATGAAGAGATAATATTGCTGTAGTAATGTCCCTTAGTGCATCCTTGGAGTTAGTTGTCTTGAATTTGGCCTGCTCTGATTGTCATTTGCTGTTTGCTGCATTGAAAAAATTTCAGATTTACAAAAATATGTGTGCCAGGGTGGAGGAAATTTTTAACTTGATGAATTCTCACCTTTAGGACAC
AAAAAAAACAGGTGCTATAAGTAGAAATGTAGCGCAATATTGTGGAGGCGGACATGAAGGCAGGTGAGGTCCTGGTGAGGTGGTAGAAAGATGATTAAGGACAGGATACAGTGTACAGCCCAAAGGACAGAGTTGTCTATCTACTACGGATGACCAGTGTGGGGGCAGTTAGGGAAGCTTTACAGAGGTAAGGAACCCTAAGGTGTCTCTTGAATAAGAATTGACAAGTAGATATGAGAAGGAGGAGTTAGGAATTCCAGGCAGAAATACAGGCAAT
AGTCTGATTTCTTTTCTTTTTTATTTTTTTTTTTGAGATGGAGTCTTGCTCTGTTGCCCAGGCTGGAGTGCAGTGGCGCGATCTCAGCTCACTGCAAGCTCCACCTCCCAGGTTCAAGCCATTCTCCTGCCTCAGCCTCCGCAGTAGCTGGGACTACATGCGCCCGCCACCATGCCTGGCTAATTTTTTGTATTTTTAGTAGAGACGGGGTTTCACCATGTTAACCAGGATGGTCTCGATCTCCTGACCTCATGATCCACCCGCCTCAGCCTCCCA
TTCCACATCCAGTTGTTTGTGCGGGGGAAAGCTCATTAGGAAGGAAAGTATCTAGTGTCAGTAGCATGTGAACGTTTCCAAGCACAGAAGCCCGACAGCTGTACCTACTTAGGGGGTACCTGGGGACTCCGGGCCACACAGAGGCCATCTCCCACCAGCCTGGCCAGGGGGAAGTCAGATTTCTGGGGCTCATAATGTTCACATGGAGAAAACGTGCATTTCTACTGGAGTGTTCTTGGCCAGACTCAGGCTTTTAGATTCCCCAAAATAAATCTC
AGAGTTGTCTGCTAAGATGGGAAATTTCTCAGGAAAGGAACACCCCTTAGAAGGGGGTAATTTGCTTGTTACTGAGAATAAGAAGTGAACCAGGTATGGCAGCTGTGCCCATAATCCAAGTCACTTGGGAAACTGAAGCGGGAGGATAGCTTGAGCTCAAGAGTTTAAGTCCAGCCTAGGCAACATGGCAAGGCCCCCGTCTCTAAAAAAATAAAATAAAATAAGAGAAAAGAAATTTCTATTAAAAACTTATTTTAAAAATAAGTAAAATAGAATAAGAATGGAAAAGTGAAGGGTAGGCAAGGGCAG
AGTTTTAGGGTACATGTGCACATTGTGCAGGTTAGTTACATATGTATACATGTGCCATGCTGGTGCGCTGCACCCACTAACTCGTCATCTAGCATTAGGTATATCTCCCAATGCTATCCCTCCCCCCTCCCCCCTCCCCACCCCAGTCCCCAGAGTGTGATATTCCCCTTCCTGTGTCCATGTGATCTCATTGTTCAATTCCCACCTAGGAGAATTCTTAAACCCTTGTGGCAGCCTTGTCCAGGTATACTGCGATTGTCTCCACTGGAAGGCAAATATAGGCTGATTTTGGGAAGCAGTCTCAAGGAAAAGAAAGCGTCCTTTAAGTCCA
CCAGGAGTTTTAGACCAGCCTGGGCGACACAGTGAGACCCTCACCCCCACCACCTCTGCAAAATATATTTTTAAAATTAGCTGGGCGTGGTGGGTGCACCTGTGGTTCCCGCTATTCAAGAGGTTGAGGCATCAGGATCACTTGAGTCCAGGGAGGTCCAGGCTGCAGTGAGCTGTGATTGTGCCACTGCACTCAAGCCTGCGTGACAGAGCAAGACCCTGTCTCAAAAAAACAAAATCGCAAAACAACAACAAAAAAACCCAACCACCCCCTCGCCAAACATACAAAAGTGCAGTGGTAAAGATTTGTGTAGGGGAAGGCGGGCCCAGAGGATGTTTTGAAGTCATCAGGGGCTCTGCTGGCAGCC
AAAGGAAGGTCCTAGACTTTTCTTCCCTTTAGGAGGACAAGTTTAAAAAAATGGAATTTATCTGTAAAGCTGGCTAGCTCTTATCCCTGACCCTAAAAACATAGTCTGTAAGCCCCCCGCCCCCGCCCCCACCGGGGAAGACTCTTTGGACTGGAGGACCGTGTTTCTCTCTAAATTCTTACACTATGAATGGCATGTGAAAATAATATCCACGTGGTTACATATTTTTCAAAACAGTGTCTACTATCCAAAGATCAACAGAGCACAAAAGTACCAAGAGTGGAAAATCTCTGGTGTATAACGGCCTAACGG
GGCACACGCCTGTCGTCCCAGCTTCTCGGGAGGTTGAGGTGGGAGGATTGCTTGAGCCCAGGAGGTCCAGGCTGCAGTGAGCTGTGATCACACTACTGCACTCCAGTAATAGAGTGAGACCCTGTCTAAATAAATAAATAAATAAATAAATAATAAGGCCCTCCAGGGGCCATGTTCTTCCTAACCTGTCCTTAGGAAGTGTTCACATTGTGTAGATGTAGCAGTTTGGTTCACACTGACCCGGGTAATCAGGAAAAGAGGAGAGCCAGAAAGGGGGGAGGA
CATAGATGTTCACAGGAGAAGGACGCAGGTTGTCCTAATTCCAGAGAGACGGAACATCACACAGCCTTGGCATGCATCTCACCTGCATCTCAGCCTCATCTCAGCTTCCCCTCAGACTCAAACTCAAAGACAGGACTATGTGCCTGAGAGTCCCTGAAGGGCAGAAGCCCTCTAAGGTGGTTTATCAGCCTTCTCTGGAGTAAACGGAATAGATTGTGTTAATTGTTGGAAATAATCCTGCTTTTGCCTTAACTTTTTTCTGGACACCCTG
TGATGTCAAGATCTGATGTGTGAATAAGAAACGTAGCATCCCATGTCTCAGTTAGCTGCTGTCCATGTACTAGTCCATCTATTTTTGTCTGGTAACTATTTTAAGTTATCTTGACCTTGTTAAATGTTTTAACAGGATCTGATCTGTCTCTGAAAACATTGCACTCTCTTGTCTGGAGGTGCAGGGACAGGAAGGAAACCTTTAATCAAGGTCCCCCTTGGCCTGAGATGATGGTGG
GTGTGTGAATGAGTGTGTGTGTGTTTTGTGTGTGAGTGCGAGTGTGTTTGTGTGTTGAGTGTAAGTGTGAATGAGTGTGTGTGTTGTGTGTGTAAGTGCGAGTGTAAGTGTGTGTGAGAGAGAGTGTGTGTGTCCTACCTGGGCATGCACGGGTGGGTGTGGGCAGTGACCTGAGCCCTGCACGTACTGCCAGGTGGCCCGGCTTGCCAAAGGTGGGGAAGGGTTATTTACCCAAAGTGGGAGAGACCTGCAGGCTGGGCGGCAGCGG
AACAATGAATTGGAATTCTCTGGAATTCCCCAAATCTACATTATTCTTTTAAAAAAGTTATTAAATACATTTTTCAAACTCTATTCATTACATGTGTATCTTTTTTTTTTGAGACGGCGTCTCACTCTGTCACCCAGGTTGGCGTGCCACTGCGTGATCTCAGCCTACTGCAACCTCCACCTCCCAGGTTCAAGCAATTCTCCTGTCTCAGCCTCCCAAGTAGCTGGGATTACAGGCATGTGCCACCAC
GGGGCCTGGGAGTCTGCATTGAAACTTGCTTCCTGTGTGGTTCTTATGGAGGACTGGTTGACTTCATTTATAGGATCCAGGGCAAAATAAAAATATGGAGTCCCTTATTCAGAAATTATTAAGAATGTCAAGACAGAAATAGCAGAACATTAAACTAAGTGTCAGCCTTGTATGACTGCATGGGTCATGCCCACGGGGCTATCCCTCTTCTTATGCTCTCTACATTTGGACAGTCACCACTGTCATCCCTGAATCTGTTTGATGTGTCTTGAATACT
CTGGGGACATTTACACTACTGATGAACAGCCCCCTTCACCCCACCCCTGAGTTTTGTGGTCTGGAGTACGGTCTTGCCACTGAGAGTTTTAAAAGCTGCACAAGTGATTCTAGTTGCAGACAAGTTTGAGAACCACTACTTTCAAACATGCAACAGTGGAGGGTCTCGAGCTGGTGTGTTTCAGAATCATCTGGGGAATTCGTGAAAAACAGAGACTCAGGCTGTTGTAGCCTTCATTCTTTTGAGAAGCAGTGTATTCTGAAATGATGACA
GGCTCACTGTAAGCTCCGCCTCCTGGGTTTACGCCATTCTCCTGCCTCATCCTCCCGAGTAGCTGGGACTACAGGCGCCCGCCACCATGCCCGGCTAATTTTTTGTATTTTTAGTAGAGATGGGGTTTCACCGTGTTAGCCAGGATGGTCTCGATCTCCTGACCTCGTGATCCGCCCGCCTTGGCCTCCCAAAGAGCTGGGATTACAGGCGTGAGCCACCAAGCCCGGCCTGGAAGTGTTTTTAAAATCTGGAATTTGGAATTGAGAGCGGTGGCTCATATCTCTA
CGCAGGAGATCCCAGAGGGTGGGGACCACACCCAGCACATAGTAGGCTCGTGGTGAGGTCTGTCGAGTAGATGGAGGCCTGGGTTGTGTCTGTGCCATTCTCTGACCAGCTGTGTGGCTCAGGGGTTCCATCCACTCTGTGGGCCTCACTCTGGACTGTGGTAAGAACACAATGAGATACTGGATGTAAAAACGATTGATAAACTATAGAGTCGCGCGATGGAGGGGCAGTTTTTTTGTGATCTTGGCTGGGGTACCACCGGCCTCTAGGTGAGGG
AGAATGGCCGAGGCATTGTGTGTCCTTTTGTGGAGATTGAGGTGGCTGGAGCTGAGTATGACAGCACCAAGCAGAAGACAGAGTTTGTGGGTCAGTCTGTCTTCCCAGTCATCCTCCTCATCCTGCTGGGGCACTGCAAGCCTCTCCCCACCAGTCATCCCATCCTCTCCCACGGTGACCTGAAGCCTTTTGTCGTTGCCTTCACAGTGGACAATGGACTCAACCCTGTATGGCCAGCCAAGCCCTTCCACTTCCAGATCA
ATGGTCTGTCCTCTTTTGCTGTTTTAATAAAGATGAATATGCAAACTTGGAAGACTTGAAGTTGCAAAGCCATAAAATGGAAAGAACTTGGATCCTTGAATCACTGCCTAGAGAGTCACCCACTGATCAGAAACACCCATATTGGGCTTTATAAGAGCTAGAAAAAAAGTTGTATTTGAGCTCATATACATTTTTGAGCTTGCGTCTGATTCAGTAGCTAGTATTCCCTTAACTAACTCAGAAGCCAACCTGGCTTCTTTTGGCAAATTCCTTGGTCTGACAC
TTTGACTTTATGAATGACATTGACAGGGGATCTGGGCTTCAAGATGCTCGCATGTGGAAAGAAGGGGTGGGATTCGAAACCTACTCAAGCCCTCTCAGTCTCAGTTGATGATAGTACCTGAAAGACCTCCTTGATGTGGGAAGGGCTCAGGGAAGACCCAAGTCTTCCAAGGTCTGAAATATTCAAAGGAAAACAAACCAAAACTGGCTCTTTGAAACGCGTGTCTAGCAAGGAATATGTACTAAATATAAGCGATTCCTATT
GTCACTTCCCCTCTCTTTGGGTCTCAATTCTCTCTTATAAAACGGAGCATCCCATCCACCTCTAAGAATGGGTTCAAGGAGCAGATGAAAATGTGTTTTGAAAATCCTGAGGCTCTACATATGTACAACCAAATTCTGCCCATCTACACAGCCACTTTTAGCTGTTGTCCCCAAGGCCTGGAAGCAGGCAGAGGGGAGAGTTAGGTAAGCTCTCTGAGCACATCCAAGGCTGGAGGGCTTCCCTCAGCAAAGGGGGCCCAGAGCACCA
GTAGAATACTATAGTGGATTTGCCTCTGTTTTTCTTTGGCTCTTATTCAGGTAAATTTACATTTATCTAGCATATATTAGCATGTATTAATTAGAACTGGGTTCAGCTGCCAGAGATTAGAGCATCAAAATCATGGGTTGGTAAGGAGGAGAAAAAGTATCAGGTGGGATGAGCCAGGAGAAAGTGTCCTGGTTCTAGTGGTGGCCCTCAAAAGGTAGCTGTGGTTTGTTGTA
TAAAATGGGTCAAGTTTGTGTTTGGAACCCCTAGCCTCTCATCTCTTCACCCTCTTCCCTGAAGAGGTGGAGGGAATAATACAGGTACCACCTGTAAGTAAAAAGTGTGGCAGAAACAGTCAGTTGCATCTCTCACCAACAGGTGGGTCAGGGTGGGGAGGGAGAGGAGATTCCTGGAGAGGAACGGATCAAGCTAGGAAGCACAGAACTGCAGGCCAGAGACAACTCTGGAAGCAGAAACAGGTGTGTGCTTCCAGGCGCACAGACACCAACT
CCAGCACTTTGGGAGGCTGAGGCGGGCGGATCACGAGGTCAGGAGATCGAGACCATCCTGGCTAACACGGTGAAACCCCGTCTCTACTAAAAATACAAAAAATTAGCCGCGCGTGGCGGCACACACCTGTAGCCCCAGCTACTCGGGAGGCTGAGGCGGGAGAATGGCGTGAACCCGGGAGGCGGAGCTTGCAGTGAGCCGAGATCGCACCACTGCATTCCAGCCTGGGTGACAGAGTGAGACTGTGTCCCAAAAAA
GGCAGTAAGTAACATAGTGATAAAAAGCATAGCCCTGAAGTCAGACTACCTTTTACAGGCTGAGAGATCTTGGGTGGGTGACACTCCTCTCTGAGCCTCACCTTCCTTATCTGTAAAATGCTGATAATAATCGTACCCACCGTATGATGTGGTGAGAGGCTTAACTGAGATGTTCCATGTGAGGTGCTTAGCACAGCTCCCTGCCAGTATTATTAGTCTGAGTCTCTTGCCTCACTTCCTCTTGCTGTCATCTCATACTGTTTCCTCTTTGTGGGAACAGAAGCAGTTTCTT
GTGTATGGCTTTCATATGAATTAAAATGAATATTATACAGGATTACCTACTGGGCCTCACAAATTTATCAGAGAACAGTATGTCAATTGGGGATAGAAAATATTTCCAGATTCATTTGAACAGACTATTTTTACATATTGTAATTCCTTTGCAAAAAAAATTTGATTTTATCTTTATTTTGCCTTTTAAAAAATTCATCATTAAATTGTAATATTCTGCAGAACA
GCAAAAAGACTTGGCAACCGAAAGTAACGGCGGCTTCTGAACCAGATTCTGTTGATGCCCACAAGGACATCACTGGGACCACTGGCGGGACTTCCCTGGGTCTAGACTGAATGGTATTAAAGTATCCATGTCAATTTCCTGATTTTGATAGCGGGGCTGGTCAGGTAAGAGAGTCCTTGTAGAAAAATCAGGAAAGTATTTAACGGTGGTGGGGCATCATGTCAGCAACTTACTCTCAGAGTTCTGGAGGGGACAAATGTTCTTTGCACTGTA
GTATTTTGAAGGTATTTCTCTATATATATGTGTATATTTTTAGGTTTATGCTTCATTCTTAATAAAACCAGATTTGTTATTTTTCAGGTTTCCTAAAGAACTTAAATTTTAACCAAATATCTCAAGATATTTCCACTTTAAAAAATACCTAATACTAGCATAAAATAAAATTACACATAAAAAGTTTGAAATTATTCATATATAAGGCTATAAAATAGTTATACTAACACAATACCTTATATTATTTTAATTTATGTGTAAAATTATCTCTTGCAGGTTTTGTTTTGTTAAATCTCAGAGTTTATTTATTTTAGACTAGGCAATAATATACCA
TGAAAACAGCCGTCCTCCCAGGCCCCTGCTCCACTTCCCTAATACTAGCCCCTGGAGCAGCCGAGCCTGGAGAAACGAGGACCCGGCATGGAAAGACCCCAGGCTCAAGGAGGCAGAGCACAGCCAGGGTGGGGGACCCCAGCCCACCGGGGAAACCCGCCCGGCCCATTGCTGCGCACAGGATCTCACTGGTGGTCTCACATCCATCCTTTTGGGAATGGGATCAGGCCTGGGGGGTCGGCACTGATGACCAGCACTCAGGGGGACCGCCTCAGCTGACTGAGGTGGAGACAGGAAGGAG
AATATCTAGAATTCATGGTATCCCAAGGCCAGCGCAGACTTAAAAGTGCATGCAAGGAGGCTGTGCGTGCATTGCCCACCCCAGTTACAAGGCAGCAGCTCAGGAAATTTCTAGGTGTAGCGGGATTCTGCCGAACCTGGATTCCAAACTTCTCCCTTACAGCAAGGCCCTTATATGAGACTACCAAAGAAAAAGAAAAAGAGGGCCCCTCCTATGGAAAAAGAAACAAGAAAGGGCCTTGAAAGGTATAAAGGAAGCTCTCATCCAAACTCCGGTGCTAGGGTTGCCA
TTGCTTATATTTTTAAAAATGGAGGACTTGATGGAAATGGGACAACGGGACAAAATCGCACACACACACACACACACACAAACACACACACACACACCCCTTCCTCATGCCCAAGGGTCCTGCCTGGAGCATCCGTTTTCTACGATAAAGGTTAAGACAGTGCTGTTGACAGGTGCTTTAAAAGCATAAGGAACTAACTTCCTGGGACAGTCATGAGAAAAGCAAGACATTGCTAAAAATATGCACTCTTGCCCATTTGGGCGACGGTCTAAGCTC
TTCTGCCCCAGCGCCCTGGATCCTGCCTCTACCACTTCTTCCCTGCAGCGTCTGCGGTTCCCCCACCGCTGTGAGCCAGGTTCCCCCTCCAGGCTGCTGGGCTGGGACTGAGTTACTTCTTCCCAGGCTGTAAATCCTGGGACTGCTGTGCAAGGCAGAGTCACTAGGGACGGACTCTGGCAGCAGAGCTGCGCTCTCGTGCCCCAGCCAGCCAGGCTCTCCTGGGTGAGTAGCAGGGAGACCCCTGGAACTTACGGGGATAGAAGGAGTGTGATGCCAGGAGCCAG
CCCTGAGTGTAGTTTTTATTTGCTTTTGTAGCTTTTCAAACTTTCTTTACAGTCTGTCCTGAAATGCAGGGATCTTTCCTTATTAGTGGGCCATGGTGACAGACCCTGGAAATAAAACTTCTGTAGGGGGCCCTCTGCTGATGGCAACTTTTGCACACAGGCATGCATCTGTCTGTCTTGAGACAGTGTACAGATGACCAAATTGTTTTCCGATCGCCAACCTACCTTCACCTGAATAAAATCAAGCTGAATATGTTCAAATGGCCCTCAAAGATGA
AATTAAGCTCTACTAATATTAAGTACATACAACTGTTAGTAATTTAGGTATGTAATATATAAATAAATATATGTCCAAGTTGGGGTACATTCTCCAGATATTTACTGTTAAAAGTCTAACACCAAACAAGTTAGGTCACTGGTACAGAAGGAGAAAGAGCTGTAAAGTGAGAGCTCGCCCACCCAAATACCTCTGGGTATCATGTATTAATACTCAATCTCAAATGGTGAGCTGTTTATTCTTTTAA
TGCAGTGGCGTGATCTCAGCTGACTGCAATCTCCAACTCCCTGGTTCAAGCGATTCTCCTGCCTCAGCCTCCCGAGTAGCTGGGATTACAGGCACGCGCCACCATGCCCAGCCAATTTTTGTATTTTTAGTAGAGATGGGGTTTCACCATGTTGGCCAGGCTGGTCTCAGAAGCCTGACCTCGTGATCCGCCCACCTTGGCTTCCCAAAGTGCTGGGATTACAGGCGTGAGCCACCGCGCCGGGACATATTTTGTACTTTTGTAATAGAGATGGGGTTTCGCCATGTTGGCCAGACTGGTCTCCAACTGCTGGCCTCAAGTGATCCGCCTACCTTGGCCCCCGCAAAGTGCTGCGATTACA
TTATTGTGGTCCTTTGAGAGTATTGTAACACTCTGTTTTTTTTTTTCATACTTTCAGAATTGTTTCTCTGGTTCCTTCTCATCTGAATAAGCATTTTCTCCTTCTTATTTCTGAATTACTTTTGCTTGAATGGGACTTCTCCCCCCTCAAGCTGTCATGTGTGTTTTGTAGCATCCTTTGGGTTTGGTTCTGGGTGCTTTCAGCGGCAAAGGCTCTGTTTAGGTTCCATGGTTGTAGGTAATCTTTGTGTAGTGGATTTCTCAGATGCTGGTTGTAGT
GCCTCAGCCTCGAAGTAGCTGGGACTACAGGCGCATGCCACCACACCCGGCTAATTTTTGTATTTTTAGTAGAGATGGGGTTTCACCATATTGGTCAGGCTGGTCTCGAACTCCTGACCTCAAGTGATCTGCCTGCCTTGGCCTCCCAAAGTGCTGGGATTACAGGTGTGATCCCCATAGCCCCCACGCCCAGCCCATTTTGCATTTTTACACCATGTATACGTATTACTTGTCCCCCCACCAAAAAAATATATAT
CTTCTTGTGTTTACGGAATAGGTGCTTATTGGAACAAGCAAAATCACAGTGGGGGCAGTGGAAGGCGTAGTGACTCTTGTGGTGGGCCTCCATGGCTTCGGCTGTGGCAAAGAGCATGGGACATGAGTGATGGCGGCACTCCACAGCCCGCACCCCATGGGTCTCCTTCAGGTGCTTAATGAAGGCCTTGCGGTCGGGTGCTGCATAGCTGCAGCCCTCCTGAAAGCAGCGAAGGGGTAATGGCTCTGCTGCGGCTGCTGCCGTGTGGCTCTT
CGGTGCAAAAAAACAAACAAACAAAAAAAAACATTGTGAAATTACAAATTCATTTTGAACTTAGAAGTAAAAATGATGCATTTGGGTCTTCTGTAAAATTGGATAGTTTTGCATGATGCCAGATGTCTTTTCCCCAAGAGGCATTTAAAAACACTTTTGTAAGCAGAAAGAGAAAGAGTGAAAGGCAAAGTCTCATCTTAAGCTCTCCCCCCACTCCCCTATCCCCAGAAGCCCCCTCTCCCGCACCCTAGAGTCCCCAAGGGAAGATGGTGCTGGAATGGAATGTTACTTTTTAAATACCAAGGGTTTAGGCTGTAATTGCTACTAGCCCAGAGAGGTAAAATG
CTTTGAGCCAGCTTGGCCTTGCCTGGCATGCATAGGCCCCAGCTACTGACACGCTGCTCCGAGTGAGCTTGTCCTGCCTTGGCACAAATTTTAAGTCTCGCCAGGGCCACAGAAGGCTCAGTCCCATGGATGGTAATTTTGGCTGCTTTCTGCACTTGAACGTAAAGTCCTCCTCAAGAAGGCCTGTGGTCCGCCTCTTGGCAACCAAGAAGCCTGCAGTACCATACGACCCGAGGCATGGACTGGAGCCCCAAAGGCAGTGCACACCCTGCTCCTGAGCTTGCTGC
GTTGTGGTCTGGAGCTGGGGCTGTGGAATTACTGTTATCCATGCTGCTATCATTGATATGAGATGATTACCATGACCTGTCTTAACTCACCCTGCACCATGTTGGCGAGTGCAGACCCTCTCTGTGAACCAGTCACATTCAACAAGTCTCTTTAGATGGGGGGATGTGAAAAGCATGATAAGACCGCTCTTAGGAGTTAGGAAGTGAAGTGGGGAGAAGACTCAACCGAGGGGAGCCTTGGAGACCAGTTTCCCTGACAAGACTGGAG
CTGAGTTCAGAAGACCCGGTTTGGGGGATGCGGAGTCTTCATTTCCCTGCCCTGCCCTGTGGCGAATCTTTCACTCTACCCAAGTTCAACAGAACCTAAGTCGATGAAGTGTTCACTGAAGAGGCCAGACATAGTTCGTGCCCTCCAAAACACTCATTCATAAGCAAGTGGAGTGAAAATGCTGCATTTCCTACAAAACAGGTTCAAAGTGCTATGAGTTACTGGCAATTGGAGAGGTTGCCTCCAGCTACAGCGCTGGGG
CAAGGCTCCTCCCATTTATATTTTACTTGTTTAACACCCTTCTTTGCCTAATCGGCTCAATATTCTTTTCCCAGTCAGGCCTGGCTTCTAGTTGGTTCTCAACAAATATTACTGATTGAATGAATTACACATGAAAATGAAGCAAACAATTGTTGTTTTTGCTGGTGACTAAGTTTCCAAGAAAAATTTGAGGTAATGAATTGGTTCATTAAAAGTAGAAATATTTTAAAAATGAGCCTCTTAAGTATTT
AGACTGCCCTGGGTGCAAACCCTAGGGCTGTCACTTACCAGTGGTGTGTCAGGGGCAAGTAACTGAACCTGTGCTTCAAATTCCTATTGTTAAAATAGGGATAATAATAGTCAACCTCACCGCGTTGTTGTAAATCACCTAAGACATGTGAAGCACCTGGCTGGGACTTCGCACTCAGAAAGCCGGAGCTTGTGTTCGTATACGAAACTGTTCCGGGATGGCCTCCAGAGAACTTCACATTCAGGTTTCCCAAGCCTCCCGCATCCAAAC
TAATTGGAAAAGACAACCCCCAGAATGGAGAGAATGTTTAAAAATCGTATTTCTGATAAGAGATTAATATCCAGAATATATAAATAACTCCTGAACTCAACAACGGGAACAAATAACTCATTTAAGAGACAAGAGAAGGATTTGAATAGACATTTCTCTAAATAAAATACATAAATGGCCAATAATTACATGAAAAGATGCGCAACATCATTGATCATTAGGGAAATGCAAATCAAAATAACATGGAGATAGTACTTCACTCCAACTAGCATGGCTATTAACAAAAAAACAGAAATTAACAGGTGTGGGTAAAGATGCGGAGAAATTAACAG
ACGGTTTGTGAGGGATAGGGAGAGAAAGTCTAAGTGAGAGCAGGACGAGGAGGGGAGGGTGGTTGGGGAAGGGGATGAAATAAAGTGGCTGAGGGAAGGCTGAGGTGGGGTGAAGCTCCGCCAGGAGGGATGAAGGTCGGGATGAGGTGAGGGGCGGGTGGAAGGGTGGGTGAGATGAGGGGGTGGGGTGCGCGTGCGTATTGGGATAAGATGGGGTGAGGGGCGGGTGGAAGGATGGGCGAGAGGGGGAAGATGTGATGTGGGTGCCTGTTAGGATGGGGTGGGGTGAGGGGCGGGTGGAAGGGTGGGTGAGATGGGGAGGGTTGGGTGGGGTGGGAGTGGGGGTTGGGTGCCTACTGGGATGGGGTGGGGTGAGGGTTGGGTGGAAGGGTGGGTGAGATGGGGAGGGTGGGGTGCGGGTGTCTGCTGGGACGGAAGTAGGGATAGAGTGGGGTGAAGGGCAACCGGAAGGGAGTGAGGTGAGCTGGGGTCGCCTGGCAGGGTGGGTATGAGGCAAGGCGG
TTTAGTAGAGATGGGGTTTCATCATGTCGGCCAGGCTGGTCTTGAACTCCTGACCTCGTGATCCACCTGCCTCGGCCTCCCAAAGTGCTGGGATTACTTGCGTGAGCCACTGCACCCGGCCAAGCCTCATCCTTCTGGTGTTCACCTCTTGGTCCTGTTAAGGTGGCCCTTGGCAAGTACCTCTTTAGTCTTAGGGTTCATGGGAGGGATAGAACAAAGGCCCACGCCTCCC
ACGACTTTAAGCAGGGTCTTGGAGGCACAGCCAGAAGGCATGATGGAGCAGTAGTCCACAGTTCTGGTGTCCAGAGTCTTGGGGTGGAAGAACACCGACACACATTTCTTCTCTCCCGGAAGCACGATGCCATGGGCCGTGGGGCATGAGAAGGCCTGGTCTTCGGCCAGTTCATCCGGGGAAATTTCAATCCTGAAGGGGGCATTTACCTGTGTGGCCAAGCAGAAGGACAAAGGGTCAGGTCACAGAGCAGAGCACTGTATGATGGGACAGTCT
GAGGATGAGCAGATTTTCAGGGCTGGGGCTTTGGAGAGGAATCCAGAGCTGTTCCCACAGAGGCTTGGGATGTCACCCATGTAGGACTGTGGATCTCAAATGCTACTCCCTGGATCCAGCCTGGATGTTCAGGTTTTACCAGAGTGCAGGGGAGGGCACCTCTCGATTTTGATCATGGACTTCATATGGTGCAGTACCACATGGTTTTCCATTATGAATTAGTGATAGTCAATTTTAGTCTTTGCCAACCATATTTGGAAAATCAACATTAGCAGTCCTTAATCCAAAAAAGCATGGATTACAGGAACCCAGAGTCTATAACCCATCGCTTGGAAGGTGTCTGAGAGGGATCCTGGGCTGTGTCCGAGTTGGCAGGCAGGGTGGGTGGCTGATTTCTGAGAGACAGAGGGCATCTGACGGAAACTAAGGCGGGAAGAGGCTCACAGAGTGGCAATCATCCAACCTCACAATAAAGAAGAGGACAATATTTTGAAATGTGACATGTGAAGATGAAGACATCATGAAGAGAATCT
TATGCAACAGCAGCATGTCTTCCAGGTTTTGACAGCTGAGAAAGGAAGATAAAGACAGCAGGAAGATAGGGTTTTAGATTACTTTACAAGGATATGAAGGCTAAGGAGAGCCACAGGAGGGAATCAAGAGGTCACTGGGGAAGGGAGCTGTTCCAATGAATAGTTTGCTATTCTTCCAAAGAATCCAAATCTTGGCCATATGTGCAGAAAGGCCTGGCCACAAAGGCCTTCCATTGTTGGCTGAGACTGGAGACCTGCGATG
AAAGTACAGTAAAAATACAAATAACAATTTTAATGATAATACTGAAATTATATATATATATGATACTATTTTTCCAAGAATGTAGGCATTTATAGCTAAATTACCTAGCAAATCAAGACTGAAGGGGACAAACTGGTAGGAGAGTTAATGTCGTCCAGGGGAGGGAAATTACAGAGGAAATGACTACTTGCTTGGTACAATTGGGTGGTCCAGATTAATCTGGAGAGTTCTATGAGCAAGACAAAGA
ACATCATTCTCAGCTAAGCCATGCAGTAGAGAAAGGCTCAATTATGTTTCTAAGCTTGGCTGCACCTTAGAATCACTTGGAAGCTTTGGAGAAAGAAATGCCTCTGAGTCCCACTATCAGAGACTTACTTAAGTGTTTTGAAATGCACCTGCGGAAATGTGAAATTTTAAAGGTTTCAGGTGATGCTAATATGCAGGTAAGTCCAAGAACTCTACGTATTCCTAGAAATGTGCGTTCCGTGGTCACCCATGATGCTTTTCG
TGAGATCGGGAGTTCGAGACCAGCCTGGCCAACATGGTGAAACCCCATCTCTACTAAAAATACAAAAAAAAATTTAGCCGGGTGTGGTGGCAGGCACCTGTAATCCCAGCTACTTGGGAGGCTGAGGCAGGAGAATCGCTTGAACCTGGCAGGTGGAGGTTGCAGTGAGCCGAGATCGAGCCACTGCACTCCAGCCTGGACAGCAAGAGTGAAACTCTGTCTCAGACAAACAAACAAAACATATTTTGAGTATAATGTCCT
TCTGGGGACTTGGACTGATTCTCCAGTTAGCGCATACCTGTCCCACTCCTGTCTGCAAGATTTGGAGCCCTGTCTGTGCTTCCAGTTCAGACTTCACCAGCCCTGCAGGGAGGACAAAGGTCAGGCTTGCTCCAGCCCCATGTGGTCTCCATCCTCTGTCTTGCTCTGCCAAGCAGCAGGCAGGGCCCATGTGGGCTGGGAACATTTCAAGGGGGCATCAGCAACAGGCCTGGATATATCCTCTTAGGAGTGGGGCTGGGG
GATTTTATTTTTAAAAGGAGTTTTCATTTTCCTTATGGAAACTCAGGATTTTACAAGCAATGCTCTCCTCAGTTTCACCAGTACTGTGTCCAGTACTATATTGCTATATTCACAGTAAAACGGACTTTAATTTCTGAGTGATCAGTCTATGTTTTAAGTTTCTGATGAAACTAACATACACCTTAGTCAAAAACCACAACAATCCCTCAATCTGTTTGCTGTGTTATTGTTCTTGTGTGTTTTTC
CCTGTTGTGTGGGGACACGAGGGTCACACCGGGGTGGCCATCTTATGTCTGTTAGGGCCTGGCGAAGAAAGATGAAGACCTGCTGACCCGAACCAAGATTCACAACTGCCTCCTTCCAACCGCTCACATCACTGGCAAGGTCAACCTAGCCGCTCCGGCCATGGGTATGTCGCTCCTTGCAGCCCAAAGCATTCCTAATTGCCACAGGGGCAAGCTGGGCTCCAGCCAGCACGGCAGGTGCATCTCCCCCACCCACCTGCACACGCCCCAGGCAAAGCCGGAAGGCCCCAGGGCTGA
AGCCACCCAGGCAAAATTTTGAAGGAACTTGAAGAGGCTATGGGTGCAAAAAGACTGGGTTAAGCATCCACACCTCCACCCTTACTGTCCTCTTGCACACTGCTGCTGGGGGATGAATACATTAATACAAGCAGATAGTATGTGCTTCGATTTCCCTTACTGCTGGTATTACTCTTCTAATTTTTTTTTTTTCCTCGAGACTGGGTCTTGCTCTGTCTCTCACACTGGAGTGCAGCGATGC
AAAACCTTCCACTCCCAAGCATTCAAAGGACATGGAACGGGGGAAAAAAAAAAAGAAAAGAAAAAATGATCACTTTCCTCTTAGGAAATGCAAACAACATAGTATCATAAAGAGCAAAAGAATCCACCTTTGTCTTCCTTGAAACTTCCTTTCCCAAGTTCCCAAGAGGGCAGACCCCTCAGGACCAGGGGTGGCAGGGCCCTGAGCAAGCTGGCAATGTGCGACACTAGCTGAATTTTCATATTTGAGGGAGAG
ATGGTGCTGCTGAAATCATGCCTCCTAGGACAGCCCCTTTAGATACTGAAGACTCATCTTACCTGCTCAGTTTCCTGATTCAGAGAGTGAACTAGATGCTGCTGCTAAGGGAAAGACACTCTGGGAGAAGCCAAACCGCAAGGAGCCTTCAGTTCTCTCCTTACTGGGCCAGGAGGAGGAATTTTTTTTTTTTAACTGAAAAAGGGAATTACCAGCTTAAAACACAACCAAGAAGCCTTTAGCATTGAGGACTGGTGAGGAGAGGAGGT
CTCTTGTAGATGGATTGTGTGGACACATGTAAGCCCCTGCCCAAGTACCACCATCTTTAGGATCACATGTTTTCTACCTTGTCCATCCATCCACACACCTTTACAACTGTGTAATTTCGTTAAGCAGCACAAACCCAGCGTCCTGGCCCTAGCCTCTCGGTTGTCTCCTTTGCATCCTTCCGTGCTTGGTCCTAGTCACATATAGTCTCAAAGAAGCTGTGGGTCCAAGGTGGGAGGAAGGCAGTAGGGCCATCTGA
AGGCAGCTGCCCTCTGTACCCACTTTTTGGTGATTTGTGAAAATGTAAGTTCCTCTATTTAACCTCTACCCCAAAAGAGGACATTTTAGGTAAATGCCATGAGTGGGGTGAAAGAGTAGGGGTGTTGAGGCTCCCCATTTGACCAAATGTGTTCTGGGCAAGCAGGGAGAACATAGAGGCCACTACTCACCTGTTTTACCAAACAAACTGTTAAATCTCCTTGATATTGGAGAACTCATAGAAAAC
CCAATTTGGCTAGACTATGGTATCCAGATATTTGGTCAAATACTAGTCTAGATGTTGCTGCGAAGGTATTTTTTAGATAAGATGAACATTTCAATCAGTTGAGTAAAGCAGATTAACCTCTATATGTGAGTGGGCCTCATCAATCAGCTGAAGACCTTAATAGAAAAAGTGCACCATCCCTATGGCAGAGAGAATTCTGCTTGTAAACTAACATCAGCTCTTCCGTGGGTCATCAGACTGCCAGCAC
AAGTGAGGGGGGTTGTGAAGGGTCTCAAGTCCAAGTGAGGGAGTTAGGGACTTGGGAGGGGTTGTTGTTGGGTCGGGGACCTGGGGTCATCCAAGTGGTGACCTGGGATGGGGTGGGGACAGGCAATGAGTTAAGCTCTGCTCTTTAGCATTTTGCAGATGCTTTTCTCAAACTTTTCTGATCCTGCAGGCAAGCTAAGCCAGTTCTGGAAGAACCTGCAAGAGTCTCAGCAGCTCTGATGGGATGAGAGCTGGGTGCAGACTGTGCTCC
TGCCATCCCACTAGCAAGCTCATAATTGACTTCCTAATAGTGAATGTTGTTTCTTGCCTCTGCTGGGAACATTACCCAGTTCAATTCCTACTTGCCTTTAAGACATAGCTCAATGGTCCCCTGGACTTCTAAATCTTCTCTGATCATCCTCGCCACCTCCTAAGAGATGTCTCTGCTCCCGATTTCTGTAAAGCCCAATGCCTGGCCCCACCATGACACCTGCAGTATTTTATTCTAGCCAATTTTAATGT
CGGAAGAGCCCCTTGGCCTCAACACCTACTCTGCATTTGGAATATCCAAGTCAAGGAAGGTCTGGAAACATGAAGGGGAGAGGGGGAGAATTTCGACCTCCCTCTGAGAAGCTGAGAACACCCATTGATCTGATGTCATCAACATATAGAAAATCGATAAACAGATCTGAGTTATGTTTTGTGACTCCTCCTGGTCTAGTTAGTGTTCTGAGAATCATTTTCTCAGTGGACATGTGGGTGAGACCAGAGGAGACAGGGAGCCAGTG
ACCAAGACCTGTCCTTCAACCTCCTGAATCTCTCTTCCCTGTCTCGCCTCTCCACCCCACTTCCCTGCCCCATCTTCCCCAGCTAGGATCATCGTCCCTCGTCTCACTCCCTCCAGCCCATCCGCCACACAACCTCAGAGGGATAACCCTCTCTGCCCCGCCCCGCCCCTCCCCTGTCCCCGTTCCCCTCCCCTCCCCTTCCCCTCCCCTCCCCTTCCCCTCTCCTCCCCTCTTTTCCTTTTATTTTTCCCTTCCC
TTCAAAAAAGCCCTATGGAACATAATGAACCACCAATTTTATTAGACAATGCTAATCATAAATCAAAAGCAAAACAAAAAGCCATTTACTTAAAAAACATATACAGTTTTTGGTTGTCATCTAATCCATTGGTTAACACCCTATAAAATTCAAAATCGGAGAAGAAAACACAGTGAGAAAATAAAGTATCATCTTATAATCAGACATTAATGTAAATATTTCC
AGGCATCATTTTTTAACAAGACTTTTATTTGTACAAAGCATTACAATCTTCTCAGCATTCTTCACTCACAAACTTTTCACTGTATTTAACAAGTTAACAGTGTCAAACTACACGTCACTACCTGTCAAACCCCAAGCACTCAACTTAGAAACAAAAAGCGCTTGGAGCACTGAATGGAAACAGAAAAAGGCTAAGAAAGGCCAACAGAGATATTTTAGAAGCAGTTAAAGAGGATGGTTTAGGGAGAGTTAGATTCCTGAGCAC
GTAGCATTTCAGAACTGTCAGCTCTCCTGCCCCCAATACTACTTACTCACCTCTTTGAATTAAGGTAGGAGAAAATACAATGAAAACATTAAGTCTATATAGGAAGCTATTATCTGCTAGGGTCGGGACAGCAGGTATTAGAGACACAGGATACATTTTTTTTTTTTTTTTTTGCCAACCTCAGCATTTACTTAAAGATTCCACATACCAGTTTTAAATGCCTATTTTTTTTAATGCCT
CCCCAGGGGGTCATGCTTACCCCAGGTGGCTCTTCCAGGGCAATGGGAGGGGTGGGGTAGGAACTGGATTCCTCCTCTCCAACCCACACACAAGGAAAAGAATGTGACTCAATTCCTCTGTGTCCCCAAAATTGTGCCATGAAAGTGAGGTTCGGTTTCCTTAGCCAGCCTGCACTTTTAAGAGAAGACTTCATGCCCTTACTTTGCAGTAGGGACTGAGGGCTGCCTGAGCAAGGAC
TCTATATACTCTGCGTACCAGGAGACTGAGGCCATGGGGGCTGCCTCAGATTTTCCATTAGAGGATCAGATCAGTGGATTGAGTATATTATGTTTCTTGTATTTTCTCTTAGAAAAAGAAGAAATCTAATTATGTTTTATCGATGTCTAAATATATTTGACCTAATGTTTTCTCATGTGACCATCACAACAGTCCTGCAAATCATAATCATTATCCCATCTCTGATGAGAAAACTGAGAAACAAAAGGCCAAGTGAAATCTCAAG
AAAATTGTGTCCTAATTGGTGTCCCCTGCTTTTTTTTTTTTTTTTTTTTTTTTTTTTTTTGCTGCTAATGGCTTAAAATTGATTGCATATGCATTAACTACAGACGTAATAGAGGATGATTAAGGACAAGTATGAATACCAAAAACTACATAATGAATGTCTGACTCATATTTTATTTACAGTGAGGTTTCAGGCAGGAACATGAAGTTGGCTGTTCTTTTACAATGTATGTTATCTACCTGAGGCATAAAGCATGTGGTACATG
ACCAGCTCCGTCATCCTTAGAGAGGCACATCTCTAAGAACACTGATGCCATCACTCAAAAACATTTGGCTGGAAGCCGGGCACGGTAGCTCATGCCTGTAATCCCAGCACTTTGGGAGATGGAGGCTGGCGGATCACTTGAGGTCTGGAGTTCAAGACCAGCCTGGCCAACATAGTGAAACCCCATCTCTACTAAAAATACAAAACTAGGCCAGGCACGGTGGCTGATGCCTGTAATCCCGGCACTTTGGGAGGCTGAGGCAGGCGGATCACAAGGTCAGGAGATCAAGACTATCCTGGCTAACACGTCAGGATG
AGAACCACTGAGGAAAGCATGCCACAGTCTTTCCCAAAATCCCTGTGTCTTAAGGAACAACCAAGAAGTTAACTGGTCAGGGAAAAGATTTCTTTTGGAACACAGGTAAGCAAAACCAAGACGCCATCGGAGACACCCTTGCCTGCAACGGTTGTGGTATAAAGCAAGGTAAGTAGCGTGATATTCACTGCTTTTTGTCCCACAGAAGCCATCGCTGTGTGCGGAAATCCATGACCTGGCCATGACTTCTACAACC
TTCCTTACAGCATGGCAACTGCATTCCAAGAAGGAGTGTTTCAAGTATTGAGAGTGGAAGCTGCCGATGTCCTGGAGACCAACCTTGAAAGTCACACAACATCACTTCTGACACCTTCTATTGGTCAAAGCGTGACACAGCCTGTCCAAATTCAAGGGGAGGGGAAACAGACTCCACTTCTTCATGGGAGGAGTGGCAAAGAAATTGCAGCCATCTTTATTCCATCACATATGGCTTGCCTGCATGATTCCTCAATTGGCCGCTTTTGCTTTGTTCCTTGGGAGCAA
GGTCAGGAATTTGAGACCAGCCTGGCCAACATGGTGAAACCCCATCTCTACTAAAAATACAAAAGTTAGCCAGGCGCCTGTAATCCCAGGTACTCGGGAGGCTGAGGCAGGAGAATTGCTTGAACCTGGGCGGTGAAGGTTGCAGTGAGCCGAGATCGTGCCACAGCACTCCAGCCTGGGCGACAGAGTCAGACTCCGTATCAAGAAAAAAAAAAAAAAAAGAATTATGCCCTAAAATTTGAAAACTACTGCCCTAGGGCTCAGATTGGGCCAGG
GGTCTCGAACTCCCGACCTCAAGTGATCCGCCCCCCTCGGCCTCCCAAAGTGCCAGGATTACAGGCATGAGCCACTGCGCCTGGCCTCTGGTACACTTTTTGCAGCCAGGGATTCATGAACGTTTTTATTTCCACCTCAGCATCTTGACCACTGTCTTGCACAGTATAAATTCTAAACATATACTCATGGATTACATGATCAATTAAAACTTCCACAATTAAAATGAACAAATAAATATTCTTTTAAATATATT
GGAGGGCCCCCTGCGCTAATCTGCCCTGGCAGCAGCGAGCTGGCACGCCCTGGGTGCATCATCCGGTGTGCTCTGGTGCCCAAGGTCGGAATACCCTCACTGGTGGCTTGGACACACCCCTGAGCAGCTGATGCTTCTGGACAGATCACACCCTGTCCCGGGCTCTCAAAATGAGGGCAATGACATGAGCTGCACTGCTCGCTCACGCGTTTGCTGTGAGGTTGGGACAGGAGTGCATGGGAAATGTTTTATGAATGTAAACATGGGACAAATATAATTTATGCACGCCTTTATTGGTAGTGCAGCAGATTGACAACAAACGAGGGGAGAAGATAAGGTATTTAAAGGAAATTGCAAGGCTAAATGAAGGTGGGAATTAAGACAGTGAAGGAGAACGAAGAAGTTAAAAATAACAACTACCTTTCACCAAGAGCTTATTAGGAGCCAAGGCAGAGGAAAGTGATCTCCAAACATTGTCTAATTATAGCCAACACTTACAT
GGGGAAGAGACAGGGAAGGACAGACAGAATTCCTGCCTGTCCGGTCCAGGGCCTGACTCTTGCCAGGCTGACCTTCCTGTCCGGGTGAGGGGAAGGAGGCGCTCATGCTCTTTCTGCCTGGAGGACAAAAGAGAACCAGACGAAAACAAAGGTCAGGGCATACGTAGGAGTTTCCAAAGGGCACAGGCGAGGAAGGAATCTCTTACCTAAGAGGGTTTTCAAACATAACAGAAAATTGCTTAAGTGTGCTGGAAAATAA
AGATAGAGGCAGAACTAAAGTTTTTTTCTTTGTTTACCAAACCCTTTCCTCAGAGACACTAATTAATTGTTTAACAACATTGAAGGATGACTATTTTAAAATATTTTAAGAACATATTTAAGCTCTTTATCTAAACTAATTTCTATATAATGTGTATGCTAATTATAATAATTATACTTATTTTAAATTATTTCATAATTCACATGTAGTTGGATTTAGGTTTTTTCTTGAATCTGTGAATGTATTCTAATT
GTGATTCAAAAGTCAATAGGTCAAATATGAAAATGCTAGGAGGACATCTTCATGTATCTACTGTATAGTCCAACTTTCGGTTTATGGAAAATGTCCAGCTCTTTTAGAAGGTAAACATTTTCTGACTGTGAGCTCTTGAATATGAATTTTATGGTACCTTATACATTTTTTAACTTTCAAAGCTCTGGGTTGGGTAGTTACCAGTACCATCTTCACAAATTCTGGATTCTTCTGGATGTTCTTGACTATTCTGGGAAAATTG
CCATCTCCATTTGAAACATGACGAATTGAGGCTTCCAGAGGTGAGATGGGAAACTGGCTTTTGAGTTTAACAATTCTCTGCACATATTCAGTTCTAGAGCACCAACCAGCTTTCACCATAATAACCATGAAGAGATTGTACAGGAATTCCTTATTTGAATTAAGTAATTGACACCAAGCAAACGTTTTACAGATTTATGCATTACGAAGGAGCTATGAAGGGCTAACAGACTTTGT
GCAGGAGAATCACTCGAACCCGGGAGGCGGAGGTTGCAGTGAGCCAATATCGTGCCACTGCACTCCAGCCTGGGTGACGGAGTGAGACTCTGTCTAAAAAAAAAAAAAAATTACCTGTGGGTGCTGGGCTGAGCCATGATTTTGTTCCTCATCTGGAGGGATTAAGGACTGCTTGGCTAAGCTCATCCCCAGTTATTGACTCAGTTGGACTTGTGGGGAAGGTGTGAAACCAAAATTTTTTATTTCTAACAAATTCCCAGGTGTTGCTG
GAAGTTAAAAGTTTGCTCTCTCTCCTGTCTTTTTATTTTATTTACTTATTTTTTTGAGACGGAGTTTCGCTCTTTTTGCCCAGGCTGGAGCGTAATGGCACAATCTCGTCTCACTGCAACCTCTGCCTCCTGGGTTCAAGTGATTCTCTTGCCTCAGCCTACCAAGTAGCTGGGATTACAGGCATGCACCACCACTCCTGGTTAATTTCATATTTTTGGTAGAGATGGGGTTTCACCATGTTGGCCAGGCTGGTCTCGAACTCCTGACC
TGATTTAAATTTCTCTGTGCCTCAGTTTCCTCATCTGTAAAATAATATAAAATTGCACCTGGCACATCATAGGGCTATACAAGCATTAGCTGTTATTATTATTTGCCTCTAACCCACAGTCCTATAACTCCAAAGGATTACGAGATGAAATAAACTCAATGTAGTACACGTTCATCTACACCAACTGTGAGCAAATAAAGATGAACCAATAGGTGGCTACACTTCAAGACTTGCTCATTTTCTATAAACTTCCTATAC
CAGAGTAGCCTTGTTTGTGTTGATGTTCACTGGGTGCCTGTTATGGGCCAGGCGTGTTGCTAGGTACTGGGATTCATAAAAGGGAAGACAGACATCTCTCCCTCACGGTTTACAATTTAGTGAGGGTTGGGGAGTATATCAATCGAGGTTCAAACAATGAACGGAGTAAGTAGAAAACATAAAGACATTTACTGTAAGGAATTGTCTTCCAGGATTCTGAGGCTGACTAGGCAAGTCTGAAATTCT
CGGCCTAAATTCAAATCGCATTAGAGCGTTAAATCCTGTCTTCTCACCTCCAAACGTAATTAATTGTTATGACTCAGTAATACAGCTTTTAGTACGGAGTATGGTGCTATTTAAAGAGAAAAAGCTTTGGCTCTGTAAAGATTGCTTTCAGTTACCGTTCCCACTTTGCAAACAGATTTGGTAAAGTAAAGAATGTATTTAAACTCAAATGGCACTCCTGTTTCAATTACCTTTATGCCACGAATCAGGAAGCTAGGGGAGGGGGTGGAGGA
AGAAGCGCGGACACAGCCGGGCGCGGTGGCTCACGCCTGTAATCCCAGCACTTTGGGAGGCCGAGGCAGGCGGATCACGAGTTCAGGAGATCGAGACCATCCTGGCTAACACGGTGAAACCCCGTCTCTACTAAAAATACAAAAAATTAGCCAGGTGTGGTGGCGGGCGCCTGTAGTCCCAGCTACTTGGAAGGCTGAGGCAGGAGAATCGCTTGAACCCGGCAGGCGAAGGTTCCAGTGAGCCGAGATCGCGCCACTGCACTCCAGCCTGGGCGACAGAGACTCC
ACTGCTTTACAAAAAAAAAAAAAAATCCTAGTTTTCCTAATTGGGGAACTTGACTGCCTATTAAATGAAGTTTGCTGACAAGATCCTGCCTCTACAAAAAATTAAAAAATAAAAAATTTGCTGGGTGTGGTGGTGCATGCCTGTAGTCCCAGCTACTCAGAAGGCTGAGGCAGGAGGATGGCTTGAGCCTAAGAGCTCAAGGCTGCAGTGACTGAGCTCAAGGAGCCATGATCAAGCCACTACAC
ACTTCAGAGCTCTGTGGTATGTGTGTTGAGATAAATTCAGATCACAGTACACTCTCGGTCTGATGGAGGTAGCTTCAGGCAAGAGAGAGTAATCATCGAATTTTTTTTTAAAGCTGTAGACTAAACTAACCTGATTTCTAAAGATTCAAAACAGAAATGAAAAGCAGATACCCAGAATGAGGCATTGATTTTTCTTGGTGGAATAGCTTTGCGTGGAAAGTGGTTGAAATTCCACATTGATTTAGGGTAGCTCTTTGGATGCCAGAG
CTACCAGATTCCAATCTATGAAACGAAAAACTGGGGATCCTTTTCCAGCCCACGTTACTGAGTGCATCTCAGTTGTTTCATTATGCTAGCTGTGAGGTTTTGCACTTGTGACAAACAACAGAAGGGACCTTTTGTCACAGTAAGGAAATCCTCGCAAGCATGTGCCTAAACGTGACTGCCTGCTGCTTCGTCTTTGCCAGTCTCATCTGGAGAGGACCTGGCGCATGCTCTTGGTTGGTTTTCCTCCATCTGCATGAAATA
CGCCACAGGCTCAAGCGATTCCCTTGCCTCAGCCTCCCAAGTAGCTGGGATTACAGGTGTACACCACCACACTGGGCTAATTTCTGTATTCTTAGTAGAGTTTCACCATCTTGGCCAGGCTGGTCTTGAACTCCTAGCCTCAAGTGATCCACCCGCCTCCTCCCAAAGTGCTGAGATTACAGGCTTGAGCCACCGTGCCTGGCCTATGGCACACTTTTGTAGAAGTCCAGGGTGCCTGCTGCTCTCAGGGCTAGGTCCTGT
ATGAACCTCAGAGCACTACCTGTGAAGTGGAAATAATAGCGCCTACACTTCAGGGTCGGTGTAAGGATTGCATAGAATACCGTATAGAAAGCACCCAGCACATTGTAGGTATGTTTAATGGTAGCGATTATTAATAATGCCCAACTCACATGGTGAGATGAGATCTGAGAAGCCTCCTTATAAAGGTAAATGATAACCAAGTCTTGTTGCAAGGCAGCTGGTGTGTTACTAATACATCATGAGGTGGTGGGCCCTCT
CTGATGACATTTGGGACTCCAGTTTTGAGGAAAGGCTCTGATGATGAGGCTTACTTCTGCAGGCTACCAGAGACTCCTGAGACTTCAACAGCTTGACTGATTTATCACACACTCCAAGTGGCCCAGAGACAAGGACGGCCAGAAGAGATGGGCCCCCCCGGAAGGCATGGTTCCAAAAGTGTGAGGAGCAAAGTCAAGGGAGGCAGGGTAGGAAGAGGGGACAGAAAGAGGGGCTTGCAACAGATCAAATGCTGACCTCCAGGAACAGGGTTTAGGGCAGGTGTGATGTT
AGGCACCCGCCACCATGCCCGGCTCATTTTTTGCATTTTTAGTGGAAACAGAGTTTCACCATGTTGGCCAGGATGGTCTCCAACTCCAGACCTTGTGATCTGCCTGCCTCAGCCTCCCAAAGTGCTGGGATTACAGGCGTGAGCCACTGCACCCAGCCGGCTTTGTTTACAGTACTCAGCAGCTGCCAAAATAGTCCCCATTCCCAGGCAGGGCAGGCTCCCGGGCTCAGTCCAGCGGGGCAGATGGCCAGCCTGCACGTCACCCCAC
CACTCAAGCAGTAATTCAGCCCTACTACGCGTCTGCCACCATTCCAGCACTACAAGGGACAAAGAGATGGATGGGGCGGGTCGCTGGCCTTCCTTGCAGGGGTCTTTCCTCCCCTAGTTCTGGGTATTTTCACATTCCTGCCTCATTCCAGTCTCCTCAGAATTCCCACACTGTGGCCCCAGCATCCTCATTGGACAGACGGTCAAAGTGAGGCGCCGAGAGAAGGGACCCACCAGTGTCACTAGTGACTGAG
AGAGTTCTTTTAATTTAATTTATTTTAATTATTTTAATATTTAACTTTTACCTTGAACTAGTCAACTGGGGTCTTCGAAGACATATGGAGTACCCATTCTTATCAAGCATTTTCCATTCCCAAGTAGGAATTCCAGTCTTCAGTTTGTAGCATGAAGTGTTATTTTTCCATGGTCAATTGTTTTTACCAGAACTGTTCACTTTTGAGTAAGGTGAGAAAAAGTGTAGTTAATATGAAGTTGGTGGCCCCAGTTGG
GAAACTCTTTTAAAGAAAGGAAGCATTAATTAGTAAATTATTTAGCTGTTTGCTCACCAGGGAGTTGGCAGATAAGCAATGGGGTTTGTCAACCTCAGGGAGAGCTTGGGTTTGGGTTTGTCACTCAAGATGGCTTTGGCAGCGTCAGCCTTTGAGAAGGCTTCGGATGCTTGGTTTTGCTCTTGGTAGCCTCAAGCATCCCCAGCTCAGCTGTTCTAAGTGTGTGACTGGTTCTGCCAGCCATGCTGACCCTTC
CCGATAATTATTTAAAGCCAGTGTAATAAATGCTATAAACATTTTGACAGTCTAGAAACAAGGTAAATACATGAATGTAAACTCAAATAACTAATTGACTTTCTCTTTTCATCCAGATGTCTGATTGTAAAACACAAGACAGCTATATTCTGTTTCCTTTGAAGGAATATCTCCTCATGGAGAGGCCCTGAGCGGGGTGACTGTGTTCTCCACCTGTGAGAGCTTCCTTGCCCCTCGGGCCTACATGCCTGCCTTTTGATTGATCCCACGGGGCAGATGA
CAAGTGGCGCAATCTCGGCTCGCTGCAACCTCCCCGGCCTCTATTTTTTAAACAAAGAAAGAAAAAATGACCACAGGGGCCATGCCGTGACCTGAGGATGGCACTAATGGGCCATGGAATCCTGGCTTGGGGCCCGTTCCTAAGAAGAGACATTTCTTCTTCTTTTTTTTTTTTTTTTGAGAGGGTCTCACTTTGTCACTCAGGCTGGGGTGCAGTGGGACAATCATAACCTCACTGCAGCCTCAAACTCCTGGGCTCAGGTGACCCTCCCACCTCAGCCTCCTGAAGTGCCGGGCTTACAGGGATGAGCCACTGTGCC
TTATTGAGTACTCTGTGCCAGACACCCTCCTGAGCATACGACATGCATAGCACATTTAATCCTTACAATGACTTAATAAAATGTAGTACTAGTCTTACCTACTTCGAGAATAGGGAAATGGAGGTTACTTGTTTAAAGTCACAGAGCTAATAGGTAGCATAGCTGAGATTTGAACTCAGGCATTCTTACTCCTTGCCTGCAAGAGTCTCTTGGCATTCTTGAATGCAAGCATATTTCTTAACCTCACTGAGGCTCAGTTTCCTCTTATATAATATGGGGTAAAGAGCCC
TTGTCTGAAAGTCTGTGGTGTGGACTAGGAATGAGAAGATGACTTGGGGCCAGGCACAGTGGCTCATGCCTATAATCCCAGCACTTTGGGAGGCCAAGGCGGACGGATCACCTGAGGTCAGGAGTTCGAGACCAGCCTGGCCAACATAGCAAAACCCATCTCTATTAAAAATATAAAAATTAGCTGGGCGTGGTGGTGTGCGTATGTAATCCCAGCTACTCAGGATGCTGAGGCAGGAGAATCACTTGAACCGGGGAGGCAGAGGTTACAGTGAGCCAAGATCATGCTACT
TATAATGGGAACATTCTACTGGCATGGCTGTTACAGGCACTTCTGTGTTCATCAGTTTTGTTACTTCCATCCTTCCATCCATTTATCCATCCTGCATCCATGAATGCCTTCATATATGTAACTTTCTAAAAGTTGGGACTACCATATGTGCCATACTAGTACCTTATTCTCCACACATCCTCAACATCAAGATAGGGCTTGGCACATGGTAGCTTGTCAATAAATGGATGCTGAATAAATGAATGAACGAGTTAATCAATGAATGAAAAATATGATAGA
CTTAAATACCACCATGTTTGGACCAAATTGAACTGTCATTGTGGTTAGTCCTTGCCCAACTGCAGAGCCAGTGTCTTTTGGTGGTGGTGGAACGCATTTGGTGGTACTTCTTTTGTTCAGAACATAAAGAAATGTAAAAGCATTGGGGTCAGAAACAAAGACAGACTCCTATTAAAAGTCTGAATTCTTTATGGCTGGGCATGGTGGCTCACGCCTGTAATCCCAGCACTTTGGGAGGCCAAGGCGGGTGGATCCCCTGAGATCAGGAGTTCGAGACCAGCC
GAAGGAGGGCCTCTCAAAGGCCCAACAACCCCAACAGGGCCTGCATCCCATGTTCCCACAGAGTCTGGGGAAGATTCTCCTCTCCCAAGGGTCCTAGTCCCTTCAACTCATCCAGGCTCCTAGAGCTCACCCACGCGATTCTCTTAAGGCCAGTTTCCTGGGGGCCCCACCCTAGAGCAGGAGGCCTAGGTCCAAAGGGGACCCAGTGGTAGTCTCATGCTCTGGCCGCCTGGAGCCTGCCCTCCTGTGTG
AAGGATTGGGTAGTGGTGAGCTCTCCTGCTTGACATGGCAGCTGCCTCTGGAGAGAGAAAGACCTTGTGAAGTCTGAGTGGCTGCCATTCTTGCAGGCTGACTTCCCAAGCTGAGCTGCTCTGTGGGTGGTCCCTGCAGGTGGTGATTAGGGCCAGAGCGCTGCTGCTGCCTGGTTCCTTGCCGTGCCTGATAGCTAGGAAGTATCTAGTGAGCATTGTTGAGGGAAGGAGCTTGTGCCTCTTGAGGGTGC
CCCGCAGGGCCCAGTGATCTCACGCCTGTGCCCCTGGTGCTGGGAGGAGTGGGGTGACACTAGGGCCAGTGCCCACATCAGAGGAGGAAGGTATGAGGCCAGGGCAGGGGGCAGGGCGCCCTCCCGTCCAGCAGCCCCAGTGCCCACTCTGCGCCCTTCGGGGCTCCCGTGGCCCAGAGTGTGGAGCGGCTCAACCTGACCACCCAGGATAGCTTGGGGGCGTTTCGGAGGTTTGGCTGCCTAGGCTGTGCACCTAGCACAGCTCCCCAGGAGAGGGA
AATGGCGAATACTGAACTCGGTGCAACTCTGGCTGCTGGCAGCTGGGCTTGGCCTGCACCTTTCTGTCCCCAAACTCCACTGGGGACCCACCTTCCAGCCACCCCAGGGTGCCACCGCCAGAGCCAGGGGTCAGCCCCACCTTCATTCACTCCTACTCATAGCCTACCTGTTCACTCTGCCCCCATCTGCTACTTGCAGCATCAGAAGGACATGAGGGCACCAAACAGCCCCTGCAGCTGTCCTCAAACATCATGGCCAAGGCTGCACCTGGGAAGTG
CCAAGAGTGCACTTGTTCACTGTCGAGGGCAGAGGTGACTCCTGGGACTGTGCTGGGGGTCCAGGGAGAGCAGGTAGCGGAGTTGCCAGGGAAGCAGCTTGCCTGAGGTCTGTGGTCTTGGCAGGGGCTTCCACAGCGGCCCCACCCTCTCCCTGTCCCCTCCCTCCTGTCCTTGTCCTCGTGTTTACTGAAAACCATGAGAAGGGATGTGGAGAGCGCCTGCAGGAACTGAGAGCAGGAGCCTGGCTCAGCCCTGAGAGGCCCCCAGATATTCAATT
TTTTGGAGGGTCAGGCTGAGATGCAGGCCGTGGTCTGGGTCTGGTGCAAGGCCCAGGTGGCAGCGGGAACGCAGCAGGAGTCCACCCTGGCCCAGGGTGTGCTCCCCGACGACCAAGAGGGCCTGGGACGAGAGAGTCTAGGTGTCAGGCAGGCACAGGGGTGGCAGCTTCCTCTCTCCCCAGTCCCCTGCACCGAGAATGCAGCAGCAGCTGCCACCTCCCAGCCTCCACACCTGTCGCAGCTCACAGCTGACCTCTAAGAAACGCAAATCAGATGCCGTCCCCTAAGAAGCTG
CCCTGAAGACAAGGAAGAGAGCTGTCCCTGGCTCGGCTCCTGCCCTGAGTGACTGTTGACTCACAGTTCTCTCTCCAAGGGGACATGGGCCTGTCCTAATGCTGCCTTAGGGGCTTGGCTCCAGCTGGCCCTGGGGTCTGCAGGTCACCACCTGCCTCTGTGCCTGGCTTTGAATTTCCTAACATCCAGAGTGCCCTGGGAGTACAGTGTCCAGCCCGTTGTGTGCAGTAAACGTGGTGTTCATAACCGGGAGC
AACACACACACACACACACATACACACACACACACACACGCAAACAACAACAACCAAAAAACACCCAAAGGGTGAGGGAGAGAGCCCAGAGAAAGAACAAACCTGGAAGGGGGTAGCCTCGTTAAGGCTGGGTCTCAGACCTCACTGGAGAGAGGTGGCTGCAGCCCATTGGACGGTGAGGTTGGCTGGGTTGCCCCAGGTCACGGCTGGTCCACAACCAGCTGGCCGAGGCTGGTGGCCAGGGGACCACAAGCAGAAACCCCTCCTGCTGGGGTGCTGGGGTGCCAAGG
TGATCTCATGCCTGTGCCCCTGGTGCTGGGAGGAGCGGGTTGGCACTAGGGCCGGTGCCCACATCAGAGGAGGAAGGTCTGAAGCCAGGGCAGGGGGCAGGGCACCCTCCCGTCCAGCGGCCCCAGTGCCCACTCCATTCCTTCGGGGCTCCCGTGGCCCAGAGTGTGGAGCGGCGCGGCCTGACCACCCAGGATAGCTTGGGGCGTTTCGGAGGTTTGGCTGCCTAGGCTGTGCACCTAGCACTGCTCCCCAGGAGAGGGAGGGAGGAGGTCAGAGTA
GGCGAATACTGAACTCGGTGCAACTCTGGCTGCTGGCAGCTGGGCTTGGCCTGCACCTTCCTGTCCCCAGACTCCACTGGGGACCTCCCTTCCAGCCATCCCAGGGCGTCACCACCACAGCCAGGGGCCAGCCCCACCTTCATTCACTCTTGCTCATAGCTCACCTCTTCTCTCCACCCCCATCTGCTACCTGCAGCATCAGAAGGACATGAGGGCACCAGACAGCCCCTGCAGCTGTCCTCAAACATCATGGCCAAGGCTGTGCCTGGGAAGTGGACT
ACGTTCAAGGTCACCAAGAGTGCACTTGTTCACTGTTGAGGGCAGGGGTGACTCCTGGGACTGTGCTGGGGTCCAGGGAGAGCAGGTAGTGGAGTTGCCAGGGAAGCAGCTTGCCTGAGGTCTGTGGTCTTGGCAGGGGCTTCCACAGCGGCCCCACCCTCTCCCTGTCCCCTCCCTCCTGTCCTTGTCCTCGTGTTTACTGAAGATCATGAGAAGGGATGTGGAGAGCGCCTGCAGGAACTGAGAGCAGGAGCCTGGCTCAGCCCTGAGAGGCCCCCAGATATTC
TGGGGAGAAAGTCCAGAACCGTGCTTGGCACATGGTAATCTTTGTGGAATGAGTGAACAAATGAATGAATGAACTATGCATCTGATGCTTTTCGGTGATGATGACCCAACCAAGATAGATTACATGAGCCATTTTCCAGCAGGAACTGGGACTCCTCTTGGGCTGACAAGATGTAAGTATGAAATCTAAATAAGATTCCAATGGCACTAGACAGTGACACACGTGACCCTAGCTATAAATGCCCATGGAAGAGAATTCTGTCTGACATTCAGGGAAGACTTGGAGC
GAACGTGAAGGAATGAAAGGCCAGCGAATGGTCCGTGGCCGCTCTGGAAACTGTGTCCCCTGAAGACAAGGAAGAGAGCTGTCCCTGGCTCGGCTCCTGCCCTGAGTGACTGTTGACTCACAGTTCTCTCTCCAAGGGGACATGGGCCTGTCCTAATGCTGCCTTAGGGGCTTGGCTCCAGCTGGCCCTGGGGTCTGCAGGTCACCACCTGCCCCTGTGCCTGGCTTTGAATTTCCTAACATCCAGAGTGCCCTGGGAGGACAGTGTCCAGCCCGTTGTG
GTTTGCAATGTGCTTGTCCCACACTTCAGAAGGTGCCTTATTGTGCCCTCTCAGAGATCCCAGCAGCAACTGGCACCTGCCCCATCCCTGAAGAGCTCTGAGTTCCAGCTCCTAGTGGCCTCTCCACCAAGCTTTTAAATTCCAATAATCCCAATCTCTTCCCTTGTTCCCTCAGCCCTAGGGATGGTGGCTGCTTCTTGCAGTTGCTACCTTTATGATTGCTTCATAAGTATCACAGAACTTTTGCAGTTCTCCAATACTC
GCCTCATTTTCTCTTTGAGTATTCACCTTTTTTTCCTTTAAAAATGGGTGTGTGAGGATTATTGTTACATTAACTTCTTATCTGTCACTGCAGATATTTTTTTCCCGGTTTGTCGTTTGTCAGTTCAACATCCTTTTTGGGGGGTGGTCTTTTCTTTCATGATTTTTGTCAACGTCTGTCATATTTGCAGCTGCCTACACCCCAAGATTAAGATTTGCATCTGTATTTTCTTATGTTTATTATGGCCCCATTTTTAAAAAATTCAGTCTTCTGT
GCGTCTCTTTGACACCTGATGTGGTGGCCATGCCTTCGCTGGGCCCCTGCCGCCTCGGGGTTTCTTGTCTTCCTGGCTGCTACTGCTCCATGGTGGCCTCTCCCTCCTTACCCTTCCCTTAACGCTGTGTCCTCAGAGCCTTGCTGGGGCCTCTCCTCCTTCGCTTTTGAACGCTCAGCGACTTGCAGGGCTTCTGCTGTCGTCTCTCTCCTGGGGGCGCCTCAATTGATAGCTGAGCCTTGGGCCTCTCTGGATGTCTCCTAGTGCCTCGAGT
TGCTCCAAAGTTCAGCAATCTTAAACTCCATATATGTCATTCTCTAACCAAAATAGTCATACCTTCACTCTCTCATGTTCTTTCTTATGTCTTTGCACTTGCCCTTCAAACTAACCTAAACTTCTAATGTCTGCTTCTAAGTTTTCTCTCAATGACCCCAATTTCCAATCCTGCCAAGAGCTCCAGTGTGTGACAGCCTCCACTCTTGGGTCACATCTTCCCTGTTTTGCCCTTCAATCCTGGACT
TCTTGTTCTTGAACAAACAAGATATGCTGGCAGAAAAAGTCTTGGCAGGGAAATCAAAAATTGAAGACTATTTCCCAGAATATGCAAATTATACTGTTCCTGAAGACGGTAAGATTTCAAAACACATTCTTATGATTGAGGAATAGAATTGTTTTATTAATAGTCCTGTAACTCTAATTCACATACCTCTGATGAATCAAAGAAATTCACTTTATTTAAATCAATTTTCTTTCTACTGCCCATATCCTAAAGTATTAGAGTGTTACA
AATTATTTCAAGCAAACAGAAGGCAATAACTTGGCAGTAATTTTGAAATTGCATCCTAAAATATTCTCTTTTTTTTCCCTTTAAGGGCTTTGAAATAAAATGTGCCACCAATTAAAATGACTTTTGAGTGAATCCGATGAGCAATATATCATGGCATTATTATCTTTGCTTGAGTAAGGCTAATAACCTAAAATGCAAAAGGGAGCATCCCATTTATTCTTGAATATGATGAGTAAATAAAGACCAGAACATGGGCACACGTGTAC
TATTAGCTGCTTGTTTGCACTCTATCTACGCCTGCCCAGGTGTGTTTGGGCCCTAGAGCGAAGGGAGCACAGGCGTTCATTTAGAAACTTATCCCTCCGTCCAAATATTGGATGCTTACCATGTGCCTGGTGCAATGCAGGGTGATACAAAGAGGAAGATAAGTGAGGCATTCTTATCGAAGGACCAGACACTCTTCCAGCCTGACTATATTCATTACACTCGTGCCTGACCTTTCTTTGACTCTAAGATTCTTCCTTTCTAAATGTGAATCTTAAAGACTGAAGTCTTTG
GGACTACAGTCGCGTGCCACCACGCCCAGCTAATTTTTGTATTTTTAGTAGAGACGGGGTTTCGCCATGTTGGCCAGGAGGGTCTCCATCTCTTGACCTCGTGATCCACCTGCCCTGGCCTCCCAAAGAGCTGGAATCACAGGCGTGAGCCACCGCGCCTGGTGGAAAAAATATATTTTCTATTCATTAAGTGGAAGTGAAGAGATCGTCATAAAGATCTTCGTGTTGAGAAAGCAGAGGAGGAGG
AACGATCTTGTGGTAGACCACAGGCTGGGTAAGTTCATTTGCAAGTCCTTGCTGTCTGCTAGCCTCCAGCGCGTGCCTTACAGACACTTTTGATGGATAATCACACCTTTCTCACAAGGGTTCCGTGAGTCACTATTTTGCAGAAGAAGCAACTGAGGCCCAGAGAGTAACTTGTTCGAGTTGATAAAGCAAGTAAGTCTTCCGGACTCCAAAGATGGTGCCTGTAACAGTGTTCCCAGGAAGCACCCAGGACTCAGGACGCTCTTTGAAG
AGCCAGCCTTTAGACGGTGGTGTGAACCTTCAGTGCTCATGGTTCCAGTCTCCCCCATTTCTTGAGGTGGATTTCCTCTCAGGATTCCAGGGTCCTTCCTTTCAATTCATCACATTAGAGATACCCCAACCCCTCAGGCATAGTTTCATATTTCTGAGCCTGAGGTAAAGGGAGGCAGGGTCTTTGTCCCCTTTCTTTCTGAGGGTAATCTATCCCTCTCTATATAAAAATAATTGGAGCAACTCTGCAGCATCTGAGCCCCAAAACCGGATCGTGGAGG
CTCCTCTCTAAAAGTGAAGTTCTCAGCCTTCCCCCAAATGATAAGACACACAGTCCAAACAGTCACTGTATCCATAGCTGGCTAGATTACTCCACAGATTTGTCGTGATCCCTATTACCTAAAAACTATTACCTAAAAACTATTACCTGTGTCTATTACCTAAAAACTAGATTGTAAAGTTGACCTCCAACAATTTGCACATAAAATAACAAAGGGAGGCAAAAGACATGGTCAGTACATACAAATAAACACATGCATGTAAGAAGCAAAGAAGAATATGCATC
ATTCCAGGAAAGGCTCAAGAGGAAGTGCCGCGTCTTGGTGGGTCTGGAGCTGGCTGACAATGCAGGGTAAGCAGATAGCACGTCTCTCCTAAGGGACGTAGCATTTATGCTCCTTCACTTTCTCCAGGGAAGTGCCAATGGGTCTCAGCCTTAGAGTGAAAAGTGGGGAAACTTGAGGTATAAAGAGAGGAGGCACACTTGTCACACAATGCCACCTGCAAAATGGAGCAGGGGCTCCC
TAACAAAAACTAGCAGTTGACAGCGATATGAGGTGGCAAAGGCTATTTGGGAAAGTTTCCGTTGTCTTTGAAAATTAAGAAAAATTATACGTTTACTTGCCTTGCTAAGAACTGTTTAAGAATAAATCAACATAAACTAGGGCAGCTTCTTAAACTATGATGGAGAAGCACAAGGTCAAAGTGTTTCGTCTCAGAATGAAGCAGTAATGTATTACTTTGCGTACTGTGTACAGGGGCCGGCAGATGTTTCTGATGTTATGAAGCTATGCTCCTGGA
CAGCCTCCAACTTCTGGGCTCAAGCAATCCTCCTGCCCCAGCTCTCGAGTAGCTGGGACTACAGGTGCACACCACCGGGGTCTCGCCATGTTGCCCAGGCTGGTCTTGAACTCCTGGGCTCCTCCTGCCTTGGCCTCCCAAAGTGCTGGGATTACAGACATGAGCCACTGCGCCTGGCCTGGATTCCAGTTCTTATTATTCTTTTTCTCCCTGAGGTGTCCTTTGTGTGTATCTCATGTTACACA
GCTGAGCTGATGGGTGTGTGTTTGCGGGGGGTGAGGGTGTCACCTGGCAGCTTTGACCTGGCTAGGCTGGCAGGGGCCGGAGGGCCAGGGTAGTAGAGCTATGGTGAAGTCAGAGGTGGGGGCCTCACCTGTGCCCTGTGCCCGGTAGCCACTGAAGCTGCATCACATCAGGCCAGAGTGGTCAGGGCAGGGCATATGGTAGGCAGAAAAATGTCCCCACATTCCCCTAGATGCCCACGTCCTAATCCTAATCCC
TTCCTTCCCTTTCTACCAAGTCTAGCCCATCCCGAGAGGTTCCAGGGTCCCAAGGAAGAGACATCCCGTTTACTCACAGAGACATCCTGTTTACTCACAGGTGGTCATTGCCTGTGAGCATTTGCAGAGTGGGTGGGAAGGCAGGGGCAGGAGGAGGTGTGGAGGCCCCCCAGGCAGGCTCAAAACGGACATTCTTTAAATATTTGTCCAACATTTACTTACTGGAAATGGCGAATAGCTTATTTCCTGTTAGCAAA
CTTGAGGTCAGGAGTTCAAGAACAGCCTGGCCAACATGGTGAAACTCTGTCTCTACTAAAAATACAAAAATTAGCCGGGCGTGGTGGCTCATGCCTGTAAACCCAGCTACTCGGAGGCTGAGGCAGGAGAATCGCTTGAAACCAGGGGGCGGAGGTTGCAGTGAGGGGAGATCACCCCCCTGCACTCCAGCCTGGGCGACAGAGCAAGACTCCTTTTCAAAAAAACAAACATGTAGCAATGAAGCCATTAAAATAATTTATTTTTTATTTC
GGACAAAGGTTAATAATTTGCGTGCCCCACATGGTCATCACCCTGTTGGAGCAGAGGGGGTATCGCTTGCTTTCTAACCCTAGGATGTTAAGATATCAAGGACTTTTTTGTGAAAACCCCTATATAACCTTAGAGACTGTGAATAATCTAAATCCAGCCACACTGCTGCCAATACAGTGGGTGGAGCATGGAAAGCCCCCATTGTGTGGCCCAGGGTATCACTGTTGTGTGGAAACAGTGGATGAGGTTTTCTCAAGCTAAAAAGACTT
CCACTCTTTATCCAAATCATCTCTACCTGCGAAAAGTGATGTATAATACATAAGGATCAAAAGTGATTAAAATCCTTATGAATTTAATCAGAAATTCACAGTTAACCACTATTTGCTTTGGTGCAAATTGATGTGGAATAACAATCTCGTGTATCTGCACATTTTTTTTAACTTGTGGGAAATTTGCTGGTGATTTGTGGGGGGAAGTGGTGGAGGAGGGGGACCATTGAAAGGAGAGAAAAGAAGGAAGGAAGCAATTGAAAA
TGGCTGAGAATTTCCTTAGAATGACTGCCAGGAGAGGCTTCCAGGTGGAGGGGCCTGGACATTCTGTGCGTGTCGTTTTTATGCGTACTGTCACACTGCCCCCCCAGGGGTTCCATCTGTTTACACTCTCCCCAGGAATAAATGAGGGCTCTGGCTCTCTACACTCTTCTCCTCGACAAGTATTAATAGTAAAAAACTCTCTGCCAATTTGCTAATGAAAAATGGTATCCTTTGCTTTTCTAATTTTCAT
TCTCTATCCACATGCATTTTATGGGCTTGATCTTTTGTATTTTCCAAAGAAACACTGTCAAACATTCACCATCAGAATTAGATTCTCAGGGGATAATGGCTCAATTAAAACCTGTTTGTGTTTCGGCATGCATGGGTTATGAAGATGCTCTGCCCAGATGACCCCTGGACGTTTTGGAGGTTCTCTCTGAAAGGATCCTATTTTGCTTGCCAAGGAGAACTGCAGGAAAAAAAACAGCTACTATTTTTTT
TCCTCCCTATCCTGAGAATTTCAGGAAGAGGACAAAATCACAGGGTCACATCCTGAAGGACACCCTGCCCGGCTCTGACTTTACCCCTCTCAGTGCCCTGGGGTGGGGGTATCGATCTAGAAAGCCACCTATCGCAGGGTGTGTGTATGTGTGTGTGTGTATTCATTAGTGCTTGCGGTCACTGTGAAGACACCAACTGTTCTGAACAAGACTTTCCAATAATGCAGGGCGAGATTGCCTGAAACAAACTAGAAAAACAACATAAAAGA
TTCCCACTCGAGGGCTCAGACCCATCTCAGGCTTGCCCCAGTAGGCTCGTCCCACTTTCTGGAATTAAGACTGAACATTAAGTTGCTAGCCTGAGCCCAAGGCCCAGGTGTCCCATTACAGCTGATGTGCCACCCACACGGTCTGTCTGGGGCCACCCCCGGGGGACCATTGCCCTACACAGCGCCCACACACACAGTCCCTCCACATGCCCATTTTGCTCAAAATCTCTCTCTCCTCACTCCTACACCCCCCTTCAGCAACTTGCTGG
GGCATTTTTAAGAGTAAAAGGAGGCTCTACTGATAACATGCTGCAACAACAGATGTGACTAGGAACGGCCGGTGACATGGGGAGGGCCTATCACCCTATTCTTGGGGGCTGCTTCTTCACAGTGATCATGAAGCCTAGCAGCAAATCCCACCTCCCCACACGCACACGGCCAGCCTGGAGCCCACAGAAGGGTCCTCCTGCAGCCAGTGGAGCTTGGTCCAGCCTCCAGTCCACCCCTAACAGGCTTAAGGATAGAAACGACACATAACACCGGGAAAAGCCATGCTGTCAAGCATCTCAGAATCTCAACCCCAGAGGCAGTCTTTA
GAGGGTAAAAAAGCTTAAGGTTAATGTTTTGAAACCTGACCCAGCCAGGGCCTAATGCAGACCTTGTCCAGCTAGTAAGTGGGCCTCTGGGGGTCTTCATTGAGTGAACCTTCAGAGTGCTGGTGTTTCACCAAGGCCTTCCATAGAGGACGCGGCAGGCTCTGCAGGAAGCAGCTTCGATGGCCGATGGCCAAGAAAGGAAGGGAAAACCCCTGGACTGGTCGCTGGGCACCCAGTCCCCCTACCCCCGTGCCTTCCCTTCCAGTGCCTTTCCCTCTTTCCCTCGGTGGTAGCTTTGCCTGACAGTGCAGACCTCGCCTGACGTCA
CCAGCAGGAGCTGTTTCATCCCATGTTTCACCTCTGCTAGTGTCACTTGCATCTATGAGGGCTGGGCTTGGTGAGGACATGCACTGTGCACTCCCCTGGCCTGGTGAGAACCTTCCTAGCCACAGATGAACTGGTCTCCCCTCCTCCCATGCGCCACTGAAGCCAACAGTAAACATAAGATGCTACGGACTCAGGCCACGGACTGAGAAACAACTGGCCACAAAGGAACTCACATGAGTTTACCCCTCTCTCTCGACTCCACTGGGCACTGCAGTGCCAGGAGGGAGGCGGCGAGGCGGGCGTCTACCACCTGCTTGTCCTTAGCTGATCTGACCTGTCAGAGCTAGACTGGTCCCAAGAAGCAGCCCCAAGGACACAGGAACTTCCGCCAAACACTTCAGGATGTACCATGAAAAGGGGACCTACTCTTTTTGTGGATGGCCAGCATCAAGGGCCTGTCACTAGGGTGGAGCTGCACGAGCACTGGGGTTTCAATCAGGTCCTGAGGTAGGTAGCCCAGGAGAGGGACCGCCCTGGAAGGCAAGCAGACACACGCTAGGATTGGCATCCAAACAGATGAGGAGATTGTCACTAAGAACCATCTTATTCCCTGGAAAGAGAAGATACACTCCAAACCCCACCCCC
TTCTTTGATTTCCTCCTTCTTGTCTGAGGCTCTCTCTTCAGGCCTCATGTTTTCCTTTGGACAGGATATACAGAATGTTCCTGGCATCCGTCCCATCAAGGCCTTGCTGAAGGAGGAAGAAGAGGAAGGAAGAGGAGAGGAGTGGGGGAACAGGAAGGAAAAAGAGGGGGAGGAGGAAGAGGAGGGAGCAGAAAGGGGGTGGAGGGTGAAAAGAAGGAGGGGAGGAGGAGGGGGAGCCCTGGCTGTCCTTGGGCTTTGTGAGCCAGGCCACACACAAGGCTTCATCAAGGAGAGCTTGCAGGCTGTGGCCCATCATGCCAGGTGAACCTGTCTGCCAACCTCCCTGCACAGGGCTGAGCTGGACACCAAGTTGGCATGGGAGTGGGTTAGAGACAGTTCTCAGATCTCTGAAGGAAGAAAAGTCTCCAGAGGCTGCTTTACATATACGGCCCCAGGCCCTGCCCTCCAAGATCCTGGTTCCACAGGGCAGGGTGGTGTCCAGAAGCCTGCATCTGCAAACTGGCTCTGCCCCAGGCAGCCCCGCGGACACACCTGAGCCACCTGGAGCTGGAAGTGACGGATCCCTTTTTACCCATAGAGCCTCCCCAGGAAGCTGTGTGGCCCTGACTCCAAGGATGGGGGCCT
CTGAGCTTTTTCAGAGCAAGTAACAGAAATCAGCGAAGCTGGACTTGGTGGACTGAGAGAGGGCTAGGAAAGAGTGGACAGAGGAAATAAAGAGAGGTACTGACAGTAGTGATAGTCATCATTGTAGTAATAGTAGTAGTGATGGTGTAGGTTAACATGGCAACATCAGAGCAACCAGAGAGAAAGTGAGAGATTTTGTGCCCCAGCGTCTCCATATAAAATCACAGAAAACAGTAAAAGACTCTGGTGAGCTGAGCCCAGGTCTCC
TGACCTCAGTAGCTGCCCACAGAGGCTGTGCTGCTCTTCTGCGGCCGGGGTTGAGCCCTGGGTTCAGATGGGGGATGAGGGCTCTCTGTCCTTGACGTCAAGCTGTCTGATCTGTTTGCTCTTGCCACCCTCTGCTTGGTCTCTGGGGTGCCACCTTCTACCCAGCCCTCACTGAGTGTGAGGGCAGCCCGCTGAACAAATTGGAGGCACGTTCCTGGGGCCGGGCTGGAGTCTTGGGTGCCTCAGCCTCACACACATCCCAG
CTTGTCTCTCCAGATTTTATTTTTCTGATGACAAACGTAATAAATGCCATAATTTTAAAGGTTTAATACAGGAAAGAACTGAAAAGGAGACACAGCAGATGCTGACACGCTGGGAAATTTCCTCCCGTGCTCTGTTCTGTGCACAGCTGCAGCAGCCCCCGAATGCCACACTGCAGACCATGCCTCTGCCACGCGCCACCGTGCGTGCTGTGCGGCCACCCCAGCTCTCCTGCCTCCTCTGTGTTTTTTTTGAGGGCATTAGTTAGC
CCGCATGGACCAGCCACCTCCGCCCCCACCCGTTTTCCACACATGGGCCTGCAACTCAGACAACCCCACTCCCTCTCGCTCACCAGGTTTCAATCCAAGCTCCCACTGGGGCCTAGGAGTGTAGTTGGTGCAGCTGCCGCGTGCCCACCAGCCTGGCCCTCCCCACTTTGCCTTACCCACAGCCTCAGAACCACCTCTGGCGCCCCTGGAATGGAGGCCTCCCCTGCATGGATGCTGCCTGCTCTTCCTGGGAGAGTCCTTCTCTCTCGCCTC
GTATTGGAGGCCAACTCTGCCCCTTCCTACTTCCCAGGGCTGCTGGGAGTAAGGAGGGGGAGGAGATGGTACCAGTAATGGCTAATAGCAAATACTTACGTAGTGGCTGTTTTCTCTCAGGCACTGCTCTAAGCGATCTATGCCTACGACTATATTTAACCCTTGCAATATTAACCCCATGGGAGATAGGGCCAGTACAATTATACCCATTTTACAGGGGAGGAAACTCAGGTACCAGGAGGCAGCTAGGCTGGGATTCAAACTTGGGCAGCCCAGCCACTGCCTCTCTGTTATA
CAGTTGAAAAGCCAACCCCTGGTGTTGCAGGGAACATTTCCTAACAATAACAACTGCTGCTCACGTGCCTACTATGTGGCTTTGATCGCTAAACCTCCCAAGAACATGTGCAGTTACTTAATCCTCTTCACAACCCACTTCACTGTTGAGGAAACTGAAGCACAGAGAAGCTAAAATTGCAATTTGCCCTAAATTACAGAGAGTTTTGAACCTTCATCGAAACATCTGGCCTCCTTTCATTGCCTTAAGCTGCTATCCATCCATC
CCCCCCAGGGAACACCTGGCAGGTCTGGAGGCATTTTTAGTTGTCATAACTGGGTAGGATGCTACTGGCATCTAATGGGCAGAGGCCAGGAATGCTGCTAAATATTCTACAATGCACAAGACAGCCCCACACAATCAAGAATTATCCCACTCCAAATGTTGATAGTACTGAGGTTGAAAAATTCTGCACTAAAGGAAAGAGATGAAAGACAGGGTGGACTCTTCTTAGGAATTTTTTTTAAAACATCAAATCCTAGAGTCATAAACGGCTTGTTTCT
CTGGGTTGATTTAAAAAGAAAGTAGGCTATCTCAACCTCATACCACCCCACAACCTGAGTTGTATACGGATTATTCTCTTGTTAAAAACCCAGCTATTGGATTGGGATATAATTTTATTATTGCTGGGCATCTGGGCATCATTTAATAGGTACTTTGAAATTTTTTTAATTGCATGGTAATTGAGTCATGATAGAGAAGTGTCCCTTTGGATGAGTGCAGCAGTATCATAGCACCTGGAATTAATTTTG
AATTCCCCAAATGCAGAGAATGTTCTGGACTCTAAGCTTATGAAATCAGGATTCGAATTCAAGTGGAACCAGAACTCCAAGCCAGGAGGGTCCCAGCCAACAACCGCTAAGGAGGCACTTGGTTTGAGAGAATGGCTTCATTAAGCCTGTTTCCTTCTCTGTTAAATGGGAATAATAACACCTGTGACTAAGAAATGTTTTGAGGAACAGAGGAGAAGATGTGGATAGATTTGCTTTGTTATGTGCTGTATAGAGAGGCAGCTCCATATAGCTC
TTCCTCCAGGAGGAAAGGCAAGACACGCTTACACGGCCATTTGTCTCTTTTCCCAATGCGGCGGTGCACTTTCGCTCTTGGGGGCTGCACCCCAGACATAGCTGGCACCAGAGCAGGGTGCTCAGGTGGTGGGTGCTCAGGGCCCTGCCCCAGGCCACTGGGCCGTTTTGATGACCTCGAAGGTCACAGGCAGAAAATAGGAGCAGGATTTCCCCTGGGGAAAAGTTCTCCTGGGACATCTTCTGCTCTTCTGTACATTTCTAGATGCAAATAACTCCTTCA
TTGGAGGTTTTAGGGGACGATCTATTTCTTGCTCATTTAGGGGTGCAAGATTCAGTTCCTCGGGATTGTAGAACTGAGGCCCCTGTTTTCTTGCTGGTTGTCTGTTCCCCGTTTCTAGAAGTTGCCTGCATTCCTTGGCTCGTGGGCCCTCCCTCCATTTTCAAAGCCAGCAATGACGAGTCAAGTCCTTCTCATATGACAGCCTTCAACTCCCCTCTGCCGCCCCCTTGCACTTTAAGGACTTGTGTGATTAGATGATCCAAGGTCATTTCCCTGTCTGAAGGTCCTTAATTACCTAATCAGCAAAGTCCCTTTTGTTGCATGAGGTAGCAATTCACTAACCTTGCTTCTCA
CGCGCTGGTGGGGGTGTGACGAGTGTGCTAATGAGCGCACCGTGAGGTCGCGGGAGACACCGGGGCACAGCCAGAGCCCTGTGGGGTCCAGGCGGTCTCAGCCAGCACGGCCACACCCCGGTGTTTTGGGTCCTGTCAGCCACTCGCTGCTGCAGGGTTTCCTTTTGCTAGAGATGAGAAGGGGCTGCCTGGAACTTCCACTCCCCTCTGACCACCCTGTATGATTCCCGTCTCATGGTGCGTGGGCTTCTCCCTGGGGATGCC
CCTACTGTCCTTGTGCCTCACGCCCCCTCCTCATCCTGCACCCCTTCCATCCCACCTTCCCTTTCAATAAACAGCTGGGATGGATACTGACTTTGTTTCCTTTCTCCCTGGCCACTGGGGCGTGGGGAGGAGAAAGACACAGACTCAGGAGCACCTACTGTGTGCTGGGCACGACCCATTATTTCTCATTCGCTCCTCAGGATAACCTGTTGAGAAAGGAATTATTGTCTTCTTTTTTTTTTTTTTAAGATGTTGTCTCGCTCTGTCG
CAGGGGCAGGATGGTACCTGGGCCACAGCGGCAGACACAATGTGGTCTTGTAGAAGTTGGAGATGTTGGCCGGGCATGGTGGCTCATGCCTGTAATCCCAGCACTTTGGGAGGCCAAGGTGGGTGCATCACCTGAGGTCAGGAGTTTGAGACCCCTGGCCAACATGGTGAAACCCTGTCTCTACTAAAAATATAAAATAATTAGCTGGGCTTGGTGGCAGGCGCCTGTAATCCCAGCTACTTGGGAGGCTGAGGCAGGAGAATCGCTTGA
GTGCTAAGCACTATTTAATTTATTTATTTATTTATTTTTTGAGATGGCATCTCGCTCTGTCACCCAGGCTGAAGTGCAGCGGTGCAATCTCAGCCCACTGCAACCTCCACCTCCCGGGTTCAAGTGATTCTCCTGCCTCAGCCTCCCAAGTAGCTGGGATTACAGGCGTGTGCCACCATACCTGGCTAATTTTTGTATTTTTAGTAGAGACGGGGTTTCGCCATGTTGGCCAGGCTGGTCTCGAGCTCCTGACCTCAGGTGATCCGCCTGCCTTGGCCTCCAAAAGT
CCTTCCCTTCGGGATGTGCGCAGGTGGCTCTTCCTGCCCCAGTTCCTTGGAAGCCTGGCTGACAAGTGTTCAGCCTTCTGGGCCACGGGGCCTGCCTTTGCTACTCGATTTGATACGGGTCTGGCAGCCAGAGGTTTCTCCCTCCTCCTCCTCCTCTGTCCTCAGGCCTCTAGGGGGTATATGATTCTTGTGGCCCTTGTAGGGGATGGGGGTGCCTCTCCCACTGGGAACCCATGGCCATTTTTTTTTTGTATGTGACAAAAATT
ACAATAACAAACTCCATACAAAAAGTTTACATTATTATCATCTTGTAAAAAGAAAAAACCACATACTCAAATTTTTTTTAAATCTTGATTTCTCCCAATTCTTTGAGGGGAAAAATACAAAGAGGAGCATTGCTTTGATATCTTCTGATCTTCTACACACAAGGTGGCTGGGAAACGGAGTCACTTAAATAACAGCTCAGACTGCTTTCCCTCACAAAACAGAATAATAGTAGGAACGTTTCTGTGCCTCCAAGAAAGCAAATGTTT
TGGGCCAGAGGAGGGGCCCTGGCATCTATCCAACACCAGGACCTCTCTTTAGGCCTAGGCCAAACTCTTCAGAAGTCACGACACACAGATGTGGGCCCCGGTCACGCCTCATGAGCTGTCTCTGGGAAGAAAATCTCCCGGCATCGCTGCACCGTGTCCTGAGGAGACACCACGCTGTGGCCAACAGTCCGGGGGTCGGCAAAGATCTCAAAGTCGTTCCCACCCTGCACACAGAGGATGGGCAGAGGAGGGATATTTAGGTGGAGTCCCTCTCCACATTGGCTGCTACGGACCTGC
GTGATCTGCCCGCCTCAGCCTCCCAAAGTGCTGGGATTACAGGCGTGAGCCACTGTGCCTGGCCAAGGCTACCATTATTAGTCACCTAAGCTACTGTTTACTGACCACCTCCCATGCACTAGGCATCTTCCATACATGTCTTATTCCTTACAACAGCCTTCCTTAGAATGGAGCCTCCTCCTTTATTATGTGGTAAGAAGTTCTCACAAAATTCAATCAAGAAAAACACAGCTGCATAATCGTGAAACCAACCAACCAATCAA
TAAACCATGCTGTGGCAGAGCTCCATCCCTAGAGAGTCTGATTTAGTTGGTAGGGGTGTCTTGGCCAGGGCACGGGTCTTGTTTTTGAAGTCTCCCAGGTGATTCCAACACACAGCCAAGGCTGAGAGCCACATATTCTAAGCAGCGGCCCCCAGCTTTAGTGGGCTTCAGAATCACATGTTAGACTTGTTAAAATGCAGGCTGCTGGGCCCCACTCTGGAGCTTCTGATTCTGTAGGTCTGGA
AAACAAACTAAACTAGCAGACCTAAATTCAACCATGACAATAGTTACAATAAATGTGAATGGACTAAATACTTCAATTAAAACCCAGAAATTAACAGAATTTATTTTTTTAAAAAAGCAAGAAGCAAAGCAACTATATCCTACCTAAAAGAAATGCCTGTAAGTAAGTGGATGGAAAAAGATAACCACGTAAACAGTAAACATAAACAGCTGGACTTGCTGATTTTGTAGCAAACAGATTACTGC
GGTAGCCACGGTCCGTCATGAGAGGCTGAGAGAGATTCTCAGGCCAGGCTTGGCGGGAAATGCTGTAATTTACGATTGCTCTGCCACAGGTGCAGGTGAGTGAGTGGAAGGGGCACGATGCAGGTGCAGGACCTGTGGTGGGACGTCAGAACTGGAGTCTGAATATGTTGCAGTGACCCTCAGTTGCAGACGGGAATCAGAGAAGAGTCTGGGCACATCCACTTTTGGATAACCTGACACTAAGGGATTCTGCTGAGCTCAGACCTGGGCAG
GCCATACTCAATTTACATCACAGTTAAAAATATGAGCCTCCCAAGATGAGGAAGAATAAATGCAAGAACTCTGAGAATGCAAAAAGCCAGAGTGTCGAGCATTCTTATACACGAATAACAGACAAACAGAGAGCCAAATCATGAGTGAACTCCCATTCACAATTGCTACAAAGAGAATAAAATACCTAGGAATCCAACTTACAAGGGATGTGAAGGACCTCTTCAAGGAGAACTACAAACCACTGCTCAATGAAATAAAAG
ATGGCGATGCCATTGGGGTATTCCCTGTGGGAATGCAGCTGCCGTCCGCAAGCCCCCGCGACCTTTCTCCAGGCAGAATGTGGAGCCCCGAGTGGGGTTAGGGCCGTGTGCTGCAGGGCGGGGCCTCGCCTGGTCGCGTGGCAGCCTCGAGGTTTGTTGCAGGTGATGGGGTGAGGAGCAGCTGGGCCCCACTAGCTCTTGGCCGCATTGTCCCTCCTTTCACCCCCAGAAGTTACCCCTGCACTGTAAACCCCATGGGGC
CTATTTCACAAAATATCCTTCATGTGATTTTTTTCTTAGTAACTATTTTTGATGAATTTAAATGAATAACATTTTAATAAAAATAAGCAGTTGTAAGTAATGCATTGTGTGTGTGTTTAGTGAAAGGCTAAACATTATATTTCTCATTATATAAATAGAAGAGAAAACAATTTGGAAGGAAAAGATAGAATTGCCCACGCTACATTGAAACTTTAGCATAGATGGATCATGATATATATTAAAGAATTTCTTTTG
GTCACAGTTTCAAGTTGTATTTTAAACAGTATAGAATTCATTTTACAAACAAATTTTATTTTATTTTTATTTATTTATTTTTGGAGACAGAGTCTTGTTTCTTGCCCAGCCTGGAGTGCAGTGGCACGATCTCAGCTTACTGCAACCTCTGCCTCCTGGGTTCAGGCGACTCTCATGCCTCAGCCTCTCAAGTAGCTGAGGTTACGGGCGTGCGCCACCAAGCCTGGCTAATTTTTTGTGTTTTCAGTAGAGACGGGGTTTTGCGAT
AATAAATTGCTTGTGAAGTCTTTTTAATTTAAAATTAGCTTCAAGGAAGTAATCCGTGGTTTTCCCCCCATTCAGGTTAATAAAGCATACAAAACAGCTGCTAGAAGAAAATGAAGAGAAGCTCTGCATTAAGGTCCTACAGACCCTGAGGGAAATGATGACCAAAGATAGAGGCTATGGAGAAAAGGTACTGCATTTTATTTTCATGGTCAAACCAGGTTTTACTATGAAACTGAAGGGAGGGACCTTTC
CCAGTTCCTTGATTCCCCCCCATTATTCCTTGTGTGTCCCCCACTTCCCCTCCCTTCCCTGTGTCTGGATTTAAGAAATGACAGTTGAGGCAAATCATGTTGCTTTTTCGGCCATCTCCTGCAGTGTCCCCTTTCCATGGCCTCATCCTGTCATGGCCCTGAGCTGTTGCAACTGGTTCAGGGAGGTCTCTCTTGGCCATCTTTCATCCAGTGGGGATGGAGAGACCAGTGCCATTTCTGGAGGGAGCACCTGAGTTTGGAGGTGA
GGCAGCTCACGAGGGTTTGCATGGTGATAGCCCCTATGACTGATTCAAGCATTATGCTTGTTGTCATCCCTCCCAGTGACTCTGGAGATGACTTGAAGAGCCTCACGATCCTCTCCCCAGACAGCTAGACTTTTACAAATTAACAAGACTAGGGGTTAGGCTGAGGTCCCTCTGTCCCCAGGGATGACTAGAAGCCCTAGCCAATGTCAGAGTTCAGTGAGGAGGTGGGAGGAAATGTCCTTCTTGGCCATGCTGA
CTGATTTCTGTTGTTGTTCCCTGAGTGTCCTGATTGGTTTACCATGAATCAAGCAGTACTACAGTCCCAAGGCCACAGTCTCTAGGGCTGTTGTTGATGCTGAGCCTATGTGGCTTTATCATCATTGTCCCTGCTGATCTTGCTGGTGATTCTGCTTTGCCTTTGGCACCGTGTTGCTGCTGCAGTGACCACTGCTGAGGGATCCTGTCCCTTTCTTTGCTCATTTGTTGCACTTCCTGCTTCCTGCAGCTGCCCCTTTGTGCAGGAGACCTGATGGCTATCCATGTTTACCTACAAC
TAAATTTCATATACATTCTCTTGAAAATTTACTGTGATGGCACTAAGTCCACCAACAAGCTCTCACAGGGGTTATGTTACTAAAGCGGTTTTATAGCCCTTGGCTTGAAAGGGCACGGGAAAAGTAAATAAGCCTCTGCTTGCTTAGAGCACAGCCAAAGCTGATTGTATTTCCCTCTAGTTGTTAACACCTGACAGGACAAAGGTCCTTCGGGTTAAAGGTTCATGGACTCCTAGGCTATTATTTCATTAATAAGATTATATTAATAGATACATCTCTTATCTCTCAATGAGGTCCC
GGGGTGGCAGGCGGCAGGGAAGGAGGCTGGAAGCTGGACCAGGGCATCCTGGGCCCGACAGGCCTTATGGGTCCTGGGCAATGATGGGATATTGGTGAAGAGTGTGAGGCTGGGGGCGATGGCCTGTGAAGCTGGAGGCTGCAACACAAGGGCAGAGCTGTCCAGAGATTTGCCAAATTCGGGCAGAACGATGCAAGAGTGAGCATGTGAGTTCTGTCTTTTTTCCCTCATGAACCAAGGTTTCCAAGAGGCGCA
TCTGCTTCATCTCTTTTTCTCTTTCTTTCCTTCTTTTTCTTCCCCTTTCTTTCTTTCTTTTTATTTCTCTTTTTTCTCTCTCTTTTCTTTCTCCCTCTTTTCTTTCTCTCCTTTTTTCTTTCTTTTCCCTTTCCCCTTTCTTTTCCTTTCTAATAAGGTCTCACTCTTTTGCCCAGGCTGGAGTTGCAGTGGCAACCATGGCTCACTGCAACCTCGACCTCCTGGGCTCAAGTGATTCTCCCACCTCAGCCTCCCAAGTAGCTGGGACTACAGGTGTGCACCAC
TTGGCAAATTTTTTTGTCCACAGGGTAGATTCATTGCATGCACTCTTCTGGGACTTGATAAACCAATTTCTAAATGTTCACAGACTTACAAAGTAGAATAGACCAGGACTCCTGCAAAACACCTCTTAGTAATACGGAAAGAGTTTGAGACTTAGTAAAAGAATGACAATTACACGGGTGGCTAAAGGAGTGGCCGCTTCCAATATTCCTCTTGAAAGAAACATTATCACCCCCCACTGCTCGGCCCCCGCTCCTTTAATAAAAGACTACGCTTTCCATCCTGGTACCAGAATTCCA
TTTATTTAACCCTATATATTGTGATTTACTTTCCAACCTGACTCTGGCATAACATTACGAGACAAGGAAGAAAATCAAAATACTTTACCCCAAAACATGTTTCTTTGCCATATCTTGAAATGGCCCTGCAAAGCTGTCCTTTGTGGGGGAAAATTTGCATCTGTAAAGAATCTCTATTAACATAGCTAGCTCTTTTTCTTCCAGGCCCTCCCAATCCGAAACAGATTAACTAAAGCATCTTTTAGGTCCGGCGGGCATGATGGC
AAGGCAGGCGGATCACCTGAGGTCAGGAGTTCAAGACCAGCCTGGCCAACATGGGGAAATCCCATCTCTACTAAAAATACAAAAAATTTAGCTGGGTGTAGTGGTGCACACCTGTAATCCCAGCTACTAGGGAGGATGAGGCAGAAGAATCACTTGAACCTGGGAGGTGGGAGGCAGAGGAGGAGCCGAGATCGCGCCACTTGCCTAGGCGAGTGAGACTCATCTCAAAAACAAACAAAAAAACAGTGCATGTTGGCTAGTTTGTTAATCAATA
ACCTGTGTCTATCAGTGGATGAATAAAGAAAATTTGGCTGCATATACACAATGGAATATTATTTAGTCGTAAAAAAGAATGAAGTCCTGTCATTTGCAGCAACATGGATAGACTTAGAGGTCATTATTTTAAGTGAAATAAGCCAAGCACAGAAAGACAAATATTGCATGTTCTCACTCATATTTGGGAGCTAAAACAGTGGGTCTCATGAAGGTAAAGAGTAGACTGGTGCTTACCAGAACCTGAGAAG
AAATAAGTCTTCAATGTGTTAAGCCACTGGAATTTCACATTCTATCTTGTGTGGCACTTGCCATTAATTACCTTCACACCCTCGTTTTCACTCCCTCAAAATCATCCTCACCCCAACCCACTGCAAACTGTTTGGAGAAGAAGAGGAAAGGGTGTTTCATTGTCTTATACTGGAAGGATTATTGGGCCCAGACTTTTACCTAAAAGGCAAGCTAAATTTTAAACCAGCAGAAGAAAAGAATACACACCGGACTGCTCAGATTTTAAAAAGATAAT
TTCAGGTGATCCACCTGCCTCAGCCTCCCAAAGTGCTGGGATTATAACCTATGCCTCCCTGGTTCAAGCAATTCTCCTGCCTCAGCCTCCCAAGTAGCTGGGATTACAGGCACCTGCCACCATACCTGGCTAATTTTTTGTATTTTTAGTAGAGATGAAGTTTTGCCATGTTGGCCAGGCTGGTCTCGAACTCCTGACCTCGGGTGATCCACCCACCTCGGCCTCCCAAAGTGCTGAGATT
TTTAAGATATATAGGCACAGCGGCTTATGCCTATAATTCCAGCATTTTGGAAAGTCAAGAGGAGAGAATTGCTTGAGCCTAGAAGTTCAAGGCTGCATCAAGGCTGCAATGAGCTATTATTACATCATTGCACTCCAGCCTGGGTGACAGAGTGAGACCTTATCTCTAATACACACACACACACACACACACACATATATATATATACACACATACATATATATATGTACACACACACATACATATATATGTGTGTATATGTGTATATATACGTGTGTGTGTGTGTGTAATTATTTTCTTTTCACCCATCAGGTTACCAGTACTGGGGTTATGAGTGTAAAGTAATATAATCACTTTGCAAGTTGTGAGGTACTGTAGATTATCCCATTGATACACTTTAATCCATGTTATTTTTTAAAATC
ATTTTGTGTAATTACAGTAATTTTTGAACATTTTAGGCAGATTTATTGAGGTATTGACATATAATAAACTGCCTAGAGATTACAATTTGATAATATCTGAGCCTTAGTATACAGCTGAAATCATTATCACAATCAAGATAGTGAAGAAAGCCATCCTCCCAAAAAATTTCCTTGTTGCCCCTTGGTGATCCTGCTTCCTGCCCTTTCTACTTCCCTCTCACCCCCAAGCAACTACTGATCTGCTTTCTTTCTCTTCTCTTTTTTCCTTTTTTTTTTTT
AAGTGATCTTCTCACCTCAGCCTCCCCAGTAGCTGGGAGTACAGGCATGTACCCTACACCCAGCTAATTTTTCACATTTTTAGTAGAGATGGGGTTTCACCATGTTGCCCAGGCTGGTCTTGAACTTCTGGTCTCAAGCGATCTGCCCACCTTGGCCTCCCAAAGAGTTGGGATTACAGGTGTGAGCCACTGCACCAGTCCTTTTATTGCTTCTGTTGTTGACTTTGGTTTTTTGGGGGCAGCTC
CAGCCTGGGTGACAGAGCAAGACCTTGTCTCTAAAAATCAAAAAGGAGACATGAGCACTATGTGCAGTGTGGGGTCCTGGATTAGGCAGGGAGGGTTGCTGTGGAAGACAATGCAGAGGTGATTGGTGAGGTTTGAATGTGGATTATATGTTAGATAATAATATTATGTAAACATTACATTTTCTGTATTTGATCATTGCAGTGTGGTTATCCAGACATCCTTTGTTGATGCATAGGG
GACTAATGAACTCCTGAACCCTGCCCCAAGGCCTGTGTTACTCCCCAGCAGCAGCCCAGCCCTTCTCCCCAGTCATCCAAGTGGGTACCTCTCTGAAAATCCTTGGAAAGGGGATCCAGGACATGAGGGGACCCTGTCCCATGGGGTCCCCTGCTCTCCAACACACAGGTAGTCCCAGTGCTAGCATTGGTCTAGGTAAGGGTCACCTCTGCCTTTGTGCAGTGGTGTGATCTCAGCTCATTGGAGCTCCGCCTCCTGGGCTCAAGCAATTCTCCTGCCTCAGCCTCCCAAGTAGCT
AAAGCCTGGGAGTGGGGGAAGAAGGGACAGTGCCGTGGTAGCTGGAAAAGTGAGTGGGATGTGGATGCAGATCGGGATTACAGCTCAGTTTCTGGAGCCTATTAACATTTTCTGAGCGGTTACTATGTGTCGGGCCCTTTCCTATAACTTATTTCAGGGAAGGTGGTAATAGTCCCATTTTACAAAGGCACAGAGGTATGGCTACCACCAGTCTTTCTTCAAGGCACCTCTCCTTCCCAGAGCATCCTTGTCTCCACTGGACACTTAGTCCTACCTTTCCTTCAACACA
GTTTTCTTCTTTTTCTTTTTCTCTTTCTTTCTTTTCCTTCCTTCTTTCTTTTTTCTTTCTCTCTCTCTCTTTCTTTCTTTCTTTTTAAATTTTTTTATTTTTTGAGACGGAGTCTCACTCTGTCTCCCAGGCTGGAGTGCAATGGTGCAATCTTGGCTCATTGCAACCCCCACCTCCTGGGTTCAAACGATTCTCCTGCCTCAGCCTCTGGAGTAGGTGGGATTACAGGTGCCTGCCACCACGCCC
TTTGTATTAAAATGCTCTCTTTCTCACTTGTCTCTTCCATTAGTAGGTGATATGTGTTTCAAAAGTGAGGATACTTTTTATATTTCATGTGTAACACAGCTCCTGGCACATATTATGTATTTACCAAACATTTGTGAAAATGTTGTACTGAATACATAAATATTGCTTCCTGTGCTAAAAGATTCACTTGGTCTGAGAGCACTAGGTCTGTACAAATTAGATGGCATAAAGGGAAGCTGTTGTTTTCATTGTTTGTACATAGAAGAAAAATG
TTGAATGTGCTCGATCTCCAGTGACTTCTGTGTTTAAAATAGGAAGTAAGGAACAGATAGATGCAAGATCCCTCTGAACCTTGAGATCTGGTAGTTCAGGAGCGTTTTCTCAGCTTGGACATCTTGTGCAGGGTGGTTATGTGCATGTGTATGTGTGCGTATGTATAATAGGCACAGCTGTGTGGAAGATAACAGGACTCTTGAAGTGAATGAGGGCGGGAGTGTGTACCTGTTGTTGCATGGGGAGGACGGCCCCTGACCAGGAGAT
GGTGCTGGGGCTCTAAGGCCTCCACTGGGTCAGGCTCCTGAAGGGAGACCCATTCTCCAAAGACCCCCGAGGGTCACCACTCCCTGTCCAGGGGTGTGGCCTCATAGCTCCTTTTGAACAGGGGCACAGGAAGGACGGCTTTAGAGCATTCAAAAAATAACTTTGCCAAAATAATAATAATAATAATAGAAAGGAAGAAGAGGCTGAGCATGGTGGCTCACACCTGTAATCCCTACACTTTGGGAGGCTGAG
CAATCCAACTAATTTCAACCAATACCGTTTAAGCACCTACTGTGAGCAAGGCTCATTGCTAGATGTAATGAGGGACATGAAGATAAGTGACCCACAATACCTGCTCTCAAGTAGCTCATAAATTAGTGGTGGGGAGAGGGGGAAGGAAGGACAGGTGGCTACAACATATTCAGAACTACCTGTATTACAGCATGGAGTGTGATAAACTGCACAATGACGAATCTGAAAATAAAGCGACATTGTATT
TAAGAGTCCGACTGTCATTCCCTTTTGTTTATCCACATACAAAAGGAAGGGCTTTTTTACATCTGGCAACCCTAGCACCGGAGTTTGGATGAGAGCTTCCTTTATACCTTTCAAGGCCCTTTCTTGTTTCTTTTTCCATAGGAGGGGCCCTCTTTTTCTTTTTCTTTGGTAGTCTCATATAAGGGCCTTGCTGTAAGGGAGAAGTTTGGAATCCAGGTTCGGCAGAATCCCGCTACACCTAGAAATTTCCTGAGCTGCTGCCTTGTAACTGGGGTGGGCAATGCACGCACAGCCTCCTTGCATGCACTTTTAAGTCTGCGCTGGCCTT
CAGCTTCCCCTGAATCCCCTTCGTGCTGTTATTTGGGCTTTGTATTGGTACCTAACCACATTCTACCTGTAGTGAAAGCTGAAGGTCTTGGTTCCCACTCTAGGTGGTAAGTTTCTTGAGTGGAGGCACCAGCTGCATATACTTTAAAGCATATTCTTTTCTGTATTTCCAGCAATGCCAGGCACAGGACCTCTGAGTTGCATTGTTGAATTAACATCTTTTGGTTATTTGTGAGTTAATTGTGGACTTCCATAGGGTTCT
TTTGCCAGTGTCTTCCAACAGAAGGGACTTCTCCCCAGGTAAGTGTGTGGCTGACTCGCATCCTGCCGCTCCCCTGGGTCCTCACAGGAGCCATCTTCTGCCACCTTCCTCTTTCCCCCTTCCTGGCTCAGGCCCACTTCTCCCTTGGGCCTTCACTCAGAAGTCACCCCTGCAGGAAGCCTCCCTAGGGCCCCATCCCAGCTCCTCGTGTCACCAGATCACACTGGGCTGAGTTCTGAGGGCAGAGGGCCGGGCCTGGGGGCCCTGGAGTTCTCACCACCAGA
ATGCAGGCACAGGGGATAGGAAGAGAGCTACCTACAGGTTACTAAACCATTCCCTTTTAAAACAGCACCAGGCTTATGTCTACTCTGCGCTTCCATTTTCTAGGTTTTAAGTGGAAGATATGTGAACACCCAGTGGGCTGGATGGCTGTCCCTGCTACAAGTCTGTGATGTCTCCGTCCAGTGGCAGAGCTGGAAGGCAGGTGCTGTCGGGGCTGCATCTGCCTTGTTCACCAGCATAGGCCTAAAACCATGGAGGGGGTGCTT
GAGCCACCGCGTCCGGCCTACATACAACCATTTTCTAATGCCTGTTTAATAAGGTGTCCTCCACTCCTTGGGGAGCTCTGTGGTCTATCGCCCTGCTCAAAGCCTTCAGAAATACGCAGTGCTGTTGGCATCCTCCTCAACCTTGTTCGTTTTCACTACTTGTGGCAAAACTAATTCAAATATTACATGTGGATATAATTAGGTGTTAACTGATTTCCTTGAAGACAGCATTAACTTTCCACTTTCTCATTATCTTG
GATACTGGCTAAACTCTTAGATCCTCTAGGCACTCAAGAAAAAAACATAACAAATAAAAACTCTGGTTTTAAAGATGCAGAGAAATGTCTGGCAATGCACCCTCAGGGGACCTCTCATTCCAGAAGTCTAGAAACCTCCCAGAAGGAAGAAGCACTTGCTTTCCTGTGTCCCTATGTTTGCGAAAGCTACTCAGCCATTCCCTGGAGAGGTTTCTCTTGGTGCAGTCTCTCAGCTGACGTTTTGGATCACAAATGAG
CTCTCTAGTTGAGATGGTGGAATTAGAACTCATGTCTTTGGATCCCTACTTTTGTATTCTTTCCATTATGCCATGTGGCTGCTAGGTCAGCCCAAATCACGCCTTTGGAACATCATAGAGCCGAAGGCTTTAAGGGGAGTAGGAAGGACGCTCACACAATCTCTGGCTAGGTTTACAATTGGCCAGGTTAATGCCTTCAGGCTGCCCAGCATACATAAAGCTAAGGGACCAGCAAAGGGAAGGTTATATGAATGTGGTTA
TCCCTAAGCTTTAAGGAAACCTAGCACAAGAGCTAGCATGCCTGTGAAAGCTGAGAAGGGACGGTACCGATTCTTGCTCATTGCTGTATTTTGATCACCCTCCCAGTGCAGGAGCCTCATAGGTGATCAATACATTTTCAATGAATGAATGAGGTGAAACCTCAGGACAGACTGGCAGTACTTTGCCATAGCTGGGACTTTGGCTATGACTGGGGGCAGAAAGGTTGATATGTGGATTGCAGGATACATGGGTGAATTGCCCACTTTCCTACCAGGGCTCAGTTCCACCTGGGGGAGAAGAGA
CCCAGCCACGCAGAGAGGGAGAGTCATGCTGAGGGGCTCTGACGTTCTTCTCTTAGTAGGAATTCTGTTCACTTTCCCAAACCAACATGTTCGGTTTCAGCTTATCTCATAAATATAATTATGCTCTTTTGTTCAGCTTTGAAAAATCCTGACCGTAGACCATTCAGGTTGTCATACCTTCAGGTTTGAACTCATTGCCCAGTGCTATTTTAACTGTTGTTTCTCCCTATTTATGTGAGTAGAAATGAGAAGGGGCAAAGCTG
CAGAAACGGAGCCTGAGCATGGCACCCTCTGCCCAGAGCCCTTTGTGGCTCCCACCTCCCTCAGGAACATCCAGTGTCCTCACCATGGCCGAAAGGTCTTACCCATCTGGTCCTCTCAACCGCCACCATCCCCCGCTGCCCAGCCTGCACAGTCTCCTTGCTCCTCAAGTGCAGAGGCCTGGGCCAGCCCCTGGGCCACTCTGTCTGCTGTTCGCTTTGGACGTCTGCAGCTTGCTCCCCCAGGTTTTTCTC
TCTCTACAGAATGAAGTGGAGCTGGGGGAGCTGCTTCTGTCACTGAATTATCTCCCAAGTGCTGGCAGACTGAATGTTGATGTCATTCGAGCCAAGCAACTTCTTCAGACAGATGTGAGCCAAGGTTCAGGTACCGTGTGATTCCCCTCTTCTCTCACTTTATTAATGGGGCATCTGTGTTTGTGTGGAGAACCCAGTTTTCTTTTTCCGTATCCTGGATGAGCATTACTCATCTCAGGATGAGGCAGGTAAATGATGCCATCT
AGAGAGAGGATTGGGAAACCCCACTGTCAGCTCTGCATCTGCCCCCACTACCCTCCTCTGCCCTATTCTGTCCCTGCCCCTCCAAGCTGAAGAAGGTCCTTGTGGGGCGTCCTCATTTCTTCCTCAAATATAAGGAGGAAGATACCAATTAAAAGCTCATAGTATCAACTGCCCTTCTTGTGTGATTCGTTTGGGTTATGATGGGGGAGGGAGGGAGGTGGGTAGTGTCATTTGCTTTGGTGACCTTACAAGAGGGAAGTCTGGCCA
TGGCTCACGCTTGTAATCCCAGCACTATGGGAAGCTGAGGTGGGCAGATCACAAGGTCAGGAGTTTGAGACCAGCCTGGCCAACATGGTGAAACCCCGTCTCTACTAAAAATACACAAATTAGCTGGATGTGGTGGCGGGCGCCTGTAATCCCAGCTACTCAGGAGGCTGAGGCAGGAGAATCACTTGAACCCAGGAGGCGGAGGTTGAGGTTGCAGTGAGCTAAGATCAGGCCATTGCACTCCAGCCTGGGTGACAATAGCAAAACTCTGTCTCAAGAAAAAATAA
AAGGTTCTCCAGAGGGCAGCGGCCAGCCCATGATCATCTGAAAGGATCCCCTGGAACATACAGCACAGCAGTGGTCTCCTGAGGGATCCACAGAGCCAGGACACAGACGGTGGGGATACTATGAACATGCTAGCAACCATGGAATCAGCTCAGAAGGGCCCTCCACGCACAAGAGGAAAATGGGGCAGTCACACAGTAGAGGTGGAAGGGGTCTTACAAGGGTATCTGGCCCAATCCCTTCATTTTATTACATACAGAGGGAGAACAGGGGGTCCAG
AATAACTCCAACTACTGCATGGCCAGCCTTGAGTTAATAAAACTCTCTCCTGCAATATCACAGTCTCAGTGAACTGATTTTGTCTGTGCAACAGGCAGGAAGAACCCACGATGAGGCAATTACACCTTTGTTCATGCCCTTCCCATATAGAGTAAGTGTTTCTTCCTCTCTAGGTCTCAGAATCTTTCTGTAAAACAGAAGAATTGGCTAGGATGATCTCTAAGTCCTTTCCACTTGGAACTGTTCTGAGTCACAGTAGCC
CCTACTGCTAGCTTGGCTGATGGCATGCCACCCTTTCCTTCCGAGTTTCTGTCTGCAGCCTGTGGTCAGTTGAGTGAATATCTCTTGAGCACATGTTCTAGTCCGTCAACTTGTCTGTCCCTTTGTGGGTGCCATCCTGGCATTCCTGGGCAGCCTGCTGTGCACACAGCCCATGCCCAGTGAATATCTACATTATTTGTCTCAGGGTAAGGTTTTCTTCTGTCCCAAATGCTCCCAAAGGAGGACATACCCAAG
TACCTTTGGCTGACAGATGGATTAAATGAGGTATTGTATGTAAGATGCCTGTCATGATACAGCTGCTCAAAAATGGGCAGTTACCTTCCCTCTGGGAAGTCTGCTATAGTGGTTGGCAGGATAGATTCTGGAGAGAGATGGCTTAGGTTCAAATCCTGTTTCTGCTACTTGTTAGCTGTGTGATCTTGAACAAGTTACCTAACCCCTCTGGGACTCAGGTTTCTTCTGCAAAAACTGGAGATAATAAT
AACACCATCTGGTTTTATGTACAACACTTATGAGACATCCTCTTGTAAATATCTAGGAAAACGGACCCATATAGCCCAGGATGATCATCAACAATGGCCAAAATGTGGGTCTTTTGAAATGCCCAAAATGATTCATTTGTGTGCACAATAGAGAAAAAAGCTGGTTTTAGAACATGAAATAGGATAATTACTTCCAATGGCACCTAGAGTTTTTTTAAGATAAATTCTGAGAAAATTGCCTCAATCCAAGAGGTAAACAAAAAGATCCTAAATCTATTTCTGAATTTAAAAAGACTTTGAAGCCCTCCTCCCTTCCACTTCCAGCTGTTTCTCCTCATCCTACCCCTGCACCTTTATATCCTCTC
ATTAGAGCTGAGACACCTGGGACAAGGTAGCCTTCCCCCTTGGATTAGAACAAGAAGTGGCTTTAGCACAGTGAGTCTGTCCGTATTAATCCTCCAGGGCTTCTCACACTTGAGGGTCTTTTCCTTCTCCAGTCCTCTGATCCTTTATCACTTCTCTGTCTCTTCCTGGCAGCTCCAGAAGGTGTTGCCAGGGGCCCAGATGCCCTGACACTGCTTGAATACACTGAGACCCGGAATCAGTTCCTTGATGAGCTC
CTGTCTGTGCAAGCCTCAGCCTGAAATACTTTCTAAATATTTCAGAAGAAGGGGCACATCTATGGCCTGAGATCCTAAAATATCAGCCTGGAGGCCTGGTGGCATATCAGCATGCGAATATGCCAAGCTGGCTTCCTAGTTAGCCATGGTGATGATGAGAACTCTGCCTTTTTTTGTTTTTTTGGTTTTTTTTTTGTTGTTGTTGTTGTTGTTGTAGACAAAATCTCACTCTGTCACCCGGTTTGTCAGATTG
GGTGTGGTGGTGTGCGCCTGTAGTCCCAGCTACTCAAGAGGCTAAGACACGAGAATTGCTTGAACCTGGGGATTGAAGGTTGCAGTGAGCCAAAATCACGCCACTGCACTCCAGCCTGGGCAACAGAGCAAGACTTCATCTCAAAAAAAAAAAATAATAATAATAATAATAGTGATGGAGTTTTGCCATATTGCCCAGGCTGGTCTCGAACTCCTGGGCTCAAGCGATCCTCCCATCTCAGCCTCCCAAAGTGCTGAGATTA
TAGTACACTGGTCCGGGACACGGTCTGAGATTCTGCATTTCTAACATGTTCCCAGGTAATACCTATGATGCTGGTCCATGAGCCACACTTAGAATAGAATAGCAAGGTAATATACAGTTCTAGAGCTAAACAGAAGATCTCCGGGCTTTCTGGACATAAACATAATAGCAGAGTTAAAACTACAAAATAAGCAAACAGAACCAGCCTCTGTTTACTTCGCTGCTTTCTGTCAGATAACTTGGATGTGGCAT
AGTTTTCCAGGTCTGGAAACTAGGGATAATTAGTAATAGCCACCTTGTCGCCTCTTGGCTGTTGTGAGGATCAAATAAGAGTGTTTTGTAAACTGTAAAGTATGCTGTGCAAGCTTAAGGTATTATTAGTCATCACTGTTTGTCAGCCCTGATCTTATTTCCTCACATCGAGGGGTGGAAATGGAAGCTTACTGAAGTCAGTTTTCTTCCAAGTCTTAACAACTCACCAACAATGGCGCAAACCCTTCGGCCGCGCTCCTGAATATTTCCCATTAATGAGCT
AGGGAAACCCAGCCTAGAAAGCAAGCCTTTATAGCTACCTTGGTGTAGAAGATCAGAGGCATATGAGGTGAGAAACAGGTGACATGTCACGCTCCCTGGAGACAAAATGTCCAGAAAGCTCCTCTAGGCAGCAAATAAAGAAGTTATGAAAAGGAACCGTGGAGAAAAAAGAGGTGAAGGGAAAAGAAAGGGAATGTTATTCTGACCCACATGCCTCACCGCCAGGGCTGAAGTCACTACTAACAAGGCCATTTAGGAAGAGCAGGCTGGAGTTGACAGCCTTTCCCCA
TTGCCCTGGCCACGATTTTTGTGAGGACAGAAGCGAGCCACTTCCCTCAAGCACCGTTATAACTCTGGAGGTCTATCTGTTAGGAACAATGCAGATTGTGCCTTCGCCGGCCTTTGGCAGAAACCGGCAGAGCTCTTTACATAGGACCACACCCCCAGGCACGCACACAACACACACACACTCACACACCCACTCACACACACACCCACACATACCACACACACCCAGACACACACACACCACACACATTCTCACACACACACACCCCTCCCCAGAGACACACAACAC
AACGTCCTTTCAGTATTTTAGAAGAACGAGTCACATTTCGCACATAGTAGTAGACACTTAATAGATGTTTGTTGAAACATTCGTAGATAAGTGGGTAGATACACACTGACATTTAACGATGTGCCTTAATTCAGCTTTAAGTGCTAATGTTTATTAACGGTGATGCGTAAATACAACAGCACACATTCTGATTTAGGCTCGTCCACTGAAAATGTCCCCCTACTTCCAAAACGTAAACCGGTACCATTTAAGGATC
CTTCTTTCAGGGGGAAGGGGCCCCCCAGCATCTCAGGATGCCCTGCTTCTGCCACTGCCATTTGAAATTAGAGGGTGAAATGGATATTTTTGTGTGTTTGTGACTGTACTTTTTGTTAAATCAGCCTATGACCTCTTCGTTAGCACCTAGGAACTAGATTAACTTGAAATCACTCGTGATTCTATTTTACAAGGAAAATTTGGAGCAGAATGGGAGAACCTTGCAAAAAGTGAAAGAAAAGAGAAGATGGGGGA
GGATTTGCGAGGCCAAAACCTGGGTGTGACTTGGAATCTCAGTCGCGCTATGGGGGTGCACGCTGGCTCAAATCCCCGTGGAAGATGCACCTGTGACCTGCCCAGGCTGCAAAACCAGGTGCGCTGCCATGGGCACGACTCACTGGGCTCCATTTTCACCACAGGGAACTTGGACCGCCTGACATTGAAAAAGACTGAGGTAGCTCGGGGGCAGCCAAAAGAAACCAGAGGCGGGGATCCTAGTATCATTCAGGAAGTGGACCCAGCCGCAAACTCAGGAGCGTTCCAAGTGTCCAGAGCGTCTGGTAGTCGCAATAGCCAGTGATCAGTGA
TGTTCTTCACGCCCCATGCCCCTGCTAGCGGATTACTGTTCTGCGACTTCCGTGTGACCTCTGCAGTACTCCTCATCCTGCGTTTGCTCTCCAGGTGTCATCTTTCCGCCGTGTTCCTAACATTTTGATTCCTGTCTTGAAAAAAGCACCTGCTGCACTGTAAGCCCAGGGATGTGGCAGCTGCAGTGGGCTTGGCTTTGTGAAGAACCGAGTGTGTCCACGGATGTGGCAGCTGCAGCGGGCTTGGCTTTGTGAGGAACCGAATGT
TTACCAAGACAATGAAAAATAACAACACTGTGCCAGGCTCCCTTTTGTATGGTCCACACCTGAATTCTGGAAATGGCTGGCTGAAAGAGTATTTTGCAAGCCCATTCATTCTCTGCCCAGCCCTTTTTTTTTCTTCCTTCCTTCCCTTCTTCTTTCTTTCTTTTCCTCCCTCCCTCCTTCCCTCCTTCCTTCCTTCCCTCCCTCCTTCCTTCCTTCTCTCTCTTTCTTTCCAGAGACCCATAAAGACTGCCCACAGCCTTCAAGGTAAG
GTGAAACCCCGTCTCTACTAAAATACAAAAAATTAGCCAGGCGTGGTGGTGCGCGCCTGTAATCCCAGCTACTCAGGAGGCTGAGGCAGGAGAATTGTTTGAATCCAGGAGGCAGAGATTGCAGTGAGCCGAGATAGTGCCACTGCACTCCAGCCTGGCAACAGAGTAAGACTCCATTAAAAAAAGAAAAAGGAAAAAAAAAAAAAAGACTGGGGCCACTGACAGGAGTTGTGTGCTTTCTGTCTGGGTCCTTGCTGGGGACTTT
GCTCAAGCCATCCTCCCTCCTCAGCCTCTGGAGTAGCTGGGACACAGGCACATGCCACCACACCCGGATAATTTTTGTATTTTTGGTAGAGACAGGGTCTCACTTTGTTGTCCAGGCTAGTCTCCAACTCCTGAACTCAGGCGATCCACCCACCTCGGCTTCCTAGAGTTCTGGATTACAGGCATGAGCCACTGCACCCAGCATGATTTTCTTAATATTTTCTTTTCTCTAGCTTACTTTATTATGAGAATACAGTATAATAATACATTTAACATACAAAATATGTGTTTATCTACTGTTTATGTTATCGATTAGGCATTCA
AGGCACTTTATTTTTATTTTTATTTTTTTTTTGAGATGGAGTCTCTCTCTGTCACCCAGGCTGGGGTACAGTGGCACGATCTCGGGCCACTGCAACCTCTGCCTCCCAGGTTCAAGCGATTCTCATGCCTCAGCCTCCCAAGTAGTTGGGATTACAGGTGTGTGCCACCACACCTGGCTAATTTTTGTATTTTCAGTAGAGACGGGGGTTTCACCATGTTGGCCAGGCTGGTCTTGAACGCCTGACCTCAAGTGATCCATGCCTCGG
GTACCCACCACCACACCAGGCTAGTTTTTGTATTTGTAGTAGAGATGGGGTTTCCCCATGTTGGCCAGGCTTGTCTTGAACTCCTGGCCTCAAGTGATCCACCTGCCTTGGCCTCACAAAGTGCTGGGATTATTGGCATGAGCCACCGTACCTGGCCAAGCCTTCTCATTTTAGACTGACATTCCATCCTGCTGCTGGGGCTAGGGGCCATTCTGACAGAGCCAGGGCTCAGTCTAGCCTTGGCCCGT
CAGGTCCTGGCTCCTCTTCTCTCCCTCTACACTCCCTGCCTCCTTGGGCTCCAGGAAGGGTCCTCTCTGGTTGACATCTGAGAATTAGTGGGCCTGGTCAGTGTGGGCATCTCAGGGGGCCTAGACCCTGAGGCTCACCCTAGTAGCATCCAGTCTGTTCCTCCAGCTCAGCTACTGCCCCAGCAGCTTCTACAGGGGTGGGGCTAGGAAGGGAGCCAGGGCCACAGGCCCCTCATTCCTCTGAGATTGAAGGGGTTCCTGTGCCTG
GTCAGCATCCTGGCCTGCAACCTTTGCCCTCACTCAGCTTGGTTCAGAGCCTCCCCAGGTGCCATCAGACATTTGCCCACCATAGCCTTCCAGAATGCTAGCAAGGCCAATCTAGCATCAGGGATGCCTGTCTGGCCTCTACTATACTAAGGGGAACAGAGGGCCCAAATGACATCCAGGGGCACACACAATGGGTCTTGGTGTATGGAAGAGAGGGAAGAGTGGGATCTGGGAGGCAGGCAGGGAGAAGGTGGAGCTGGGAGGTGG
AGAACCCAACAATTGAGTTAAGACTCCGACTGTCATTCCCTTTTGTTTATCCACGTACAAAAAGAAGGACTTTTTTTTTACATCTGGCAACACTAGCGTCGGAGCTTGGATGAGAGCTTCCTTTGTATCTTTGAAGGCCTTTTCTTGTTTCTTTTTCCACAGGAGCAGCCCTCTTTTTTTTTCTTCGGTAGTCTCATATAAGGGCCTTGCTATAAGGGAGAAGTTGGGAATCCAGGTTCGGCAGAATCCCGCTGCACCTAGAAATTCCCTGACCTGCCACCTTGTAACTGGGGTGGGCAATGCACATACAGCCTCCTTGCATGCACTTTTA
TCCCAATGGGTAATGACATAAAGCGGGTAGGGTTATCCATGGCCTTTGTTTGGCCCATAGAAATGAAAGGAGGCTTCTGTGTAATTAATTCTTACTAGACTTCTTTTGATCAAATCCTGAATCACCTTGGTTATCTCAGACATGTCAGGTCTGATGAGACATTTCATAGTAGGCGAAGGTGAAATCACTCAGTGAGATTTTAGAGCAGCTTTCTGTATCATCTTGCTTTACATAGCCACTTGGAACATGGACTTGGGAGGGGAGA
TTTATCATCCCGATCTTACTACACCCCTAGAGAACATTTACATTCCTTTCCTATGCATTTACAAATGATATATATGTATATTATATATTCGTTTCTATATGTTACACAGAGATGTAGACATGTAGAAATATACATTACATGTGCACATATGAAGTGTATGACTTATAAATAAGCATAAAATATATTTTGTATGGCATATATGTGTATATATTTTATATTTACAAATGTAAAAATATTTTAAAACTTTATATAAAT
GAAAGACGATGGAATGTGAGGCTTGATGCATATCCACACTAGAGTTACGGTGGGGGCGGTTCTGATCCCAGGGTGTGTTTGCTCATGGGCTTCCTGGTTATTTGTCTGAGGGCAGAGACACTGGGCAGTTGTTAATGCCTGGCAACATCTTTGTGTGTGTATGCAGGAGAAATACTGTTACATTTGCCCCGATATAGTCAAGGAATTTGCCAAGTATGATGTGGATCCCCGGAAGTGGATCAAACAGTACACGGGTATCAA
CCAGGTAATTCTAAGCCCAAGGAGGAGCTCGGCGGCCAAGGAGGCCCAGTTCTATTGTAGGGTAATGAGCATCCAACCCCATCCTCATCAGAGCGTCATTGGCCAATGGTCTGGGCGCCTCCTCCCAGCACAAAAACCTTGCACTCAGTAAGTACTCACCAAAGACTTTTGATCTTTTGATTTGGACAGATACACACACACACACACACGCATATATAAACATACATACACACACACGTATACACATACACACATATATATCCACACGCACACATACACACACATATAAACATACACACAAACACACACGTGCATATA
CTCAGGATAGTGTGAACTGTCTGGGTGAAACCAGCTTTGGGGACAGCTGCAGTCACATGTAACACGTGTGCTGCTTCAGAATCTCCTCTGCGAGAGGAATCATGGTTGTATGTTACTGAGTTTGGGGAAAGCTCGAAATACCATTTTAGTGTAATTAAAAGCTTAGTAAATGTTCCAATGTTAAGACAATTTGTTTTAGGGAGGAAAGGAAAAAATAATATGTAGATAGGATAAATAAGGGCTTTTTCACTAAGTCTGTAAACACTAGAATTAGGAATCATT
AAAAATTAAGATGGGTGTGGGGGTGGGCACCTGTAATCCCTGCTACTTGGGAGGCTGAGGCAGGAGAATCGCTTGAACCCAGGAGGCGGAGGTTGCAGTGAGTTGAGATCGCGCCATTGTCCTCCAGCCTGGGAAACAAGAGTGAAACTCTGTCTCAAAAAAAAAAAAAAAAAGTGGAATGCAGGGTTGGAAAATAGAGTTAAGTTCACTCCCCACCAGGAGCCTGGGATTCAAAGCTCCTGGTAGAAGGAAAGGGCCATGGGCTGCATGCAACGCCAGGCTGGTGCTCAG
CCCACCACCCCCACCTCCAGATTCAGTGCCTGTCTATTTTGAACAGGTTCTCTAGGCTGGGTCAGGTCTCCCTCAGCTCCAAGTTCCTGGTGGTGGTGGTGAGTTGTCTTCCCCCAGAGAGGGTTCAAGGCAGAGGAAGTAGAGCCTGTGGGCATCCCTGGGCACAGCCCCTCCTGGCCCACTTTAGACTTACCCAAGGGCGATGCCTCTTGTGGGTTAAAGGAACAGGCTTTGGCATCAGACAGACTTGGTTTTCGATTCTGACTGCCACTCACCAGCAGAGCATCTTCA
GAATCAATCACCTTGCCCAGGGCTAGAGCTGGGACTCAAAATCCTGTGTTCAATCCAAAGCCTTGGGCCTTTTCAATGATTGCACAGAAAACACAAGCCAAAAGGCTCTAAGTATAATCAGTTCTTCTTTCCTCAAGCAAAAACACTCTGATGAAAACAGTCCTTTAAAAAGGTTTACGAAGCCACATTACCCCGCAGGGAAATATCCTCTGTACTCAAGGAGGTGGCCACCCTCCCCAGCATTTGCCTTCATTGTTTGT
TAAATATAATTCAGACAGCTAGAATATGGGATGCGCTGGTGAGATTCAAACAGGCCCACTTTGGTTCTACCAGAAAGAGAAATAGGGAGAGTGAGCTGGAGATGGGATCATTGCAACAGAACGTTTCAAATGCTCAAGATCAAAACACAACATAAATAAGCTGGGAAACAGGCTGGATGCGCTCTGCAGGCAGGATGAGAACGAGAACGGGTGATTGGCATTCGAAGACAAGGTTGAGCTGTGAGTGAAATTCA
ACCCAGGCTGGAGTGTAGTGGCACAATCACAGCTCACAGCAGCCTCAAACTCCTGGGCTCAAGTGATCCTCCCGCCTCAGCCTCCCGAGTAGCTGGGACTACAGATGTGCGCCACCACACCCGGGTTAATATTCCCTTTCAGAGACAAGTTAGACGTGTCTGCTAATGCAAAGGAATAGAGCACAAAGCTCATGCACTCCATTCCTGATTTTTTTTTCTAGATCCAATAGACAGCACTTTATTCTTGCTTTTTGTA
CCAGGTGGAGTGGCACGCGCCTGTAGTCCCAACTCCTCACAAGGCTGAGACGGGAGGATCACTTGAGCCCAGGAGTTCAAGGCTGTAGTGCACCATGATCGGATCTGTGAATAGTCACCGCACTCCAGGCTGGGCAAAATAGTGAAACCCTATCTCTAAAGAAAAAAAGAGAAATTCTTACTGCCTTCTGAGGGTGTAATAAAGCTTAAGACATAAATCTCCCTTAAAAGACAAAAATGAGAATAAATTAAAACAAC
GCTTTTGTGTTGATAGGAGGAGCACAGCCAAATTCTTTTTACTGATAGATAAACACGTGTTTCTATCAATTAAGCTTTTAATTCTCAGTGTTTTATTTTTCCATTATATTCCAATCAGTAATGAAAACTGCTACAATTACATTAAAGAAAAATGGTTCTTTTGGCAAATTTCAACGTTATAGAAAAATGATTCTTTTAGCAGGTTCTTTTAAAATATAAATAAGTTCTTTAAACTATCTGAACAAATGGATGATGTGTGTGTGTA
GCAGGAGCAGTGGAAGATGCTCCAGTGATTGCTCTTGATGGAGGAAATCAAGGGAGGCTTCATGGAGGAAGCACTATCCAAGCAAAAGCCCAGAAATGGAAAGGATGCAGCAAAACAGGCAAAACTAGGTGATGCATGAAGGATACAAAATGCCATGTACTGGTGGGAGATGGTGAGCTGGGCTGATACCTATGTGAAGTGCGTGTTCATGCAGCAGGTGCCACCAGGTGGATATGTGGAGGGTCACAGCCCAGCCTCTCCCAGCCAGAA
TCTGACCTTGCATCCTTCCCATCATTTCAAGGGCCCGAGGGAGAGCGTTTGGGCTCCAGACAACACAATCATATCAGAAACGTCGAATGTGTCCACATCCATTTTTTTTTCTCTCTGGAAATGCTCCCTTTAATAGGCCAGAATAGGGCTTCGAGCTGTCCTAGAGAGAGGGGCAGGAATTTGGGCACTGAAGACCAGAATCAGAACCTGGCTCCCATTTACCTTGGACAAACCACTCAAGCTCTCGGAGCCTCAGTTTCCTCATCGGTAAAAAGGAGAAAATAATAGTGCCTCCTATCAAAGAATAAATAAAAGACATAGGTAATATAATAAGCCAATTA
GACCTTACTTTCATTCATTCACTTAGCAAACATTTACAAGCCTACTGTGTGCCATGCCTTGGGAATAAAGAGAGAAAGTTCTATGTTCCATCCTCAACACAGATGATTCTGACAGACAGCAAAGCATCATGTGGGCCCTGGAAGCCAGACTGGCTGGGCTCCATGACTCCTGAGCGGTGTGAACTTACAGTATATATAACCTCTCTGTGCCTCAGTTCCACCACTGTAAAATGGGGATGATCAAAGTCTCCATTAATATATGGCAGGCTGCTATGAGGACAAAGGGAGGCAGAAGATGGGGCCAGGATG
TCCCTCCTGGGCCTGTGCGTAGGTCCACAGATGTCCCATGGCGGCCATTGACATACATGCGCAGGAAGGCCCGGTTGTGCCATCAACAGGACATTATACACTGCACAGCAACACCACTGCCACCACCTGCCATGGGCTCTCCCTGGCCAGGTGGGCAGCCCTAACAGCGGGTCCAAAGCTGGCTCTCATTTGTGCTTTGCCCAGCAAGGGGCCTTGAATGCCAGAAAGCCTCGGGGACTTCAACGGCCTCTCCTCCTTCTTTTACTCA
TTCATGGCACAGGGGGAGTGAGATGAGGCTCCTTTAGTACACCCTCCCCTGAGAAGAGCGACGTGTGCTTACCCTCCAGTGGCTTGTTCTCATGAAAGGCTCCACAGTTAGGGACCTTCAGATGCTTAGATCTGGGGTGTCACCTGACTCAAGCAGCTCAGAATCCCAGATTGTTGTGGTGGGTCAAGGGCATGGGGCTTTGGGTTTACTGGCCTGGGTCTGAATGCCAGCATTGCCTCTTCCTTGGTGTATAGGACCTTGGGTGGTT
AGTGCTTTCCAGTTACAACCTGGCTTCTCCACCTCACCTTGATGGTTCTGTAACCCCCAGCCACTAATAGCAATGGAAGGTCCATTAAAGGGAGGAGTCCTGGAAGCTGAAGCTTCATTAGTTTTACAATATCTGCCTCAGCCCTTGAAGACTTGGATGAGAGGAGGCAGTTGAGGCAAGAATCCTTAGCAGCCCCACCAATTGATGGAGGGGGCCAGAAGTGTCCTGTGGGGAGAGGGAGAAGGAAAGGGAGTGGCCAGGGAGG
CCACCTCCTCATGCAGGCCTCTGCATCTCTTCCCCAGGACCTCAAGCTGCTCTTACCTGAAAGGATGCAGACTGGAGCCTCTGTGCTTGAGGCGGCCTTTGTGCTGGGTGTGGTAGCTGTAACAGACCCCCCCAGCCCCAGGCTTCAGGAGTGGCTCAGAGGGCTCCGCTGGCAGGTGCAAGCTGTGATTTCTGGGACTCCCATGTGTTGCTGCTGCCCCACCCCTGTCCCTCCTTCTGGGGTGGTGGTGGGTAGGGCATGACCCTATCCTCAGGGCAGCAGGTGCCTGC
CATTACCCCCAAGTGTGAGTGAGAGCACCACTGTGGACAAGAAAGAGCCGCTGGGGATCCTGGCCCTTTTGACAGGAAAAGTGGCCATGGGGTCAGACAGGCTAGAGGACCAAGGCTGGTTCTGCCAATGACCATGTCAGTGACATTGCCCAAGCCACTTAGATCTCTGAATATATGTACAGTGGTGGAGCTCACCTTGTAGAGCTATGAGGATTAAATGAGAATATACACATAAGCACTTGGCACAGTATCTGGC
TTTCGTAAAGTCCCTTTCACATTGTGGCTCCTCTGAGAACTTAGGATAAGCTTAGATCTTGCTAAGTTTGCTGAAATCTTCTTTGTTGCCAGGCAGATAGAGAAGATGGACTTCTTTGGGGCCCTGTGCTCAACGTTAGGCTATGTTGCCAGGGTCTTCTAGCTGCAGGCTATCTAAAAGCACAGGGTCTTTACTATTATGGCTGGCATTCCCTTCGATCTGATGCTGAATATAAGTCCCACCTCTCCACCCCATA
TGCCTCAGGGGTCTTAGCACCCAAGACCCGCAGAGTTGTCAAATCATTTAATCCTAGGCAGGAAATCTTTGGCACATGTGCCACCACCTTCTAGCCCTCATCCTTGGCAGACATCACTAATCCACCCAGGTATTACTGTCCTACAGAACACACACAACCTCAGAACCCTTTGCAACACCGCCTCTGTGCAAGCCACGACCAAGTGATTAGAACTGGCATGCAAGACAAGCCACTTGCCAGCGCTCTCATTTCCCGTATGAGGACACG
ATTACTCAACTTCTGAAAGTCCCTGATCCTGGGAAGGGGTCTGCTTCACTTCCTATCCTTTTGCAAATCCTCTATTCATGTCTGGAGGGTCTCAGTCCAGCTGGAGGGGCAGAGCTTGGCTCTGCAGTCCCAGAGTGTGGGTGGAACATTGCACAGAACTTCTGGAGGTGATGGGATATCAGGATAGGGGGAAGTCTTGAGCAATAGCATACACCCCTTCCCTGCGTCCTATCCCCTGGAGCTTGAAATAACGCCACTGCCAGGGTTTCCTCAATAGTTATCTCCTCTATTCCCTGCAGTTTGGGTCACTCTGAACC
CTGAGCAACTGCTACGTGCCAGGCTGTAGATTCTTCACTCCTTTCCTAGGTTCCATCTCTCTTTTCCTTCCTCACCCTCCCTAGGACCAGGGTCTGGCAAGATGAGTAGCAGAAAGATCAAAGACCCTAACTCCTAGTTAGAGGACCAGTTGGCTGCAAATTCGTTAACCTCTCTGAGCTTAGTGACCTCATCTGTAAGATAAGGTTCTGACTAGATGTCCTCAAAGGACCTTCTACCTCCAATCT
TGCCCCAGATAAGAATCTTGGACCTTTTCAAGTATTTGTAAAAGCATCCAGTGGACACCTTAGCTTTTTGCATTTGGTAACCACAGTGTCAAGAGCTAGAAAAAGTGTAAAATACCAAATATTAGAAGAGCTTTGGACAGTGCCAGCTTGAAAATGCCTCTCTTGGCCACTGTACTTATGTTGATTGATTTCATATTTACCTGTGGACTGACTGCAATAAATGGGCTTGCTAGCACATTTTTGGAACTATCCTTACCT
TGTCTGCTAAAAAATATCAACATCCTTCATAGGATTTAAATAAGATCCACAGTCTCAAATAGTGTATTTTAATAATACACTATTCAAAATGTCCAGATGCAGCCAGTTGTGGCGGCTCATGCCTGTAATCCCAACACTTTGGGAGGCCAAGGTGGGTGGATCACCTGAGGTCAGGAGTTCGAGACCAGCCTGGCCAACATGGCGAAACCCTGTCTCTACTAAAAATACAAAATAATTAGCCAGGTGTGGTGGTGC
AAAATCTGCAAATTGTACCTTGAACTCTAACCTGATCAATCCAGCTGTTTCTTTTCTTAATCTTAGCACATGTTTAAACTCTACTGACTGTAAAACCAATTGACAACTTTCCTTAATTACAGCCAGCTTCAGAGTAATTTAACAAGATGTATCTTTGTAAACAGGCATAACCTAAAGAGACTTTACCTAGGAGGCATCTCTGTCCTCTTTTTGTTAAGTCATTTTCAAGTGGAACATAAAAAAAAAAATTATGCTCATGCACAGT
ATTTTTGTTTTTCTGAAAATGGTCCCAAAGTTCAATGATTTTCTTGCATATCTCAAATATTACAATGGGGTGATTTAAGGCCAGCACATTTTTGCAGGCTATCTGAAAAGAACTTACTTTTCCATAAAGCCCTCTAAGTTTCTTTGCCCTTATTAGATTTATAGCTGATTCTTTCAAAGCTGACTGTGACCTTGACCTGCAGACAAAAATAGCAAAATATAAATTTTGTGGAAGGCAGTAGCACTGTCTTTCTTGGATAAAGTCTGCATCTCCTACCAAGAAAAAATCTAAGAGGTATTGCCAAGCTAATGCACATGGTTAAAGTAACTGCCCCATTGCC
GGGACTTGGGCCCTGGTCTGTGGCTCTTGATTCCACCTTGTTGGTCCCCCAACACCAGGAGAGCTCTCTGTGCTCCCAGATTTTTTTTTTTTTTTTTTTTTGAGATGGAGTTTCGCTCTTGTTCCCTAGGCTGGAGTGCATTGGCGCGATCTCGGCTCACCGCAACTTTCGCCCCCGGGTTCAAGCGATTCTCCTGCCTCAGCCTCCTGAGTAGCTGGGATTACAGGCATGCACCACCACGCCTGGTTAATTTTGTGTTTTTAGTAG
AATTCAACAAATACTTATTAAGTTCTGTCACTGTGCTGTTTGTTGTGATAGACACTAAAGATCCAGCCAGCTAAGATCAAGAGAAATATGGTCCTGATCACTAGGAAAATTACAGTTTGATGTGAGAAACAAATATTAGATAGTCACCTGTATGCCTAAATAGTCACAATAGTGATGACTTCTGTAAAGGAAAAGTGCAATGGACTGACTATTTATGTCATCTCAAAGTTCATATGTTGAAATCCTA
AGTTTTCTTGCTGGGAATTTGAGAATTCAAGGATAGATACATCCAACAATGGTTAAATTCTGTAAAAATTAATCCTGCTGGTCAGCTTGTGGGAGTGGCCCTAGTTGGCTGTAATCATTGGTATTTAAATCTGTAAGTGGACGGTGGAGAGAGGCTTGTTTCCTGCCTTAATGAGTAAGTCAGAACCTGCCTCGGAGGCCCTGTTAATTGTTAAAAACTGATCTTTGAGCAGGGTTGTAAAGAAGAAGAAGAACGGCTT
TCCCAGGGTGGCTGCCAATGGCTCACAGTCCCCTGGATTTCCCTTTCGGTTGACTTCCCATTCAATCGGGTTCTTATCATTGCTACTCGAGCCACTATTCCTGGATGCAAGGCCCCAACTCTGACCTTAAATTTAGAGGTTTTTTTTTCCTTCTCTGTCTCCTCAATAAATACCCATTCTCATTTCTGTCTCTCTGCTGACTGTTTCAATGCTTTCAGTTTCTTTCTGTTTCCATCACCGCA
GGGCTGTGCAAACTCAGAGTGTGCTTCCCTGCAGGGCACACATTCAAGCCCTACAGCCTTCCTACAAACAAATAAAGGGAAATTTGGGGTGTGTGTGTGTGTGTGTGTGTGTGTGTGTGTTTGTGTGTGTGTGTGTGTGTGTGTGTGTTTGAGACAGAGTCCTACTCTGCCGCCCAGGCTGGAGTGCAATGGAGCTATCTTGGCTCACAGCAACCTCTGCCTCCCAGGTTCAAGCGATTCTCCTGCCTCAGCCTTCCAGGTAGTTGGGATTACAGGTGCCTGCCACCACACCG
ATTCTCTGGGGCTGTCTTTTTTCACATATTTTCTCTGTTCTTTGTTTAGCCTTTTCCTGTGGATTGCTCCCTCAGATGTGGGGGCTCACTCCTAATTGGCATATTCACATTCAAGTGTAACAAGTTAGAAGTGGGGACCTAATTTTTCTTGGTTCCACTGCTTGATTTGGCTAAATGAGGCTATCTTCGGTAACATTAAAATAAAATAAATATCTAGTAATGAATCTGACATTTTATCCTCATCCT
ACCAGGAAGACTGTACCCTCATTCCTTTCTCCTGCTGCCTGCTAGGTTGAGTTAGAAAGCTTACTCTCGAGTTTTACTGGCTTGCTTGTGCTTTTTGGCATTTTCAAAATTTTGTACAATGATCTTCAAAAAGCAAAAATACATTAATTTTTTTAAAGGTAGGATCCATATGAGATTGGATCTTCATCTTCTAACACTTTGGAGAACAGAAAAGTGGTATTTGGAGATATAATCTTCATAAGAATTGTGGCACTGAATAAAAGAGCAC
ACACACGTAGTATACGGAGAAAGTGAGAATCACTGAGCAGGCAGAAACAAGGAAATCCACAAAGCCAGAGAGAAAGGAGATACTGAGAGACACAGGTGCAAACACAAGGAGTGAAAGGAATGAATAGAGAGAGAGAGAGAGAGAGAGAGAGAGAGAGAGGAGAGAGAGGCAGGGCCTGAGCCCAGTCCCCCTAGAGTGAGAGAAGCCCCAGGGGCTTCTCTAATCCCTACCTCTACTCCTGCTTTTCCCTCTTCTCCCAGGCCTGTGGTCTACTGCCTTC
GGAGTGAGACCCTGTCTCAGATGAAAGAAAGACAGAGAGAGAGAGAGGCATAGAGATGCATATGCACACAACGATTACATCGTAGGGCTGTTTAAATTACTCATTCTGGCTGGGGGTCTGTGCTCTAAACCACTATTGGTACGCTATTTCTGTGTGGCTGGTCTGGAAAGCTTCACACCACCCCCCTCTCCCTTCCCTGAATTTCCATATTCCCCCCAACCCTCATTATCCCTTTCAGAGTCTCGCAGGTTGAGGTGA
CCGAGTGTGGCGGCTCACTCCTGTAATCCCACCACTTTGGGAGGCCTAGGTGGGAGGACTGCTTGAACTTAGAGCTCAATACCAGCCTGGGTAATGTAGTGAGACCCTATCTCTATAAAAAAAAAAAAAATAGCTGGGTGTGGTGGTGTGCGTCTGTAGTCCCAGCGACTTGGGAGGCTGAGATGGGAGGATTGCTTGAGCCTGGGAAGTGGAGGTTGCAATGAGCCAAAATCACACCCATTGCACTCCAGCCTGGGTGACCTTGTCTCAAAAATA
ACTCCTCATCCTGCATTTGGTCTCCAGGTGTCACCTTTCTGCCGTGTTCCTAACACTTTGATCCCTGTCTTGAAAAAAGCACCTGCTGCACCATAGGCTCAGGGATGTGGCAGCTGCAGTGGGCTTGGCTTTGTGAGGAACCGAGTGTGTCCAGGGATGTGACAGCTGCAGCGGGCTTGGCTTTGTGAGGAACCGAGTGTGTCCAGGGATGTGGCAGCTGCAGTGGGCTTGGCTTTCTGAGGAACCAAGTGTGTCCACATTGGGGGAACGTCATACTTGATACACACTTTTTTATCTGCA
CCTGTGCATACCTCTTGTGGGGCTAGGTGCTATAATACCACGCGGTGCCCCTGCCTCCTGAGTGAGTCTACCCAAGTCTTTCCCTGGCCCATCTGCAAAGGAGTAGGCATTACCCCAACCCCAGAGAACAAAAATCCACCTGGCCTCCGGTATCCACTGGAAGTTTATTTCTTTAGGGTTCTATCCCAACCAGTCGCTTAAAAACCAAGTAACACAGACCTGAGGGGTGGGGGCTGGGGACTGCACCTCCCTCCTACTCATGGTGGACAGCAGTGGGGA
GTATATATAGTGATATAGTATACCCTCTGCCTGCAGCTTGCTCTTTTTTGTAACAGTAGATTTCATTCACTACCAGTATGTCCCACTCTGTTTTAGATGCATAGATGGCCTTTAGATGAATGCATAATTTATTTAATCAGCCCTTACTGATGGACTTTAAATTGTTTCTAGCATTTGCAATTATAAGCAATGTGACAATGAATATGTTTGTGTATCTGTAGACATGTGCAAGCATTTATGTAGGATAAATTCCTAGAAGTGGAAGTACAGGATCAAAGGA
AGAGACGGGGTTTCACCACGTTGGCCAGGCTGGTCTTGAACTCCTGACCTAGTGATCTGCCCGCCTTGGCCTCCCAAAGTGCTGGGATTACAGGTGTGAGCCACTGCGCCTGGCCCACTTTTAAATATTTTTAAATGACTTTAATTTTAAATTCAACAATTATTAAACAATCGTTTATAAATATTTTAAATTGTATAACATAATACACTTAAAATATCTTCAAATAAAACTCGGCCCATGGCTGACTCTTCATGGTATCC
ATGAGTAAGCACTCCACTTTTTACATCATCCCAGAGAAAGGTCAAATTTTAGTCTGGACCGTTCTTCCTGAATGATCCTAAACAAGTTGCTAAACTTTTCTGTACCTTAGTTTCCTCAACTACAAACTAGCATTATAATGATAGAAATATTTAGAGTTATTGTGAGAATCAATGTCACAATATATGTAAGGAGCTAAGAAGCATTTTGATGAACAGTCTTCAGTAACTGAAGGTGATCCAAATTTGTTTTGATATTAATAAC
TTACATCGCTAGTGATACTGACTACCTCTTAATATTGCACCTTCTCTTTTCCAGAGGACAGAACTTTTAGAAGGTTAAAGTTAAGGGATGATCAACCCTAGCAGGATCTTCACCTGGAACTGCTAGTTCCTCTGCAATTCCCCACTCTGCTGCTCCATCTGTACCACTCTTCACTTACAGTAGGTTTTTCTCTGGATTCCAGGCGTTCTCTCTATTCTAATACAACTTTGGGGAAGTTTCAGGCCTCAGACAAG
ATGTATATATTTAAATGTATTTTGTTATTTTTTTTTTTGAGACGTTGTTTCGCTCCTGTTGCCCAGGCTGGAGTGCAATGGTGAAATCTCCGCTCACTGCAACCTCCACCTCCTGGGTTCAAATGATTCTGCTGCCTCGGCCTCTCAAGTAGCTGGGGTTACAGGTGCCTGCTACCACACCCGGCTACTTGGGAGGCTGAGGGAGGAGACGGAGTTTCACCATGTTGGCCAGGCTAGTTTTGAACTCCTGACCTCAGGTGATCTGCCCGCCTCC
CAAGATGGAATAAAATGTTTTCAGGTTATGAGTCAGAAGGAACAGAATATCTGACATTAACATATTTTCTTCTTTAGGGGTCATCTGAGTGGCTGTTGTCAATGCCAGCTATACTCAAATTTCAGACTGGACAACGAGCTTAAGCTGTCTTCTCTTGTCCAGCCCTTCTTTCCAAGCATAGATTACATCCTGTCACCATAAGCTGTAGTGTTAGGGGCCTAGTAAAGAGACATATGCTTCATTA
TCAAACCCCCTGGGACTAGCAAAGCATCATCCGCCGGTAGTTGTGGAACTTCTGGCCACTGCCCTGCCAGTCCAGGTGAAACAGTATCCTATGAGTCAGCGGGCTACAGAGGGGATCAATCCCCATATTCAGTGACTGTTACAAGCTGGCATACTCACACCGTGTCAGTCCACCTGGAATACTCCATTTTTGCTGGTCCAGAAACCCGGAACAAATGAATACCGGCCGGTACAGGACTTGAGGGAAGTTAACAAGTG
GTTTCGGCAAAAATAAGCATGAAAAGGAAAAGAGTGTGTTCAAATGTAGGGTTTGAATGAGCTATCTGCTGTTTTACAAACTTCATTTCTGGCATTAGTTTTAACAAGTTATGAAATTTGAACCCACTACAACTTCTGGATGAGGACTGATAACCAGGACAGGACAAAGACGAGTCACTTCTCCTCTTTCTTCTGGTGGGTTCTGCAGAGAATATTTTTAACCTCTCTCTGAAAATATGAACTTTTGAATAGT
ATTCTTTGGAAACAGAAATGCTGCATTTTTCAGTTCAGGCGATATTTATTCCATAGTTATCTCTAAAAGTACAATGAAATGCAATTATATTCTTGAAGGGAGTGAGAATAGAAATATTATTTTTTAAAAAATAGAAACAATTTCAGCAAGTTCATTTCTATATTTAAAGTGTAATGCCACAAAGTTGATATAGATCTACTCTTTATATCTGGGCATGTGTGTGTGTATATATGTGTGTGTGTTTTAAATTTGC
GCACGTAGCCTCCTTATCTACTCTGGGTAGTCTGACTCTGTTTCTTACAAGCTTTCACATGTACTGACATGTTTCATTATTTGATGTCAGTATACTAGTAAGTGAGCATACTGAATTGAGATTCAGGAGAGGCAGATCTACACCGAGGTGCTTAAGAGAAGAAGATTGATGCAACTGATGCATCTTCAAATTTCTTTCTTGAGCAGTATACTCTTGTCCAGTCGTTTGGCTTTTTTGCAGC
TCCAAGCCCCATGAGTCGTGAGTGCTGTTTTGTCCACCTTTTTCCAACCTCAGGCACAGCAGCAGCCTCTGTAGTTGTCTGTATGGTGCTGGGGGCACCACATTCAGAACTGAAGGATCCTCTTCACATTGGCCCAGGGAGCAGAGGGAAGGTAGGGACTGCTAGAGCTAATTTTCCTGCTTTTCCTTTCTGGTGTGAGAGTGTGAGGTGCTTTTAGGGCATCATCTGAGAGTCATTGCTGAACCTTGGGACTGTTGTACAG
ATAATTCTTGGAAATCACTTCAGACCCACTGAATCAATCGAGGCCCAGAAGTGAGTATCTAAAAAAAATTGTTATATGGAAATTGTCATTATTTGGGATGTGTGTGCTGGGGGATTGCTGCTGTATATTATATCTCTATTTAAATAAATGTCCCAGGTGATTCTGTAGTTGCAGCAGGTGTTTGGAAAAATGGAACCAATTTCTTTAACAAAGAAGAAGACTAATTTTCCAAGAGTTGAGGGACTTGCTTAATGCCACCCAAGACAG
AAAAATTTTTGAGACCTTTTGGACATTGCTTTATATCTACATGCTTGTAAATGAGCTTCTTTGGTTAAGTGTGAATGATTAAAGCTTTACATGGGTACATGTAGGAAATTCCTTATTTAAGCATAAGGGATTACATGATTTTTGTTTTATTAGAGAATCCCTTCTCCAGCCAAACAAATGTTAAAGAGATTTGAAGGGGCCCCAAGTTATCATCCGCTGCCCAGAAGCCCTCATGTCTCCATCTGATTCTATAAAGGAGTGTGGGTT
TGAATATTTCACAAATATTTTACATATTCCTTAAGTGGCTTGGGGTAGCAGCCACGTGTCTGTTGCCTTCTGACCAGTCTGTCCCAAATCTCTCCTGTAGTTTCTCTATTTTTTTGCCCCAACCCTTTCTCAGAAGCCATGAGTATTTATATCAACCCTGGATTATAGTTCCATCCTTTAATCCTAACTTTGATTTTTCCCAATTAAAAGTCCATGGTGCCTGTAGGCAGGTTCAATTGACAAT
AAATCATTACATTATTCCCATTCTAGTTTAACTTTATCTTATTTTTCTTTTTTAATTTTTTTTACATCTATAGACTTTATTAGATGTTCTTTATACAGTCATCTGGTATGTATAAAGAGTGAACAATCATATAAAAGGAAATATGGTCATAACTGATTGAATTAATAAAATCCTGAAACTAAATAACTCATAATTCATTGCACAACATATATTAGGTTTCATTAGATCAGTATATAGCTTAGTAGTAAACTCTCCTGATG
AATGACTGCATTTTTAATGAATTGACCAGCTATTTGTCATCACATGAACAGAATGTAATGCAAACTGCTGTGAAGAATAATGAACCCAGCTTTTCCAAGGCCTGTTTTCATTTCTAGAATAGGAGGGGGCTCCATTTTGAGGCTTGGTGAGAATTCATTGGCCCATATAGAACTATGAGCCAAGAAGGGAGCTTCGTTTTCGCTTGGGATCTAAGGCATGGCTGGTCCCTTCAGGTAGGTAAGTGCTGTGTATTCTCGGAGTTTTCCTATATGGGA
CACCGTCACCAGTGTTGTGAGGGTTGTGCACAGAGTGTCAGCCAGAGATACCACCCAACTTGTCCTCTCTTTAAGGGTCACGTGGGTGCCCTCTGGCCGCAGGCCATGGTGGCCAACCTGCACGCGGCGAAGGATGTCAGGATAGCCAGTCCTTGAGACCCCCTACCGACCACATCCCATTCTCTATCCTATCCCTTTCCTCCTCCCCGCATGTTTAACCTCCACCCACCAGACAGAATGTGTGTGTTGGGA
CCAGCCTGAGTGACAGGGCAAGAGACTCTATCTCAAAAAAAAGAAAAAAAAAAAAAGAAAAAAAGAAAGAAAGAATAAAGAAAAGAAAAGAAATGAAAAAGAAACCCTGTAGACTGTAAATTTCATTAGCGTAGGGACGGTGTCCACTCTGGTCACTGCTGTATCCCAAATACCTAGCATCAAGCCTGGCACAAACTTAATAAGTCTTTATTATGTGCAATAAATCTTTTCTACATTGAAAGTTCCATGAGGACAGAG
AAGAATACTCTCACTCCAGGGCCTTTGCACTAGTCTTTCCATTGTCTTGGAATGGTTTCCCCAGATATTCAGAGGTGTGCTATCCAACCTTCTGTAAAGTAGAATTCCTTCATTCCGTGCTTCATTTTTCCGCATGACACTTATTATTGCCTGACGTTACAGACTTGTTTATTTGTTTACCTTCTGTCACCCCCTCCTGCCAATAGGATGTTAGGTCCCTGGAGACAGGACTTGGCTTGTTTTGTTCGCTGTTGTATCCGCT
ATCTCTTAGGAAACAGATGCTCCCCTATGAATCAACTAGAGAAAGTTGATTACAAGAAGCATATAAAAAATTCCCAAATATTCTACTCTGTGAAGCTAATATCAGAAAAATTCAGATATGAAATATACATTTGCTTGAAATATCTTTAAAAAGCAAAACAGGTTGCCAGTTAAATGTTAAGTACTCCTCCCTATGCCTGTAATAAATCAACTTCTTTGTGAAATCCTAAAGATCTTAACAGTTGGGATTCCATTTTTCTTTAGGAAAAGAG
TGCATCTCCAAATCCTGAGGTATCAACTATCCTGAGCAGCAACTAAACACCACCTTCTTTGATTAAAACTTTGGATTGTTCCATCCAGGCTTCTATTTTCCCATAGAGGTCCAAAAAACGCCCTTGTTTGTTAAGTTGATATATGTAAACCTTTTCTCCAGGCTGTTCCTTGAGGTTTACATAATTGGGAACTCCTTCAAGCATCTGTAAATAAACCTTTTCAGCTGTAGATCTCTCTATTTTCAGTTAATTTGCAGACCACCAACT
CATCTTTGGATTTAGAAAGTACTAAATCAATTTAATGCTGATTTCCTCCTAAAAAGCAGACAGGTGAATTAGAGAGACAAATGAAAAACAGTTATAAGCCATTCACGTATCCTTTTCAGAGATTTTTATCACAGGCCTCCGAAATGTCTATTAAGAATTTAAACCTTTGTTGACTCCATTTAGCCAGCAGTCTGGAAAATGCCAGTGATAAGTACTATTCCTTGAGGAGTTCAGCATCTATTCTTCTTCTCTTCCTTGATAATTCCAGAAATACCATGAAAGGGGTAATAATACCGACAGTAATGAGTGTG
ACATTTCATGCATAAAACTCAAGAGCTGTATCTGATGGAATACATTATGCTTACAGAACAAACAGGTGACTTTCTGATTTTGTCAATTTGTGTGGGTTGGTTTAATTAACCTTTTCTTTGGTAATTTTTAATACCTAGCTAATTTCTGCAAATCCATGTCAATTAAAAAAGGAAAGCCTAGAAGGCTGACTTAGAGTTTCTCAGCCTAATAGTACATTGAGAGGGATTGCAGTAGATTTTGTAATTAATTTCTCATCACAGTTTAGGTATGAAATAATGTGAAAGAAAATGGATAGTGTATGGTGGGACTA
CGGCCTCCTAGCCCACGTGCAGATCCTTTCCTCCCCCTTCTGCTGCCTTTTTTGTTAAAGCAGAAGTGACAACGACGAAACGTTCGGAAGATGGACTACAGTGTCCCATGGCAGTTGGGAGTCAGCCATCCAGGGGGTCCATACACTGCAGAGGGCATGCTCCGTGTATGGACCTCCAGGCTGGAGAGGACATGCTCCGTGTATGGGCCTCCAGCAGCACACATTGTTTGTTCATGTTTCCAAAACTCAGGAGGAGACTCAAGCCCCAGC
CTGTGATTGAAGGAAGGAAAAACAGATGCAGTAGAATCCCCCAGACACATTCTAGAGGTTTATATGATTTGTGTTTCTGAGATAAGACCCTGTTTCCTGCAGTTGTACGTAGCCACGGCAAGAGTATCTAGAAAGATCATTTCATGGCTAGAAAAATTAGAAAACTTAAGATGGGGATACGTTGCAACTGGCTTGTTTTCTCTACATAACCCACTTCTGAGTTTAATTCAATGGCTTCTGTTGTA
AGTTTATTTCAGGCTCCATGTCACCACATGCCCCTGTTGGTGTGTGCTTATTCACAGTCTTGGTTACCCACTGGTAGGGATGTAGATCTTTGACTAAGACACAAGAGCAACTCAAATCTTTTCTTCAGAGGCCCCATTTTGGAGCTGGCTGCAGGCTCAGAATCCAGAGTGAACAACCCATTCAGGTAGAAGCAAAGGGTTATTTCGCTAGGCTCCTTCATCAGACATCCTTCAAC
TCCTTATAAAAAGGAGAAATTTGGACACAGAGACAGGCACACAAGGAAAATACTACGGGAAGACTGGAGTTATGCTACTAGAAGCCAAGGAACCACCAAAAGCTAGGAGAGGGGCTTGGAGCTCATCCTTCCCTGGAGCCTTGAGGAGGCACATGGCCCTGCTGACATCTTGAGGTCAGAATCTTAGAACTACTTTCCAGAAAGTTCTAGCCTCTAGAACTGAGACAATAAATGTCTGTTGTTTAAGCTATTCAAATTGTGA
GAGCTTATTTCAACCAAGCAAGGATTAGAAAAAGAAGGGCTGGGTGCAGTGGCTCATGCCTAAAATCCCAACACTTTGGGAGGCTGAGGTGGGTGGATCACTAGGTCAGGAGTTCAAGACCAGCCTGGCCAAGACGGTCAAACCCCGTCTCTACTAAAAAACAAAAAATACAATAATTAGCCGGGCGTGGTGGCAGGTGCCTGTAATCCCAACTACTTGGGAGGCTGAGTCAGAGGATTGCTTGAACCCGGGAGGCGGAGGTTGCAGTGA
ATGTTGCTAAGGCGAATTCAAGAAAGCTAGCAGGCGGGGAAGAAAGAGGAAGTAATTCCCAGAAGTCCGCGGGGATTGGAGAGCTTTTGTTTTCCTAAACAGAGAGTGGAGATAAAAATCAAGGATATTCTCCAGGCAGGGCCCTCTTGTGGAAACTGTGCCTGACAATGTAAGGCAACACGAAAAAGGAAGAGGAAAAGGTTTTTGCTGACGAGTTGTTCCCATGAGTTATGGACACACAAATGCATAAAAAAGCATGCTCAGACA
TAATGACAGATTGAATTAAAGAAAATGTGGTACATGCCCACAGGGAATACTATGCAGAGATTAAAAAAAATACAATTATGCCTTTTGAGGGAACATGGATGGAGCTGGAGGATATTATCTTTAGCAAACTAATGTAGGAAAAGTAAACCAAATACCACATGTTTTCACTAGAAGTGGGAGCTAACTGATGACAACTCATGAACACAAAGAAGGGAACCATAGACATGAGACCTACTTGAGGGTGGAAGGTGGGAAAAGAGAGAGCAGCAGGAAAAATAGCTATTAATTACTAGACTTAATACCTGGGTGATGAAATAATCTGTACAACAATGCCCCATGACACGAGTTTACCTACATAA
TAAGAAAGTCACGGTGCACAAATATACATACCTCATTTCTGTGTCCCTTGGAGCAGATGGGGGAATGTGCGCAGATGCGAAGCTCTTGCTGTAATTTATGTGACAAATAATAAAATATATGTTTTGTCGGATCCAGAAATCTCATGCCTTCAGCCAACATCCATAAACTGACAGTCTAACTTGTTGGCTTGTAAGTAAGGTAAAAATCTAAAACTGGCCAGGCGCGGTGGCTCACGCCTGTAATCCCAGCACTTTGGAGGGCCGAAGCAG
ATAATAAATTGAAAGAGGAGAAGAAAGCTCCCCAGGCAACTTATTATAATTTCAGTACGAGAGAGACAAAACAACCCCTTAAAGTAGCATCACTTAATTATAGGTTCATAATCTCATTTGTAGCAATGCAGTATCTATGTGTGCCAAAGCCCAGAGAGGCAAACATGTAATTCCTTATGTGTGACACTATATACATATAAATATATCTCTGTCCTCTTGATTAAAAACAGACAAACATTCCCAAATTTTG
CCTGCCCTGAAGACCTCTCGGTGTCAGACACAGGACCTCCCATGGGGTGAGGGGTGGTGGATGCTCCTGCACTCACCTGGATGCGGTCGGGTACACCGGTGCTGTCCATGCGGCTGGCCACGTTCACGGTATTGCCCCAGATGTCGTACTGAGGCTTTCGTGCCCCTATCACCCCGGCCACCACGGGGCCGATGTTGAGCCCTGCAGGGGACAGGAATCAGCCACAGTCATCACATCTCTGGCTTGACCTTGCCACCATCTGTCT
ACAATGCCTGGCTAATTTTTGTATTTTTAGTAGAGACGGGGTTTCACTATATTGGCCCGGCTGGTCTCGAACTCCTGACCTCAGGTGATCCACCTCCTGACCTCAGGTGATCCACCTGCCTTGGCCTCTGTAAGTGCTGGAATTACAGGCGTGAGCCATCCCACCTGGCTCAACGTCTGGTCTTTTACAAACTCATAATGACAATAGGATAGTAGGTTTTAAAATTTTTTTTACTTGTCAATATTTTAATA
ACTGATAAAGTCCAAACAAGTCAAGCTAGTTTAATCTCATTAATTTCTATGTTACATATTGAAGAATCAAATCTACCATTAAACCACATTTTCCCCAATGTGTCTCAAACATTCACTATGAAGCAAGATAAATTTTGAAGGGTAGGTAAAAAGGGAAAAAGAGAAAAAAAAATGAAAAGGAATTTGTAATGTAAGTGTATAACAAATGTAGAAAAAATCTGCTTTTTATTTTAAAGTAAAT
GGGCCGAGGGCTGGGAAAGGCAGGGGCCTGGATCCTGCCACTGAGAGAAGTGAGCACTGCTCTTTGTTTTTACTTTTTGTCACAATGGTACCCTCCAAACCTCTCTTCCTTGACAATACCAGTGTATTCCCTGACTGCCGCCAATGTGTCTCTTCTGTCCAAACATGTGCTGACAAGCCTTTTGAGAGCTCTCCTTTAACTGGAACGTAACTCACTGTGGCCCCACAAACATGGGATGGGATGGAGGCCCCAGAAAG
CTTCCATCCCAGTCTCTGCTGGGACCTGAAATCTGTCAGCCCCCACTGACTCAAACGTGGAGAACTGGACTGAGCACCCCCACAGTGTTCTGAACAGTACCGTGGGACAAGGTGCCTGCCCAGTGAGTAGGTCAGACCCAGGGTTGAAGCCATGTGTGTCCATGAGGGTGACAATGAGTGTCTGAAAACGTGTCCAGGTGTGAAGGCGAGGGTGCACCATTCATCAGGAGTGGCCACATATGACAGCATTGCTAAGAA
CCAGGTTCAAGCGATTCATCTGCCTCAGCCTCCTGAGTAGCTGGGAGTACAGGCGTGTACCACCACACCCGGCTCATTTTGTATTTTTAGTAGAGCCGGGGTTTCACCATGTTGGCCAGGCTGGTCTCGAACTCCTGACCTCAGGTGATCCATCCGCCTCGGCCTGCCAAAGTGCTAGGATTACAGGTGTGAGCCACCACCCCCAGCCTCTGCTAATTTTTTTTATTTTTTTGTAGAGATAGGGTCTTGCTATGTTGCCCAGCCTGATTTCCAACTATTGGCCT
ATACCTAATGAGATAATATACCTGGTCATGCTTTGGAAACTCATTAGTGTTTTATGGATATAAGAAATGATTATTATACTCAACAAATTCTGATTAGATATTCTGCGTTTTTTCTCATGCCCTATTTAATAACAATCTTATAACTTAAAGAATCAAAATATAAATTAAATAACTCTGTATATTTTACAGAGGTAAAACTTAAATTACGGGTTAAGAATTTTCAAAGGGCCAAAG
CATTTTGAGCCATCCCTTTCAGTTGAGATACATTCTGAGTTTGCTTTGGACATTTTACAGAAACAAAAGGTAATGGAGGTAATCATATATTCCTTAGAGGTGGGTTTCACGTTAGGTCTCTGCTGCCTACTATTGTGTGACCTTGAACAGGTCAATCTGTTTTCTACAATGATGGACTTAAGCTAAAGAATATCTAAGGTTCCTTTCTGCTTATTATGAGCAGAATTGTATTCCTCCAAATCTCACATGTTGAAGTCCTAACTCCCTCAAAATGTGGCTGCCTTCAGAGATGGGGCCTGT
CCTCAAGAAACAAGGCCCCTGGAAGATTCCTTCCCTAAGCAGAAGCTGCTGGAGGCCATTTTAAGGCAATATGTGAGCTGGCGTGTCGCCTGCAACTGAGTTCAGAGGTGCTAAAGGATCCTGAGTGGGGCTGGGGGTTTGCTGTGGAGGTTCAGGAAGAAAGGCTGGGTTTACGGGTCCAGGAACAATTACTGCAGGTTTGTGAGGCCAACCGAGCCCCCACTAGGTGACAGCCAGACAGCAGTGGGAGAAGGGACGATGGCGACGAGCAAAACGGCACGGCTGA
CAAACGCCATCAGAATTTAGCAGGTGCTGCTGCTGATCCAGGGAACAGGCTTTGAGAACCAGGGCTCAGTTGATTACTAGTATAATTAACAACCTCTGATCCCATCACTGGCTCCCATTTCAGAGCAATGGTTGGTGCCTGCAAGCTTTCATCTCACTGTGTCCACACACAATCCCATGGGGTCCCAGTGTTCTTATGGATGAGGTTACCACGGCTGCAACATTCACAGTGAATTGTCCAGGGTCACGCAGCTGCAGCCAAAGTCTGGGGTGGAACACAGGTCTAATTACAAGCAGGAGAGAAC
ATGTCATCAATAGAATATTATTAACAAGGCATTTTACACTTTTTTGGTACTGTCTTTGAAATCCCATATGCATTTTGTGCATATGACAGTTCTCATTTGGACTTGCCACACTTCAAATGCTCAATAGTCATATGTAGCTTGCAGCTACCTTATTGGGCTGCACACTTCTAGTGACATCTTGTCATTAGCACCAGTGTATGTTAAATATATCTGATTTCATTATTATTAAAACGTCCCCTGA
CACTTTTCATCATCACCTTGTGTTACTCTTTGGCTGCCACCTCTCCCTCCTCTCACCCCCTTTGAACAGCCAGTGGCTCTTTCCCTTGGTTTTCTCATTTGTAAATAAAAAACTGGATTCTTAGATGACCTCTGAGGTCCGTCCAAGCTCGGATGCTCCGTGATTGTAAATTCTAGGACTCTCGTCTCTCACGGGCGAACTCCTCGACCTTCTCACTAACTCCCTTGGAGATACACCCCAAGCTTCCAGCAT
TAAAATGTGTGAATTTTCAGGGCCTGGTGTAGTGCCTCATGCCTGTAATCTCAACACTTTGGGAGGCCAAGGTGGGACAATTCCTTGAGTCCAGGAGTTTGAGACCAGCCTGGGCAACATAGGGAGACCCACCCCATCTCTAAAAACAGTAAATAAAATAAAATGTGCAAATTTTTATAGAATATTTTTAATGTGTGTCTGTTAATATTAATAAAATCTAGCTACTGAAGTGGGAACATACCACATAT
AAACTAACTTTAATTATTTAAAAAGCTTGATTTTTCTTTAGTTGACAGACCCCACCTACGTTAGACTGGCTAGCATCAACAGCTCTTCAGGACCAGGCTCCTGCTGAGTTTTTCAGCATCTTTCATTCTTCCACAGAGTCCTGAACTCCAGGCATGGCGAGGTCCTTGCAGTTATTTGAATACGCCACATGCTTTCAGGTCCATGCTACTCTCTTTTCTCTAGATCCATTGCTCTTGCCTTATAATTCTGGTTCCCCGAGAGAGGACTT
CTATCAGTGTTGACAAACATATCCACAACTGTTCATCCTGCAATCACCCATACGTTATTTCTTCATTCATTTCTTCATTTATTTATTCATTCATTCATTCATCCAAGAAACAGTCACTGAATAACTACTATATGCCAGGCATTGTGAGAGGCACTGAGGATAACAAGACTCTGTCTTTCACTTCAGGAAGTTCACTGTACAAAAGCAGAAAGGACTCCTGCAATCCTAGCCATGCAACTACCAAGGTGTAGTGTAAAGAGTGCACTG
CTGTCACTATAGATTAGATTTGTCTTTTCTAGGGTTTTAGTTTCTCCAATCTCCTTCCCAGTGATGTCTGGTTTAGGCTGATATTAAAATGTGTTCATGTTCCCTACATCCACACTGATTTAACACGGTGGGCAGAGCTGGGACATGGAAGAAACGTGAGAGGCAAGACGTGGAGGCTGATGAGCATAATTATTGGCAATGAGAAGAATGTTGGCTCTCCCCAGTATTTGTAGAATATGACAAAGCGGTGTGCCCATGTTGTGCCCTGAAC
TTGTGAACACAGAGAAACACTAAGAGATCAACCGCTCAGGAACAGAGAGAAGGAAAACCGCAGAAACAGAACTAGCTAGACATGCAAGACAGAGAGGTGAGGGGGCACAGGCACAGCCCAAAAAACAAAGCAAGGAGAGGAGCCAAGATGGCCGAATAGGAACAGCTCCGGTCTACAGCTCCCAGCGTGAGCGACGCAGAAGATGGGTGATTTCTGCATTTCCATCTGAGGTACCGGGTTCATCTCACTAGGGAGTGCCAGACAGTGGGCG
GGTGAATGGGTAGTGACTGCTAATGGGCAGAGGATTTATTTTGGGAGTGATGAAAATGTTCTGAAATTAGACAGTGGTGATGGCTGCACAACTCTGTGAATATACTAAAAAACCATTTTTTTATACATTTTCAAGGGGTGAATTTTATGATATATGAACTATACCTCAATAAAGCTGTTGTTAAAGTGAAAAAGTCAGAACTCCTTCTCTTATATCCTCACAGTAATCAGCTTGGTGTTTGACACTAATGAGGAGA
TTCATCATCTATTTATTCCTCATTCCTTTCAGACTGACTTCTGCTGCCTCCAGCCTTCTACCAAAACTTGCCATCCCATTGATACAAGGCCCTCTCAAGTCTTCTGGATGATCTCTGTATATGAAAATATTGCCCTTCCCTTTCCTACTTCGCCCCAACACTTTATTCTAAGAACTTGAAATTCTATTAGAAATTATCTACTCTAGGAGTCTTCAAATTTGACAACAGATTAAAATTGCCAGGACAACT
TGTAATCCCAGCACTTTGGAAGGCCGAGGCGGATGGATCACGAGGTCAACAGATCGAGACCATCCCGGCCCACATGGTGAAACCCCGTCTCTACTAAAAATACAAAAATTAGCTGAGCATGGTGGCATGTGCCTTTAGTCCCAGCTACTTGGGAGGCTGAGGCAGGACAATCACTTGAACTCGGGAGGCAGAGGTTGCAGTGAGCCGAGCCGAGATCCTGTCACTGCACTCCAGCCTGGCGACAGAACGAGACTCCGTTGTCAAAAAACAAACAACAACAACAAAAAAAACTATTAATGTAGGGAACAGACCTCAGATATT
TCACAAGTTCACAAACTCACAGAGCAGAAAAGGGCCAGAAGGTCGGCAGGCCCAGCCCCATTATTCAGAGGCGGATACTGAGGCCAGAGAGGGGAAAGGCCTTGTTTAAGGTCACACAGATAGTTAGAGTAGGAGCTGGGACTAGAAATGGGTGGCCCTCCCTCAGCAGGGTCTGGAGGTGTGGGGTCCTGGAGGAGAAAGAGAAGGCACCTTACTCCTAGTAGAGACACCAGAAGGCTGGTGGGCAGTGTAACCAGGACCAC
CCAGCTTTTTTTTTTTTTTTTAGTAGGGATGGGGTTTCACCATGTTGGTCATGCTGGTCTCGAACTCCTGACCTCAAGTGATCCACCTGCCTCGGGCTCCCAAAGTGCTGGGATTACAGGCATGAGCTACCACGCCCAGCCAATTTCTTCATCTTTTAAATGAAAATAATGATACATATCTAAATCATACTGCCTAGCACACCGCTAATGCTCAACCAAAATCTTTCCTTCTCTACTTATTAAGTCATTGTGGGCGTATGG
AACAGAAAAGGTATAAATAAGCCTTTCGAAAAATGTACTTGCTACACAATCTCTTTTTTTTTGACAAGTCAGCCCTTGAATACAAATAATCTTTTAATGGTGAAAAAAATGACTGAATCATAGCATCTTATAAACATAGGAGCTATGGGTATCAATAACATGGAAACTGAAGCTGTGGTTATTTTTGAGTGGAAGAAGAGGGATTAAAATTGGCGTGGGGCACATGGAGAGGCTTCTGGAAGT
CTGCTCCTCCGTGTGTGTTAGCTCAGGAACAGGAGAGTTCCTGTCCACAACCTCTCACTATCTCTCCAGGTCTGTGTCTAGAAAGATGTTTCAGTTGCCTTTCAGTGTCTGCAGGCATCAACATCAAGCGTCATGACCAACATCATAGCAGAGGTCCTGCCTATGTGCTCGCCACTGTTTACTGCTTTTCATTTATCCTTTCATTTGCTTCTAGCAACAACCCTAAAAAGTAGGTCTGATTATCCGATTTTAATGCTGAAGATACTGCGACTCAGAGAAGCTAATTTGCCC
TCAGCACAGTCTTCAGCCCACCCTCACCCCCACAACTTGGCAGGGGAGCATGGGGAGGCTGGCGGTTGCAGATACCAAAGTAGAAGTCTGAATTGGAACATGTGATTCTTCTGCTCTGTCAGAAATTCTTCCAGTTGTGGGGCCTGGCCGCCTGATTTTCAGGGAAATGGCTAACTGCTGGGGCGCTTCTGATAGCAGAAAGCTTTTCAGAGATGGGCTCCTGGGGTGAGAGGATCCTGGTTAGGTCAGTGGCCTCCAAATTGGGATATGTAAGATGATCTGTTGGGGGTG
ACGATGCGTGTCTACAGCTGTTGGTGCCACCTTTTATACGTGTCCATTAAGTCAAATATTTTATTTGTGGTGTACAAATCATTTACACTTTACTGATTTTTTTGACTGTTTCTATCAGTAACAGAGAGGTGTATTAACACTTCTCACCATCATTGTAAATATGTCTATTCTCCTTATTAGACATATTTAGATAGAATTCTCTGCCCATTTGTGCTTCATTTATATTTTGAGGCCATATTGTTGTAAAACTGTTGTATCTTCCTGGTAAATTGGAGTCTATATTGTTGTAAAGTGACTCTTTATCCC
TCATGTTTTTAATGTTTTACTTTACATCTACGAATTAATTTCTCCATATTGTTTATACATAGTCTTTGAACATCATGATTTCTATCCGTGGTTCATAGTTCGATGAGATAGCTTTCTCTTTTACAAAAAGTCTTTTAAAAATAACTTACCATATTCCTATCTTTAGGTTTTAAACATCGTTTTACATAATTTGTGTACTTTTTTATAAGCACCATGTCTTAATTTTCTAGCACACCTGGAAATGTTATAATGTGACTTAGT
ACACAGAAAGGAATGATTTTTGGAGTACACCCATGCTGGATCTCAAGCCTAAGAGGAGGGAGAAAGTGGCTCCAACACCCTGGAAATGAACAATTACTCCCTCTCCGTGCTGTAATAACCACAGCAGATTTCATGACTGTTGCCAAATCAGGTGTTCTGCTGGCCAGATTCGAGGCTAGGACCACAGTTCCACAGTTTCATCAGAGACCAGGAGAGCAGCTGGGTGCTCCAGGGTCGTGTTGTCATTACTGAAGACCAGCA
TAGCCACAAGAGCGGTCCCGGATCAGCAAGTTTTTATGGGAAGAGAAGAGAGAGAGTGCATCACAGGGAGTCAGACATGTGTGGATTGGGTCACAATGTAAAATGAGTTTCTTACAGTAATTCAAGATCAGAAAATGTTTGAAATACAGTTGACCCCGAAACAACGTGGGGTTGAACAGCCATGGGTCCACTTATACGTGGATTTTCTTCCGACTCTGCCACCCGTGAGACAGCAAGAGCAACCCCTCCTCTTCCTCCTCC
CCACTGCATCTTTTTCTTTTTTCTTTTCTTTCTTTTTTTTTTTCTTTTTCTTTTTTTTCTCTTTTTTTGAGACGGAGTCTCACTCTTTGCCCAGGCCGGAGTGGTGCAGTGGTGTGATCTTGGCTCACCACAACCTCTACCTCCGGGGTTCAAGCGATTCTCCCGTCTCAGCCCCCTAAGTAGCTGGGATTACAGGCGCCGCCACCACGCCTGGCTAATTTTTTGTATTTTTAGTAGAGACGGGGTTTCACCATGTTGGCAAGGCTGGTCTCAAACTCCT
AGGAAACGTTGTTTGATGGAGCGTGGAGGAAATATCCTGTTGCACCATATGTAATGGAAACCCTATTTCCCTGGAACCAAAACAGAATTCACGACCCAACAAGACTGCTCTCTCCCTCCCCCGCCAACCCCTAAATCTTTGTTAACCACAAGTTTCTTTTCTTTCTTTTTTTTTTGAGACCGAGTCTCGCTCTGTCACCCAGGCTGGAGTGCAGTGGCGCGATCTTGGCTCACCGTAAGCTCCGCCTCCTGGGTTCAAGCCATTCTCCTGCCTCA
TCCTGGGCCCCATCATTGCATTTACCCCACTGGACTCTGGTTATTTACAAATCTGTCTCCCCTATTACACCTGGAACCCCTTGAGGGCAGAAAGTTTATCTTCTTAATCCTTGCATATCTGGTGCCTTGCATGGTTGTTCAATAAATATTAATGGAATAAATGATTCTATAAAATTAAATGCCTACATGCATACAGATTTCTGACACATTTGTAAAGTCCCGGAGGACCTCTAC
ATTAATTATTTAGGAAATTTTTGTCTCTTCCTATTGACTCTTTTATATTTGAATAGTCTGCGTTCCAGACTTGCTTCTTTAATATGCTTGGCATTTGAATTCTTTGAAGGCTTTAAATGGATGAAGGCTTTAAATTGAAGGCTTTAAAAGACAATATGGTAGCTTAAGGCAATCATCCATATTGATGAAGTTCACTATAAATAGATGTATGCTGCAATAACCCATGTGTAAAAGCAATGTGTCCTTTTTT
AATGAACTTGAAATGTGCCACATAATCTGTTTTTTAAGTAAGACTGTCTCCAGAGATGCCTTCCAAATTTGGCAAAACTTTGTGCAGCTTCCTTGGCAGTATGTAAGAACATTAACAAACTAATTTTATTTTTATAGATGTTTTTGGCCCATGATATTTTAAAGTAACCTGCCAGAAATATAAGTGCTGAAATTTATATAGCATGAAATAGGAACATCTGGTA
GTGGAGGTCTCTGAGGGTGTTGCAATGAGAATTTTAAACACAAAGCTAGTTTTAAAATAACACCATAATTAGCAGTCCCTTTCCCCAGCATCTATCTACTCCTCACAGCTTCTGCTCAGATTGTCTTCTCTCCATTGTCTCTTCCATCGCCCTGTACAAATCTCCTCTCTTACACTGCATTTCCTGCCCACACCCTGCTTCCCCATGCGTTAAGTTAGCAGCCTTTTTTCCCTCTTGTTGTTTTCTGCCTTCTGATATTTCAGATAAG
AAGGATAGAGTTCTATATATATATATGGAATATAACATGACATTTATCCAGTTAGAAACAGTCTTTTTCCCCCAACCATGGGTCAGTTATGTCTGTCCTTCCACTGTACACATCACAAATAAAAAGAGCATAAACATAATTAGAAATGCTATTAAGACTATTTTAAAACATGTTCCTTAATTTGAAAACAAAGGTAATGAGAGGAGAGTTAGGAAGGAAAGGTGATCCGAATTGGCCAAGTGAATGCATTTT
CTACTAGGGAAACTTGAATTGAGGTCAATCAAATCGAAACCTACTCCAGGAATCACTTTCTCAAATTATGGTTATACATTTTGACAGCTGGAAATTAAGCAAATCATCTCATTTTACAAATGAGAAAACCAGAGGTCAGAGAGGTGAAGTTACTTGCCCAGTCTTTCCCAGCTGCCCTTAAAACAGTTTTTTTGTTTACACTGCTCTGGTAACACCACTTGCAGCCTTGTCATAGGTAGATCTATTTTCATGTCTCCTCTTCTTT
TGAGCATTGACTCTATATACATTCAGAGAAAACAAGAATGATGGGATAAAATTGCAAAGCTAGATTTTTTTAAAGCTGGCCAATGATTATTAGGGCAATAAAACTTTTGTACTAGACAGAACTTATTAGCTGCCTATCAATCTTCTGTAAGTTTGCATCCCACTTTGCAGAGTCTAAGGCATAATCAATGTAAAGTCAAAGTTAAAATTACATAGCGCATCAGATGACCCTTAATCAGGCTTGGTAGACA
CTGGTGGCATATGCCTGTAATTTCAGCTACTTGGGAGGCCGAGGCACGAGAATCGCTTGAACCTGAGAGGTCGAGGCTGCAGTGAGCCGAGATTGTGCCACTGCATTCCAGCCTGGGTGACAATGTGAGACCCTGTCAAAAAAAAAAAAAAAGGTTAAGACAGTCAGACTTGCTTTCCTTAGATTCTAGAAAGAAGCCCTGGGGCTCACAGCTCAGATCACGTGAGAGGTGCACACACAGGCCCTTGAGAAAATAGTCTGGAGTTAGCAAG
AAAAAAAAAAAAAAGTTATCTCCCAAGGAATGTAATTTGTAATCATGAGACTATGTGTGTTTGGCATAGGAAACTGCAATTATTAAAATATTTATTGTGGAGAGATGTTTGTTCACCTAAAATTTAAACTTTGATTGTCATAGGAAGTTAAATTTGCTCATTAACTTCATAATTAATCTAGTGCTGTTGCTTTGTTGATCTTGTTTTAATGAACCAAATCAGAATTTTCAAAACTCTATATTCCCTTGCAAGTTAGAAACATATCAGCAAAACTTCCTCCTTGCAAGAAT
CCAGCCTTAGCGACATAGTGAGACCGTGTCTCTGAGAGAAAAAAAAAAAAAGGAAAAAAAAGAAAAGAAATACTTCAGATCAATAACTTAAGCTTCCATCTTAAGAAACTAGAAAAAGAAGATCAAACTAAACCAGAAGCAAGTAGAGGGAATAAGATCATAAAAATTAGAGTACAGATAAATAAAATAGAGAATAGAAAAACAATAGAGTAAATCAGTGAAACCAAGAATTGGGTTTTTAAAAGATTAACAAAATTGACAATGCAAAGCTACTCTTCTCCCATCAC
TAAAATCTACAAGGCACATAAACAAGAGTGGAAGGAAATATAACAAATATTAAAAGCAGTTTTCAAAAGAGGTGGTATTTTAAATTCACTTTCCTTCTTAAATTATTTTGCATCTTCCGTATCTTGTACAATGAACAAAAATTTTTCTTAATAAACTTACTAAAATCATGTCAGGTTATTTCAATACAACTTATGCAGAGTCTGAAAAGACATTAGAAAAGCTTTTGGAAATGTGATAATCTCTATTTCTGTCTCATGTCAC
AATATGTGGATGAAACGCCTCTTTGCTTCCTTTCCTGGGTCTCAGGGTACAATGGAGCACTTACCTTGTTGCTGTCTACTTTTGTGTCATGTGCACCTCAGGCAGGGCCACTTTCTTCTCTTTGTAGCCTCATATCCCAGTAGAGGGTCGTGGTAGGCATTTAGTGTTTGCTGCTACATATTGATGGGTTTTATTTTATTTGATCTTGAGCTGCCTACTTGATCCCTAAGTAATAGTACTTTGCACGGTGTCATTGCACAATAATTAAAACCAGAGGG
ACCTTCCTATCACGCTAAATACCCCCTCACGCCCCTTCCCGATCAATGTGCCCCCTGAGGCAGCCAGGGCTGCTTGCAGAAGGGCGACCTTGATCAAACACCCCAACTTGACCCAGGGTCCCCTCCACATGCCAGGCTCCTCCTCCGACTTCCCCCTGACCCCCAAGCTTCTCAGTGAACGTCCAACACCTGTTGCCTCCCCTCACCTGCCATCCGCTCCCCAGCCCCCACAACTGCCACTCATGAAGGTCACGGTGACCTTTTCATGGACACATTCCCCACTCTATTCTTAGTTGTCAACTCCCTTGACCCTCTGCAGTATTTGGCTCTGGGCACCTCGGCTTTCCCAGA
TTAACCAATATTTAAAATGAGTTTGGAACGAATCACTTCCCCCTTTGATTTCCATATGCTAAAAGATCTGAGCTGTTTCCCCGAATCAGTTATGAAAGGTCCGCTGGTTCAAGTCAAATCTACTGGTTTTGCCTAACAGAGGCTTGGCCACAGTGTTCATCAGGCATTCAGTAAAAGAGCAAGTAAAAGGGCTGTTTCTAAAAATATGTTTATGAATTAGAGATATTGTTCTGAATGGTAAAATCAATGCTC
GCTGCTCCAGTGGCCTGAGAGATGCCCATGGACCCCTGCCAAGGTCAGAGCTTGCACCTGCCTCAAAGAGCCTGGTTGCAGGCTCTCCTGACTCAGCTCCACCTAGCTTTGCCCCCCTCCGGCTGCCTTGGTGATAGAGCATACAACTGTACCTCTGGGAACCCAATATCCTGCTCATTGCCAGGAACACTCTGGTACTTTTTCTGATTAACAAAAGCCAAGTAAAAAGTCAACTGTCATTACTG
AAAAGAAAGATTCCTAGAATCAGGAAACCCAGATTCTAGGCTCAGTTCTAATGTAAATTGTCTGCAACACCTCGGCCAAGATATTTAAATCTTGGAGCTTTTTTCCTCAACTTCAAAGTGATTGGGTTGAATTCAGTGATCTTAAACTTTATTCCATTCCTAACATTATATAATTTTAACAACACGAAAAGCTTCTAAAGTTCAAAACACTCAGTTTTCATAGCTCCAACTTTGGATTTCCTATCAGAGTTTTATGTACCATTTGTGATTTTCCCACGAG
CCCCCCAGGCCCTTTCTTGGATCTGTGGCTTGCAGAGTCTGCACCCAGTCAAGGGTTTGGAAAGATTCGGGAGACACAGAAAGGCCTACAACTGTTTGGATCTTTGTTTTCTAGAAATAGAGCACCCAGAGATCTTAAAACCCACTTTTGGCATCTGTAGTTCCGTTGGCACTCTATAGTTCCGTTGGCATTTTGCAAAGTCCTGGCACTTACGTGAGTGATTCAGGTCATCTACTATAAAGGATACAGTTTTTTTTTTGCATCTGCGTAGATA
ATTATGATTATGAGTGTGAATTTCTAAAGGAGCTCAGTTTTCATTTTTTTGTGAGTCAAATGAGTCCAGTGTTTCTATTATTAATAGATACAGCCTTTACCTTCAATTCAATTTGAATTGCAAAGACTCAAGATAAAGAATGGTATAACATTTAAGGACATCAGGATTAACTGGATTATCTACCACCCTTCTAATTTCAATGCAACCAGTCTGTATTACCTATGGCACATGCCA
GGCTCCTCCTCTGTACAGACTTTTCACAGATGTGAACTCTCCCTACTCCCTGTCTTCTGCCCCCAAATGAAGCCTCTCAGCTGGCAAGAGCTGAGAACTACCAAGCGAGCCATTGCTAATTTCTATTGTGTTTGGAACCACAAAAGGCAGAATTATTAAGGCTGTAAAGGACCTCAGAGCATCTGGTGCAGTGAGTTTCCAACTTGTGAAAATCTGATGTGATCTCGGACAAGTCACTTAACCCCCTGCCTCAATTT
TGCCTAAGTTCCCTCACCACAAATCCTCTCAGAGATCACAGTCCTAGAATCTACCCTCTTTGGCTGGGTCATCATTTTGATTGCAAAGCTGTCTACTTTCCAAACTTTTGCCTACTCTCTCTTCTGGGAGCCTCCTGATATAGTTCTCTATATGTCTCCTGTTGCAGGTTGTTGGATCTTTCCAGATCACCACACCACATCACCCAGCCACTCTGCCCAATGGGAGGGCAGACAGTGTTCCAGTGTAGGAGGAAGGGGT
ATTTTCACTTATACATTAGGTGATGCTTTTAGGTAGGGTTTCAGTAAGGTAATGTCAATTTTTCTAATTCTTTATTTACAGTGTCTTCCCAAAAAAGCCTGACATTTTCTGTTTTAGTGTTCAAAATATCCAGTGAAAAAAAATGGAAAGCTATTCATCGTGCTGAAGTTTACTTTGTGCTAAAAATTATTTTATTATAAAGGAATTATATTCTAGTAAAAATAGATTAAGAAACATTCTAGT
GGTGATTACTGTAGACATATCTTCCAGTTTATTAATTCTCTCTTCATCTTTGTCTAATTTTCTGTTCAACCATCCTCTGGAGGTTTTTAAAAATTCAACATTCAATTTTTTTTATTTCTAGAAGACATGTTTTTAAATCTCCCTGTTTGTTTCTGGTTGCATCTTGTCAGGAGCTCATCTGTGTCATTACATCCATTATTTCTGCAACCATTTCATATATATCTGCTCTATATTTGGTATTCGACAGTTCCAAGATCTGCTATTTGGGGGAGAGGGGGATT
ACTGGTATGGCATTTTTACCATGATTTCATTGACCTCCTTTGAAATCTGAGAGAAGTATATTAATAGATTCAATGGATTTCCGTGTTTACCAATTTGATGTCAAACAGCAATAAAGAAGCATATTCACGAATGCAGAGGGAGAAGTCAATGACATTCTAGTTCCGACTGTACAGAAGACATGCATATGTGAGATTTGGGCCTCAAGATGCTTGCCTTGGCCACTGGGGCAGGAGGGTAGA
CAGGTGAATTTACTAGGACTCAGGAATCATCTTCCCTCATCTTCACTCCTTATTTTTTAACCTACATTTTACACTTTGTCCTCCTCAGTCAGACTGCTAACCTCCTTCACAGGCCGTGTTATTGAGTAGCTAGGATTACAAGCGCTCACCTCCATGCCCAGCTAAATTTTGTTTTTTGGTAGAGATGGGATCTCGCTATGTTGCCCAGGCTGGTCTCGAACTCCTGGGCTCAAGCGATCCTCCCGCCTCAGCCT
TTTCAAAGACATGGGTAAGCCCCTTCCCAAATGCAGAGCAGAAGTGACCCTGAATGGGAAAAACAGAGAAGTGATTAATACATAGCTCAATTTTAAATGGTGAAATATTTGTTGCTATAATGGACTGACAAGCTTAGTTATTGTAGCAGAGATAATGAGTAATTTTAATTTTATTCCTTCCCATTTCTTTAATAACCACTTTTGAAAATAACTAGAAAAACCCCTTCATAGTTACTTCTACCTCTCTTATCAAATGGCATCATTTGATTTCCCTCTCCAAACCTCTTCCCATTTCTTCCTTTCTCCTTCAATGTA
ATATACCCACACATCCATACACATGCTCAAAAAATGTAGCTAATTTTATTTGTGTATTTGAGTATAATGTTCACCTGTGTGAGTGAGAAAAGGTGGCATGAAGGAGGTGATGCCCAAGCTAAGGCTTGAAAGGCTAAGCGTTTGTAGGTGGACATGGCTGGAGAGAGGCAAACAGCAGAGAGAACAGAAAACACAGGCCCCACCACTACTGTTGTTGGGTTGCTGATGCCACATGTCAGCAAAATCAGCGTCTG
CCCAGGGAGGTGCCGGAAGCCCTGGGCAGTGCCCAGGGAGGGAAGATCTGGACGTTGGGTTCTGTCTTCCAGAGTATTTCTCCATCTATGGTCCTAGAGCTGTGTGGGGCACAGAATGGGACTCACTGACAGTGCAGTGTCATTATGACCAAGGCTGGGAGACCTACAGCAAGTAGTGGTGCCACGGGAAGGACTGGCAGTCCTGCAAAATCCTCATTACAATCACAGGATCAGAGCAGACAGCGGAGAGAGACCGAGTGTCCATC
CATGGTCATTTCTCAAATGTAAAGCTCCTCTTCGATTATTTCTACAATTCAAGAGCAATTTGGACCCCACCCCCATGTTGCAAAAGAATAAAAAGCAAACAGTGGGGCGGGGCTTCAGTTTCCACATTTATATGCTCCACCATCTTTTGATCTATTCTATTGGCCTCATTAATTTTAGTACATCTCAACTCTCATCATATCCCTTCGCTCCCTTTATAATTAAAAGACATTTTATTTTGAATTTTTTTATTA
GAGATTCAAGGAACAGAATTATGGAGAAGGGAAAGGGCCCTGGACTTGTACTAGGATGGTTATCACCCAGAAGAAAGGGGACCTGGGCTGGCAGGATTCTTCGTCTCCAGGATTGGAAGTCTATTCCAGCTACCAACCTGACTTAGATAATTTGGTCCAACTGGGGAGGAAGTTGAGGGCACACAGCAGAGTTTCCTGGGAGGGCATAGCAAGTTCACATTTTATATGAATTTGAAGTACAGGAAGATGCTGGGACTTTTTCAAAATAAATAAAGTCTCACT
ATTTTTTTTTTTTTTTTGTACTTTTTGTAGAGTTGGGGTTTCGCCATTTTGCCAGGCTGGCCTCCAACTCCTGAGTTCAAGCAATCCTCCTGCCTTAGCTTCCCAAAGTGTTGAGATTACAAGCATGAGCCATCATGCCTGGCCACAAAGCCTTTGTTTTAACCCTGCTTCGACTCCAGATCCTGTGCTCTTACTACTAAAATTATATAGTATTTCAATATCAAACAGCCCATGAATGCAAAACGATACACCCATAAAATAGGATGTAATCGCCAAAATCTAATTCTATTGCATCTAGAAGATCTTTATCCACAGTGAAAAGAGTTGAACATCATTGACAGGTT
TGCACAGACACTGAAACCCTGGGGGACTGTGGCTCTTGGAAATTTATCCCCACCTTCTTGTACTTTTAGGTTCACCTGCTTTTTCTTAAGACACCATCTCACTTTATATTGCCCAGGCTGGAGTTCAGTGGTGCGATCACAGCTCACTGCAGCCTCAGACTCCTAGGCTCAAGCCATCCTCCTGCCTCAGTCTCCCAAGTAGCTGGGGCTGCAGGTTTGCGCTACCATGCCTGGCTTACCTGGTTTTGTTATAAGTCTCCAGCATGCATTT
AATCGACAAGGAATTCTTTTATTGTATGCCTCAACTGTTGCATGTATTTTCTCTGGCAACCCTAATTTTGGGTGGGGCAGAGCAGAATTGTGGATGGGAGACAGGGAGGGACTGCCTCTTAGGTGCCAGCAAGTACAGGACATTTTGTCTAAACGAGTCACAAACCATTTCATAGATTTGGAAACTTAGAGACACGATTAATTAGGAAGAAGCAGAGCCTGAATTTGAACCCAGAATAGTTTGTTCCAAAGCCTAGTGTGTGTGTGTGTGTGTGTG
CCACAGCTGAAAATCAGAGGGCTGGCCCTGTCTGGGTGCTTCTGACAGCGAACCCAGACTTTCTGGGTCCCCTCTATGGTATCCTGCCAAGAGATCATCCAGCTTGGGCTTAAATACGTCCAGGGTGGGGGTCTCACTCTCCATGTGTCTTCATCACAAAGTTCTTGCTATCTCCGTGTAACATCTACTCTTGGCTCTTGCTCTACTTCCACGAAGAGCTCATCAACCTTTCTGCCCTCTGACAGCCCTTTGGAGGATCCAGGGAG
TTTACGGAACTATTAAAAGTCAATATACCGGCCGGGCGCGGTGGCTCACGCCTGTAATCCCAGCCCTTTGGGAGGCCGAGGCTGGCGGATTCCTTGAGGTCAGGGGTTTGAGACCAGCCTGGCTAACGTGGTTAAACCTCGTCTCTACAAAAATACAAAAACTATCCGGGTGTGGTGGTGCATGCCTTTTATCCCAGCTGCTTGGGAGGCCGAGGCAGGAGAATCGCTTGAACTGGGGAGATA
TCGAGGTTACAGTGAGCTATGTTTGTGCCGCCACACTTCAGCCTCCAGGGGGACAGCAAGACTCTGTCTCTAACAAAATAAATAAATAAGTAAATAAGGGCCTAGTAGAAGTACTTGATTTTTTAATTGAGTAATCTTGCTTAAGTAATTTCATATATGTCCTGTGTTTTCATGTTTGGTTTTCTAAAGAGGTGAATCATCTTTTTAAAATATATGAAGAAAACTTCCACAGAGAAATGCACATTCCAGT
CTAAAAAAGCAGAAGGAAAAGAAATGTTAGCGCAGGGTTAAACCACCTCATCCACATCCACAACCACATGCTGCAGACTAAGGCATGTGACAAGGGGCCACGGATTCACAGAGAATCACTTAACGGCCACTGGAACCTTAGACTCTGCACATCATCTTGTTCAACCTATTTAAAGAAAGAGGAAACCGAGGCCCAGGCAGATGCAATGGTTTTTCTAGGATCACCGCTAGAACGGGTTCCTCTCACCCCCTTT
CAGTAGGTGTGTCTGTTTAGTATGTGTGTGCATGCGCGTAAAACGCTCTCCCTCGTGATGCAAAACATGCCCTTTTTCTAATGCCCACGAAAGAAAGTTATCTTAAAGTGAACAATTATTTGTTTGGGATGTCACACTCCAGAACTCTCCACCAGCTAGTCTATTGGGCCCGCTAGCTTCACAGAAGTCAAGGCCAGGTTAATGCATACTATATTATTAGCGAAATAACTAGGTCTTTAACACCTCTCCCTCCAAAAAACAA
CTAATAAAGAGCTTAAAAGTCTTTGGGTCTGTGAAGCATAATCTCAGCTTTTTCTGTTTGGCGGATCTTCTTAGGTTCTCCTTGGTTCTGCACAGCTGATAATGTGAGAGGGGTTGCTGCTCTCCTCTTGCCGCAACCCCCACCCCAGGCCTTCTCACTCCCAAAACCTACCAAAACGTACCAAGCTGCCTCTTTGAATCTGCTGGCGTGGTAAGGGGAATGGTGTGGCGCATGTGAAAGAGATTGTCCCAAATGGGCAGAA
CAGGCATGATCCACCATGCCCGGCTCTATCCCATCTTTGTGTGACATTCCACCCTGTTTTCCTCCTTTCTTGATACTCTCCTCCTTTGATTATTGGATGAGTTAGGGTAAGTTGTGTTCGTTAGGCCAATATTTTATTTTATTATGTTTTAATTTTCCATTGTATTAATTTGGCTAATTATTTTTTCATTAGGTTAATTCTCTGTATTATTTGGGCTATGCTAAACTGTTTAGCTTAGTCTAAGTTGTACTGGTTAGGCTAAACTCCTAGAACAAAGAGATCCAAAAAAA
TACACCCCCTTCTCACCCACCTGCAGACGCCCTCGGCGCTGCACCTGCCACACTGAGCAGCCTGTCTGTCCTCCCGTGCTCCGACTCCCTGAGTTCTCCCCAGTCCCCCCAGGCCCCCTAGGCTCCCCAGGTTCCCCACGGCCACATGATGCCCCGCGCTGTGGCTGTTCCCATTTGCACAGCCCTGCCTGGTGAATGAGCACTCAGGTCGTTCCCAGTGTCTCGCTGTGACAAATGAGGCTGTGCTG
GGACATATATAAAAGTGACCACTTCCTTAGAATTCCATTTTGAGTTCTCGTTTTGTTGTGTTTTATTTTGTTTTGTTTTGGTTTTGTTTTGGTTTGTTTTGAGACGGAGTCTCGCTCTGTCGCCCAGGCTGGAGTGCAGTGGCACAATCTCGGCTCACTGCAACCTTCGCCTCCCCAGTTCAAGCGATTCTCTTGCCTCAGCCTCCTGAGTAGCTGGGATTACAGGCGTCTGCCA
AATATGTTAGATTGTTCCATGACACCCTCTTTGTACACTGTCACTACTCTGCTTCCCTGCCCAGGGCAGGAGGAATGGCCTAGTTGGACCCAGGGCCCTGTCACTGCCCAATGCACACCAACAGTGTTGGAGCACTCTGTTCCTCATCCAAAGGACAAAAAGATAACCAGTCCAAGCACAAAGGACAAAGACAACAGTTTCTAGGCAGTAACTGACATTCTTAGTGCTACCATATTTTCCTTCTTCTCTGTT
TGTATGTGGCTTGTGTGGTGTGTGTATGTGTGTGTGTGTGTGTTGTTTGTGTGGTGTGAGTGTGGGTGTTGCTCATATGTGTGTTGTCTACTTGGTGTATGTATGTGTTGTGTGGTTGTACGTATGCGTGTGTCCTATAATTAAAGTCCCCAGAAGCAGGGCACCCTGCCTGGGTGCCACCTTCTCACCCCTCTCCAGGGGCTCTGAGCACCCCCCCACCCCCGCGACGTGGCAGTGGGCAGCACCTGTGC
GGAGGCACGAGAACATTGAGAACGGGAATGTTCCTGTGGAAAACCCCGAAGACCCTCAGCAGAATCAGGAGCAGCAGCCGCCGCCACAGCCACCACCGCCAGAGCCAGAGCCGGTGGAGGCTGACTTCCTGTCCCCCTTCTCCGTGCCGGGTGAGTTCTGGGGGTACTGGACTCTCGGGCTACATTTTTGGGGGCTCCATTAGGACCAAGCCCAGGTCTTCAGGATGGAGGCATGGACTTGTAAGGGCGGCAGAGGGCTGGTGCAAAGGGTCGATATTAGGTCAC
TGCGTGTGCGGCCCAATAGCAGACAGCACAGGAGCAGTGGGGCGCACCCCAGGGACGGGTGTTGGCTGGGTGAGCTGTCCCAGCACCTGTGACACAGCAAGCTCTGCTTTACGCATTGTACGCTTATTAGTTCATTTAATAGACACAAAATCCATGAGACGGTGTGGAAACTAAGGCCCAGAGAGATTAATGTGCCCAAGGTCCCATGGCTAGTTCATGTGAGCTTGGAATTCCCCTGAGCAGCCTGTACTC
CCTGACAGGAAGCTGGGGCCCAAAGAAATTGGGTAAATGGCATGGAGTCACATGGCAAGCTCACTGGCTGTCACAGCCGGGTTTAAAAGGCTCCGAAATTTTTTTTTGTTTGAGACAGAGTCTCGCTCTGTCACCCAGGCTGGAGTGCAGTGGCACGATCTCGGCTCACTGCAACCTCCGCCTCCCGAGTTCAAGTGATTCTCCTGCCTCAGCCTCCTGAGTAGCTGGGATTACAGGCATGTACCATCACGCCTGGCTAATTTTTGTATTTATAGTAGA
AAAGAAATTCAAGAGCTGGAACCAATATATATGAAGCTTCGAACATCCTTGCATCCTTAAAAGGATGTTGCTAAATACTCCTTGAGAACTGAGACCCTTTAAAGTAATTCATAATAAGCATGAGAATCGGCCAGCTCTAATGACTTGTTCATAGGTAGGCATTTTTTTTTTCTGAGATTCAATCTGCAAAAAGACGTCTAGGCCAGGAACTCCCAAACTCTGCTGCTGCACGTTAGAATCACCTGGGGAGCTC
CTTATTTTGAGAGAACAATACCTTGGAAAAGGGAGTTTGGATACTGAATGATGAAATAGATTAAATGTCTGCTGAATTGAATACTAGAATAGTGAGGTAATATTTCAATAATTTTATCTTCACTGTCTACCCATTGACATAGGTTCCTTAGTTTAAAAAAAAATGCTTTGATGGAATGCTAACATTTTGGAGATGGAAAATACCAGGATATAAAGTAATGATAGGGGAAGGCAATTGTTTGCTGCTCCCTTGA
CCAATGTGTACAAGTATACTGTTATTCATTTGATTCTTGCCCCGTATGCTTTACAGAGTCTAATTATCTAAATGAGATTTGGTTAAATAAAAATTGATATTTCTGTATGACAAGTATATATTTACATAAAAGGCAATACATATCCCCACAGTTTTCATTAAAATGGAAAAATAAAACGTATTTTAAAAAGTAATTGGAGAAGTTTTAGAAAGCACCTGGTTGAGGATTTCTTTGTTTTACAAATGAGGAATCTCAGGGAATCTTGGAGGTCTGTTCCTTCCAGGCCTCAT
ACCTGTTTTTAATAGTAATAATTATTAACAGTTAATGAGCCCTCATTATGTGCCAGGCACTATCCTAGAAGCTTTATATTTCATTTCATCCCCAAAACGACTCTGAGTTAGGTATTATTATCCCCATTTTATAGATGAAGAGACTGAGGCAGAGTCAAAGAGATGAGCAGATAAAGCATTAAGAATAAAGAATCTTTGCAGATGAGCAATCCGGGTTCTGGGTTTAAAAAAAAAAATGAACCTGTGGCTGACGG
GTGACTTCCCTGTGACCTCTGCAGTACTCCTCATCCTGCATTTGGTCTCCAGGTGTCACCTTTCTGCCGTGTTCCTAACACTTTCATTCCTGTCTTGAAAAAAGCGCCTGCTGCACCATAAGCCCTGGGATGTGGCAGCTGCAGCGGGCTTGGCTTTGTGAGGAACCGAGTGTGTCCAGGGATGTGGCAGCTGCAGCGGGCTTGGCTTTGTGAGGAACCGAGTGTGTCCAGGGATGTGGCAGCTGCAGCGGGCTTGGCTTTGTGA
TGTGCCCATCCCAGAAATGGTCTTTAGAAGAGTACTGTAGTATGTCAGCAAGGCGATGGAACAGGAAGACCAAGACCCTTCTTCTGTCATGGATAAATGAATTTAACAATGATAGACCAAATCCCTCTGTGAGAAATCCAGAAACCGGTTACAGGTTGCTTTACCACAAGTGAGACTAAAATCAACGGCATCAAAGCCAGGTAGGAAAATTCAACTACCTGTCGCTTGCCAGAGCCTCCCAGCCCCCAACCCCTGCACAGCGTGGAGCAATTGGGAGGAAACCTTCAAACTTCTATC
CAGGCAGAGTTCAGATTCCTGCCCGCAGGGTCCTCTGGGCTGGGCCTTGGGGCAGCTCCCACATTCCCAGGGATTTTCCCCATCAGTCTGTCCCTTGGGTTTTGCAAGCTACTCTGCACCTGGGCTGGCCTCAGTTGAAGGATCATGCAGTAGATAGAGGGGAGGCAGGGAGAGCTTGTGGGACCTTCAGTGCTGACTTTAGCCACCATTTCCATTCCTATACAGGATGTGAAGGTCAGAAGGCAGCCAATTGTTGGTTTAATTTTTTTTTTTTTT
AATTTTTTTTGAGACAGAGTTTCACTCTTGTTGCCCAGGCTGGAGTGCAATGGTCTGATCTCAGCTTACTGCAACCTCCGCCTCCCAAGTTCAAGCAATTCTCCTGCCTCAGCCTCCGGAGTAGCTGGGATTACAGGCATGCACCACCACGCCCGGCTAATTTTGTATTTTTAGTAGAGACGGGGTTTCTCCATATTGAGGCTGGTCTCGAACTCCTGATCTCAGGTGATCCGCCCACCTAGGCCTCCCAAAGTGCT
CTTTATTTCCTTATTATTATTATTTTTGAGACAGAGTCTGGCTCTGTCGCCCAGGCTAAAGTGCCATGGTGTAATCTCACCTCACTGCAGCCTCAACCTCCTGGGCTCAAGCAATCCTCCCACCTCAGCCTCCTGAGTAGCCGCAATTACAGGCATGTGCCACCATGCCCCGCTAATTTTTTAAATTTACAGTAGAGATGGGGTTTCCCTATGTTGCCAGGCTGGTCTTGAACTCCTGGGCTCAAGCGATCTGCCTGCCTTGGCCTCCCAAAGTG
CCCAGCTACTCAGGAGGCTGAGGCAGGAGAATCGCTTGAACCTGGGAGGCAGAGGTTGCGGTGAGCTGAGATCGTGCCATTGCATTCCAGCCTGGCGGAGGTCGCACCACTGCACTGCAGCCTGGCGACAGAGGGAGACTCTGTCTCAAAAAAAAAAAAAATGAAAACCCTGCTTCAGGACATCTAGCTTAGTGGTGGAGATTTCTCCAGCCAGCTCCCACTTCCAACAGTTCTTCCAAGCAGCTCTCAGTTCATGGTACTGTAGCCTGCGTGGCTCCTG
CTGGTGCTCAGCTCTCCCCACACCTGCCAGCTTTATTTGGATTTCTGTCAGTTCTGAAGTATCAGCTACCTGAGGCTGCAGCATCAGCCAAGAAACCGTCTCTTTCAGACGCTTGCTGGCTTCAGGGCTGCAGCCCGGGGATCTTCTCTAGATAAAGCGCGGTGGAAACACACACAGACACATGACGATGCTGTCGACCCACATGCCTGAGCTCTGGGATTCCACGGCTGGAGCTCGGAACTGCGAAGGGGCAGAGACTGAGCGCAGGCAAAGGCGCACAGAGAGGACTACACAACACAAAGGATAATGTCCTCGCGATGGAGGAACCACTGTGGACAGTCAGGAAG
TAACATTCTTAGCAGCAGAGGCAAATGGTTTTCTGTACTGAACTTGGCCATGAACTCAATGCAGAGTTATGCCATGGTTAATATGTCCAGAGTGCTGCAGACATACTGGTCAAGTTATTGGGTTATCTCTCTTTTGCTACAAGATCATTTGCTGATATTTTACCACTAATAACTCATAGATATTTAAAGTTGCAATTGGAAAGGAAAGAATGACATTTCAGGCCGGTTTACACTGCCAGTTGATGCAGCTGCAGGACAAA
ATGTTAAAGACCATTATCCTTCTCATTAATATTTATTAATCCTAAGGGTATTTGGCATATCAACTAAAGTTTCTGCCTTAAATAGTTTATATTCTAACGGAGGAAAGACTTAAGTGCATTTTGCTCTGTCGTATAGCATGTACTATGTTGGATCATCCCTCTTTAAAGGAAATTGTTTCTTAGTTTATCACTCTGTGATAAGCGTCTTGAATATAGGAGTCAAAGTTCAGAACTTGGTTCTATTTCTGACTTCACCACTAATTTGCCATAGGCTCTGGTGAATCC
CTAATGCCCAGATATCGACAAATGTCCACTAATATCAAGAACATTCATCTGGGCGCAGTGGCTCATGCCTGTAATCCCAGCACTTGGGAGGCCGAGGCAGGCAGATCACATGAGCCCAGGAGTTTGAGGCCAGTCTGGCCAACATGGAGAAACTGCATCTCTACTAAAAATACAAAAAATTAGCCAGGCATGATCCCAGCTACTTGGCAGGCTGAGACATGAGAATCACTTGAACCTGGGAGGTGGAAGTTGCAGCGAATTGAGATCAGGCC
AAGTTCTTAAGCAATTGAGAATTTCTGGCCAGTGCACACCCTTGTGTTATTCAAATGCTTCTGGACTGGACTCAGCCTCCAATAGCCTGCCCAGGTGTTGGTAAAGGGTCCCCAGCTAGCCTGTTGCAAAATTTCCCTTCTTTTTCTATCTGCGATCACTATGTCTCTTATTTTCTCTGTGTGTCAAATGTGAGGGAATTTTTGCAGCCCAGGGAAGTAATCCTGTTGGGGAAGATCAGGAAATGCTGTAGTAACCATG
CAGCCAAATTTTAGTCCTGATACTGTCCCATCGGCAGGAAAATCGCCATTAGGTCCTTAAGTCCCTTTAAGGCACCTATTCTGTCTCCAATTAAAACAGTACTTAATTAGTAAGGGGATTTTAAGTCTGGAAGTTAACCTGAACCATTTTCTAAGGGTAAATGCCCTAGTGCGGGCCATAATAGTAGCCAATCCAGCACATTCCCTCCGTTAAAGAAGCCTTGCCTTTTACATAGTTTTTCCCAAGATCCATTTTCCAG
TTCTCCATGAAAGTTATTACCAAATGTTTCTGTTTGGTTTCATAAATAACTACGGCATTGTATTTGAAGGGTTAATTCCCCAGAGTGAGACTTTGAGGCAAAAAGATATCTGGAAGCTGTTAGTTCAAAAGTCACACTTGGGGCCTTGAACAAATAGATGTCTACTGTGAAATACATGGCAGGAAGAGGGGCTGAGTTGGCAAACCCAGCTCTGGGCATCAGATATGTCATTTCTCCTCTTTGGGCCTCTGT
TCCTGCTGGCCAAACACGTTATGACCTAGTAGGGTTTATCCCAGGAATTTAAAGATGACTCAAATCAGCAACTCTCTCAATGTATTCTACTTTATTAACATATTAAAGGAGAAAAAATAACTCAATGGACAAAAAAACTGTTTTTCTTTTTTTTTTTTCCCTAATTGAGTACGCATCCAGATTAGGAAAACAAAACAAAACAACAAAAAAAACTTTTAGTAAGGTATCTGTCACCTAACCACCATTAATCTCCCATTTTGACTAGTGGC
TACTTACGCCTCACATTTATTTGTATGTAGATGGTTGTTGACATAATAAAATACATGTAATTTCCTCTGTGTTTAAGAGCAGTTCTCCCTCACTGAGCTGGGAGTTTCCTTAAGAAACCTGGCTCTTAATTATATAGAGAGAGACTGGGCGCGGTGGCTCTAATTATATATAGAGACACCCAGCGCGGTGGCTCACACCTGTAATCCCAGCACTTTGGGAGGCCGAGGTGGGTGGATCGCCTGAGGTCAGGAGTTCGAGA
AACCACCCAAGGTCGTATACACCAAGGAAGAGGCAATGCTGGCATTCAGACCCAGGCCAGTAAACCCAAAGCCCCATGCCCTTGACCCACCACAACAATCTGGGATTCTGAGGGGCTTGAGTCAGGTGACACCCCAGATCTAAGCATCTGAAGGTCCCTAACTGTGGAGCCTTTCATGAGAACAAGCCACTGGAGGGTAAGCACACGTCGCTCTTCTCAAGGGAGGGTGTACTAAAGGAGCCTCATCTCACTCCCCCTGTGCC
CCCATGCTGAAGATGCTGAGGCTAGTTCCAGTGCCCGCATTGTGAAGATCTCCGAATCCCACCTCTCTGTTCCTCCCCAGCCAGATGGCTCCATTTCACACACAATACACTGAGGCCCAGAGAGTGGGGAGACAGGCCAGGGAGGCCACCTGGAGCCTGGCACAGTGGCCTCATTTATTATGCTGCTCTGCTGCTCACAGGGGAAGCCCGTCCCCCAAAGTCCTCTTCCTCATCCTGGTGAGTATCTTGTCCCTGGATTGCTTGTC
TGGACCTGGGTAGACCCCAGCTGGGGTGGGACCCTCACTCTCCTCCCACACCCGATCCTGCCAGAGCTGTCTGGAGGACATTCCCATTCCCATCTCTCCCTCTTTCCTTTAGGTGCCTGTGGAATCCCAGCCTTCCATGATGGAAGCAGAAATAGCCGCATCCTCCTTTTGCAGCCTCCCTGGCAATAGAAGGAGCAGGTGTGCACAGGGTTTATGCTCAGCAAGCCGAAGCTACTGCCTTGGATATCGGGTCAAGTGTTAGGGAAACAAAGAGGGGGGCA
TCAAAATTAACAAGTTGTCCAGTGACCTGATTCTGGGATTGCCACGCTGAGAGGTCGCGTTGTCTTCAAGCAAATACAAGAAAGCAAGTCTCAAGGAAAGCAGGTTTTGTTTCTAGAACATCAGAGGGACCCAAGCATGTACCACATTAGGCTTTTTAAACCCACATTCTACCCAGGGCTAGGTCAGCGAAGAAGGGCTTTCAATACTGAGGAAGCTCTCGGCTCCTCATTAGTCACTGAGATGACATTG
ATTGAAGGTGGGTCTTTCAAGGTGGGGGCATGAGGTTGATCAGAATTTGGTAAAGATCGTGATGTGGTAATTAAGGATCAGTAAATGCCATGGATTTTGAAGAGTCCTGAGGAGTAAAAGGTTGTTCAGCGCTATCAGCGGGAAAGTTGAACAGTCTGGTTTTCTCAAGGGTTGTTTTCTGGGGAATTTCCTGAAACAAAAAACAGTTACTTGCAATTTTTATCTTTCTGGACGAGAGTTTCCTGGAATAGCTGACTTTTGTTGAAGACAGTGAATA
CAATTTATGTTCTTCTGCCGTGGCTTCAGCCGGTCTCTCCGTTCGGGGTCCCTGACTTCCCACAACAAACATGTTAACTCTCAATCTAATTTTTACAGTTTATTCTATTTAATTATAGCTATTGTCTTAACACAGATTTATTTGTAATTTCAACATAATGACCAGGAAAGAGGTAAAGAAATTGTTGTACGGATCCAAGTAGATACCATTTCAAGTTAGTCATTTCTTCATAACGATTGTTGTTT
AAGAACACAACATAGTGAAAGGTGTTTGTTTTTCTTTTACAAAACAAAACAAGTCTAAGATTGAAGGATTTGCTCTGTTGTTCCCATGTTCCTGGGACTAGAGTTGCTATTGCCTTTATTAGCGTTGGTCTATTTTAAAACAACAAAAAACCAAACCAAACCCTGGAGGTATATTTGATTAGCATGGAAGAGTTAAATGCCAGAGTTATCGTACAAAGAGAAATAAGAGACGCTGAGCATTATAAAG
TGATGCAGAATCCTAGCAGATTTCAACAGGACTGATTAAGTTTGCCTGTCTCCTAGTTACGGCTTTTCAACAGGGCTCTTCATTGCAAATACCGAGCCTTAAACCAAGGGGAAAGTAGAAGAACGACCAATAACCAATGCCTTTCACCATTCCCAAGCGAAGCCACAGAATGCTACTTCCTGTCACTGCACTGCACAGATATAAGTACCCCCATTGCTAATGGGGTGCTGGCGTGCGCAGCTCT
GCTACTTCAGAGGGCTGATGGAGGATTAAAAGGTGCTACGACATATAAAGCACATGGCCCACTGCCTGGCACATAGCAAGCATTCAATAAATGCCAGCTGTTATTATTTTCTCATCTGATACCTACAGCAGCCTTGGGAGATAGGCAGGGCAGGTGTTATTAACCCTTCTATACCCCTGGGAAGGCTGAGTTTCAGAAATGTTAAATGACTTGATCTGAGGTCACAGAGCCAGTGAATGGCAGTCAGGACCCCAGGTGGTCTGACTCTGAGTTCAGTGCTCCTTCTCCCTCTGAGTGGCCTCTG
ATGTTACAGGTGGGTGTGAGCGTGTGGCGCGTTGGAATGGGCATGTGTGTGCTTGGTGGGTTTGAGGGCCCCCACACTGAGCCAGGTTTCTGCCAAGAAAACTCTTCCAAGTTCCTGCCGGCAGCCTTGGAAGAGTTTGTGCATGACTGGGGATGGCAGCCTCTGTGGATGGCAGGCCCCCATCAACGCCAAGGACCTGATGCGTGCCAGGTTCAGGCTGGGCGATCCCCCTGTGCGGGGACCTCTAGGGCTCCAAAGATGAC
AGAGAGACGGGAAGAAGAGCAACAGCTAACGGCCCCCAAGCACAGGTAGCAGACAGCCTCTAAATGCTCCCAGCGGCTCACATTCACCTGATAACCTGGGGTTGGGGGAGCATTTGGGGGAAACTTGTGCAAGCCAGACCTCGGCCTCTGAAAACATTTACTCATCTTCAAAACATGCAGTCACTCAGATTCGGCGATTATCAAGATTTTGCCACACTTGCTTCATCTCTCCCTTTTTTTTCTCTTGCCT
GGAATTTCACATTCTATCTTGTGTGGCACTTGCCATTAATTACCTTCACACCCTCGTTTTCACTCCCTCACAATCATCCTCACCCCAACCCACTGCAAACTGTTTGGAGAAGAAGAGGAAAGGGTGTTTCATTGTCTTATACTGGAAGGATTATTGGGCCCAGACTTTTACCTAAAAGGCAAGCTAAATTTTAAACCAGCAGAAGAAAAGAATACACACCGGACTGCTCAGATTTTAAAAAGATAATGAGCTCTAGCCAGAAGAGCCCTCCTAAAGTTACAGGCACACCTGGGACAAGCATC
AGGAACCCGCAGAGCGGGAATCGGATGCGGGCTGCACTCCTCGTTAAAAGACCACCCGACTGGTCTGAAAACACGTTGCATGCGATTTAAAGAAGCGTGATTACGGGCCGGTGATAAGGCTTCGAATAAAGTGATGCCGGCTGGGCTCAGTGGCTCACACCTGTAATCCCAGCGCTCTGGGAGGCCAAGGTGGGCGGATCACGAGGTCAGGAGATTGAGACCAGCCTGGCCAACATGGTGAAACCACGTCTCTATTAAAAATACAAAAATTAGCTAGGCGTGGTG
AACAGACTTTAAGAAAGGAATGGAAAGTACACATTGTAAAAATGCAGTAGAGCCTGTAATGGTTCGGTCAATGCAAAATGTTGACTATAATCAATTACAGGAGGTAATGTATCCTGAATCATCAAAATTGGGAGAAGGAGTTCCAGAATTATTTGGGCCATCAGAGTTTAGACCAAGATGGCCACCAACCCCTTCTCCCGCGGTTCAGATGCCTGTGATGTCACAATCTCAAATGCCAATCCAGGCACAGTATCCGCAATACCAGCCAGTAGAAAATAAACCCAACCATCGGTA
TGTGCCCTGGCACCTCCAGGCACTTAGAAAGGAAGCTTCCTTCTGGGCATCTTTAACTTGGGATGGAGACAGGAGGATGGATAGTGATCCCAGGAGTGGGATACCCACCCGGTTCCAACCCATTCCAGCTCAGCTCAAAGTGTCCAGATCCCCAACTCTGTTCTGGGCACAGTGGGGTCAGGGAGGACACACAACCAAATGGGTGTAAGAGGAGACAGGCTTCTGTGTGCCATGTGACATGTGCCAGGCCCTACCTAGTGCTGCC
TTGCATTTGTTGTATCCGATTCTGCCTGACAGTATTTGCCACTTGATTGTCTAAACAGAGTTTTAACTGGTAGCAGGGTGAGCATTAATTATTCACATCTAGCAGCTGGCATAAATATGATTGTGTAGGCCCATGTATGTTAATGAGTCTTACAATAAAGCCTTTCGCTTGGAGATCTTCAGCCCTCCCTTCTTTTTGTACCATTTGTGAACTTCATTCTGGAATTGTGTGGCTTGGTAAGGTATAATGTTCTTTGCTTCTG
CAGGAGATCAAGACCATCCTGGCTAACACGATGAAACCCCGTCTGTACTAAAAATACAAAAAAAAATAGCCGGATGCGGTGGCCGGAGCCTGTAGTCCCAGCTACTTGGGAGGCTGGGGCAGGAGAATGGCGTGAAACCGGGAGGCGGAGGTTGCGGTGGGCCGAGATCATGCCACTGCACTCCAGCCTGGGGGACAAGCAAGACTCTGTCTCAAAAAAAAAAAAAAAAGAAAAAAAAAGAAAAAAAAAGAAAAACACTTTTGGTCCTGGTCTCTCCCCAGCAATCTTTTT
ATTGTCCTGGGACTACGTGTGTGCATGGGCTTGTGTGTGCTTGTGTGTGCCTGTGTATGTGTGCCTGGGCTTGCCCGTGTCTATATGTGTGCTGTGCATAGATGTATGTGTACGAATGGGCCCGTGTGTGTCTGTGTGTACATGTCTGTGTTTGTGGGCCTATGTGTGTGCATGTGCATGTGTGTGTGTTTGGGGGGAGGGGTTACACCAAGATTCTGGAAAGACTGGAAGACAGAGCAAGCCTCAGTATCTCTGTATGTCTCTAT
ATGTACTGTGTGCAGCTACAGTGGGCTTGCGCTCCCAGCCCCGCTCACCTCAGTCAGGTCTCCATAGGGGAGGTTGCTCAGGTCCTTCTGGAGGCCACAGACGCGGACTGTGTGCTGATACCTGTTGGTGCAAAGCTCAGAAGTAGCTGGGTGAGAAAGACCCCAAGCACTGCTGCCCTGGGCTGCTTCCACAGGCGCTGCTGGTGTTGCTGGGGCAAGGCCAGGGGTGGCGGCTGCTATGTCCAAGGCTCCCTGGCCAGTCGCTCTGCCTTCAATGACCCAAGGGTAGCGTCCCAGTGACCACTGGCCCCT
TGTCTAATATTAATATCTCATAAAATCATCGCCACAGGGTAGCCATGAGTTTCACCATTTTACTGATGAAGAAACTTAAGCTCAGAGAAATGAAGTCACTTGTCCAAATTAATACACTAGGAAATGGAGGCACTGGGATTGAACGGTAGTCTAATTGCAGACGTTTTACTCTGGGACTGATGATGAACAATGATTAGAATACCCTAGCATACACACACACTCACACATGCGCGCGCGCACACAAAC
AAAACTTAAAAGTAGTATTTTCCCTGACAAGATGAAATTTCTTGTCTTTTAAATCAAATCAGCTAATATCTATCTTCATCAATGTTTTTATTATACGTGGAGGCTTAAGACAGAAGGACCCACTTTCTAAATAGGGCCATCTTTTCCAGTTTCATTCTTTATTTAGGGGAAGGAGAAAAACTCATGAGTTTATTTTATGGAAAGCATTGCACTGTTCTCTGTGTATCAGCCTCC
TTCAGGTCAGAGCAAAGCTGCAAAATTCCAAGTAAAGCTTCCAAACAAGTAAGTGGATGTGGCTGAGACCTTCACAAGGACCTCAGGGAGGATGTCATTCCAACTTGACCAGGGCACCAGCAATGGATGAGGGCTGCAGCCTGACAGCACCCGAATGTGAAGATTCAGCCACTTGTACCGCATCCTGGGCCTCACTGCTCCAAATTCCCACCAAGGTGGGCCTGAGCCAACCTCCATCAGGTTG
TCATATTTTAGTTTCCAAAAACCCTAAGACAAAGACTTAGGGGGCACATTATTTATATGCATAAAGCAGGGAGTAGGGACAGAAAAAGGATAATAAAGCTAAAAAAAAGGTGTGTTATTGAGTGGTTGGCACTGTGGGCAACTGATGCTCAGTCCCTCTGAGGACCCTGAGAGTTCCTCAGAACACCCCTCAGAATTGTCCCATCAGCAGAGGAGAGGCTGTGTCTTCACTGACTGAGGGTTTC
GGTTGAAAAAATTAAAAATAAAGTAAAACTTTACTATTCTCTAAATACAGTAAGGCTGAGATGAAATACATTGTGAATATGCATTCATATAGAAGAGGTAGTAACTGGTATATCAGATAATTAACTGGTATATAAGATAATTCACTGGTAAGTCTTGGTGCAATGAAGAAAGTAAAAATTCCATAATGACTTCCCAGATATACTTACTTCTAAAAAGGCACGTATTTTTTTGGATAATGGATAACAATTGACATGATCGTGATTATAGCCACCAATGATTGAGCTCTTATGTGTCAGGCACTGTGTAAACACTTTACTGGCATTTTTCTCATGTAATCTTCATAAATCCCTTTTAGATAGATTCTATAGTTAGCACCATTTTACAGACCAGGAAGCAAGAACTTAGAGAAGTTAAATCCTTCATACAAGGTCA
AGCCACAGGAAACTATACACCTGGTGACAGAGAGGAGGAGCAGAAGCAAGGGCAGCAGCAGTGATAATCAAGTTGAAGTGACGTTTCATAGAAATCCCTGGAGCAGGAGGAACCATCTCATCCCACCCTACAACCTCTGGGCTTTACTCCAGCTGCATGGGAAGGAATCCATTTTCTATTTCTTTTTTACATACAGGAGCTATTATCCAGGAGGGACCCTAAGAACTGGATGTAGGACAAAATGCCATCA
TAAGCTATTGACAGCCACTACTGCAGCCTCAGGAGACATTTTTGTAACCCTTGTGGATGCCATGGAAGGGATGCATATGAGGTGAGACAACATGAAGCCAAGTGGGTGACTGGACCCTCCAGCCCTGGTGGCCAGCATCACTGCCTCAATCCATTATTGGACTGGAGATGGTAATCTTGCCACTAACACAATAGACTCAAAAGTTAAACCTCATCTGAGTGCCACAGAGAATAAAATGGCCTACTGGGA
TGCCAGTCTTAAGGCATGAGTGATTGAATTTAATCAGCTGAAATTGGTTGCGGGGGTGGGTGGAGAAGGTTTTTCAAAGCAAGACGATCTGCTTTTCAATATGTCAGGCTTGGTCATTTGAGAAGCCACAGGATTCTGGTCTGCTGTGGTCTTTGATTTAGAATAGGAAAAAAACGCCAAAAACCAAGCAGGGGATTTTGTCTTCTGACTTTATTCATAGCCCATGGGGCAGAGTTGAAGAGAGAACATACTGTTTTTCTTCTGTATCTC
AGCGCTGAACACGAGAGGTAGAGGCAAGGAAGGGCTCCAAGGGCAGTGCCAGGGAGCGCTGATGCTCTGGAAGGAAAGAGAAGATGGGCTGGATGTTGGTCTTGTTGCCAGAGACACTGAATGGAAAGACTGTGTAGGAGTCAGTATGTTTGGAGCTCAGATATCTGGGTTTCGGATGTACCTTAGGGAGCCAGCAGCTTAGCCATGGTCATTTATCCCCAGGGCTGGCTTGGAGAGAGAAACAGC
CTGTACCTGGCCCCAATGCTGTCTTATTAAGTACTTTTGGGCTCTTGTTGATATGATCATAGGATTGTTATTAATCAGCAAATAGCCATTGTCCAAATCTCATAAAGGAAAAAACACATTTGAGTAAACTTACAACTCTGGCTCACAGTGGAACAGCATGGGCTGTATGGTGGTTTTCCTTCTGTGACCCTGACCCTCGTGGGGAATTTGGAAACACATGGGCCACACACTTTGTGGGGCTGGGGACTCCCAACACCCCTGCGGGAGTGACTCCAGGGAGGAGAAAGGAGGGGTCAGTATGGATTATTC
CCTTAAATAAAACTTATACTGGCCCCTTGAAAGCCAGGCTTTCCACCCCACCATACCCCCACCCCACCTCTCTCTCTCTGTCGCTCGCTCGCTGTTTCTCTCTCTCTCTCTCACACACACACAAACAATATTACATGCAATGAAAACCATTTGCACATTAACAAATAGGTACACTGTTACAGTGACACTTTTCACTTTTAGTAATGGATTTAGATTCTTTAATAATGAATTCTAATACCTTAAAGGTTAAGGCCTGAATGC
GTCAGTTGAGGATGGGAAGGTGCCAAACAAAACATCACCTTGGGAATATTCTGCCGTTTCCCTCTCTCACTCCCTCTTCTCTATCCCTAAAACATAAGTGAAGCTGACAATTGTCGCATAAATTTGGTTATCTCAGCAGAATCCCACTTTTCAGATCAATGCATACAAGAAGAGGGCTAGGGAAAGGACAGAAGCCATACCCAATGGCGTGCCTGAGCTAGGTGTCCAGTTTCATGTTTGTTTACTAACCCACAGTCACGGTAATCCACCAACGCTCTCTGGCGTTGGGGGGATTCCTGCACTGTTCTCCCAGG
TCTTGGCCAGGTGGACTGGGATGTCTACATGCAGGACGGAGCAGCCCCTGGACGTGTGCAACAGACCAGGCTTGGGAAGAGTAAAGCTGGACCTGAGACCTACTAGCTCCACGTCTTCATGTCTGACATGGAATTCCAAGGAGCCTGTGAATTTTAATCTGAATATGGGCTTCCAGGTCATTATGAAGGTAAGATGATAGGGCATCTTTTTTTTCAATAATTTGCTAGATTGATTTATAATCTTCAAATATGT
AAAAACCAGAGAACACAACTTGTTAACACCTGGAATAGCTGAAAATCAGACATAACCCGGTTAGTGATTGCCATCCTTCCTGTCGTCCTCTGCTCAGTCTCCCCATTCTCAGACAGAGGCAGGCTAAAGTTCTTACCTTCAACAGGTCAGGGAAGGGAGAGTAAAGTGCATGTGACCCTGTCTTAGGAAGCAGGAAGACAGAGGGAGGGTCTCCGGGTCCCCATTATTTTCCCGGCCTATTATCCTCAGATCAAGTCA
GGGCCATTGTCTTCCCCCTCTGCTAGAGGCAGAAGCTGACATATGCCATGGTGTTCACTAAGCAAATGGGAGTCAACATGATGCATATCAACTTGAACAGGAATACCCGTGGGGGCATGCAGAATATGCCATCAGGAGTCAACAAAAAACATTGTGTATATTTCCAGTTTTGCCTTTCCCATTTCACACTGTCTCAAAATTTAGGCCCTAAAGATAAAGCATCTCATTAGGCAGAGTACTATAAAGAAAGTATATTAAAGATGGTCCAGT
CCAGACTTGGATGCCCAGTGGTACAATCATAACCAACTTCACTGAAGCCTCAACCTCTTAGGTTTGAGCAATTCACCAACCTCAGCCTGTTGAGTAGCTAACACTCCAGGTGTGTGCCACCACCCAGCTAATTTTTTTTTCTTTTTTTTCTTTTTTTTTTTTTTTTTTTTTGGTGGAAACAGAGTCTCACTATATTGCCCAGGCTGGTCTCCAACTCCTGGCCTCAAGTGATCCTCCCACTTCAGCCTCCCAGTGTTCTGGGATTACAGGCATGAGGCACTGTGCCTG
TTTGTATTTTTAGTAGAGACGGGGTTTTGCCATGTTAGCCAGGCTGGTCTCGAACTCCTGACCTCAAGTAATCCACCTGCCTTGGCTTCCCAAAGTGGTGGGATTACAGGCGTGAGCCACCGCGCCTGGCCCAAGAAGTTTCTTGAGTGAGCAAGGTTTCTCCTGGGTGATACTGGCCTTAATGTCACCATGCAGCCCAAGGCTTATGGATTTGCATGTTTTCCTGGAAGGAGACTTGAGCATTTATGAAAATTGTTCAGGTCCCTA
CTTGGAGGGAACTGGGACAACCTCAGCTGACAAGCCTTTGATTTGGATGTCATGGGTGAGTGCAACTTAAGAAAGACATATATTTTCATCGTGCTGATGCTTTTTTTTTTTTTTAAGCCACTAGTGAATTTATAAGAAGCACAGGCTGTAAACCAACCAAGCATGTCTACCAAGACTCCCAGAATCAAATAGGTTTGCAGGAGCAGGGTGATATTTGGTCACCTGTCAGGTACTCTGGGAAGACTCCTCTACCACAAAATAAGACTAGTTGTT
GCTAAATTTAACTAGTTTTGTGATTTTGAGCAAGTCACTTTACCTTTTTGAGACTTAATCTGCTTGCCTATAAAATGGGTACATCTACCTTACAAGGATAGGATTCAGATAATTGATGCAAAAGCAAACTGTAAACCTTAGGTTACTGGACAAATCAATATTATTATTTATGTTAGTTTGGGACCTATAGAAGGAGATCTTGGAAAATTGTAGGGCTGGGAGCCAGAGGCCATGGAAGATAGGGAAGGAGGTG
ATGGTGGGATTGGGATTTGAAACAAAGATTGTACTCTTAACTAAGAAGCTATGTCTCCTCGAGTCACCCACCTTGCAGCATCTTGGGGCTGGTGGGTGCCGCCTGCCTTCCTGTTCTCTTCTGTCTGTTTTTTTCTCCCCCTTAGTTGACCATGATCTGAAAGTCAAGTGTATATATGTTGTCTTCATCAAATACCATTTTGTTTGCTTTGTTACTCATTATTTAAAGTGTGTGTATTTAACATTTTCCCGTTCTCATTCCTAA
TTATCCTTAACCTCAGAGCTTCTACTCTGAGAAGAATACATTTACTTACTGGCCTCTCCTCACAGATGTGTGCTAAATTTGTCTGTGACACTTCAATTCCAGTTTCTGCTGCTAAAACATAATACAGCAAAGCTTCATGCCTAAAAATAGATGATTAATAATAAATTTCATATAGTGGCTCTTACTAATATTCACAGAGAGCTTTACATTCAAACATAAGAGGGCACAAAATAAGCAGTTTTTTTAAAAA
CTGCACATGCAGCGAATGGCTGACCAGGGAGAGAGGGGCCTTAGGATCCATGAGGAGAGAGAGGCCCTGAGTGAAGAAGACAGGAGAATGCATACACATTTTTGTTGGGGTTGACTACTTCATTATGGGGGTGCTGCGAGACATGAGGAAGGCTGAACTGGCACCTGCTGCAGCTGTGGCTAAGGCCGTGGGGCAGGCCTCAGATGTCTTGAGCAGCCACCAGCCTGGGTCAGTGCCCTCTCTTCCTCTCTTTGAAGAGCTAGACTTGTATCCTT
GACTCAGAAAGGATTGGCTGGTTATCAGGATCTGAGATTTGCTTTTGCCCTACTGGAGCTAATAAGCTGACCTGTTATGGTTTCATGGATGCTGGCAGAAGACATCCATGGGTTGAAGGAAAAGGATTTTATTACTGAAGGCACAGAAAGCAGTAGGAATATCGTGTTGGGGTCACTTCCCTGTGCCCTTCAATTCCCACAGGAACAAGACAGAGGATCCCAGGTGGAAATCCACGGAGCTTGGGAAATCCACTGCTTTTATAGTAAGTGGTAGGCTAT
TGCTTGGGTCCCTGGGCTATGGGCCGCATGATGGGGGCTGAGAGAAGCTGTTTTCCCTGCCCCTGGCAAAGGAAAGGGGTTGAGAAGAACCCAGGGCTATGAGAATCTGGAGCAGCCAGTGGAAAATGCACAGAATGAAGTCAAGATTCTAGTCCCACCTCTGCTGCCACTCTTGGTCTCAGGTTGATTATTAGTAAAGTGAACTGCTTCCCTCGGCTCTACAACTTGACCCTCCGTAGTGCAGCACCCTCCTTGGT
GAACTCAGATGTCAGTGCCAGGAGGGCCCAGAAGTCTATGGAGGACCACAGAGGGCACCTGATGGGGAAACAGGCCCAGAGAAGCAGGTCCTCATCAGAGTCACAAAGCTAGCTGGGCCCGACCCAGGCATCCTGCCTCCCAAGCAGGAACCCAGGCCTCCACTGCCCGTCCGGGAGTCACAGGAAGGGCCTGAGAGGGGACCTGGCCAGGGCCCTGCTTCTTCCCTTTGTTCACCCACTTCCAACCCCAGAGACAGACAGACAGACTT
CCTCTAGTGCTGGGAATCAGTCACCGTGCTGTCCTCTTGGAGTCTTGTGGCCCAACAAGAGAAAGCTGTCCCGACATTGCCCCTCCAAAGTGCAAGACCTCCGGTGAGTCTCCCTGTCACGCCTGGCCTATGGAGAGTCAGCCCCCGCCATCCCTCCCGCCCCCCACCAAGCATGGGAGTGCTGTGCAGGCAGCTGTGTGGCCTGACACTCTCTACCAGTCCTGCTGTCCCTTGGCTGAGAATCAAACCCATTTCTGGATGACGGGGAAGTGTGTCCTCTGCTGGCTGTGTTC
TCTTAAAGGAGAAGGCTTTTGAGGTTTTGAATTTGGCAGGAAAGTCATAAGTACTAACCTGAATGCCAGATACTGAACTAAATGCTTTATAAACATTATCATAAATAATCTTCACAACAACCCTGGAAGGTAGGCACCTATTTTTCATCTCCACCCTCTAGAAAAGGAAATCAAGGCTCATGGGGTTGGGGGGCGGTTATATAGAAGTCAAGGTTAAGCTAAAAGGCCAACAGTTCCCTGTTAGTTGATGGCTTAGCTTGGGTTTAAAACCAGCTCAACCTGACTCAAGCTGACTCAGGTCCTATGCTTTAACAAGCCATACAGTCTCTTTAGGACATTGGGATGC
GCCTCACCAGAATGTTGTCACTGGGATCCCAAAAGCCGTATCTGCTGCGGAACTATGTTGCCCCTGGGGACACATCTCTGAGAGTTGCTGCTTGCCCTAGCCACTTACATTATTCAGTTCCTTAACAATATCTGTCTCTATACTGTGTCGAGGGTATTTTTCTGAAGAATATATTTTTCAATACAGTCTTATTATTTTTAATTATTTCACATAATATCTGTGCTCTCTATTTAACTTTTTTAAGATAACTTTG
CCAACTGCCATTCCTTGACATTCATCCACATACAAAAAAAGGGCTTTTTTACATTTGGCAACCCTAGTGCCGGGGCCTGGATGAGAGCTTCCTTTATATCCTTGAAGGCCTTTTCCTGTTTCTTTTGCCATAGGAGGGGCTCTCTTTCCTTTCCTTTTATAGCCTCATACAAGGGCCTTGCTGTAAGGGAGAAGTTTGGAATACAGATTCGGCAGAATCCTGCCACGCCTAGAAATTCCCTGGCCTTGTAACTGGGGTGGGCAGTGCACATACAGCCTCCTTGCGTGCACTTAAGCCTGCGCTGGCCTT
AAAGGAAAAACAGAAATAATGTTTTAAGTTGTTACGTGTGTTTAAAAAATGTTAAAAAGGTTAAAAATGTTATACGTTATATGTGTTTTTAAAATGTTGAATGCTACTGAAGCACCTTTGCAATGCGCCCTAATATTCTGAAGTAGAAGGATGCTCGGCCACTGTTTTGGGAGCAAGTTATGAGGAACAGAAAACTACTAGTCTTTTGGCCCAGATGTTTTATTATCGGCTAATGCATAGATTCTTACACAGTGCAGGGGGAAAAAATCAAGGTTTGTGATA
ATTTTTCCATGACAACGTGATGCTGGTATTGATGCTTAGTAAGCAGCCTAAGAGACCGCCCCCTTGTAGATGCCAGCATGGAATGAGAGAATTTAGTTGTGTCTGAGGCATGTATGTTTTTATGTCTGGAATTGTCTTTGTGTATGTGTGTATGTTTATTTTTAAAAAGAGAGAAGTAATGGAAAACACCTATTTGACAGTGTATGTCCTGGCAAGCTGATTAGCCACCATTATTAAGACATTCTTCTGAG
GGATTGCTAGATCATATGTTAGTTTTATTTTTAGCTTTTTGAGGAACCACCATACTGGTTTCCGTAATGGCTGTGCTAATTTGCATTCTCACCAGCAGTGTGTAAGGGTTCCCATTTCTCCACATCTTTGTCAACACTTATCTTTTGATTTTTTGATAGTAGCCACTCTGACTGGAGTGAGGTGATGTCTCACTGCAGTTTTGATTTGCATTTCCCTGATGAGTGATGTTGGGCACCTGTTCATATAGCACCCGGTGCCTTATTTTGTACATTTGGTGAGGTCTTGGTTCCCTGAATATTATTATTGATACTTGTGG
GCAATCCCAGCTACTTGGGAAGACTGAGGCAGGAGAATCGATTGAACCTGGGAGGCGGAGGTTGCGGTGAGCTGAGATCGCGCCATTGCACTCCAGCCTGGGCAACAAGAGCAAAACTCCGTCTCAAAAAAAAAAAAAAGAAAGAAAGAAAGAAAGAAAACAATTCTAACAGTGTTTTAGTGGAGTTTGGCCTTCTTTCAAGCCTACTGTGCTAGGGTGCTGGCGGTCAGTCATGCTAGGATTAATGGGAAGGTGAAGGCTGTTTCTGATACAG
CAGCGTTTTATTCTTAGACAATGTTCTTTTGCTTTATATCAAAATCCTAGGATATTTTATTTATATCCCAAATTTCTGCTACCACATATATATGTTGATGATTTCCAAAACTTTAACTCTCTGGACCCACATTTCTGAATTCTATTAGTTGTCATCACCATTTGAATGATACACAGGCACCTCAAACTCACTGTCTAAAATGGAAATTATAATTTTTACTTCCAGTAATTATGAATTCTCCTT
CGGGCTGACGTGGATCCCCTAAGCACAGCTGGGGGAGGCGCTTTTGTAAACAGCTAGCATGCCTCTGTTCTTGTCGCATTTGAATTTGCTATTACAGATGACATCATTTCTGTTCCTTTCCGGAGCAATATCAAGACCCCAAATTTGTTGAGGTGGGGCAAAACTGTTACTTCACGTGACTAAAGACGTTTATATTGCTGTCCCAACCAGGACTCCAAAGGAGGTGGCTGTCCACTTGAATCCAAACCAGGGGACCCATGTTGGGCTTGCGCGCTTCTCGCCAGGACACGGCCCAGAGGGTAGGTC
ACCTGCTCAGCAAGTCTCCACAAAAAAATAGCATAAGTCCAAGAAGGAAAACAAGAAAGAGTTTGGGATCAAATCCTGAAATAAATAAAGATTTTTGCTTAATAAGGGAACAAAACTGCTTAAGGTATTATAGAATAAAAGACAACGTTGGCACTATTGGTCAGCTACAGTAAAAATAAATGCAAACAGCCCACCTAAAAAGCATTTAAATTTCACCTAAAGCCTGGGCACCCTTCCAATGTATAATTAGGTCT
GACACTGTCTTTGTCTGCATGTGCCGGGTACACAAAGGTGCCACTCCGGTGTTTTCTGAAAGTAGCTGGTGAAGCCTTCCCGTAGTTGTGCCTTGTCTTTGTTTTACAATCCAAGTTCACCTTCAAAATACAGCGCCTCACTTGGCATGTCCAATGCCAACATGATAGATATTCGGAGGATTAAATAATGTTAGGTTAATCATCAATATGTTCACAATTGGTCCAAGGAGGTGAAAGACATTTTCTAATTAGCCCAAGCCTTTTAGAAAGATGACTCAGGGCTGAATTAT
CATTTCTCCACTTGCTTCTCTAGCTTTTGCTTTGGGCAGTGGTGGTATAACCTGGAGCCACAGTGCAAGCCGGTCCTGAAGCTCCAATTGCTGCTCTCCATTTCTTCTCTTCAGCTGGGTGCACACTCATACAGAGGACCCTGCTGGGCTGGCCAACTACTGAGCCACTTGCCTGAGCTTTGTCTTGTGCAGTCTCGTCACACAAAGTTATGCTAGGTTCCTGCAAAGTAGGTCCCTCCGGCTCCTAATCCCAACAGTGCCTCGAACAGAACCCGTGACTCCT
AGTATGTTTTTAAAGACCCATATTTCACTAAGCAGTGTACTTGTTGAAACTGATGTGAGTGACTTTATGTTTCCACATGTGATAGAGCATCAGATACTGGAGTTTGCCAGGAGTAGAATGGTTGGATTCAGAAATGTTTAGCTGACTCATTGCAGGAAGTTACACTGTAAAAAAGTGAATCAAGGCAGGGAAGACAGATTTAAGTACCATGCAGCTCAAAATGACAATTACATTGTCATTTTCATTGTGAATACT
CACAACCCTAGGCTCCTTTGACTCACCTAGTTCTCTTTCCTCATCATTCATGGGCCATTGCATTACAGATACTTTACTGTGGTAGTCTTCAAATTGGGATACATATATATCTGGGGGTACACAAATTTCAGGGAGTATGTAGGCAAGATAGTTTTTGTTGTTGTTTGTTAAAATTTGCCTTATTTAGGTATGACTTATGTAAATAAAATTCACAAATTTGAAGTGTACAGTTCTGTGACTTTTGACAAA
GTGGTGTGGTTCACTCATTTCTATCCTTGATCTTGTGCATATTCTTTGGTTTTTGTTTGCTGCTTCAGTGGTAAACCAAAGTGAAAGCAAACCTAAAACAAATCAGAGTAATTATTCTTGCCAATGTTGAAGCTTAAACAGGCCTTTATGGTCTGTCTTAGCTAATTGTATAACACTGTTTTTAAAAATGATCATTTCTCCCCTTTGGTTTGTAATGTAAACTTTAATTATCCCTCCTCCCCCCAGAAAT
ATAATAATGGCTATATGGTATTACCTTGGTATTATATAGAACTTTCAAAAAGTACTCAAACCTCTTTTTGATGTTTATAAGAATTCTGGAAGTTGCTAGGAATAGAGGTTTTCTCCATTTTACAAAGGAGAGCACAGTAACAACAATAAAAATACCAGTATTAACAGGCAACAAAAATTAAGCACTTGCTATGTGGCAGTTACTATGCTAGGGGCTTCACATGAATTCTCTCCTTTAATCTTCACATCAACCATGTGAGATAGGCACCATTTTATCTCCATTTTACAGATGAAAATTTAAGGATGAGGGGGAC
TGGGGAACTAAGAGGTCATCTCTGCATTCGAATCAGGGACTTGCCCAACAGAGGTGTGCCTCCCAAGCATTAGAACCTGAAATTCTCCCAATTGGTAAAAAGAGGAGAATTCCATGTGAAGTCTGTAGACCCCCAGTGACTCATTTGATCTGATGGGTCAAAGTAGGTTAGATCATTTGAGCTTATCTTCCTGTGAGGGGGAAGCCTTTGGAGTCCAGGATGAGGTGTCTGAGCCCGAGGACATGGCTAGTAACTGACCCTGAATTCCATGC
ACTCCCAAATAGGAGACTGGAGGGCCTCGGAAACAAGCTCTGTCTTCTGCTGCTGTTCTCCGCCCTTCTTGCTCTTTAAGGCAGCTCTTAGAAACTGGAAGCCCTCCTCCCCAAGCCAGCCCTAAAGCTAGGAACATTACTCTCCCCTTCCCTTTCTGTGTAACAGCTGACCGTAAAGAAATTCTGACTTGCCTTGATAAACAGGTCATCAAATGCTCACTCCAGAGGGGTCCTGCTCCCTACCCAGAAAGAAGGAATGCTGTAGAGACCAA
TTGATTAAGATGAAACATTCTGTAAATGCACACACATCCAAGAAAGATAAGACACCAGAGAGAGAGGAATGAAATGATGATGGGGTCAGTGTGGAATTTTAGGACTCCAGAAGATTGGGTTGTTTACCTAGTGTGGGATTGAGGGCCAGAGAGGGGGGCCTTGCTGGAGGCACACAGCTGGTAAAAGGCAACACTTATGCTGGAACCCCACCTCTCCCGACTCCCCTTTAGTGCTCTTTCTCATGTGACAGAGTGACATGTATATTCAGA
GCTTCTTAGTGATGTTTCTGGGAAGAAAGAATGGACAAGTGAGTGGCCTCTTGGCCTGATAAGTACTTTGCACTAAAAGAGATAGGAAGGCCTCAGAAGCAGTATCAGAAACAGTCAGTCTCTGACCTTCTGTTCTTCTGTCTCCTGTTTGTTCTTTCCAAGACAGGTCACAGAAACTAGACTTCCTCTTCCTCAAGGCAAGTCATAGAAACTAGAAGCCCTCTTCCCCAAGGCCAGCTGTAA
AGAAATCTTTCTAATCACAGAAGGTACAAGCCCAGCCACTGCTGAGGCCGAATGTGATCTCATGCCAGAGGACCAATATGCAATCTGATTTTGCAACCTCAGGAATAAGGAGTTGGATTTGGGCAAGAATTTGTTGGACTATTTCAGATTTTTAGGGGTTTTTCTCCCCTCCTTCATGAATATTTCAGCCTAATCAAAAAAATCTCAAACCTCACAATATTTTTAAAGCAATAAGTCAAATCAAATAAATG
TAGCTTTATTATAAATTTCCCTTTGCCTGGTACATTTTAAAAAATATTTATTTTAGGAATATAACTCTTTATGAACAGACTTTGAAAATCAGTACTATATGTATGTAACTTAATTTTGCTTCAGAATGACGAATTGGTTAAAAGGGAGAATATCCTTTGGAACAGGTTGCCCCACTTGGAAATAAAAAGAAAATTGTGAAATATCTGCATAAACCCCATCCCCAGGTCCCCATCATTTGCCACCCAGTGTTGGAACCGTGTGGGAGTATTCTTGGACCTGGATGTGGGTGTGTGTATGGTCGGACGTG
TGGTCCCAACATGATGAACCCAAGTTGCAGCCTGCTTCACCAACAGCTGACAAAAGTAGCCTTAGGCTCTGAATAAATTTCAGTGGCAGGAAGGCTATCACAACTGCAGTCCTTGACTGAGCCCTGGTGATGCACTGGTCTGGGGCTTTTGGTTTGACACACTGTGACATCAGCTGCAGAGGCCACAGACTATCCACTTCACCCCTCCCCCAACCTCAGGCAGTATAGCATGGATAAAGACTCTTTCCAC
CTTTACAGTGCATAAGGGCCTTTCATATCCTTCTCCTCCAATCAGAAGAGAGGAAGGGAAAAAAGAGAAAAGAGAGAAGGGAAAGATCCCCGAAAGGAAAGAATTGAAAAATCGAGTCAAGCTCACAGACATATGTTATGGGACAAAGACAAATATAGAAAAGCTTAGAGAGAGAGAAAGAAAATGAGGGGGACGAAAGTAAGAAAGAGACAAATTTTAAAAAGTTTTTAAAAAGAGAGAAAAAAAGAGAAAATATTCACGGCAAGCCCAGCCCAGGAGAGGGATAG
TGCTGCCCAAAGAGAAGGACCCAGTCCTGGAAGGATTCACCACCTGCTAACTAAAGACCCCTGGGGGCTTGAATAAATACCAGTGGTAGCTGGGCAGTAGTTACCATGGGCCTTGAGCAAGACTCAGTACTGGCTTCAGATGTGACCCAGGATAGTCCTGGCTGTACTGGCCTTAGAAGTGTCTGCGTCACCCCTCCCCCAACTCCAGGCAGCCCAGCACAGAGAGAGAGAGAGAGACTCCTG
GGGCCAGCCGGGTGTCGGGGAGTCCGGCGTGCGGTCCTCCCTGGGTGTATGCGCGCACACCGTTGTGTGTGATTTTTGTGTTGCCACATGCGTGTGCATGTGAGCGCGCGAGTGTGTTTACACGTGTTAACTGGGCTGTGGACGAACACACGCACGAGGACGGACAGGGCTCCCTACACGAACAGGGTTGTTTGGAGGGCGGCATGGGGAGGCCGACCGGGAGCCCCCGTCCTGGCCCTGTCCCCTCCTCTCGAAAGTCCGCGAGGCTAGAGGGCCCACATTCTAGCGCG
TGCTAGAATGCATTTATTTAAAAGATGGAAAATGGTCTAACCACAGGGTGGTTAATCTACTATATTCCACCAGACACAAATAATTTTCATTTCTATGAACTAAAAATCTTTTACATTGTTATTAGTTTTCTACAACTTTCAGAGCTATAAAATAGCCCCAAAACAATGAAAGGAAAAGAAAACCAGGGAGTGTATAAAAATAGAATGTCCAATAATCATACATATAGAGCATGAATGGATATTGACAGTATAGCCGTGAATGGAAAAACAAAAACAAAAAAGGGAGGG
ATGGCTTCCAGCTCACCATCCCCACCTGCAGCTGCACCACCACCTCTATCTGCAGCACTCCAGTGAATTCCTCTGTCATTTACACATATAATTTCTCTGCCATCTAGCTACAGCCCCGTCCTCTCCAAGGGGGTCTGAATTTTAGCCTCAGGGTTGAGATCTCTTCCAAGTCTGTTACTCCCTTGGATGTTCTCCCTCAGCCTTAGAGGTAGTCATGCTGTTTACATTTGCTTTTTCTTCTTCTTCCTTTTTTTTTTTTTTTTAAGAGATAGGGATCTTGCTAAGTTG
ATCCAACTAACCTTCTGGAGACAGGCCCAGCCAGGGCCCAGCCGGTCCAACTACTCCTTGACAACCAAGGCTGCCACAAAGACAGGATAGAGGAAGGAACACAGAGGCAGGGCAATGGGAGGAGCCATTTAAGGCTGAGGTTCAGGGATGAGCCCCTGGATAGGGAAGGGGCCAGAACCTTTCTATGTGTGTCTTGAATGTTCCAGCTCCAGCTGAATGTGGGAGTGATCCCCAAAAATACCTTGTGGAGCAGAACTTC
AGCGACGTGTTCTGGAAGTCAGGAGGCTTCCTGGGGTCTGAGCAGCTGATGGGGACCCCGGTGTAGCACAAGGCCCAGATGTGCTCAGTCTGGTTTTGTGGCTGAGCCTGGGGCCCAGCAGGAACTTATTTCTTCCTGAGGCTGAGCAGGGAGGACAGTTGACAGAGTAATTTGCCTAGATGTTTTAGCTTACCTACAAGTCAGGGCGGCAGTAGCCCTCTTCCCGTATCCTGACCCTCAGGTCCCAGCTAGGTAGGGCCTGGCCCACTGGAGAGTCAGTAACTGCGATG
TATGACGCTACTAGGCAACAGGAATTTTTAGCTCCTAATATAATCTTATGGGACTACCGTTGTATATGTGGTCTGTTGTTACTGGAAACATCATTAAGCAGCCCATGATTCTATTTCAGTTTCTTGAATGGGCCCAGTCTCTTATTCTGTGTTTTCACACATGCTTTTTCTTTTGCCTGGAACCCTCTTCCCATTGCACCACTATCTCTCCCTGTTCCTCACCTCCTCGCTTCAATTCTGCCTCCTCCTCTGTCTTGGTTATTCCTATTCA
ATGCCCAAGATCCCAGACCTTGCTGAATTTCACAACTATTGAAGAATTAGAAATTGCTCAAATTGAAGGCTGAACGACCAAGTGAACACTGTGGGGAGCTTTTACTAAGTCTCACTACAGAGGAAGGGAGGAGGCCTCCAGAAAACAAACAGATATGCCCACTTAGATTGGCATTAGTGGGTTTATTGGAAGGAGCAAGGATCGGAGATACAGTGCACATTCTTACTGAGACTTTGAGCAAGTCATTT
GGGCGTGGTGGCTCACGCCTGTAATCCCAGCACTTTGGAGGCAGAGGTGGGTGGATCACCTGAGGTCAGGAGTTCGAGACCAGCCTGACCAACATAGCGAAACCCCATCTCTACTAAAAATACAAAAATTAGCCGGGTGTGGTGACGGACACCTATAATCCCAGTTACTTGGGAGGCTGAGGAAGGAGAATCACTTGAACCTGGGAGGCAGAGGTTGCAGTGAGCCGAGATCGCGCCATTGCGCTCCAGCCTGGGCAACAAG
AATTTCACTCTTGTCGCCCAGGCTGGAGTGCAATGATGCAATCTTGGCTCACTGCAACCTCTGCCTCCCAGGTTCAAGCAATTATCCTGCTTCAGCCTCCCGAGTAGCTGGAATTACAGGCATGCACCACCATGCCCAGCTAATTTTGTATTTTAGCTCGGACGAGGTTTCTCCATGTTAGCTAGGCTGGTCTCAAACTCCCGACCGCAGTTGATCCGCCTGCCTCGGCCTAATTATTATTTTTTACA
CCAGCACTTTGGAAGGCCGAGGTAGGCAGATCACGAGGTCAGGAGATCGAGACCATCCTGCCTAACACGGTGAAACCCCGTCTCTACTAAAAATACAAAAAATTAGCCAGGCCTGGTGGCAGGTGCCTGTAGTCCCAGCTAGTCTGGAGGCTGAGGCAGGAGAATCGCTTGAACCTGGGAGGCGGAGGTTGCAGTGAGCCGAGATCGCGCCACTGCACTCCAGCCTGGGTGACAGAGCGAGACT
TTTTAAATGAAGGAATATTTTATCCTAGTATTTTATTTTCATAAAAAAGAACTAACGCAGTGGCTTATGCCTGTAATCCCAGCACTTTGGGAGGCTTAAGCGGGTGGATCACTTGAGGTCAGGAGTTCGAGACCAGCCTGGCCAACATGGTGAAACCCCGTCTTTACTAAAAATAGAAAAATTAGCCGGACGTAGTAGTGCGCGCCTGTAATCCCAGCTACTCAGGAGGCTGAGGCACGAGAAT
CTGCCTCTCTGGAACAGGAGGTGTGTGTCCCCTTTCTGAGGTCAATTTCTGACACATGTATTCATCCGAAATGAATTTCTAGTGAGCTGGATGTGCATATGTGTGTAGCACCCATGAGCACAACACCTAAATAGGGAAAATCCCTGGGAAAAACTAATACAAAACAAGCAATAAAAAACAAAAACAGCAGGCTTACATAAGATATATTTATCTCAATTTAAATATGTAAAGTGAATGAAATATATA
GCAAAGACACTGAAAAGGAGGGCTAGAAAATATATGGCCAGTGTACTAAAAAGGAAAATTATAACAGATTATGGTGACGGAAAAAGTTCTCCAATGAGAATTTATACCCCCACATTCTTTGATTTTACACTACCACATGGTTCCAAATTAAAACATGTACAAAAATACTCAAGAAATGGTCTCTGGATAGTGATGCCCGGCAGAAGCAAAGTAAAATTGTTCTGGAAATGTCTTACATAATTTAGG
TTATTATGCTACCTTTTCCCATAAAAGACTTCAAACAGATGACTTAATCCTACAAGAAGATAAAATGATTATTTTTATTGTAAGGTTGTCTTTTCAAAAGACATAGAAAATTACTTTATAGCTATAAACAAAATTACTTTATAGATATCTGTTACTTAAGTTGCATAGGAATGGAATTATTCATTCTGATATAGTGAGGGGAGTGCCTATGAGTGTTGCTGATTTCTGGTTCAGTATTTGGTCCCTTATTG
TCTTCCTCTGTTGATATCACACCCAAATCTTAGGCTCCACTAATTGCTAGCATATTGCTATACTATTTTTGACAATGCCCTGGGACATAAATTGTCGTATAGTCTGATGGTACTATAATTAAATAACTGCCAGCTATAAAGGGCTTAATGATACATATATATATAATAATTATGTATATATACAAAAATTACAATAATATGGAAAATGAGCAACCAAATTGATGTTTTAAATGTCATTGGGTTTGGTATGTTATGCTACTATGT
CTGATTAGGGGGTTGCCCTAGAGGAGCTGAGGATTGGCCCCAAAGGCATAAGGGGGCCAGTTCAACTCATAGCCCACCCTAGTCCTCCCGGTCACATGCAGGTAGCCAGTTACTTGGTAATTAACAAAACAAGCTTGTGGTTGTTGCTGTCGTCCATTTTACTCCTATGTCTTTTGGGGCCTTCTTGGGAAATAAAGGCTTCCTTTTTCCTCATGTACCTCATAATTATTGTGCCCCAGA
GCCTACTCCCCGTTCGACATGATAGACCTTCAGATATTGGGGGGGCACTTATCTGCCTTTTGACCTTCAGAAACAGAATGGGGCCCTGGAATCATTCTTTCTGGCATGTTGGGACACAGATCATGCCATGTCTCCCCTGGGTGCCAGAAGTACCTATGAGGTATTTCCCACATGCTTGGCACCAGGCTACTGTTTGGGGAGAAAGTAAATACATTTTATTTCAGAATTGATTAATTTAAACATAAGCAGCATACTCCTTAATATAAGGTTACAATGCAAAAGAAACCAAAAAACAAAGCCAGAAAAATCCAGAAGGTAATTCTTAGAGAGACAGGGAAGGTTCCAAACATTTTTAAATGGATCTAGCAGATTAAAGTTCAGCTGCAGCTCATTATTTATGAAATGTTATTCCTGTTTCTTGCAGAGGGAGAAA
ATGTTTTTAGCTTTTAAAAGCAAAACTTTGGCATTAGCACTATCTCTGTGAGAGGGGCCGATCATTCCTGTTTTCCAGATGGGTCTATGAGGCTCAGAGAGGAGAAATCATTGTCTCCATGAGCAAAAGTGATAAAACTGGCACTCGGCCCCCATGTCTGCCTGACTTCAAGGCCCCCAATCCTTCAGGGATGCCACACCCATGTGCCCAGTGAGGCTCTGGGAATTTTAAAAACTCATCCAATTTAATCCTTACAACTGAACAAATCCCATGCAACGTTAATGT
AATGGGTCAAGTTTGTGTTTGGAACCCCTAGCCTCTCATCTCTTCACCCTCTTCCCTGAAGAGGTGGAGAGAATAATACAGGTACCACCTGTAAGTAAAAAGTGTGGCAGAAACAGTCAGTTGCATCTCTCACCAACAGGTGGGTCGGGGGGGGAGGGAGAGGAGATTCCTGGAGAGGAACGGATCAAGCTAGGAAGCACAGAACTGCAGGCCAGAGACAACTCTGGAAGCAGAAACAGGTGTGTGCTTCCAGGCGCACAGACACCAACTGTGTGACACCCACAC
AGGCAGTAGCAAACTATGAATTGAAGAGAATTAATAAATGCATGCCTGTCTATTGATATGTTCAACAGAACCCTAAGAAATTACCATTTAGACATCAAAAAATGGATCAACCTAATATTTGTATAGGAGAACTAGAGAAACAAAGGATATATATATATATATATATATATATATATATATATATATATATATATATATATATATATATATATATATTCCCATTCCAGGGAAATTCTGATAATGTGGGAGG
GCGTACTCAAGATAATCCTGGCTTTTGCTTGGTTTTTAATCAGCGTTTTTGCCAGGCCACCGTTTCAAGATACTAAACGCAAACTGTGAGAGAAGTAATTAGACGCTGAATGGTTTGGGCAAAGCCTAGAACAGGCAATTGGTGGGCAGCTAGAGGAAGGAAACCTGTGTGGAGCTGTGGAGAGTGGTCGGCCCTGAGTGACTGCTTTCTTTTTTTTTTTTTGAGATGGAGTCTCGCTCTGTT
ATTCATATATCTCCATTTTTTAGGGGTAATTTCTGGATATTTAATTTGTTCGTTTGATTGGGCCATATTTTCCTGTTTCTTTGTACTCCTTTTCATGCTTTGTTGGGACTTCAGTATTTGAATTATCTGCCACTTCTCCCAGTCTTTGCAGTCTGGTTTCATACAGGTACAGGTAGTTCGCCAACCAGCCCAGCTAGAGATTCTGGAGATCTCTCAGGCCTTTTCTGAGGATGTGTGCTT
GCCAGTCCCTTAGGTAACACCCCCTCCAAAAGTCAGAATATTAGACATCCCACTTTACAATCATTTTTCTCTTTCTCTGCTTGAGAAGAACTCTGAGTTGGGAGTTTTCTCCAATGGCACCATGCTATACTAGAGGGGAGGGGCTCTGGTGAATGAGTGGGTTCCATGAATTTTCCTCCTGGGCTTCCAAGCACTTGGCTTTGTCCTTGCCTGGAGTGCAGGAACTTCTTAACTTGTTTC
AAAATGTAATAAAGGATATTTTTAAAATGGTAACCAGCTGCCAGACTGTTTCTCAGAAAGCTTGAACTGATATTCCATACCATGGATAATATTTTATCATAGCAATACAAAGTTTAAGCACTTAAATTTTTTTTTTTTTTGGCCAGTTTGATAGATGTAACTTACTCTATTATTTAAATCTTTTCATCTTCTCTGCGGTTAAAATAGAATGCTTGTAAAATTGGGACATGAATTTAGGGCAGAATCAGAGTGACAGCTTTCCGACAG
GAGATTTAACACTCTATACCTTTGCCTGAAGTTTTAAGTTCTGGTTTTGGAAAGTGGATAGTGGAGACAAGGGGCCGAGATTGAACAGAGGGCAATTTCTCTTCTTCCTCTTTGGGTTTCAGCCTACAACCCTGTATTCCTAGGGTCACTCAGAGTTTTAAAATCAGGGTCTGGTGACATTCCTGGAGAAAATGGATCTGGAGCAGACCAGGCATTGTGCTTCTGGGCTTCTTGGAAGTTGCACCTGAGCGCAGTCCGTCAGTGTCGGCAGGGAGATGGATTGGCAGGAGCCAGGAGGCAGGAGGCAGGCATGATGGAGGGAGATGGCATATTTGACAGA
CACTTATCCATTGTCCTAGTTTTATTTTAACTTGTTTATTTTTTAACTGAAAATAAGCACGTGTGTTTAAAAAATGAAAGAGGTTTTTTACTAAAATGTATTTTGTGCTCACTACACAAGTTAGTACCTTTATAATCACTTTCCTGTATTAAATTTAATAGATTTTCACAGCAACCCTATGGAGTGGTACTAGTATTGTTGGCTTTTTAGAAATAAGACGATGGATTGAGTAAAGACTATACTTCAGAATTCAT
TTGAAGGATGGATGAGTCAGACACGATTGAGAACTGACAAAGGAGCCTTGATAATACTTGACCTCTGTGACCAACTGTTGGATTCAGAAATTTAAACAAAAAAAAAAAAAAACACACACACCTTGGTAACATACTGTTGATATCAAGAACCTGTTTAGTTTACATTGTAACATTCTATTGTAAAATCAACTAAAATTCAGACTTTTAGCAGGACTTTGTGTACAGTTAAAGGAGAGATGGCCAAGCCAGGGACAAATTGT
TCATCTTTTGGAAATAGTAGAAAAGAAATTCAAAGCTTAGCTTAGAGTTACTATGGCAAAAAGAACTTTTCAAAAAAAAAAGAAAAAGGAGTTTGTCAAGTTAGTAGGATACTGTTTCCTAGTGAGTTAAGTTTAAATTGAGTCACTAAGCAAAAAATTAGAAAGGAAATCAATACCATTTTCACACTTGAAAAGGCATCATATGTTCAGCAGGAACTTCCTTCCCCCTTTTA
TGTAGAGACAGGGTCTTGCTGTGTTGCCCAGGCTGGCCTTGAACTCCTGGGCTCAGACAATCCTTCTGCCTCGGCCCCGCAAAGCGCTGGGATTGCAGGCGTGAGCCTCTGCTTGGCCTAGGAGTGTGAATTAAGTCCCCACTCAGTGCCCAGGCCTGAGCCCCATGTTGGGAACACAGGAGTAAGTGACACAAAGTCCCTGCCCCCACAGTGCAGAGAGGCTGCTGGTTTTTAGCCGAGGGTGGAGTTGGGCCTGCCTGGTGGGGGAGACAGTC
CGCCACTGCACTGCAACCTGGGCGACAGACCGAGACTCCGTCTCAAAACAACAACAACAACAACAACAACAAAAAAACCTGGGATGCCCTAGAGAGAGGGTGTCTGCCTGGGGTCCCCCATAAAAAGACTGCTTTTAGCCTGTCTAGAGTGAGAGAAGACCCCAGAGGAGGCAGAGGATACCATCAGAATGCCCTCAGGTGCTGTTTGCAAGGAACAGCCTCCCCATATATGTCGTATTTATTTTGGCAATAGGAGTATTGGGTAGGAGAGGAAAAAA
TTCCCAAATGAACTTTAAGGACAGCTCTCAGCAGCTTAATTTGCAAATGCCAGTATTTTCCCTCTCCATAAAGGGCTCACCTTCTTCGGTTCAACGTCAAATAGAAGCAAACAGAAATTTTGCTTCTAAGAAGCACAGATTATTTCGGGGGAGTAAAGTTCTCTGCCTTAAAGACTTTTCTACTTAACAGCAATCTCAACAATTTGGGAGGCCGAGGCGAGAGATTCGCTTGAGCTCAGGTGTTCAAGAGCAGCCTGGGCAACACAG
CAAGCCATGCAGTAAGATGCAGATTTTTGGTTTAAATCTTAATTTTGAATAGTATCAAAACATAAAGTTCTTACTGCACAAATGTATTCCAAATGTTGAAAGTATGTGCTCGACTGAAAAATAGGTTGGAGACTGTATAGCAAGTTATGTTATTATTTTACTTCCTTCAATCTAATCCCATAATATTCTATGTTTGCTTTATTGTTCAATATTAAATGACATAAAACCTTAATATTGGGGTAAC
ACTTTAGAAGATAAGAAATAACTGAGCGTATTACAAGCAGGAGTTAGAGGAAGAGACTCAGTACAGAAGAGACAGGAACAAAAGTTCACCTCCATTCAATGGGAAAGGATACAGATCAAGAGTTCAGGTAGGGGTTGGACTTGAAGATACTTATAAAATTCAAGAGAGAAAAGAGGAAAATTGAAGGCTAACTAGTGTCTAATGATCCTTTATCTTGTCGTGCCTTTTTTTTTTTTTTTGAGAC
GGTGACACAGCGAGACCCTGTCTCTCTCTCTCTCTCTCTCTCTCTCTCTCTCACACACACACACACACACACACACACACACACACACACACACACATCCCCTGAAACAAAAGAAATCCCAAAACTTTGGCCCAGGAAATCCTGAAGGTCCCTCCAGTGCTGACATTCTAAGACTCTAAATCACCACAGCACGTCTTGGGTGTTCTTCTGGCCTGAGGGGTAACTTGATGACTCTAAGTCAAGTGATTTGGAAAGCTGCCCACT
CCAATGGGAACAGAATCTGTCATATAAAAAGTGCCAATATGCACCACAGTTTAGTAGCTTGCTGCATAACTGACAAAACCGAGCTCATAATTAGCTGACAGATTTACAGATTGCATACCCGGTCCCCTTCACCAGGATTTCAGTGCCAAGGATGGGTGTAAATAGATTTTCTTTATTCTCAAACACTGTGGATGATATTTGGTAAAACACTTACATTTCCTGGCTCTCTTCCATGTTTGCTATCTTCC
GCGCTACAGTCCAAAAAAGACTCTTTTCCTCTGGGCTCTTACAGGCCCTAAGCCAGTTTATGCCAGGGCTGTAACAAGATGACTCTTAAGGGTAGAAATATGTACAAATAGTAGCCAAATTGCCTGTTCAGGAATCGTCTCTGCCCAGTTGGCAATTTGGATAAAATTACAAAAAAAAAAAAAAAGTCCTTGATTAGATTTGGCAAGGCTGGCTTGTACTCACAGGTCGGGGCCTAAAGGAACCCAGCAATAATCAGTCTCCTTAAAATTTAGAAAGA
CTCATAATCCTAACTCAAAACCAAAACACAGCAATTCACTTCCCAGAAATGATGTTCTTCACTGGGTAAAGGGAGAAAACCTCAGGGCCAACTCTGGAGCTCTGCTACATGTATGGGAGTGAAGAATAATGGACTCAGTTGGGAGTGGAGGTTGTACCCGATGACATAAATAGAGGAAAGTGGAAGATACCTAAGGGGGAGAAACTCCCTGTTGAGTTCAGATGCTCTTGATCTAACTTCAG
ATCTCTGAATACAATGACTCTTCTGCCTTTATAAACCAAATTGTCCAAAATTAAGAAGACATGGCCATAAGTGAGACTGAGGTCTTCCTATTTATCTCAACTGAAAGCCACAAACTTGCATGGAATGAGACTGTTCATTATTTACCAGGGCAAATTTCAGGCTTGTTTTAAATGAAATCAAAATATCCTCTCTGCATCAATGTTCCTGACACACATATTTAGGGATATAGAGGAATCAATAAAGTTATGC
AGTTTGGTTTGCCTTTTTGCGGGGAGGGGAGTAGAGTTTAAAAAAAAAAAACAAAAGAAAATACAAACAAACAAAAACCCGCAAAACAAATACCTCTGAGCCAAAAATGAACTTCTGTGATTCTGCAAAAAGTCCTGGAGTAGGCTCAGGTATCTCCCCATGGCCTCTGCAACCATGCCCAGCTGAAACAATAGGCAAGAGAAGCTCGTATTAGTTTTGATCAAGAAGCCATGAGCTGGAGATATGATCTGGTTCAACAGCA
TCTTCTCCAAAGAGGCAAATAGCTACATTCCACTGAACACCTGATTTTTCTTTGTGTCATTGTTGTAAATTAACTTGTTGTGATGATCTACATAAAAACTGATGACAAATTATTTTTGAAAAATGTGGACACATTCATCATGATCAGTTGTGATCAGCTGGAGTGAAGATATTCTTTGAAAATGAGGTGTTTTAAATTAAGATGCTTAAAAAGTACAAATAACAAAAGCCAACTGAGCAAAACCTCCAGCTTTTCAGACT
AGAGAGCCATCTGCCAGCCCAAGGCCAGGAAAGCAGACCCCCGCCCCGGAAGGGAGTGCTCCCCACTGTTCTGACGCCCAGCTGCAGAGAGGGAGGGGCGGGGGGCTCTCTCCTGTGCCGGAGAGAACGGAGAGAACGTGACGGTGTTTCCTCAGATGTGCAGGCCTGGGTGGGAGCGCTAGTTACTAAGTACCCAGAATTCTTCGCCAGCTGGAATTGTAGTGGCCAGGCTGGGCCCCCCCAGCGGCTGGGGTCTCTCTGCCCCTTCGC
ACCCCGCGCCGCCGAGCGCCCTGAGGACTCAGCGAAGGGTGGGCGCCGCCGAGGCCTCCTGCCGCTGGCGGGTTTCCGCGGAGTGCCGCCCGGCTCCGCTCTGCCGCCGGCGCGGCTCATGGGCAGAGTCGGCCGGGCGGGCCGGGTAAGTGGCGCCCCGGCGGCCCCGGGTGGGTGGCCTGGCGGGACCTGAGGCGGGCGCGCCTTCCCGGGAGGCGCTAGACGCAAGCCCGCGGCTTTAGGCCCGTCGCGAGGGGCGGAGGCCGGGCCAGCGCAGCCGGAGCCTCCGAGGGTCTCAGTCCCCGCGGCGGGCGCTGGTCTCTCCACGCGGCTGCGGCCCGGTACCCTCCGCCCGCCG
AGACCCAGGCCTGGGCGCTGATAATGGCAGGGGTGCAGCAGGACACACCCTGGCATGGACAAGGCAGGTCCTGGACCCAGAGTGAGGGACAAATGAGGTCAGCCTCATAGGGGCACAACAGGGCTGCTCCCAGTGCAGGCCAGGGTTGGCCACGAGGAGGGGATGTCCTCACCAGGCAGTATCCTGGTAGGCCCCTGGCTGGGCTCTCTAATGCCCACGCTGGGGCAGGTGGGAGGACATTCTAAGTAATGGGAG
TTAAGTATATTTAATTTAATTTGGGTAGGGTGGTAGAGGGTTCCTTTTAACAGTGTATTCATGATTTCTCTAGCATTTCTTCAGGAAAGTTATTTATTTCTTTTAGATATAGAATTTTTACCATTGGTCCATTCACTCAAAATCACTTCAAAAAACATTTGCTAAGCTTCCACTATGTGCAAGAGTGTCCTGGGCATACAAAAAGTAAAAAGCCATGGTGTGTGCTGTCACAGACTCATTCTAGAGCAGCGTGGTCC
TTCTAAGGCAGATGAATTGGGTGCCAGTGGTGGGGGCGAGCATGCATTGGAGTGTTCCTTGTGGGCCAGAGGTGAGCCCCAAAGGAGAGAGCTGTTCTGGGGCCATTCAAATTCTGTCCAAGAGGTCTCTGCAAGAGAGCTGGAAGGACCACACATGAGCAGCCTGTCTGAGAAAAATCTGTTGCTGCTGTCTAGGTAAGCCTCCTTGGTTGTTCTCTGGCGAGACTGAAGCGCCCACACAAGCCATCCAAGGAAAGGAGTCGGTTTTGGTCATCCCTCCCAGCGAGAGGTGGCTGGAGACATCTGCAAATGCCAGGAAAAACCCGCTCCAGATTGTACTGGGTCTGACCTTGACTTTTTTTCCTTT
CTTCGAGTGAACAAAATTGAAGAGATTTAGAGATAAGAATTACGACCTTCTCTTGTAAATGAGACTCGCAAAGCACAGGAAGAGCTAAATTATTGACTTTTTGCTCTGTAACAACACTAAGAATAGCTAAGACTTGTTGCCTTCTTACTAGTGTCACAATTTGAAGTGCTTTATGGGCATTAAATCATTTAATCCTCATAACAATCCTACGAGGTAGGTTGAATTATTCACCTCATTTTACAAATAAGG
GTATATACACACACATATCTGCAGGCATATATATAGTTGATATAAATATATGTCTATATTTAACAGTATATGAGTAGCATAAATAAGATTAGTATACTTTAAAATGTTTAAAGAGCTTTTATTTATATTTTCCTATCTGTGAGGAAGGCACAGTGGAGATTATTGAACCCATTTCACAGGTGAAAAAACTGAGGCTCAAAAGGGTTAAAACATCTTGCCCAATGCTCTACTGCTGGGAAAGGCAGTGTG
TGACATTGATTGGTTAATTCTCATGTGTCTCGGTCACGTAAAAAAAAATAATGGTTACAATTCAACTCCATTTTGCAGAATGGTAAACCAAAACCCAAAGATACTGGATAATTTCTTAATACGACAAATAGGTAAAAAACAAACAGAAAAAGAAACAAAATGGTAATTTCGATGTGCACGCTATTGCATGAAAGATTACTATGATGGACTACTTGGCCTACCTTGGCTAAAATCAGCATCTTAATTTTGACGCTGAGGTA
ATAGACAGTCATCTGTTTTCCTAACCATGTTCTTCCCTCCCCACGTTTTAAATTTTTGAGAAAGCATCCCTTGTAAAGCCACCAGCATTTTTGGTCCGTGTCCATTTCTATTTTGACTATCTGTGCAGGCATTTCCATTTCCCCTAACTTCTTAGCAGTTTTAAGATAAATATAGAACAATATACACTTGTGACATTCAGAGAGGCTTACATGAGCTGAACCTAGAAAGATGGCTTTCAACTGACACATTACAATCACTG
ACTCAGGGTGCTGAAAGGAGGTGGGGACTTCAGAGCTCAGGAATGTAAAGGAAGGGCGGCGGACCGAGCCCTGGGGCTCTCAGGGGGCTGGAATGGTTAAAGCACAGCTGAGAACAATTCGGAGTTTCACCTTTGACCTTCCCAAAGACTTCTGCTGAGGAATTTTCTTTCTTTTTTTTTTTTTTTCTTTCAGACGGTGTTTCACTTTTGTCGCCAAGGCTGGAGTGCAATGTCGTGATCTCGGCTCACTGTAACCTCTGCCTCCCGGGTTCAAGTGATTCTCCTGCCTCAGCCTCCTGAGTTG
GTGTAGATGGCACTCTTCCCTTTAGGGCACCGCTTCCCAAGCTGATTGGTATAGCAGCCCTGAAATAATCTTACCAGGTTTATTTTGAATTCTGCATCTCTTCCTCTTCCTCTTTCTCCTCACAATGCTATGTGATATAGGTCTGTTTTTGAAATTAAAGTGAACTTTTTTAAATTTAAAATTATTATATGTTTTTAAACTAACTGCAGCGACCTCTAGTAGCACCAAAGATAATTTGTGTATGGATTTCCCAT
GCATTTTGGCCTGGCTGACAGATATCTGCCTTTCGACAGCCTAGGGCTGTCCAGGAGACTGGGGGTAGTCTCTGATCCAGGCCTCTCAAGTGGTTTTCCTCTGTCAACCACCCCCTCCCTCTCCTGCTTCTCATCTAGGGGGAGAAATCAGACACAGCAAAGACCCTTGGCCTCCTGTCCTCCCTCCCAGTGTGCATCCATGGACCCTCCTGGATCCGAAAGAGGATGGGAGGGTGCAGAAGACTTGCCAGGCTGCAAAGCCAGACCA
ACTGCAACCTCCGCCTCCCAGGTTCAAGCAATTCTCGTGCCTCAGCCTCCCAAGTAGCTGACTACAGACATGTGCCACCATGCCCGGCTAATTTTTGTATTTTTGGTAGAGACAGGGTTTTGCCATGTTGCTGAGGATGGTCTTGAACTCCTGAGCTCAAGTGATCTGCCTGCCTCGGCCTCCCAAAGTGCTGGGATTACAGGCGTGAGCCATCGCCGCCTGGCTGAAGTATTGTTAACCCTAAAA
TTGTTTATCTCAGCACATATTTTCAATATCAAACCATTTTTCTATTGCCAAATTTCCCTCACCAAATTAAAATTCTTCTATTCAAATCTGATTTGTTTTCCCTCAGAAATATTCTGAAAAGTAAAAAAGAAATCAAAGCGAAACAAAACAAACCTAATGTGGACACAGACAACTGCAATGAGAGGGAATTCTCTATACGCCTCAGATAATGGCGAATGCCAGCACTAGAGT
CTGGGTGTTGCGGGTGGTGAGGCTGGCAGAGCGTCCTGACCCCTCGGGCCCCAGGCCTTGTCCCTCTTCTCCGTGTCCCAATCTTCCTTCAACCGCCCGCCCCGCCCCTGCCTTTGGTGGCCTGGAGTCCCCACCAGCTCTGGGTACTAGGGCGCCGGGCAGCGCGGGAACTAACGGGCTGAGTCTGTGGGGTCGGGATGACTGAAAACAGGCCCTGTCTTCGGTTTAGGCTCAGGCGGAAACCCCCCG
CGTAGCAGGGGGTATCCGGGTGGCCTAAAAGAATTCAGCAAGGCCGACTGCAGGCCGAGGGTCACCAGGAACTGACCTGGAAGGAGTGGATGTGGCCGCCCCAGGACCACCCTGTTCCAGGTGCCCGGCCCTGGCCATGGAGCCCTTGGACTTATTTGTTTCTTTAGCTGCAGCGAGCGGGGTCCCGGTGCTGAGCAGAAGACCCCGTGCTGCGGTCCCTGTGCTCCCTGGCAGCTGTGGGAGGAACTC
TGTAAATCAAGTTCTCAACCGAGCGTGGTGTAATCCCAGCACTTCGGGAGGCCGAGGTGGGCAAATCACAAGGTCAGAAGTTTGAGACCAGCCTGGCCAACATGGTAAAACCCCAACTCTACTAAAAATACAAAAATTAGCCAGGAGTGATGGCACACGCCTGTAATCCTAGCTACTCAGGAGGCTGAGACAGGAGAATTGCTTGAACCCAGGAGGCAGAGGTTGCAGTGAGACAGGAGCATCACTTGAACCCAGGAAGTGGAGGTTGCAGTGAAACAGG
TCTCCCAAAAACTTAACTACTAACAACCTACTGTTGACCGGAAACCTTACTGATAACATAAACAGTCAATTAACACAAGTTTTGTCAGTTATATGTATTATATACTGTCTTCTTACAACAACGTAAGTTAGAGATAATAGAACGTTATTAAGAAAATCCTAAGAGGCCAGGTGCAGTGGCTTACACCTGTAATCTCAGAACTTTGGGAGGCCAAGGCGGGCAGATCACTTGAGGTCAGGAGTTCAAGACCAGCCTGGCCAATATGGTGAAACCCTGTCTCT
CCACACCCGGTTAATTTATTGTATTTTTAGTAGAGATGGGGTTTCACCATGTTGGCCAGGCTCGAACTCCTGACCTCAGGTGATCTGCCCGCCTCGGCCTCCCAAAGTGCTGGGATACAGGCGTGAGCCACTGCGCCTGGCCACTTTACAACTTTAACATAAATCTAAAATTATTCTGAAATTTAATAAAATTACAATGCTACCCTGTTGCTTCACCTCCCAAATTCTAGCCCGTTTTAGAACTGTTTGTAGGCTGTA
ATATAAGTTTTGGAGAGACAGTCAAATCATAGCACTTCCTTTTAAATGAATTGCATTTTTTAAATGATTCTGTTATCTGCATTATTAGCTTATCAGCTATATTGTGGGCGGCAAGCCACCCAGGTGCCAAGGCAAGAGACCGAGGGCACAAACTGTTCCAGCATAATAAAACATATAGAATAAGAATAGTTATACTAGAAATAGATTATAGATATGATTATATGTGAATATCATTAATTATTAGTTTGTAGTATTACTCTTTATTCCAATATTATAATAAT
AGAAGACTGCATGGACTCTCCACCCTGTTGACAAACACCCCAGGCAATGAAAGAGAGCGTGATAGCCTCTTACTTACCATTCAGAAGGCAGGTGTTGAGAAAAAGTAGCAGAGTGAAAACGGTTGCAGATGCCACATTTTCCTTCATGTTGGCTGCCTTCTCTTGCTGCAGGAAATGTATCAGAAGTTCACTGGAAGAGAAGGTAGCAGGTAACTTTTGTGAAATGGCAGTCTGGTCAGGCACATCCACCACTTTATTCTGGGTATT
TAGATTGTATGTCCTATGGGAGAATCCTACGAGGGCTCTTGCTCTGGTCCATCAGCCAAAAATTGTCCAGGCTGAAAAGTCAGTACCCTCAGTACAATCTCAACATAACCATGCTGATTCCACCAAATTAGGGAGGCTTTGAAGGTTCAAGCTGAGAAGGTTCTGGAAGTCTTCTGGGTTATATGCATTACCGCAAAGCGAACCACACAATGCACTCTAGTGAACCTCCACGTGGTTTCTTTCTCCTGTTTGGAAAGCCCCATAAAC
TCTCATCCCCTTGGCCTTGATCATTGCCAGCCACCTGTATCAGTCAGTCTCTTTCCCTGATACATGGGGAGAGGCTGAAGAATTCAAAGCGGGAGAAAACTATCTTTTAGTTCCCAGGAGTTGATGTAAGAATAAGGTGATTCATGTAAACACGCAACATAGGACTCATACTAGGCACTCAGAATGGCTGGGTTTTATCATTGTTTTCATCATCAATACCAATATTTGATCAATAACCAATTTAAATTTAATTGAAGTTGACTTCAATTAAAGAAGAAAAGTTTTAAAAAA
GAGTTTGAGATTGAGATTAGTGTTGGAATAATTACTTTTTTTTCTCTGAAGAAGAATGCAGAAAAATTCTCTCAAATATATTTAAAATTTTATCTTAAGCTTTTTAGATAAGTAACAGAGATTCCTGACTGGGCACCGTGGCTCACACCTGTAATCCCAGCACTTTGGGAGGCTGAGGTGGGCAGATCATGAGGTCAGGAAATGGAGACCATCCTGGCGAATATGGTGAATCCCTGTCTCTACTAAAAATAGAAAAATTACCTGGGCATGGTGGCGTGTGCCTGTGATCCC
CATAGTGGTGGGTGCCTGTAATCACAGCTTCTCGGGAGGCTGAGGCAGGAGAATTTCTTGAACTGGGAGGCAGAGGTTGTAGTGAACAAGACTCTATCTCAAAAACAAAAACAAAAACAAAACCCCACAAAGAACCATTCACTGTTACCTAAATAATGTTCTATTTTGGCAGTTAGAATCATCCAGATGTTTTAACTTTGGTTTAATTCTTGAAAAAAAAAGAAAGAAAAGAAATTGGTTACTGAGAA
AAGGCTTCCTTGGCCTGCTCCAAACCCAAGAGGGTCCCCAGTCCCTCAGGCGAGGATGCTGTGGCCCACACTCGCCTCGACACGCTGCCTTCCCAGGGACCACATCCGTACTGGCCAAGGCACAGTCTCGCATGAGACTGGTGGCCCCAGAGCAAAACGCTTTCTAAGACAGTGTCCAAGAAGAAGCTCAAGGCCTTCCTCGAAACACTGGCCTTATGCGACAATCCCACCCTCACCAGACCCCGTTTCAGATACTTTGTGTGGGAGGCAGGCCTGCGCCCCCTGCCCTACCACAGGTCTTTGGACCAGCACGAAGCTCCATCTGCTGCTGGCACACCTGGCAGCCATTTCAGAGGAGCCATGGACTGGCTGGGGTGTCCCTCTGTCGGGGATCTGTCCAGGCTGTGACACCCACCAGCT
TTAAACCTTAAACAACTTTCCTATGAAGAACCGGATGCCAACAGAGAGTATTAATCTAGTGGCCTCACTTTAAATTAATGCACAGATCACAGCATTTAATGCAGTGCTTCCAGCAGAGATGGGCAGCATCTTATTATGTGTAATGATAAAGCATTTAATAATCATCATTTTACTGAAATCTTCCTTTGAATAAGGCATTGCTTGGCAGCCATTTTTCATTCTCAAACTGTTCACAGTGTGACACTTTAAATGGAAAAAGCAACACCAC
GCAGGGGGGTCTTGCCAGAGCCTCACCTGGGGCAGGATGATGGTCTTTGAGTTGTCAGCCCACACCACCTCCACCTTGCTGCTGACGTCCACACGGGCCACCTGGCCCACCGATGGCTGCTGGGCAAAGGGGACAAAGTCAGGGGGCCCAGCTCAAGCTCCAGCTCCCCAGCCCCTCCTGTGCTCTGCAGTGACTGACATCATGCCCACCTGGCTTGTGACAAGGAACTTAGCTCCTCTGGTAAATGTAACCAGCGGCAGCTCAAGAAGCCTGAC
ACCCGGCTCACTTTAGCTTTTTTTACGCAGTTATTTTGACATTTGGCTGACATTTGCCCTTATTTCATGAGAGTGAGTGGAAAAACGGAGAACACTGGGGCCGACTCTAGTGCTGATATCTTTCAGGTAAGGATAGGAAGTCAATTATGTTTGCAGCTGCAGCCATGCCACTGTTGCTCTCTAACCCTGAGCTTCCTCTAGCTCGCCGAGCTACAGCCCAAGGAGAAGGATAAAGGAGGACTCTATACAAGG
CCCTGTTTGGCAGCCGAGGCGGAGAGAGAGAGAGGACAGCTTACGCCATTATTTCTTCTATGCATTTCAAAGACTTTAGTACTTTCACTAATTCTGCTACTGCTGTCTAGAAGGCAGAGCCAGGCGTACTGGGTGGAACATGAAGGCGGACTGGGAGCGTGACCGCTGAAACACAGCATCACAGGGAGACGGTTAGGCCTCCGGAGGGCTGCGGGGGGGGGTTGACTGATGTCAGATCTTCCACA
ACCTATATCTTTTATCTCTCATTTGAAAATTTGAGCTCTGACTTGGTGACAACTTTTGAGTGATTTTGTGAAGGCCATTTGAACTCTCTTGGCCTTAGCACACTCATTTTTACAATGAGAGTCAGGTGAGGTGCTCTCTTAAGTTTTATTTCAGCTGTAACATTGGTGATTCTATTGTTTGAAATCAAGGATCATTTCTTATAAATTTCTATGAAAGCTGCAATATGCTCTGCAACAGTCCTCAGCCAGCACAA
GGGCCAGTTCTGTGACTTCTTTAGGACCTTGCTCTGTCATCCCCCCTTGCTCCTGTGTCTTTCCTCTCTTCCAGTGGGCTCCTTTTGCTCAGCCTGTCTTTTTTCCTTCCTTTTTCCAAACAAGGAGAGTTGTTAATTTGTTTCTTTATCACATCTTGCTTCATCTTACAAAGGATTTGATGTGGCCTTCTGGAAATACATACAATGCAATAATATTATATACTATATCTAACATATAAAATATTATATTTATATATTATATAAATATATATAATATAAAAAATCAAGCCAATATAGTAGAGGTAGAATAAGAAACAATGATAAAAGATACAGACTCTAGAAATACATTCCAAAAAAATCCCATTCCACAGACTTAGTAAAGGTAGGCTACAAATTTGATTGTCAGCTTCCCAGCAGCCAAAATGAAAAGGAAACCATCATTAATTATACAATTATAAAGTTTGTAAGATAAAT
AACATGGCTCAGCTGCCCACCACCTCGCATCCTTACCCTGGCCCCCTCCCTCCGTCCCAAGCCAGCTCAAGGAGGGACCTAGGAGTCTGGCCTTTGGGTTGATAGCAGGAGGAAAACACAGGCTTTGGTCAGTCAGATCTGGCTTGAAATCTTGGGCTGCCACTTATTAGCTGTGTGACCATGAGCAAGTTGCTTTGCCTCTCTGAGCCTGTTTCCTCCTCTGTAAAATGGGGGTGATAGGGCCCAGCTTTCCTTCCCTAAAGTGTCTAGGGTGCTTGGGACTGAGGCTTCCCTTCCTCTGAC
TGCGGGATGTGCCTGCGGTGGCAGCAGCTGACCTCCTGGGCTCGTGGGCCCCCGGGCGTGTGTGGAAGAGGCCTGTGTCCCACAGACCCACTTAGAGACGAGCCTCTGGGCTGGGGGCCAGGGTGTGAGGGCAGCCTCCCAGGGCAGTTCGTAGTAGCTCCCTGGTGCTTGGGTTTGGGCCTGCCTCGGGGCTCTCAGGGTGCGGGGGTGACGCTGGCTCGTGGCCGCTGTGTCAGGGCCGTGCCGCTGCGAGGTCGGTGTCCCTCGGCCGTCTGCCCTAGTGCTGGTCCCTGCTGGCCTCTCCGCGCCACCCAAGACTCACTCCTCTACCACTGATCTCAGCCAGGGC
GAAGCTCTCCAAGTGCAGTCTTGCTGGGTTTTTATGGAGGCTTCATTACAGAGGCACAGTTGAATACATCGTTGGCCATTGGAGACCAGCTCACCTTCAGCTCCTGTTCCCTCCCTGGAAGTTGGACGTGGGGGGCTGAACAGTTCCAACCCTGCAATCACATGGTTGGTTCCTTTGGCAACCAGCCCCATCCTGAGACTATCCAAGAACCCACCAAGAGTTGCTTCATTCAAACAAAAGATGCTCCCTTCA
CAATAGGGTGTTCTAATTTTAAAACAATGTATTCTGTTCTTAAATTTTTTTCCAGAAAAATTGGAAAAATAAAGTTTCAGTGCTTCCATAAGGTTAAGTTTTAGGCCTATAAGGATTCACTTAAGTGGGGTATTTTATTCCTCCATGATTACAGATGAAGGAGGCATTTCTAATAGTATAATCTCCACCTTTATTTGGATTCTACTTTGATGAGTCTTGCCAAAAATGTCCCTAAAATTCATGTTGTAAGAAAAAAAATCA
GTTTTGTGTGTGTGTGTGTATGTGTGCGTGTGTATACATATATATATATTTAAACATATATATATATTTCAACATATATATATATATATTTAAACTGTCTCTTTGTTATACCACTGCCATGTATTGTAATTACATTCAAATAGATCTTCTCTTAAACAGAGAGTAAGTTTTAAGGACAGGGTCTGTGTCTTATTAACCTTTGCACCTCCATACCACCACCCAAATTTCTGCTTTTGGTGGGTATTTAAGATAATTAATGGCATGAAGCGCCAATGGATTTATAAACTGTATGCGCTTAAAATCTCCATATATTAACATTTTTAACAATTTTTTAAAAGCAGGAAATATTAAGCATGACAAATTACGGT
ATGGACAACAATGAGTTAGCGCTGAGCTTAGAGGAACCAGACCTCGAGAAGGTAACCGGCCCTTGGGGTGGCAGTGTGGTGTTCTCTTCGGCCTGTAGTGCAGCTAAGCTAAGGATAAGCAGACCACGGATGGAGTCTCTGTCACTGTATCGTCATCTTGGTGGGCTTGTAGGGAAAGTGTGAAAGAATGTGAGTAACCGGTAGCAGCACAACGATTATGACCAAGGGATCTCCTGTGAACACAGGTAGCCAACTTCAGAGA
ACGAGATCAGAGTGGACCCCAGGTGTGTGTTCTCTCTCTCTCTCTCTCTCTCTCCCCCTCCCCCTCCCCCTCCCCCTCCCCCCCCCCCTCTCTCTCTCTCTCTCTCTCTCTCTCTCTCTCTCTCTGCTCCCACCTCCTAGTCCCGGACTTGGCCACAGTTATGAGAAGTATGTGGCAAAACAGAATAACTGACAGCTCAGCTTTCTGACTGCACAACCCCAAAAGGAAGCCCCAGGGAGCCTGAAAAATGCCAGGGAGATTGCAGAGAGGGCAGAGATCAGGAAA
TAAAACTCTGAAAGTGTCAACATTGAAAGGATTAAGCATATCATCCGGTCAAACTTCCCACCCTACCCACATACCCAGGCAACGTCTATCATTTCTTTGTCTTAGGAATGTCACCAAATACAAAATGCTCAACTTTCAGGTAACCATAGGTAGGATGAGAAAAAGCTGTGATACTATTGGCCTCAGGATAAATTATTAGAATTAAATATATAGACCATAATAGACCTAAGAATATAAAA
CCCCCGCAAAGATACGAAGCTAAAAGATCCATCATTCCTGAGCATGAGAATTGAGGAAGGCACAAGATGAGCCCTTTGGTATGAGCACATACAGGTTAAAAATAAAAGGTAGCAGCTAGTGTTTGTTTTTGAACATAGAAAAACCATGTCCACTAGTAAATTATACTCCAACAAATGTCCAGCTCCAACCAAAAAGATTATCCATTCCTCCTACTGAGAAGATAGAGTAGACGTTCTCTGAGAATTTAAGAAGAGTTACCTCCTTTTCTCTTTCCATA
TAATGCAATGCTATTTTTCATTATTACTAGGTTGATAGTTTATCTTAAAGTTTAAGGCATCTTATTGTCAAGGAACCATAGTGTTTCCAGGGTTCTTCAGACTAGCTCAGGAACTGTGCCTATGGGTGACACCTGGCATTAGAGTTAGCACAGAGGACTTAAAAGCATTGGAAGGGAAAGGAGACCAGAAGTGAAACTGTAGATCATAACACAATCGAGTTATTAACAAAGATTACTTCCAGGT
AGGCTGCTTACATCGAAGTAAATGCACCTTGAGCATAAATTGTAAAAATAAGAAAATGTAACTGCTAATTTCTCCTGAGAGGGTTCCAACTAGTCTTTAACACAATACTTGTAAATAACAGTGGGATAGATTCCAGGGCTCTAATGTGTAGTTGGTCATGCAATTAAAGCACTCCGTTTCTCATATTGGTCTAAGTCCCATTCTGAGGATCTTAAATTGTGAACTATTTTTAAAACTTATTAAAACATTAAGACACGGCTT
GTGCTTATGTCAGGAATTGTAAAATATCCTTTAACCTGGGTTTCCTAGGCTGAAATTGTCCTTATCCATTTGAAGTCCCTTCAGCTCCTGCTCCTGAAGACTCACACAATCTATGAAATGCGTTTTTGGAAGTATGTCTCCCTGTCTGACTGTGTTATTTGATAAGATTGTTCTCATTGCATTCTCTCTCTCTCTCTCTTTCCCTCTCCCTCCCCTCCTCCATCTACCCTCTTCCTCCTTTCTGAGGCCAAGGCTCTGAATTCTT
AAAATTGGGGTTATTACTTTGTTCGCTGGTTATTTCCTTGTTGGTTTAATCATAGAAGCTAATATGCATTATAAATTCAAGAGCAATATACTATTGTGGCATGCAAATGTAGTATTACTTGCTTTCTGCAAAGCAAATTCAAAGTTATTGTTGTCCAGATTTTTAGAAACACAAGACAAGGATTGTTGGTTTCTCTGCTCCATCCTGATCTTATTACTTATAGCTCCATCCTTGTAATTTGTCATCTTTATTAT
CAAAATTCCATATTGATGGGTCTGAAGTGTCCCCCCGCAAAAGAAAGACACCTGGCTGTCTCACTCCAGGGAAACCAAAAGAAGCCCTCTCTCCTCCCAAGGAGTTTAACATCATCTCTCTGCTCTTTCACGACACAAGCTGTGGGAACTGGATGCATAGTGATGGCAGGTGAGCATGATGTTCCGGTGTTCCTATTTCAGGAGACGTCTCATTCCTCCTGGCCAAACTCACTTTTGTGAAATGGGGCTGGAGCTGCTACTGGTCAATTCA
TGAAACTTTAGGCTTGGAGGTTTCCAGTTAACTATATTCAAATAAAGACGCAACTGCCTAGGAAAAACACGAAGTCCCTGAATAATTTCTTTGTAAAATATTTGGGTGTGCATGTAATGGATACAGTCACCTGGAGACAAGTTGCAGAGGTAGAAATCTTTCCTGGAGTCAATGAATGAATTTTTTAAAAGTCTGATAATTCTATGCTGTTAATAATCATGGCCAACATTTACTGAACATATATGGTTATTGGCATCTTCTGTGCATTACATCAACTAACTTTCC
GTCATATTTTTCTGAGTCTTTTATAGATACAGATGTTGATACTGAAGTTAGGTCACTGGAACTGCCCAAAATACATTAAACCATAGGCTTCTATACAGGGAACATTTTTTTAAACTTTTTATTGACATAGTACACATTTAGATTAAGTGTACAAATCCTAAATGTATACCTTGATTAATTTTTAATAAAGTGAACCAACATCACATAGGGAATCTTAAAATATAAATTTATTGATATTTTCTT
TTACAGAACTGAAAGTGTTTCATAATTATTAGTATTATGTATTTATGAGTTTTTAACATATTGTTAGATATTTAGGGTAAATTTTTAAACTCTATGATAGTGTTTCTTAGCAAATTATCCACCCTTGTCAACTCCTTTAAACCCTACATCTGAACGTTGTGGACTGATTATTTTAACCATTTCAGAATTGACGTTTAAACATTTCGAAATGAGTTTTTACAAGTCATTTTTTATCCTTTGATA
TTCCTCTTCCTTGCTTGTGACAACCCCCTATGAGCCTCATTCCCTCCCTTTTTTTTTTTTTTTTTCTGAGATGGAGTCTCGCTCTGTCGCCCAGGCTGGAGTGCAGTGGCACGATCTCGGCTCACTGCAACCTTCGCCTCCAGGGTTCACGCCATTCTCCTGCCTCGGCCTCCGGAGTAGCTGGGACTACAGGCGCCCGCCACCACGCCCAGCTAATTTTTTGTATTTTTAGTAGAGAGGGGGTTTCACCGTGTTAGCCAGAATGGTCTCGATCTCCTGACCTCGTGATGCGCCCGCCTCAGCCTCCCAAAGTGCTGGGATTACAGGC
AGATCTTTCTGTGTTGCATGACACTTTTTAGGACACAAAGGGGGTATTCCGCCCTCCCCATACACACACTAAGAAAATGTCGAATTAAATTTGGAATAGTAAAAATCATTTCAGTATTTACTGGGGCTTCCTGAGAACTTTACCTTTCAGCTCTTTAGGGGATAGTCTGCTATTTGTTATGCAGCCTTCCTTAATAGGTAGTTATAGGGAAAAAGTCCCTTCAGCATTATGCCTGTGCTCAAACA
GTACTGTGTTTTACAGGATTTTTCTCATTTACTGTTCACATACATCCTATGAGGTTGATATCATAGGCAAGAAAGCTCTGATACTCAAACAAGTTAAATTATCTGCCTTGGGTCACAAAGCTGGTGTAGGATAACTTTTGGAAAAGCAATCTCACTGGAAAAGCCAGACTGCAATTTGCTGAGGAAAACTTGTGGACCAGAGACCAGGGGTCACCTACAAGCTAAATAAAATGTATGGAAAGTATGCTTAAAATG
CTGGAGTGTTATGACATGGTGGCATGGGTGTGATCAGTGAGAGAGAAAGGAGTACAGTCTTAGAAACTCAATGTGATTTGACCACCACATGTTGAGAACTACGCTCCAAACCACTTCTCTGGCAATTAATCCTGTACTCCATGCCTACTATAATGTCTCTTGCAGAGTTTTCTTGTGCTATAAATGCTAAGTGCCATATGATAAGTGGTGTGATAATAAACGCTTAGGGTTTCAGAGGAGGGCACAATTATTTCT
AGTGAATGCAACCCTTCTCTAGGGCACCCATGTGGGTGAGTGGAGATTAAGATGGATTCCAGTCTCCCCATAACCTCACCCAAGCAACCTTGTGCAGTATACAACCTGCACAACCGTACCTGGAAGCCCTGAGATAAGGGCTTAGAGAAATGCTTAGGTATAACAAAATCTAAATAAACATAGCCATCATTATAATTATTATACCGCAAACCACTAAAAAAACGCAGTGTTGAAGCTTGGTCAGAGAC
GTCACCCGGAGCATGTGGTATCTTGGGCATTGAAGCATCTTTGTGGGTTCTTGAAGGTCTGAGATCCTCCAGTGGAGAGTGTTCCTCAGTGTCCCGCTTTATAGCCTTTTACGTGGAGTCTTTGCCTTCCATCCACTAAAGGGGCCCCTATCCTTTGTCTGTCACCACTGGCATCTTTCCTCTATTTACTTCACCATGAGGTTATGAGAACTCATCCTACAGTCTCTTCTAAGCCCCTATTTCCTTACCTGTAGAATGGGCATAATGCCTTGAAGAGACGTGATGATTACAGTGAAGGAATATTGATAAAGGACCAAG
ACCTTACTGGGGAGAGCAGCGTCTCCCTTGAGTGATGGTTACTAGTTCTCCCAGACATTCCCAAGATGTTCAGTTGCTCCAAGACATTCCCAAGATGTTCAGTTGCTCCAAATGTTAGAAACACCCAGATTGTGGCACATCTGAGTGATTGGACAGTTTTGTCAATGGTGACTATATAAATGATCTTCGATGCCTGAGAGAAGGGCCATTTGGGACACAGGGAGTGGCCTAAGCAAGCTGGATTCAGGAGATTGGGGTGACCTTGATGTGCTAGCTGAGCTTCCTT
AGGGCTCTCCTTTTGCTTCCTGAGACTGCACGAGCTCTGCCTTCTTCATGCACCACGTGGTAAGGAAGGAGCTGGAGGCCTCCGCCTCTCGGACCTTGCTCACTGCTGCTTTTTTTTTTTTTTTTTTGACAGAGTCTCTCTGTCGCCCAGGCTGGAGTGCAATGGCACAACCCCGGCTCACTGCACCCTCCGTCCCCCGGGTTCAAGTGATTCTCCTGCCTCAGTCTCCCGAGTAGCTGGGATTCCAGGCGGCCGCCACCACGCCCGGCTAATTTGTCATATTTTTAGTAGAGATGGGGTTTCGCCATGTTGGCCAGGCTGGTCTCGAACTCCTGACCTCAGGTGATCCACCTGCCTCGGCCTCCCAAACTGCTGGGATTACAGGGGTGAGCCACCGCCCCAGGCCTCTTTCGGCACTGCCCTCAACCACATGGGCCTCACTGTTCTTCCGGCGTACCCAGACTTTCCCCATCTCAGCGCCTTCCCACCGGTCCTGTGTT
CTGTGAGAGGACCTATAAGACTTTGTAAAGACCTAAATCAAAGTCTGTTGTTCAATGGTGGCTGCTAGCTGTTTTAACATAATATCTTCGATTCCCCTTTCTCTTCCTATTCACCCCTCTATCCTTTCCCTCAAAGCCCTTGTAACCAAACTATCTGATTATTTCATTTACTCCAAAAATGTTTATTGAACACTTAGCATTTGCTGGGTGATATTCCTGGGGCTAGAAGTACAGCACAAAAGAAAGCAGGCAAAACTCTTTGTTCTCATGGAGTTTATATTTC
ATAGCTTCAGCAATTGAACCGAATTTGCATTTTTCCCAACATTTGTAGAATCAGTTCCATCACAGGTCCTCAGAAACACTAGCACCTACTGCTCAGCACCCACTCCTCAGAAATCTGGTATTCATCTTCACGGGGAGCCTTCTCCAAGTTACTAAATTTCAATCATTTCAGTCTGTTCCCTTTGATTATCCAGTCCTAAGGATTTCAGTTGTCACCTACAATTATTATCTTTGTGATACCATG
TATTAATATTTTAAAGCACTGTTTGCTCCTTTTTTTCTGGTTATCTAAAACATAGCATGGAAGCTATACCTAACTTAGTCACAAGGCAAAATACGTGTTTGTCTTGAGTTAACATTTCTGTTCACACTTAGTATTGTGGGGAATTTTGATGAATTTATCATACCTTAAACCATCTTTTATTAAAAACTAGGGGGGAGGCAGAACAAGATGGCCAAATATACCCTCCAGTGATTGTCCCACTCCCCACAG
CTTCCTCACCTGCTTCCCGTAGCTGAAGGCAGAAGAATGCCTTAAAGACCCTTCAGTCACCGACAGAACAAGCCTGGCCTGGAGCCGCTCTCTTGGTGGCCACGCCCACCGCAGCCCCAGGACCCCTGGACCCTGTGCAGGGGGCTGTGTGCCCTTCCCTGGCTCGGCTTCTCCAGATGTTCCTTGTGGCTCTCCCTCCCCTTCCTCGCACCTCACTGGTGGCAAAGAGCCAAAGCCCCCGCACACAGTCAAGCTGGCAACCCAACTACATGG
TTGTTTTAAGAATCATAGGCCAAGAGATTTAAACCCACAAGGGCCTGGTGGTACTCACAGTGCTTTCTCACTGTGTGACCTTGACAAGTGGCCTGACCTTCCTGAGCCTCTGGTTTCTCATCTTGAGTTAATAACAAGAGTTCCTACCATGAAAATCTGGAGAGAGTGCTGAGCACACACTGACCTCAGTCGCTCTTGGTTGAATCCTGGTTGCAGTCATCATCATCATCTTTTATCAGCCTAGCGTCAGGTCACCATGTCTCAGCTGCTCTAGCTGTTCCCTGCCCTC
TCCAAGGACTTAAGTGCAAGTCATCCCAGAAACCCAGGTAGGGGAGTAGAGAGGCCAGATATGGACAGGAAGGCTGCCAAGAAAGGGGTGTTAGTCAGGCACAATGGCTCAGGTCTGTAAGCCCAGAACTTTGGGAGGCTGAGGCCGGAAGATTGCTTGAACCTAGGAGGACTGCTTGAGACCAGCCTGGGCAACACGGCGAAACCCTATCTCTACAAAAAAACAAAAAAACAAAAAAACCCCACAAAAATTAGCTGGACGTGGTGGTGTGCACCTGTAGTCCCAGCAGAGGGACT
GACAGGAGCTCACTTCTGTCGCCCTGTGTTGTGGCAGCCTCAAGGGCCCAGCTCAATCCTCCGCAGGGGTCATGCAGAGAGGCCCCAGGGCTCCAGGCAGCAGGATAGAGAGGGAGAAAGAGGGGCAGAAGGAGCAGCAGCATTTAGAGAAAGCTTGCAAAAGCTGGCACAACCCACTTCCACCCATCAGCCAGATGTAGCTGTGAGGGAGGCTGGGGAGTGCAGGCTTGATTCTGGTGGCCACGCGGTGAGGTCTGCCTGAGCACCCTT
TGAAGATTCGCACTCTCCTGTCCTCTCCTTTGCTTGTCATCTATTCCTGGGCTTATGCCTTTTCCTGTTGCCCATCCTGCATCCTTGCGGACCTCCCATACTCCTGTGACCCACCAGTGCCTTTGCACTGACTGACTTCCAGACACTTCTTGAATCAATGCTTCTCTTGGCATTTCCTATATGACACGCTCTCCCGGCCCATTTCGGCTACTGAGCAATTTTAAAGCCCTCACAGAGTATAGGCCACCACCCTCCC
GCCAGCCCCTCTTCAGCAGAGCACAAGTCTGGCAGCAGGAGGGCACCAGCCAGGGGCCCCGCGCCCCCGCCTCTGTACAGCAGGGTCACCGTGGGGTGACATGAGAACACCGACCCAGGGAATGGGCTCCTGCCACACCTGCCTGGGAACCTGGGCTGTGAGTCCTGCTCGCTGCACCCTCTAGCCTGACGTTGAAGTAACCTCGCCAGCGGGGCCCTCTGTGGCACTGGGCACTCAGGGAGAGCACGTGG
TGTAAGAGAATGTCCTTGTTTTCAGAAAATACTACACACGAAAATATTTACAGTGAAAACGTCATTCTGTTTCTAACTTGTCTGCCAAGTGGTTGTCTGGCCTCCGCTTGCACAGCTCCCTTGATGAGGAACTCATTTTATTAAGTGGCTTATTTTCTTACAGGACAACATAAAAAATTATTTACCAGATAAAAAATATATATGCTTCCATGTGAGACAAATGCTAGAATAAATACAA
TGAGCCACAAGGAACCCCCAAAATAGGCAAGAGATCCTTAATATGAGGGGTTGAGCCACAGCAAGCCCCCCTAGGCAAGAGATTCCTATCACGAGGGATTGAGCCTAGCCAGGACCCAGTATAGGAAATATTACAAGCAAAAAAGACAAAGTTAGCAACAAAGATATCCCCCCTAATAGTCCCCTAGGTCTCATGTTAAAACATTAGAAAGATAATGAAAAGACTAAACATAAGAAAAAGCAATTAGTGATAAAATATTG
ACCACTACGCCCGGCTAATTTTTGTATTTTTAGTAGAGACGGGGTTTCACCATGGTGGCCAGGCTGGATAATCCACCCACCTCGGCCTCCCAAAGTGCTGGGATTACAGGCGTGAGCCACCGCGCCCGGCCAGACTTTTACACTCTCGAGAGGGACTTTGGAAGTGCCGTGGGTGACAGCCCTTCTGAAGTCCCCAGGACCCTGGCTGGAAGGGATGGGTAATTAGAGCTGTTGTGCCTGGGTGACAAAGCCAGAGAAGCCTGGTCCCTGGAGGAGAAACCGAAA
GGTTCAGTGGTCCTGACTTGCCACTCAAGTAGGAGCTGGAAATGTGGGATTTGAATTGGAGCTTTTGATTCCTGGATTTATACAGCATTTCAGTGTAACGGCAACAGTAAAAAAGATGTGGTTATAGTTGTTCTAGTTTCTTTTTTGTCATTTAAAAAGAATCCAGATTATTTTACTATCCACTCAGCTAATCTGAAAGAATGAAAATGTGAGGAATAGTGGAAAATAAGAA
ATATATGTGCACTTCCCCCTTACTAAATATTCTTTGAAAACAGCTAAATATTCTTTGAAAACAGTTAAAATAGCTGAATAATAGTCTGTCAGATGGTATACTATAATTTATTCGTAATATATATTTTAATGGTATTTTTGGGACCAAAGGGTATAAACATTTTAAAGGCTATCAATATATACTACCAGAATGTTAATTTTAAAGAAGAAGAAGATAAAGTTAGTGAATAGAAGTTTAATCCTAGAGGTTTAACTTGGAGGTTCT
TGTCAGGCTCTTCCAGACATGTCGCCTGCCTCCCCCAAGCCAAGCACGCCCTCTTTGCACTGTATAGTAGCCTTTTGTAGAGCACTTGTTTAGCTGTATCTAAATGATTTGTTTAGGTGTCTGACTTCCCCCACTAGACTGTGTCCTCCTTCAAGGAAGGGGCCCAGTGTTATTCATCTTTGCAACCACAGTGCACAGCACAGTGCGTGGCCCAGAGTGGGGCATTCAATGAAGGAAGGAAAGAAGGAAGGAA
TAACACTTCGCCATGGCCAATTCCGAACCTATGCAGAGTTTTACAGAATGAGATAAAGCACTTCTCTGTATGTTTATTAGATAATTTTTTCTTTTATGAAGTGCTTCATTAAGGTTTTTGCCCATTTTTCTATTGGGTGTTCCTTTTCTTTGGTATACAGAAGTACTTTACATACCTGGACACCTGTCCTTTGACGGTTATATGAATTAATATATTTCCCAACTCTACAGGCTTTTTGTTTTTGTAAATGGTG
CAGTGTTGTGGGAGGATGGAAGGAAAGTTTGGAGAATCATAGACAGGGTGCTTGACACATGGTAGGTGCTCAGTGAAACAACAGCCAAGTCAGCCTGTTTGCAATAGTTAATCCCATAAAAACACCCCTCCACACACACCTAGTACTTAATGAGTATTTGAGTGCCTACTATGTGCCCAGTGCTGGCTGGATACACAGTGTAGCTTCTGTTATACAAAAGCCTGTAACTTTTGCCCATTTTTATAAACAAGCCAGAGCCTCATGATCACTCACC
GAGCCACCTGTTCTGCCTGGAGCTCTACCATCTGTCCCAATTCATAACTGCAATCTCCAAACCCCTGGGGTGGCCCTAGACCTCAAGTCAGTTCTCTGTCCTAATGGGAGCCCAGAGTGGGGTAAGGGGAGGATCTCACAGGCCTGAACTAAGCCAAAGTGTGCAAGTCTATGCTTGCCCTAGGCATCTATAGCCAGGAGCATGCCAAACCATTCTTTAGACGGGCAACTTTGTCTCGCCCCACCAGGGCCAGCCCCACTTCTCCTAAGGCAGA
CTGTTACAGTGATTCGCAACCCTGGCTTCACATTGATGTCATCTGGAGAGCCCTAATAAATACTGATGCTAGGCCCCAACGAAACAGATGATTGTTTCACTGGTCTGGAATGGCCCCCGACATGCGTGGTTTTTTATTTTTTTTATTTTTTTTGAGACGGAGTCTCCCTCTGTCGCCCAGGCTGGAGTGCAGTGGCGCAATCTCGGCTCACTGTAAGCTCTGCCTCCTGGGTTCTGGCCATTCTCCCGCCTCAGCCTTCTGAGTAGCTGGGACTACAGGCTCCTGCCACCACGCCCGGCTAATTTTTTGTATTTTTAGTAGAGACGGGGGTTTCACCGTGTTAGCCAGGATG
TTCCAGACTGCTCCTGCAGTCTGGAACGCAGACACAGCACATTCCCAAGCACCTATGAGCTGTCAACTAAGAAAAACCACAGGGTGACAGCACCCCCTTAGGCGCAGGAGCTCCTGGAACCCCAAAATTGGGCCCTTCCAGGGACAAGGACGGAGGCTTCAGTTCCATGGGTCCACACAAAAGGCATCTCCTCTTTTGGCACCCGAGAGAGAGACCCCTGAGGTTAGCACTCCCATTCTAAAAGGAGCAATTGGCTGGCACGGTGGCTCACACCTCTAACCCCAACACTTTGGGAGGCCAAGACGGGTGGATCACTTGAGGTCGAGAGCTGGAGACCAGCCTGGCCAACATG
CACTTTAAAATGATTATATTATGTGAATTTCACCTCAATAAAAAAATACATGTTCAATATTAAACAAAAGAGAATGAGAGATGTATTACCAAGAAATCCCCAATGGACGTTCTCTTTAACTTTCACTCCAGAACCAGGGACACCATAAGCGGATCAGAGTTACGGGGTGTGTCCAATGAATGAACTAATTTCCTTTCTGCTTAGGGAATTATATTCCCTTGTTAGTCTGGGTGACAGATACCACAGTAAAGAGGGTTAGAAAGAATGTCAACCCACAGGGA
TATTCTTATTATTGATTTTTAAATGCCCATTGTTTCTTTCTCTTAAGTGAAAAGAAACTTCTGGAGGCATGCAGATTTGCCAGAAATCAGAAAAGGAAAAGCCTGAAGTATTTAGTTTCATATTGAGTGAACACCTTGTATCATTCAGAATTGGGAGAATTCCGAGACTGAATTTCCCATGTGAATAAATGTAAAGATTGGCCTTATTTCTCATTTTGTACACATAATGAGAGTA
TAATCCCAGCACTTTGGGAGGCCAAGGTGGGTAGGTCACTTGAGGTCAAGAGTTTGAGACCAGCCTGGCCAACATGGCAAAACCCCTGTCTCTACTAAAAATACAAAAATTAGCCGGGCATGGTGGCACACACCTGTAATCCCAGTTACTTGGGAGGCTGAGACACGAGAATTGCTTGAACCAACCCAGGAGGCAGAGGCTGCAGTGAGTGCCTCTGCTCTCCAGCCTGGGTGAGAGAATGAGACTCTGTCTCAAAACAAAACAAAATC
ATGGCCTCTTTTTTCCCCTAACCATCTGGTGGCATTGCCCACACCCTGCTGAGGAAGCGAGCTGCGTTCCAGGCACTCAGGCAACTCTGCCTCTGCCCTAGTGCAGCCTCATCCATAAACATTCATGCAGCCGTTTCCTGGACCTAGAGCCACAGGGGCTCCTGGCACCTCAAAGGGCCTCAGGCAGCCAAAGGCCAGGGCCTTTGGTCTCTGGGTCTTCAGCCAAAAACACCCACCTCGAC
AGTCCTCCTAAGAGCTGCATCTTTTGAGTCCCCAAAACAATCACGCCTTGTGCCCCAGGACACGGCGCGAGTTGCACACTTAAAGCAGTTTCCACAGAACCGCATTCAGTTGGTTTTAAACTCTGGGGAAAGCTGGCAGCCTCTTTGTGGGTTTTTTAAAAAACTAGTTAGAGGGACAATTAAACCTTTATGGGCCCCAGAATGTACCTATGCAGACATAAATAAGGATCATTCTTCATCACTGGAGAATCCACTTTCTGGCAAC
ATTCTATAAATTGGATGGTAATCTAAACCTGACAAATGATCAAAATGTTTCTCTGTTAAGAACACATATCCATGCAAATCAGGTTTCAAGTATGAGTAAAACTAGACTGCATGGCAGACAGGAAGAGGAGCTGGATGCTGTGCGGCCTCTCTCCTTTAGCCTGGCACCCCAGGTGGGATTTCATACTTCTCTGTCTGGTGATTCAGAAATGTTCTTCTGTGGAAAGTCCTAGGCTGGATGCAGCAAAATTACCCGACGTGCTTATT
CAAGCAGGGGCCAGATTCCATGTTATCCATGTGCCTGGCATTATATGAGCTTGGCCCAAAGAGTGTGTCTGAAATGCATAGCTGTGAGGTTGGGGGACGTGTGCATGAGTGAAAGGAAGTCAGACCCCTTTGGGTCACCCAGGGGTGAGACAAAGCCTGGAAGGGGCGGGAGGTAAGGAGCAAGGCATGAAGAATCTGGAGACTCAGACTATGTCACGTCTTGCGTTCCCTGCCCGCCTCAGACCTGTGCCACAGGGCGTGCCCACTGTGTGTGGCTAGAGTGCCCCATCCCTGATGCCCCCGTTGTCACCAACGTGACTGTGAAGGCACGAGTGTG
TTCTGACCCAAGAAGCAGACTCTGGCCCTGAGCCAGTGCTAGGAAAGGGCCATTCTAATTTAACCCGCCAAGATTAAGGCCAACATATCTGGCTTTTAATAACTTGTTATGACTCTGACACAGTTTCCTGAAGCTTTTCTGAAGCAAGTTCTAGATTTGGCAAAAGGAAATAAGAAATAATAGCTATCTTGAAATATCTATAGGGCTGTTATCTGGAAGAAAGACTAAATTTATTTTGTGTAGCTCAGAGGGACAGACATAAGGCTAACAGGTAAAAGTCAAGGCAAAGCAGATTCTGCCTCC
AGGTCGAGGTGGGCGGATCACCTGGGGTCAGGAGTTCAAGACCAGCCTGGCCAACACGGTGAAACCCTGTCTCTACTAAAAGTACAAAAATTAGTTAAGCGTGGTGGCACACGCCTGTAATCCCAGCTACTCTAGAGGCTGAGGCAGGAGTAATCGCTTGAACCCAGGAGGTGGAAGTTGCAGTGAGCCAAAATCGCACCATTGCACTCCAGCCTGGGCGACAAGAGTGAAGCTCTGTCTCAACAACAACAAAA
GTTGATCACGATCACCACCTAACCTAAAGCATCCACATTGGTCAGGCTTTGGAGCCCGCACTTCTGCTCTAGCTATGCATGGCTCCCTTCAGCTCCCAGGGCAGGTCCAGTCCCAGGTCCAGCCAGATGATTTAGTGCTGATAGAAGCAGGATCTTTTGAAAGAGCTATGGATGTAGCAGGCCCCAGAGGCTCAGGAAGTCCTTTCCAGGCCATGCCCTGGTTCTGGCACTGCTACTGCCCCTGCTCCACTACTAAAGGAGGCAG
CCTGAGCAGAAATATGACCATGCAGCGCACCATGAAGCTCTACCGACTGCCAGAGGCCAGTGCTGCCCCGGGTGGTGGGCAGGGGGCAGAGAGAGGGCAAGGAGAGCCTGGCTGTCAGCAGGAGAGAAGGGCTCTGGGTGGAGAGGGAGCTTTCTCCTACTGGAAAAGCGAACCAGCCCATAGTCTTCAGATTTCCTGGACTTTCTATTTCTGTTATCTGAAGCAGGATTTTATTTTAGTTTAACTTTCTCAGTTCCT
ACGTGTCTGTGTTCATAACCCTTCCCCTACTGTATGAAAGGAAATCATACCTGTCAGTCTTCACAAATCTTAATAAGGTGCCATTGCCCCAAGTATAAAAATATCAAAGTCCCCAAACTAGGAACTTCCTTTAATACTTTAATTCAGTCTTTTTTAATGATTAATTAGGCATTTTTTAATTCAACAACTTTGCTTTTCCTTCCTTGAATATTGAGGGACAGAACTGTGGAAGCAAATCAAAGAGAATATTAGAAATAATAACAGATTAAT
CCATTCTTCCTAACACTGGCAATAAACCCTCAACTGTGACCCACCGTGGCCTGAAGCTGCCTCTGTGTCAGGGTCCCCAAGGAAGGGGCTGGGGGTGGACACACCAAACCAGCTCTTCTTTGGGGATTCAATGGCCCCCTCCTCGACTGCATCAGACTTCCTTTGTGACCTGGGCCAAGTCCCTGCCCTCTCTGTGCTGTTTACTTGTCGGCAAAGTAGTGGCTGTGACAGCATGTGACTGGGGCCAATTATCCATTCAGACACAGCTGACACCTACTTTGTTCTGGGAACTTTAAT
CTTGGATGTGTCTCTGCAGATGGACAGTTGGCCCAGAAGGGTGGGCTGAAGTGTGTGCTGCCCCTGGAGCTGAGGTGCCCCAGTGCCTTCCCAGAGTGCTGCTGGGTCCAGGCCCAGAGGTCTGTGAGGACCTCACCAGCCCTGGGCATGACTCTAGTAGCTGCACTTGATGCAGGACACTCAGGGCCAAGAAGCAAAGACATGAGTCGCAAACGGACACCACAGCCCACAGCCCCAGTTCTGAAATCTCTGAGAC
CAGAATCAGAGACATAAGATGCAATTCTGCATGAATCTAGAGAACAGCTTGTGAGAGAGGGCTCTGAAGAACCCACAAATTACCCCCACAGAATGGGCATGAGCAGATGGTGTGGGGCATGGGAGAATGAAAGTGTTTGCAGATCACACCCCAGGAATCTTGCTTGTTCAACATAACGACTTTTTTTTTTAACTTGGTGTAAAGGGAAAGTTATATAATATTAAAATTTTTCATTAAAAAATCATAGTCTGACGAATCTTTTTTTAATTTCTGGGAAA
TGATGATTTTGGTGCCATGCTCTCTCCAACAAACAAAAGAAGGCAAAATTGTGAGTAAGTCAGCACTAGTACTTTTACATGCTATATACTACAGAGCCCCAATCGGTAAGTCTGTTCTCTCTTGTTGGTGTGTTCGTGGAAAAGAACATGACAGCAGAAACAGACAGAGACCTTAAAAAGCAATTAAGGGTGAGGAATCTCCTGCCAAACAGCTAGTGCAGATAGAACCTTTTCTTCCATAGACCTTAGCCTCATTCCATAGCCAAGA
ACAGGAGCCAGCAAGGTGGGCTCCATTTCAGGTCTTCACCATTTATGAGCTGGGCGGCTGTAACTCTGGGCGAGGTGTTTCAAATTTCTACCTGCCAGCTGGAAAATAGCACAGCGAATGGAGGATCTGGGCATGCTTTACTAGTTTTCAAGCTTGGATGACGGGGGGATTGGCAAAAGTGAACACCTAAGGGGAGATGGATACAGATGGCAAGACAGAGAATCACGGGACCCCTTTTACAAATGAGTAGCCCCCAACTGTCAGATAATTTGAGCTCGGTTTCCCTGCAGTTTG
CCTTGGCCCTATTCTGATCCAAGTCCCTGCCTCATCCCTCCTTTAAGTTAACCCACCGTGTAAGAGGGATCACTAGAGTGCTCTACTCTTTCCCCTAGGTCCATTCCTGCCCACCCGCCCCAATAGGTGGCTTGGATGTTTACCTCTTTCTTCTCCTCATCTTCAACACTGCCCTCCGGGCGGTCATCATTGCTGACTTGGTCTGCAATAGGCATGGGAGGTTCTGGAACATCATTTTCAGGTCTGTTTTCACTTGTGTCCATGGTCACTTCCTCCTTCTCCTCACTGACAGGAGGGGGGAGTGGTGGTGGGGGGGCGGGCAGAAAAGAACCAAGGGGAAGAGAGAGCAAGATGTTAGTTACTGGGTCAGGAAACCCTCCTGCCTCATCACTTGGGTGGGATTAGGAGGGCTGCTTTTCTGATCAAGGTTAGAGACCTT
CCAGGAGTCCGTGCCTTGCAGAGCCTGGGCCAGGTGCTGAGAAACACAGGGATGGGGCTGGGCTGCACCTGCCCTTGCTTGTTTTTTTTGTTTTTTGTTTTTTGGTTTTTGGTTTGGTTTGGTTTTTTTGAGACAGAGTCTTGCTCTGCCACTCAGACTAGAGTGCAGTGGCACCAACTCAGCTCACTGCAACCTCTACCTCCCGGGTTCAAATGATTCTCTTGTCTCATCCTCCTGAGTAGCTGGGATTACAGGTGCACGC
TCACTGCAACCTCCGCCTTCCCAGGTTCAAGCGATTGTCCTGCCTCAACCTCCCGAGTGGCTGGAATTACAGGCGCCCACCCACCACACCCAGCTAATTTTTCTATTTTTAGTAGAGACGGGGTTTCACCATGTGGTCTCGAACTCTTGACCTCAGCTGATCTGCCCGCCTCGGCCTCCCAAAGTGCTGGGATTACAGGCGTGAGCCACAGCGCCCGGCAAACCTTGGTCTTTAAATCACGTTGGCAAGACTGAACTCAAACGTAAGCTCTCTGTTTTGGTTTTGAGAGTTGTGCCTTCTTATCTAAAACAGTAACAATTTAAATATTTTTGTTATTTAAACAAACCAATAAGATC
TGTAGCCAGGCTGGAGAGCAGTGGCACGATCTCGGCTCACTGCAACCTCCACCTCCCAGGTTCAAGCGATTTTCCTGCCTCAGCCTCCCGAGTAGCTGGGATTACAGGCGACTTCACCATGCCCAGCTAATTTTTGTATTTTTAGTAGAGACGGAGTTTCACCATGTTCGAGGCCAGGCTGGTCTCGAGCTCCTGATCTCAGGTGATCCGCCCAGCTGGGCCTCCCAAAGTGCTGGGATTATGGGCATGAACC
TATTCTAACTAAAGATTCCTGATACTGCAGTTGTAACCTCAAGAGAGGGCTTTAAAAAATGAGCATGGGCTTTCGAGTTAGATAGATCTAGCTTTAAGTACAAGAATCCATCATTTACTGGCTGTGACTGTGTCCTTGGGCAAATGACTTAAACACTCTGTCTTCATTTCCTTATCTGTAAATTGGTGATAATGTGAAGTCTGGTATCATAAAATACTTTTCAAGATTAAATTACCTAACAGTTAAGAAGTGGCTACCACATAATAGACA
GGCTGTCCTGGATAAGCATGACTAAAAAGTGCTTGAATAAAGAAGCATATTCTTTGAGAACACTGTTAACCTTCTTGTTTTTGAAAAATTAAACTAATCAAGCTCTGTGCTTATAATGAGTCCAAAGAAAGGCCTTTCACTTTGAACCCTCTGACCACTTCTTCCTTTACATAGTAAAATTTCAGTTTGGTCTGAGGATAAATTGTCAACTAAGTTCTGGAACTTATCCAGAAAGTTTCCCTCCTCCATCCCCCCTACAA
CACCATTTAGACAGCCCTGCTGCACCCTGAGCACCAGGGTCTCGTTGTACCTCAATGCTGGACCCCAGTAGGGAGTTCAGTGGGTAGAAGCCAAGGGAAAGTTGACTTTTGTGCTCTTTTCTTTCCAGAGGGGAAAGCCCTGTACCAGGTGGCGTATGAGAATGAGGTAGGCAACAGCTCTGACTTCTATGACATCGTGGTCATCGCCACCCCCCTGCACCTGGACAACAGCAGCAGCAACTTAACCTTTGCAGGCTTCCACCCGCCCATTGATGACGTGCAGGGCTCTTTCCAGCCCACCGTCGTCTCCTTGGTCCACGGCTACCTCAACTCGTCCTACTTCGGTT
GCTGTGGTAGTGGGCACCTGTAATCCCAGCTACTTGGGAGGCTGAGGCACGAGAATCACTTGAACCCGGGAGGCGGAAGTTGCTGTGAGCTGAGATTGCACCACTGCACTTCAGAGTGGGTGAGATTGAGACTCCATCTCAAAAAAAAAAAAAAAAAAAAGAACAAGAACAAGAAAAGAAAAGGTTCAGTTTCTATATATCAAGCGAGTAGTGTGGGTATTCTCACTATGTATTGGTCCAG
CCCCTCACTTTTGAGCCAGTGACTACTGAAACCCTCTCCATTGTTGCACCACCAGCAATGCCCCCATCACTTCCTCTCATTTACTTCCACAGGCTGGTTCATCCTCAAAGCCCTCCTTACGTAGATCTGTGGGATCAGTGAGGCTCAGAGAGGTAAAGTGGCCAGCCCAAGGTCGCCCAGACAGCAAAAGGCAGGGCCAGCGCTGATTTCAAGTCCAATGGCCTATGGCAATTTCTTAGC
GCCCCCAGGCTGCTCTGTCCTCCCACTCAGACTCAAAAGTACTCACTGCAGAGTTCTGGCCATCTCAAGGGTGTGGCAGGACAGAGCCTAAAATACCCTGGGCTGGGGCAAAGGAAAGAGCTGGATTCCACTCTGGCAACATCATGGAATCTGGGATCCTGAATGATTTATTCACTTAACCTTGCTCATTTTTTTTTCTTATCTATAATTACCCAACTTACCTTTTCTGTTTTCTCATCTGTAAAATGG
GGTGGTGGGGACTGTGTTGACCAGAGCATGCACACTCAGTCTAAAAAGCTGTAGCTTCTTGGCTCCAACCAACTGTTCCCACATCAGAAGGAGGGTGCCGTGGTACCATTCTGATATTTCAAGAGAAGCCGCCAGGAACCAGAGTTTTTGTTTGTTTATTTATTATTATTATTATTATTATTATTATTATTATTGACAGAGTCTCGCTCTGTCTTACCCAGGCTGGAGTGCAGTGGCACGATCTCGGCT
GCACAGAATATGTTCAGTCCCACATTATGGCTCCTGCCGAGAGGGGGTCCTGCTTCATTTCAGACTGGAATCGAAGCACCTAGGTTTGAATCCCAGCCCTGCCATTTAGTACTTGTATGTCCCTTAGGCATACATCCTGAACCTCTCTAAGCCTCGGCTTCCTGATCTATAAAGAGGGGTTAATAATAGTGCCTATGTCAAAGGCTATTAGGAGGATTACAGCAGATAATACACATAAAGCACTTAGAACAGTGCCTGGCACATAGAG
CAATGGTAACAAATGGATATTAGTATGTGGAGAGTGGAGGGTAGACAGGGAGCTCATTACACTAGCTGCAGCCAACACAAGAGTTCCCATTATACTTTAGCCATAGTAAAATATTCGTAGTCTTTTGATTTAATTGATCCTTCCTTAAAATGGTGTGTGTGTTGGGTGGGGTTGCAGTCGCAAATACAGACATACCTTGCAGATATTGTGGGTTCAGTGCCAGAGCACCACAGTAAAGTGAATGTTGCAATAAAGTAAGTGACAAAAATTTTTTGGTTTCCT
GGATGTTTATAAGTAAAAGAAAGATTAGTGTAATTCTAATCTGTGCTCTGGAAAATACCTGGACATAAAGCATTGATAAGGTTTCTGGGTCATGCTGAGTTGTGCTGTGGCTTTCACCAGTTGGCTGCCCCTCGAAGGGCTTTGACCTCAGTGGAGGGATGATGCCTCATGAGCCCGCTTGCTCGTATCATCCTCGCTCGCTGAACCAGACTGGAGAAGAAGCCAGTCCAAAAGTCAGCTGGGGAGCTGGGCAGAAAAAATGGAGG
GGCGTTTCCAACAAGTCCCCAGGTGATGATGATGACATTGCTAGAGTATCATACTCTGAGACCAGAATTTAGGTCTTGCGAAGATACCTCTTCTTCCCTTCTAAAGGGACTAGCAAAAAAAAATTTTTTTTTGTTAAATAAAATGTAAAAAGACTTCAGCTTTATGTTTATACATCTACAACAAGTGTTCTTAACTGTTTGAAAACCTGATTAAAGCAAAGGCCCATCTCCATATTAAAATGTGCATACACATCTAACTGGGCATT
GTGTGACTACTATATCCTAAGCATTAAAGGTGCCCTACCCCCACCCCAACCCCTGCCTTCCCTACCTCACCTTGTCCCTGCAGCTCCGTTCAGCGGGAGCCCAAGCCTTGCAGGAGCAGCTGGGAGCTGTCACCTGTGTAGGCAGCCTGGATCTGTCAGACAATGGTGAGTAGTGGTTCCTCCCTTCCCTGGGGCCAGGGGAGAACAGGGGCCTGGAGCATGCAGAAGCAGCCCTGATGGGACACCAGTCAGCCTCAGGCCTCCAGGCCA
GGGGGAACAGCTGGCAGCTGGTCAGTGAGGCAGTCAAGACACATACAACATTTACTAATTAAGTTCACTGTCTTCTGGGGGTTTGGTTCGTGGTTCCCCAAAACAACTACAATGGAACATCGAAGATCATCGATCACAGACAACCATAACAGATACAATACTAATGAGAAAATTTGAAATATTGTGAGAATTACCAAAATGTGACACAAAGACACCAAGTGAGCACATGCTATTGGAAAAATGGCGCCGACAGACTTATTGACGCAGGGTGTGCCTTCAAAGTAAAAAACAACAATATCTGCAAAGCACAATAAAGCAGAGCACAGTG
CACCACATCTGACTAATTTCATTTTTGTAGGAACGGGGTCTTGCTATGTTGCTCAGGCTGCTCTCAAACTCCTGGGCTCAAGCATTCCTCCTGCCTCAGCCACCCAAAGTGCTGGGATTACAGACATGAGCCACCATGCTCAGCCTGGCCTATGGTTATTAATAGGTTGGGAAAAGTCTCTAGAGAAGAGATGGTATGTAATGGAGGGGATTAGGTGGTCCCAGGCAGTTACTTCTAGGTAAATTGTTTGAACAAGTCCA
TGATTTACTAAAAATATTAAATAATAAGTAAACAGTGCTTGAAATATAATAGACAATAAATCTTAGCTTACTTGCTTTTGAATCAGGGCCCTTATGAGTAATGGCACAGAAAACTTGAATTATCATCTATTGATTAGGCTGGTGGCTCTCAAACACTGAACCCCAAGACCTGTCAGTGGAAAAAAGGGCTGATAAGGCAGGTCCTTGACTCTAGATGATACTCATTATGTTCCAAATAGGGATGGAATGACAATAGAGTG
GGGAAACGGAGCTGTCTTATGCAAAACTCAATTTCACATTCAAAGAAACTGAAGTGTAGAGAGGATAAGTGACTTGCTAAAAGGTCTGCGCTAATTTGGGGTCCTTCGTTTTTTATTCTACTCATTCGTTTATTCACCAAATATTTATACACGTGTCTACTACATGTCAGGCACCATTCAAGGCACTAGAGATAAAATAGTGAACACAGCAAACAAAAATCCCTTCCTGCAAAAATCCCTTCATCTCTTCCCTTCATAAAGCTCATGTTCTAATGGGGGAAACAAAGTAAGCAACTAAAATATATAATACCAGATTAGAGAGGGGTAAATGCAAAGAAGAAATAAAAGGGAAGGGG
CTACTCCATCCACCCCTCACTGCTAGTAGGTTGGAGAGAATGGAGTTTTCTCCCCTGCAACAACTCGGGATACTGAGTCGAAGGGAATGGCACCTGAGGTGAGGGGGCGGAATGGGAGAGAGAGTGGGACTCCTGCTCTTTGGGCCTCTTGGCCTCTCCACTGTGCCCCCTCAGCGTCACGCTCTGCCTAGCCCTGCAGCCCAGGCTTTGGGGAGTTTGACAGCCGAGGCCCTAGCCAGCTCTGCGGCAGCCAAGCCGCCAGGACTAGCGCCCTATCCTGCAAAAAGCAGCAAAGCTGTGGGGTCAGCCCCA
ACTCCTGGCCACAAGTGATCCTCTCACCTTGCTTCCCAAAATGCTGGGATGACAGGCATGAACCACCATACCTGGCCACCATATAAAAATGTTAACACAAGTTGAATGATAGGTCTAAATGTAAGAGCTAAACTACGAAACTTCTAAAAGAAAATCTAAGAGAAACTATTTAGTCAAAGATTTCTAAGGTAAGACAAAAAGGACAAAGAAAATGGATAAACTGAAATTCATCAAAATTAAGCACACC
ATATATATATATATATATATATATATATATATATATATATATATATATATATATAATTATTTATAAGTTGTACGCATAATTCTGGTCCTATTTGTTATATCATAAAACATAATAAAATTGAAATTAAGAATGAAAAAATAAAATGAACTCTTAAAATGCTTTATCGAGGCATAATTGACAATGAATTGCACATATAAAAGAGCATGATTTGAGAAGTTTTGATATATATATACACATACACACACACACCTATGAAACCATGACACAATCAAGATA
ATGTCATGAGGGGCCCCAGCAGACCTCAGCTCTGTGTTCAGGTCAAGAAGCTGCAGGTGACCCGAGACACAGCAGCTCCTAACCACGCCCTGATGTGCAGCCTGCGTGCTGCTGCGGGGCAGGTCCTGAGGCCTCCATCAACTCATCTTTTCTAGAATGACAAAGTGAAACTCAGTTCCTTCCTCTACAGGTGACAAAGCAGGTAGAGTAATCGATGAGCTAATAAGTGAGTAGACATGCTAAAGCATTTATGAGATCTATTATGATCTCCTGTGAATGATAG
TCTCTTTCACTCTTCCCCCTTCCGCTTATCTCCCTGTTCACTCTCTTCCTTCCCTCCCCCTTTACTAAAGCTACTCATCTCCCAACTACTTCTTATTCATGGTCCCTTCTGGAGGTCAGAAGTATGAATGCCAGGGAAAATCTACTTTTGTTCCTGTGGTTAACAGGGACACGCGATTCATTTGTGGTTAACAGGGACTCGCGATTCATTTGTGGCAGACACAGTTTTCCATCCACGATGAGGAGTCTAAGGAGAAGATTTACCTGAGTCCCGACCTGATAAATCTCTAGAGGGTAGAACTCTCTTACTAGTACCTGGCCAGGCCTGGTGCTTACATTCTACTCCAAATAGCTTCATCCTCTCCCATAAAACATAGTATCACCACCATCTCCATCCAAGCCATCACCATTATCATCACGACAATCACCACTGTCCCATCACCATCACCGTTATCACCACTGTTGTAACCATCATCACTAGTGTCACCATCATTATCTCCACCAACATCACCATCAATCTCAGTACCATCAGCA
TAAAATATTGACAAGTAAAAAAAATTTTAAAACCTACTATCCTATTGTCATTATGAGTTTGTAAAAGACCAGACGTTGAGCCAGGTGGGATGGCTCACGCCTGTAATTCCAGCACTTACAGAGGCCAAGGCAGGTGGATCACCTGAGGTCAGGAGGTGGATCACCTGAGGTCAGGAGTTCGAGACCAGCCGGGCCAATATAGTGAAACCCCGTCTCTACTAAAAATACAAAAATTAGCCAGGCATTGTGGTGGGTGCCTGTAATCCTAGCTATTTGGGA
TTTGCACTGGAAAGGTTTAGGTAGAAGGAATTTAGGCTGCCCTGGAGCTATGAGACCCAAGTTCAAATCCCAGCTTTTCTACTTACCAGCTGTGAGACTGGATAAACCATTTAACCTCCCCAGGCCTCAGTTTGCTTATATATGAAACGGGAATAGTAGTGTCTCATTCTATGGTGAAAATGCACATAAAGTGCCCGACAGAGTTGGTGACTCCGTAAAGGTTACTTTTCCCTCTGGATGTCTCCACCTC
TCCATAACTGATAAAAAAAAAAATTTAGGAGCAAGGATCCCTTTGCTTGTAAAATAACTCTTCAGCTGAACTTTTTGTTAGCAGCGTATATCTTTATAGGAAACCTATCTTTTTCCTTATGTTTTTTCTATATTTTCATAGGAAACCTCCCAACAAATAATGAATGTGCTTCCCAGGGACAAAGAGAAAGTGTCAGAATGAAGATGCTGGAGAAAATCCTTCTGTCATTTTCCAGCACCTATGCTATTTCTTGCAGGGAAAAGAGGTGTTCTGG
CCGCCGCCGCGGGCCGGACCTTCGCATCCGTAACTTCGACACGGCAGTCTCCCTCTGCCCATTAGCATGGTTTGGAGGCTTCCAGAGAGCCGGGGGAGCCAGGAAATAAATCCCTTCTGTGAGGGACGGGACCGGCTCAGCCACGGCAGCTGGCCACGCTGCGTCCCCCGTGGAGGAGCTGTCACTGGGCGAGTGGACCCTGAGCCTGGGACCCAGTCCCTCGGGGTTCAAGACGAGTTCCAGGCTCGGCCTTGTTCCTCA
GCCAAGAGCGAGGAGGGAAGATAGCTGCTGGCTCACTGTGTGGTCGTGGGTGAGTACATGTTACTCTCTGGGTCCCCATTTCCTCAACTTTAAATTGCAAACAAGAACCTCAGCCTGTCCCGTCTCCCTCTTAAGAGGATAAGTAGTGCCAATAAATAGTAAATGAGCTTTCTGAGACGTAAAGTGGATGCTGATTTTATTACCAAACAGGTGAGGAGCAGGTGCAAATAATTCAGCAGAAGTATTTGTACGGTCATGATTCTCAAAATTTTCCAGAGTTAAGAATCGCACGGGAATCTTGTTTAAAATATAAATTCT
TCTTTCCTGCTGCCTTGTGAATAAGATACTTGCTTCTCTTCTGCCTTTTGCCATGATTGTAAGTTTCCTGAGGCCTCTCCAGCCATGTGGAATTGTGAGTCAATCAAACCTCTTTTTAAATAAATTACCCAGCTGCAGTTAGTTCCTTACAGCAGTGTGAGAATGAACGAACACCACTAACAGGGTGAAATCATTGAGTCTGAGAGGAGGCAGGGCTGCTTCCTGCTTATTTGCTGAGGAAGAAAAGAAGAA
AGGTTTTACAGAGTATGCTGCTACCTCTCTCCTTGAAGGGAGCATGGCGAGACCCATTGGATGGATTGGGGTGAACAGTTCAGGTCCCATGCTTGGAGCATTGGGTATCTGATGTCTGCACCAGAACAAGAGAACCTCTGACGGTGGAGAACCATGTGGTGCAAGAAGAGATCTTAGGTCTCTTCTTTTATACCAAGCTCATCTTTTATACCAAGCTGTGCAGGTGACTATGCCTCCTCTTC
TCTGTTTTTGCTCAAACCATCAGGATGGAAACAGTCAGGCACTGACTGGGGTGCTTCCAAGAGGCATGAGAGTGCCTACTCTGGCTTGAGCACTTCTATATGCAAGGTGAATATGTACTGAGCTAGGAGACTTCCCTGCAAAATCTCTGTTCACCCTGGGTTCACATCCCCATGAGGTAATATTATTATTCCCATTTTACAAATAATGTAACTGAGGCTTTAAAAAGCCAAGACATCTGCCC
AGGAAGGGGTCGGCCGCAGTTCTGGGGCTTCCTAGTCAGAAGCCCTCTGTAAGGCACTAACTTCCCTCTTCCCTCTGCAGATTTTTTTTTTTTTTTGAGACGGAGTCCTACTCCACCCAGGCTGGAGTGCAGTGGCACAATCTTGTCTCACCACAGTCTCTGCCTCCCAGTTCAAGTGATTCTCCTGCCTCAGCCTCCCAAGTAGCTCGGATTACAGGCATGCACCACCAAGCCCAGCTAGTTTTTTTGGAT
[truncated: 459,966 more chars]
