# Supplementary material for: On the Value of Intra-Motif Dependencies of Human Insulator Protein CTCF
Source: PLoS One. 2014 Jan 22;9(1):e85629. doi: 10.1371/journal.pone.0085629 (PMC3899044; doi:10.1371/journal.pone.0085629)
Supplement: File S4 — Data sets for HepG2, ProgFib, and K562 cell lines. (ZIP) [file pone.0085629.s013.zip › HepG2_fg_test.txt]

GCTGTCTCTGTAGAAAGGCGATATGGTCAGAATGGGGAGGTGTTTGAAAAAAATACACCGCACCTACGAAGTAAGTGTTTTGAGCTCTGCTTTCCTGTTCCAGGGTGCATTTGGTTTCTGTAGTACTGACGAATGACCATGAGAGGGAGACATGCTCCTGACAGGTGTTGCTTCCGTGGGTCTCCCATCTCTCAAGCCCGGCTAGCACGAATCAGGTGTTTTCCACAACACTGTGGGTTCTCAGGCATAACAATGGAATGAGTAAGTA
AAAAAAAAAAAAGCGGGGGACAAGAGGGAGAACAGAAAACCTCATTGTTGATCATTCCTAAACCCGGCAATGTTTACTTCCTGTTTGTATGCCAATGGTCTTGGGAGAATGTAAAAGGAAGCTGTTGCCACCTGCTGGATATTTAGTGCATTGCAGAAGAATTGCTTCCCCTGGTTCTGACTTTCTTCTTTGGGCAACTCTTTCTCAAGCACCTTAACGATGCTTGAGATTTCTGAAGCATCTTAATACCCTTCAGGACACTG
CTAATGTCTCTCGTGCTCTCTTCCCTGAAAGGCTCTCCTTCCTGGTGAACGCCTTAGCTAAGCAGGTCATGAACCTCCTAGTGCCATCCCTGCCCAATCTAGTGAAAAACCAGGTGAGTGGAATCAGGGCCTCTCTGGCCTGTGGGCATTGCGCCCCCTGTGGGGCTTGGGTGGAACTGCAAGTTGGTGCTAAGTGACTGGAGTCTCCTTGGGTGGGTTTTGCTGAAAGAATTATCTGGGGCTGGATAGCAAAGAGTCATGGAGTGGGGTGGGCCATTGACCCAGGCAGACAGGCAAGGT
GCTCACTTCTGGCAGAATGATTAAAATTTAAACAAATAAATCAAAGACAGAGAAATTTAAGTCCCCACCAACCCCGTCTCTTAACACTTGATGCATTGAACCAGGGAAGCTCACCTGCGCCATCTAGTGGTAGAAATGGTGATTACAGGCACGTGTGGCTGGACATTCTCATCCCTGCGGGCAGCTCTTGTCCCACAGGAGTAGGGGGCACAGGGCTATGGAGCGCTTGAAATGCGACTCATCCGAATTGAGATGGG
CGCCTCGGCCTCCCAAAGTGATGGCATTTTATAAACTTCCCAGTAATTGGTAAGTGTGAAGTGGTGTCTCACCTTCACCAGACTGAACTGTTTCTTTACATGTTGTACTCTCATTGTGCCAGCAGAGGGCACCTGGAGATGGCAAGACAGTATTAACCTTGAAGCACTCCCAGACTGAGACTATCTACTGGATTGGCTGAATGTGAAAACCAAGGCACCAATTCAGTTAGAAAAAAAAAAAATC
AGTAAAATTTTCCTCATGTAATTCAATAAACAATAGCTATTATATCAGGAACCCAATTCCCCAATAGTGATAGAACTTGTGTTCCCTTGGTCAGAAGACTCAAGCTCATGACTGAAACTGCCCACCAGGTGGCGGTATTAACCTGCACTGGTCATGTTCGGTTTCCACTGCAGAGCAAGACAAGTAGTCACAGGGAAGCAAAAGGTACAACCTGGGCTGCTTCCTCAGAGCTTTGGGTGGAACTGGGCAGGGGCAGAAACAACTCAG
CTGTCTAACCTGTATTTGCCTGAAGATCTTACTTTTACTTAGGCTACCTATGCTAAGGTTAAAAGAAACTCAAGCTTCGTTTTGGACAAAGCTAGACACAGTACCATCAGCAATTCATGCAATCACCCACAAGGGGTCTCTATCACTCTGGCTTTCAAGCTTTAAGTCACTCACAGTCATGGAACTCAGCAGATTTGCCCAGAACTGTGGGTCAGGGCCTTGTGTTGTTCTCTAACTGGCTGCTTTTCTTGCCC
ACAAATGGTGTCATGTATTTTTTTTCAGTCAGTTGTGTCATATTCTGGCTTCATACTTTTTTCCATGCTCATTTAAGGCCATGGAGTTGTCTAATACCTGTTAAGATCTTGGATAGTTTTGACCACCAGGAGGCGTGTTAGACCAGCAAATTGACACTTCGTCACTAGCGTCCATCCTTGAACACTTCGGAAGATTAAAGGTTAAAGATGAACGTGAGCCTCACTGAAAGTGATTGTAGAGAGATAAAG
GGTTAGGTACATGAGAAATGAGAGATAAGCCTGCAACCCACAGTGAAGGCATCTCCTACTGCGTTTACAGGAGTGATAATGAGCAACGCAAATGCGGGCAAATGGTAGATAGACAGCGCCCCCTGGTGTCCACCATGTTAACAGTAAGCCAGTTTACAAGATCAGGATTATCGTCAAGATCCACTTTAGCTATGCCTAATTTAGCATTCCTAGGCTATCACTTTCACTGTAGAAATTCTTTAAGGA
CTTCTCTTCCAAATAGCCTTTTTAGAGTCCTGCCCTGGAAATTACTTCCGTTAGTTGCTTCCTTATCTTTAAACCATCTAAAGCACCATTGCTTGGTTTAGCATTTTACCTCCTCGAAGCAGAAGCGCTATCTAGTGGCCCAATAGAGTAGCTGCAGGGGCAGCCCCCATTTTCACTAGTGCCTGTCTTAGTAACAAGGTCCTTGATATGCTTTATCTGGTGCTGCTGATCTGGCAGTGCCATGAAAGTCGACATCCAAGTCTGACTCAGAGAGGGATGTCTCTA
GCAAGGGCAAGGTCAAGAGAGGCAGACTAGATTCCACCGCTGACCCTTGGGGTCTTAGCTCAGGGAGGCCTCAAGGGGATGCTGGGGGCGGGACCTGCTGGGATTCTCAGGAGTTGCTACATTGAGTCTCTGCTGCCCTCAAGTGGTTATATTCGGAACCGCAGGTGCTGGCTGCCTTGGCGAAGGCAGGCAACTCCGTAGACCACACAGAGGAGTTCAGCACAGAGGGGACATTGGTAATCTTTAGTCCATTTGCTCAGCAACAAATATTTGTTGAGCA
TGAATACATTCAATATTTATACTCTTACCTCCCCCCACCATTACAAATTGTCTAAATGGCATTCTAAGCCTTTATGAATTCAATTAAAAAGAAAAATGCCAAGGCCTGCTCGCTAGAGGTCGCTCTCCTAACTATGGGGTCCTGTTAGTCTTATAGAGTAAGACAGCAGAGTAGGCCAAGAAAGTGATGGCAGCAGCCATCAGTGTGACCAGCAGATGGCATTAGAGTCCCACAGATCCTGAGATTGAGCCATAGCTAAGCAACTTCACTAGGCATACCACATCTGTCAAGGCAGGTTATGCTAAGCTTATTATTTTCACAAACGTTTAAATATAACGCTATTT
AGCATTACCTCCATTTCACAGCAGAAAAATAATTGAGATTCAGGGAAGTTCAGTGCCTGGCTCAGGACTGCAGCTGGAGGGGTCCGGGAGAGGCTCTAACCCTCCGGCTTGAAGGTGTAGTTTCAGACTTGGCCACTTGGTGTCACTCTCTCCAAACTGTCGGAAGAACCTCTGAGCCGGCCGGTTTGTGGGGGACTCCCTGCCCAGCTAGTTGCACACGAATCCCCAGTCCGGCAAAGGAGCCCCTCCTGTCCTCCCTCCGCCCTGTCACC
CCACAGTTTAGAAAATGACCTCACAATTATGTTTCTTTGTTTTTAAAGTTTACTGTTTGGGCAAACACCAGCCCTGGTTTGTAGACCTGACTCTGCCTGGGAACCAAACATAGAGATTTGATAGCCACGTATCTCCACCCTGTGGCCATGCGGGGAATCACACATGCCTGGATTCCCAAGCCTGTTGAATTCGTTGGGGTTGGTCTGTCAACGCCAAAGGAATTCTGTACTTTCTGGGTCAATGCAGCTGAGAAGCGGGAGGGCTTGAAACAGGGGAACAGACAGAAAAC
CGGGATGGGGAAAGGAGGTCTCTGGAAAGTATCTATCCAGCACAGGTGGAAACTCAACGCTGATTCTGGGTTTTTTGTCGCATCCCCTTTCGGAGGGAACCAAACTGTGATTCCTTGATCTCACCACAGGGTGTCTCCACGCCACTACTCAACCAGCCACCCGATGCCTGGGCTACCTTTGGCGCAGCCCTTCCTCCTGTGGGACTGGCTGCAGCCCTCCTGCTCCTGTGTGGCCTGTTTGCGCCTGTCTTGTCTTCAGCGGGGAC
CCTCTCCCGCCCCCCACTCCCTCTTCCGATTAACTGCCCGGAAGTCCCGGATGGCTCCCTTGAGTTGCTCAGGTGAAGAAGAAAACTCCTAAGGAGTGTCTCACGCTCCTGCCCTTTCTCGTTCCTCCTCTAGGAGGCGCTCTGGCCCATCCAGACCGGATTATTTTTCCAAATCATGGTGAGTTGAGGGAACCTCTGGGGCTCCGTGGGCTTGGGAATGAGGGAGCAGTCGAGAAGGACTCTCTGTTCCCTGAATT
CATGGTCCAATCTCGTGCTTGTTCTGCTTTACAGGAAAGTTGACTCATACTGGTGTCCAGTGAAGAAACCCAGGCGCATAAGAGGGACAGTTGGATCTCAGGTTTGTGCTTGATCTGGAAAAGGAAGAGCAGAGACCACTAGGAGGCACCACTGCACTGCTCATGAGCCCAGGAGGTGGATGCCGGGGCTGAGCTCAGGGTGGAGAGATGTCATTGCTCATCCTCCAGGTTCCAGGTGAAAACCCACCTGCCCAGCCCATCTGGTT
ATCCTCGGCCAGCCACACCCTCACTCTCCTAACCTATCCTCCTGTAGGCTTTGCATCAGACAGCAATGAGCTTATCTTATTCAAGCCACTGTGACTGGTTGCAGAAAACTGAGACACCTGCTTTTTTCCTGTACCTCCCCACAATGTCCAGCAGAGGGCAGTGGTGGAACACACCAGGAGCACAGCCCCGGGACTCTGCACTCACTCCCAGCTACTGTAGCCACTGCAGACAGTGGGTCCTGGACTCAGTTTCTCCACGTGAGCAATGAGAGAAGAGGAGTCAGCGATCATTCCAGA
CAGCACATACCTTCATTCTTCAGGAAGAGGAGAATTTACCTGGCTGCCCAGTCCTGCAGGGAGCTACTCCAGACAGACACTCCCTGTATAGGAAGGGCCTTCCATGAGCCTGGCAGAAGCGCTAGGCAGCTCACTACTGTCCTCTTGTGGTCAGAACAGGTCAGAGCTTGATCTAGCAAAATACCGCTCACCCAGTCTACTCTGAAAGTCAAGGTCATCCCCAGAAGTGTGACCTCTGGCTATCCCTGCAGTTAATGTGCTGCACACCAGCATCAGT
GCATTTTTAAAGAACTATGTATTATTTGGAGGTAACCTGAAGAAGTCTAGTGACTCATGGACCATTGTTTTGCAGAATGAGCAGATGTGAGCAAGCTAGGCCTTCCAATAGAGACAGTGCCATCTAGCAGCTGTGAAGAATATAGCCCCTTACTAGCCTCAATTCTAACTGGAATCCATAGTCAGGATGATATGGGAGGAAACGTACAATTTTGTTTCAATAAAATTTTGAGAGAGATTCTCACAC
TTCTAGGCTGTCCCATAAGCATATATTTTTTCACTTCTCTCTGGCCCATGTTCTTCCCAAATGCCCAGCACTTCCTGAAGGCCAGGTTCAGTGTCGCACTTTCTCTAAACAAGGGTGCAAGGCCACCATCTAGTGTTCAACAGCGGAAGTGCAGGTCTGCAACAAGTCAACTAGGTCGGACAAGTGCACTCCAGTGGGATCCCTGAATGTGGTTCCATCCGCCGCCATTTCTGGGAATGTTGTGACAGTTTGTCACAAAATCGGACAGGC
CTGCCTCCTTCCTGGAGGCCAGGTATAAGCATCCAGACACGTAAGAAGTACCCTTGCTAGTGCTAGGATAGAAGTTTCACAGGTTCACTGTCATCCAGCACCATTCCCTAGCACAACACCAGGAGGCAGCCATTCACATGGTAGTCTAAGTGCATGCGCCCCCACCAAGGCAGCCACTCTCACTGTAGTCTAAATCAATGGTGCCCTCTGGAGGCAACATGGTAGCTTATGTGAATGGTGCCCCTAGAGTTATGTGACACGAGGGCCTAGATGTTCTCGCATTCAAGCCTGTAGACAACCTTCAGGAAGGTCTTATTTTTCCATTTTCTGCAGAA
AACTATTGCGACTATTACACTGGTATCTGAGGATGGAGCCGTTCCCTGGTCTCTGTCTCTTGATAGAGCATACATTGCTCCTGCATGCTAGCTTCTAAGGGAGGTGCTAACCTCTGGCGCCGCACTGTGGTGCAGAAGAGCTACTGCCACTAATGAGCAGTTCCCTTCCTCTGTGTCAGCTTCCACTCTGCATCTGAAAAAGACAGATAGCACATTAAACCTTTTGGAGTTGTGAAGAATATGTTTGCTGGCATGCAGAGACCTCTA
TATTTTCCACTCCATTCCTGCCCATTGAAAGTTGACAAGTTGCTGGTAACACACTGAATTTTTTAAAGCCCAAGAACTGAGAGGAGTTGAGCAAATCACCAGTGCCCCCTAGTGTCTGGAATAAACAGCCTCTTGGAAATCACAGTCAGCTGCAGTAGCCTTGCTCATGCAGCTGCTGGAGTCTTTTGTTAGAAGAAATGTGGTTTGTTTTCATTATGTCTTGGTATCCAAAGAGTTTCAGCTTTTCTCATAA
TTCATGGATTTAAGTAGAAACATTTTAGGTGTAGCTTTCACATACAGAGGAGTGAGAAAAAACTGATTCATGGATTTAGATGGAAACATTGTAGTATGAACCCAGCGGAGGGTCTGGGAGCGCCTTCTGGTGGTGAGAATTAGAACCGCAGCACTTTCTGCAATGTGCCCAGGCCAGAAAGCTCTACCTTCTGATAGGACCCACTTCTGACCCTAGAATGGGGGAACTGATGGAGGTGTCAAGCCACTGTGGTCCCACAGCTGC
TTAGAGGAATACCAGGGGTCCAGAGACATCCTTTTGTCCATCTGTGTTCCTTGTGGAGGCACTGAATACGGGGAATATTTTACAGCCTAAAGACCTGTCATGCTGCTCTGCACAGCAGCCACTGGGTGGCTCTCTTGACCAGCAGTTCTTCAAGCTAGTGCCACAAAAGGGTTAGTTACTGTGAAAAGGAGAAGGTAAAAATGTGCTCAGTATTACTTGGGTTTTACATATTTGAGCATAA
GAACATCAAACCTGCGGATTGGGAGTAAATATTAAATCCAGTTCCTCTCCCCGATTTACATGCACACACACGCACCCGCACAGTCCCTTCATCTTCTGAGTGTCATGGGAACGGGGACTTCTAGCCCTCGGCGGTGGCCAGCAGCACTGGCAGCCGCCCAGCCGCAAGGGGACGCTGTGAGGGCAGCGAGCAGGATTCCCTAGGCCCTCGCCCCCTGGTGGCGGCAGCGGCTCCTGCTCTGCTCACCACGCCCCTCGGTGATTTCTGGCCCTCCCCCGCCCCGGTTGAGCCTCTTGGGGGCCTCTTGGGTCACCACTTCTC
GGACTTATTATTGCAGAGTGATATCCTTACCTGAATTTATAAAATTTAAAGAAAAGTCACCAGTTGTTCTTTTGGAAGGTAGAAAGCGAAGGTGGCTAATGCCATCTAGCGGTGGACTGAAGGTTTGAGCCTGTTCTGAGTATTAGCAAAAATGAAGAAAGTGGAATGGTCAACATTTCATTTACACCTTGTTGCTCACTGTGCAGAACAGATGACACTTATTGATTGGGACA
TCCTCCCTAGGGGGTGTGACTGTAGAGCATGCTAGGTAGGGCCTTTTGGCTTTGCTTCTGCCGCCGTATGCACTTCTGCCAGCAGGTTTTATGTTGGGTGTGTGGTATGACCTACAAGCCAGTAGATGGCGCCATGGGTAAGAGCTGGCTGTTGCCAGTGCTGCTGGCTGTGTACTTCATCCTTGTTTATTGGGAGGAGCTCTCTGTTGCCCCAGGCAATGGGCTGAAATCCCGAGTACAC
GGGGAAAGGGACCAGGATTAAGCAAAATGTCTGTGCTAGGCGGGAGATGCTGTCTGTGAAAAGTGCCCGAGGGACTGGAGCACCTGAGACGTCCTCGCTGCGTGTTTCTTCTGCCCTCGTGTGTCTCCATTGGGAACTGCAGTAACCCAAGTCTAGGTTTTTGTTGTTTTTTGAGATGGAGTCTCTCTCTGCCGCCCAGGCTGGAGTGCAATGGTGTGATCTTGGCTCATTGCAACCTCCACCT
AGAAGCTCTTCCAAGCTCTGACTGGTGTCTTGGTTACTAAATCCTGAGGGTGGCATGATGAGAACACCAGTGGGGAGCCTTTGGCTGTGGGGTTCTGTGAGTGAGGCAGCATGAAGCAGAAGTTGCCTCTAGATGTCGCCATCTGACCACACTGGCATCAGCTGAGTGCCGTTGGAGGAAAATGTTCATGAGATGCGGCCTGAGGCCTGTCCCCAGCCCAAGCTGGGTCTCCTGGCGACTGCAGCTTGGAGCACCTTTGGA
CTAGATGGGACTCGCCTGCAGAACTGGACCGAGGGCTCTGCGGCTGCCACCGAATCTGCTCCAGGATCCTGCCCAGTCTCCTCCCACGCAGGGTAAACCATTTCCACTTACTACGGACTCCACCTTGTGGTCATGCTTGAGAACTGCACCACTGCCTCCGCAGTCCTTACCCACAAGGGCAACAGGATCACCACCCTCTCTTTCCTTGTCCCTATCATACCTTTAGGTCTCTTAAAAAAAAATGAAAGCAGCAGTGTA
GGTCTGGGATGCCATCAACTTGTTCTCTCTGCCTTTATCTACATTCTTTGGAGGCTTGCCATGTGGTTTTGGCCTCTTACCCTGGTTCTTTACCTCTGAGGTACGTCTGGGAGGCTGATGTAAGAGACTCAAGTGGAAACAGGAGGAATTTTGCCTTTTCTGGCCACTTGGGGGCACCACCACCCTCTGTGGTCTAGTCCGCTGAAGCCAGCCTTGCAGAGAGCCAGGTGCCAGGCCCCAGGAATTTGGGCTTTGCTTGGATGGGAGAGAGGCACTGAAGCAATGGAGGGTGCTGGTTAATAGC
GTTTTAAAATTTTCCCAACTGGTTCTGATGCGTACCAGAGTTAAGAATCAACCAGCACACTGAACTCGCAATTTTAGCAAAAACCCAAGGAACCCAGGGGCCTATGCAGAAAGCAGGAAATGCCCTCTAGTGGCCAAAAGACGCCATCATCCATTCTCCATGCTCTTGGGCCCTGGGACCCATGGCAGAGTTAGAGAGGTGGCAACAAAAGTTCCAGTTGTAAACTACAGTATAATCCACTGATTCCACCAATATG
GCCACTGGGAAAAAAATGCAAATACGAGTTATTTCTAAAATCACCTCTAAGGGTCCTTCAATCTCGGCAGCCTAAAATCTCTGGGATTTTCCTGCGAATTTAGTCAGTCATTGCTGCAGTTGACATTTTTAGCCACAAGGAGGCACCAGGAGCACAGAATGGAGAAGGCGAAGCAAAGCGCCCTGAAGGAGGATCTGAGACCTGGGAATGGGAGGCGAAGGCGGAAGGGTGAAGGAGGTCTGGAGATTGAAGGGGAAACTG
TCTAGCAAGAGGTAGGAGAGTGATGTGACTTGCGCACATCTGCCTGGCTGCTCTGCACAGTGGTTCTCAGCTGGGTGAGTTTGCCTCCCAGGGCATATTGCAACGACTGCAGACATTTTTCCTTGAGGCAACAGGAGGTATGGGTGGGGAGGTGTTGCTGACATCTAGTGGTTAGAAGCCAGTGATGCTTCTAAACATCCTAAGATGTACAGGACAGTCCCACATTGACAGTTTCCAGTAGCCTTAAGTGTCAATAGTGCCAAGGTTGAGAAACTCTGAAAACAG
GACCTTACTCCACCGTTCAGGCCTCCCCCGGAGATCACAGAGCCAACAGGAGCAGCCCCGTCCCTCTCCGGGTGTCCCAGGTTGGAAGGTGAGTTCTAAGTCCCTCCATCAGGTGCAGAGCGGGGTGAATGGTGAGGCCACGCCCACAAGGGGGCAGCGTGGAGCTCGGGCGAGCCCGGAAGTCTGGGGTGGGGCTGCCCGGGTGGGTGGCCCCTGCCCCTTCATGGCCTTGTGCCGTTAAGCACGAAACTTTAATTTATGTTTTGCATATTAGAGAGGAGGAGGAGTTAGAGGATCAGACTAGTACCTCCCCCATTAAGTGGTGCTTGCATTAAGTGCTTTCCACAGTTCCTGGCATGGAACAAGGTTGCAATCACTGTACC
ACGGGATCCCTGGGAATCCCGCCCATGGCCAGGGAAACCCTGGTATTTCCCCACATCAACAAAGGCCAAAAATTCCACTGCTATTATTGCAACTGCCTCTCAACTGCAAGCGCCACCTACTGGCCTGTAGGGTGAACTGCATAACTCAAAGTAATTCCTGCTGACAGTATACAGCGGTGGGGGATGAGATAAGCCTCCTGAAACCTCCACCTCCCCATTTCTCTGTAGGAGACAGTGAGTCTGACCACTG
CAAAAGTCATCAGCAAGCACTTACCCTTGGTGACAAAAGCAGTCCGAGCAAAGGACTAACTCGCAACCTCCCTTGCCTAAACGACTGCAGCTTGTTCCTAAATCTTACTATCCTATTGACACATGCAACAGCAACGCCCCCTTCTGGAGACCTGCCAACAAGACAGAAGTCTCCAGAGAGAAAGCCCTCGTGCTTGTTTAGATCAAAGATCCAGACCAAGTGGCCTCGCTTGAGGTCAGCCTTGCTGTTACAAAACAGAATGATCCCCAGGCAAA
TATTTTCATTTTGGCCAGGCAATCTACCTGATTAGGTTCAAGCCACAAGTTCCCACCCCTCCATTCTGCAGTCTGGTTCCAAAGTCAGTTCAGTGTCCAGAGTCTTCACAGGACTATTCAGTTCTGTCTGACTTGTGCACCACCCAGTGGCCAGTTGTGTCTGTGGGTGATGGTCTCTCAGTTCAGCTGTCAATCTTTGGTGTGTTGAACAGGACGAGATCTATGCAGGAGCAGCTCAAGAATGAGCCCTGGGGTTTATAGACAGGTTAATGGGGTTGCTTCACTGATTAACTCTCTCTCAG
TCCCAAAGTGCTGGGATTACAGGTGTGAGCCACTGCGCCCGGCCTCTAAATTTTGCATTTCTTTGGGAAATAGACTTTCAGAAAGTGTTTTCTCTTGAGGTGTGATATCCCAGGAGGTGCCAGGAGATGGCGCTGTGACCCTGTACTTAGGCTCCCTCAGAAGGCGCTGTGGATTTAGTGGTGGGGTGTGTGTGTGTGTGTGCATCAGGGGAGGGGATATCGAGAAATCCAATGGGCTTCCCTGCAGCCCCAGTTTCCCAC
TTTTTTCTCTTTCTGTGTCTCCTCTGTCCTTAGCTTCCTGAGAGAGCCTTTTAAACCAGCAAAGACAATGTCTGAGAGAAAAGGACTTTTGAGGCCCTGTGACACTGGAGTGCCTCCCACCCCCAATCAGAAGGTGGCAGCAGGGGGCAGTGGCACCATGGGAGTAACTTAGAACCTGGCTCCTAGATGAAGGAGTTTCTCTCTCTCTCTCTGCAGAGCAACCCAGGGTCAGCAGCAGCCGAAAGCCACAAAAACTGACTTTAAA
CTCACCCCCATTCGCCTTAGAGGTGAGTTTTCAAGATTTGAATTGGAAGAAGGTGAAATGGACAAGGGCAGCCTTGAGAAGGACACAGAGGGGCTCCCTGGTTAAAAGGCGAGACAGCACCCCCTGCTGGTGTGAATGTTCATGGACTGAGTTTTCCCCACTGCAGGGACTGCTGCATCTGTTTTGCTGATCGTGGAACATACCGCACATGGCGTAAAACAGGTGCCCAGTGAATATTAGAAAAGGAAATTATACGTGTTAATCCAAGGT
GAGATGACCTGAGCCTGGGAGGTCAAAGCTGCTGTGAGCCACGTTCCCATCACTGCACTCCAGCCCGGGAGACCCTGTCTCAAAAAACACAAAAAAACAGCAGCTCTAGGTCTGGGGTGTGCCTGTGTCGCCACCTGCTGACAGCTATGAGTGCCAGCATCAGTCTTCGGCATTTTTTTTTTTTTTTTTTTTTGAGTCTGGCTCTGACGCCCAGGCTGGAGAGCAGTGGCTCGATCTCGGCTCACTGCAATCTCTGCCTCTTGGG
TTGTTTTGTTTTGTTTTGTTTTTCTTTTCTTTTCTTTTCTTTTTTTTTTTTTTTTTTTTCCATGTCTTACTTTTTGAAACATGGAACTACAGCCCTCTACTGGTGCAAGGAATGAAGCCAATTTCTCAATCATCGAGGCTACCCTGCCATCTTGTGGCCATGTGAGGGATGCACACGTGTAGATCAATTTCTCAGCATCACAAAACAGTCTAGGTAAGACGTTGGAAGGGTTCTTCAAAATATTCACATGGACTTTCATTTAAGACATTTCTTGTATCGTTTGGGGAAAA
AACCTGTTGTTAGAAGGATTTCCTTCTAGGTAGCTGCTGTGCAGCCAGTAACCAGGGCTGCTCTCAGGGAGGATGGCTCCACCTTTCATTGTGCGGGCCTCCCTGTAGCCAGCTCTGCTCCTGTGGAACCTACTGACCTCTTGTGGGCAGAGTGTAAATGCACTGCAGCTGGACAGCCTCAGAGGGTGCGGGCTTCAGCCAGCTCCTCAGTTTGATTTGTCTCTGACAATGCTGGAGTGTGCTGGTCTCTTGACCTCGCTGCGCCT
GTGGGAAGGAGCTACTTTGTATTTCCCTGAAACCTTGAGTTACTGGGGCCGAACATGTAGGGCAGATATTGAATGACCAATCCTAATGCTCTTAGCAACTTTGCTAAGTAAAACCCCGCTGCCATCCAGTGGCAATTGGCTATACGGCATGGTAGCTGTAAAATATGCCCTTTTCTGCCTTTTCTCCCTCAGATTCCACCTTTCTCAGATGCTCCCAGTTTTTTTTCCCAGATGGCACCTGACACAGTACTTGACAGGAAAAATT
TAAATATACTCATCCACAAAATGACACGTCTCCATCTTTATATTTAGAATAAGAGATTTCTGACACGCATGGGTCATCCTAGAGCATGTTCTTAACCTGGAATTGATGGAGAGCAGTGCTTGCAAGTCTCCACTTGAGGGCACTGTGACCCCAGTGTTGTGTTGGTGTCCCTTTCAACTGGACCCCGGGCAGGTGCCCGACGGTCCACCTCCTCATCCAGCTCTCACCGTGCTCCTGGAGGACGGAGGGATGTTTCC
CGAGGCGGTGAGTGCCCCCGACCCCAGACAGGTGGAGAAGGGCCGAGGCGACAGGAGGGCACCTGGGGCGCGGTGCTTCCCTTCCTCCAGGTCCCCGCTACCGGGCTGCCAGCAACGGCCCAGTGAGGCCACCAGGGGGCGTTGCGGCGCCGTCACGGGGAGCGAGGAGGCGTGGCTGCGAAACGAGGGCTTAGAAGCGGGTTGGGGAGGGGAAATGGAGTGACTCGGAGACTTCCCCTAGAAACCGTCACCGCCGCCCCATTTTTCGGCAGCCCCT
CCACACAGCTTTCCCCTCTCCTTCCATCCCATTTCCTTCTTCAAGCTGGGCATTGAGGAGCATCCTTGGAGACCTAGGACAGGTGAGGACAGGAGCCCATTTCAGCTGCATTTCCACTTATCACCAGGAGGTGGCTCAGAGTAGCAAGTGCCTATGTCAACCATGATGGAAAGAACTTGGAAAAGGAGTAGGGAAGTTGGAGACTGTTAGTTCCTTTCTGGCTCTGCAGGCCGCTTGTCCATGGCGCTAGCCTGCTTC
AAGTGATCATTTATCTTCAATAAAACACTTACTTAAAAAAATAGAGATGATAAAGGTGAAGGCGCTTGGAGAGGGCTAGATTTCAGGGTTACTCAATGCACACAGCACAGATTGCTGCCACTGTGTCTTAGACCACTAGATGGCGCCACAGCACAAGCTACTGGAAGTGTCCTCCCCGCCTTCCACCTCCCCCCACCCCCACCCCGCACCCAGTAGTTAGAACAGCCGTCCTCCAAGCGATCTTATTATTAGA
AATCCTCTTGAATTTTTTTTCCAACTTGGAAAAATTTCCAAATTCTTGTTTGAAAACATTGCCACCCGTGTAATTTTACCAAGGCAATAGGAACATTTCAGGAGCAACACCACCATCTTGTGGCCATATGGAGTATTGCTGCTGAGGATTTAAATTTGCGCTTCCCCCGTGACGGGTGGTCCTGCCTTATGTAATGGTCCTTTGGAAAGACTCCAGGTGGCCTCTGGTGGGGGCTTCCTGCTCTCGAG
ACGCTCAGTGGAAGCACTGTGTCCTCTGACCTGTAGAGCCGGGAGCTTCTCCTCTGTGCTCCCACTTGCTCTGACATTATTCTGAGGAGGAAAGCTGAAAGGCTTGCCCGGCTTCTGGACTCTGGCCACTAGAGAGCAGTAGAGGGTAGACAAGCATCTGGCCTGGGAAACCCCAGACCTGCTCTTCTTGCTCTGTCCTTCCAGACACCGCCACATCTCACTCCCGGAATCTGCACAGCCCCTTTGTGGGT
CCCAGGGCTCGCACAGAGAGGGTTCACGCGGTAGTCAGTAGGTGGGCAGTGCTTGGTGAAGGCATTGATGGGTGGAGGGATTGAAGGATGAATGAATGGATTAGGGGCTGACAGTGCCGCTGCAGTTACTCAAAGGAGCCACCAGGAGGCGCAGGGAGCCCACATTCTGGAGACAAACCTTTTAAAAAAAGCATCTGGTGACTTAACGACCTTTTCACCAATGGCTTGTGTGGGGCCTTAATGCTAGGGTGAGAAAAAGGTGGGAGATGGAAGAAAGGGGAGTGG
CAGGAGGCTTTGGACATGGATGTGGTGGGAGAGGAGGGAGAGAGGAGACCGTCCTACTAGAGGGTGCCTGTGGGAGAAGGGAGGCTGAGGTCCAGGAGACCTGTAAGTTACAAATTTTGTGTCTTCTGCGCCTCCTTGTGGTCAGCCATTTCCACTCCCAGCTCAGCTCTCAACTTTTCTCCTCACTGGTTTCTGTCTAAATGCCTCAGCATGGTCTCTGAGGTCTCTTGAATAGTCAGCTTCCAAATGGCTCTGCCTTCCCAAC
AAATTCTGAAGAATATGTTGGCGGGAGGCAGGCCTGGCTTGACCCAAGCCAGAGCAGTGGGGAACAGGGCAGGAAGGGAACTGCTGGGGAAGGTAACAGGATCATAGCTGCCCATAGTGGCCACTAGAGGACGCCATAAGTCTAGGACAGAACAGCTGAGGAGGCTTCAGGTTGGAAATAGTACTGTTGATATTTCCTTTAAGGTATCAAAATCAAAGCTCAAAATAGAAAAGATATTTAAACCAATTTAA
AATCAATATTAGTTAGTTATTAGCTCCGAATAGATGTCAGGTAATATGGTAGGCACTGATGACGTATTCATGACACAAAGCTGGTCCCAATGCTAGAATGATCTTTGTTCGAGATCCAGGTTGCTGCTGCCACTAGAGGGCAGCCGAAGCTCATCTGTAATGGCACAGTAATGGTTAACCCCAACAATCTAACATTACCAGGGAAGAACTGTCCTGAAGGGCAAAGTACCAAGCTACCTAAAGTTTGTATTGATTCTCTCAAGACTATTGCTAACAAAATGGTAA
CTACTGCGCCCAGCCAAAAGTTTTACACTCTTAAAACCTAATGTGATTTCTGTTGTAAAATTAACAATATCCATTGGGACTCCACCATCTGTGGTGTGGGAGGTGACATGTTTTCTTTACATCACTAGGGGGAGCCATCAGCCTCAGTGATACCCTAACCCTATTCCTCTCCAAACACCTAGAACTTAAAATTCCACTTTTTGAGAATGATATTTTTCTCTGTAAAGTCTCTTAAAGACTTTAAATACCCT
GTGCTGTCCGTTGGAGGGTCTGCCTCAGACCCCCTGCTAGAGGAGTCCCGGGGTAGATGGAGCCTCCTCTGGCTCAGGGAACACCTAAAGCAGCCTGGAGCATTTGCTGAGAGACAGCGCCACCTAGTGGGCAGGAGGTGCACGCCAGGCCATTACCCACAGGCTCCAGGCCTTTGGGGTTCATTATGGCAGTCTCTGCACCCTGCTCTGGCCCCCGCATCCTGCCCCAGTCCCTGGAGACAACAATCCAGG
CAGTGAAGCAACCCCATTAACCTGTCTATAAACCCCAGGGCTCATTCTTGAGCTGCTCCTGCATAGATCTCGTCCTGTTCAACACACCAAAGATTGACAGCTGAACTGAGAGACCATCACCCACAGACACAACTGGCCACTGGGTGGTGCACAAGTCAGACAGAACTGAATAGTCCTGTGAAGACTCTGGACACTGAACTGACTTTGGAACCAGACTGCAGAATGGAGGGGTGGGAACTTGTGGCTTGAACCTAATCAGGTAGATTGCCTGGCCAAAAT
TCACCCTCCCGACATTTCTGGGTTGTGGGAAGGATGGAGAGAGATGATGAAATACCCCTGTCCTGAGCTCCAGGTAGCTTTGGCCCAGGAGAGGGCTCTGGGGCTAACACTCCCCCTAGTGTCAACTCAGGGGCCTTGGGGACCCGAAGAGGTGTGGACAGTTGGTGGCAGCACTGATCCAGGGTGGTGGCTGTGGGAGGAGCGAAGGGCAGCCATGGACAGCAGAGAACCCTGGGCCCCTGCCTATGGTGTCACTCATAATCGTGACAATGACCAGCTCC
GTGGAAATGGCGAGAAATGCATTGAGGCTGGCACGAGAGGTTAAAGCCAGAAACTTGGAGTTGAAAGAGATGCTTCTGAAATGCCATGTTTCTCCATAAGAGTGGGCAAGGGAGCCATCTGGTGGAGGAGGCATGCTTAGACATTCCCTTCTCTCTTCCCTGATTTCTCCAGCCTGTTCTCCTCAGCATTTCCACCTAGTATTTCTCCAAGGGCCACAGTGAGGTTTATGAGTCAAGTATGTGGGCCATAAACACA
TTTGATTTATTCTTTGCTTTTCTTTCTTGCAAACTCTCTATCTTGATGTTGTGCTGCTGAGGTTAATTGAGGATTCACGCTCTCAGACTTCAGTCCTATTTCAGGTTAGCCGCAGGTTCCCTGTACACTTAGCGCCATCTCTGGTCATGAACTGGAACTGCAAGCCAGGAAAATTCCAGAGTCATTCTCAAATCTTTGGAGTTGGCCAGGCTCTCTAATGTGGCCTGGGCTGTATTTTTATCTCTGAATCTGCTAAAGAATCTGCCCATGGG
GAAGATTACCATGTTACATTTTTAGTACTGCTATTCCTCTGGAGTAAAGTTTAAAACTACCTGCTTTTCCAAAGTCCTGGGCCGCTAAATTACCTTCGTCCCTGGGGAAACACTGCCACTGTGTGGCAGACCTTGGTTATGCCACTCTATCCTAAAACCATTTGAGACGTGGGGGTCATTTTAAGATTATTCAAGTTATTTAATTTTTCCTTTGGTGGGGTAAAATAACTGCATCTCCCAGTATCTT
AACCTCTGTGGGTCGGGTCGCTAATACAGCCTCACATTTTCTCCTTGATTTGCTTCTGCTGAAACTTTCTGCTGTGCAAGTTAGTCTTAAGTGAGAAGCTTTGGTGGGACAAGGATGACCTCCAGTGGTCAGTTTGAGATCTGGCATCCAGAGAGACATTTCTGGACTAGAATCAACAACCCAGGGTGTGAGTGGTTCTCAACAGCATTTGGAATTGTCACTGTCAGGGCTGCCTTCTCAGGTACTCTCCATAC
GTCACTTGAGAGACTGACCTCTCCTTTTGCAGTAATGGGCTCTTTGTAACCTCCTCTGAGGTCACCTTAGTTGCTTAAATGTGGTCTAATTTCAAGCAGTTGTGTGGTATCTAATCACAGCACGCGGTAAGCTTGCCCTCTAGTGGCTGCCATTCATATTGCACTGCAGGAATTTGGTTCTACCTTCATTTACTTGGGGGCAGGGGTAATTTAAGTCAGAAATAAATCCATCCATATAAAAAAGTAGATATCTCT
TGTTCGTTTTCAAAGGAACAGAAAACAGGGCTGAAGCCCTCAGGAGCTCCCGGGCCCATCATGTGCTCCACCCGCTGTCAGAATTTCAGCACCAAGAACAGCGACAGACTTAAATCATGGCGCCCTCTGGTGGTCCTTATGAAAAAGGGCAGGCCGTGAAGCGGGGGCTCTGCCGAGGGTCAGCCCGGAATCTTTGGAAAAGGGTGGGGACAAAAGATGGAAGAGGGGAGAAAAGGAAAGAGGGGAGGAA
TTCAGCTGTGTAGTGGGTATTGAGGACACGGGAAGGTGGTGCTGGAAGAAAAGCCACATTTTCTTGTGCCCTGGGGATAGTAGGGCCTTGGTGCTGGTCAGAATTTAAGCCTATCCTTGGGCTGAATGCTCCCCCTGGTGGCTACATTGGAAAACCACAGCATGTGTACAGACCTTGGGGATTCAGTTCTCCTGAAGGAATCTCCTACTTCACCAAGCCTGGCTCAGTGGGCTGGCTAGGTATCAATTCTGGATAGAGGTT
GGAGGGCGAGGCAGGCAGAATGGGAAGCTCCAGGGGACGGCGAGGAAGCCGCGCTGGCCCGGCAGCTCTACCCAGGAGCCGGGGTCCCCGCCCAGCCTGGCTTCCTGTCCAGCAGAGGGCGGCAGGCCTCTCTGGCCCGCTCCGTCCGGAGGCCCTGCACCCAGTGGCCAGCAGAGGGCAGCGCAGAGCCTCCGCCTGGGCTTGACTGTTCCCTCCTCCCGGAATGGTCCCGGGGATCCTCGGCTGGGGCCACAACTTCAGACGGGCCCAAGGAATGGGACCTCTCCTCG
AAATCAGGAAGATACAATGTATTGAGGTGATAAGGGAAGAAAAGCAGGTAAAAGGAAGCCAAGGTGGAAGGCAAAATTGAGCAGTAATGCGAAAGCACAAGGCCTGGCCCATGTTGGCCATAAGGTGGCACCGTTAGTCCAGTGTGGCGGGCAAACCTCTTGTTGGCTGGTAGGTGCAGTGAGGGCAGAACCCTGCTGCTATGTCCCCCAAGTCTAGCCTAGCATCTGATACTGTGG
CATAAAGGGGTTTGGGGAATCTATTGTAAAAGTCCCAGGTTCTAAATTAACTAAATGTGTACAAAAATGAATGTGTAAGTAATCTGTTTCTACACGTCTTTGCAACAATCTGTCACTTTGGTCTCCAGCAGAGGGAGCTGGAGGAATAGTGCTTCCAGATGTGGCCTCCTGTGTGGGGCCTGAAGTGGTTGGGAAGCCTCCCATGCCAAGGAGAAGGGAGGTGCCTGGGAAATAGCTGCCTCATGCGACTTAGGCC
TTTGACAGGACAGAAGCTCTGAAGGGGCGGAAACTCACCATTCACTATACGATTTTTTTATCCTGTGCCCAGATTTTAAAATATACAGAACGTTAGAAGCACTGCAGTGCCCACTAGTGGACACATCAGAATCACAGCTGCCTCCTGTCCTCTTTCAATGAAAACCAGTCCAAAGGCATTCACCATAGTGGAGTAAAAAACAGGAAGAAAGAGTATGAAATAAAAAGCATCTGCTTTAAAACCCG
ATCAGCAACACGACACCTCGCAGTTCAGTGGATTTGATGTGAGCTCCCGCCCCTGGCATACCTAGCGTGTAATACCTGCTGCTGAAAAGGGGTATTTGAAGGCAAAGTGCATGGCAGAAGGAAGCCTGTAGGTGGCGCTATGGCTCCGGTTGCCGAGCTGCTCCCAGGAGATTCGTTTTCAGAGGATCTGAGAAAAACCCGGCAGGGTTGATGGCAGCTCTTTCTTCTCGGTGCCCTCGCAGTGCAGCAGGCC
CTGTGGAACTTGACCCACCTCTGTCGGGCCTCTGGAAATGTCCCAGACTTTCAAGGAGGAAGGAAAGGGGCTGTAGAATTGGGCAGGGCCAGCCTCGGGTTTTAAACAGTCAAATACAAGCTGGTGCTGCCACCCTGCGGCTGCAGCGGGCATCACAGGTGTGGACCACCTGTGCATCACAGATGGTCAAGGCCTCCAAAAGCTGGGTGAACAATGGGTGGGCTGAGCCCTGTCTGCTCCCCACTCCCCACCAGGAGTCTGGACCGCC
CTGCTGTTTTCATCCCCCAAGTAGCAACTAGTTACCATTCTCCTAACTCCTATGTGTGGAGTTTGTTTGCAGAGAGTCCTCAAAGCAGAGCTAGTCATCTCGGAAATACCTCTCGCCACCTAACTGTGGACATAAACTAGTCAAGGGAGCCACCTGCTGGTGAGAGAAGAGTTACATTGGTGTAGTCCCGCCGTTGCCCTGAAATATGGTGGACCCCTGAACAACATGAGGGTTGGGGCACTGACCTTCGAGCAGTGGAAAATCCACATATAACTTTTAAC
GATAAGGCAGGTCTGGAGTCCTGCGCGGTACCTGCCGCATGGCAGGCTCTTTACGGACAGCGCAGGGACGCACTTTGATGCTGAAAATGAGTCTCTGGGACAGATGGATCCCAGTCTGGGTCCTCGCAAGCGCTGTGCACCCCGTCGCCGCGAGATGGCGGTGTTGCGCCCCTCCAGCCTCCTCTGCTCTGCGCTTGGGCGCTGAATGTTAAAATTCCTAACAGGTGAATCGCTTGAATCCGGGAGGCGGAGGTTGCAGTTGGCCGAGATGGCGCCACTCACTCCAGCCT
CTCAACCAAGATGGCCCCTCTACCTGGAGAAACCAGGCAGGTGGGAGGCACTGGCTGAGTGACCCCTCCACAATAGGCTCCTGGACAGGAAAGTGCTCTTTGTCCCTACAGATGGATGACTCTCTTCCACCACCTAGAGGCCCCAGCTGGTCTGGCCTCAAGAAGCTCTTTCTGCCTCCAGGTGGCACCAACAGGGAGAAGGTGGCACCAACAGGGAGAAGGTGGCACCAGACAAAGCACACAGCCCACGAAGGCTCTAAAATTATTGTTGGAACTACAG
CAGCAACAGACATGCACTGAGTGAGAAGTGTCATAAGTCATGTACACCCTGTGGAATGCAGCATTATCTACAGTCACACATGCCTACGTACACCCAGTTTGCATACAGCTTCATGCACACGTGACACATCCCAGCTATGCTCCCCTCTAGCGGATGCTGGTGGTATGACACTCTGTCTCTCTCCCTGGCTCTGGCAGGTGGAGCTCTCCTGGAACAGCTTTAATAAGGGTGACATCTTCCTGCTGGACCTAGGCAAGATGATGATTCAGTGGAA
AAGCAGTGACACCATGGAGAGCACATAAAATCCATAGAGCTAGGTCCCATAACCTCTCTGTCAGTCTCCTCTCCTTGCTACTCCCCCTGTGTTTCAGTGGCACTTTCTAGCTAAGATTCAGTCCCCTTTTCTCCAGATGGTGGTGCTACATTCCCATACCTGTCTCCAGAGTATCTCCCTCAAACTCATTTAGATCAGCCCAACCTTGGAAAATGCCAAACCGGGTCATGCTCTTTTGGCCTAATATTCTTTCCCACAGCA
AATGTACTTTAAATTCTACGCTCTTAATAATCCCTAGGCATGGAGAAAAGATTGGAAGTTCTTTTTCTACAACCGCTCACTGAAAACAACACAGTGCACGGTTTCAGTGATGAGCTTGGAGTGCCCCTCTGTGGAAGAAGGTGGGCACTGCAATTTTTCTTTCCTAAATTGACTTGCCGGTGTCTTAGGAACTGTGGTTCTTTACCTCTGCCAACCATGAAATTCGATGTTACTTTTCCATTAACTTTT
CCTGTGGCTGCATTTTCCTCCTCTTTCATTCTCCTTCCCTTCCTTCCTTTCCTTTGCCTTTCTAACTACCATTCTCTTGGAGACCTGCGAGTGTTTCAACATCTCAGTGAAATAGAGGGACGAGAGCATCACCTAGTGGTCAGTGTGGGCATAGCAATGACCAAAACTGAACTAATCAGCTTGGGAGATGAAGGGCAAGGGGTGGTGGGGGTAGGCAGTGTGTGTGTCTGGCCCAGGTATGCACCTAACAGTGAAGTGAATACACTCTGGCAGATTCATGG
GTTACTGGCCTGGGGCTCCGAGCTGCTAGGCTTGTGGGAACCCCATGACAGGGGAGAGAGCCAGTGGCAGTTCCACCGGGAGCGGGGTCAGATTTGTCGCCAACCCAGGTCAATGCTTGTTGTGCTACAACGGCGCCACCTAATGGTTGGTGCTGGTTCTGACATGCGTCCCTGGGTCTGAAGGGACACCAGCAGCTGTGTTGGGCAGCCTGTTTCTAGCCACTCTGTGTAAAGAGAATAAAGGATTCAGGACTGGTGCGGATTACCG
TTCACCAGAATTCTACCAAAACACAGTCTATCCCCAGAGCAGATTCCAATCTCCGCCCTCAAAGGCACAGACTCCACGCTATCTAGAGGCTTGATCCCCCTGCCCATTTCTGAGGCTGGGAGCCTGCAGTGTGGCCTTTGGGCTAAAGATGGCGACAGAGATCAATGTTGGCGCTGCCTTTTTGGGGCTAGGTTCTGAATGAGCTCTAACATTTAATTCTTCAAATACTTAGCAGCTACTGTGTGTCAGCCCTTGTGCCTCAAATCCCCGCCTCACTTACAGTAGATGCATCCTTCCACGCAATG
CTATAGGATTGTCCTGCAGGTTTCCTGGGCATGACACCCTAGCCAGTCTTCCCACTCTATCAGGATATTCCCTTTGGGACATTTACTAGAACCTAGACAACCTGTGCTTAAAGCACCATCTAGTGCTCAAAGGGAGGCAGTGACCTGGTCGGGGTTGGGAGGAAAGAGAAAATCAACTGGTAAATTATAAAGAAAGAGCACTCCCTTATTTACTGCAGCACTATTCACAACATACAAAATATTGAAATTA
GGGATTATTATCTATTGAAAACTGTTGTGTGTTGTCACTGAAAGGGCCCAATTCCAGCATGGGAGGGTTTCACTCAAGGTGGCCCTAGGGAGAGAAGCATATGTTCGTAAAGCATGCACTTCTGGGACTAGCCACCAGAGGACTCTCCCATACCAAATGACCCAGCTCCCTATTGCCTCCCCACACCCACCTCACTTCCCCACCAGCCACTCCCGTCCTGATCCTAAAGTGGACCTGGGCTTTCGCCCCTGGCTCCATTTCCCAGCT
GGATACTGGCACCCTAGGATGCACGCTTCCAGATGGAGCCAACTGCATGCCCGTCTTTTATGAACCAAGACACACTGCCAGCCCTGGGACCACTGAGAACCCAGCAGGTCTGATCTTGTCCCTCTGACGCCCTCTCCTGGTGGTCACAGTCAGCACGCATTTCCAGCCTGAGCTGGAAATTCACACTGGCAGGTCTATTGTCTGTAGTTTCTTGCATACATCAGATGGAAGAACCAGAACTACCCCACAGCTGGGGTTCCTTGGCCTCCTCCTCCC
CATTGCTAATAGTGTCAGTCACAAATAATCAGATTCTGCATGGTTTTAGTATCCAAATCTGATCCCAGTTTATTCTGAGAACAAGGCCATCTGCCAGCCAGGCAATGGGGAAGAAAAGCCAGCACTCTACTGCCTACTATTGCCACCTGCCGGCTGCTGGTGGAATCACATGCTCATTCCTTCCTAGAGAAACTTCCCGTTCTAACAAAAACAAAGAGAACAAAACCAACTTAAATTTAAGACAGCTATGTGGGTTCCCAATTTACCATTAACA
TCTCCAGCATTTAGCAACAGCACAAGGTCACCACTCAAAAGGTGATAAGTATCAGTGCACTTTTTTTCCCCTCAGACACAACTAGAGTTTACCATGTAAGACCCGTCCTACAAAGTGTAGACAGGAAGTGTATACTGCCACCATCAGGATGGGCTGCACACTTCTCTAGCACTTCTCTGAAAAATAATGTTGTGCTCATTGGGAATTAACCACAAACTATAAGAAATTATGGCACAAATCCTCTAATATAA
AAAGGGGAAACTGGAGTTCTCTGTACTATTACTGAGCTTCAGGGCTGTCATCCAGGGGCTCAGCTTTGGTTTTACTTTTTTTTAGGGATTTGTTTGCTTCAAGAACTTCCCTGTAGTTCCGTTCAGCCTCACCAGGTGGCAGTGTCATATCAGCTAGGGGCCTGAGAAAGGTCAGCTCTCAGGAGACCCTGGTGCTCTCTGGAGCAGCTGGAGAGCGGGTGCTATTGTGTCATCATCAGTGGTCTTTGAGCAGACTATGACTCATACT
CCTTCCCTCCCAGTTCCCGCCCCCCCGGGGCCCCCTCTGGCCGGCCCGCTGCAGGGCTGGCGGCGGAGACCCCGCCAGCTGTGGCTCCGGGTGCCGCGCGCCCCCTAGTGGCCATGGCAGGTTTTGCAGCACATCTGGCGGAAGTAGGCTCGGCTGCAGAACTGAAATTTGAGCACCAGGGGGCAGTAGGCGACCTTGTTCACATCCTTGCACTCTGCGGGGACGGGAGAAGGAAGGAAAAATCAGGTCTCAGCTGCCCTCCCCGCAGGGCTGCACACACGACCTGCAGTGCTTCCTGGCCAGTGACTT
CAAAAAAATAAAAATAAAAAAATAAAAATAAATAAAGGAATGATAGACTTGCCAATCTGCCTTGGAGAAGCAACAGACGGCTAAATCGTAGGGTTCCTGGCATTGCATTTGCCCACATTTGCCAGCAGATGGCGACGTGATCCTGCAATGTTGCATTAGTGCAACCCCGGGCAATGAAAGGTCAGGGACAGGGCACCTGAAGCTGGCTACTTGGAGACTTGGGAACCTCATCTATTGCTTTGCAG
CAGCCTCAGACCTGAGTGATGAGGGTCTTGGCCAGCACCTAGACCCTCAGAGTAAGGACTCCTAAGGATCAAACTGCAGTGGGCACCTCTTGTACCCATCTGTGGTACCCATGGTCAAGTCCACTGCAGGACCAAGTTCTGACCACCAGAGGGCACTTGCCTACTGTGTTCATCCCAGAATTAGGCTGTAGAATTCTTGGGAAGCTACATCTTTCCAGAGGCTGAGACTATGTCACGGAACTGGCAAAGAAGGGCTCACCCAGATCCTTGAGGCACTTCAAGGATAGAGCAG
TCTCAGTTCAGACAGACGCTCCTGCCTGACTCGCTTTCCCGGCCGGCATCGGTTGTAACATTACCGGATATTGCCATGCCTCAAGATCTCCCTGTTTTCTGGCTGTAGCAATGGTCTCATGCAGTGCACTATCTTGTCCACTAGGTGGTACTGTAAGATCAAACGCCATCGCCGTGGGTTGTTGATGTAGTGCCTTGCTATTTGGCACAGGACGCACTGCCTGAGATCCATACTGAA
GGCTTTATCACCATAACTACTAACCCTATCTCTCAGAATCCTCGTGCCTCGCACGGGTATCCAGTAACCCTGGAAAGAAAGACCGTAGTGAGTGAGTGACCCCAATCTGTGAGCATTGCACTGATAGAGAAGTTCCACGAGATGGCAGCATCGGCCCATGAGCCTTATGCCTGGCGCTCTCCGCTCCGCCCGTCGCACCGCCCCCCCGCCCCAACGCCCCGCACCCTCCCCCAAAAGGAGCCTGTGAAAAATA
GGGATACCATGAATTCTAGATATTCAACCTCCAAAATCAGACTTTTGCCTTGTCCTTGGACACTTAGTAACCAGCTTCACAAAGCAGGTGAAGAAGGCTCTCTGTTCCTTAGAGGTATTTCTCCCTCGTGGGGGCAGCGAAGAGCAAATCATCAATGTGTTGTAATAGCACACAATTGTCACTAGGTGGCGCAAAAGCCTCAAGGTCGGAAGCCAAAGCCTCGTCGAAAATAGTGGGAGAATTCTTAAACCCTTGCGGCAGCCTTGTCCAGGTATACTGCGATTGTCTCCACTAGAAGGCAAATATAGGCTGATTTTGGGGAGCAAGT
CTTCTCTTCCTTGCCAAGGAAAAAATGTTCTCGTTCTGTATCGCGGAATTAATAAAATCGCCAAGACTTTGCTATAACTTTCCGTGCTTCCTACTCTCGAATAGTGAACCTGTCTCAATATCGGAAAAGACAGAAGCGACTGCCCTCTTGCGGGCACTATTGTCACTGCATCTATTTTGGTATCAAAAGCACTAACTGCACTTGAGGACCAGGTGTTTCACCTTCTTGCCAGGTGTGGGTGAGAGTCACGCACGTAACTGAGTAGGTATTGATCATCTCATCTGAATTTTGTTCTACATC
CACCACCCTTCTATTTTTTGGTCATTAGAGACTTTCTAGCGAAAATGCTAGAAAGCTAAATGAAGACTAAAAGGCTGCTTTCTGGTTTAAATTCATCTGTACCTGCAGTTGCAAAGCCAGTAGAGGGAGCAGTGTACCTATTCTTTGATTTCTGGAATTGCAACTACTTGGATGGACTGAATTTCAAACAATCTGCATAATCAAGACTATTTCACCCAGAGAGAGGGAGTCAGGGGCTACAATTTG
CTCCCTTTGGTTATGGACACATAACTCCTGGGCCAGAGGCTAAAACCCCGGGACCCCTGCTGTCCTTCCCGCAGCTTCTTCTCGGAGTCTCAGGGCAAACCCTTTCGAGCAGCGCCTCCCAGTGGCCAGAAGGTGAAATGACGGCAGTGGTGCCGCCTGGTGAATGAATTGGTTCTGTGACCCGGGAAGCTGTGCTTGGTTCTGATTTCTTTTCTGGAGGCTCAGAAACACTTCCTCTCTTCTTCTGTTCTTCATGCCCCATGCCC
ATACAATAATTCCTGTTCTCCCAGGGTTGGTAAAAGGATTAAATAAGGGACAATCAGTGTGCCTGGTGGTAGATGTACCAGGAATATCACTGATATGCATTGATGGCACAGAAGAACTGTGACCACCAGGTGGCAGCAGGGGATCAGCTAAGGGACGGCTGGGAAGCGCCTTTGGGATCAATGCGAAACGCCCATGGTGCCAGGCAGTTAGTGGAGATGAGAGGAAGGGCCAAGTGAAAGGCATTAGGG
TTTTGCTTTTTCCCTGTTAGGTGAAGGCATTCTCATCTCCTCAGAGGCTTCAGAGCTTCTCCATTTCATAGACAACCAGGGCCCAGTGCACGTGATCCAGAAATATCTTGAGCACCCTCTGCTGCTTGAGCCAGGTCATCGCAAGTTTGACATTCGGTAATGCATTCATGTCCATAGCTTTTGTTTTTATTCATCTGAAAAAACTGCCATGGTATGTGGTGGGAAGGGGGACATGGAATATGAGGAAGCGTTTGA
CAGCAACTTCTAAGTGGTGATTTTTGTGCTCCTTTCCCTAAAGGGCTTGAATTTCTCGGAGCACTAAATCTCCCCCGGTTTTCTGCGCGCTATCACGCGCTGCGGTGCACCAAAGTTGCGTTGCAGTGCCACCTACAGTCTGCTTCTGATAGAGACCCAGAGCCACCCAATCCAGGGCCCTCTCCACCAGCTGACCAGTTAAAGCAAAATACAGACATTCTGGATTCAAGTGGACTCTGCCTCTATAAGAAACTGCTCAGTACAAAGTCAAG
CGGGACAGGGGCCCTCAGCCACCAAATCCTAGACAGGGCTGCCTCTGACAGAGGTGCAGGCTATGACTGCATGGCTCCAGGGCATGCCACTCACCCTGCAGTACCCCTGGCCTTGGGTGGTTGTTACCACGCTTCTCCAGGAGGTGGCGGTAAAGCTCTTTTTTTTTTTTCTTTTTTCTTTTTTTGAGACGGAGTCTTGCTCTGTTGCTTAGGCTGGATTGCAGTGGCGCAATCTCGGCTCACTGCAACCTCCACTTTCTGGGTTC
GAACACCAAATTATAAACTAGCCATGCAAGAATGCACCTTCATAAGAACCAAAAAATTAGTCCACCAAGGTGGTGCCTCTAGGAGTCAGCAAGAGTTTGTAGCATTCCTGGACTTAGGGCGCCCCCTAGTGCTAATACAGCTGCAGTGACCTCAGGCTTAGATCATAACACTTAGTCTTTTTTGAATATGTGGAAAGCTTTCTCAAGAAGGATGGATACAAACAAGCCCAAACGGTGAAGACTGAAATA
TTGACTTGCTTTTCAACATTTTCTTTGTTCCTACTATTTGTATTCTGCCAACGTACCTATTATTGGAAAAAAAAGTCATTGAAGCACTTTGTGTCAGTGCTGCATCTGGCTGCATATTAGCATGCGACCACTAGAGGGCATGCTCCTCCTAGCAACTGAAATAGTTGTAGGAATTTGCTCAGACTCCTGGTGGCAGGGGAAGCATTTGTTTTTTATTTTTTATTTTCTTTTTCAACAATCTAAGATAGGACGAGAACAGGGGAA
ACATCTCTCTTCCAGGACACCTGCTGTCTCTAGAAGGAGCATCCCTCTGGAGAAGGAAGGAGAGAAGGCAGAAAGTGGCCGCAGCCTAGTGGGAAGGAGACCAGTGACAGCTGCATCCCAGCCCACTAGGGAGCAGCAGAGGATGGAGAATGGTTCTCAGCTCTGCACTGGAGTGGGTGGAATCTCAGGCAGGAGAAGGGGAGGGGCTCTGCCCAGAGACCTTTCCCCAGCCTGACCACTGCAGGTGCAAAAGCAGCTTGAGCATTTCCAATGCCTG
TACTTCTAATATCTCATCATGTGCTCTTCCACTGAGGCTTCTACTTAGAGCTACACAATCTGGGCAGCCATCCTCAGTGCCTTATCTACCAACATGCTCAATATGGCTTTGCAGGGTTCACTGTCTACCAGCAGGGTTCACTATCTACCAACATGCTCAATATTTCTTTGCAGTCAGGCAGAGCAGGCTTTGCAGTTCAGGCAGGGCAGCTGGCTGCAGGCCCCAGCTGACTCCTGGGGATAGAATG
TGGAGTTCTGTGTCTGAGAAGGCACAGCCTTCCTCATGGGAGCATGCATGCACCACCACACCTGTTCCCGCAGGTTAGTGGGCTGGAGGCCAGGCGCTCGCCTGGGGCGTGTGCAGAGCTCCCCCTTGTGGTGTGGGGAAGACTTGGCCCACAGGACGCAGGGAGAGGGCAGCCTGAGGTATCAGAGGAGGGAGAGATTTCCCAAAATGCGAATGCTGGGAGAGCCGTTGATTATCAGCTGGTCCAATGCCCTCATTTCACATAA
TGGTCATATTTCCCACTCACCCTCTGCCATGCAAAGTGGGTGAGGCAGTGGCTCTGGCCAGTTCATTGGCAGGTGGCAAAACCTTGTCTAGTCTTTGGCATTGGGCATGTGATACCATCGATGGCCAGTAGGTGGCACAAGTTGTCCATCACTGCCGCCAGCTTTGCTCCATTGGGTGCTTTCTCAGAAGGGGAAGATCTATTTCTAATCCAGTCCTGGCTTTATGGCAATGCTTAATCACATGGAAGGGAACATGCAATAACTACTGGT
AAGGCTGAGGATATACAGTGTTGATATATTCAATAGGAAGGAAATAAGAACGAGTAGAAACAAGGCCTTTCTGGAAGTTACCTCTTAAAAAATTGGTGTGAAAGTGGATGGTCAGCTGCCCACCAGAGGGCAGTGCAGGCAGTGATTCCGCGGTCTACAGTAGGCCAGCTGAAAAGCAGGGGTTTTCTTTCCCTCATAACTGGCTCCACATGAGGTCGCTATTCTCTGCACAAAACGTTTTTAGGATTCTTAGACTGTTTGAGAAGAGAGAGAATGCGGGTAGGTATAGTGCTTCCCATTTCTTTCCCTCCACTCTGATCTATTTCCAGATTCTGTGGGTTTTAGCCTT
TTCCCCCAGGGATGGCGGGACCAGGCTTTTTCCGGAACCTAGGGGTGGTGGCTTCTGGAAGGCTAACCACGTACGTCAGCTTTTGCCGGCCTTGTCACTTACATGCCGGTCAGTGTTTCACTGCCACCTTCTGGTAGGCCTTGGCATAGCACCTCTTGCTTTTGAGTGACTTCCATCCAGGCCCTGGTGTGGTCCCAGAGGTAATGAGCGGACTGAGCTTGGACCAGAGCCCCAGTCATCCAACTCAGCATTACCAGCTCTTCTTACTCGCC
AAGTGGGTGCAGGACACAAGATAACATATGCCAAAAAAGGAGGTAGAGGGGTCACAGGTAACTGAGAATGGGCCTTCCGGATCACAAGTGCTGGCTTCTAAGTAGCTACATCTCTGCAGTCAGACCACTGGAGGGCAGAGGAGGAACAAAAATTTCTCAGCATGGCTGGTCTGGTGAGAACCACCAATGTCCACTAGATGGCGTTGGGCTCCATCAGGCTTTTAAAAAGGAGGGAAAGCTAAAGGAGTTACCACCAGGAGAAGCTTGGGAAGACAGCAGGAAAAGCTGAACATAAATCTTAGATAAAGGGCCATTATCAGACTTTCCCGTTAGTTACAAACGTCTAGAGTCTGGGCACTACTTCCCCAACAAGGAAAGGAAAATGAATGAGCCCTGTCCCCGTCACAAGGGGTCTCCCTTGCTAAACCAGCGAATTCTC
ACTGTAGTATTCCTGACCTGATTATTTTTCTGCAGTAACAACCAAGTATGATTAAGCTTCTGTAATTTCAGTATACCAGAACTTCAGGAACAAAACAAAACGCATGGATTTCAAGTATGGTTTCCTCTGCTGCCACCCAGTGGTCAAAACAGGTGTCTGCACCCATCTGTGGTGACAGTAGTAGTAGCAAAAACAAGTAGTGCTCTCTGTATGCCAGTAACTTTTAACAAATTATCCTAGTTACACCTTTGGACACGTGACAAATAGTCACCC
CTGGGTGCCTAGCAATCTTCTAAGAGTCAAACGAAAGCAATGTTGCCTAGGTTGCAGTTTTCCAGTGTTTGTCTCCACCTACTGTATTTACTGGAAAGCTGCTGAAGCGTTCCTTCTAATCTTGAGGTTTTCAAGCGTCTATCTCTGGGACAAGCAAAGCTCTGCATTGGGCACCACAGTCTAGCACACGTTTTCAGGCACCACTAGAGGGCAGGCTAACGCTAACTTCGGGGACTACTAAGCAAGGGCTTTAGTCTCGAAAAAATGGGTAAACGCACCACTTGTTTATTGGGTCTGTTTCTAAATGGAAAAGTACATGTGGGCATGTC
TATCATTTTATAGCTGCAATCTCTTCTTTGGAATTCACTTATGGAATCCTCAACCAAACGGCAGTATTTGTTCAGACACCCTGAAGAGTGTGGAGGGTGTAAAATAAATGGAATCGTGTGGACACTGCGCCACCTAGCGGTGCATTTTCTTCACGAGTGTAGCACAGATCTGGGAAGCCTAGAATTCTGGGAAGGCAGGAATCCCACAGAAAGTTTAGGCAGGTGCAGAAGGGTAGGTAGCGCTGGAAAGAGCACGAGGGGAGGA
AGAAAGGAAGTCCTAACTGATTGAGAGATTCCTGGAGATACTGCCACTGTCCTGGAAGTCTCAGCCAGCCACTGGACCGGAAATCTCCATCAATATTTCAGCCAGAGCAACGTCTGCCACTAGATGGCATCAAACTCCAGCCGGGAGCAGGACAGATTTGGATGGTCCAGCGGGCTTGCCTCATTCATTTCATTAACCCCACAGTAACACATTTTCACATTGTATGTGATTGGATTTCTTGGAAACTACCTATTACAT
TGGGAGGATGCCCTCTCTGTCCCCTTCTGTCCCACCCCGCACAACATGAGCACAAAACTGCCCCCACAGAGGCCTGCCCAAGGCGGATCAGCAAGGTCTCTGTTCCCGAAGCTGGGACTGGACACGGTGTCTGTCTCCCTCTGCTGGTCTCTTAGGGGACAGCCCAGCCGGGATGCTTTCCCTGAAGCTGGTGGCACCTTATCTCTCCCCAACAGTGGATGCTGAGTATTGGGGAGGTTGAGGAAAAGGCCAGGGACACAGGTCAGGCTCT
TCTCTTCTCTATCCTCTTCTCTCTTCTAACCTCTCTCTCTCTCTCTCTCTCTCTTTTTCTCTCTCTCTCTCCCCCCCACAAGCTGATGGGGTTGAAATAGAAAACGCTCCTGCATGCAGAAGAATGGTCACTAGAGGGCGCAAGGGCACCAGGAACCTTCAATCTGAGCTTCCCTCCAGGTTCCTGGAGAGACCCTATACCTGTTACGAGTTGTGTGAACCCAGGAAGAGCATGTACCCTTTTTGTGCTTCTACCAATCAACCCTCAAA
TCAAAAAAAAATAATTAATTAAAATAAAGATGAGGGAAAATACCCTAGAATCAATGAAGAAAACCACACAGTTTGTCTTGACAACACAGCCACTGGCCTGCAGTGCCATCTGCTGTAAAGAAGTGGCAACTACAGTAGCCCTCAATGCCAGGGTTTTACCAGGGCAGGAGGGCTAGTAACCTCTTCGTTACCCAGGTGTCTCAGAGTGCCAGTGTCCACGTCACGGATATGGAATAAAGGGGGAA
ATCCACAGACAGGGAATTCAGGTACAGGGAGGGCCAACTCTAGTTCTGCACCCACAGAGGATAGGAACATAAAAATGCGGACTCCCTAAGGCCTCCTTCCCCTCCACGTTCTTTCTTCAGTCTTCCTCTAGGGGGAGCTCAAGTTAGCTTTAGCACAGTGTGAAGCCAGTGCAGCGTCTCGCTTCCACTTCTCCAGGGGGCGCTGCAAAGATTTTGGTCGCCAAAGATATCACGGTGCGCGCGTCTGGAAGCATTTCCGCTCTGGAGCATTTTCGTTCCGCCGGGTGCCAGCGTTCCTGTGACGC
TTTGTGCTTCTGCGTTTCGGGGAATTTTGTAGACCCACCGCTCCATACATGTCACTGCCCTTTCACGCTCTGAAGGCAGGGGCCGTGGGTGCTCTGAAAAAACATTTTCCCCGTCTTCGCAGTAAACAACCAATACTAGTTTAGCTCTTCATGATGTTCCCGGCTGCCCTCTAGTGGGACCAGGCCTCTTGGCCTCACTTGGGAGCAGTGGCAGCGGACAGGGTGGGCCCATGTGCAGCTGGCTGGGTGGAGAGAGTCACAGCTAGTGTGTCAAGAAAAGGCACTGCCGTACAGATGGGCTGT
ATATATATGATTTGTAAGATTAATACAATGTTAAATATATGGGGGCGGTGTTCAACATTCGCAACACATGTATATTCAACCCACATGGTATGGGCATGAAATGATTCAGTGAGGATAGCCTGCCCTCTTGTGACAGAGACGTGAGTGCTCACAAAATGCCCATGTGCTCTTCTATTTCCCAGTCTCATTTGCAAGGTGGGGCGTGTGAATACCTCTGACTAATAACATGTGTGCAGAAGGACTACCCAATCTTCACTAGACTTTCCATGAGTGGA
CAGTTTAGCGGCCTGCTGTTCCTCTGAGCCCATCCTGCAAGCCCAGGTTAGAATTAGATGGCTCACAGACAGGCCCACACGCCGACATCCCGCCAGCCCGGCAGGTGGCAGGAACGCAGCACCTCCCGAGCAGGCTGAGGACCAGACGCCCCCTCGTGGCATCCTGTGGCCTTGCATGCCATTGCTCTCAGTCCAGGACCAGGCAAACGTAGGCTCCAATAGGAAAACGGCTAAGAAAGAAAGCGGAAGAGCGGGAGAGGGAAGGTAAATACTCCCAGGGCCAGCCCTGGGG
CTGGCCTCTCAGAACCTCAGTTTGCTCTCTGAAAAATGGGAGCGAGGGCATATAGGGTGAAAAAGGGTGGAGGGTCACAGTGTGCCCACCAGGGCCAGCCAGGACTGCAGACAATGACCGCTAGGAGGCTGAACTTCCCGCCAACGCTTTGCCTCTTGCGCCCCCTGGCGGCTAGAGTGGGCGGGGCGCCCTCCAGGCAAAAAGGGCTATCGAGCATTCAAATGAGATGCAAATTAACCAGCGCCCCCACAAGCCCTTGGACTCGGGGTGACGAGGTGTCTGACAACCCAG
GACTGCCTGCTGAGATGTCCTGGGAGACACTGCCTGCCTTGGTGGGAAGGCCCCAGTCGGGACAGAGGGTTCACCCCTGGCTTTCCAGTGTCCACGCACTCCCAACCACAGCCAACAGAGGGCGCTGCCCAGCCGTGTGGGATCTTTGGGTCTGAGCTGGACAGCTCTTCCTCCAATCCTTAAGGACGTTTTTTGGGGCTAGGGCCAGAACCCAGGCTTGGCTCTATTTGGGGGTGCGC
TTTCCCATTTACAGAAGCAGCACGAAGCCTGGTTTTTAGTAGAGAGGCGCAAAAAGGGAAGAGAATTGGGAAGCAAGGGTGTTTCAGTAAAGGACTGACAATGTGCCTCATGGAGAGGATCTCTATTCCACTAGGTGGTGCTGTTGACCTTGAAACACCATGTGCTCTCCAGACCAAGGGTGGAGAGAGACCTGGAAATGCCACGTGCTTTCCAGACCAAGGGCAAAGAGAGATGCTCAGTGTCCAGGC
ATCAAGAGAAAATGAACTGAGGTTGCAGAAGGGATCTAGGCAGGATACCCGGGAGGACTTCCTGGTGAAGATTGTTCTGCACGTGAACAGCAAAAGAACTCAACAGTCTGCTCTGGAACCTGTTTGACAAACAGGTCAATATCTCCATGTGGCCAGCAGAGGGCGTGGGAGACTGACACCCACACAGCATGGGCACACTTCTAGGGACTGGAAGCGTTTTTTGTTTTTTTTTTTTGAGACAGAGTCTCCTTCTGTCGCCCAGGCTGGAGTGCAGTGGCGCGATCTC
TCTTCCTTTCTCCTTGTCTGATGCCTTCCACGAGGCTAGGCACACCACATATGTTCAATAAAATTGAGCTGCTTTAAGGCAAGGAGGTAGACGGAAAGTTCAAAGTGCTCAAAGGCCACTAGGGGGCAGGCTTTGGTAGGCAGCTAGAGATTGGACAGTTTTCCATCCTCACAGGATTTAGAATAGAGAGCATCTGAGTTAGACTGGAATGCCCTTTGGAGATAATCCAGTTGGATCGCCTCTTGGTGAAGATGGGG
CCCAGGTCTCGAGGGAATTCCCATGACTTGGCTTCCATGATCCTGGCCCTGCTGGATGGAGCCAGCCTCATGGAGGGCGCTCGGCCCAGGCTCAGTGACCACCCCAGCCTCCCACTGTCCCGAGGACCAGTCTGGCTGATGTCAGTGACGCTCCACTGCCCCCATGTGGCCACTCCAGGCCCCAACATCATCCTTTCCGGCTCCCTCACACCTCCTTTTCCACACCAGGCCTGTCTGCTGTTTGTCTCATTGTCCACCCAGCAGCAAGAGTCAGCAGGAGGCTGAATTGAAGACAGTT
TCTCTGAAGCTGAAATCCCTCCCAAGGTTCTTGTTGGTTCTGCTTTTCTGAGGTGACCTTCTGATAATTCTGCAATGGGGCAGGAGCAGGAATCCCTGGACAAACTAAGCTGAAAGCCTCCCACCAACGTTAAGCGGGGACCACAAGGGGGCAGTATCAGTTAATGCTTGCTTCACAGAGCTGCACGAGGTTACCCTCTTATTGTTGCTGAGGGGAGTGGGAGGATAGAGCAGTGCACACAGTGGAGAGTTCTTTAGGGGAATAAGCTTATTTTGTGTTAATT
CAGGCGGAAGTTGGAGTTTATTTTACAAAACATGAAAAAGCTTTTAAACCAACATTTTTGAGGTAAATCTGTAGCAAAAGTGAGGCCACCTGCTGTTAAGAAAAGTGCCTACACATTCATCACATTTCTGTCCCCAGTAGAGGGTACTGCTGAGTAAAACACTGCCATTGTTGTTCAGATCCTATAGGTGGCAGCAGTTCCTACAGTTTCAGAGCATAACAATGGCTCGATTTGTGGGTCTAAGAATAAAGCTGTCACGAACTCATGGAATCTTTATACTGTAAGGGCTCTTCTTTGAAATGTGA
CCGCCAGGTGCTTAGGAGACTGGATATCTCTTTTGCAGCTCTAGTTTTATACTATGAAGGGGGTACTTTTCGGTTCCTAGGTGTATTGCACAAAAGCCTTTTCTCCACTTTGGCTACTGACACTATTTTGCCACTAGAGGGCGATGAGGCTGCAGAAACATAATCCTAAATTGAGCCACTCAATTAACAGGGAGGCGCTGTTAATAATCAGGCTGGGACAACAGGCCTAATGGAGGACGAGCGTTAGAGCCCACGGATCACAATTAGCACATTAC
AGCATTGCAAGGTCAGCAGCCGTAGACTCGGATCCTCGGCAAACGCAGGTGTGATCTTGGGACTAGCTCTAGGCTGAAGAGCTCACATCTAATTCTCCAGCACTATGAGCCAGCTAGTCTTGTAATGGCGCCCTCTACTGCTTACATTTGCAAGAGACTGTTCCTGTTGCTTGCTACCTAAAATCCTGACAGGTGTATTGCTTTTGTAGTGTCTGTGGGAATAGGTGAGGATATCCAATAAGGACACTTGAAATATGAGTTTGAAATTTA
CCTTGACCCTGAAAACAGGACGGGGAGTGGAGTGTGTGGTGTGATAAGGAACGCTGAAAACAGCCTCCCGAGAATGCGGTTTGAGTGCTTTTACCAGGCCACAGGTGTCTCATGACCCGACCTCAAAAAGGCCATCTAGTGGATGTTTGTGGTCTAACAAGCCCTTTCAATGAATACTTGGCGGACAGATGCTGGGGCGGAGTCTCTTAGAAGAGCTGCCCCCGGCCCCCCTCAGCTGGATTTGTCTGAGAACTCATTCTTGGCGTTCACTGCAAGCTATAAGCTCTGCAAGTGGTGACCCCGACGTGATCGCCTTGAAGTTACGCGTGAAG
CAATTAAATTAAATTAGAAACAGATGAAACTGACATAGCTTCAAGATAGGGAGGAGCCTTCAATTGCAGCCTTTACCTCCTATTTTGCACCAACACTTTCCTCACCAACTGGTGGTGTCTGCTACCATCTAGTGGTTGAAGTGGGGACAGCACAGGGGAGCTGAAGTGGAAAAGATGGGCGACTCAGAGGCCACTCCTCAAAGCAGATAGGGACCATTCTGCAGCTATCCTCAAACATTAGTCTCAGTAACAGGTTTAGAGGG
CTTGGAGGGAATCTCTTTGTTGGTCCTGGGTTTGAGGAGACTCTTCCAGTTCCCTCCATCTGGACTGGATAGAAGATTCCTCTGAGGACCCCTGCCTAGCAGGGAGACATTCAGGTCAGACTTCTTGGGTCCATCAGGTTTGGTGAAGATGCTCGCCCTCTAGTGGTGCTTACAGGGACGCCTGTGGTAGGTAAGTGCAGTTATGAGGGCCCTTAGTTCCAAAGGGACAGACTCAGACCAGTGGCCATCAGGAACTCCGGTGACTCTTTGTTTAAAGACTGTGTCCTGTATTA
AGGGTAGAAGCCCAGCACAGTGGTTCTCAGTGGAGATAATTTCAACCCCCAAGGGACATTTATAAATGTCTGGAGATAGTTTTGATTATCACACCTTGAGGGTAGGGAAAAGTGCTGCTGACATCTAGTGGCTAGAGGCCAGACATGCTGCCAGGGACAATGTACAGGACAGTCCCCACGACAAAGAATTCTCTAGCCCAAATGTCATTAGTGCTTAGGTCAAGAAACCCTGGTTAGCCATTAAGAGTTT
AGGCCTTGTCTCTTCCCTACCAGCTGAATTCTCAGCTGAAAATGCAAAGGTCAAACACTTAGAGAAGCCTGTTTTAATGGGGGTGGATATTATTTCTGCCTCAGCCATTTTCAGCTGGAAACCACAAGATGGCAATGTTGCATCATTCCTTGCAAGACCTTTACCCATGGCTGTCCTGACTCCAGGTGAATTCAATCGCTAAGCAATAAATTGGGAGATGCAGGATCTTGTTGGTTTAACCAGCTAACATTATACT
GGAAGGCCTGTGTGACTAGGCTACCATTCCAGGCTCAACTCTGGCGAGGAACAATCTAAGGTGTGCTCCTCCCTCCAGCCCCACACTGCTGGCAGCAAGGCTGCAGCTCAGACTAATTCCAGGTACATTCTATAGGTGGCATCATGCTACTGGAAATGGCCTCCTTGGAGAAAGAGGCTCTCTTGTCAGCATCTCCAGGCACTGGCGAGCCGAGGCAAGGTTGACACAATCACAGTCTAAACTGCGCGGAGAAGGACACCTGAGGGGCGAT
TTGTCAGGCTGGGAACCACACACTGGGGCTGGCAGGCAGGAAGTTGAATGCCACTGTGTGTCCGGTGCAGGGCTGCCTGCCACGGGGGTGGGACAGAGGAGGAACCAGGACAAGCCCCTTCCTCCTGTGGTGTCCCTCCGGCGCCCTCTACTGGCAAAGAAGAAATGTTTGCCAGTTCCACATCTGGTAGCAAGCGGTGCAATAAATGGATTTGGAACTGGGAGGCAACAGATAGAAAACTGGCACCAGTATGTGCTCATGGTAAAAAAAAAAAAAAAAAAAGGAAAGGC
AGGTCCTATTTGTAATCGGATCCCATTTGTAAATGTTTCCGAGTTTGACTTTCCATTGAAACCGTGCAGCAGAAGAAAGAGCCATTTTGGGATGTGACTGTGTCATGCTGGTATGAGCTCTCCCTCTAGTGCCTTTGGCTGGGTGTGACATGACAGGTGCCTTGTTAGTCCTTGATACAGACCTTCTCACTTCACCCTCAGATGACCCTGCATGGTAGTTTCTATTATTTTTTCCCGTGGAAAGAGAGTCTGAGAGAGGAGAGATAG
CTCCCCCAGCAGTTCAACTGAGCTAATTATTAAGCTAATGACTTCAACTGCAAATCCGTCCTTCTATTCTTGACTTTATGAGTCCCTGAGCTGGGACCCAGCAAACCACATTTCTGCTGTGCCTAATAGTTTCCTGCTAAGGTCTGCCAATAGAGGGCACTAGAGAGAGAGACTGCAAGGCTGGAAGAGGGGAGAAGGTGCCTGCTCCCTTCTGTCTGCTTCTTGTTCCACTTCCTTGCTTCTCGTTTCTGGAGGTGTTACCGGGCCACGTTCACCCTGGCAG
AGGGAGACGTTTTTCAAGTTCATCCATCCTTTCTTGGAACAGAGGGCAAAAGAGGATGTGTTGCAGAAGGAGGTGAGAGTGAAGATTCTCAAGGACAACATCAAGTTATTAGCTGCCAAGGTGCCCTCTGGTGGCCAGGAGTTGACGTCTGAGCTGAATGTTGTGCTGGAGAATTACCAACTTCTTTGTAATAGAATTCGAGGAAAGTGCCACACGCTAGAGGTATGCTATTATTATTATTGTTGTTA
AGAGATGGTGGAGCAGAGTCTTTTCTAACGCGCCCCCGGGGAAAGGGAGATTCCCTTTCCGGCTCTGCTAAGTAACGGGTGCCTTCCCCAGGCACTGACGTGACCGCTAGACCAAGGAGCCCTCTAGTGGCCCTGTCCGGGCGTAACGGGGGCTCACGCTCATCTTGTGGTCGCTTCTCACGGTGCCCCTTCAGCTCCTGTCTCTGTATGGCCTGGTTTGTCCTAGGTTATAATTGTAGAGCAAG
TTAAATGAGATAGCATATGAAATGAGCCTGGCACACAGTAGGTGCTCATTAAACCTGCTATGATGTCACCTTGGGGCTATTGTCATTCCTCTAGGATCTTTTATCAGGAGTCCTACATTCTTGACTCCTGCCAGATGGGGGCACTCACTGCCTTCTTATTCCTCGTGTGCTCAGTGGACGTCCCTGAGAAGCGGGCTGACTCGCCACCAGAGGGCTTTGTCACCGCCCTTCAAACGATCCTCAGGCACACAGACAGACAGACAGACAGAGGGAGTCCTGGATGAATGGCAAACCCTTCAGATTCTAATTTGTTTCTC
GGGAGCTGCGTACAGGAGACCTGAGTTCCTCGAATAGGGCACAGCTTGAAAGGATGTTTGAACAAGAAGATCTTTATGCCATTAGTATCTAGCAAGAGACAAACCTTGGAAACCCCTCTCCCATCCGTTTGTCTTCAGCTGTGCTTCCCTTGCTGGACACAAGGAGGCAGTATTGCTCTGCATATGGAATCCCCTCTGACCATACCCCCCCCAACCCCCACCCCAACTGCAGGGTGAGAAATTTCCCTCTTAAGAAGGGGGAGAGCTCTGGGACCTGTCTAGAA
GGTGCTAATGGACATTCCCCAGGAGCACCTAAAGGGAAGCTATGAAGGCGACTCTAGGTGGTGTCACACACCCTTGCTTCCCTGGGCAACATCCGCGGGGCTTTGAGAATGTTCCTGGGAACGTTGATCTCCGAGTGAAGGTTGGAGCTTCCTAGTGACCACTAGGGGGATCGGGAGCACCGTTGCGGCAGGCTGCCCTCTGGAGGCCGTGAAAGGAAAGGGCTCCAGGGATGTTCTGAGGTTTACAGGCTGCACACACCAAACAGCAGTGGATGCTGACGCTAAAAGACTATTAATGGGCCAGGAGTGGCGGCTCACGCC
GAGGAGATAGAGTGTGAACACCCCGCGGGGGCCCCCCCTGTCAGCCTTTGGAAAATAAAACGGCTTTTGGTTCGGGATGGTTCCCTGGGGACCGCCCTGTTCCTTAGCGAGTTTGGCTACTTCGGCGCGCCCTCTGGTGGCCACGTGTGGAAGGTCTGGCAATTGTGCTTTGTTCCCCATCAGAGAAGGGGGTGGCTTCAGCCACAACAGTGTGGATCTGCAAATTAATTCACATTTAAACTGCAAAGCCTGACTCAGCATGTGCTACTTAGGGGTGCAG
CTCACTTGGCTATCATGGTGACAGCTCAGGTTAGTGTCACCCAAGGAGTGTCACCCAAGGGTCCTGCCCGCTCACAGTTTTGAAGTGACAGCCTGAGGAGGAGGGCTGTGGCTCCATGGCCCCATGCTGCCACCTGGAGGTCACAGGGAAGGGAATACAATGATAGAGATGGTGATGAAAATGAGCAACATGATGATGATGATAGTAGCCAATAGAGGCAAGTTCTTACCTAGGCACGACCTAACGCTTTATACGGTTTATCTCATCCAAGGACGAGATTCCAA
TGAGATATCGGGTGGGGAGGCAGGGAAACGAAAACCAACCTTTGGTCTGCTGCCTGTCCATTCTCTTCCTCTATTCCCTTTTCCTTACCCACTGTGAGGTGAAGTTAAGAAAAATGTGTCCTAGCAGTTCCCACTCCAACCACTAGAGGTCGCCTCTTCTTGGAAGGCGCCTCCTTCGGGAATACCGACATGTAGGAATTGACCTTACAGAAATGATTTGGGATAGTCTCAAAGAATTTGCCTCAAAGATGACTGTTCTAGC
GTTGAAGAGCAAGTCGGCAGCCCAAGGAAGGCGCGATGGCCGCCGGGCCCGGCCCTGCAATGCCTGGTCTCTGGCTCGGCGGGTCCAGCTCACGCTCCCTCTCCCATTGGCCTGTGCACTCCTGCCCCCTGGTGGGTACAGGGACAACTACAGTACATGGGGCAGGGTGGGGCCAGATGGAGGTTTTTCCCTGCAACTGGAGGACTGGGTTTGTGTGTGTGTGTGCGTGCGCGTGCATGTCTGCAGACTCACACTTCACTTGGCCTAAAA
GTCTCAAACTCCTGGACTCAAGTGATTCTCCCACCTCTGCCTCCCAAAGTGTTGGGATTACCAGCAACCCCAGGCCCACATAATTCTTTCTGGTGGGAAGTTTAACAGCAGTTCTGTTCTCTGCCCACTAGGTGTCAGTAGCACCACACCTCTTTAGTTGCAACAACTAAAAAACGTCAAATGTTCTCCAAATAGGTAGTGGTGATGGTTGAATAACATCGTGAATATACAAAAACCATTGGACTGTACCCTTTAA
TGTCCCTTACACTGCATTGCACGCATGCCTATGGGGCCAGTTCATGATTTATTTTTATTTTTTTTCAGAAAAGAAACAAAAGCATTTGCACAGCTGTGGGTTTGGGGAATTAAGTATGATTCAGCAGTACCCTCTCCTGGCCTCTTTGGGAACTGTAGAAAGCTCTGAGGTGAAGGAATCTTGGGATTTCAGAGGAGGAAACCCGTAGAAATAATTGGTTTCTTTTCTTTGTAATCCATAATAATATGAGATATCGCACTCCC
CATATGCTGACAGAGAAGTTCTGCATCAGCGTGTGGCCCAAGTCATACCCTTTAGACGTTTGGGACTCTCTAGATGGACTTCTGACCACCAGTGATTAGGTAAGCCTAGCAATAGAGTCACTCTGCCACCTGATGGCCACAACCTGGAATTGTATCTGGGAGGTAACAGCTGTCTAAAGACCCAAAAAGGGAAAATTTGGAATGAGTACATTATTGTTCATCATGATGTAAAGCATTAAGGACGAATAGGAAAACTGGTTAGAT
GTGTCTTTATCAGGCTAGAGTCATGGAAAGAATGTGCCCCTTTCAGACCTTGACCTCCGTTGGGGTTACATCTTTAAAGGCACCGTCTTTCCACTTTGGAAATGGAAGTGTCCCACTTGCTGTGCTGACGGACACTAGAGGGCGGAGTTCCCCATCTTTCAGGCAATGTGAAGGCTCAGTCCACTTCTCCACTTCTGCAACTACAGAGGTGATTATTTGGGACCACTGGATTGGGGGGAGAAAGTCAGTGTCTCCCAAGGGGTAC
ACTGTAAACTCTAAAGCAATGATTCCTAAATGGGGCAGACTTTGCATCTCCCCAACCCAATCTCCAAGGGACATTTGGCAACGTCTGTAGACATTTTTTGTTGTCACAGTTGGATGGTGGGTGCTACTGGCCTCTAGTGGCTAGAAGCCAAGGATGCTGCTAAACTTCCTTACAATACACAGTACAATCCCTCCCCTATCCCCCACAATAGAGAATGATCCTAATACAAAATATTGACAGTGTCAAAGTTGGAAAACTGTGCTC
CCTAGGCCTAATCTCCGAACAGCGGTGTTTTGTAACTGTCATGATTGTAGCTTCGGAGAGTACCTTGGTGAGTTTCCCCAAGTGAGTTTACAGAAAGGGAACCTGGCTTTAGCAGGAGCTAGAATAGGAAACAGCGCCCCCTGGAGGAACATGGGGAAATGAAACTGGCAGAGAAACTTCCAAGTGGATAGCTTTGAATGGTAGCCCAAGAACCTCCCTCATTTGTTGCACTTCCTGTTCTTTGATGCCCCTCACTGTAAAATGGGTACTCTCAC
CTTAAACACACAATTTATGAAACACAATTTCTGGTTCACCTAACCCTTGCATGACGTGAGTTTTGAAAAACCAGTAAATTTTCCTGCTGACATTCCTCAAGTTACACGCTTTCCTGGTCCTACAGGCAGTGCAAGTTATCTGCTGCCCTCTTTTGAATTTTAGGGCACACTGCACTCCTAAATAGGGCCTATTGCCTGAAGACAGCCTCTTTTCCCTGTCTAGGGGCTGCTTCAACCTTCTGGCTAATCCAGAGCCTACTGGAACAGCACTTTAACTCCCCTTTTGAGTGCT
AAAAAAAAAAAAAAGAAAAGAAAAGAAAACAAGTGGGGGCGTCCTCACTTTCCCAGGCTCCCTCTAATTGTGTGTGGGGGTTGGGTGTTTAGCACTCACAAGCTTCCGCGAAATGCTGCCTCAAATTATCTTGTAGCCACCAGGTGGCAGCAGCAATCCACTTTTTGGTCTAACCTGGGAGAGGCTGAACTAGGATGGTTCTCCTTTAATTAGCGTACTGGCCATAGAATCGTGGACGTTTAGACATGAAAGAACCTTTCTCAAAAGTTCTGACAACTACA
GTGCTAAACTTTTTGCTGCTCAGGTAAGTGCCAGTGGAAGGAGCTGCCCACACCCTTAGGTGTGTCCCCAACTGCTCATGTTTGAGCCATACCAATTTGCAGCCCCTACCTCCATACCAGTAACCACCAGAGGTCACTATCCCTCCACTGTTTCTGGCCTAGTCCAGCTTTCCACAGTCCAGAGCAGAATTGTGATTGCTTATCTTCATTTGTCCTTTGTTGACTGCCCCAAAAGAAAAGATGTGATCAA
TAATAAGAAGATATTTACATCCGTAATTTAGCTGGTGTATCTTCTGGATTGATTGATTTTATTACCCTGCCATGCTGGAAGTGTGAATTCAGCCAAAGCATACAGATTTCAACATTTGTATAAAGGCTACCTCAAGAGGGCGCTCCTTGCAAGCCGTAGAGTTGTTTAGTTCTCTCCGGGCCTGACACTTGATTTTGGAGAGTATTTTCAGAGACTGCATTGCAATCCTGCATGAGTACAGAGGAAATTCATGGAAGAGCCATGAGGAAACAT
CCTGATTCCTGGTAAAAGCTCTAGTTGGAGAGCCGAAAGGAAAGGAAATGATCTTTCAAAATTAAAGGTGAACACCTTCACTTAAACTGATTAAAATTGCAGCTCCACCGTCCGGCCTCTAGAGGGCAGTGTATGGATACATTTGTCCAGATTGGGGGACTAGGTTTGATAAATTTTGTCCTGCATCAAATGACAAAAGGGTAATAGGAAATGTATTATATTTATGCCCCTTACTTTGAGATAAGAGACTA
ACCCTATGTGAGTTTCTCAAATTTCTAAAACATTTTACTATTAGGGGATATCCAAAGGACACAAGCCTTGGTTTAGTATTTTGAAGATAAAAGGACAAACTGCAATGTGAACCGCAGCCACGGGGTGGCAATACTTACCCACCAATTCTGTCTCCTATGAAAGGCTAAAACATCCTAAACGTCTATTTGGCCAATAAAGAGCTGGATTTGTAGCCACAACTGGGCTTTTCTATTTTGCTATCAAAACTTGG
TTCCTCCCTGGATTCCTCTAAGCCTCTGGAGTGATCCTCCTGCCTCCAGCCTACTGCTATCACTTTTGTCTTCCCCACAGCTATTGGGGCAGTTCTAAAAATGAGATCATGATCATGGCGCCCTCTGCTGAGGATTCCCTTTCCCTTTGTTTTCTCTGACCAGCTTTGCTCATCCTTCACAACGTGGAAACAGCGCCTCCTCCCATAGGCCTTCCCTGCCTCCCTGCGTCCCCATAGCACGCTGAGTGGGCCTAGTAGTACCTTGAGCATAGCTCTATTAGGGCACTGTCAAACTATTTTACTGCGTGTTTGTA
ACAAGAGTGAAATTGCATCTCAAAAATCAAAACAAAACAAAAAAACACACAAAAACAAAAACATTGGCAACTCTCACACCCTGCTGATAGGAATGCAAATTGTCCTATGCAGTTTGAATTTGACAGTACATACAAAATGGGAAAAAATCATCCCCTTGCCACTAGATGGCGCTTACTGGCTTTCAAGTACTTTATCGCATGTATTGTCTTCTGTTACATTGCTGCCTTCCTGTTTTTACTTCTCAAGGATGGCTGGAGGAAGGGGCTGGGCACTAGGGATTAGAGCCTCACAAGAATG
TGTGAAACCTACAGTTTTAACAACCTCCACGCTCTCCGGGACTGAAGGTTTCCGCTCATAGCCAGCAGGCAGGGACCACAGACCGCAGTAATGGAAAATGGTCTCTTGAACTGACACCGGATGAATGCCAGAGGGCGCTCTTTCCTAAGCGGTACCAATTTAGAGTCCCTAAGCAGGAAGGCACAAAACCAACAAGTTTCAAGGAGACGGAGGAAGAGAGAAAACACTGTCTCTGGAGGAAGTATAATAATG
GAGAGCAGTTGAGACCTACTGTTAGCACATTTCAGGTGTACAGTATTGTTGACTCTAGTCACCTTGCCGTCCATTAGAGCCCCAGAACTTACCTAGTCAAGTAGAGAGGTTGGCTCTGCCTTTAACGAGTCTAACCACTAGAGGGCATTTCTGCATTTCAGAACAGAATTGCATATTAGCTGATGCTTTCGTGTTGCATCATAGAGCAGCACTTCTCACCGCACTCCTTGGAACCCTCAGGGCAGGGTTTGCTTCAGA
TCAGGTGGCCAGTATCACCTGGAATTTCATTAGCAAAGGGAAATCTGCGTAGCAGTTGCAGGTTCAGTCAGCCCCGCATTCATTCTTCCCCAGTGTTGTTTCCTGCATTCTGTGCTGCCTCCTGGTGCAAGTTCTGTGTAATACAGGAAGCCGAAAATCAGTACGCTTAGCTGACCTTTTCTTTGCTGATGTTGCTTTTTTTTCCCCACCCTGGCATGCTCTAGAGACAATTATATTTGGTACTAAGAGATGAGGA
CATACTAATTTTTAAAAATCAGTATGAAGTTGTAAGAATTTGTTCCCTGGCTTCTATTGTAGGATGCTAAAAGGAACAGCTTCCTTCTGAATGCCACCTCATTGTGATGTTCTTAGTTACCACCAGGGGACAGGAGGCACAAGCTCAGCGACGAAGCCATTCATTGATTTCTTCACCTTTCAAGTGGTGTCTTAATTTGAGCGAATCCACACCATCACATTCAGGTAGTTAATTAGAATTCTCATTGATTGCATCATTTA
ATTTTTCAAATAAAAGACTTAAGGGTCAGAGACTTTAGGTGTTCAGCCTGAAGTCTTAAGGGACTTGAGGGAGGAAGGGTTTGTTATTCCTCTAGGTGCTGGTTGCTCTAACCTGAATGCTGAGTCGTGACCACTAGGTGGCGATAGAGCCTCGCAGTAACAAAAAGTTCCTGGGATTTCGGGTAGGCAGCAAGCGGAGACCTCAGGCCCCACTGCAGCAACCCCCTACTCCTGTAGCACAGCCCACACTCTCT
GTTGGAAGCTGAAGGTGTTCCTGAAGTATCTGAAAAATATGAAATTGGCTCTGTTCCCACTTTTCTGTTTTTCAATAATTCTCAGAAAATTGACCGATTAGATGGTGCACACATCCCAGAGTTGACCAAAAAAGCTCAGCGACATCTAGTGGCTCCTTCCCACCCAGCACTGATGAACATCTTAAAGACCAAAAAAGCTCAGCGACATGCATCTAGTGGCTCCTTCCCACCCAGCACTGACGAACATCTTAAAGAAGATCTCAACCTTCGCTTACAGAAACTGACTCATGCTGCCCCCTGCATGCTGTTTATGAAAGGAACTCCTCAAGAACCACTCTGTGGTTTCAGCAAGCAGATGGTGGAAATTGTTCACAAACATAATATT
CAGTGGACAATGTTTTCTGGTGGTCTTGGCAGGGGTTGCAACTGCCAGCTCCCGGGGCAGTGGGGCTGCAGTAGCTGCGGGGGGCGTCTTGAGCTTCAGTCCCCCGGGATGTTGTAGATCCCGTGCTGTGGCCTCTGCTGCCCCCTGCTGGCAGCTTCTGTGTGTTTACCAGGCCGGTTGCTGGTGTGATTTTGACTGTTGCGCTCCTCTGGAATTCTGAGCCTGGGTTCTCCATCCTTTCTGTGGATTCTGAGAGCTAACCAATAAATACGTTTATTTTC
GCAGAGATTCTGTTTTTCCCAGGAATTGAGCTACCATGGGGCCATTTGCCATGAGCTAATTGAAGTTTCCCAAGGGCTACAATAATATATTGGGTGTGGAGTCTCCTTTGTAGGAGAGCCCCTGCATGCAGTTGCCTGCTGTGACCAGCAGAGGGAGGACAAGTCCTGGGCCCATGCTGGCAGTGAGGCAGCTGCTTCCAGGGATGGGAGAGCAGTAACTCAAGTGAAGGAAGATGGATTGTTTGCAATTGCTTTGCCCCATCGAGACATAAAATGCACTTTGCAAGATAGAGTCTGAGGCTAATA
GTTTGAGGCCCCAGGAATCCCAGTGCGCCAGTTCCCAATATTGCTAGGACATCTCTATTCTCGGGAGGAAAGGAGAATTTCAAGAGGTAAAATTAGGTACACTCAAGGTCACTGCTGCAGTGTAACCCCAGTACCGCTAGAGGGCAGGGCACACACAGACTTGCAGACAGAAAAAGTAGTACCTGCTCAATCTAGGTAAACTGAGACCAGCGCAAAGAACAGGTGGACCCAGCCAGCTCTATTGGTACTAAGAAGCAAGCACTACCTTCTAACCA
GGGTACCATTCACGCAAGGCGGGACTTGTTCTTAGGCAGCCAACACTTCCGCATTGTCCTGGCATTTGAGCCGCGGAACCAAGTTCCGCGTATCTTGCCCATTGTAACCCCACAGCACCAATTTGAAGCTATGTAGTGCCCTCTGGTGGCCTTCGGTGATTTGGCTTCAGTGTCTCAAACTCTCTGATTAGACTGTTTCCAAAGAGAAGGCTGTTAGGGGGCCTCAGAAGTCAGGTTTGGATGTTTGAGCTCTAAGCTGC
TCCAGGGAGGGGCAGATTTGGAACTAGAGCCCAGGCCTCCAGGCTCTCACGCCTCTGTGGTCCGTGGTCCGTGGTCCGGGGCTTAGGTTGGCCGGTAGGGGTAGGGTAATAAATCTCATTCGCCAAATGAGGAAACAGCGTCATCTAGTGGAAATTTATCAGCGTATTCTAGACATGCTGTTATCCCTAGCTCTGCTGTCCCTAATTTCCCAAGACAACATTTCTGGACCATTTTCTCTCCCCCATGTTTCCAAAGCCCAAGAATCTCCCAGTGGGGCCCCCTCCTACAA
CCTCCGGTTGTTTTCCCATTGCGGGAGCCTAAGCCAGGGTGCCCAGGACTCCTGTGTGGCTGGTGGGCCTGATGCCCACAGCTGATGATTCAGGAAGGAGGGGCCTGGAGTCTGCTGCAGACTCTCCCGCCCCCTACAGCCCAAACCGGGCACTGCAGCAATGAGGTGGTCAGTCCAGGGAGAGGTCCGACAAGTTCTCGGCACAATGCTGCAGGAAGTCAAAGTCAGGCACGGAGAAGGGCACGCGGGACCACTTTTTGGCCTGGATCCGCCCCTGAGGGGTCTCC
CTCCTTGAGGTAGGTCCTGCAGGCGCCGGGGGAGGGGTACAGCTGGGCCCCCCAAGCCCTGTCGCAGGGGGCGGCACCAGAGCAGATGGAAAGAGCTTTTGAGCCTTCTCAGCTGCAGGTCAGCCCGGAGCCGCTAGTAGGCACTGTTGTGTTCACGCAGCATCAGGCCTCAATTCAGGCCTCTGGGTGCCACCTGGGGCCACGAGAAGGGACCCAGGATCAATCTGTTTCTTCACCCAATGTTCACTGAGCACCTACCAGCACCTGGGGTGCCCTGGAGCCACGAGGAACAGTCCCTGCCCT
GAGCCGGGACCAGAACCTGGGTCTTGTCATTCTACTTTAACTCCCAAGGGGGCACAAGCTGGGGACAGAACCAGGCAGCTACTGGGACTCCTGTTGACACCCCTTTCCCCTCCTTCCTGTGTCCTGCCCTGCTTGGTGGAGTTGCGGTAACCCCATTTAGCCACAAGGGGGCGTCGGAGGCCCGCTCAGTGTTGATTGGGAAGTAAGGCCTCTTCGAGGGCTACCGTGGACTTCCCAGGGAAGGGCCTGGACTTCTTTCCTTTTCTTCTGAGTTTTAGCTTAAGGGAGGG
AGTGTGAGAGCTGTGGGCTTGGTTTACCGCCCGCAGGTTCTGATCCCACGTCTTCTTTGCCCTGGTTGGAGAAGGGATGTGAGGAGCGGAGAAGCCGTGGCCCAAACAGGACCTGCTGGCTCCCTCTTGTGGAGAATAGGGAGAAAACATGCGGGAAGAAAAGGGGCTCTGTATATCGGCGAATACTATTTTACTGAAACAACCCCGGGAAATGTGATCTGAAAAATATGGTCTGAGACAGAGTTGTATTTTGCTGTGTATTG
GGTTAGGGGTAAAGTCACAGGAACTATTTGTGCTTCAGAAACTCGTGAAGAATAGTATTGTGTAGAAACAGAGTTTAAGGGAGAAAGCTCCAGGCTAGATACATAGCTAAGGGGAATATCTCAGGTCACCAGAAGGGGGAGCTCAGACTGTAACTCTGAGTCCTTGGACTCAGGGTTCCCCACTCACGAGGGAGGGTTTCTGGAGTGCGAGGGTCGGTTCCTCAATGCCGCAATGCCGCCCTGGATTTACTGCAAGTCATTCCCAGAGATATCTGTGCA
TGAACAAGCTCCAAGTGTGTTTCCTTGTAAAGCAGTTATACAGGTCAAAAATCACTTCATCACAAATGAAATACGGTCAAACTACCACAAAACACAGGGCTAAAATATCTCATCACCGGAGGGTGCCAGAGACCACCAAATATAATCCAGATTCAAGGCAGTCCATGTGAAAATTGCCCACCAGGTGGCGGAAATGCAGGGAGACGGCCAGCATGTACAGATAATTTGTTTCCCGGGTCCACACATTATCTGATGAGAGTGAATCTGACCCTAGAAGAGAACTACACAACTACTTGGTTGC
AATTTGCCCTTGTCATGAATCCGTATTTTCTACAGAGGCCAAGGTCTGCCCCCTCCAACCACTGCAACTCCTGTCGCCATTCCCCACGAAGAGGCGACCTGAAGCCTTTCCAATTCCACCTGTAGGGGGCCAGGCTCCTCACGGCACTGCCACGCCGACAGCCTCCAGGGGGCGCTCACCGTCGCCTGTACCACTGGCCGCCAGGCAGCCTCCGGCTCCGCACCCCGTGCACCCTTAGGCATTGGCCCTCCTTCCAGCCCATCCCCCACCGCACACCGGGGACAGTCCCTTCCTGC
ACTGCCAACAATTGCTTCTCCTTTCAGCTCTGCCCTCCCTGGAACCACCTATCCACCCAATGGTGCCCAAGACAGCCAATGGTAAACGCTATTAAAGTGCTAACTCATACAGCATCAGGGCTTGTGGAGGCGTCCTCGCCATCTAGTGGTAAAAAGGCTAACTGCAACAGAGAGCAATTTTCCCATTTCCAGGACCAAAGGAAAAATGTAGCTAGTACAATTGAGGGACTGAATTTTTTATTCTATTTCATTGAAATTTAAATAGCCACATGCAGCT
ATGAATGTCACCTGGAGATCAACATCATTTCCCACACTACCCTTGTGAAAGGAGCAAACATCTGTGGAATGTCTGTCTGGCCTTCTCAAAGCAAGCATGAGAGCATGCTTGTGTGTTCCAAGGGTGACATCCACTGGTGTACAATTATAACTGCAGGTAGCAGGCCTTCCAAGATCTTCAGATGAGAAATCCTTAACTCGAATGCTAACAGACACAGTGATTCTCAGACATTCATCCATTACTCCTGACTTTCT
GACCTTTCCAGGCCATCTTCCTTCTCCCTTTTCCTCTCCATAAATCTGTTATCTGCTGCTGTGGCTCAGATGCCTCATCCTGAGGAAGGTGCAGAGATTTTTGGGGTGGTCTCAAGGTCCTGATCCCAATCTAAGATGGGACAACAGCACCCTCTGCTGTTGGCTCACAGAATGTCATGTCAAGGTTTGTCTTGGGGAGTGTGTAGGATTGATCTGCTCTTCCTAGGGAGCTGAACTCTGCTTCATTGACCTCAGCCTGATTTAAACACCAACAGTCATCAG
AAGGCAGCAGGTTCTGCAGCCAGTCGCCAAGGCACAAGCTGCTGTTGAACAAGCACTCCACACCTCAGGCATAAGCCAGGGTAGTGGCTTTGGCCCAGAGTCCCACTTGGGATAGCCAAGCACGAGGCGCGGGTGCCCTCTAGTGGTGCCAGTCAGCCCTGGTGGAGGATGTGCGGACCACATCTGCCCACCCTAGACCTGGCTCGTGCCCTGCACCTCCCCCCAGTGCAGCCATCTCTGTTTCAGATCTGTGCCTTCCTCTACCTCTCCTGTG
TTGGTATGAGAAAACTTAACTATTTTAACTTCAAAGTAGAATTAATGTCCTTTAAAACAGAGTAATTTAATTACGCCTGCAAGGTTATGTCAGCAGAGGATGCTAGAAGCTGTGTTCCAAAACCCAGTGACTATGTTCCTTAGGGTTTCGAAACTGCTAATGTGTGAAAATGGGCACTAGGGGGCAATAGAAGCTCTTTGGCAAGCATCCAGTTTTTCCCTTTGCCTGTCTATAGTGGAAGGAAAAAAAAGAATCTTTTATAAATAATGTCTTCTACAGACTGGAACAAGT
GCAATGCCAGGACCCTGCCCATCCATGCCCCTCTGCCCGCCATGCCCCCCGGTGCACCTGGCAGAGGCTGGGAGCCTGCAGAAAGCATAGCCGGTCAGACACTGCCACCTGCTGGACATACTGGGCACAGCATGCAGATGGCTTGGGGCCCTGGCACTTCATCTCCTAGATCTTCTAAGGCCCCCAGAAAGTAGTGTCCTCCATCACCCCTCATTGCCTATGTGGGCCTCTCTAGAAAAC
AAAGGTGATGAGCCCACTCTAAAGCCAACTCTATGGCCCATGACCGTGGTCTGGGACACTTTGAGCAGAAAGCGTCCTGTTCTCCTTGGAGTCAAAGGATTGGTGACAGTGTCTGCCATGCTGTAGTTTCCACAAAATACCACCAGGTGACGACTCTGGGTCACGCTTCTAACTTGTGGGTTCTTGATTCCTGGAGGGCTTTTGCTAAAACACAGACTGCTCCTGGCCCCAGCCTTCCAAAGCGCTGGATTACAGGTGTGAGCCACCACACCTGGCCTGACAGCC
TGACAGTCACAGGAATGAAGCATTATTAGTGTCAGCAGTCCAAGCCCCAAATTGAAGAACGAGATTAGAATTGGTTTGAGATGAATAAAAATTAAATTCAGTGGACTGGAGGTGGCATTTGGCCACTAGAGAGCGCTGTTGCTCCACTTTCTGATCTCGTAAAGCTGGAATTGCGGCGGAGAAAGGTTTTGATTAAAAATATTAACAATCTTATTTTTAATCCGAAATTAGGATAATTTTAACCAAA
AAGTGCTGGATTACAGGCATGAACCACCACGCCCGGCCGAGTCTGATTTCTAATGGTGCAAAAGGAAGCTGCGGTATTGCTGTGAAAAAAAAATGTGCCTCATGTAGAGGATGTCTATTTCCACTAGGTGGTGGTGTTGGCTTAGAAATATTGTGTGCTCACCAGCGGTGTGGTAGCAAGAAACCTCACCACAGAGGAAAGGGAAGAACTCTGTTCCTAGAAGATTGCAACGACATTTTCCTGATCTTGCCTAACAGGATTACTTTTCTAGGCTCT
GGGCAGAGAGAACCTTTTTACCAAAGCCTGCTGTCACCACCCAGGCTGCTTTGCCTTGACAGTCCCACTCCTCAACTGTAGGAAGGTGAGAAAAATTCAACTTCTCAAGTGTGCTGTTCAGGTCACACCCTCTAGAGGGCGAGCATGCAGCAGAGGCATGCGGCATAAACCTTTGTCCCTTTCCTCGGCAGGGTCCCGTGAAAGTCAGGTTGCAGGACCCCCAGGCCACACTGGAGGAGACCCTGAAGCTCCACTTTGTCAC
TCTACCCAAGTTTTTTTCAATCTGGCCACAGTTGGAATCTAAACTGGGAGGTGAGTTAACTTGACAGCCTTGGTGGAAGTTAGAAAACACTTTCCCTGCAACAACAGAAACTGCCAGGAGGTGGCAGGAGCGCAACACCAAGCATTTCAATCTGGGTTAGAAATACCAGAAATTTTAAAAATCACTCTCTCAGCTAGGTGCGGTGGCTCACGCCTGTAATCCCAGCACTTTGG
AGACCTCTTTTGGTGGACCTCAGGCGTTTGCTGACGAAGGCTCTGTGTGTTACGTGAGCAACTCCTCTTTGGCTTTTGACCCTGGTGCTCATCAGCTTCCTTTTACCAGCACATCACATCGGCAAAGCGCCACCTGGTGACGAAAGATGAAATTGCCAGACCATGCCCAAATGCAGGCCAGAAGGGTGCACGTGCATTCACATACACATGGGCACACACGCATTTAGTCTGTGTGTGTGTGTGTGTGTGTGTGTGTGTGTATCAATCACATGTC
TGATGATGTGTTTTAAACTTTGAAATGAGCTGTTTTTGTTGTATGTTTTATGTACCTAGATCTAGCCATTAAAAATAGGGGAAAACTGGTCCCAAGGCTGTTTAGACTGCTGCAGTACTCAGAATGTGCCAGCAGGTGGCAGCAGAGAACAGAAACTGATTTCATGCCTGATTTCCTTACATTTCCAGTAAAGAACCGAAGCTGGCCGGGCGCTGTGGCTCATGCCTGTAATCCCAGCACTTTGGGAGG
GTAAAGACAGGTTCTTGCTGGAGTTCCATGTGCAGTGCGTGTGGTGCCTTCTTCCATGTCCTGTTACCAGTGGTGATGGGGACAGACCTACAAAGGATTCCGTTTCCCATGGGCCTCTGCTGCTCCCTGCTGGTCAAGCTGAGTTCTGACAAAGCCTTTCCTACTCTACAGAAATAGCGGAAATGAACAATGCAGATGTACAGGGACTCTTCCTATTTTTATTCTCTTCTGAAATAAAATCATTTTGGACTCCTGGGGTTCCCT
ATAGTGTGGTTGGAGCTAGTTGGTGAAGGCTGCAGGGCTCCCATGCTGAAGTAAAATTGAGGACTGGGACCCAGAGAAGTGTCTTCCTGCCACTACTGCCTTGCAGAGTTCCTCCAGCGCCCTCTATTGACAAAGCCTATTATTGTGACAACTGGTAAAGGAGGAATGTCTAGAGGGTCCAGCTCCAGTTTCATAAAGCCCAACAGAGAAAGGTAGGTTTGGAACTGAGAGGCAACAAATTCGTAACTGGTA
AGCACCCCTCCACACACACCCAAGCCCACAAGCAAATCATTTTTTCATCTGTTTTGCTCTTGTACCTTACCTATGCTCCACTAATACAAAAAAAGCACGCCTTCCTCAAGACACTTGACTGCCACCTGCTGGAGAGTTGTCATCATGGCTCAACAAATATCTGCCACTTCTAAACCCCCAGGCACCTCTGGAGTAGGGCAGTGCATTGCTTGTACAGCTGTAAACATGGCCTGCCTGTTGAATTGGTCATGCTGTCAT
AAGTCCCACCGCTACTTCCCTTCTCAAAACCAGCCTCCTAATATTCAGCCAACTTCTCAGGCTACACAGTAGGAATTGTGTATCAGAAGAAGCAAGATCATCTACTCTGAACAGGAGACTTCAGTGCCCTCTGGTGGCCAAATGATGTCACACACCCTGATTTCGACATTGGGGTAAGAAGGATCCTTAATCAAAGTTGGTTTGCTTTATAACAACTGAATTTGGAAGAACTTCAAAATAGATGGAAAACTAAGTGG
GTAAAGGCAGATGCTGTTTCCCAGAGTTGCTGGCAAGCTTGATGTTTGATGAGTCTAGTAATGCATAGGATCTGTTCTCAGGTTGCTTCATCAGCCATAGCCCGTCTCCTGAAAGATGGCTCCCTCTAGTGTCTCTACTTGAGTTAGTGAGTCGATTTCAGGATGATGTAAATGCCCTTTCAGCCTTTTATCTTCTCCCACTAAGGATTTACCATATGTAGGACAGGTAACCACTGAATTT
TGCTGTGAACGTCTCTCCACCACATGGGAAGCTTGACAACTGTCTCATACAGATGGAGCTTGATGTGTGCTTCAAAAGTAATCTACAGGCAACAGCGTAGCTGAAAATCCTTGGCAGGGGAAGAGGTAAGTTTGGGAAGTGCCTGTGCGCCCTCTAGTGGCAGATCTAAGGGGAGCGTATTCTATGGGCCAGATGTGGCCACGCAGAGCCCACCTGGGGTTTTCTTAAATCCTTTGGGGCCAGGAGATCTTATCAGAGGGAGGCTAAATCTGTCCTCC
TGTTGAGACAGAGAATCATGTTATCTAACTTTTGGGAAGAGTGGAAAACGTCATCTCGTCCCACAACTGCCAGGAGCGATGCAATGGAGGATTCGAAATCACGTGCCGCGACAAGCTAGAGTTACTCCTCCAAGCCACCAGGTGTCACTGGTGTGCCAAGGCGGCAACGAAGCCAAGTTTTCCCGGTGGATGCGGACACTGGAAACCAGCAATCCTTTTAGTTCCCCAACCTGGTTGCCCATCAGAATTCCTTGAGAAATTTAAATA
TGCTGGCATGAATAAATTTGCTAGACTAGTGGTTCTCACCTGGTGGGTGGGAGGTAGGGGTCGGTGGGTGAATTTTTCCTTCCTGGGGACCCTTGCGAAGACCTGGAGTTTTAGATCCCATAACTGAGAGGTGCTACTGACATCTAGTGGATGGAAGCCAGAAGTGCTGCAAAAATCCTACAATGCTTATATGAGACAAGGAAGTGTCCTGGCCCCAAATGTCAATGCTGCATTGCCCACGTTGAGAAACCCTGTGCTAGACAATTAG
TTAGAGTAGCGAATTGTGAGGGTTTTTCTCCCCTTAAATGTGCAGAGAATAAAATGCATTTGTCTTTTGGGGCCACTCCAAGCAAATGGCAAGATGAGGGAGAGGAAGCTGTGGAAACACTACCACCTAGTGGTAGAAGACAGACTTTCAAAAACGTGGCCTAAGGCTTTGCAGAATTCATTTTCCAATAACTTTGGGGACATGCTCACAACCCTTTATAAAAGCTGGGAGAAAGAAGAAATAGAGGAAGGAGAG
ACTCTCCATAAAGGGGTTTGGGGAATCGATTGTAAAAGTCCCAGGTTCTAAATTAACTAAATGTGTACAAAAATTAATGTGTAAGTAATGTGTTTCTACAAGTCTTTGCAACAATCTGTCACTTTGGTCTCCAGCAGAGGGAGCTGGAGGAATAGTGCTTCCAGATGTGGCGTCCTGAGTGGGGCCTGAAGAAGTGGCTGAGAAGCCTCCCATGCCAAAGAAATGGAAGGTGCCTGGGAAATAGCTGCCTCATGCAACTTGGGCCA
AAGGTGGAGCTAAACTGGAGTTGGCCCAGAAAACACCAAAGGGTGCCAATCCCAGGCTGTGGCCTGGGAGCAAAGGGGAAGGGAAAGGAAAAACAGGAAGGGAAAGGAGGCACGGGGTGGCTGGAGCTTCTGCCCACCAGGGGGCAGCAGATCCGCGTCAGCAGATGCCAGGTTTGGGTCTTCTGCAGCCTGGGCAGCTTTCTGCAGAGGGGGCTGAAGGAGCTCCTTGAAGCTGGATGGCAGGGGAGAGGAGCTCCTTGCGG
AGGATGGGGTAGATTATTCGTCATTCATTTTTAAGGGAACTATCATCAAATCTAAACTTAGGGGTGAGGTACCTGATACTTTCATCGGAGAAATAGGATGGAATCTAGCGGCGCCCCCTAGCAGGGTTACCAAAGAACGGAAGTGTTTCTCATCGGACAGTGTAAACCGTTTCTCCCACTTCACTAGGAAGAAAGGGGCTGGCTTATTTTTACAATTAAAAAAAAAAAAAATCGGGAGACTGAGGCAGGAGAACTGCTTGA
GTTGGTGGCCTGGGGGCTGCCCTCCTTGACTCATAATGCCGGGACCCCTGATTTACACAGCAGGAGAGGGAGTGATCTGCGAACTCCTGAATTGCCGCCTTTCAGTTCCTGCGGCTGCTCTGACTGTCTGCATTGCGCCCTCTAGTGTCCAGACTGAGTTCTTTTACTGTCTAGACTGGGGAGTCCAGAGCAGATTCTTTTACCCGCCACGTGAGGGAGCAATTCAGGGAAAGTAAAACTATTAGTAAAAGACATTATTTTATTTTCAAATAATCGTAATTTTACCGAGTTCCTAGAAAAATGCACAT
GGTCCAAATAGCCCTGAAGAACAATGGAGTAAGGGGCACGCCTAAAAGGAGGGCCCCTCTTGGGTGGTAGATAATAATGTAACCAAGGTTAGGGGTTTGTGAGGGCACCGGGGGCAAGGGTGGGGGAAGGTCAAGGAATTGCTGAAGTACCAAAAATATCCACCAGAGGGCACACTTAGTAGCACACATTGGTAGTCAAGTGGACCCAAGACCCTCCATGGAGGTCAATTGTTCCCCAACCCCAGCCAGCCTGCCGCTTGGCAATGGGGTCAGCAGCAAAGTAGCCAAGTAGCTGGGACAGAGCTCTGC
GTAACGCTAACTGAGCACCTACTGTGTGTCAGTCATTATGCTAAATACTTTACATGCATTATCTTATTTTTCTCACAATAAAGCTCAATGGATGAAGAAAGGAAAGCAGAAAGTAGTCAAGTAGCTTGCAAAGCTCCCATCACCAGTAGATGGCAGAACTGACCCTGCCCTTGTGGGCTTCTTCTCCCCTCAGCCTGAGGTCACTCACTGCCAGCGAAGCACTTGGAGGAAATATTCTTCCTGCACTGCTGAGAGGGACATCCTCAAGCCCAGCAGAGGGGGCTGCCTGGAGGAGGTGTGCCTGCCAGAGA
CTCAGACAAAGGTATTTTTATAGTCCGTTTCCCCTGGAGAATCAGAGACTAACCAAACCTTCAGTTTGGGTACTACTAAGTAAACGTCAGTTCTAAATAGCTGATGTAATGTTGTAATGCCACCCTCTGTCCAGCAGAGGATGCCCTGCACCAAAATCACTTTGGTTTTTATCTAGCAAAATAGTCTCATAAATCAGAGAAAAGCAAATCTTTTGTTTCCCATAGTAACAGTTGATTGGGGCTCTGCTTT
TGTCTGCTCTTATATGGCACTTAGCAAGATGCTGCAACAATTGTCCCTGCTCATACTGTTGGAGGAAGAGGGTATTTGCAGGGAGATTGCTGGAGTCAAGATGATCCAAATTTAAATTGCAGTGGTGAGCAGTGGCCACTAGAGGGCTGTGAAGTACTTAATTCTAAAATTTCCACATTTTAATCTGGAGCAGAGGAAACTCTGGAAGGACCACTGGGACTAAGGGAGCTCAATCCCAAACATCTTTATCTGAGCCCTA
TGGTGACCCTCCAAAGTCAGACATCCTTCAACTGGTCCCCTGCTGCGAGTGCATGCCATGTGAGTCAAGAGTGGACATCTTAGTAACCATCAGGCTACACAAGGTGATGATTCTGGTTAACCACCAGATGGCAGTCACTGTTCGAGTACCCTCACTCTGGTTCCTGAAGAAAGGAAAGCAATTAAACCTGTTAAACAAAGGCATGTATACACACACACACACACACACACACACAC
AGTGCCTGGCACAGCGTGGTGGTCAGCAAGCTGGGTGAAGAGAACACAGTCTCTCTGGCTGAGCCTTGGTGACCAGCAAGTCTGTTCATCCATGGCCTGTCCCGAGGAAGGGAACTGAGCCTGGTGGCCACTAGATGGTGGTGCTCAGCTGGTCAGGTGTGAGCCGCCACAGCCACCGCAGTTTAGAGGCAGGGAGAAAGCTGTAGGCGGAGTTTTCTAAAACCCAAATTTGTTTCACCCAGGGGCATCACCCGCTTTGTTCTCTAGACTTGACTC
TGCAACTGATTGTTGCTCCTTGCTTAATGTGAATGACAAAATAGGAGGAAAGGAATGTAGGAAAATGTAACAGGGTTGGATGGCTTGGCACAGAAACATCAATTCACACACGCTGGGAAAATTTCCACCACCAGAGGTCCTCAGATGACAAGGTAGAGAGTTCAAGGGGCAGCAAGGCAGTCAGTTCCTTTGCACACACCCCAGAGAAAAATTGTTCTCTTTCCACCCCATAGCCACCTAACAATATATCATCCATCTTATGTAACA
TATGCCTGTCTTGGTCACTGCTATATCCTCAAGATCCAGTATAGGGCCTGGGTATAGAAGTTCTTCCAAAATATTTGTCGAATGAATGAAGAAGCTCCAGTAGCAGTGGTGCAGTTCCAAGATTCACCAGGAGGTGGCACTTGGTCCCTGGCTGTCTGCAGCTCACAAGGCAATGAATGGCCAACCTGATCAGCCTGACTAGAAGCCATTAGCCAGAATGGACCAGGGTGGAGGAAGAGAATAAACAAGATGACCCCT
CTGAGCACATGTAGAGAAGCCCCTGGGAAAGTGAAAAACTCCAGGCAGGGAAGAGCCACGAAAGCCACACTCCACGCTGATCAACATAGGAGGGCTTCTTGTAGGAAAAGGGCTCTCCTAGATGGCAGCACTGGGTACCTCCTGATGCCAAGCTAGGGTGCCCTCTGGTGGGAACATTGTGGCAATCCTGGCAGTCCAGGACATCTTTTCTAAGGCACCTTCTGCAGCACAGCTATGACTCATATGGCTTCTCTGAGCCACAGAACTCAGGGTTTCGGTCTATGAAATGGATGC
TCTTTGAAAACCAGAAGAAAATAATCATGTGATCGGGTATGTGTGGAAGGTGAGGAGCGGATCAAGGAGATACTACATGAAGGTCACCAGAGCCAGGAAAGAGAACGTGAGAAAGGTGAGGTATGAGCGCCATCTATGGCCAGCATTAATGAGTTGCTTGTGAACGGAGCAACTCCAGTCTACGCCTATCCACTGAAATCAACAGGCATTTCATCTATGCTGGTGAACAGTTTTTTAGGGTTCCTGTTGAATAAGGTCCTCC
ATTTGGCGCAGAGAAGAAGGTAATAACGTTACCATGGAGATAGAGATTGGAATGAGGTGGCCACAAATCAAAGAATGCTGCAGTCACCAGAAGCTGAAGGGAGCAAGGAACAGATTCCCCAATAGCACCTCTAGAGGGAGCACAGCCCTGTTGATGCCTTGGTTTGGAGCTAGTGAAACTGATTTGGGATTTTTGGCTTCCAGGGCTGTGAGATAATACATTTCTGTTGTTTAAAAACCACCGTGTGTGGTAATTTGTTA
TAGAGAGCAAACAGGCAAAGCATGCAAGCCTTGAATTATGCAGTACAACTGTGAGTTCCAGAGGATTTCAAAAAAGGCAAAAAATCATCATGGTCTGGTTTTTACTTTGGTCAGAGCAATAACCTTTCCCTGCCCTCTAGAGTCTATGCTTTAAACAGCAGGCAGAGTAATCCTGGTAAAGCAGTTCAGATCCTGCTGGGCCTCTCTGTTCAAATGGCTCCCTCTAATGGTTTCCCCTCTCACTCTAAGTGAAACCTTACAATGTCCTTACAAGGTCCTATACCATTGGTAGAAAGGTTGGGGAAGCCAAGCAGGGGATGGAGGCAACTCAGAAATGATCAATAGCAAGAAG
AGTTTATATGCTTTTTATGCATTGTCTCCCAGCTCCGAACGCGTCCTTCAATATAGCATATGCGCTGACGTGGACTTCTCCAAGCATCTCTCTCCTTCAGTGAGCTCGGCAAGATTGCTCGGTAGAGGGCGGTGGAGGGACGTTGCAGGAGGAAGGGGCGCTCCTGCCATTTCCAGTGAGGGCCACGGGAGGGCGGTCCGGGTGTGAGGACTGCGGTCTGCTGCACCTGCAGCCTGGGTGTGGCGATGACCTTTTCTGCAGCCCTCTCAACACAGACCTCGGAGTCTCCGAGCAGCC
ATATGTGAAAATATTCAATATAGTGCCTGGCACATGGTAGCAACTTGACAAATGTTAGCTATTATTTCTATGACTTTATCCAGTCATTGGGTCAATCTGCCATTTCCAGACCCCTCCACTAGGGGGCAGATATGCACATAAAGAAGCAGTAAAAGAAGGTAATTTTGGCATTTGTCCCCAGAGCCCCAGTGTTCTGCCATGGAAGGAAATCAAAGTTGTTATCTGAAGATGGTT
AAGTGCTGAGATTACACATGTGAGCCACCACGTCCGGCACTGATGGCCTTTTTGACTTGGTGACTCCAGCTGTCCCTGAGAAAAGCAGTCTTGCCTCCCTCTGCCCCCTGGTGGCCTTCTAGGTGCAGAGACCATTGTTCCAGTCATCCTGGCTACTAGAATGGCTTTGATTTTCTGGCTTATAGCACCACCATTTGGCCAAATTTGCTAATAGGCGGCTGCTCCATCCACATTGACTTCCAATTTCTTTTCAACCTTCTCATTGGCAGAGTTCATGGAATCAGAGCCTCTTGGAGCTTAAACAACGTCAGT
TTCTTTTTTTTTGTAAGCGATGCATCCGTGCAATAAATCGCTGCAGCATTATTAGCCATTCTGATGGGCAGCCCTCTGAAATTTAAGTGATGAACGGCCGCGATGCTTGTGGTTGTCACTAGAGGGAAGCACATGACCATGAAAGCTTCTTCTATGACCGTCTCAAATTATTGAAGGGTTTATCCTGTGATTTTCATTCTTCGGTTCCTTTCTTTTCCCTTTTATTTACCCCATGCATTTCTATCC
ACAGTAATCGGATAGAAGGGTTGGGAGTGATAGAATGAGCCAGGATGCGGTGGAGAAATGGGGTGGAGAACCCCCAGACCTTAGGGTGGCGTGTTTGTCAGGGAGTAGACCAGGGTGCAGTTCTAGGCAGACCACTAGATGGCACTCACACATTGGTGTTCAGTCGGGTCCACGGCACTTTCCACTTTGGGCTTCTGTAAAATCTCCCCATGAACTAGCCAAAGCTTTGTATCTGTCATCCCGCCATTTGTCCCTCTAACCTCTCTTG
AGGAGTTCAAAGTGAGCCTATCTCCACCACTGCTAACCACGAACTGCCCATCTGAGCATGATGAAATTGGCCCCCTTCCCCTCTCCCCTTGCTACTTAATTGCTCACAAATCCAGCAAATTGCAGGACCAGCCTCTAGGGGGCACCAGAGACCTTTCCTTTCAGAGCCCAAAATGCCATTTCAGTAGCAGCAGAGTAGTGTGTCCTGGAGCTGGAGCATGGTCCAGTGTCTCTTGTGCTTTTTGGCCTACTGAGTCC
ATGTATGAAACAAATTGTCCTGCCAAACAGTACTGTAGCTTCTTATTTTTTACCTGCAGTGCATTCCTGTAAAAGTAGTGTGGAGATCCTCCTACTGCCACTGTGATTTACCTTATGTTGCCACTAGGTGGCACTATGTCATTGGCAAGAGTACTGTTTTCTTTAGGACTCATCTCCCTAAAGTGAGGGACTTCCCTCATTCAGTGGGTTGTCATTTCACTTTCTTGATGCTATCCTTTCAAGCACAAAAATTTTCAG
AAGAAAAAAGTAACCAACTGGATTTGGTTTAGTTATTTCCTTATTTTCTGCTGTCCTTACCTGGGTATCAGTCATAGGCTTGTATCTGATTATAGACTCCACCGCTGTCCACCTGGTGTTAGCTACTCAAAATTGCAGGCTTGAGCTGGAAGGACCAGTCAGGCACTAGAGGGCACTCCAGGTAGGCACAGCCTCACTCAGTGTTGGCGGTCCAGGCATATTTGGGAGACGTGGGTGCCCCTGGAGAGCAGCTGAGATGGGACTCAACACAGAAAATTGGGAAGCT
GGGTCGGGGTTGCCTCACGTTCGGGCTCCGGCTCCGGCTCCGGCTGGGGGACTGATCTGGGTTCGGGCTGGGGTGGAGGCTGAGGCTGAGGCTGAGGCGGAGGCGCAGCGGAGGTGGCCGCCAGGGGACGCTCGGGAGCCCCGTGGGCCGTCAGGCTGTGGTGCAGCAGCTCCTCCTCCTGGCTGGAGCCGAAACTGCACAGGCCGCACTTCCAGGGCCTATGCAGGATGTGCAGGTGGCGTTCGCGCTCCGCCGAGGTGCGAAACTTGCCTTTGCAGTAGGGGCAACGGAAGGCGGACGATGAAGGAGC
AGTTGGGTTTCTGCCTCTTGAAGTCAGAAGAGTATTGCCTAATACAATAATTCTGTGTAGGCATACAAGACACATCAGTGGTGGTACCTGCCATGCCCGCAGCCCTAGAGGAGGAGACAGCCAGCAGGTGGCCCTATTTTAGATCATGTAACAGTTGGACAAGAGCAAGCAAACACCTGACTCAGGCTCTGAATCAGGCTGGTCAGGATTTGTGAGTTTTCCTCTGGCATTAAAGATGACCTATGTCTATCCAATTTCTCTTTTTTAAATTGGAAGTTGAGAAACAGGGCAGGAGCGAGACAGCCAGCTGCAAGGGAAGAAGCATGAAGGATATGTGAAGAGGTGCCACTAGGAGGAGCTGGCGTGGTGGCAACTCAGTTTCAAAGCAGCAGAAATTCAGCATCAGGAGAGGGCGCCAGTTGGTGGAAAGAGCTGGCAGAGCACAGTCAGGAGGAAACCTGTCTAGGAAGCTCCATGAAGAGAGGGAGCAATGGCTATTTCTGAAGTTGTCTCGCCTATTCCTGAGGACTTTTCAATTCTGGTTCA
AGCAAAATGTTAATTTGTGAAGCTTAGGGTTCATTATACTATTTGTGTATATTCATATTTCTATAAACACTAAAAATGAAAATAAAGTGGTCTCGTGTTGCTGACTGTGACTGTCACACTCTGTCAGCAGATGGCAGTGTTGTATAAACCATGAGCCTACATAGGCCTAATGGATCATTGTGCTTGCTAAGTAACAAAATCAATGATACGATATAAACCAGGTCAGATTTTATTGCTTTTAGACAAAAGGG
CCTGGCACATACAAGCATCTCAACACCTGCTAGTCATCTTTCCCCTTCTTCATCCTTCCATAGGTTACGATTCTTCACTTCTGAGACTGAGGTCCCCAGAGCAGAAAAGAAACAAATTTGTCAAAGGGTTTGTCAACCTCACAAATTCTGAGACAGAGGCAAGGGCGCCACCTACTGTACAGCAGAGGCATTTTCCCAGCTCCTCAAAGGGTCATCTCTAAACAAGCCTTGCCTCTTTTATCAAACTGGCCTGACTTACCTGTCTTTATCTGTGGGGCAGCAGAAGGAACAACAGACTCAAGAGCAGGGGTGGA
TTGACTCGGGGTAGGGGCTGGAGGAGGTTGCAGGGAAGCCTGTGGAAGCCACTCTTGCAGCAGGTCCCGGGAGAGCCCCAGGCCCTGGATCTGAGCATCCTCAGTGGGGCTTGGGGATCCGTACCTCTAGAGGGCAGTGGGGCTCCACCAAGAGTCCCTTCCAGTGTCTTCCCAGTGGCCAGGAAATACTCCTCACCTTAGAACGGGCCTCCCTGCTCAGCCTAAAGGGAAATTTCTACCCACAGGTTGCCTTGGCTGGGCGCAGAGGATGGATCT
TACAGGCGTGAGCCACCACGCCCGGCCAAGGCTGGCTTTTTAATACAGATATGTGCCGTCAAATCCTGGTTAATTGCCCCCTAGGCATCGTGCCTGCAAATCTCAATACGACCACCAGAGGCGGCATTTGCCATATTTGATATAGGTAGAGTTTTCCAAAACTTGCCACCTGGTGGCTGCTATTGGAACCACAGGACCGATGCTTACAGGAGACACATCTGTTAGTATGACGCACAGGATAATGCTTAGGATAAATCATTCAATTTGCATAAGAGTGTGCCAACTTATTTAATGTTTGTAAATTC
AAGAAGGGGAAAATGTGAAGGTATTTTTAGGAAGCATAATCCATTGAACTTTTTGATGAATTGGATATGAGAGAAGAAGGTGTGTGACTATTTTCTATGGTTCCGGTTTGCAGAAGTGACCAGATGGTGGTGCCCTTTACCAAGCTAAGATACAGCAAAGATGACCACAGTTAGGGTTGAAAACCATGAGTTCAAGAAAATCATGAATTATGTTTGAGACAACCAAGTGGAGTTGTCAAATTGGCAGTTGGATATGTA
CCATGATATTAGGACCTCCTTCCTATAGAGCTACTACACAGAACCACAAAGCACAATGGAGCTGTAAGACCGAGGAAACACCAAGGGACCTGGGAACTGGGGAAAGTTATTAAGAACCATGTCAACCACAAGGGGGCACTGTGACCCCATGGGCTAAACTGGAATGTTTAGCTGATTGACATGGAAATGGGACATGGAATATGCTCTTGATTCTTGAGCTTTTCGTCGCTCTCCAACAGAGTAGAGAGGTCAGTCAAGGACAAAACCCCCACCCCACGACTAGCTCCCAGCAGAGGGCATCTTTCTCTCTACCAAACTCAGATTTCTTATGCAGAGACATCTAT
TGGAGCAGGTGCTAATCACCAGGCCTCTTCCAGAGCGGCTGGAGGTAAGTGCCGGGCTCCAGGCTCCAATCTCCACCCAGATGGAGAAAGGCCCAGATTTCATGGCTATCCCTGAGGAATCTGGGTCAGTTCTCTGATTTGGCCACCAGGGGTCATTTTACCCCTGTAAATCACCATCTGGAGCACTTGGCATAAAGGCACACACAAAAGGCTACCCTGGACTAAAACAGACACAAACGGAGAACCCTGACACACACACACACACACACACA
TCTACCAAGCTCCCCTCCTGTGGGGGGTGTTGACATGGCGGCCAGCAGCCAGCACAGCCTCTCTCTCCTGAGCCCCATAAGCGGAGGTAGGGATACAGTAGTTGGTGTGTTTGTGACAGCAAAGCCACCAGAGGGAGCTCTAGCATTGACTCCTATATGTTTGTCTGTGTGCCACGGATTCAAAGAAAAACAATAAATATCTAATGATTGCTTGTGTTTTTGAGCACTCCTTGCACAGTCCTAAG
TTCCGGGTTTGACTTCCCTTCTAGTTTCTCTCCTTTAAACTGCCTCCCGGCTAAAGTGGGACACAGGCCCCTTCCAATGGGTGAAGCTCTTGCAGACCACAGTTGGGATCTGGCACCATCTAGTGGCGAGCAAGGAGCTGCCAGCTTAGCTTTTGAATAGCCAGGTACCAATCCAAGTTGTTAAGCAGTGAGCTCGAATACAAAGCTCAGGCATACGTGGGGGCTAAGGGATGTGCACACGGGACATAG
ACTTATGGGACAGGTCTGCCAAGCAGCCCTTGTGAAGATAAAGGTGGTGATGAGTTCCTCCCACAAAACAAGAGCCTCAGAGAGACTGGAAAATAACCCCCGGTGCCTTTTATCAACTGGCCAGCAGATGGCAGAAGCAAGCCAGGAACAGAGCTTGTGTGCGGCGGCTGTGGCAGCTACCTTTGAAAATCCCGTGGTGTTTGGTGGTCGTATTAAGAGATCTCTGGTGTAGGAGCATCCTTCATTCTAAGCAGGATTCTGAAC
CCACTCTGCAGAAGGGATGAAGTTGGGCAGGGAGAGTATGACCTGGATGATCTATGAGAGCTTTGGAGTTCTGAACAAACGTTGGAAACGGATTTAGGGAACATGTTTGCAGGGTTGCATAACTGCTACCAGCAGGGGGCAGCACGGCTCAGATAATTACTATTTCTTGCCCTTCCTCATTTAGGAAAAACCTATGGAAAATAGGGACTTACCCCTCAGCCTTCAGGAGTCCTGTAACATATAATGGACCAAAGCCAAGGACTG
TAACTCCAGGTGTGTGACACGTGAGACGAAACACTGCCCTGCATTTCTCTTAGACGTGGGACCTGGTGGAGAACCCGGTCATTCCTGCCATCCATTTTGCATACCTACTTGTGGACCTTTTCAAGTTTTTCTGCAATGCAGCAACTTCGCCAGCAGAGGGAGTGAACTACAAGAGTCCCAGATTAAATAATAAATGAGTTCTCTGAAGACTTTCTGAAATGACAGGGCAATCAAGGCTCATTTGGGGAAGAAAAGATTGAGCTT
GCAGCATCCTGAACGGCCGCGGGAAGAACTTGGAAATTCTTTAAGAGAACGTACTTTTTGCTCTCTGTGATCCGGCGGCCATTTTTTTCCGACTGTCTGTGGGTAAACGAGCAGCCCCTGTTGGCTCCGAAGGTAATAACAGCTTTTCGCAGAGACGTTTTGAATATGCGCCGGTAGGGGGCAGCGATGAGGCGGTTGCAAATCCCCAAGCATCCCGTCAACTGGTGAGCTTTCGCGCTGAAGGAAACGTAAAACAGTGGATAAATATAAGAGTGGAGA
CCTGGCCTGTCAGACAGGCCCTGGGCTGGGTGCAGACCCACACCCCAGCCTCCTGGGTGTCCTGGCGAGTGGGACATTAGCAGGCCTGACTCCTTCTGTCCTTTCTGGGCCTGCAGTTCAGCAGCTCGCCACACGAGGGCGGCCCAGGAACAGGAACGCAATGGCAGCCTGGCAGCCTGGCAGCCCAGCAGAGGGAGCGGCCAGCCTTGCTTTTCCAGAAGCCCTCAATGCTTCCAGTTACCCACAACCAAAAGCTGCTGAAATTCAGCTTGATTTGGAAAA
AGATACACAGAGGATAAGGCCATGTGAACACTGGGGCAGGGACTGGACTGATGCAGCCATCAGCTGAATAACACCTGGGGCCACCAGAAGCTGGAAGTGTCAAGGGAGGTTCCTCCTAGAGCCTGCAGAGGGAGCTCGGCCTATGCACACCTTGATTTCAACTTCTGCCCTCTGGAGCAGTGAGAGAATAAAATGCTGTTGTTTTAGGTTAACAAGTTTGTAGTATGAGGTTGGTACAAAAGTAATTGCGGATTTTGCCATTACTTTTGCACCAACCTAAATAATTTGCCAAAACCACCGCTGGAAACT
TTCACAGTGGAAATTGCTGTTTTTGATCCAAAGTTTTCTGAAACGCAGCAGTGAGTTCCTGGTGGGTGAGTTAGGTGCTTTGGACCTGGAGGCTGAGGCCAAGGCTTGTGTGGTCGATCTGCTGCCACCATGTGGTGAGGGAGCCTGGGAGAGTCTTAGTCTTTCTTGGCTTCACTTTCCTCCTCAGTGAGGTAGGGGCTTATTGTTCCTCTCTGAGGTCGCTTCCTACTGTGTTTTCTCTGAGTCTCTGAGGAACTGAGATGGTTTTTATTT
TCACTTCATTTCTGTTTCTTCCCTGTTGCAACAGCCCATCTTCGTGGGAAGAACCAAGCTTTAGGCTTGGCTCTGAACAGCCACAAAGTGACTTGGCTGAGGTCCTGCCATTTCGCTCATGCTCAGCAGGGGGCAGCAGACCAGGGCAGTTCAGAGTATGGGGTCAAACCCAGGTCCCTGTCCCCACTCCACCTGTGGATTTACCCTGGATTGGGCAAGCCCTTTAACTCTCTGAGGCTCCGTGTTCTCAGAGTGACTCG
TAGTCCTGATGCCTCCTCTAATGAGTTAAAGCTCTTGGGGGAAATTCTAAAATTGCCAGACCATTTTGTTTCTCTGTGCTCCTACGAAACCAGTCGGGATACTGAGTGTTTGGCAATACTGCCACCTACTGAAAGCTGAGCTTCAGAGTGAGGTGAAATAAAGACAGAATGTAAAAGCATCTACTTTGTTTTAAACAGCAAACAAATGGACCAGATTAACAATGATCCCATCTGGAATT
GCTATCGCACACGCACAGTAGGCGCGATGCAACAGAGAAAAAACCGAATTAACCCCCAAACAGGACGTGACGGGAAGGGAAGGGGGGATGGGGAGTTGGGAAGAAGGAATCACATTTTGCAAACTGCCCACTAGGGGTCACCGTACCCTCAGAACCGAGGGTGCAGAAGTCACACCGGCCTGCGGCTATGCGCTGGCGGAGGGTCCCAGAGAGAAGAAGGCCCGGCTGCGTGGCCTCCGCCGCCCAGCTTGTGTGGCAG
GGCTAAATCCATGTCATTCAAGCAGCGCTCAGGTTGTGTCTAAGCAGCTTTGATTTTAAAAGATTAGGAGGGCCGCAGGGTGGAAAGAAAAGTTGATGAGGCAACAAAGTCCTGCCCGCAGTACCACACTGCCCTCTGCAGGGTGTCTGTGAGAAGGCACCTCGGCTGGCCAGGTCAGGTTAATTCCGACTGCCCAGGGTCACAGATCCATTCCCGTGCCTCCACGCAGTGCAAGCCCTCTCCAAGTAGAAACAGGGATTGGGGGGGT
TTTGCTCTGCCCCTTTCCTAAGTCTTCAGACTCTCTCTCTTCTGGCCTCTTCCTGCTTCCTTTCTGTGCTGTTTAGCTGACCATCTCTAGGCTCAGTAGGTGCAGAGACCTGTTATTCCAGGAAATGCCACGAGGGGGAGCCTTCATTTGGATGCCTGGGGTCAGAAAGGAAGCCAATTTCAAGTATAAGGCTGGGGAAAAATAAAATTCAGTCAGTCCCAAGGGACCCCATCAACAGCCAGGCGAAAATAGGAGGG
AGTTCTTAACCTCAGGAGGGATATTGTGAAAACTAAATGAGATAATCCATGAAGAAGTCAGAATGTAACAGCTATTACTGATGGCCTGTATCCTTAAGGATAAAGGGAAATGCATAGCAGTGGCCTGCAGAGGGCAGTATCCCCACAGCAATCTGATTTGCCTCTGGGCCAATGCTGTTTCTGGGCCTTTCAAGTTCAGAGCAGAAAGAAACAAGGTGTACAAAGCACAGCAGAGTGACTAAGTGACA
AACTCTCAACTTTTTAGAGACCACATGTGGGCCAGCTGTTATGGTAGGAGGGCTCTAGGGGGATCGGGGCCCTGGAGTGTGACATGACCCCCGCCCCAACAGCAGAGAAGACGTAGTGGTGTCTGAGCCACTAGAGGGCGGTGCAGGATGAAACTTTACCTCCTGCGGTCCACCAGAGCAGAGAGCCGGCCTTTCTACCCCTCTGAACCCAGCTCTGGTCCTCCTCTCAGTCTGGGAGTTGGAAAGTGGTACCTG
TGTAGTGGGACAAAAATGCTAATTTTAACTATGTGTTTTGGACTTTGGCACTTGAAAGCAGGTCCTTGAAGGGTGAAATTAGCCCATTTTGACATTCCTACCTCTGGCAATGTTACTCTGCTGCCACCTGGAGGCCTTCTGTGGGATGTGCATTTAAAGGCCGGCAGGGATGCTGTGTACACAAGCTGCCTGGGCTGGGTGTCCACTATGATCTTGTCCTCATTCCCTGCTGAGATCAGTTGACATGACCACAC
GTAAAGATGCTATGTTGATATCCATTTTACCCCAGGCCCTGGCAAACATTATGGCCGGGGAATGGCTGGTTACGAGTCTTTTGTTTGAAAGGTTTAATCTTTGCTTGTAGATCTAGCCACTTACCACGAGGTGGCAATAGCAACCTGCACAACGAATGCCAAGCTCCAAGCAAGGTGTGGATTCTCCACTGATTTCCTGGGCCGAAGAATTTTCCTATGTTTTAGAAATATTGTGATGAAGTTTCATTTTTAT
GGCCAATGATTCATGAGCTGGGAAGGCTGAAGGAAGCCGGGATCCGGGGATACTTCATGCCTCACACACCCCAGCTTCAGAGGTCAGCCCTCCCCTCTGGGCAGCTGTCACCTCCTCACACTTCACCAGAAGAGGGAGTCCTAGGCTCACAGATCCCTAAAGAGAGGCGGCTGGGAGTTTCTTGTTAGCATTCAGAGACCTGTGTCAGAGAAGGGAGAGGGGCTTGAAGAACGGTGCCTTCCTTTTTGGAAA
TCTGATTTTAGCAAGTAAAACTCTACTTGAAATTTGCGTCTGACCACGGGTTCTCTCCCCTAAAATTTCCATACTCGCCCCAACCTGATTCCCCTCTCCAGATTCTCCAGAAAGTCTACACTGCCCTCTGGTGGCATAATGTTGCTATTGCACAGTCTCCTTTCAAAGCATCCTGTAACGTTTCTTCTTGTCAGTCATCCTGTTGTCCATCCTGGAAAAATAGAATTCTTCTCAACCTTCTAAACGAAGATCACAAAATCAAGGTCAGA
TTTTTTAAACCTGGAAATGTTTCTCTTCAAGCCCCTTCTAGATGTAAGATTCAGGAATGCTCTTTAGGTAGTTTCCTTAGAATCCTATGTGCTTAGTAGCTGGCCCTTCCTAATGACCACTAGGCGTCAGACTTTCCCATCTCTCCTCCAACTGTGCTGCTTACTCAGTAATTAACTCATTTGCTTGGAGTCATTAGCTCTTATCTAAGGGGACTTCTTTGTCATCATGTGAACATGGTCATTA
ACAGTCTGATTTCTGCAAATACGGTATTTCAGTTATCTGTTGCTGTATGACAAATCACCCCAAAACGTAGTGGCTTAAGACAGCAGCAACCATTTAAATAAAAATTCTGTATTTTAGGCAGGCTCTGTGGGTATGACTCAACTCTGCCTCCACATGGTGGTGGCTGGAATTGCATGCATCCAGAAGCTCAACTGGGCTGTAACTTCCAAGATGTTCCACTCACAGCTGGTAGCTGGTGCTGTTAGCTGAGGCTACAGTTCTGGGCTTTTCCTTGTTCTATCTTGGGC
TATGTTCTTTCGAAGGATTTAAATTTCTCAAGTAGGTCCTAGGTATTTTCTCTCTCTCAATGCTATTCTAAGGAGATCTATGTTGGGTATATGAAGCGTTGCTGTACTGTAGACGTTAATTTTGTCAGTAGGGGGCGCATTGTTACCAGTGTCTGAGCTTGCTCCTTTGATGGAATCCTTAGCTTCTGGAAGGAAAAGACCCTTGTAACTTTCCTACTGATTCTGGGCATAGGTTTACCCCTAAGCTGCTGAGACAGAAAGCCTCGGAATATTTTTCCAACCAGACCTT
CCGCGCCCGGCTAATGTTTGTATTTTTTTTAGGTTTCACCATGTTGGCCAGGCTGGTGATTTCCCGTTTTGAAAAGTAAAGGTTTCAGCCGAACGGAGACCTACTTTCTGCTGTGTCACATCGCCCTCTGGTGGCTAAATGGCTTTCTTACACAGTAACCCCAAATAATAACTATCATATAAAAGAACTTTTTAAAAAATCGTGATAACATTAAAATGATTAGAAATATATAACT
TAGAGGTTGGTTAGATCAGATCTGTTTCACTGTCATAATTTTCTTGTTGTTCTGATTTTGGAAAGGCAGTTTCATAGCCCTTTCTTACTCTTCTCTACTGACCGTGTTGCCTGGGTGGGATTATTGATTTTGCCACTAGAGGGCATCTGCCACCAGGGAGAGTTGAACCATTGCAAGCACAGAAACAGAATGCGAAGGTGTCTGGGTGCTTGCTGGTCAGAATGGTTGCCTTTGACCTTGCATAGGGAAGGAGGGGAGGTGGAACTGGGGAGCGACT
AAGAGGGTAAGTTCAGTTGTTAGCAACTATGATCTCCATGCTCAGCCAGAAGTTTTAGCTGACTAGTGACAGCTCTACATGAGAATAGCTGGGATGGGAGACTCAGAGCCCAGAGACTCAGTATCAGCAGATGGCAGTAAAGGTACATGGCAGAGATGGAGGCACTGAAAGGAATCTGATCCCTACAAAGACTAACTTAAGATCTAATTGATAGCATTATTGTTTTACCTCCCTGTTTGTAACAGGGAAA
GAGCTACCGTGCCCGGCCCAGATTTTCTAATAGGGAATTATTCCTTGCTACTGTGTGTCGAATCCTGGGGAGAGAAGCCAAGGTCATTAGCAGTTCTAGGGTTTGGGGCTGACCTAGAGGAAAATGACCACGAGATGGCAGTAGCAGGCAATGAGCTTTATTGGGATGGCTCTGGGACAGAGTTACCTGTGAGGGGAAGTCCCCCGTAGCAGGGGTCCTTCTAAGGATAGTGATGCAGGGCCACCATCCAGAAA
AGGTATTAGACCAAGAAATTCTTCACCCTAAGATGTCTGCCTTATTGCAAACAACCAGGACAGTGGAATAGGGATTGTGCCCTTTTATATCAGCCCACCAATGACCCTCCCTTTAGGCCAGCCTGTTTCACCACTAGAGGGAGCACAAGAGACCTTAGCTCTCCTGAAGATAATCAGCATTGAAGCGGCTCTGAGGGATTTCACAGTATATTGCTCCTCATAATACCCTTAAAAGAATATGGAGAAACAGAGGTTACAGTAACTGGG
CACACGCAGCACACCTGGGGTACTTAAGCACTTTAAGCCATGAATAAAAACGACTCACCCGCACGATGATGCCCATACGTTTGCTTTCATAGGTGAAAGGGAAGATCTGTAGGATGGTGAAGTTCAGGATCTGGTCGCCAGGGGTCCTCAGCTGCATGGAAGACTGGTCTCGGCCCACCAGGGTTAAGCCCACACTTTCCGTCCACTGTACCAGGGCCACCTAAACATAACACAGGGTCGAAGGTCAGATGCCCAGCCGAGAATCTGGGTTCACAGGCTGT
TGACCTAACTCCCCCTCTTCCCCCATTTCTTAGGGCCTTGGACCTCAGAAGAGGAAAAGGCAAAATTGTGCAGTCTGGTTGGGCTGAGTGGTGTCTATCTCCTGCCATGTGCCCGGGGTGCCCTCTGGTGGCAGTCCCCAACAGTGCCGATTTCCTCAGGCTTGGTCCCTCCATCTGGCCATCTCCTGCTTTGGGGAGCCTGGCCCTCAGGCTGGTCCTTTGGCGCTGATCTAGTCAACCCTTCC
ATTTGATAAAGCCTTTAGACATTTAAAATCCAAATTTCTATGTCCAGAAATTATGTGTTACTGGGAATGAGAAATTACACTGCAGGCTCCGCTAGGATCCTTCTGAACGTGCCCTGCTTTAAATGGCCAACAGGGGGCAGCATGTTCTAGGGCAATGTCTCGAATCCTGCAACAGTCTTTGTGACGAAAAACAGTCGCCGAACTGCCACCAGAACTCTTGGACTGTGGAATGCAGGGTAAACAAAAATCTATTTACTGGCTCCAGTCAAA
CCAAGCCCATTTCCTGGGAAGAGCTGCTGCAGTGAGGCTGTTGGTTAGGGGACTGAAATGGAGAGAAAAGATGATCTGAAGGTACCTGTGGGACTGTCCTAGTTCATTGCTGCAGTGCTCCCATCCCCCACCAGGTGGCAGCACAGCCCCACTGTGTCTTCCGCAGTCTGTCCTGGGCTTGGGTGAGCCCAGCTTGACCTCCCCTTGGTTCCCAGGGTCCTGCTCCGAAGCAGTCATCTCTGCCTGAGATCCAT
GCAACAATCTTGAGAGAATCAATACAAACTTTAGGTAGCTTGGTACTTTGCCCTTCAGGACAGTTCTTCCCTGGTAATGTTAGATTGTTGGGGTTAACCATTACTGTGCCATTACAGATGAGCTTCGGCTGCCCTCTAGTGGCAGCAGCAACCTGGATCTCAGGAACAAAGATCATTCTAGCATTGGGACCAGCTCTGCGTCATGAGTATGTCATCAGTGCCTAGCATATTACCTGGCATCTATTCAGAGCTAATAACTAACTAATATTGATT
GTTTTCGGATGCAGCCCCTGCCCCTACCAACAGTTCTCAGGGCCCTCTAGTATTCTGTGAGCTTATTGCGAGGTGTTACGGAGGTGGCCTCGGCTGGTTGTAGCATCTCTAGGCAGCGGCTGCCATCTCGTGGTAGAAGTCTCAGGATGCTTCCTGCAGAATGATGGCTTCAAGGGCTGAGCCTTTTATCTGGCTTCTCAGCAGGCCAGATTCTGCTTTTCAAAGAGAATTAGGTGATTGCACCAGAAAGCAATTTAAAAATTGTATA
CTAATTAGTGAATAAGCTCAGCAGCGGTAGCTGCTCTGGGTATCAGCGCCTCTCGTTAGGGGCTCTATCCTGTTGACAAGCTAAGCAACAAAATCGCCTGAATTCTGTTTGTGAAGGTTGCCACCTACTGAAGAACATGCAGTACTACAGCTGGCTTCACGGGGAAAGAATGCTAGGGGAGTAAGGAAAAAGCAGTTGGTAATCCTGGGAGCACGAGGAGTTTCCACGCCAAAGAATTCAGAAAGGGGGTATGAACCGACCTGGCAG
ATGTCATGAAGCTCCCACTCTTGCTTCTCTGTGATTTAGGACTCTTTTTTAGAAGGCAGACACAGAAGGCTGGTAGGGTGGCTATGAGAAGCCCTGCCGTCTTTTCCTCCCTGCACCTGGAGGGGGAGCCAGCATCAAGAACTTGAACACTCTTCTCTTCGTTCATGGAGGTGGAAAGGGAACTGTGAACCCTGCAAAGGACGTCTTCCTATAAGGCTGTCACTGGGCTGCCAAGCCCTAACTCTGTTTGGTAT
GGGGCCTCTGGGGGCTGCGGTCGGTGCCAGGGGTCCCGGGCAGCTGCCTGAACGCGCACAGCGGCTCCTGCCCCGCAGCCTCCGCCCCGCGCCCGCGTCCTCGGGCCGGCAGCGCCCCCTGGTGCCGCCTCGGGTCTGTGCAGGGCCGGGCGGGCTGCGCTGAGCATCTGCGGACGCCTCCGTGGGTGACGGAAGACAGAGGGGCTGACCAGGTCTTCTACAGGTCAGTGGGCGATCAACAGCTGGACG
TCGTAGTCTCAAGGAATCCTCCTGCCTTGGGCTCTCAAACTGCTGGGATTACAGGCATGAGCCACCTATTCCAGGCACATTCCAGGCAGCAGGGAAAAGGAGGCAGAGACAGAGAAGGGCACCACCCAGCGGTTGCAGTTCTCTCTTCTGCTCACACCCCATTGGCCTTAACATAGTCACTTGGCCACACCTTCCAAGGCAAGGGAGCCTGGGAAATGTAGTCTTTATTCTGGACAGTCACGTGCCAATAAAAACTGCTACTAATA
GCTAAGCTGGGAACTGAGACTACTATCCATTTCACAGGACACACCATTGGCTGAGGCAACAGTGAGCTTCTCAAGGTTAACAAAGATCATGCATAGGGAGATGTGTGTTGACTGCAGCCAGATCCAACCCATATTGCCACCTACTGGTGTAGACATCAAGCTGCACAACCAAACAAAAAATCTGACACCAGTGCACAGCACTAGGGAATGAGATAAGCTTCCTGAGACCTCCCCATTCTGACTCCACAGGAGGCAGTGAGCACACTCACATGTCCAGCA
ATCCGTTTCTGATACAGGAAAAGCCTGCTTTGAAATTTAGGGGGTGGGGGGGAACACCTGTCACCCCCACACAGCACTTCCGGCAGATCCTGGGAGGGGCATTGCAGTAGCAAATGATGAACAGCAGAGGGCGCGAGGGTTCCTTTGCCTCCTATGTACCACTTTTTTCATCGTAAAGGGAGTAGGTGTGCCTTAAAGAAAACTGCGGAAAGCCCAAAAAAGCAGAACAAAGAAACCTACATTGCCCAGAATCCCACCTCCTGGG
AAGTTCTTCGTAGAAAATAATATATAATATTTCTTTATTTGGGTTTTCTTGGACAAATCCTCTATAGGGCAGCAGTTTCCCATGGCAGCTAGGCCAAGAGATTCCTGATCAGAGACTGCCATCTGCTGGATGAAGGGGATGGCCAGAGGCTTCTGTGCTTCGTTTTGTTTTGTTCTGAATTCTAAGAAACAAATTGCAGGGCAGATGGGGTCTGATTAATGCAGAAGGGAGTGCTTTTGGCATTGATTGACA
TCAGCACTGTGAGATAACTCCTGCCCAATAGAGAGTAGAGATGCCCTCTAGGTCTGGTTCCTGCAAGCCTTTTCATAGTCCCGTCACTGATCCCGGCCAGGCTAAGGATGAAAGAGGGGCTTGTCTTACAGCACCATCTTCTGGGCAAACCTGTGAGAGCTACTTCTTCTTGCTGCCATCTGGAGAACACTGAGATTTTGGGGGACTTTGGGTCCCAGAAGTTTTGTTTGTTTGTTTGTTTGAGATGGAGTCTCGCTCTGTCACCCAGGG
TTCCACTGCCCAGGCATCGTCCCCTCATATAGGAGCCCTGCGGGCTGCAGGCCCACAGAAGGGGCTCTTTAAGGATGGCGGAATTTCTGACTTGAACTCCAAGGAAAGAACTGGACTGTGACCGCCATCTAGTGGAGCAGCATGTAGCTGCAGCAGCTCTTTACACGCTGAGACCAGGTACCAAGTTAGGGACCTCGGCAGAATCCAACATTAACTTGAAAGCAAGGGATCCCGGGCCTTTGCAACTGGACCCAGCAGTAGC
ATGTGCATTTTATTTTATGTTTCAGCAGGTTCTGCCAAAAGAGGCTGCAATGCTTCAAGCACCCCACAGCAATGTTCGGGGGCTGCTTTGCCCACATGCCTCTGGTCCCAATTAAGATGAGAAATCACCGTCCCACATTGCCACCTGCTGCTCATATTGAGAAATGCATCCTTCCTATAGCCAGCCCAGGGCTGCTCCCAGAGTGATGGGGGGAGTTCCTCTGCGTCTAATCAGACTCCTCTGGAGCATCTGTGTGGAGGAAATGGTAATGGAGAAACCC
ACTTGAAAACATCCTATTCTTTGGAACAGCTGGTTGCAATGTCCCTCCCTCATTCTTCCCCTTTTCCATGTATCCCAAGAAATAGCCACTATCGAAGGCAACCAGCTGGTGTGGAACAACTGTGCCATCTGGTGGTCAGCATAAAAAGTGCTCTGTGACTGAACATCTGATTCACACTTTCTTTTCTTCTACTGTCTTATAATTGAGTTACTACACAGTATCTCTAACTCTCATGCTTTATTCCTATC
TTCTGAATGAACCTTTCTTTGCCAGCACAGTTGTTAAGAGCAACCCTGAGCCATTAATGGGCAGGAACAGCCTGAGACCCCTGTGGAGTCCTGAGTCAATGTGACATTGGCCTCTAGTGGACAAAATTGAGAATGCAGCAGCTCCAGGTAAAAGATGTCCTGTGGCACTAGTCACAACTGAAGGAAATGAAAATCTCAACGTTTCCTTTATTTTTCACTTCTACCATGCAAACTGAATTACATTACATTA
AAAAATGGCAGATGAGTCAAGAATGTAAGTCAACAGAACGGGTAAATTGGGAAAGGCTAGAATTTTGAAATCACAGATACCTGCTTCCAAAACAGTCCCCGCGAGGGCAGTAATAATGGAGTAGGGCTGCATGCTGCCACCAGAGGGCAGCAGAGGCCGGGAACAGGTGGAGAGGCAAGGCCCAGTTATTCTTACCGTCTGAGATCTGATGCAGACAAGACAAGCATTTATTGGGCTCTGTTACAAGTTGGTCATTGTGCTGGGCACAATAAAAAATCA
TTTGATTTATTTTAATCATATACCTGAGCTATGGAAAGCAAAATATCCTCATTCCAAATTTTGAAGAAACTGCAATCCAAATACAAGCACTTGAGCTGATGTTAATGCTGCCGCCTGGTGGTGGGGTAGGGATATGCAGCGTTTTCAATGAGAAAGAGCCTTGGATTTTCATACTCAGCCAAGGAGTTGCCGCGGCATAAGAAAATGTAACTGAAAACTGCATAAAATTCAGAGCATCAAGCGGCT
TTTCTTAGCTAAAGAGAGAGAATATAAGACTTCTTATGCTTGTCAGGAGGATTCGTGTAATACCATGTCAAGTTCCAAGCACAGGGTTCTCTCTGGTGGACCAGTCGTTCTCAGCGAGGACAGTGATGACCCCTAGTGGACAGTGTGGGAAGTTCTGGGAGTGTTTCAACGAGGACAGTGATGTCCCCTAGTGGACAGTGTGGGAAGCTCTGGGGGTGTTTTCAGTTGTCACCGAGCCAAGGGCTACCGGCGCGAAGGGCCCGGCCTCCTGCAATGCGTGGGGCAGTGATGCGCCATGAGGAAATGTCACGGATCCTACGTGACAAAA
CTCCGTCTAAAAAAAAAAATTAAAAGAAGAAACCATAAATTGGAGTTGGTGTAGACATAAAGCCAGAGAATGGGTTTTGAGTGTGTGGAGCATTTTTCACTGAGAAGTGCTTTATCTCCATCTTGTGGACAACCTTATCTTTGCAATGTCAGCAGTGGTTCTCTGGCCTTAAACACACATAAGGATCACGAGGAGGACTTGCAAACAATCCAATATCCAGTCCTCTCTACCCCATCCCCACCAACTCAGTTAGTGTA
ACGGCGCGGGAGGCACAGGTCCTCTTTGGGCCTTTCTGCAGGTCCTCCTGCCCCACATGGACATGCCAGCTGTCACTTGCACCATCAGGAAGAACAAGAATCCTGTGTGCCCTGTGGTGGGGCCACAGTCGGCCGCTAGGTGTCACTGTTTCCTCAGAGACCAGCACATTGTCCCTATGCTTTCTCTCTGCAGTCCCTGGCTGGCAGCTCCTTGGGCAGGGTGGTGACCTCTGACCCCAGACCCGTCCCCCCTGAGCTGGTCCTGGCTCCACCG
ACCGGGGAGGTTGCCGCTTTGGCTGCATCAACACTCCTGGCAGCTACCAGTGTACCTGCCCAGCAGGCCAGGGTCGGCTGCACTGGAATGGCAAAGATTGCACAGGTGGGCAGTGCCCTCTGCTGGCCAAAGATGACACTGCCATTTCAGGGAGCAGTTGGGGTTCTGGAAAGCATAGAGTATCACATTGGGGAAAGGTGTGAGGTGGAAAGGGTGGAGAATGTAGCCATTTTGAGTTAAAGACATGAAATTTGTAGTAAA
GGGACTGGGGTGGGCTCAGGAAGCTGTATTATTTCAAAGGACGCAGTGTTTCCACAGCTCAGCCCAGAGCTGCTGGAGTTCACACGGCCCACCAGAACCTGCTGACTTCAAAATCATCACCACCAAGGGGCCAGGAGGTGGCGCTGTGGGGCAACAGAAAACAGAAAACAGCTGCTCCTTGAACTTGGATTCCCAGCAGCTCCCCCAAGCGCCCACAGGGGCTGCATTCCTCCCTGCTGGACACCTGTAACTACAACATTAAAACAGGGCGCAAGCAAGGAACACAAACACTGGGAAAGCTGTGCCTTTAAAAAAAAAAAAAAAAAG
TCTTGAAATTGGGAGGGAGGGGGGCGGATCTCAGAGAAGAAAGAAAGGGAAAAAACCCACATTAAAAAAAAAACCCACCAGTTAAATTCAAACCACATGCACCACAGCCCCTGCCATGTGGGCCTCTGCTGCCACCTGTGGGCGTCTGGTGGAAGTGCAGTTCTTGGGGCTTCAGCTTCCTCACTGGAGCCATAGGCTTAATCCTGAAGCCTGAAATCAGGAAGGAAGGTCAAGCTGTCCATCCTCCACCTCTGAGCATGACCTCACCCCCA
GACATCCCATCTATGTAAGCTAGGTACCAATTTCAGAAATGTAAAAAATGTGGAGATGTGTGTGTTGGAATCAATGAAGGACAGTGTACCATACGTGTCCTACTGGACTGCAGTGGTATATCTCTCTTCCTCCGTTAGGTGGCGATCTTTGTGCTGCCTACTGTCAGCTGGATGTTTTTCTGTCGTTTGTGTTCACACTGTCTCCCCATCATGGTGTGGGGCACACACCATCTGCGTCTAGTTGACTCCATGTCTCAGCCCAGCAAAGTTCATAAGA
TGCACTGGTAGATCTTTTCTGAGTGGAAGCTGCGCACGTGTTTTTTCACCTGGTGATAAGAACCACAGGAAAATTCAGGGGACGCAGGCACCAAATGAAATGACCAAAGGCAGCTTGTCAACGCTAGAGGGAGCCAAACGCATTACCATGGGTTTTCATCAACCCCGCCGAGGAATCCAATCAGATGTGATAATTGGCCTCAATAACACATACTGTCCCTGTCACAAAGAAATAAAACAAGTAGCC
CAGGGAGGACTTTCTCCAATCAGCCTGGCTAGAGAATCTGGAGACCTGTCAACCCTTCTCTGGGAATGCACCCTTTTGGGACTTAGTGTGTAATCACGTAACGGAAGAGGTCTTTCTATTGAAGCGCTCCCTCTAGTGTCTGCCTATGATGCTGCGGTCTGGCTGGTGCTGCAGTAAGCCACGGTACTGAAGTTCCACCTAGTTTCTGTCTGTGATACTGCAGACTGATGCTAGAACAAACTAATAGCTCCACCTATTATTTATCTGTGATACTGCATATTTTGGTGCTAGACCAAGTCATGTTGATCATCTTCGTTTTCAGTGGCCTCAAACCTGGTCCTCATTCC
TTGGATAAGAATTCTACAAACACCGATATTGGGTACTTTGTCCTCTGTCATTCCATTTGTTAACATTCCAACAGACAGAAGAAGCAGACAGATACATTATTCTTTTTGCGCCACCTAGCGAAACTCGGGTGCTGTATATTTACCACACTATACCCAACTTGCAATGTGTGTTACACTTAGCTCCTGCTCATTACACCTGTAAGAAATTCACAAAAGAAAAAAAGAAAGCTCTAACCCCACTAA
CACTCATTTCTTGTAGTCCCAGAGTGCCCCTTTCCCCTTTGCAGACGAGACCTGCTCCGTTATAGGCTTCTATCTCTTTCTCAGCCCAGCAGGCTCACCTCCCGTTAGGGGACACAACGCCCCCTACTGCCCAACTCCTGCTAACTACCCCTCTGTCAGAGGAATATCTTTTGGTTTCACCATCACAACCACTGGAGAATAAAACTAATTCTCTCCTATTGGATCTACAGACTCTCTTTCCTCGAGTCTGGGCCGAG
CCGGTTTCCCTCCTGTACATTCCCTGCCCTTATAGCAGGTAATGGCCTGAATGCACGGTGATTTCCCTTGAGCAGGGGCGGTACCTGGGGAGCTTGCGTTGTGACTGCCTCAGCGCCTCCTGTCTCCCTCTAGTGGCAGCCTCAGGGAGGGCAAGCATACGAATGTAAATTCTAAATCACACCACAGGGTGTCCTTGTTTAAAGTTCTCCAATGTCTCCTTATCACTTAGAATAAACCCTAGCTATCTACCAGTCTCTGTGAGGCCACTCACTATTGGACCCTGTGTACATCTCTGAGCACGTCC
CATGCCAGGAAATGCCAGTCAAACAGGTGCCTGTTGGGGAAAGACCATAACCAGAAACCCTGGCAAATATTTCCCAAACCAAAGCTCCCTGGACTCCAGAATGCAGTTCCTGGGAGGAGCCTGGCTGGGCATGAGGAGGGTGCCACCTGCTGGCACCAGGGTGTATTTTCTGTGATTTGCAAGCCCACGTGCAAGTGTCTGCAGGAACAGAATTTAAGACAATTGGCCAGGTGCGGTGGCTCACGCCTGTAACCCCAGAACTCTAGGAGGCTGAGGTGGGCGGATC
TTGGGGAAGGGGCAAAAAGCTACAGCCATAATGTTTATCATCCGCTGTAACAAAGCATAGCATGTAAGAGAGTGGGCAGAGATCTGAAGATAAAACTGCTTGATTCACAATCATCCTGCCAGTTGCGATTTAGCACCCCCTGGTGGCATTGTCCAGCCCAGCTTACATGTGGATAAGATTCTAGGTCTTGTAGCTGCCTAGGATTTTAAAAATAGCTACAGCAATACCTGGAGCTTTCTGGTGAGTTGGCAATCCTGTGTTAGACCCAGTTGGAGAGA
TGTTTAATTAGTGAATGATGACCTTCCGTTTCCTTGGCACCATTTCCTGCGACCAGTCCCTATCTCAGGTCTCCGAGAACAGTCTCTAACCTGGCAACCCTCAGATATAATAAGGACAGTTAGCGCCATCTGCTGGAAGATGGAGCATCACCTGCCTCTGAGAATCAAGCTCATCTATCCAAGGCTGATGGGGCCTGGAATGATATTCCTTACCTTAACCTCGGATCCCCAACTTTCCAAAGGTTTTTCTCTGCTCTTATGTCCTAGCA
GGTAAAAAAAAATTTTTTTTTTGCATGCTTTTTCCTTCCCCCATGTGATGTGAATTTGATGGGGGGAATCAACCTCCAAATTTGTCAAATCTCGCAAGAGAAAAGAGACGCCACACCTTCCTGCCGCTAGATGGCACTAGCAACACCTGTAGATGCGGGAAGGGGATTGAGAGCCTCACTGTCTCTTGTTTAATTAAAGTTTAGAAACCTATTAATAGAGACAAATAGGTTACAGATAAACCTTTCAGCCTTG
ATGGGGTCACAGCATAGGCATGGGTGGCAGCCCTCGTGGCACACCAGACCTGGGTACAGCACCCAAACAGGTACCCCAGGACACAGCACCAGAACAGGTACCCCAGGACACGGCTTATCATCAGGAGCCACTGGGTGGCATCCGTTCTGCAGGACCCTCACCTGCCAGAACCAACTCCTGCCATTCAGGCCGTGACCTGGAGGGGGCAACTTGTGCCGGACACCCTCAAGGCACCACTGCATTACACATGCACAGGCCCCACGGCCCAGGGGTCCCGCCCTCCAGTTAAGGCAGTGGGTTTTACACCAATCCTCCCCT
AGCGGTGGGAAAGGCCCGGTTCCAAGGAGCAAACAGGAGGTACCAAGTGTTCCTGGTAGATGTGAGCTTGAATTCACCAAAGCCCAGCTGTTTCTCCAGAAAGGAAACTCCGTTGAAAGTGCAGTCTGCAGCGCCATCTTTTGGCCACGCCTGGGAATGTCACAGCTGGAAGGAACACTGTAGACAACTGGTCACCTAGTATGCTGGTGAACCCTGCAAGTTCTTAGGCACACTCTCAGAGGTACGACTCAGCAGGTTTGGAGGATTCACATGTTTATCAAGTCCCTCAGGGTGTATGTT
TCAGTCTGTTTTAGTCCAGGCTTCATACAGAAGAGTTTCAGCCTGAAATCACTGAAAAATCTGTGTCCCATAAAAATGACAAGCCACTCAAGACCTTGCATGGTCCCAGAGTGCCATCTAGTGACTAAAAGTTGAAATGACGGCCTCCAAATCTTTACTGACACTTTTTCCTGCAAAAAGCCATGCAGAGAAAGCATGCTTGTTCTTGCTCTCATCAGAGTATCAGATTAGGTGGTCA
CGTATTCACGGCAATGAATGTGGGGAGGAAGGATAGCTAATAGAGCTGTTCTTAATGCAAGCGGACTGTCCCATTGGAGAACGGTCATGTAAGCCAGGTTTCAGTGTGTTTGCTGCCCTCTCCTGTCCGCTTACGTGCACTGCAGTCTCAGCTCAGCACTGAGTGTCTTCCTCTGTCCTTTTCTTGCTAATTCTCCCCTCCTCCCTCAGCCTCCCCGTCGATGAGGGGATCCACCCCGCTGGATGTGGCAGCTTCCTCTGTG
TCAGATCTTTCTTGGGGGATGGAGGAGGAGGGGCTTCCCATCCCACCGGGGACCCAGGCCCACGAAAGCGCATGCCTGGCAAGACCTTTCCAACCAGGGGAAAATGCAGTTTCAAGAATGGCCACCAGGTGGGGCACACACTCTACACATGGTGACACCTGCAGCCAACCTGGATTCCAGAGCGCAGGTGGGGCTCTTCCGAGGCCAGCAGCCCCCAGCCAGGCCCTCCCCACCATACCACAGTCCC
GGAACTCCTGGGCTGGTTCTTCATTTTGCCCAGGTGTTACTAAATATCAACTGCTATTTCTTCCACCTTCTGAATGGAACCGAGATGCCTCCTGGTGGGCAGTGTAGTTACACGTACATGGTCAGGGTGCTGAAGAATGCCTGGAGTCAGAGTTGGGAGTAGGACCCAGAAACCAAGGATGGTGTTTCAGTGGCCTTAGAGATGGTGCGCTATGGAATTGAAGGCAGGACAAAGACCAGGACTACTGTGAGTTGGGGAAGAGAAAAAAGCAGGCATAACTGCTACTGCCCTGTGGGAGAGGTTCTGTAACAGGTGCACTCTATCACCAGCAGGAGGCAGCATCTGCCCAGATGGCAGAATGAGTGTGTCAGGGCCAGACCTCCAACTGTCCACAGCCCCTGAGCATGGATTAGAAATAATAGTTGACAGCTGTTCTTAACAGAAAAATAATAGAC
AGAGCTGCAATGTCTTGGAGAAGCAACCAGAGAGCTTCAAGACTACTCATTCACACCTTAAGTCCAATCTGGGACAATGCAGTGGTTACAACAATCAGGCCTCCAAAGGCAGCAGAGAAAGAGAGTGCCCTCTAGTGACCACAAAGGGGATTCACAGAGAGGTGAACTTGGTTTCCTCCCTTCAGGGAGCTAAGGTCGCCACCAGTTTCTTTCACCTAGGGGCTCAGGGTTCCCACAGTTCTCCTGTCCAGAAC
GTCTTGAAAGCTCACAGGGGAAACCTGGATCTGGGTCCACGTTGGGTGCCCCTTTCTCCAGAGCTGTAGTTGTCATTCTAGAAAGTCCAGAAGGCAGCAGAACAGTGACACTGCTGTGCCCTCTAGTGCCCACTGCAGGTTATGTATCAAGGGGAGAACTTGTAGGAACTCAGCTCTCAAGCTGTCTAAGAAGAAAGCTAACCATGCAGTCTCCTTTTAGCTTTGTTCCATAACAGAGTGTTGC
AAGGATCTGGTGTTTGGGTGTGGTCACGGTGGGTCCTGATGGGGCTGCGTCAAGGCTAATGAGGAAGAGGCTGGAGGGCCAGGGATTGGCAAGGAGGAAGGTGAGGAGTAAGGGGAGGGGTGATTTTGGCTAGAGCCAGCAGGGGTCACTGCAGATCTAAGTAACTTCAGGGAAGCGGCAGGGCCACCCATGGGCCCTCCCACATTACTACCTGCCTTCGTAACTGGGATACAGGTCTTGGACCAGTTCTGGGGAGAAGGATTGGGAT
GTGTATATAGCCCCTTGTTATATTTGCCGGATCCCAGGGAAGAAGCAGAAAATTTTCTACACCTAAACTTAATTTTGTTTCCATTGCCTGAGTACCTTGATCATAGGTGGGGGGAGAGCTCCACCTGCTGGTATAACTAAGGAACCGCAGGCACTTCCTGTGTTTTCTAAGGGTGCTCGCTGACCTTGTTTGAATATTTAAAGTGCCCCTGTCTGGCTGAAATTTTTAGCCGCTGTAACCAGGTTTTAGTCTTGTTTCATCCACT
CCCCTCACCCACCAATGTCCATTTCCTAGCAGTGGAGAGACTTTCCACGAGGTGCCCTTCATGGTGGGAAAGCAGAGATCCCTGTGCTGGGTCTAGTGAGGACCGATGTAGGACCAGAGGTAGCCACCAGGTGGCAGGCTCTGCACGCTTTTCTTCAGAGAACAGTAACCAATTCTCAAGGCTCCTGCTGAGTGGTTCCTGGTGCAGCCTGGAGAAGGGAAGGAGAAAGGGCTTTCCATCCTGCAAGTGCTTTCATGACAACGGGTCAAGGTCAG
CTACTTTTTTCTAGTTCCTCTTTTGTCCTTTAGCCTCCTTTATTAATATCTGCTCCATAGGGGGAAAGCCTAGTGAGAAATCCAAGTTTTAGGGACCTCTATGCACTTGTTACCATGTCCACCAGGGGGAGGCCTGACAACACATTTCTGTGGTAAGGTAATAGGTGGGAGTGGGTCAAAGTCTCTTTTTTGTAGAAGTTTCTCATTAACACTTCATCAAGATTAGAAAAACAGTGATACTGTTGACGAATGCAC
TTAACGAGTTCCAGTCTCTGGACCCTGGTGTTCAAGCTCAGAGCCAGCTTTACAGTTTCAGCCTTTAAACTCACATGAGGAACTGCTACAGTTTACTAGGCATCAGCAAGCCGCTCCACTAGGGGGCAGCAGGTGAATTGCACTGAAATTCTCAAATGAAATAATAAACCATCAGGTACAGCAATGCTGGGGACATTGTCTGTTTCTGCCAAAGCCATCAGCCTGTGGCTAGCAGACAGGATTACTGCAGGGG
TCAGTATTTTTGCAGAACAGGTGCCAAGATGGATGCATGCTATGTCCTCCCCAGTCAAATTGTGAGCATCTTCGAAGATGCCAAGTGCTGAGAACAGGGTATGTTAGCTAACTTGTGCTCCCTCTAGTGGCACTGCAGGAGCATAACACAGATGTTCAGATAATGCCATAGGGGATGACAGCTATTCCGCATCCTAGTGAGTAAGGATGGACATGCTTTAAATGGCCAGTTATTTAAGATTTCAGAGTCAATGGTA
ACTCTCCATAAAGGGGTTTGGGGAATCTATTGTAAAAGTCCCAGGTTCTAAATTAACTAAATGTGTACAAAAATGAATGTGTAAGTAATCTGTTTCTACACATCTTTGCAACAATCTGTCACTTTGGTCTCCAGCAGAGGGAGCTGGAGGAATAGTGCTTCCAGATGTGGCCTCCTGTGTGGGGCCTGAAGTGGTTGGGAAGCCTCCCATGCCAAGGAGAAGGGAGGTGCCTGGGAAATAGCTGCCTCATGCGACTTAGGCCATGACTGGATTTAATGTCAGAAGTCA
CAGCCTCAGCTGGCACCTCGGGGGGCACCAGGCAGTGGCCAGAGCAGGGGGTCTCCAGGTGCCGGGGACTGAGGCTACCCCTGCTGTGGGCTGCAGCTTGCTCTCTTCTCAACTTCCCAGCTCCCACCTGGGGGCGCCAGAGGGCACATATACTGCTGTACTCGTTTGTGCCACCAGAGGGCAGCCTCCGCACATCGATCTCTACTGCTTCCGAGAACTGTCCAAACCGGCGGGACTGAGAGAGAGAAACCTGGTCCAGGGCAGAGAAAGAGAGGAGCCCACTGCAGTGCGTGCAAGCGATCTTCCACGC
TATTAACAGGAACCGTCCCTTCCCTTCCAGATCCTATAGCCTGTGTAGGGTGAGGGGCAGGATCCCCATGAGGCGTCTTCACTCCCACAACAAACGCCTCCTCCCCTACCCTGGAGAATGGGCTCCCTCTTGAGGTTCACCTTGGTAATGCAGCCTCCATGGACGCCCTTAGAAACCCTTTAAAGAAACCGGCCAAGGTACCACCTTGTTTTGAGTGAGATAGGCCCAGGAGGCAACTGAACCTGTGCTCAGGGTCCTTCTGTGTTTCTGTGGAGTAG
CTGCTGAAACTCCCTGGAAGTGAGCGCCACTGGGTGTCCTGAATGCCAGTCCAGCGCTGCAGAAGCAAGAATGCTGGAATAAAAACACCGGAACCAGGAAGAGACATCCCATCCTCCCGCAGTGTCCCTCTAGCGCCCTCTACTGACAATGCCTAGCATCATGCCTGCTGGCAAGAGGAATGCTTCTTCAGTGTCAGGCGATAAAAGAATGGATTTGGAGCTGAGAGGTAATAAATTGATAACTGACACAGTCCTTTTGTCAAAATCACAAC
ACTCACAGGGGACCTGCTTGACGTTTGGACTGTGGTCCTGCCACCACCCTTCACGAATGGGACTGAAACTCACCTCCCCACTGGCCGCCTAGCTCCCAGCTGAGACTCACCCCCTCTGCTGGCTGAGTTTCACCACTGAGACTGATCTTACTGCAGACTTGAAAGCAGGGAGGCAGAGTTTGGCTTTTCTGCCTCCCACCTCCCTCTGCACACATTCACTCCCAAAGGGGACTCTGGGCTTTCTGGACCCTTTGCCTAAGA
CTTTATAAGCATTTTCCAGTGTACCAATAAATGAGCAGTAAATGAGCATGCAGTTTTGGGGCTCCAGGTGCAAACCACATTTCTCACTTGCCCATCCGCATTGCCAGTTAGGCTCTGCCAATAGGTGGAGCTAGAGGACGACTGCAGGGCTAGAGAATTTCCCTGGAGCTTTCTGCCTACTTTCTGCTCCTGTCAGCTTCACCCAGGCCCAGCTTTTTAATATTTGGGAAAAATTTTGCTCTA
AATGGAAATAACGAAGTGGGTGGATGGCTAGAGGGTGGAACAGAGTGACAATTCTGGCTCCAGTCCTCAAATTGCTCTGAGCAGGGCATTCAAATTGGATCCCAACTCCAAAAGTGCATTTTAGCAATCCGCCACCAGGTGGAAGAGTCGAATTAAGAATAGAGTCGCTCCACTGCCGTCCTCCGACAGCAATAGTCGGGACCGCAAAAACCGCGGGACGGAGATCTGACCGTAGAGGGAGCAATGCGCTCTCAGCTCAGCGTCATATTTCCTGGAGTATTTTGGCCTTTGCATCCTGCAGCCCTCTTTCTGTACCAAGGGGAATAACCCAGCATTTATTGAGCATCT
TTTGGAGCCTCAGGTTAGGCCATCAAGCGTGGCCATGGCAACTATCTCCTTCATGCCCTCCCTGCTATAACATTGACTTGAAAATATCTACCAGCCTGGCACCAGCAGCCAAGAATTCTAGTTGTAGTACTGTTGCAGACAGCAGGGGGCAGTCTAGCAGAAAGAATTATGCCTGGGTGCGTGTCAGCATCAAACACAACAGAACTCCAAGTGTGGATCTACCACTGAGAGGTGAGTGATCTCCAGCTAGTTCCTTAACCACCCAAGCCTTCTAATCCAAAAACAGGGATAAG
AGTCTGACCTTAGCAAGCTTAGTGAAGATGTAGAACCCTGGAAACTCTCACAATCTGCTGCCAGGAATGCAAATTGGCCCACGCAGTTTGAATTTGACAACACACACAAAATGGGGAAAATCACCTCCTTGCCACTAGATGGTGCTTATTGGCTTTTGAGTAGTTTGTTGTATTGTTTTCTGTTACATTGCTGCATTCCTCTTTTTACTTCTGATGGATCACTGGAGGAACGGACTGGGCACTAGGGACTAGA
GCCATAAACCTCTAAGGTGTTGTCATCCTGAAAAATGAAGGAGGGGAGGGAGCTGGTGGGGTGCAGAATGGAGAAACCTTCCATAGTGCTGGTGTGATGTACCCTAAGTTGTAAAGTTATAGGGCATCGCCACCTAGTGGCAGAATTTCATGCCTTGTTCTAATTAAGGGACTTTCCTTGTTTTCCAAAGAGCAATGTGTCTTGTTCACTTTCTAACCATCCCTCTCTGATGCTGTCCTTCCTAAAATCCATGCCTCCTC
TGAAACTCAAGAGGATTCTGATGTACAGTAAACAAGTGTTTACATAAATCATGATAAATAAACACTGAAGTTTCCCACAGCGTGCTGCTAAGACAGTTCCATCACCACTCACTACTTCCACAAGGGGGCACTAACGCCACCTTAAGTCAGGACAAAGAAGGAAAATATCTAAGCCATAAACAGACATCATTCAACTCAACACAAAGCTGGCTGCAAACAGACTGTCCTGTGGGAGCGAAGTTAGAACTTTA
GAGAACTGACAAGCCTGCTTGCCCTGTGAAGAGGTTCAACAAAGCACCTGCCTAGTGGCAGCTCTGCCTGGTCCCTGTCATACTAGTGCACTTTTTCAGTTTGGGAGTTAGTGGTTGGATGTACTGTGCTGGTTTAAGTGTTCTGGCCACTAGGTGGTGCTGCTGTGTTTTTTCAGAAAGCTCAGCTAAGCTTTCTTTTTGTTTTTCTTAGTCTCCCTCTGTCGCCAAGGCTGGAGTTGCAGTGGCGCCATCTCAGCTCACTGCAACCTCTACCTCCTGGGTTCAAGCGATTCTCCTGCCTTA
TTCCACCCACCCCAGGCGTCTTCCCTTCCGTCACCTTGCCTCCCTCCCCTGTCTGCACCTGGTGGCCTGTTCTCTCTGTCCCTCCAGAGTGCCGGCTGCCCGGCAGGCTCCCTTCAGGCTGAGTTCGTGGCCCTGCCCCCTGGTGGCCAGAGCCGGCTTCACAGGACAAGAGCCAGCTAAGTTCCAGGGGCTTTCCAGGAAAAGTGTCCCTTGGAAAGGGTATGGCCTTTTCACCCCTCCAAACAGCACCCTAGAAATGGCTTGGCCTTTCCCCTCCCCTGAGCTCCACAGAGAACACAG
AATAACTTGTGTAGAATCATAACCTCTTTGGTGGACCTTGATTTTTCCATCTGTAAAAGTATAGAACTAGTTTTGACTTAACAGTCAACAAATGCCTACCCTCTCCATATCTAGCTGATTAGAGCGCCCTCATGTGCGCATTTGCTGTAATGTTTTAGAAATCTGAAAAAGACAATATTAATCTCAGCAGTAATACAATAAATAATGTCTTCATTTGCACATTTATAGCAAA
CTTCAACAAAGCTTCGGAACAATCCTAGATTTCTACCACCATTCTGAAGCCAACCTGCTCTGAGTAAGAGGATGATGGTATCAAGAGATCAGCTTTTTGGTCCCGACCACAGAATATGGTACAGTTCTGCCACCTAGTGGTTGCCTTCTCACACGTGACTTGGCAGCATTTACACTTGGTAGACTCTGCATCTACAAAGAAAATGGTGAAGTTGGGAACAGCCAGCAAAAGCTTGGCAAGTCGCTTTCCACCATGTAAATAGAGAAATAAT
AGAAGCGAGTGAGTAAGGAGGTCTCTATACCATGGCTGATACAAAGCCAATTGCCTGAAATTGACCTGTGGTAAAGCACCCAGGGAGCTACTGACTACAAAAGCCGCTTGCAAGAGTGCGCCCTCTACTGCAGAGATGAAGAAACCCTATCCTTACAGGCTTGCCACTGTGGCACTCCGGGAACGTAGACATGCTCAGAAGTCCACCAAACCTCTGATTGCAAACTTCCCTTCCAATGTCTGGTGTGAAAAG
GGCAGGAGGGGACAGAGGAGGGTTTGGCCAGTCGGGGGTCTAGCCCTCAAAGCCAGATTAAACCCAGGCCACAGCGACTCCTCTCAATTCTGCAATTGGGTCCCAGCTCAGTGTGGCCATATCGCCCTCTTGCGGTAGAAAGCGGGACTCCGCCTGGCTAGGGGAACAGACGCCAGGGGCTGACTGTAACAAAGACCGGAAGCTCTTCTTGGATCCAAGGCAGGTGCAAGGAGGGAAAAAAGGTATCACCAGAGGGA
AATTGATATATATTCCAATTTTTGCAATCTGGCCTTGTTTGTACCTGTCTTTCAGAGAGCCTTCCAGGAATTCAAAGGAGCCTGACTGTTGAGTTCCCTAAGCCTGTGGTCACTGTAGCCATCTTAGCGCTAGAGGGCACTGTAAGCCTATGTAGCTGGGACTCTGTTACAGACTCCAATGTCCCTGGCCCCGATGGACCTGAGTAAGACCCAGGGAGAGTTCCCCACCTCGTGTGGTAATGCTGGCCAGGGCCCTGAA
AAATGGGACAGAAAGTCAAGGAGAGTTTTAACTTTAAACTCAGCAGCCTTTTTTGAAGGTGTCGCTGTGGAAGCCAAGATCATGTCTGGGATTGACCCTAAGGTTGATGGAAGGTTTCTGAGCATAGTTCAGCATCATCCCACCAGGGGGCAGTAGGAAGCTGTGTGCACAAACCATTTCATCTTGACCAAAGTCAAATCCGAACCATACAACTTTTCTGTCCTTGAACCGGAGCTTCATTAAAACCCTTGGGCAACATTTCAAACTTT
AAGGTGTTGTCATCCTGAAAAATGAAGGAGGGGAGGGAGTTGGTGGGGCGCAGAATGGAGAAATCTTCCATAGTGCTCGTGTGATGTACACTAAGTTGTAAAGTTATAGGGCATCGCCACCTAGTGGCAGAATTTCATGCCTTGTTCTAATAAAGGGATTTTCCTTGTTTTCCAAAGAGCAACCTGTCTTACTCACTTTCTAACCATCCCTCTCTGATACTGTCCCTCCTAAAATCCATG
CCGCCCCTGGTTACTTGGTTTATTCCCCCCTCCGCCACACAAACCTCCAAGGCTGGGCTACTGATCATCCTCTTCCTACAGACGAGAGACTGCAGGCCTGGAGATGGCACAGCCTGCTCAGGCCACACGGCCTGCAGGTGGCACTGCACTGCAGCAGCCGGGGACGGGCCTCACGTCCTCAGTGCCCCGTGATGTCATTTCAGTGTCGGAGCAGGGAGGGACCTGCTTGTTTTAGAGAAGGGGGTTCACCTGGGACACCCCTGAGCTTTGTCCC
TTACATCCCAGATGTAAAGTTTATGGGTCAAAGGGTACATTTATTTTTGACATGGATAGATTTCCTTCTAAGTAGCTTCACTCATTTCCACACCTGCCATCAGGGTAAGAGAGTGCCCCCTTGAGGCCATGCTCGACAATGCCTGATACTTTCACTCTAAAATGTAGCTCTCAATTTAACTGAAAAAAAATTTGCCAATTTAATGGGTAAACATGACCTCTCCTTGTTATAATTTATGCAC
CTGTACCAAGTATCGGGGATGATTAGGGAGAAGAAATCCAAGAATGCTTTCATTGGAAATTCAGGAAAAAGTTTACACCTTGAAGAGGGCAAGGCTGACGTTCATATGCAGCCTTTTGACTCTCTCGCCCCCTAGTGGCCATATGCCTAAACAGGGGTTTGCGTTCCTGCTGGTGACAGTTGCGTCCCCTTGGACTTCTCCATTGCACTAACTCTGCAGTAAGTGAAGTAATAATAAAATACATAGGAAGGTGAAGGTCCA
TATTTATTCCAGTTCTCACAGTCTGACTTAGTTTGTTCCTGTCCTTCAGAGGGCCTTCAAAAGATTCAAAAGGAACTCTTGGGTTCTTGTCTATGGTCACTGCAGCCATTTCAGCACCAGAGGGCACCCTAAGCCCAGTTATGCTGTGACTCTCTTCCAGCCTCCTAGATACCCAGCCCAGATGGACGTGGGGATGATCAGGGAGAAATCCCTGAGTTGCAAGGGAA
CTTCTCTGACTTCTCCTGTAACACACGTCGCTGCTTCTTACTTCCCAGAAACATACCTTCCTCCCCATCCCCACCCCTACCGAAAAGAGAGCATCCACGCCTCAGAGCAAGAGACCAGCAAGGAGACCTGCCATGCCACTCCCAGCCAACAGGGGGCAGAAGCGCATCAGTTGCATCAGCTCCCTAACGGGTAAAGAGAGCAGCACAGCACGCCTACCTTTGACAGCCTTTCGTGGTAATCTGGACTCTCCTGCTTCCCTCGCAGGCTGGGGGGTACGAACCAGAAACACACATTGACAAACTCAGGCTGAGAGGAAT
CCCTCAGCTTCACCTCCAGTGTCATCGGCAGGGTGAGCTGGACGCCTACGGGTCTGAGAAGGCGCCCGGGTTCCCAGCATCGGCTGGCCACCCTCTGCCTAAGAAAGCGCCAGGGTCGTGACACCCCCTGGTGGCTGATCCTAGGTAGTGTCACTGCCCAGCCCCAGTAAGGGAGGGCCTGGCCCCAAAGTCTGAGGGATCAGGGTGGGAAGGGGCAGGGTTTGGTGTGAACCTTCCCCTGGCCCCCAGCCATGTGCCTTGCTCTC
ACTATTCTGAGCTGAAGTACTGGACCCGTTTTGTTTTTCCTGTTTTTTCCTGCTTCGGTAAATCTGGAAAAATCCTGCAGGTCTGAAAAACTGTTGGACTTGACAGCGTGTGTGTAGCGCCACCTGGTGACCACAGCTTATCAAAACAGCTTCCTTCTGGGGCTCTTGTGGATGTACATCAAAGGCTCCAGCTTCCAGACAGGTACACATCCTGTTCTCACGCCCGGCCCACTTTCCCGTGGGA
TTCTTTGCCCACCCCAACAGTCACACTGGGGCCCCGCTCAGGGCTCCTAATTCCACACACCCTTCCTCCCAGAGCCCTGTCAGGGGATGCCCCTGACGCCCCCTGTGGGCCGCACCCAAGCAGAGTAGCTCCTCGTCCAGCCAGGAGAGGGCGTTGCTTGTGCTGCTGGGCCCCAGGGTGGCCTCGGCCTGGCTAGAGGAGCGGCTCCGTGGAGGTCCTGAGGCCTGGGGTGGTGGAGGGAGGATTGGGATGCCT
GTCTGCGAGGCAACCTTGCACTCTATTCTGCTCAGTTCAGCTCAGCTCAGGCCAGTCCAGCCCAGCTCAGGCCAGTCCAGCCCAGAGGATTTTATACAGTTCCACACTGCAGCCAGCAGAGGGAGCTCTAGCACCCTAGAGTTGGTTTTTTTTGTTTGTTTTTTGTTTTTCAAATTACCTGGCTGCCCTAAAAATCTCTATGAAAGAATGGCAAAGGCATTTCTCCATAAATCAAAAAACC
CAAGTTATTCTTTCCAATGTGAAACCTTGCAGTTTTACCTGGGTACACTCTATATACTGCACTATGAAATCAGGACAAGGATTCTTAACGGTTTTGAACAGACATTAATCAAGGCCAGTGGGCAAAGTGGGAAGAGGCCCGTAGGGGGCAGCAGAGGACCACATACAACGAAAGTCATCGGCGGGGGCAAGTGCTTGTGCAGGGACCTCTGTAATTAGCCAGGGGGTTAAACCCTTTGCCCTTTTATCCTCCGTAGTTAATAAGGATAAAAGCTAAA
GCTGCAGGAGAGGAGATGCCCAGGCCTGGCGGCCGGCGCACGCGGGTTCTCTGTGGCCAGCAGGCGGCGCTGCAGGAGAGGAGATGCCCAGGCCTGGCGGCCGGCGCACGCGGGTTCTCTGTGGCCAGCAGGCGGCGCTGCAGGAGGGGAGATGCCCAGGCCTGGCGGCCGGCGCACGTGGGCTCTCTGTGGCCAGCAGGCGGCGCTGCAGGAGAGCTCAGGAGCAGGGGCCTGGGCCTGCTCCGGGGGAATCCGCCCACCCCACCGCGGCGGCCTCTCCTGAGGTTCCCTAGTGGCCGCGAAGGG
CATGGCCTCCACAGCCATCATGGTACCCGTGGGGCTCGTGTTTGTGGCCTTTGCCCTGCATTTCTACCGCTCCTTGGTGGCACACAAGACAGACCGCTACAAGCAGGAACTAGAGGAACTGAATCGCCTGCAGGGGGAGCTGCAGGCTGTGTGAGACTGGTGTTAGCCACCGCTCACTGCAAGCACTGCCTCCCTCCGGGGTCTGTAAGAGGCCGCAGGGGCCTACAGACCTCATCCCCCCATCCCCTGGCTGGAGCCACTTCCAGTGGCCACTCT
CAGTTCTCTCTTCTGGAGTTACTCTATTGATTAAATAAAGTAAGTGAGACGCCGTGCAAAACACCTGGCACCTGCCAGGCAATCCGTAAGCCTTTTCCTGCGCCCCCTGTCGGCGCTGGAAAAGTTCTGTATCTTGTATCAACCCCGGCTGCAGTATCCTTCATAACCACCAGGAGGCGGTGTGGGACCACGGAGCCTGCTTTGCCCACAACTAGACTCACTGGGGGAAAGGAGAGAATTCCTCCGCCTAAGGAGCAGCGGAATTGGAGCGCCAGAATTGGAGCGCCAGAGAGACACCGGATCTTACCTTCTTGCGCTG
TTTATTAAGTGCAGTTCAGTCGGGATCCAGGAGCTTAGACAGCTGATAGCAAGCTTTCACTTTATCTTTTAGAATGCCCTTTTGCCCTTTTGAGTCTCTTGCCTGGAAATGGTCTATGACAGACCTCTGCTGCCCTCTGGTGGGCAGAGCATGAAGCACCCAGCAAAGAATTCTTTCCAGTCACATGGCCTCTTCTTTGTTTATATTGCTGAATCTGTGGGAAGCTGGGCTTCTCCACACAATCCCTTGAGGAGAAGGCTTAACTTGTATATGAAAGG
ATGTTGGGTGTGTCTGAGGATGAGACAGGTGAAATTTTTTGCAGGCAACTCCTTTGGGGTAAAGCTCCTTAACTAACCATTCCAAACTCCTCAGGGTATCACTTTTTCCCTGATAGCGGTTCTAAATACTCTAGCCTACCCTGGTGGCCAATTCTGGGTAATGCAATCTCAAGAGGAGGCTTTCCAGATTTCCTCCCAAGCGTTATGCTGGTCAGAGAGATCCTGCACCATTAGAGGGAAGAAATGTAGAAGCTGAGGGTTTTCTTGCCTTCTACCAGTGG
AGCACTGTGTGAGGTTTCCTCACCCCCAAAGGACAGGCCTGGCTTGGGCTCTCTGGAAGACACTGGCTGAAGGCCGGAGGGGGTGGCCTGGCTGTTTCAAAGCAGGAGAAGCAGGATGTGGCCTCAGAGTGCCACCTGGAGGCAGAGGCGGTGTAAACATGCAGAGAGATGCAGGCACAGGTGCCCCAGGGACAGAACATTCCTATCTGGACAGGGTCTGTCCTGCCCTCTGTCCCCACCTTCATTCATCTGCTCTGAGG
ATCTCAATAGAAAGAGGAGCAGAAGCATAGGTTAATGTCGCTGTAGGTTTTCCTGAGATGAGAGATCCTCCTGCACACAAGGGAGGTCTCAATGAGGTCTTCTGGTTCCAGCTCAATATCAATTACACCCCTAGAGGGCGCTGTTTCCCTCAGCGGTTTCCTTGATGTTTGCAGCTCAGGATCGTGCCTCCTTTTGCCTCCTAGCTGGACACCTTTCGTAGGGTGTCTGGAGCTGGAAATGGCAAGGGGTAGCCCACATCTTCCTGTCTTCTGT
TTTTTTGTTGTTGTTACTTCATGGCTGCTAATGACCTTATCACTAAAACGTCAACAATCCAGATCTGTGTGCAGCACATGGGTGGGGAGAGTGCTTGTGGTTTGCTTTGCCTACAGCATTTTTTCTTACCAGCAGGGGGAGCAGCAACCTTGGCATTTGGAAATAATCCCCAGCTTAAACTTTTCTATGGGAAAGATTTGTGTCTTGCATATTGGGTCCTCCTGAGTTGTTACTTGCAGGCTGAAGAACCTAAAATGAATTTGTAATC
TGGGCATACACACACACACACACACACATAAACTGTACATAACCCAAAAATCTCACACAAAGACACACACCCTCCCACACACAGATGCACGTACTTTTACACTCCTGGCTGTTGGGCAATGCTGCCACCTACTGGCAGGGAGCCAAAAAGCCACATTACATGGCCCCTTTGCAGATGGTAAACACCCACTGTTTTTGAGGCCTACCGATAGTGCTTTGTTTGTATGTATGTATGTATATATGTGCACATAT
AGTGCAAGAGTAGGGGAAGAGGGGTGACAAGAAACAGTTTTTTCTCCCTGGATTCATTCCCTAAACCTGCCAACTCCTCAGCCTGTTTGGAATGAGTCAAAGGGTGGTTCCTGGTCTAACTGCCTGCTCCCCCTGGTGGTAGAAGGTGGTTAAGCGTTTTCCTTTCCCCATCAGCTAAAACTGGGGGAAGGCCCCAAGGATGTGAGCCATAAAATGGGCCGCTAGTGAATTGCAGGACGACTTTTTCACAGGCTTTTC
CAACCACCTCTCACCTGCAAACACTTACCTACTGGCCCAGAGATCAAACTGTGCAGTGCATCACAACTTCTATTGTCATGGAACAGTGTTCAGCCAGCTTAAGCCATAAGCACCACCTACTGGCCTGTAGGGTGAACTGCATAAATCAATGTAATTTCTCCTGGCCGATTTGCACAGTGCTGGGGAATGAGATAAGCCTCCCAAGACGTCCACCTCCCCAACCCTGTAGGAGACAGTGAGCCTGA
CCCTCGCAGTGCCACACGCTCCCTATCACACTCACACCAAATCACACACGGTGTCACACGCAGTGTCTCACACACTCCAATACTCGGTTTCTCCCATTCAGCTCTGGCTCTCTGGCGCCATCTAGAGGTCTCTGAGTAGCTTGGGAACTCCCTCTCCTGCGCTTGCGGTTTGGTAACCCAGGCTACCAAGTGTCCCAGTTCAACAGGACCTCCTGCCTTCTTCGCCTGCAGGCCCAGGCAGAGTGTTCTAGGTCAA
TGGGGAAGGACGGGACGCATCACTGCTGATGCCCCTTCTGAAACCCCCTGCAGGCGCGGCTGCACCTCAAGCCCGGCGGGGCGAGGACGCTGAGCTGCAGACAGCGCCACCTAGCGTCCGAGAGCCACGGCGCACCGGCTGTGCGCATCTCTGGGCGAGACTGGAATGGAAAAAAATAGGTCTTTGTAAATCACCACCTCATTTTGTTCCTAGAGCTCTGTGTGTATCTGAAAGCTATGTTGGAATTTGC
TGCTGGGGAAGCCACCTGTGCTACAGGACCTGGGACCTAAGGAAGCCAGTCCTGCGGCCATAGCCTGCCTAACCCAGGAAGAAACCAGAACTAGGAAGGAAAGCTCCCTCCTCTTGCAATGTCTCTCTGCTGCCCTCTACTGACCACATTTAATGTCATGCCAACCGGGAAATGAAAAATATTCAGAGTGGTACCCATTTCCACTTTCACAGATCAGGCAACGAGGCGTGAATTGGAGCTGAGAGGCAATAAATTT
ATAAAAATAAAAAAAGATCTTTTTGGTCCATTTTACCTAATAAAGCTGTATGGTAGGCAGGTATGGAAATTGGGGTTTACAATAAACCAGCTATATGCTGCTATGTCCTCATGTGGACACTAGGTGGAGCTGCAACTATAAGAGTGGCTCTTAGGACCCAGAACAGGACAGAGAGCCCCGGACCCCCTCAACTTTAGCCCTTGAACTGGGCTGGCAGTGGTGTTGGCTAGAATTGAATTGTATG
ACTGAAGGGAGGTGGTACTCTCAGGGCCAGGCTACAGGCCCAGAGCCCTGGCAGCCTGAGCAGAACTCCAGCATCACTGGATGCCAGTGGGACTGGGATCTCCAGGTAGTCACGGATGATTCCCCACAGGGCCACCAGGGGGCAGCAGACACCCAGGCTGAGGCAAGGTGGCCCCGCCTCCTAGGAGCAGGGAAGGAGCTCTTCAGAATCCTCAGCAGGGGCTGCTCCTGTCCCCAGGGGAGGCCCCTGGGGTCACCGGTACCTCTACAGAAACCA
TTTATTTTTTTGTTTTTTCCTCCTCCAAAGCTTTCTTTCCCATTTTTGGATGCAAGCCAGTGCTCTAGGATTCCCTCATAACTTACCCCTGCTCTCCTATCCTGCCCTACCCTGCCCTGCCTTTAGAGGGAGAGAGAGGCACATGGATTCACAGTGACTTTGGCTGCACAAAGGACCCAACTACAATTCTTTTGTATTTATATTATTTCTCAGGAGCCTAAACTAACTACAAGTCAGTAACTTC
TAGGCAGGGTTAAAAACTCAAATCCTCACACGGATAGGCAGGTTACAATTTCAAGAAGTAGATGGGAAAAAAAAAGAAACATTCGCAAGTCCCTAAATGTAGGATTTAAGGGCGCATGTCTCCCCCTGCTGGTTGTGGTGGTAGGAAACCGAACCTAGACCACAATGGTACTGGGGAGAACTTGAATTGGAAAGGACCCTACAGCAAGAAGAATAGGTGCTTCAGAACCCACTATCCATCACAGGGTCCTTACCCCATCC
GCTAAAATACACTCAGGAAAAAGTAAAATTTTATGTCAAACAGACCTTAGGCACATAAAAGGAGGCATTTTTCGTTTCTCTCTTTCCCCTTCCCATGTCCAAGAAGACACTTGAGTTCCACGGGCAAGAGCGACGCCTGGCGATGGAACCGGCCCTCCCCGGCCCTGCTCCCGGTCCTGCTTGCCGGGCCCACCTCGCAGCTGGTGGACACCGCAGTTCCCAGAAAAATAGAACCATGAGAAGATTTTACTGTTGTAA
ACAGCTGGTCAATATGACCAGTGAAACAGAATTCAAAGACGCCCCATCATCTTCAAAACAGCTTAAACACGAATCCAAACGGATAGAGTCCAATACAGCTTTGCTTGTTTAGGTCACCCCCATGTGTCTCTAGAGGGAACTACTATTGCAGGTCTTTGAAACATCACCATCACTTTGAATCCACACTGCATAAGCGATTTTTGTCTACTTACAAAGAAAACCTGATGCATCTGAAGCGCCGCGGTGG
ACCTGCCTGAATCTACTGAGCCTCATCAATGGGGATGTCATTGAGGTTTTCACAGTGAGGAGATGGTGATCTGGGAGGGAGTCATCAAAGGGCCCATGTTTAGGGCCGTCTAGGGAGGAGGCAGCACATCTGGATTTCCACTAGAAGGCGCTGTGCCCCAGGAAGTAGTAGTGAAAAGCTGAGGCTGGAAAAGACTCATTTAATTTGCAACATACCACTTCTGACTTAACTGAGCCTGTTCCACAGGGATTCTCTGGGTAATGAGGACTCA
TCCTTTGCTTTCTCTTGGACTCAGTTTCCCCATCTGTAATCAGGAGACGAACTGAGATCTCCCCTATTTTCAAGTGCTTTCTGGCTGTAACTCCAGTCTAATGCATGATGCAAGCGCCACCTGGTGGTGAGAAAGGGCCCTGGCAGCTGGAGAGAAACCCTGCTATTATTTCTCCAGGTTTAGGCAAATGTGAGCTTTTACGCAAATGATCCCACCTTCGGCCAGAGTGCTGCCTGTCAGGATTATAGGGCTTTCAGGCTCCTTCTCCTAT
CCATCACCTGGAAGACCCTGAACTTTCCCTCTCTGGGCCTGAATTTTCTCATAAACCAAATAAGCACAGAATGGATGTTTCCTCTGGCCTGCTGGGAGGTCATAACAAACTGAGAGGCAAGGGCTGCTTTGCTGCTCTCTGCTGCCCCCTGCTACTGCAAGGAGAGAATCGGATCTTGGGGATGACCCAGCGCTCCTAGAGGTGGTAAAGTGCAGCAAGCTGATCCCTGATATCCAATAACCTTGTGATTTTTTTTTTTTTTTTTTTGAGACAGCGTCTCGCTCTGTTGTCCAGGATGGAGAGCAGTAACGTGATCACAGCTCACTGT
GAGACACAGCGTCGGACTCCACAAGGCAGTAGGCGAACACCGCACCTCGAGTCCATCTGCGTTGCTGCTTGAGGGTATGGACGATGTGCGGGATGGAGGCCCAGAGCTGTTCATCCCTGCAACCAATGTTCACGCAACCACCAGGGGGCGAAAGGACTCTAACCCCACACGTAGTGAGTGGTTCCCACGCCACGTTCCAGTAGGAGAAATGAAGTTCCCGGGGACGGAAGAAGATGGCAGTCACCTGGTGTGCCCAGCATGTTTGACCCCCCGAGCAGCT
CTGAGAAATAAGGTCAAATCACAGAGTTTAAAGAGCCAGTGTTAGAAATTGCAATCTCAAATTCAACCCCCACCATGTAATTCAATTAGCCACTTGGAAGACCTGCACTCAGTGGTTAATCCTGCACAGAGCACCAGGTGGTGCTGTTGCTTTCCGCTGCTTCAGATCTAGCGTGGCGTTAGTGACCCTCCTCATAATAGAAGATCTACTGGACTCCAGAACCTGTGGCCACCGCGGCAGCTGCAGGGGTTTCCACATGAGACAG
AAGGCCAGCTCAGTCCGTCCCAGACACAATCCAGCTATTTTAACAAATGCCTAAGGCATGGAAAGAGTGGCTGCTTCCAAGAAAACAGATTGCAGAAGCAGGGAGGCAAAGATGACTATCCGGCGCCCTCTACTGGACGATCTAGGCAATGACATTCCCAAATTGCTCTCTGAGCCTGATGATTCAATAAAGGGGCTCTCAAAGGAGGAGACTGAAGAGTTCCTCACCAAGATACCAGACCATGGGGGGCCCAGCA
GCTTTATTGTAGCTTGGTATGGAGGGGAAAACCAGATTCCTTATCCCACCCACCTGCCTCTTGCTTTCCTAATAAAGGTGTCATGGTAGTTCAAGGCCTGCGGATCAGTGGATCCAAATGCGAACAGTTACTGCCCCCTAGTGGATTTACAGTATGGTGCTCATTTATAAATTCAGATTAAAGCTTGACTGCCCTGTTGCTGAAAGAATTCATCTTTGGCGGTGGAGGGACCTTAAGAAGCCACCTTCATTTTTATGTTTTA
TGGGCAGAAGAGGAACGACAGAGTCCCCCTGCGGACCCTGGGGGCTCTGTATCCTGAAGTTCAAGCCTAGCTCACCCTGCTGTGGGCCCAGCCCTGCCTGCACTGACAGATGGCACCAGCAGGGGGCGCAGCGCTCCGCCGCCACAGTTCTCTGTCCCCACCTCAGTGCAGTCAGCCCTGGACCCCCCACCACTTGCCCCCCATAGCACACAGAGCCACGGGCCTTCCCAGCCCCCACCCCTGGCCCTTGGTCA
ATATCATCTGCCAATCTAATAAATGTGAGTAAGGTGAAAACGGAATAAATAGAATGTGGGGGCGGGAAACAACCCTTGAAACGGTAATCAGCAAGTAAAGCTGAATTCCTATGCCATAGTGTCCCCTGCTGGTCGATTACGGAAGTAGTAGCTTTCGGAGAGCAAGTCAAACCTCTTGGTTAGGCCATATCATGTTTTGAACAAAAAAGGCACAAAAACGAAAGGAATGTGTGCATATTGTTTTTTG
TTACCTTAGTTTAATAAATTTAAATTTAAATAGCCATATGTGGCTAGTGACTACTTTATTTGTTAAACTTGTGAGGTTAAGGTCACTTTAAGGATCTGCTTGTACGCAGGAATACCGCCATCTTGTGGCCTGTTAGAATATGGCCTCGAAAATTGAAACCAAAGTGCATTTACACCTGCAAGCACCCTGGAAGTGGTAAATCCATGATATTCGTGGATCATAAAAGCTCAATTCGTAGCTTATATAAAGTATCT
GAAGCTGGCATGCGCAACCCTGGCGACGCCCGAAGGGTTTGGAGAGAAGAGGTTCCAAGGAGCGAGCACCTCGGAAGACCTGAGCAGCTTCAAACAGCAGCTTCTCTGCCCGCCACAAGGGGGTGCCCTGCACCTCGGGGAGACCTCGGGGGATCCTGGATCAGCCCTACCCTCTGCAGCCCCGCCTGGGACAGGGCCCGACGTTGCCAGAGAAGAGGCAGCGGGGAGGCGCGAGCG
GAAGTGGTCTGTAATGACCAGCTGCATCAGCTGCACCCACTCTGGTCTCTGGAGAAGCCCTGCCTCTAGTTTGAAGAATACAACTTCAAGCCACAAGTGCTCAGCAACCAGAGCTAAGGTAGCACCCCCTAGAGGCCTTACCTGAAATGCATCCTGATTGCTAGGTTATCCCAGCTCCTCTGTGCTAAGAACGACAGACCGGCATCTTTCCCATTGGATAATTGGTGGATATTGGTGTCCAGACTCTCAAAGGTGGG
AAAGGGGCCAAGCACAGCCAATAGATTGTGGGGGTTGTGAGCACGATTCAGTCCTGAATTCCACTTCTGCTGAGGACTCCTGGGTCAGCCTGAGTCAGCTGGATGCAGTTCCAACACTGACCACTAGAGAGAACCAACCCCACACTTTGCTCTCCCCTTTCCCTGAGCATTGCTGGGGCTCCCCCAGGTCCCTGGGGACGAAGAACCCAGACTCAAGGTATTGCCCCAGCTCCTTGGACTTGCAGCAGAGAC
GGAGACCCATGGTCACAGCCTTACTGAGGTGTGTGAATTCCAGAAGACACGTTCCAAGGCAGGCTGTTCTTAGAGAAGCCAGCAAATACTGAAGGGAATACAGATGTGTGTCTCTTCGACCACTAGGTGGCCACAGAAGCAAAGCATTGCTCATTTGGGTGGTTCCCAACACAGACACATGGACGTGGGTACTACTCTCAAGGAGCAGGCCACAGTTATCCCTTGTGTCCTGAGTCCTTGGAGCAGAATGTCATGTC
TCCCTCAGGGATGACAGACCTCGGGCTGCTGGATGTGACCTGCCCTTGAAGCCCAAATATTCATATCCTGGTTCTGGAGGAACCTGTGAGGAGGCTGAGTAATTCTGTATCCTTGCATTAGGCACGTTGGGAAGTAGCGCCATCTACTGGCACATCTTAAGCACTGCATGCTTCCCTGGAGTCTTCTCAAGAATGCCTCAAATTGGCCACCTCAGGAGTGAGCGATCAGGGCAATGATTGTCCGTTGGTTTCAAGGCAGTGCTGGACCTGGGCCTTAAGT
ATCCCTGCAAAACCAGATTCAGGACTGGAGAGAGAAAATAAGGTATGGGCTGGGGAGTCAACACACATTTGTGCCTCTTTGATGGCAAGGCCTAGGAACACATGCCTGGGGTCAGCTTGCCATCATGTGGCCAAACCTAAGGACTGCACATCTCCCATCTTGCTTTCCCAGGGCTCCGTGTACTTGTGGAGACAGGATTTGGACCCAGGTCTCTCCTCCCACCAAAGTTCAGGGTCTATAGGCCTGAGTTCAAGTCCCGGTTCCTGCA
TGTGCTCCCTTTGGTTATGGACACATAACTCCTGGGCCAGAGGCTAAAACCCCAGGACCCCTGCTGTCCTTCCCGCAGCTTCTTCTTGGAGTCTCAGGGCAAACCCTTTCGAGCAGCACCTCCCAGTGGCCAGAAGCTGAAATGACAGCAGTGGTACTGCCTGGTAAAAGAATTGGTTCTGTGACCCGGGAAGCTTTGGTTGGCCTTGATTTCTTCTCTGGAGGCTTGGAAACGCTTCCTCTCTTCTTCTGTTCTTCACGCCCCATGC
TGCAACACTTTTAAAATAACGTAATTGTGGCCAATAGAACCATTCTTATTGGTTAGTGTTGTGTTGACTAAAGGTTCATATAAACTCAGAAAAAAAGTGAGTTGTGGCTGAAAGTGCTTCCTTCCACCAGCAGATGTCACTGTTGTCTCTTAGCGCTGAATGTTCAGCGTTGACTGAAGGTTATAATGGAGAACAAGAGCTATTTTATTAAAAATTCTGTAAGCCACCGCGTACAAGCAACGTTGCTTTGGCATGAATACAA
CAGAACACCCAGATTTGGTGTAAGAAGTGGGCGGCGCCGCAGCTCTGAGACATCTCCACGTTTTCCAGGAATCCTGTGGATTCCTCCAGCCCCAGCGCCCCTGCCCGGGACGGGACTCTAGAGGGCGCCACACTCCCTTTCTCCAGTGGGAGCTTTGGGCTTCGCAGGAAATCTCTGGTCTTTCACTATTTGCCAACTCGCCCCTGAATTCCTTCTCACGATGGTGTCAAGAGCCTGGACGCTGGCCGGGG
ACGTTAAATAATTGAAAGAGGATAAAATGGCTAGATAGGCCAACTTCTCCGCACAACTCAGGTTGGTTACTGGCCTTTGAAGGCAGAAAAACCTGTTGGTCTGAAATCTCAGTGGCTCACTGCCTCCACCTTCTGGAGATTTGGAGACATGGTAGTGTTGTTGTTTGCCATGGTTAGCTTTCTAATTTCCTTTCACCATTCTCATTACTGGAAATTAATATCAGGATAAAAACAACCAA
AAAAGTGCTTTGCTGGACTGGCCCCTGGAGCTGAGGGCTGCTGAGGTGGATAACAGATGGATATCCCTCTAAAACACACAGAAAACCATCACTTCCATTAAACGCTTCCAGAAAACATCTTTGCTCTCTTTGCGCCCTCTGGTGGTGTCGACTTTGCTGCACGTCTGGTTAAAAAAACTCCCAACACATTTTCTGTCTACAGTTTAGATACAAGGATTTTGCCCAAGCACTCTCTGTCTCCCTGTGTTGAGGGGCAGGGTGCTTCGC
CTGTGGAGATGGATGCTGACAATAGGAAATGCAGGTCAGGTTGGAGGCAGGGGAATGGCCTGAATGACCCCTGGCTCTTCCCTGGCTCAGGTGCTCCCGCAGAACACAGTGGGCACATGTCTCCCCCTGGTGGCCAGAGCTTGCACTGCATCCAAAGAAGGAAAACCACAACACAGAACTTGCAAGGCAAATCCACGCTCCCACATCCCAGGGGGCAAAAATCCAAGAGGATTGAGAGAAATATCAGAAAACCCTCTTATTCCTACTGCCAGCAC
TCAGAGTGAACAGGAAGGGTCACAGCCGCACCGTCCCCCAACCCCCAGGCGGTCAGAATCCAGAGCGTGGGCCCAGGGCTGCCCCTGCCCGTCGGTCCCCGGAGAAAACGCCCGGTGTGTGCGGAGCTTCACCACCAGGGGGAGTCCGAGGCCGTGTCCAACGTGGGTGTGCGGGAGGGCGGGGGGAGGGTGTGAGCCAGCGTGTCTGTGTGTCCATGAGTGTGAGGGTGTGTGCAGGCGTGTCTTACTGTGTATGTGTGGGTGTGAGGGTGTCT
GCTTTTGTCTAGAGAAAATAACTTCATCACTTGATTTCTCCCACAAACACTACAGGAGATTCCCCATCCTGCACAGTTCACCTTTCTATCCATTTCTGCCATGTGCTATCATGAGGTCCTTCCTGCCACCTACAGGCCACCCCAGCTTTTACCGGCTGATGTGAAGGTATGAAAAGGCCCCTCTGTGGAAGCACAGGAGAAAAACATGCCATCATTCTCCCCATGTGATAGGTACATTTCCACCTGTCCCTATGAGCACCATGGCCATGGCAGAGGAGAT
CTTCACCCATCACAGAGAACTGCTGAGACCATCATATGTGCATGTGAAAATGCTCTCTAAGCTGGAAACTAGTGTCATAAACGTCATTTCTTTTTGCAGAAGCCATCTCCATGCAATCACCTACACTGCCCTCTTGCGGTAGGCAGGCTGCATTGCTACTCAAAGGCAAAGAAAATTATTTTGTGAACTGAAGATTGTATTACTACCAGATTAATTTCATGTAACCAACTCTTAATTGCCAGGCGAATAGAG
AGGATGAATCCTCAAATGTGATTCACTCAAGACTGATAATAACCCCAAGATGAGCCTGCCGCAAGTGAAAAACCAGTCCTCATGGGTTGGCAATCCTTTAGCCACAGCCATGCAAGTGTAGCATTGGCCAGAAGAGGGCACTGCCTCCTACTCGTATGACTATGTACATGGAAACCAATAGGATGGATGGAGATTTGGATGCTACTTTCAATTAATTACCTTTTTTTTTTTTTTTTTTTTTGAGATGG
TTCCAATTCTGGCTCCATATCTCTCCCGCCTCAGCCCCAGGCGCCCAGGGCTCAGGGCCCAGAAGGGTCCCCCAGGGTAGCCTTGGGAAGCAGCCACCTGGCCTCTGTGTTAGTGACATGCCCTCTAGTGGCCTTAGGGAGGCTATGCATCCCCCATGCCCTTGGAGCTGCCAGGCTTTCGGTTCCCAGGAGACCTAAGAAAACCGTTGAGAGGACAGTGGGGTTTTCTGCCCTGAAAGGCATCAATCCTAGCCCTCTGATG
GAAAAGAAAGGAAAAGAAAAAAGATCTGGTTCTCTGAATCCATTTGAGAAGCAAATTACAATCAATGTCAGAATTTTCTGCTCACCTGGGTCTATGCTATTTCTAATGGGAGTGTGTCTCCCCCTGGAGGGCAAGTAGAGCATTTGCTCCTTCTTGCTTCTTGCCCAAAGTTGAATGATTCGTTCTTGGTTCATTCATTGAGTCTTTGATTATATCATTAATTGGTTGATTGATTAATTCACCCATT
AAAAACAAAAATAAGACAGATGCCTTTCTAATTTTGGAAGAATGTCTCCTATTTGTCTTTCCTGGAGGGCTTGCTAAGTAAGGGAGGCTGTTAGGCAAGCCTGTGACCTTCGGCAAAGGTAAGTCTCATACTCCCTCTTGTGTCCGAAATTGGAACTGTACTCTCTCTGGACTGACCAGTAACCATGGTGCTGAAATCAACCTGGTTATATGGGCTGAATGGCAGGGAACTAGTGTTTGTTAAGCACCTGCTATATTCCGGGAACCTTCTGA
TTTCTGAAGTTGAATACAAGTCCTGACATGCTATTACATTTAATATTAAAAGCTCTTAGAATATTTAGAAACCGAATTGTAGCCAAATGCTGAACTGTTGTGACACTGATGAGCACTAGAGGGCAGAGCTTAACAGCAAATGATTCTAAAGCTAGCAATCCAGGCCTCTCGTTTTGGTGTTGAAGTTACTGACTCCCTATAGTTAACAAGATCTCCCAAAGAGTAGATAGGTCTAAGTCATAGAAGTT
AGCCAGCTTGTATAAATCCACACGAAACATTTTGATTAGGCAATACAACCTTCTGCAGAGCGCCCACCCACCCTTTTAAGTACTGCCCCAGGAAATGACTTCTTACCCCTTTAACCCACCAGAGGGCACACAAGGACTGCTGTGTGAATAGAGTCCTTCATCATGGCAGTGTCATAGGCTTCAACAAACAATTTCAGGTAAACTCCTAGAGGGCAACATGGGACTAAGAAATCTTCATATGAGCTCTGGTTCCAGCACGTTTGGTTGTCAGATGTG
ATTGTGGGAGCCTCCACATTAGTGGTGGGTCCTGGAGAAGGCAGACCATAGACTGGAGGATCTCCTGTTTTGGGTGGGGGCAGACACTACTCTGGGAGCCCAGAAAAAAAGCCAACTGAGAACTATGCCTTTCAGCTAAAAAGTGGGTGCACACTGCCACCCTGTGGTCAGCCAGGGGAAGATTCTTAGGACTGTTCCCAGGATTGCACCGGCAGAGGTAAGACCAAGACACACTCCAGGTCACCCTGCCCTGAATTTCTCAAATTGTGGCATTCGCAGCTGTGTTGGAA
GCTCCAGTCTCACAGCCCTGTGGCTGTCAAGGGCCCCCTGCGATAGTGGAGCTATCAGTGTTTGCCCAGTGGTCGAGTGATTTGACTGCCTTTTCCTGGCCCCGACCGCGCTGCCACCGCGGGGTGCTGCTGCCCCCTGGTGTCCATAGCTAGGAGGGCCATCCAGGGCTTGGGTGTGCGGGTTCCAGCTGGGCCTGCTTTCGAGAAAAGCTTTCTGTCCTGGGCGGCATTTGATGACAGAGGAGGATGCTGAGGCCCAGAGGAGCCCCTG
CAGGAGACTGATGCAGGGGAAAGGCATGCGTGATGTAGGAGCTAGGCACTGGGGAAGCAGCAGGCCAAGTAATACATGGGAAGAAAGAAGCAAAACTCACTTTCTTCCGCAATGTCTCTCCACTGCCCTCTACTGACAAAGCTTCAATGCCAATTGGCAAAAGAAAACCAAGGACTCAAGATTCATTTCCACGAAGCAGGCAAAAAGGGTGAATTTGGAGCTGAGAGGCAATAAATCCTGAATGGGTACAAGCAAATGCAGATTTTCT
CCAAGGGCAGAAAATAGTCACTGGGGACACAGGAGAAAAAAGACGGGGGCCTAGACTGCAAAACACCTGCCTATACTCAAGAAAGACCCTGAGGCCGGGAGAAGGATAGTTTTTGCCACAAGGGGGCAGCAGTTGCTAGACAGGGAATCCCCTGTGAGACACCCCCTTGAGAAAGACCAGGGCCAAGAGCAGGTATATTTAACACCGTATGTTAAGTTCTTCTTGGTGTATAGTTCCCTTCTGCTTTTCCT
TAAGGAGACGCCTAAGGGAACTCGAGTGACCTACGTGAAGTGTCAAGGATAGATTTTGACAGTTCCATTTATTTATTCAATAACGGCTTATGGAACATCTGCTATACACCAATAGAGGGAGGCAGAGAGCATGGTGAATGCAACATTGCATAATGGTGTTGGGAAAAGTGTCCCGATTTCAAGGAAGCTGACAGCCAGTCTCTGTCATTTCCTAGCTAGGTAACTTTGAGTAAATTACTCAACCTCTTTAG
GGGTCCTAGCGCTACTTAAAAATATGTGCTAGGACGATTAAAAATCACTTATTTGCAAGACAAGGGCAAGAGTTACATCAATGTAGACGAAATCTCCTACACAGCCCATCAAGTATGGGTCCCATCCACTAGGTGGTGCTCTCCACCACACTGTTCCTCAGTGAGCAGTACAGTACATCAAAATGACAACAGCCTAGTTTTAAGATGATTTGTCTCTTGAGGATATACATTTGGTTTAAGTTTCTACTGCAAAGTTAAAGTTCT
TGCCTTTCAAGGTTACTTAGAGACTGAGAGCACTTTGGCCCTCAGTGGTGAGGTTTGCTGATGGCTCAAGTTTGGACAGCTGGGATTGGGGATTCCCCTCTTACTAGGGCTGGTTTAAATGCGCCCTCTATGGGCAGCTGTAAGACGAGTTTGGTCTGGGATTTGTCTGCTCTAACATGACAGCACTGAGTTCAGTGCCTCACAATTGCTGTGTTCTCCCTCTCCCAGCACCCAGAGATGCTCTCTGACCCACATGCTGC
AGACGCTCCTGCTTGACTCCCTTTCCCGGCCGGCATCGGTTGTAACATTCCCGGATATTGCCATGCCTCAAGATCTCCCTGTTTTCTGGCTGTAGCAATGGTCTCATGCAGTGCACTATCTTGTCCACTAGGTGGTACTGTAAGATCAAACGCCATCGCCGTGGGTTGTTGATATAGTGCCTTGCTATTTGGCACAGGACGCACCGCCTGAGATCCATACTGAACCTCTGGAGACGGCGGATACTGAAATACGGCTGGCGGCTGGTGTTG
AACGTGAGCCACCGCACCCGGTGAGATTTTTTTCTTTTTTCTGTTTGAAATAGTCTGGCTCTGTTGTCCGGGCTGGGGTGTAGCGGTGTTTTTCTTATTAATGAGATTGGAGTGCCACCTAGTAACATTTTCTTGTAATTGCACACAGATATGTTTTTCTTATTACTCTGATTACATCGCCCCCTGATGGAATTTGCCTGCAATTGCTTATGAGGGTCTTCCCTATTACTCAGGTTAGAGTGCCACCAGGTAGAATTGTCGCGTAATTGCAGGACAAATATGTTTTTCCCACTATAGTGGTCCCTGCCAACCCTTATCTTCAGGGGATATGTTCCAAGTCCCCCAGTGAATGCCTGAAACT
TAACAACCCTACTAGACTCCCGGGCTCCAGACCTACTAGATGCCCGGGCTCCACGCAAAGCGGGCTCAGGCAGGCCATATGACTTCAAGAGTGGAGCAGGGCTATCCTCTAGTGGCCAGTTTGGGAAGCTTGGCCAATCTGTATAAACAGTCCTTACGTCTTTTACTTTTGATCGTCACCTTCATGAGAGAGACAGAGACAGCAAAAGTGGAACTAAAGATTCCACGTGGGGCAGTAGTAGTCA
CCTTTGCTGAAATGAAATCCTTGTAAACAAGGAGTGCAGAAGAAATACCAAAGGAAGAAACTAAAGCTCAAGTTGAAGCTTTGCAAGCAGGTCTTGCATCCTAAGAAGCCACTGCCCAGACAGGCTGGTGTTCCAAAACTAACCACAAGGTGGCACTGCTTTGAGCCAAGCCCCAGGTCATGTTAAAAAATGAATGAGATCAATGGTGAAGTTTTACAGTTGCAGAATAGCCAAATGGCAGCCATGAAAAGAAACCCCTTAGACCTCCTGCTACAG
TGGAGAGAGTTCTGTCCCAGAAGGTGGCTGCAACTTCACTTTCATTGACTAAAGAGAGAGAAACTCCTTTGAAGAGAACTGGTAGGTGCCCCCAGATGGAACCTGCAGTGCACACACACACTGCCACCTGCTGGCTGCAAAGGCCTCTACACAACAGGGTCAAGATAAGGCCGTTTTGGCCCCAGGGAGACACTGGTACCTTGGGCACTGCAGCCTGCAGCACGATGCTCTTGACAGGTAAGGGAGCCGTGTTCAGCATGGACACCACCACCACCAGCACGTC
CACTTTTTTTTTTTTTTAAATAAGAATTCCGACTGGTTTTCTCACTGTATTTCCATGGCAGCTAGGAGGTGCCAGGTGGCTGGGCCTGTGACAGTGCAGAGGTTTTGGTGCCTGCCCGCCCACCATTGCTCCAGCTGCAGCTGCTGCCCCCTGCAGGGCCTGTTCGTTCCTGCTGCCTAGCTCCCCGCTGGCTGGCTATGATCTCCCTGTTACCATTCCAGGAGAGCAGCCGCGTCCCTATGCATGGCAGGACCAGGTACTATTGTGGCCTCTCCTCTTGGCC
TGGACGCTGACTCATCCTTCAGATTATAGCCTAAGAGTCATCTCCTCCGGGCAGCCTTCCCTGGCCAGAGAGTCCCTAGATTGAGCTGTGCAGCTGGAAGCCAGTGTAGACCTCTCCCAGGGAACCTCTAGGTGGCGCTGTAGTTACAGGTGAGTGTGTGATAATTTGTAGGTCGTGAGCTCCACCAGGCCAGGAGCTGGGTCTGCGTCGGGGCTGCTTCCATGGCCCCCAGCCAGGCCTTGGCCCCTGAG
ACACATGCAAACTAGGTAGCCGTGCAAAATGTATTTCTTACCATGAGATGTTGTAGGAAATGTTCAAGCAACTCAGAGGATGTCAAGGGATGTAAGAGCTTGAGAAAGGACAGCAACCAAAGCATGACCACTAGAGGGCACCCCACCTCCTACTACAGCTGCTTCCTTTCCTTGCTATTGAGGCAGCCTCAGCAAAGATACCAGATACTCACTGCCCACGCGGCTTTCCTCCTCCCCTTGCTCTGGTCATGGCAG
AGCCACCATGCCCAACCCCCCAGCCAGGACGGGAACTTCTTAGGATCCGGCTGCAGCCCAGGGCAGAGGAGTTCCCGCGGCTTCCTCCAGTGAGTTAAGTCAGGCCTGAGTGAGCATCTACTCTTTCTGGGCCGCTAGAGGGAGACCTTCGCAGCCTCGTACTTGGCTCAAGACACCAGGCTAAGGGGTGTCAGTGTGTGTGAGTGTATGTGTGTGTGTGAGTATGTGTTTTGTGTGTGTGTGAGTGGCGTGTGTGTGTTGAGTGTGA
ATTAGTTTCTCTCTTTGCCCATCGCTGCGTGCCCAGCCGTGACATACACTAGGCACTTAATAAATGCGCATAGCATGAAGAGCTTTAGACAATGGAGCAGAGACAAGAAGCCCTTCCTAGAGCATTCTCGGGGCTGTACCTCCCCCTGGTGGTCAGTTCCAAAACTGCAGCCTGTTACACCCGCCACCTCCCTACAAACACCCAAATCTCTTAATACTCACCTGGGCCAGGGGGCTCCAAGGTCTGGTCAGTGGAGGTCAAGGGCT
AAAGAAACCTAATCACCGGTCTCCAAAATCGGCCCAAACCTCTGGCGGCCGCGTCACTCGGCTCCACCAGTCTGTGCCGCCTGCAAGCGCCCCTAGCGGCCTCGCAGCCATCGCGCCTCAGCAGCGCCGTGGCGTCCTGTTCGGCAGTGTCCATTAGAGGGCGCCAGCGCGCCTCAGAAGAGGGACCGTGACGCTAGCCCTCGCGGGTGCAGCCCGGAATTGCAAGAAGGCTGCGGAAGGCTGTGCCAGCAACTTGCACGACAGCACCTTGCTTCTAGAGCATGAGTTTACCTGAACA
GTGGGTACAGAGATTCTTTCTTCAAAGCATTTAACATTTTCAAAAAAGTGTGCCACTCCTTTTGGCCTGGCTTTCTTCGCCCGTGAAAAGGCCTGGGTGGTTTTTCCTTGTCCAAGAGTCCCTCCAAATGGACGCTTTATGTACTGCAACCAAGAGCTGAGAAGTTTCCAAGCTTTCCTGTCTGTGTTAGCATTCCGGTCATTCAGCAGGAATCCAATGAGCGCAGATTTTATCTTGTCTGTCCTGTGTTGCCCTGGG
TATAATTTTTATTTCTTTACCATATTTACAACTCTAGGAGAATGACACGTGTTCTCCAAATAGTAAATACTTGCAGAGCTAAAGTGAATTGAAGTGAATTCCTTTCCCAGGTACTTTGCTGCCTCCTAGTGTTGTGGTGAGGCTCCAGGCTGAGAGAAGTTTCCTCTGAGCTCCAGCTCAGCCAGCACCCTTCTGAGTGATGAACACTGTTGCAGACCATAGACCTGAGACAGCTGGCTGCGGTTTGACACAGTTTAGAAGATGC
CCCCTGACCTGATGCAGAGTTGATTCAGGAATGGCCCCTTCCCTGGCAGGGTTTTCGCCAAGCAGGGAAGAAGACAACGCTGAACAGGAAAGCCCTGCAGGAAACACTGAGGGCGCCACCTGCTGGACGCTCATGGGAGTCAGAGGAGGGGTCACCCTTGGGGGCTGCAGTTACTGGGGATGGCCTCCTGGGGGTCACAGGGCTGAAGCAGGACCGTGGGTGGAAGAGAGGGTGTGTGTGAAGGAGGCTAACAGCAGGGGGCTGGGTGATCACCAGTGACGACCTTGACATTTGCCCAGCCCCTCCACAAAG
CAAGTGGTCGCCTGCCTCCCAGTGTGATGCTTGGGGGCCCCAGGGGAAATCCCGCAGTTTCAGGTTCAAGGGAAGCCAGTTTTCCCCACTGATTGAGGTTCCCGATGCTGGTGAGACAAATATGAGACTCTGCTTCCCTCTGGTGTCATTCTGTGGGAAATACACTCGTTCCAAAGCATGACTGCGGGCAGCCAACATTTATGGGCCGCATGGGATGTGCAGTGCTCTAAACCTTACGTGTTATCTCTTTCCACCTTCACAACATTGTGAAATCTCTATTATTC
ATGCAGAATGTCAGGCTCCACTCTGGACCAATTGAATCAAAGGCTAAAATCTGTGAGGATTCTAAAGGCATTAGGCACCCTGGTGTCTAAATGCCCGGGATTCTGATCAGGTAGGAGGGCCATGGCCTCAGACAGCCGGGAGATGTCGCTGTTCCCCAGTCATTGGAGTTGTCAGGTTTTGCTACCAAATGCCAGAGGCCCCGCCTGTGGGGCTTTGTTCGCTGTGAAATCCCAGGACTACGAAAGGGTCAGGTCAAGTTTGTCATGCCACCTTTTCAT
ACTTTCCTGAAAACAGCCCTCAGGGAAAGGCACACGGACCCCTTCCCAGAGCGATTGCTAACACAGGCTCCGACAGCAGCTGTGACTCCAGCCCGGCCCGCAGAGCAGGCCACGGTGGGGGCCGGGCGCCCCCTGCTGGCCCGACTGCTCCCCTCAGGCTCAGACCACAGACCCAGCATATCCAGGCTCGGGGAACCTCCATCTCCAGGGCACTGGCATCGTGAGTACTCCGGAGCTGTAGGCCTGGGCTCCCACCCCACCCAG
GAAAGGGGGCAGAAATTCTTGCTCTCTTTCCTGAAAGAAGACTCAGGCTAGTATGCGCCCTAATAGTATCAATATAGCAGCTGAGGAGAGGGTGCAAGAATGAAAGGCTTGTCTCACTATCCAGGGGACCAACTCCATCTTGTGGGTTGCTTGGGAAACACATTTAGAGGCCTCTTTTTCCTGCATCTAAGGTAAGAGGAGGTGTACCGGGAAGCAGCAATCACCCTCCCCTGTCTCTTTCAGCTTCAGGCAACAAATGAAGCTCTTGGGTTT
TTCTTTTGTTTGAAGCTTGCTCCCCAAAGTCAGAGGGGGCAATCGCAATATACCTGGACAAGGCTGCCGTAAGGGTTTAAGAATGCTACCATTTTTGAGGAGGCCTTGGCTACAGATCTTGAGGCTTTTGCGCCACCTAGTGACAATTATGTGCTATTACAACACATTGATGATTTCCTATTTGCCGCCCCCACGAGGGAGGAATGACTCCAAGGAACAGAGAGGCTTCTTCACGTGCTGTGTGAAGCCGGTTATAAAGTGTCCAAGGACAAGGCAAAAGTCTGTTTTCAGGAGGTTGGATATCTAG
AAGGTCACCTATTTTTTTCTGCAAACAATAAATGTTAAGATAGGATGAGGCACTGGGGGCCGAGATCTGATTTGAATTTAAGCTGCAGCCAGACACCATAATGTGACCATCCACTAGATGTCGCTGATGATTCGCACCAGTGCAGCTGCAAGTCCATTTATGGATGTTAAAAAAAGTCTTTAAAAATGTTGGGCCAGAGTTAAAAAATCTGGAACTTTGATATATTTCT
TTCACTGGTTCTCACACTCACCACTCTATAGCCAGGTACAGAAGAGCAAGTTGTGTCTGAATTACCCAGGCCACTTCTCGGTAACTCCCAGCACACTGCTGTTGGGAGCTGCTCTCTGGCACCCCCTTTTGGACATTTGCATGTATTGCCCCCTTTGAGTTCTGGGACTTTTCAGCTTGCTGATCTGGTTCCCTGATCTAGGCTCCTACTAGGTGTATAAATAGATTCATCAAATAGACGAAAAGGG
CATCTAAAATGATTGAGCTCCTCATATCCAATCCACTTGCTTTAATCCGCTATTGCAGAATTCATTTAGCAAGAACGTCGGGGACACACAAACCCAAGATTGAGCCACAGCGCCCTCTGGTGTGATTGTACGGTGAAGCTAAAGCCAATTTCTGTGACTTGTAGGAAATCATTTCTAAACAGTGTTTCTAAGACGAATTTGTGTTCTTTCCAGGTGGGTGGATCCCAAGGACTACAGACTACGG
CTTAGTTCTCCCTTTGCTGGAGAGCCCCCAAAAAACAGCCAGCTTGGAGTTGGGGGTGGGTTTCAGGCTTCTTGCAGGTCCTTCTTTGCCCCTTCCTAGGATAATCATTGTCCTGCTGAGCCCTCTAGTGACCAAATTGGAAACTGCAGGTGTCTGAGGAAAGGGAGGGAGGGAGAGGAAGGGAAAAGGAGAAGGGGAAAGGAGGAGGAAAGGAGTCCTATGGGCTGCCCCTGAGCCACAGCAAAGCACCCCA
CTCCTGGTGGGGCTCCTCAGAGGTGAGATCCTGCCTCTGGGCCCCTGGGAGACCCTGGACCTTAAAGTTATTGTGCCCACACATTCTGGATGGGGCCTGCGAGGATGGTCAGGGTCATAGTGCCACCTGCTGGGGCTCCCAGGAACAGCAGCTGGAGAGACGCTGACGTGTGTGTGTGTGTGTGTGTGTGTGTGTGTGTGTGTGTGTCTCGGTTGTGGTGGTGGCGGGGCAATTAATAACACCTCACCACAGATCTTAAAATTCGC
CATGGCCTCATCCGGCCCCACCAAGTTCCTTGTGGTCCCCTAAACCTCCTCAGGCCGGCAGCGCCATCTCCTGGGTGGGTTTACCTCCCTGGCTCCTCCTGGAAAATCGCTACTCACCCCTCAGGCATTTCACCAACGGACCCTCCCCGTAGCCTTCCCTGACCCCGCTCTGCACTGCCAGCCTCTGGGCTCCTGCTGCATCCTGGATCCCACTAGACTCTTCCTGGGCCGGGATTCTTGGCTTCTGCCCAGACCCCTCCTCATTATCCTTGTTCCCAGCAGGTGAGGATTGTTTGAGAGCGCCTGCCTGCAATGTGCAACGCTTTCCAACAGATGGCAGCATCCCACCTCCGAAGCCAGAGGAGTTCGATGCTGGGAGGCCCGTGGGCCACCTGGGAAGGGAGGGGCTGGGTGAACTGATGAGCTGGGCCACCGGCTCCCTCTGCCACCTGGGACATGTGCT
CATTGGTAGTGGGAGGTCTCACGTGAGAAGCAGGGAGGCAGCCTGAATGTTGAACCCATTATTCTGGTAGCAGCCCCACCTGCCAGCATCCAGGTATGGCCGACAGAATAGCTGTTGCAGCACACACCTCCAGGGGGCACCATTTCCATGGTTTACAGTCTGAATGAGGCCTGAATGTAACCTGAGCTTCATGACTGCCTCCTCTGGGCTTGGTACCCACAGGCACACTCACACTACACACGTGCCTCAGAGAATGCTCTGATTG
TTTCAAAGCAATCGTCATTGATCGTGGTGTACTTTGTTTTAACTCACTTGCAGAAGCTCATAGCCAGTCTCGCAAAAGATGGAGAAGCTGTCTTTCAGGATGTATTTGGCTTGCACAGGTGAAACGTGGCCATTAGGTGGCGCCATCGGATAAGGGCAAGGCTGCGCTGCGCAGAGGAAACCAGGCTTGTTGGTTTTCATGTGGTCTACAGCAGCCAAGACTGAATCGAGCCATCTGAAGTTCTTAGTTTATAAAGAATACTT
ACATTAGGAAACTCTAAAAAGAACAGGAAGTATATCAGATTCTTGAGTTATATGGCTCACTCCACTTGAATCCAGTGGTTGGTTTACAGCAAGCAGCAAGTTCCTAATGCTGTCTCAACATCGCCACCTGCTGCTCACTCCAGGTCCAAACATCCGTATCTCAAGCCACAGGCTGCCAGACACTTCCTCTGGGTGAGAAACATTCCTGAACCTTGGGTAATCATCAAACCCTAGCAGAATTAAAGGTAATCAATTGCACTCCTGGAGCCACTG
TCTCCAGTCAGCCAGGCTAGAAATTCTGGAAACTTCTCAAGCATTTTCTGGGTATAAGTCTTTCCTCGGCTTGTGGGTGTAATCTGTTTGAAGACGTTTCCCAACATCTATTCAGGAGCTCTCCCTGGTGTTTGTCTGTGATACTGCAGCCTCTCTGGTGCTGTAGTAAATAGTGGTACTGGAGCTCCACCCAGTGTCTATCTTTGGTACTACTGACTCTGGTGCATAGTTGATCATTGTTCTTGGCAATCCTTAGGTGACCTATTCCAGTCAGTGCAGTCTCAGGCACACAAAAGTCCCTTGGGCAGCATCTCTAAAAATCAGGAGGTCTGATACCCC
AATAAGCCCTGTCATAATTAGTTGAAAATACATTTTGAGGCTGTATAAAAAGAATTATAAACATGGCACATCTGAGGGCAAGTCTTTTCAAGCCTCTGTGGCGATGCACTATTCCCTGGAGCCTTTAGAGGGCAGCAGCACACTGGCTGACTCCAGCGGATTTCAGAGAGGCGAACTCCCGACCAGAACCTTCCTCCTGGTCACCATGCCAAAGGTTGATTTGCCAGGCTCTGGCCTCTCAGTCT
GCGTAATTCACATTGGAGCAGGGGAGAGGAGGCCCCCCAAAAATGCCCAGTTCACAGTGTTGCATGATTGACTGGGGTTCTCAGATTCCTCCTAAGAAATGCACGGGTAGAGCGCCACCTATCGGAATAAACTGAACTCTGTCCCCACCAGAGGGAACACTCATTTCACTAATAGTTATGTGCACTGATGGTGCCAAGAGATTTTAAAAAAAACAAAAAGTGGTCTGTTGGCCCAGAGGTCTCAGTGTGGC
TGATAACAGTGACCATAAACACGCTTATTTTTCTGTTCTAGATATTTGAATGGTGGTATTTTCGCAAATACGGAACTTCATTCATTGAACAAGTCTCAGTAAGCCACTTGCGCCCCCTTCTGGGAGGGGTTGACAACAACTCTTCCAACAATTCTAATTCCAGTAACGGGGACTCAGATTCCAATAGGCAAAGTGTCTCAGGTATGGAATTTCCTTCAGTTTGCAATATTATTTGCTTA
AGGTTCAACTTTGTAAATCGAAGGACTGATTCAACTTTGTAAATCAAAGGACTGATTCACAGTTATTTGCCTCTTGTTTCCAGCTGTGGTCTGCATCAGGTCGAAGAAATGTTGTAATACACAGAAGCACCACAAGATGACACCCTTGGGAAAGTCTTGCTTTGCAGGTTGGTTTCCCAGCTCTGACGTCTATTCTAAACATAGCCTTACAAAATGCTTGTGGAAGAGGGAAGAGAATCTATTACTGGGGAGGAAAAACACCAATGACAAAACAACCCTGGCA
TGAATTGCTAAAACTAAAGGACGGGTCTCCACATTGATGAAAAGCCAGAAGATGAAGCAGCATTAAATGCCTTTCTCATTTGAAAAGATCATCAGCAGCAGGGAGCTCTGAAAGATGCTATGTCCTCCATCGCCACCTTGTGTGCATCACAGGCCTTGCTGCACTGGGATTTGTAGTTCAGACTTGGAAATTTGCTAACATTCGTCTCCTGCAAAAAAATTAGATTAAGAAAAAGTTGTGGCCGGGCGCGGTGGCTCACGCCTGTAATCCCA
CAAATGAGAAAACGTATGCAAGACCCTTTGTAGCCAGTATCACCACCATCATTATTACAACATTATTTTAAGGATGGAAACCATCCTACCCGTATGTAGAAGCATGTGTCGGATGAGCACCCTCTTGTGGGCAGTGGCAAAGTTGCACTCAGGACACTGGTGGATCTTTTCATGAGCATGCATCTTGCCTACATGATCCTGGTAAGCCACTGGGTTGAAGGTGGCAAAGGGGCAGAAGGTGCAGCGCAGCTCTTCACTGCCAGGGTGGCCCTG
TCCTTCTCAATTCTTACATCATTAGGAATGAGGGGCTTCCTTTCTTCTCCTGAAACCCCATCATCTTTGAATCCAAGCAAATGCCGAGGCCCCAGGAAGACAGCTAGGTCAGCATGTTGCAGTTGGCCACTAGAGGGTGGTGTTTCTGTAATTAAGGGGATCTTGAAAGGCTACAAAACTTGGATGGGAGTGGCAGCCAACTGGACTTAGTATATGAGGAACCCAGCAGAATAGAAAGGTGGGAAAGGCAAGTAGTA
AGAGAGATGCTATTACCAACCAAAGAGCTGACACTGCTCCACCCACGCCTGGTGCTTTTGCAAATCCGCCTCCAGAGCCCGTTGCTGTGGTGCTAGTAACATCCTTGGTATTACCAGAGCTGGTTAGCAGTTGGCCACCAGGTGGCAGTGTATATCTTTGCGCCATCCCTCCCAGTACTGGCCCTGGAGAAAAACTGGAAGTGAGAATTAGCACAGGTACAGCTGAGGTGAGATCAGTGGCTTGTGGATTGTGTATTTAGTTAGGCC
GTGAATGTGAAGCTCTCATTCGTTTCCTGTGGTGACCACATAAACGTTGTCACCTATGCATCGCCCAAGAAAGTTAAATATTTCCGTCCTCCCCCAAGCAGCCCAGTCAACCAAATGCCACTGGTGCTTCCGTGCGATGATCATTTCTGCCGGCAGGGGGCAATCTTGCTCGCCGCATTCTATATTGACGCTTCCTCCAGCTGTCTGAACGTGGCGCTCAACAAAATTAAGGTAAAAGGTTTCTGTGCTGACGATTCCTTGGCGGAGAAACTATTTGCAAACAGCAAGAGAAACGTGCTCAA
TAGCATTCCTATTCTAGAAGCGAGGAAAGTGAGGGATAGGGAGATTAAGTGACTTATCCAGTAAATGGTGAGCTGGGATGCGCCTGAACCCTGGCAGTGTGAATTCAGATCTGCGTCTTACATTGGAAGATGAGCCCAAGTGGCCATGAGCGCCACCTTGTGGTGATCCTTCCCATGTCTCTTCCTTCTATAGACCCTCACCCTACCAAGTCCCTGGGAAGTGTCTTTGCTTCTGTGTCCCCCCTCCTCCAAGCATGCCAGACCCCAGGTCTAAGGACTGAGGAA
GCCATTAATGTCCCTGCGATTTATGAGAGAACAGTAACTGCATTCCGGAAGACACAAATGGCTCCTTCCACGATTTCATTATCTGCCTTGCATGAGTGAGCCTGAGTTTCTGTAGCAGTTGCCACGTGCTGCCACTAGGTGGTGGTGGAAGCCAAGTCATAAAGTAGTTTGGGGCCCTTTTCTGTTGCTTTGGTTTTGGGGGGTTTGGTTTTGTTTTGTTTTGTTTTGTTTTGTTTTTCGTTTTGAGTTTTGC
TGCTGGCGCGCGCCTTCACTCTCGTGGACACACATCTTTCATTTTCCACTGAGCACTGGTCCGAGATGCCGTCCAAACCCCCAGCCCCAGCCTCCGTTCTACAAGAGCAGGACCTGGCAGCCCCCTGCAGCGCTCCTCGCGGCCACACGGGGGCACTGTTGGAGCTCAGGGAAGGGACCCTCCACCCTCTGGCTGGGAGCTGCCTCCATCCCACCCCTCACTCAGGAGGTTCGCCCTCCACCCCACCCTTCACTCGGGGGTCCACCCCTCAATGA
ATCGCTGTCCGATTGGTTCTGTGTCTTTGCGGACCCAGCTCTACTAGGACAGGAGAGACCATTTCAAAACCCGTGTCAGGTGTCTGCCCACCAGTTGGCCTGGTCCGCGCTACTGCCGATGGCCACGGGAGGGCAGCAGAGACCCATCTGGTGGAAAACGCTTTGCTGCAGAGGTCAAGTGGGCTGGGCGGTCCCCGGGGAAACCAGAGAAGCAGCTCGTTTCAGAAAAGGCCACCTTAACACAGGGTGGGAGAGAGGAGGGTCAGAGAGGAAGGGCAAAGTTTAATTCACCATCCTAGA
TCTACTTCTCTGCTCCTAGGCTGAGGTTCTGACTGGGGGAGTGCCTGGGTTTCCTGCCGTCTTCCTTCCCAAAGCAAAGGACGATTCCGATTCTGGTTCCAGAAATCTGGCGCCATCTAGAGGCCACTGGCTTTCCATTTTTCTCTGATCTTTCTCTTGTTCCCCTAAGCCTGCCCCTCCACCTGTGTCTCTCTTTCCCTCTGTCCCTCCCACTCTTCCCACCTCCCTCTTTCTCTCTCTCTCTCT
ACAGCAGGACCCTCTTCTCAGCCCTGTATAGCCTCATTTGTTCCTTCCCCACGGCAGCAGCCTTTCTCTGGATACCATACTCAACACGTTCAGCCCCGGGCCTCTCTGTGGGGCATCAGTGCCACATGGGAGCACTAGAGGGCGCCGCTGTTCTTCCTAGTGAGGAACATCCCACAATCTGCAATGGTAGCCCCAAGGCAGAGGCCCCCATTCTCTGGACCTGGGGACAGGCTCCCCAGGCCCCAGCTGGAGATCCTGCAGCTACATTCAGTC
GCCAATCCTTGGAGACAGAGAGATGTCTGCACTAGGGAACTTCCAAGCTGCCCAGGGGATGATGAATTCACCCCTGGCAGAAGCCAACTTGGAAACGGCATCACGGTGCTTTGTGAACATATCTATGGTGCAACAGTGACCTCCAGTGGCTGAGCCAGGAGGCAACCACTGCCCACACTGTCTCAGGCAACCCTGTCCTCCCGGAGGCTAGCGTACAGGATGATAAGCTCTTCTTGGAACCACTTCCCAGAACACCTATGCACAATA
TTCTTGGTGAGTAGCTAATACCTTATTTTGTTCAAGGTTCCACGTTCACACAGGAACTTTGGGCCTAAGACGCAACTCAAGGGAAAGCCATTGGGGAATGCTCAGTTGGGATTGAACTAATAGGCCATTGGGTGTCACTGTCGCTCTACTGGCTATAGGAGAAAGAGGGGTTATCTGCTGGGGAAACTGGATTTCAAAAGAAAGAAGTTTTTCTGCTTGAGTTGGAGGTGTTGTCTCTTTGAGATGTTTGTCTCTCA
TGCGATGCGGCAGCGAGGACTGAAATCTTGGAAAATCCCACTCCCAAGCCCGTACTCGTTGCATACATGACACCTCCAGCCTGTGATCACTTTCAGCTGTTTCTACTGACTCATTCTGGCCACAAGAGGGCAGTATAGCGTAGTGAGTATGAGCACAGACAGGTCAGGCTTCCCGAATTAAGATCACATTTCTTCCCCTGACTTTGTGACTGGGCAAGTTACTGAAGATCTTTGAGTTTGAGTTTCAACATCT
GCCCAAACATAAAAATTCCTTTAGTATCTCTCATGGAAAAAGTGACATAAAGCACTGAACCACACTAAAAACATAACGCGAGTGCCGCTGAAGCTGAGACTGTCCTCTTGCTGTGACTGCCACCTAGTGGAGAAAGAAGGAAGGTGCCTTCTGTTCCCTTCTCACCAGGGAAATCAACAGACTTCCAGGGAGATCAGTGCCCAGGACTGCCCACACTTTCAAATCCACACATGTACATACATTTTAATCAATCAC
CTCAGTCAATTCCTTCATCCTTGGAATTTAGCCAAGGATTTGTGTTAACAGACTGTTTCGTTGCATTTTTCTATTTTCCAAATAAGTGAGTTGATGCGCGACAGGATTGTTTATGAGGGGGGGATGAGTTCTGCAAGAGCCCACCAGAGGGAGCCAAATGACTGCTTTAGAACCCTTCATTCACTGCTGCTTTGCTTTTCCTCTTTGGGAAGCTGCTTAATCAAACCCATTGAACACCCTTCCCTCCCCTCCCACCACCCGAGACACTTAAAAAATTAG
TGTTGAAAGCAGAGCTTCCCCATTCACAGAAAGGGCTTTTCTATCAGTGCAAAAAGAGAGAATTTTAAAAGTGCAGTGTTATGGCAGAGGACCAAAAATGTGCCTCATGAGGAGGATTTCTGCTTCCACTAGGTGACACTGTTGGCTTAGAAATACCATGTGCTTACCAAAGGAAGGAGAGAGAGAGAGAGGAAGGGACCTATTGGGTTAGTTATTATAGCATTTACCGATCTTTCCTAACAG
TTGCCCAGCCCTGGATCAGCTATTTCTCCAGGGACCCCTGGTTCCTTTCATGGGAAAATGATGTTTACAGACCATGGGCACCCATATGCCCATTGCTAGTAGGTGCCGGTGCTTCTATGCCCTCTAGTGGTCGGAGCTGGGAAATAACACACCCACACTAGTGTACTGTTACCCACATTTCACAAATTAGGTAAATGAGGCACAGAAAAGTTAGACAACTTGACCAACATCACAGAGAAAATAGGTAGTAGAAC
TTCTGCAGAATGCATATCGCTTCCTCATCCATCAGTGAAGTCAGTAAGTCCTAAGTGGAACCATCAGAGGGCAGGGACCATCTATCTGTATTTGACTTGCTTATTTGTTCAAGGTTCTGAGTCAATAGGACAAGCAACTACTAAGCCACTAGAGGGCGCAACTTGCCTACTCTTTCTAGAGTAAGGCAGCAGGTGTTTCGGGACCGGTGGGGCCACCTGGACCTCAGTGGAGGGTGGTGTGGGTGCAGCCCTTCCCAGGGCTGATGACGCATCTGG
GATCTCGCCATTGCACTCCAGCCTGGGTGACAGCATGACTCTCAGGAAAAACAAAAAACAAAAAACTACACACACACACCCCTCCCCCCACCAAAAAAAAAAAAAACTGCTCACAAGAGTGCGCCCTCTACTGGAGGGCGAAGAAACCTCGTCATTACAGGCCTGGTACTGTGGCACTCCGTGAAATTAGCCATTATCAGACATCTACTGAACTGATTCGCAAACTTCCCTTCCAGCATCTGGTGTGAGAAATTGCTCAGGACTTTAAAACAGATCTGCCGTTGCAGAGTGCAGCTTAGT
ACACACAAAACAGCTTTAACTTTCATCCCTCTCCAATACCACACTGAATGCCCCACCCTAAGCCATAGCCCTATAACCTCCTCCTCCCCTCTCCTCTTCTGAATGAGAAACCATGAGTGCCCCCTAGTGGTTCAATGGCCGTAATTGCACTCCCCAGCTTTTTGTTTGCCTAATTACTAAGTTTTACCAGCAGGGTTGCAGCCAAGTTCAAGTGTCAAGTTCAAGAACATTTTTGTACTGCCATGTGGTGATTCTGTTGCAG
CTGGCACCCAGGCTGCCTGCACACAGGAGCACCCACCTGCGGTTGGTGGAAAGGCGCCAACACTGCGCCCAGGGCAGAGGGGCTCCCGCTGGGACGCAATGACACCAAGGGCCACTAGAGGACAGCAATGGTCCACAAAGGACTTTCCAAAGTCTTAACGTGGAAATCCAATTTTTCCAGTCTCATATGACTTCTCCTTTTCCCTGTCACCATATGTTTAAATTTACAGCTTTAGCTAATTTAAC
CCTTTGGTTATGGACACATAACTCCTGGGCCAGAGGCTAAAACCCCAGGGCCCCTGCTGTCCTTCCCGCAGCTTCTTGGGGTCTCAGGGCAAAGCCTTTCGAGCAGCGCCTCCCAGTGGCCAGAAGCTGAAATGACGGCAGTGGTGTCACCTGGTGAATGACCCGGGAAGCTGTGGTTGGCCCTGATTTCTTCTTTGGAGTCTCTGAAATGCTTCCTGTCTTCTGTTCTTCATGCCCCATGCCCCTGCTAGCGTATTACTGTTCT
ATGTGAGATGAAAAATAAACTAGCAAAAGCCAGAGGTTTTTCATGTTTAGATTTCCATTTCCATTGAGGACCCAAATTATCACTTTGTTTTGCACACAGCACCACCTACTGGCACAGGCTGTGCACTTGCACGGATAGGAGAGCTGAAAAGTTGGTCATGGATGGAAATAACTGCTGGTTTCACAAATGAGGAGGCAGAAAATTCCACTTAATTTCACTATTACAATGCTCAGCA
AAAGGATGGGTGGTTCCTATCACGTCTCCATTTAATTCTCCGGTCTGGCCTGCAGAAGCCAGATGACACTGAATTTAACTAGAGTTTAGAGCCGACTTAACTAGCTCATAGCCCTGGTGGCGCTGTTGCACCAGACGTGGTATCTTTGCTAGAGCAGGTAAATATGGCCTCAAACACACAGAATGTAATCCTTTGATGAGGCTAAGGTCTCCTCTAGCCCAAATCTTAATGTAATCATGGGCA
TGTTTCATATAGTTCTTCAGGTTATGATCTGTGTTTTGTTCTCAAATCAGATTAAGGGGAAAAAGCGTTTGCTAGTCTACCATCACCATATAGGGAAGAACAGCTTGTTCTTGAGTGCCACCTGCTGGTCAAATAGAGTAAAGCTCTTTGGTTAGGCAAAGAAGGTTAATCAATGCTGAAATACATTGAAATGAAAGTAATGAGTAGTTACCACTACTGATTTATAGATCTGAA
AATTGCATTAGGAAGAAAAAGCAAGCCAATCTGGCAGAGGGCAAGGGCAGCAGAAATCCTGTGTAGGTGTGTGACAAACGGGTTTATATGATTTCCTGAAAAATAAATACATACATAAATAAGCAAACAAACACCACCAGGCTGCCTCTGTGCATACGCAGTGCTCCGCTAGGTGGCAGCACACTCTGCACCTGGCTTCCTGCCTGCTCCATTGGAGAGTGGAGCATACCCACTCCACAGGCAGGAGAAAAGGGCAGGACAGAAAGAGGAGTGGAGCTAATATTTCTTGAAGGTCTCC
CTCTGAGTAGGCCCAGGTGACCTGACTTGGCCGGGGGCACCCCGGGTCCCCACCCTGCCTGGTGCCCCAGGATGAGTCCATCTCTAACTGCCTCCCTGGCGGAAGCACTTGTCTGCCCTCTGGTGGCAGATTCTGGAAGTGCACTCCTGTGTGGCGTCAAGACACCCAGGCTCCCCCTGGTCTTCCCATCTTTTGGGAAGCCTGAAGCCTGGGGGTCTTCCTGCTTCCTTCCACTCACCTCCCACGCAAGTCAGCC
GAAAAACTAGCTGGGAGAGCCCCAGGAAAGCAACCCAATACATTTTTATGAACTACAGGGCTCACTCCTGGACTACACATGTATGGCCTTGATCCTAAGTAGCACAGATCACTACCAAGGTCACAGATTGACCACTAGGTGGCGTGCACACACAGGACAGATCTGAATACTACCGCAAAGGAAAATGAACTAATGTTAAAACCACAATGCACAGGCAGTGGTTTGGAACTTCAGCTTGAACCTAACCAGGTCAAC
TCCTGCGGTGCAGAGGCCTTGGGGCCACACCACTCCTACCCCATCCTCCTAGCTCTGGGGTGTCTGCAGGGAGGGGCACCTAGGATGGTAAGGAGAGCCCATGAAATTCAGTTCTGCTGCATCCCTGTCGCCCCCTAGTGACTGGTGTGGGAAGGACAGCTATCTGGGGAGAGACATTCTCCCTCCCAAGAGGCACCTCAAGACCTTGGCTGAGCCTCAGTTTCCCCATCTCTAACATGGAGCTGGTGACTCCTCAGCTGTCCAGGCCATGGTGGGGAGG
CCCTGTGAGAGGCCAGCAGGTTACTCTGCTCTCTGTGGGGTTTTTGTTTTTACCAGACTCTGCAATAACAGGCCCAGGTTTTGCAGCTCTGATGACTTTCTTTTTGGTGATGAAGCCACAGGGTATTAGCACCTCCTCGTGGCCATACATGTAATCTGACACTGTCCCTTGTAATAGTGATGATAATGACAGTGTTAGTGCCAAGCCACTTTAAAATGCTTTTAGTTCCTGGCAGATGTTTTATTTAGAGCGATTTCTCTGAACGTAAATGC
AAATTGCTGTTTTAATGGCAAAACCAGCAATTACTTTTGCACCTACCCAAGAGTTCATGGGATATTCAAAGCAATTTTCCGAACTGTATCCTCCAACTCGAGGCAGTTACTGTGAAACCACTAGATGGCACAGTCATGCTAGATGTAATCAAGACTTCAGCAGAAATGAAAAAGTGAGTCTTGCTAGATTACTTCATCAGATACTTAAGCTGTAGTTTACTTCCCCTCTCCAAAATT
GGCATGGGGAAGAAGTATAGGCATTTCCAAAGGACTGAGGGTACAAGTCTTTAAACTTTGGAAGATTCAGGACTTGTCCCTGGAATTGCTAATGGGAGATGATTAGCATCATTCAACAGTGCCCCCTTGTGGTAAGAGCATACATGTCAGAGACTGAGTTCCTGCAGGAGCCCTGAATTCTCTGAAAGGGAAAAGAGAAAGGGAACAGGAATTTTCTTTTTTAAAAGGACTGAACT
CGCTGCCCCAGAGGCCCCCTCTGCAGCACCTCCGTCCCCCGCAACCCCCCTTCCCTAGTACCCAGCGCCCGCGTCCGCTTCTCGCACCCAGGAGTTTGCCATGCTCAAGTGGGCGGTGGTCGTGCTCCCTCTGCTGGCCTTGGGTGGAAATGCAATCCTGCCGGCGCCTGGGGCTGACCGCACCCCACCCTGTCCTGTCTAAGGGCAACCAGGCTGTGCACGCGCTGGGCACTTGAGGAGGTCTTGCATGCTTTCTCATGCCAGGGGCA
CTTGTAACAGAAATATCTGTTCTCTTTCCCTTGATTTTACCCAGTAATCATTAACTCTGAGACACGAGAGAAGGATGAGGCTATATGGGGTTCCTGTGTTATCTCCAATAATATGTTGCATCAACTTCCTTGACCACTAGGTGGCAGGCTGGTGCAGAATGGCAGCTGCTAGGGAAACTGGACAGTGTTCTGACTGACTTCTATGGACACCAGCATGATGATGACCAGCTGCAGCAGGCTTTTCCTGTATTCAGAATGTAAAATGTAGATGAACTCAAGTGTCTGTCACCTT
TTTCAATTCTCTGAATGCTATTTCATTGCTGTTAAATGATACTCTTCCCCTAAATGGAAAGGAGACAGGAAGGACAGACTGGTCTACAGTTACACAGAAAGAACTTCCAAAGTATTAGACGAGCAGGGACAGCAGAGGGCGCCAATGTGGTGCAAGGGCACTCAGGGAGGAGTCGCCCACAAGCACATTTTTTTCTCACACGCTGCAAATCTATTCAGAACCACCTCACCCCCAACCTCACACATATTTCCCATCTCACAGGCACATCAGA
CTGCCATGTAGGGGGCAGGGCCAGGGATGCTAAGAAGCCTGAAGCTCTTGGTATTGCAGGTGGAAAAATTGCCTGTCCCAAAGACAAGATACAGATTGAGAAACACCAGTCCCTGCACTACCTCACCTAGCCTCTAGGGGTGCTCTTCTCCCCCTGCAGAGCTGGCCTGAGTTTGCCCTGACTCTGCCATCCCCTATCAGACTCAGCCTGATTTGGAGTTTTCAGATGGAAATTTCTAAAGAAACTTAAGAAGAC
CCAGGTTTCCTTGTGGGGAATGTTTTCTGCTGGCCACAGGGCTCCCCGGGCCCAGGAGTGCCTGCCCCATGGTTTGAGATGAGGCCACACCCCCTCCAAGCCCGGGGGTGGGGCTCTGGGCCATGTGGCCAGCAGGGGGCAGCAGAGAATCAGGCCTCTGGGACAGCACCAGTTCAGCCAGTGCAGACTGGGAAGGAAGGGGAGGCGGCAACCACCCTTCCACCACTGGGTGTTGAGGTTAGGGGTGGCCCCCACCAGCCCGTTCCTCCCCACC
AAATCCAAGACACACTTTGTCGCAAGCATTTTAGATACGGGATACTCAACCTATATTGCTAATTCCCCCCAGATGAGGTTAGATTTTGCTGGTCTTGTGGCAGAAACTCGGCTTGGTGTAATTCTCAATGGCAGCAGCAGAGGGCAGCAGCAGTAGACGGTTGGGATACTCCTCACACCGAGTTAAGGGAAACTTCATTCCTTTATGAGGTTTGGGATTCTGCCTCCACCCACTGACGGTAGATGTTTCCAGATGCTGGGGAAGAGACGACTGGCCCT
GATTTGCTTTGGTACTGAGCCCAAAAGAACTGTGTCAATTCTGCTTACAAAACAGTGTTTTGCTGACACATACTTTTCAAACACCCAAGAGGAAGAAAACCCTTTCCTCATGGAGCATCTGTGCCACCTAGTGGCAACTCGTTCCACAGCCCACAAATAAGGACAGAAGATTAGGCATAAACTCTCCTTTCTCATCCAAAGGACAAGGTGGGGACTTCTCTCATTCCTCTGGTGGTCACTGAGCCAGCTCCACCAGGCCGTCA
AAAGAGAAACAAAAACAAAAACAAAAAACCCCAAAACCCTAAGCCAAGGAGTAGGTTGTAAAACCAAGAACAATGCTCTTTAAACCTCAGGGTTTCAGACCAGGAGAGCCCGATGCATCAGATCACCACTAGAGGGCGGCGTGGAACAAGATTTTGTGCACCACTAAACCTCAGTCTTCATTAACTCAACATTGACTCACCCACAAAAGAAGAGCCTAAATATTGACGCTGTCATGGTTTTAAAAATAAC
GAAGAAGGCAGAGGCAGTGGGATGGAGAAGACAGAGATGAAGTTAGGAGACCCTGAAAGCTCCCCCAGCTGACCACACCCTCTAGGTCAGCGCACTGGCAGCCAGCAACTCTGGCTACGGCCACCAGAGGGCAGTGTCAGCCCGTATACCTCCCCACGTGGCTTCCTCACCTACAGGCTCAGTCGCCCCACAGAAAGTGGAGTAGGGACAGAGACTCCATTTTACAAATGGAGAAACCAGGGCTCAGGGCCCGTCATTCTGGAAGTAA
CTGGTAAGGATGGACACGTCGGGAAACCCATCTTTGTTAATATAATGTCATCCCAAAAAAATCACTGGAGGGGTTGTGGCCTGGAGTTCTGCATCCGGGGGCTTAGTGCAGATTTCTCAGGCTGGCCTGAAGGTGGTGCTGTTTGCATGTGGTCAGTCTGGACTGATAAAGATACTATCAGGGTATTGGATAAGATTCACTAGATAAACTTAACTTTGCATTTCTGTATCTGGATTAAAGAGGTTAATTAGTGAAA
GAGAACCTTAAATGCATGGGGAATATTCCTGAGTCTCATTGAAATCAGTTTATCCTGGGTATTACACTTGAATTTAAAGCAAATGTATGCACAGGCAATCCTGGGTGAGCTACTCTGAACAGGAGATGGCAGTAGCAGCCAAGGATTTGGGCAGCCCTTTCTAGTCCTAACAGAGGGGATTTCCTATTGGTTCATTGTCGATTCTGGACTGCAGTTTTGCCTCACCAAAGCCAAGGTGGCTAAATAAT
TGGAATGCTTAGGAGGCGAATCTGTCCTCAGTACTGAACTGTGGGTTAGAGCTGCAGTGGGGTGCGGGCACCACCAAGTGCAGCAAGAGCCTCGGGCCAGAGAGCAGGGCGGCTGGAGGCCTGGAGAACACCAGTGACCCCTAGTGACCACACTTAAATGTTCAGTGCAGTCGATCTTTTGTGCCAAGGAAAAGCAGTCCACAGTGTTATTTTTAGGGACATTCTTGCACTCTCTTGGCCCTTGCAGCAGGCCATTTTGCCTATGCATCTCTTTATTTGCTGGGA
CAAACAAACAAGAAAAAGATGGGGACGAGGGTAGGGAGGCAGTGCACTGCCTTCATGGAAGTTGGGGAAAGAACAAGTTGCCCTGGGAAAGCTGGTAGCTTTGGAATTGTCATACCAAATTTGACCAAATGGTGGCAGCAAATCCTACAAAACAATCTGGCATATCCCGATCCTGGGGTCAAGCTGGGGTGGTAGCTAAAAGGATCAACCCGGTGCAGTGGCTCACGCCTGTAATCCCAGCACTTTGGGAGGC
TGCAATCCTGTTTCTTGTGCCTGCTTGATCCACACATTTACTCACCAAGGCTGCGGAAGTTTGTTCCAAAGGCTTTGCGGTGAGTCCTGAGATCTTCACCTAGCCGTGTACATTTCTTTGCTTGCGGTAACCGTTGGCCAGCAGGTGGCAGTAGAACCTCTAGTTTTTGTTAAATCAGGGACGCATTATCTACAGGGATTGGCAAACAATGGCTTGTGAGCCAGATCCAGCCTGCTGACTATTTTCATTAATAAAGCATTATTAGGACGAC
TCTTTACTCAGACATTTTTCAGTCTGTTGTAGACAGTGAGCACGAGGGGGAGAAGGTGGGCAACTTAGGTCAGCGTTTAAAACACAAGAAAGGTCTTATCCAAGTTAATGCACCTATGCAATGGGACTTGCCGTCAGCAGGGGGCGCCAGCAACAGCTCCATCATTTTATGCCCCGTCATCCCTGTGAGGGCTGGCAATGTTGCACTTAACTTTGAGGTGGTTTGTGAACTTCTCTTGATTTCCTCATGCCTGATAGTTGCAAAAGCAGTAATAACAGTGACAGTGGTA
TAGAGGAGAAAACTCAGAAATGGTGTGGGACCAGCAGCTTCCCCATTGTCTGGTCTGGAGTGGAGGTGGTCCAGGGATCCGGGGAGCCTGGCTCAAGCAGGATAGAAGTGACATCCAGGCTGGCCATCAGGGGGTGCAGTTCAGCAGCAGAGTCTCCAGGCCTGCTCACACTTGGACTGGTGCAGGATTCTCTTCTGGATAGCCTGTTTAGATTGCAGTAGGACCTGAAGACTTGAAATTGGTGTTCAGCCCTGGGAGAGG
GGGGTAGGGCGCCTGACTGTCTAATGCACCTCCGCATCCCCGGCACGCAGGACCCGGCCGGGCTGCCGCCTCTCAGAATCGCTGTGCAATTGGCGATTGCGACATTCATGGAATAAATTCCCCTTCGCGACACATGGGGACGCTCACGCTCCACGCTGTGGCCACACTCTTACGCGCCTTTGTTCAAATGGTCCGCGGTAATCACCCCTCCAGCTCACCTTCTCAAAAAGGGGACGTGGATGAGGCTCTCATGATTAATGATCGCAGTACGGA
AAGCCTGGCCAGACCCCTCTCCCAGGGCTGAACACCAATTTCAAGTCTTCAGGTCCTACTGCAATCTAAACAGGCTATCCAGAAGAGAATCCTGCACCAGTCCAAGTGTGAGCAGGCCTGGAGACTCTGCTGCTGAACTGCACCCCCTGATGGCCAGCCTGGATGTCACTTCTATCCTGCTTGAGCCAGGCTCCCCGGATCCCTGGACCACCTCCACTCCAGACCAGACAATGGGGAAGCTGCTGGTCCCACACCATTTCTGAGTTTTCTCCTCTATCCTTCTGCTTAAAGTTCCC
TGTCCTCCACCTTTGTTTGTGACGTCGTGCAATACTGTGAAAAAGAATCGGCGTTGTAAATAGCCTGTAAGGACCTGCTGAAGAAAAACACCCCAGTTCCTAGTGGTCAGGGAGGAAGGTTAAACTCTCACCTACAGGTGGCGCTGGCGCAACAAAGGCCTTCAGTTCAACTTCATTGTCGGGTAAAGTTATAATTAGGTTATCTCCAGCCGATACCGTAAGTTCTTTCACTAAAAGTTAATTAGAAATAATACGTGCAAT
ACAAGCCTCTTGTAACTTCAACAACCTAGCACTACGTAAGCCTTGTGCATTGCAAGAGCCTGCATTTGCAAGCAGGCTGGAAGGGTGAAGGAAAACCCCTTTCTCCTGCAATGTCTCTCTAGCGCCCTCTACTGACAAAACTAAGCATGGTTCCTGCAGGCAAAGAGAAAAATACAATAAAGATCCGTTAATTTTCTCAGAGCAGTCAGTAAAGGGTGAATTGGAACGGGGAGGCAATGATTGATTTTATATAGACATTGACACGGTGAT
TGGGAGGAGCCTGGGAAAGACTGGAATCACAGAAGGAACCATGTTTAGAGGATCATCATCACTAGCAATCAACGGCCAAGTTCTGCTAATTTTTCCTTTAGTCTCTACCCCCATCTCCACTGCCACCTCCTGGCCAACAGCTCCCATTACACACAGGTGACTGCTGGTATCCTCCCTGTCTTTAGCCTTACAGACATATCACGCATCTTGTTACATACATCACCCTTCATAAAGTGGAACATGGGTCATGCCAATCTTTTTTTTT
CGTTGCACACCCCGACACAGCTAAGCCACAGCGTTCCCCTTAAAGCCAGTATAAGTGCATGGAAGTGTATACATGTAACCCTTTTTGCCAAATCGGCCCCAACCCCGCAGGCCTTACTGTGGACGCCCCCTGCTGGCAGGTCAGCACGGGGCTGCTAAGTGGCACCGCCATCTGGTGGCCAAAACAAGAAATGTCTCAGAGGGCTGAAGCCTCTCCTCTAAAATAGCAAAAAAACAAGAGTTCTGTGGCCCCAACACAAAGCTGGATGGGAGGACCAACAGGAAACATCTTCCAAGACAACTGGTCCTTGGA
GGGTTAGGCACTCTCCCCCGCTCCCCCCACCTGCCTCCCACCTCCACTCTCTGCAGATAGCCCTTGCCCCAAGGCTGCAGCCCAGTTGACATCCCTGAGCCTGGGCCACCAAGCGCAGCTCCCTTGCGCCCTCTAGTGTCTGCCCCTCTCAGGTACAGGGTGCCTTGGGCCAATCTCTGAACCTAGAATTGACCTTCCAAACCGGGCCATTCCTAAGCATGAGGTGGACTCTGTTGACAATGATGCTGGGCAGCAGACGCAAAA
GAGCCATCGGCTCCCTCTTCGCTCACAGAGACCAGCCAGGCTGAAGTGCTCCAGGGCCCGCAGAGCTTAGCGGGCCTTTGAGTTGCTAACTGAGGTTCAGGCGCGTCACCACTGTCCTCTGGCGTCCATTTGCGGTATTGCAGGGAAGGTCTTTGCGGGCAGGCCTGGAAGTGGGCAGGACCCTGAATTCTCGGGTCCCAGTGGGACACCGAGGGAGGACAAGCCCTAGCAGAGGGGTATGAGGACCCCAGCTGAATAT
ATATTTTATCCTATAGCTGCCATAACAAATTACCACAAACTGGTGGCATAAAACATGAAATTTATTTTCTGAGTCCGAAAGGCCAGAAGTCTGAAATCAAGATATCAGCAAAGGCCGCAGGCGCCATCTAGTGGCTCTAGTGGAGATTCCTTCCTCACAACTTCCAGCTTTTGGTGACCACTGCCATTCCCTGGCTTCCTCGGCTTCCTTGGCTTGCGGCCACAGCATGCCAATCTCTGCCTCCATCTTCACAACGCCTTCTCTGTGCGTGCCATGTGCTTTCTC
ACTGCCTGTCTGGCCAGTAGAAGCTTCTAGGGGTAAATATCAGCACAGGGAGAGAACAGCAAAGGCTGAATTTCTTCTCAGAACCCTGACACCAAAGGAACATAGATGAAGAGTGACACCCAGTGGCCAGACAGAAGGCAGAGTGCAGAGACTTCAGCTCCTTGGCTGCTTGCTTGTGTGGAGCTGGGTCATTCCTCTGAGCTCAAAATCCAGCCTTCGGTTGCTGTGATTCAAGGAGCTCCGATAT
TTTAATCCTGAAAGTGTATTTTTATTGTCCCAATTTTATAATTGAGAAAACTAGGTCTCAGCGAAGAAACATAAGGAACATTTTCCAGGACAGGAGGGCAGTGAAGCAGTGCCCTCTAGTGGTTGACAGCTCAGTGACAAGAGGGCTCCTTTAACATCAGGGCCTTCTCTCCCTTCAGGAAAGGCTCACAGCCAGAGCCCTGTGCACCTGCTCTTTCCCGCAGACGCCTCTCACCCACTTCTCCCTAAGTCCA
TTGTATTGGCTTGTATATAATTTAACTATTTGGCATGGTCTTATTGTCAGTCCAAGTTCTGCGATGTCACACCACCAGCATCTCAGGAGCCTCAGAATAGAGGGAAGCGTTTTTCCTTTGTGATAATGCTGCCCTCTACTGGACATCAGGAAATTCACAGGTGAAGACCGACGTAGTTTGTCCCTAAAGTTTTGCTTTGATTTAATTTAATGGATAGGGTTCAAGATTGTTTAAAAAAAAGGGGAGAGTGGGGAGGGGGAGGCAGTGG
TTCCCCTGTTGCAGCAGGCAATCATTTTTTGCATGATCAGATCACAAGCTGATTATCAAAACTGGTTTGCACTGTGTCCAGAGGCCACTTTTTCCTGCAAGCAGGTTTCTCTCACACTGCATAGAGCAGGGGAGCCCTCTGGTGGTAATCTGTAGGAAAATTTCCTGAGCGGGAGGGATTTGCTTAATTTGGGTAAGAATTCTTCATATTCTTTTCCCTTGCCTCCATAAGCCTTTTCCAAAATTGCGGGGCGCGGTGGCTCATACCTC
GGTGGTTTGCTCTCACCTCACGATGGTGGGGAGAAGGTGGGCAGCAGTTAAATATGCCGTGGGGCTGAATGTGACCAACACGACAGTGCAGGGAAAGCTCCTTTGTCCCTGCGCGGCCCAGACTGGGACGCTAGATGGCAGGCTCACCTTCTAGATGGAAGCTTCCGGCTCCTTCTAGAGGGAAGCAGCCAGCCCTGGCAGCCCGGCCTCTGCTGGCAGTAGCCACACACTCCTGAGCAGTTCCCAGGGGCCTCCAGTGGGCTCCCCAGGGAGGGTG
ATTTGTTAAAATAATTGAATACTCCATGATAGCAATGTGCGAATTTGGATCTAGATGGATGGTATGAACCAGTTTAGGTTTAAAAAACGAACAGAACATCCTCGGTTTAGTGGGACGCCTCTGCCCCCTAGTGTCTTAACATTCAATCTGCGTTTAGTGGCAAAGGACAGCCTGCAAGCTTCAGTCACTTGATGTTTCAAGGTCTGGACAAGAGTGGAGACATTCTCAGAGCCTCTGATCTACTAGAATCGTACTCCAGTTTGTTCATA
GGGAGACACCAGGGACTGGTAGGCCCTCATTTCAACACCGCATCAGAGGAATCCAGAGGCTTATCTAAGGGAGAACCTGTTTGTCATTGAAATCGTCCACCATTCAATGAAGTTGCAGTTCTTGCTTGAACCACTAGGTGTCACTGACACTATGCGTGGCAGACACTAGTGTGGGGCTGAGAATGAGTCCCCTGTTAAAAGTCAAACATGCCCTTTGAATCCCAATTTTGACTTAAATTGTTTTATTATCACATTACTCAAAGGCATACAAACA
TCCACCCCGGCCAGCGTCCAGGCTCTTGACACCATCGTGAGAAGGAATTCAGGGGCGAGTTGGCAAATAGTGAAAGACCAGAGATTTCCTGCGAAGCCCAAAGCTCCCACTGGAGAAAGGGAGTGTGGCGCCCTCTAGAGTCCCGTCCCGGGCAGGGGCGCTGGGGCTGGAGGAATCCACAGGATTCCTGGAAAACGTGGAGATGTCTCAGAGCTGCGGCGCCGCCCACTTCTTACACCAAATCTGGGTGTTCTGGAGCCATCA
TCATGTGTTCATTTACTCAACCTGACAGTATTGAGCACTCATGGCCACGTGCCAGGCAGTGGAAATTAAACAGTGAGCGAAAATCCAGGCAGGAAAGACACAACCTAGTAGACAATCAATAGAATCAGTGCCTCTCTAGGCCAGTAGAGGGCGCTAGGAGCGGGGAAGACATGCTTGAAAATAGGATCTCGATGGAGAGCCTGAGTTGAGGACAGGGAAATCTTCCCGGAGCACATAACCTTTACCCAAGACTGGCAGAAAGAGTAGGA
GGCTTCCAGGAAGAGAGGAGGCAGTGGGGAATAGGTTAGAAGCAGCTGAGGGGCAGGTGCCCTTTATTCAGAGGGAATGGAGAGGGCTGCCCTGGCCCCCTGGTGGAGTCACACGATGAGGGTGCCCCCTGGTGGAGCCACACGATGAGGGTGCCCCCTGGTGGAGCCACACGATGAGGGTGCCCCCTGGTGGGTGGGCCACGCTGTCCAGGATTTCCCCAGCCCCTCTCTCAGTCCGCCATCTCCACCCTGTCTCTACCATTTACCACTTAGCATAGCCAAGCCAGGCCCCACATTTTGTTAACCTTAAGGCAGTCAA
GGCAAGCCTCTTCCCCTTTGTGGGCTGTACTGGGAGTCGGTAATAGGACTAGAAGAGGGACCATCTCATTTTGGTTCCTTCCATTTCAGATGCTGACCTGAAAGGTCGGGGAGACAGCTCCTTATGGGGTCTCTGGGGCCACCTAGTGGCTAAGAGGAGTAGAACCAAGGTTCTGTGCAGTTGGGAGGTGGGAGTCGGGGTGTGTCCCAGGCCAAGGAACTGAGTCCCACTCGAGTCTCACTCCATTCATGCATTGACTCATTGCTGGGTCATGCCCCTTGCCTG
CAAAAGTAACAAGTTTAGCAGAGATAACAGACATATAAACTGTAAACTATTCTGCAACATACAACAGACACAACACATAGAATTAACTGTTCTGCAACATACGCTAGCCACCAGGGGAACACAGGATGCACTGCCTAACTCTGCCTGAAGGTGTCAGTAAAGACCTCACAGAGGAGGTAATATTTGCAGTGAGTCTTAATTAAAGGACTAGGATTTCCTAAGTGAAGAAGGGAGAGGAGGATACGTTAGAGAAAAAAAAATATGC
CTTGAGCCCTGGCTCACCTGAGCCAGCCTCTCAGAGCCTTATGGAGCTGGCTGGACAGCATTGGAAGTAAAGGGCAGCCTTGCTCCCTCTTCTTTAACACCGTTTAGGATTTCTGTGTAGTTACCCAGAGCGACATTGGGTGTCACCTTTGAGTCACTTGAAGCCAGTTTCCCCCAGAGGTTGATGAATGCGGCCTTTCCCCAGAGATTCTGGTTGTCTAAGATCTATCTGCTTTGGAGATACAGTATATTCATTGCCAACACTTGTGCCCCCGACTTAACAGGAATATCTGGTTCT
ATGCATGTTCCTCAAAGGTAAGGGCTGTATCATTCGGCTTTCTTTGTATTCACAGGTACAGCTTGTGCTAGGCAGCCGGTGTTCAATAAATATCGTGCCTAAGGATAAAGTGGCATTGTCCTTAATTTCCCCCACCAAACCACTAGGTGTCGCCTTCATCTCAGGGAAACCATGCCCGTCCTCGCCCTATACACTCCCACCCCACTCCAGGGCTCCAGGAGCGCTCTTAGCTTGTGATTTCTGGAGAAATAGCTTGAAGGGGGGAGAGAAACCGTGGC
GTAACTCAGCAAACTACATGTCCCTTGCCTTGTGGCTCTAACATCTCAAGACAAGATTGAAGAGAGTGTGTGGCAGTACCAACATCTGTATGTTCTATGCTTGGGCTCTGAAGTGAAACTGGACACATAGCTCCACCTACTGGCAAAGGACCTAGGAAATGTAATCCTCTGTGGACCCAGAAAGGAAAGAAAAACCAGATACTGATAAGCTCTGGTACTGTCTCTTCTAAGGGTTTCACAATAACTTTTTTGTTGTTGTTTTTTGGACACAGGGTCTCTCTCTGTTGC
CGGCCCATGCTGTAGGCTGTGGCTGTCAGCAGGCTGCTTCTCCACGGCTGGCCCCATCCTAAGATTCACAGGGCAGCAGCAAGATACACTGGGTGACTGCTGCCCTCTCCTGGTGGCACAGGGCAGACCTGCTGGTGACTACAGATGCACCCTTTTGGGGAGGATTAGGGAGAAAGCAGGTATTGGAGAAGCAGGGGATTGTTTACTTGCTAAAAGTGTGGCCCTTTCACTCAGCAGGT
CATCTTCCATTATCCACAATTACCTTTCTATCTATCTATTTATTCAGTAATTTTCCTTCTTAAGGCTACTTGACAGGTCTGCGACGTTTGCTCTTTGCAAAAAGGCAACATGCCATCTAGTGGTCATAAACTGAATTGCAACCAGGAGTCCCTCAGAAAGCATGCACTTACTTAAGGTGAATGGAACTTGTAGGATTTGCATAATAGCTTACTGGGTCAACTAGGCACTAATCCAAATGTCTCAGACACATAG
AAAAAAAAAAAAAGCAATCCTTCAGATCAATTATAATTAAAGGCCAACCTTTGGGGATCACGGCCGGAGAGGGCAGCCTGCGTTGGAGAGCCCCCATGGGTTGAATTACGGCATTAGCGGCTCTTAAGTCGGTTAGCATGCGCCATCTGCCGGATTTTTTCTGAATTACAAACACTGGCGAATTCTAAGGAGAGACAGTGGGTGAAACATGTCCTTTTTTAAATAGTTTTTTTAACTATTTTATGTAGCGC
TGTCCCAGGACTGAGCTCCAACATGGGAGCCCCTCTCAATACCTCCTCTTGAGCCTGCCCCTTTCCTTCCCTGCCATTCCCATGCAAGGCCACTGGGCAGGGCAGGTCCGCACCACCGAGTTGCCATTCTCCGTGTGTCCACCAGGGGCCGCCCCACTCCTGCCTGAGCTTCCTCCAAGAACCTGCATTTTTAATTCAGTCCCTCCCTGGTCTCCCATCTCTCCCAGCACCACCTTTGGGTGTAAAGCCGCAGAGCAGTATTCCTGGTTATCCAAGGAGTCCATAAACTGTCCTGT
ACAGGGTTTACAGGAGCGCGTAGCCTTTTCTTAATTTAAAAGAATACAGGACGCAGGAGAGAACCACACCCCGCAGACCCAGGCGTAGCGAGTTGTCTGCCCTGTGGCACTCTGTCACCTAGTGTCTGAATCTGCATATTGCACTCTCCTCGATATCCCTTGGTCTGCGAAGGATGAAGTTCCTTCCACCATACGGCCACCGCCATCACCATCACCTTACGACCAACCCCAATGCTCTGCAATGGAGAACAAGCGCCACCATGTTGCAGGGTTCCAGAAAGCAGCAGCTCTGGAACCAGACAGACCTAACTTAGACTCCTAGCTTCCCGTTTACCAGCCGAGACTTTGAGCAAGGGACTTTACCTTTTTAAGC
ACGTGATTATTGGGGCAGGTCCCCCGATAGAGTGGCACATGATGGGCACAGGGCAGGCTTGGGAAATGGGGGGCCGTAAGGCCACAAGACATGTGGGCAGGTAGCCCAGAGTGTGTCTGGAACATCCTGTTTATTGGTCGGCAGTGACATCTACTGTCACATTTGAGAACTGCATCCACAGCCACATGACCTCCTGTGAAGACCTCAGGGCAAACTGGGGAAACCTGCCCTTCTTGGAAGGTGATACTAGGGGGGATGAGCAACACCTTTCTTGGAGGT
CTGGCTTTTTATAATTCGACTGGCCCTCCCTGAAGACTGGGCAATAGAATTTCCTCCTCCCTGGGGCTGTTGAGCTTGTCAATTCTCTGATGACACAGTCACCAAGTTCTGAGACCCTGCTGGAGACAAATGTCCACAAGGAGGAGGCAGCGAGCTGCAAAGAGCCTGGCACTCAGTGAAGGAGCCTGCCTAGACGCAGCTTCTCCCACAGCCTGCAGCTGCTGTTCTCTGTGCTACAGGAGAGCACTACCGCGCTGATGACCATTAG
ATTCCTACAACTCTTCTTTCAAACTCAGGCAAAAAAAAATTTTAACACCCCAGAACAAAACAGGTGCATTCCTTGGAGGTTAGCATCCTGGTAGGAAATAGCCTTTGACACACCGCCATCTAGTGACGGCAGAGGAGAACTCAAAGCTCTTTCCCCGCCCCCGCTTCAAACTCACTGGAGAGGAAGAAGGAGTCGCTTATGCAGCCTGGAACTTCTTTTGCATTCTACACCCTCTCTGAAGAGCAGAACGCCC
AATTAAAATAAGGAGAAGCACAATGATGAAAAATATATTTTCTTCCAGCCCCAGGGTTGCAACGAATACGTTGAGGGTGCGAACTCGTCTAGGCCCCGTGTACTTGGCCTATGCTGCCCCCTGCTGATTGGTCAAGGAAGAGTGCGCAGGTGTAAAGGTATCTAACACAGACATCCTGATGTTTATGTTAACCACGGCTGCTGTCACTCCATTCCTGAGTTAAAGCCACTTTGGGGACAGAATATTCCAATTATATTTCCCATC
GCCGCTGCCTCCTCTTGTCAGTGAAGGGAGTGGGACTCGCCGGAGAAAGAAGCGAAGGCTCCAGCCCCGGCTGGATGAACCCTGCAGCTGGTCCTCACCGTCTCGGGAGGCAGCTCCGGCTTCTGTCCACTAGGTGGAGCGCTTGCTGTTTGCGATGAAATCGTGGAGCCTTGAAAATTCCCAGGCTGGCGAAAGGCTAAGGGGCATTGGGGGTCAGCAGGCGGGGCCCGTGCTGGTTGGAGCTGCTGGGGCTGAGATGGA
GAGCGTGGTGGGGCCCTCGACCTCCCCTCCCCACTCTGGAGCGCTGCCTCACAGCCCAACCAAGCGACACGGAAGAGACAACCACAGGAATAGCAGCTGCGGAGCTCCATGGCCTCCCTGTGCCCCCTGGTGGCGAGAAGGAAGAAAAGCAAGAGCAGGTGCTGAAAACGAAAAGGAAACTAGCAGCAGTCCCAGCTACCACAATGGATCAGCCCCCATTTGGCCAACAGGTGACTCTACCCCAGGTGGGCCTGAGAGGACCCATCCCCCATCTCACCATTCTGCCCCAGCGCCCTGGATC
TTTGAAATATGAAAAAAGACTAAAACTCCAGCCTTTCCCTATTTCTCTATACAATTCTTGACCAAAGGCATTACTGACTCCAGTTAATTTGTCAGTTAACTGTGAATCGTCTGCTGCACCCAATGGCCACTAGGGGGCTGCAGAGACTTGAAACTTTAAATGAGCTGCCAGGGTTTAACGTTCTCTAATAATACCCCTGTCCATTGCTTTTGCACCTCATAGACACAAGAGTCTCAATTAATTCTCATGATTTATACA
ATCAAAACCAGGTTTAAAAGACAAAGAAAAGCCAGGCCGGCCTGGGCTCCGGCTTTGTGCTGGCGACTCCCACCCTCCCAGCAGCCCTGCCGTGGAGCAGCCCTTCAGCAGAGCAGCAGCGCCTCGCCGCGGCCACGGCGGGGAAGGACCGAGGCTGGTTGCATGGAAATGGTGGCCGCTCCAGGAGAGCCCAGAGCTAAGCCCAGACATGGGGCAGGGCAAGCTGGGAAACGGGTGCCGCTGCATCTGCACAG
CAACTTTCCAGGCAGGCAGAAACACAGAGCCCTGACTGTTAACAGGAGCAAGGAAGGTTTCCAGTTGGCTGAGGGTCATCTGCAGGTGGCCACAACAAAAGCCCAGAGGAGCTACGAGGAACCACAAGGAGTCGCTGTCTGGGGAGCTGTCCGTGGTCCTGAATCCATCCGGCGGCTCTTCCTCTGCTCAGGGCTAAAGACTCACCTTGGATCCCAGCCACCTTCAACCTGACCCATCTGGCCCACACATCAAACCTTGTCTACTCA
ATTGGGGGTTAGGATTTCAACCTATTAAACTGGGAAGTAGGGCATAAACTTCAAGTCCATAACAGCTTGCTAAGTAGTTCTACCAGATGTCAGTGGCAGCCTGGAAAGGTATCGCCACCTACTGGCATGCACTTGCACTGTGGCTGCAAATGCTGTTTGTTGGATTTGGCAGGCATTACTATAAATCCCCACCCTAGATTCAGAACTTGAAAGCTGAGTTTTCCTGCAGTCCCAGTGTAAGCTGAGTCAAT
GTCCTTGCCCTGGCCTGACCCCTGCATGACACTTGTGAGAAGCTGTCAGCCTGGGCTTAGGGCCAGTGACTGGGGACTCTGCCCTGAAGCAAGGCAGCCTGACCCCGGTGTCACTCCTGTCCCCAGAACTGGTAGGGAGGTTGGCCTTCCTCCCCTCCTGCTGCACTGCTGACCCCTGCTGGCTACCCTCGCACACCCTCCCCACACAGGCATTTCTCCACAAGGATCTGCTGCTTGAATGCTCCCAGCACAGGGGGCTCAGCACCTTGCACAGCCTGCTCCAGTGAGAGACACTTCTGCCTCTCTGAAAAG
CTCTTTTGCCTCAAGACTGGCAATACTTCTACTTTCCTTCCTCCTCCGTCCGGCGTCCTCCTCTTCCCCACGGCAAGTAAATGCTGTACCCCAGCTCCAGTCTGGGCTTGCGCTCAGGGACCAATATTCCAGGACATTTGCAGTCCTACCCTGCCACCTACAGGGAGCTCTGTGGTACTGCAGAGAGGAGCCCCTATTTGACTTCGATTCAGGGCAGCGTCAAGTATCTCACCCTATTCAGAAAGAGAAAGGGTAGCACTCAGAGTGCTTGGCAAGGAGTGGGCAAAGCCCACGGGGAACTGGGGGCTGGTTTC
ATTACCTGGTTCTTCTCAAAATTTAGTTTAAAAAGAAATCTCACTCTGCCACACTAGCATTTGGCTCAAAATTATGAACAAGGGTTTGTCTGCAGGCAGGGGCCTCAACCCTGCCCTCTGTTGGTGAGAGCTAGAACCTCATAAAATAAGCGGGTGTAGTGGCGCATCTCAGCCACAAGATGGCAGCAGTGCTTCGTGCAGGTCCGAGAAGACGCTGAATGCAGAGGGATCTTTTGAGAGTCAATGCTGATGCGCTAGCCTTCAGTAGGGAAAATTTAACTAGGACTGACTAAACCTTAAGGTTAAGGACTAATCT
TCAGTTAGTGAATAATTGTTTAAGAGGTGGGGCTCCTTTCTTTTTCCCTTTGTCAGTCTGGTGGAGTAAGGGGATTGGCACTGAGAATAAGTATTCTCCTAGCACCATCTGCTGGCAGTAGAAAGCCATTCCTGAATCCTGGCCTCAATCCCATTCAGTCTTGGAGTACTGGTTTTTTGGGGGTTGTTTTGACACAGATTCTTGCTCTGTTGCCCAGGCTGGAGTGCAGTGGCATAATCTCGGCTC
AAGAAATAGAAACATATTGTGATGTTATGGTTCTTAGTGCATTCTCTAAATGGAACAAAAACACAGTTTCCCTTGTAATTTTGAATTAGCGGAGAAAGTTGCAGTGCAGTAACTGTAAACCCAAGCAAAACCACTAGAGGGCAGGACAGCAACACAGATTCTTTGGTTCCTTGGGATTTGAGCACCTGTAGACAAGAATCTCTGGAACCTCTGAGCACAAGCAGTATTATGGGGTGTTACCGCAAACGCAGACTACATAACTTTACAAAAATCAATGCAA
CGTGGTTATCAGACTGTCGTGAGAACTTTTGAAACCTACTGTGTACAGGCAAGTCTTGTGTCTTACAGTCAAATTATTCTTTCCACCAGTCTCTATATCCGAATTTGGCTCCCTCTGTCGTCGCGAACGATGATTAATTGATTTCCTCTGACCTCTGTTAACTGGCCACCTCACCCCCTTCCCAGTACGTGTTCGCCATCTGGTGGTAAAGTCATGGAGACACAGGCTGTACTGACCCTAGAGAATGTGGTACCATTTTAGCCAGCCATTTTTGCCCAGAGTAGGACTGTTATGTATTGAAAGCATATCCTCAAACACCTATTTCTCCCAAAAGT
TACACAGCTGTGGAAGCAGAACATGGCAACGTTTAGAAAATTAAGAAAAAAGACACATTCCAAATCATCGCCAACCAGCAGAACATAGCCCTACACAACCCCAAGCAGCAATATTCACGGCGTCCTCTAGGTGGAGCTCTGCAGTGCACAGCCTGGGCAGCTGGAGGCAGCAGCCCTGTATCTCTGGCTTCATCCTGCAGCCAATTAATTCAACCAGTATATGGGGATTATCTCTGTGTCAGACACTGTGGAAAG
ATGTTCTGCAGATCCCCACATGGGAGGAGATTCCCAAGTAGAGGCAGCCAGAATTCTGACTCCCTGGCAGCAGCAGGGCTTTCAGGCACCAGTGTCTGTGTTGTTAGAACTCAGAGGAAGAGGCAGGGGCAGCAGCCGACAGGGGGCAGCATGACCCAAGCAAGGGGCCTGAGGCCTCAGTGGGGGTAGGGCAAGGAGGTACCTCACAGGTGGGTGTGAGGCCCCCTCTGGAGTTTCTGGCCATTCACTTACCCACTCTCTTCTCCCCCTGA
TAATCTCTCAAGTCACTACTGTCATTATATACCTGGTAGCATATCACTAAGCACCCAGGTACCAGAATTCACCGCTGAGTTTTCAGGTTGTTTTCAAAGTCCAGCCTGGTCCCGAGGGCACACTAGAGGGCGCACTAAACCCTCCAAGCTACCGGAAGATCCGGCATCTGGCCTGCAGAGGGTGCACTATCCCCCTCTTAACCACCGAAAGTGGGGTTGGGGGGGAATTACTTCTCTTCCTTGTTTTGTATACATTGTGTTAGAGTTTTATAAAAGGAAGACAATTACAGAGAA
GCCTCATCTTGTTCCCTGAGGTTCTAGACCTCTAGGGTGTTGTCCGGAAAGAACAGGGCCATGTGGAAGTCAGCAAAGAGAGAGGCCGATTGAACAGCAGGCTCTTCTCAGGCATCGCCAAGTGACTGATTAGGATTGGCCACCAGGGGGTGCCATGGAGCCACAGTCTATGAAGGGACAGAAGAGGCCTTTTGGGGGACCCTGGAGGTTGAAGGTGGGGATGCCCAGCTGAGGTCTTGGACATGACCACCCCACCAACCAAGCCCAAGGAGGTCTCTGGTCGGTCC
GGGGTGGAGGGAAGGTCCTTGAATGCCTGTGGAGTTTGGATGTTCTCTGTGGAGAGGGAATAAAACCATTGCCTGTTCCCTGGAGGGAATTGGATGCTGAAGCTTCTACCTTTAACAGGGGCATGGGTGCAGTTCCAGCCTCTGCCAGCAGGCTGGGCCCTGTGCCCACTTTTGAAAGACCTTCAGGGCTGTGGGGCATGAGATGAGAGAGGGAGGGAAGATAATCTGGCTCACTGCCGGGCACTTTATGTGACTTACCTCCTTAATTCCCCCGGGCACAGCCCTGAGAGG
GAAGAACGTAATGAAAATCAAAAGGCAGGAAAGCGGTACTAAAAGCCCTGCAGGGACCAGAATCAGATGTACCATAAGCGACAGGCCAAGGGATGCCCAGTTGTTTTTCAGTATGCTTGCTTTATCAACTTCTGACCACCAGGTGGAAGCAAGAAACAGCATGGATGGCATACTGACATCGGACAGCATCGTACTGCAGCAATGCAGCCTTGTTCTAGGAATGTCTCATTTTGACCTTAAATCCAGTGTGAGAGCTTCACTGCGTCTGAAACCACTATGAGACAGAAGATGATTAAAATGATCCTTGTCCCCA
CATCCTGCAACCACGGTTAAAAATCACTACTATTCACTTCTTACCATTTGATCTGTTGACAGTTTCAGCCATCAGTCACTGCCGGCTCCCACTTCATTTAGTTACCATGTCCCTCACTAACACAAGATCGCCGTCTAGGGGCCAATCGTAGAACTACAGGCTACACAGAGGAGAAGGGAGCCAGGCCACCTTTCCCATGCATCCCACTCCTTGAACAGAAAGAGCAACTAAAAAGGGAGGCAGGAGTTCTAAGCACCATCTTTT
CATAATTCCAATGACTGCTGCGAGTGGGAAGCACAGTGATTTTGTGTTAGATCTCTAAGAGCTTACAAGATGGAAGCTTGTGGTGTAAGCATTTAGTGGTGCAATACTGTCATCTCGTGGTCAGTATGCAGTATTTCAGATTTAGTTGGAGAAAATGTCTGAAAATCGTTAACGATATTTCCAGTCTCCTTTCACATACTTACTCCCCAGAGAGTCTGATTTGTACACATAGACAT
CTTGACAATTGGTACAAGACATATCACATTATCTATAAGAATACCTGAGAAAAGATAAGCTGCCCAGACAGCTGAAGAAAATGTGCTCCTTACACAGCTTTATGTGCAAACTACAGGGTCTCCACAAGAGGGCGATCATTAGGAAATGCAGCGATATTTTCCCGCATGTCAGTGAAAAACAGTATGCAGACACCTCAATTCTATAGAATCAGACTCCCCCGCTCCCCTGCCCTGCCCCGCTTACTAAT
GTCCACTCAATCATATGCTGAGACCCTCTGCCACACTTGCAAACACAGACACACACTTCTCCACCCCTGGACACGTCCTGCGCGGGAGCTCCGAGATGCGTGAGCGCCTGTAACCAGGGATGCTGCCGCCCCCTCCTGGAAAGATTGGGAAAGTACAGCCAGAGTCTTTCTGGGAAACCACTCCAATGCTAACCTCAGGCTAATCCTAACTCCCCTTCCTTGCAGACAGCTGTCCCTGCCCAGGCAGGGTCTTCAGATCATTTCTGATATTTGG
AAGGCAGGAGGATCCCTTGAGGCCAGGAGTTCAAGACCGGCCTGGGCAATACAGCAAGATCCCATCTACACAAAATATTTAAAAATTAGCTGGGAGTGTTGGCACACCCCATGCATTCTTGTCTGCATGCAGTGCAATGTACAGGCCGGCAGGTGGCACAATTGACCACTTGCTGGTCTCCCGTTTTGGCGATGCCATCTTAGGGCATATCCTCTGCGGGTGGGGCCTGGCATTGGCACCCCAACCTCTGCCTCTGGAGTCAGCCTCAGCCTCCAAGGC
TAGCCAGGCCAAAGAAACTCATGAAATATCTTACAAATATTATTTTCTCTATTTGTAGAACTCAATGGTACTACCTACTTGCATATATTTTGGGGGAAGAATGCCCTCTTGTGGCAGCTTGGGGTAGAACACGAAATATGGAGCAATTTTTGGCAGCATTCAAAGAGCAGTCAGTATCATTTTTAATAAGATCTCCTGTAAGTCTTTGAAACTAACATAAGAA
CCCCCAGAATAGTAGAAGATAAAATAATTTCAGCAATATTCTAATTTAGCCTTATGTGCCTGGCTACATTTTGTGGCGCTCAGAAATTCTGTAACATAAGGAGCAGAATGTGATTCCACTAGGGGACAGCAGAGGCCAAACCTTAGCATTGCACACTCACTGGCAGCAGCTTAGATCTTAGAAAAGAGGAAGATGGCCACTAGTTAAAATCTGTAATAACTTCTGAAGAGTTCATGGCTGGTTGTGG
GAGTGCTAAGACCTGGATTCCAGTACCGCCTTTTAAAACACCGTTATCTTGGGGAAGTCACTTTACCTCTTCAGCCCTTGGGTTTCTGGTCAATAAAATGCGATGTTCGGACGCATGCCTGAAGTGGGCTTGTCTCACCACTAGGGGGAAGGCAAATACAACTCTTGGGTGCTTCTGTAGCTCACACGAGGGTAAATAACGAAAAGTTTTAATATAAACTTAAAAATTAAAAAACAAAAATAAGTAAAATAAA
TAGGCATGTCCAGGCCCTTTCTGCCCCTCCCTAAAGGCACCCCTGTCCTTTCTGTCCCCTCCACACTGAGCCAAGCCAGCCTCCACTCTTGCCCCAGGCCTGCCCTCTGCTGGGAGCCGGGACACTGAGCTCCTGCCACATGAGCAGGTTGACCTGCAGGGGGCCTCCAAGCAGGTGCCAAGGCAGAATCGGATGTGACCAGGAGAACACCCTTGAAGGATAAAGCGAATGTGCGACCACCATGCAGGTCTGGCCCATGGAAGGGAGG
AGAAAGAAACACTGCTGGGCCAGTGTCTGAGGTCCCCTCCTCACTTCCAGACCTGGCAATATCCCTTTAGGCAGTGCAGAGATGGTGGGGGGTTGGAGGAGTGGGGAAAGGGAAGTTTGTTACCTGGCTCCCACTGCCCTCTGGTGGCCAAGCATCAGAACTACATGGCCTAACCAAACAGGATGGAAATGTGAGAGGGTCCCTCCCTTGTGGAAGGGGTGGATGATGCTTTCTGCCCACCCTATTTAATTAAGATGGAAAAGGGGGCTATAGATACTGGCTGGCATCTGTTAATTCATTCAGCATTCA
ACATCTCTCACTCCCCTGTCCTGGGTCAGCCGCTGCTGGCGGGATCAGGTGGTGGAAGGGTTCAAATTTCCCTTGGGTGTTAAAATGCAAAGTGACCCTAACCAGCCAGGAAAAGAGCAGGTGTCCTCTTTCATCCAGCTGGGGTCACTGTCCCCTAAGGGGCCCCAGGCTGGTCCTTCCTGTCTCACTGAGGTCTCAGACCTCATGCTCATTGGGACTTGGCTGAACTCCAGGCCGTCAGCCCAACAGCGCTAAAGCTACAGCCAAGCCGCAGAGAGCCGTGGC
AAAAGAGTGGCTGGGTTACCACCCTCAAGAAATGCTGATCCCTCAAATCTAGACCTGCCAAGGGGCCAGGAGAGAAGGGAAAGCAGCAGCTCCCTTGAATTTTTAAAGTGCAATGTCCCCACCTACTGGTGAAGATGACCCAGTTAACATCCCTACAGCTGTCAATGTCTTCCTAGGACATTGACTTCTTCTAGTAGAATCAGTGTGCTTCAGCTCAGTTTTACACCAGAAGATAAACAAAATATAAATCCAAGATTTTTGCAGTGCA
GGCATTTGGGAACTCCCAGAGCTCCCGGGCACAGTTTGGTGTTTCCATCCCATAGGCTGGGAGGGTTGGGGTGAGCCCAGGCCCGCTGCATCCCTGATGTTGAGCGCTGCTGCCACCTTCTGGGCAGGGCCGGTATTGCCTTGCCTTGCCTTGTACCTGTGTGGATGGTTGGCACGAAGACAGTCACCACCTGTCCTCCAGAACCTCTGGGGCTGGTAGGAAAGGCGCAGTGACAGTGACAGGACAACG
TCCACCCGCTGGTATCTCTTTGAGCCCATTCCCATCTGCTCAGGCAGCTGCTGGGTCTCCCTGAGGCTGCTCTGTGAAATGCCCTTTAGCCACTAGGTGCCTGGCAGCCTGACCAGGGACCACTGGAGGGAGCTGTAGGACAGGCTGAGCATGAAAGCTGCTTCCCACCCCACAGACCATCAGCTCCCAATCACCAAGGGATCTTTCCCATGGCCCTGGGGTCTCTCACTTCCACCTCTCTATGCCCTGGGC
CTCCTGACTAGCTGAGACTACAGGCCCATGCCAGGGTGCCAGGACATTTTGGAAGTTTTGATCTAAAAGGCAAACCTAGCACTCTAAAGTTCAGACTTGGAACAGGACAGGTGCAGGTCACAAAAGGGCCAAAAGAGGCCGCTGTGGAGCTGTTCCTATGGCTGTTCTTCCCAGGGGAAAGTTGCACTAGCTTCTCTTTACTCTGCTTTTGTTTTAGACCTTGGCAGGAAGGTGGTCCCCGGCAGAATAATCTGTG
TCCCACTTGCATCTTTGAAGCATCACTGCCTCCTGCCTCAGTTTAACAATTGGTTTTGTCCTTCCCTTTGAAAATGAACTGCACTACCTTTCCTCCCAAGCTAATGTAACCATGCCACTAGAGGGCACCTCCTGCCTTCTCAGTCAGTCGCAGCTTCCTCTAATTTGGAAATGATCTTTCAGCTGAGATGGGTGGTACGTTGGGGTTCGATGTCTTTAGGATTCCTCAGCTTGATGGATGTGGTAAGTTTTGTC
TATAAGCTGCCAGCTTTGCCCCACTTCACACTGCAAACACAGCAATTGACAGAGATCCTTCCCCATCCTCCTCTGTGGCTTGTACAGGTGTAATTTTGGGAACGCTGGAGGATGTTGGCTGTAATTCCCACAGAATCCAGTAGGTGGCACTAGAAACCAGATTAAGGCCTTTGTTTTGCTATTACACATGGTCCCAGTTTCCCTAAAGGCAACCAAGACAGGATGAAAGTACAATCGCAGAGGGAATACATTTTTTTCTTTCTTTCTT
GGTTTTTGATTTCTAATCTGGCACAGATGCTCCATCCCGTGCCTTCTCCAGGGATGTTTTCTGAGATCACCCAGGTTTTACCAGGTTTTATGGGGCGAGAACCTGTCCTCACTTAAAAAGTAAGGAAGTTATGCCCCCTGCAGGACAAATCGGTAACTGCAGGCTCGGTGATCTGCGAGGACAGTGTTCTGTGCCTTTTGGAGCACTATATTGTTTCTCTCCACAATGTGGCGCTGCTGTTCTAAGTGTCATTTTAGGGCCAGTTTAGGGTAGGAAAGAGGGTGACAGCAAGAATTAGAAGGTGTAGGGGAGGGCGCCAGGGAAGTAGGGAAAGGAGATGTTAGGAAGAAAGCTGGT
AGCTCTTGGGGAAGCCTCCGAGGACATCTGGTCTATGCAGAGATCCTACCTAAATCAGTACCTAATGGTTAACAAATGCGATGCTGCTGGGCCACCTGGACAATATTGCCCCTTGTTCAATCTTCTACTGCCCTCTGCAGGTTCCAGGCGATACCGCAGGCAGTGTTGACTGCATTCCTTGTGCAACACCAAAAAAGACCAAGACATCTCACTGTATAGACTGGAAGCACTTTAAGACAACAGGGCAAGGCAAGGTGTCTCAGACGGACGATGCCTCT
TAGTAGGCAGTAGCAGACCTGCTGAGTGAAAGGGCCACACTTTTAACAAATAAACAATCCCCTGCTTCTCCAATACCTGCTTTCTCCCTAGTTCTCCCCAAAAGGGTGCATCTCTGGTCACCAGCAGGTCTGCCCTGTGCCACCACGAGAGGGCAGCAGTCACCCAGTGTACCCTGCTGCTGCCCTGTGAATCCTAGGACTGGGCCAGCTGTGGAGAAGCAGCCTGCTGACAGCCACAGCCTGCAGCATGGGCCGCCCTCACAGTTCTGCCTGGGCTCACT
AGGTAATGGCCACACAGGACTAGCCTTCGGCTTGGTCATCTTTTCTACCAGTCACCAATCCAGGGCACCGAGAAAGTCCAGCAGCGCCTGAGCCTGCTGCACTTGCAGTAGCAGGGACTGGCCGGGAGATGGCAGCCCTGTCCCAGGTCGGGTGGTGCCTCAGCCGCAGTTCCTGTCACGGCCATCGGGAGGCAGTGCAGGAACACTCACTGATGTGTAGCAACTCAGCCTAAAAAGCAGTTTTTATTATAATACATTGCTGCTGTGATAAGCACTCAGCAAATATTTGTTTGAGTGAGTTGACTCTAT
TCCTATTGGCTGAAAGCTGGGGAGGCTGCCATAAGGCTTTCTGGAAATATTTAAAATGGACAATTTACTGGGAAAGGGTGTGTTCTTGCTTTGTAGCTAATGCTGTGGGACCCTCTGGTGGCCACAGTGGGAATAGCTTGACAGTGGGGTTTACTTTCTCTTGAGTGGCCCAGGCAGGAAATCCTTGGCTGGAAACCAGAGGATTGAATATGGGGCTGGAAAGATTACCTAGTTGGCTTGAGATGGAGGCTGTGAT
TGCTTCAGCAGCAGTGATTCCAGACCCCAACTCTGCTCTTCTCTGGAAGCAGGTATCTGCACGCTCCCACAGCAGGGGCTGATGACCTCAGGGGCTGATCTGTGCAAGCACAGCTCTATGCTGCCCTCTGGTGGATGTATTTTGGGCTGCCCCTTCCCTGCCATGGACTTGCTGCTGTGCTGACATTAAGGTGCAAAGATAAACTATATGAAGAGCACCTATGAGGAGGTTCTTTGGAGATTACAGGGTAATGAGGGAGGAACGCACTCCACCAATTGTTGT
GATTTAGTTGTAGAAATCTCTTGGTATTTCCAAATCCACCTGGGAGTAAGAAGTGAAATTCAGCAACGCTCCAGCATTCTGGCACAAATCCTTCCTTCTCCTCCCCTGGGTACCTTTGCTGGTTGTCCAGGAGATGGCACTGTTGCTTCAAGGGAATGGCTTCCACGAGGCCCAGGAAGAGAGCCTGGGGGCAAAGGGGTTGAGGGTTGGGGATAATATACGGCAGTCAGAAGTTAA
AATGGAACTCTAATGGGGTGGATCTGATGCCCACCTAACAAAGGAACTGGCACAAAAATAAGCCTCGCGTCCAGACCACTGAAGGAAAGAGAACAAGTTCAGAAGATTTTTCTGCTCTCACTCCACCCCCTGGTGGTGAGTTCAGGAACCAGCATTGCTCAGCCTTTCCTTTAAGCTAAAACTGGAATAAAAGCCGGCTTTGAGACCACAGACTCACAGACCCAAGAGTTTCAGCTTTCTTCCTCTCAAGGCCCCTTGCCAAGACTTT
TCTGGAAGTTATTTTACTGATCCAGCACTTCATTTCCAGGAGAGCAGCCTGAGGATCGGGAGGGGATAATTTGCTGGGCATTGAGGAAGAGCAGGCCGACTTCCTTAGGTCCATGGGACCCGACTGCCCTCTAGCGTTAGAGGAATCCTGGGGCCAGATGGAATAAAGAGCAAGTTGGTTTTCTTAGGTTATGGTGACTCCTCCTGCCTTCAGTATGGGATCATAGCTGCCTAGTTTGGTGTTTTCCTATTGGCCAAAGGGTTTCTCCTAGGGATTAGGGTAAAATAGGCTGTAAAGGGTGG
TAGTAACCCTATTGGAATTGGGGAGTTGACTGAGACTGGTTGTGATAACTACTGGAAACTTAAAACCTATTTGAACCCAAGGAAGTGACTTGGCCTTTCCAAATGCTATTCCTGCAATGTAGACGCCATCCTGCAGGTGGCGATAGTGTGCATTGACTATCCATTCTAATCAATGAGCGTGGAGGACACACCCTAAGGTTTTTCGCCAGCTCATTTCATGTGTGCCATAAATTTTTATGAATTCCAACTCTGAAAAGACTTGTA
GAAGGCAACTAAGGCCAGAGCCCCTCGCCACAGCGGCCGTCCCGCATCTGGGCCTCCTGCGTCCTGCATCCCAGGCCTGGGGCGCAGCTGCACCAGGCGGAGGTGGCTGTGAGCACACAACGCCATCTGGTGGGAAGATGGCAGATCACAGCGAAGGAAGCCAGCTCAGCCCCACTGCAGCAGGGCAGGGGGGCTCTAGGTGCTCCCCCAGGCTCCTGGCAGTGAGTCCAGGCAGCAAGCGGCCAGGGCAACCAG
TTTAGTCACTTCAAAGTTGAAAGTTTTCTTTGAATAAATATTTAAATTCAGAGTTCTTTTTCTTCCTAAGAGCAGTGGCCTGCCATTGAAGAAATATCTTGTTCTGGTGCTGACCTCTAGCGGTCATTGGCCTTCCCCGAGGTATCTGATCCTGCTTGGTCTTTGGCTGATAGAAATTTGCACTCACCACTGTAATGTTGTGCCTTGGCATCCAGTCTCTAAAATATAAATACCTTGTATTTATCTTAC
TCTACTGACGTAAAAGATTAAAATTGCTTTTCTGGGTCAGGCCTTTGCAGGAGCAGAGCTTGTGAGAATTGGAAAGGCTGTTAAGCGCCAGGAAAAATATTCTGCAGAGAAGCAGCGTCACCTGCTGGGATGCAGTGGTGTTGCATGTGATAAGTGAAATGACGAATCGTCAGCCTGGGTTTCTACTGAATATGAAATCAGGAACATTAATCTTAATCAAAAGCTGAGTTTTCAAGACCACCAAACTGCGGAAAGATTTCTCC
AGGTTTACAGCTCAGTGCCAATCACTGGGCTGGCTATCCATTAGGCAGGTACTGGATAATGGCTAAAATTCCAGTACTGAACGCACATTATGGCAACAAAAGAGCCTGTTGTACTATTCACTGCCAGCAGATGGCAGGCCTTCATCAGAAGTCCCTTCTATGGCATTTCCTTATTTATCCCTTTCATCCTTCCAACCTTTCCAACGTTCCTTATTTCACTGTACTATTAAAAATAATTTAAACTTCTCTCT
CCAAAGTGAAACATCTGGTACCAGGCAGTATACAAAAATAATATTTTATCTTGCTGGTATTTTTAATGGCAAACGTAGGCATTATTTTGAATTGCTCTACCTCACTGCCACCTGCTGGTCATGGTGCAGTATAACTAACGTTCTGGTGGCCATACTGGTCAGCATCTGAATGAGCGCCTCCTCGAGGTTGCAGAAAGAGGCCCCAATTTCTTCCTATTAAGTAAATACATTGCCTTTTAACTTACATCCAGAGGCAGGTCCAAGTTTTTGTGGGAACTGTAGCATATTCCATTTTAG
ACCCAGGAGACACTTTATCAGTGTCAACGTTGCCAGAAAGCCTTTCGGTGCCACTCGAGCCTCAGCCGCCATCAGCGTGTACACAACAAGCAGCAATACTGCCTGTAGCCATTGGGTGGCAGCAGAGTCCCAGAATATGAGACCGTTACTCGGATGTTGAAAGTTGGAAACTATCCCATTGCAAGTTTCTCTCCAAATAAATGCATCTAAAGATTGATTAGAAAGTTTGTGCGCATGTTT
AAGATCACACAGATGAGCCCAGATACCACCCCAGGTCTTTGCAACACATCGCTGTATAAATAATTACGCCATTATACTAGAGCATCAAAGCGAGTTCAGCAAATAGTAAAGGAAGGAGCCGGGGTTCTGAGGCACTACATGTTAGGGCCACCAGGGGACGCTGTTTCTCTATACTTGGACCAGGAACGCAGCCACTCCCCTGCAGACCTCAGGAATGCAGCCTGAGTGTGGCCTTGGGAACACAAGGGAGTCCCACAAATTCACACCCAGTAGGGCCCACCCCACCTTGCT
CTGGGGGATAGGACCAGTGCAGGAGTGTGAAGGGGAAACAATTGGGAGGAGGGTGGGTGAACGTGGGGAGAGCAGAGGCCGGAGGGACAGGAGAGCCCAGGAGAGAAGGAAGGCGTCACCTGGTGGCCAGGCCTGGAACTGCAAGTATCTCTTCTGTGAGGCCTCCTGCCCTGTGCAGCAGGACTAGGTGAGGGATTGAAAGTGCCCTGACCTCTCAACCCAGCACACATCAGGGAGAGTTAATCCAGGTTTG
ATATTATGAAAATGTGAACACATTTTAAGGAAAAAGAAAAAAAAAAACTAAACCAAAAACCAACAACGAAGGAACAAAAACTTTGATCTGTTCAAAGCGAATACAAGCCTGCCACCTGGAGGAAGGACTGCACCCCTTCAGGTACTAAGTGCTGATTCACTATGAAACCTATTAACCAAAGTCAGAAACATGGCATTGCAACGCGATCGTTCGTCTACGCTTCTCCGCACGTAAAGTTGTGTTACGAATT
AGCAAGGGAACCACTAGCTCAATGGGTGTGACCAGATAATTCACTGGAAAGAACATGGACACCAAGGCTTACTGAGCTGAGCTGGAGAAATACAGCAGTTACATGAGGCAGTACACGTCCACACCACACAGTGGCGCACTTGCAGAGTGCAAGGAAACGTTAGACCCAGAGGCGCCTGCCTGTACTCAGCCCCAGCCTAGGTGTACATGGAAAATGTGGGCAATAAAGCTGGGCTTATTTCAGCCTATTTTA
AAGAAATCAGGTCCTCTTTTTAAAGATTCAGATTATTCCAGTTCTAGGATTGTCACTATGTTCATCTGTACATCCTCTCCTCTGCTAAATTAGGCCCAAAAAAAGCCGGCACTGTCGACTTAGCCACCAGATGGCAGCATAAAATCACCAAAGAAGCACTGAGCCTGTCTGCAGGAAAGGAGCCAAAGTTGTATACAGGGCAGGACCAGAATCTGATATAAAGGGGGGAAAGTCTGATTCATACAAGGTCA
AAATTTAAACAATATATACACATTAAAAATATTTCCAAGCATGCGTAAGAACTCATTTTCCAAAGTGGTCATTTTTCTTGGAGATGAGAGAGACCAGTCTTCAAACAAACTGTAGGGGGAGCTCCAAACCACAGATTCACCTTCATGTTACTGGTTTTACAGTAGCCTTCTTAAGAACAACTTCACTGGGTAATTCCAACTCCAGCTGAAAAGGAACATATATGCATGCATTCATAATGCACAAACTTAAAAGA
ACAATAAAACATTTATGCTCAAGGGGAAGCCACAGCCTGCTGATATGGCGTGGAGACCCTAATAGTGGGAGGAATGCAAGGGTTCCCGGTGCTAGAGAGAGAAGGGAGAAAGCTTTCAGCTGTGCATAGGGAACTGACCAGAAGGGGGTGCTGCTGTCTCCCATCAAGCATCCCAAACAACTCCACTGCTTAAGACCTCTCTGGCCTACACATGAGGTCCCTCTCTCCTCATTCAAATTAATTGTCTTGGCAGCCAGCTTCTGGCCTAAAATGCCACCA
AAAGGTTAGAATGTTTCTTTATTTCTACTGCACAACATCTGTGGATACTTTTTTGTGCACGCCCTCACCCTGACAGGCTCAGCTGTGAAGGGTTCATGCCAGCAAGCCCCCTGCTGGCCGTCCAGGACAGCCCAGGGCTCTGGCTTCTCAGCAGCACCTCCCACTGGCCAGGCCCAGGCCAGGCTGGACAAGCTGAGGCCAGCTTAGGTAGCAGGCATGGAGGCCTTTGCCCAGCCTGGTAAGTGATGCAGAGCAGTGCTTTTCAGGGGCTGGCACTGTAGGGTCCA
TTCGTCCATCTGTCCATCCTTCCATCCATCTATCCACCCACCCATATCTATCTGAGCTGTCTATGGTAGAAAAAAAGCAACTTGGGCGGAGGCTAGAGAAGACAAGCATGGTGTGAGACTGCCCTCTAGAGATTGCTACAGGAAAGTGCAGGTGGGGAGCTCCCTCTTTCAGGATAAGATCAACCCCACCACTCGTTCACTCATTCACATTTATTGAGCGAGTACCTACCTATACCCGGCACCGTGTACTTACCTGTTCTGG
TTTAATAGTCTAAATTAAATTGATAATGCAACCTAGAATAATTCAAACTAAAACAATCAGGTCACAGGTTCCTTGTGTCATTTAAAGCATGCACCCTCTGCTGTATGGATTTGGAACTATCCACAGACAAAACATATTTAAACAGCGCCCCCCTGTGTGATCTACTTCAGCAACCACTTTAGGAGTCATAGAGAAAGGGCAATTCCCGTTGCCATAGAGGTTGTTTGTTAAACAATAAATATACTTTAATTTTAAAAGCAATGCAATT
TGCTCCCATGGCCATATCTGTAGAAGGAGGCTCTTCAGTCTTCTGAACATGTCAAGATTCGGAAATTCTGCCCCCAGCCACCTTTTTGAAGAAAATGGGAAAAGCGGCGCCCTCTAGCGCCAGCTGCTCAATTTGTTTTCCCTCTTTTTCAGAAGAGATATTTTTTCTTCTTTTATGGTGCCCCCAAGTGGTTGTTTCTGTGTATTGCAGCCGCAGTCTCACTGGGATGCTTTCCGCTGTGTAGCTGGAGGGGCTGGGGCAGCCTGGTGGTCAGCACTCACATCACAAGAAAGGAAAGCGAAGCCAGGAGGAGAAGGGCCTTGGCA
TCAGAAACACACCCTTTGGCTGAAAAATAGCATTAAGCAATCGGTGAAATTCCCCATTCCTCCTTTCCCCGCTGGAGCCCTGGATAGAGGGCTCTCTGGCCTGGGAGGAGGACGCTGTCCTTGTTTCAAAAGCAGAGGGAGCTCCAAGATCAAGGCTGAGTTTCCCTAAGTCATGGTCTCCCAGCCCCCTCTGTTTAGATCAGGGAATTTCAGACATGCACACTCGGGTAGGGAATCTTATGAACAGAACCAGGACAGGGAGGCTGGCCGGAGGTTCCTGCAGAGGGAGCGTCAAGGCCCTGTGCTGCTGTCCCTGGGGGCCAGAGGGGTTGC
CAAAAATGAAGACTTCTTCAGTACATCTGTGATAATTATTTCCAAACTTCATCCTGAGAAAAGAAAACGAAGTGGGATCCCTTTCCCTTAGACTTCAGAGCTGTTTTCACCAGCTGGCTGTGCTGATCGTGCCATCTAGTGGTAGGAGTGCAGCATGACTCCAAAAGGAAACAAGCTTGCATTTCTTTCTGAATATCTGTATTATCTTATTTAATCCTCAAAAAACCTTGGCAAAGTATGTCTCATTA
AAGCCCCGGGATCTGTTTGGTAGCAGGAGAAATGAAGGAAGATGAAAAAGCAGGCAGGGAAGGGGGTAGTAAAGGACTGAGAGAGGAGGGAGGTGGCTGGAGAAGGAAAAGGAACATTGCTCGATGCTCCCATCTGGTGGCGGCCTCAGGAACCCACGGGAACCTGGAAGGAGGCTCTTTGTGAGACCTGGGCAAAGGATGGGGCAGCTCGTCGATGATTTTTTTGTGTTTCCAGGCTTCCTGTGTGATCCTGGCCCTCCGGCCGCT
TGACCACCTCCTCTTCTGGGTTTCCACGTGAGACCCCACCCTGGTTCTTCAGTTTTTCCTGGGATCTCGTCTCTCTGAGACCAAGAAGCAGTCTTAGCTTTGAGATATTGAGTTGGATGGTCCTTGAATGCCCCCTTGTGGACAGCTGGCTTTCTTTCACTCTTTCAGCTGAAGAGGAAAACTGGCTGTGTGTGTGTGTGTGTGTGTGTGTGTGTGTGTGTGTGTGTGTGTGTCTCGGGGTGGGGAAGAAGGTGGGGGAGGCCTCCATGTTTGCAGACAAAACAGGA
ATTGGACCTATAAGAGGAGATTTAAAACAATAAAGCTCTTTAAGGAAAATAAGAGGAAATGTTTTTAACTACTTCACCAAAGGCAAAAAGGCTTTTCCCGGGAAAATTGTGCAACAGCGTCCCCTAGTGTCCATGGGATAATTCGACAGGAGGCTGGAGCAAGTAACAGGCAAAGGAAGTCTGTTTTTCTTATTCAGCAAGGGTGAAATCGATTTGCACATTTCCAAATGACTGAGGTACACTCTCTTTCTTATACTTCTCTTT
AGCTCTGCATGGCAGCAATGGGCATGTTAATTATATTTGAAAATTGCCGTTTGTTTGTAGACAAGGAGTCCATGAGGAGAGAAAATCAAGTGAATGTTCTTGAACTGTACTGCAGTGATGGGGAATGTCCACAAGGTGGCGCAAAGACTTTGTTTAACTGCTGGATTCCTAGCTAGCACCTGGAATACTTGAAGCCCCTTTCACCTTCTCCCTCTTTGCAAACTATGGCTCAGCTGCATCTGTGCCCTCAGTTCTGGTCCC
AATCTCCACTTACCGGAGAAAGAGATGCCACTTGTATGAGGGGTTTTCACTATTGGAAATGCACATCTCTTTTGCTTTCCTAGGGGCAGGCTCTTTGGGGGGATTTTCCTAAGCTGGACTGCAGGCTGGCTTCCCAGCAGAGGGCGCACTGCCCCAGTGCCATGGCCCAGAGCAGTTTCCTCCTCTTTTGGGTGGACTTCCCTCCCCACTAGGCTGGTTAGGGCTGAGAAGGAATCCAGGAGAAATGAGCTTTCAGCAAAGGAGGACATGAAG
AAATTATTTATGTCTGAAACAGGTTAAAATATCTTTCTAGACATCATCTTGAATTTAACCACAACTGTACTTGTATCCCCAAAGCAAAACTCTGGAATTCCACTGAATGGTGGCATCATCTGGTGGACATAAATGATACTGCAACTCCCCTACAGTTTCTGTCATCCCTCTGTGAGAAATATTAATTTCTTAATTGTGCTAAATTACTCAGAAATTATCGTAAACCACAGAAGTTTCTTCTATTAAGCATCTTCAA
GCCTTAGGGTGCTCCTGCTGAACACAAACAATTACCCAAAACATCGACCTCAGAGAAAGAAGCCTGCTCCATAATCAAGTGTAACTCAGGAGAACATCAACTAACCACAAAATGGCCCAACAGCTCCCTCTCCTGGGTCATGTGAGCAATTGCTGCTTCTTTACCAACTATAACTTTAGCTGAAGATATTTCATCACAGAATTAATTACTCCTGCTGCCTGACAGCCTCCCACCCAGAAAAAAACCCTGTTTTCTTAAACCC
TCTGGAAATAGTCAAACTTATTGGCAAGGAAGACGGGGTGTCCTGATAACTGATTATCTGTTTTCTACCAGGACAGCGTTTGCTTCTTCAGGTGATAATGGTGGCTGTTAATCCAAAAGTGAACAGCAGAGGGCAGTTTGTGCCCAAAAATGACATCACTCTTGCTGTCTCCAGCAAGCTCTGTGAATATGGGGCCAGGGATTATAATAAAATTCATGTAGAGTCCACTAATACTGCAATCCACGG
TGAGAGCTGGGTGCAGAGTGTGCTCCATTTGGTTATGGACACATAACTCCTGGGCCAGAGGCTAAAACCCCGGGACCCCTGCTGTCCTTCCCGCAGCTTCTTCTCGGAGTCTCAGGGCAAACCCTTTCGAGCAGCGCCTCCCAGTGGCCAGAAGGTGAAATGACGGCAGTGGTGCCGCCTGGTAAATGAATTGGTTCTGTGACCCGGGAAGCTGTGCTTGGCTCTGATTTCTTTTCTGGAGGCTCGGAAACACTTCCTATCTTCTTC
AGGGCTTGCCTTCAGCTGGGGCAGGGAGTAGCATCCTTACAAAAATCCCCTGCTTCTGAACTGAGCCATGAAGCTTGATTCACTGACAAAAATCTCATCCTCTTCTCAGGTATTTATCACGGTCTGTGCACCACCTAGAGGCCGCTGTCTTAAACTCTTTCCAGTAAGCAACCTGTCTCCTTCCCTCACCAACAGAAAGACCCCAGAAATGCTGTGTTTCCTGAGTAGACTCCACTGTGCTTCTACTTTCTCAAAGTTGGCTTTCTGTGA
CAGGGCAGACCCGTCCCCGGCCTGTCTCTCCCAAGCTTACTGTTCATATATGCTGCTTCATCTGTCTAGGAATATCAGAACGCAGTTCTGTAAATGTTCAACTCTTCAGTGCAATGACCCCATTAGCCACTAGGTGGAGTCAGCTTCTTTTTTCTAGCAAGGTAGACCAGCCCTGGGACTTTACTGTTTGATTTAATGGGAAGAGAACAGGGTGACTTCACGAGCCCCTGTATATGCTATTTCAGTTAACCCTCAGGAC
GACAAGGAAAATGAAGCTGTTGGGGGGAAAAATGAGTTGCGGGTCACATAGCTATTCTTCAGCCTAGCTGGAACCCCATCAAGGTCCAGTGCCAGAAATACATACTCCTTTTCCTCAGAAAAGGGGCTGCTCCCCCTGCTGGTTTGGAACAAGGATGGCTTGGCCCCTAGAATTCTTACCAACTACACAGTGAGGTGAACTGGGTAGATTTTGGATGTTGATCTGTAGATTATTAACAACAGAAGCAGACACAGATATAC
TAAATAGGAAGTTCTGCATTTTACTTTCCCCAACAAGGAAGCAAATATTTTCTTATTGTCTTATTCTGTGGCTGTATTAAAGAAAAAAATCAGCATTTCCAGAGCTCTATGCTAACAGGCCACTGGGTGGCAGTCCTGAGCTGTAATGCAGAAGAGAAGAGTCAGGAAAAACCTGTAAACCAGAGCGGGAGATATAATAATGTTCAGGAGATAACAACGTCATCAAAGATCAACTACTTTCCACCAATAGAGC
TAGCCTCAGGTTGACTTCAGAGAGAGTGGGACTTACTGGACAGAAATGTAGTGGGAGGAGCGCCTATCAAGATTCAAAACTGCCTTCCAGCCATCCTTTTGATCATCCTTTCCACCTTCAAGTTGCTTAGTTCCCCTAAGAGTCAGTAGAGGTCACTACAGCTCCACAGGTTCAGCTCCAGTATGAAGCAAAGGCACACTTTTTTTTTTTTTTTTTTTAAGGCGTTGAGGGTCAGATCTGTCTAGCTTACCAAAGATTTGAACTGCTAGGCACTTCCTTGATGTTT
TCCAATGTATTCTCAAATTATTCCTCTTTACAGAACCGAAGTGCAGCTCCCCACTTCAGGTAATGTGATTCTACCCTTTGCCTGAGAAACATATCCATCCTAATTGCCATGTGCTCAGCTGGACCACTAGAGGGAGCCATCCTGTAACGGGTGAGGTCAACCTAACAAATGGTATCAGTCGAGTATTGATCGGAGGCCAACGCAAGAAGTTACCAGTAGCCTATTTCAGATTTATTAAAAAACACATAGGTAACGAGTCAGAGCTTTGGCTAGGAATGATTTGGAAAAGAACTGAAGGCATAATTCCACAGGACATTCACAGTTGTGTGCTAGAGACAGAGAGGAGCAGGAAAGTGTTTTAGAAGCATTTGCGGTGGACAATGGAAGGCCCGGCTTCATCGTATTCCTGTTTGCTGATCCAC
GTAAGAAGAATGCGTGTTGGAGTTGATGATCTCCATGCTCTTTGAGCCATACATTTTAGACACTAAAATTCTCACATCTGTTTGTCTCACAAATCCTTTGCCAGTGAGCTGTTGCATCCTTCAGACGCTAGAGGGAGCTTCTGGGAGACTTTTCTAATACGTTTAGACTGAAGTAAGGAATAAATGTCCCTTTATCGCAATACACATTCTGATTGAAAAATGTAATTTCTCCTTTTAATTTA
CTAACACGATATTAATATATCATACGCTGTCAGTTTCCCCCACTAGAACATCAGCAGTTGGGGCGGGGGGCGGGAAGGAGGGGACAAGGAGCACCTCTGCTCATTACATTGCTGCCCCCTAGTGGCCAGGATGCAGTGGGTGCAGAATAGTTGCTCAGTAGTTATTCAGTAAGTGAATGACTAAATGTAGCTGGTTTGTTTTTGTTTTCGTTTCGCTCTTGTTGCCCAGGCTGGAGTGCAATGGCAC
AGAAAAGAAAAGAAAGTTAAAATTAACTGGCATCCTAAACAAGCAAACAAAAATTACAAAATCTGTCAAGTGTTGAACCTGCCGGCCAGCCTTCACTTAGGTATTCTGCTTGCGTTTAAGGTACAACGCCACTAGGTGGCAATGGTATCTAGGCCATAGAGGCTTGTTCCAGAGCTGTTACCCCAGGACAATCTCAAGTGTCCTCTCTTTTTATACTTGGAGAGAGGCACCCCTGAAGGACCCAATGAGCCTCAGTTTCCTCAG
AATAAAGATGCTCATTAAGATAACAAAGGTAGGGCGATTAAAGTGAAACTGTGAGCTGCATCCTCTGTATCTGTATATGAGTCGTTAGGAAAATCCTCGTGACAGCAAACCAACAGAATAGGCAATAGGTGGTGCTGTTGCTATGTGTAATGCCTAGCAAAAGACAAGATGACGCATAAGGGGAAAATATTTGCCAGAAAGAGCACAAGACAAAAACATACCCCTAACTTCTGAATTCTCCAAAAGATGGCAGTGTCATTTCTTTGTCTCTCTTGTCTGAGC
CCTGCAACCCTAGAACAAGCTGTCAACCAGCTCCTCTCCAGAGGGCCCAGAACAGCCCTGCCTGCCCACAGGCCTCCAGCCAGGACCCTTTCCCTGTAGCCCCATCCTCCTGCTCCCTCTGCTGTTCAGACTGGTCTTGTGCCTCCCAGTGGATGGAAGGCGCACTGCAGGGACTGTTGTCCTCTGGGCTCCTGAGCCTCTGCTGGGCTGGTCCTGGAGGGGAGAAGGGGACACACAGGTGTAGACAGGGCTCCTGTCCTCGGCACTCAGCGTGGT
CAGACCTTCCGAGAATCTTCCCATAAAGTTAATAACCATATTTTTGTTATGTGGTTAATCCTACATTTTTAGACCTGCCTGTAAATGGGTCACTTAAATTATTGGCCACTAGAGGGCAGTTTCACCACAATTTTTCCTAATCCTCTTCCTCCTCCCACCTTCCACCCTGGTCCACAGGAACCTGGTCCACAGCACTTAACAAGTCTTACAGACCTGGTTATATATATAAATCTA
CTGGGGCAAGGGGTCGCATGGCAGCCAAAGGCCCCTCCCTGAGAGAAGCAAAAGGTCAGATGTCTCCTTTTCCTCTCCCCTTCCACCATCCTCCCCCTGCAGAAACATTCGCCGAGGAAGGTACGACCCGACCCAGCAGGGGGCAGTGTGATGCCGGCCACGTCATCCCTCCCGCTGTCCTTGTCTCCTCCATCTCATTCGTCACCCCGCGTTCTGTTGATGGGGAGCGGGGGCTGATTCCCCCACCCCTGCTGCCAGGCTGTCCCGGCAGGGGTGGGAGAGCCTCGCTCAGGGAAGAAGGTCCCAGCTGCCCTCGCCCTCGCCCGCTCAGGCCACGTCCTTCTCGACTGCCCTGCTGCGGCCAGGCCCTCCCCTGCCACCAGGTGGAACTGGAGCTGCGCCCCTGGCAGTCCCCATCCCCGGGAGGGCCCTCCCTGTGCGTCCCATCTGTTTTGTCTTCCATATCACCACTGTCTGACCTCCCGCAGATCCC
ACATAGTGCAGCCCGGCAGTGTCCCACTTCCGTGGAGAGAGCCGCTGGAATGGTGTGGACCCATCCCGCGGGTGACCGGTGCCTGTTCTCCCCTGACCGAGCCTGTGAGCACATCGCCCCCTGCTGGCGACAGCGGGGAAATGAGGGCTGAAAATATCCTCCCCACAAGGGCAATCCCCGGGACCTGCCGAGCAGCCAAGGCCCTGTCCTTTCTTGAATGGTGGCGAGCTGAATCTGGTCGGTTTCCTAGCTTT
CATATGTGTGTTACCTGAAACCTTAAGGAGAAAGCATTTTTGGCCGGCCTGGAAAGGACACAAGCAAATGTAGCCTTGATGGTGGAGAAACGTCTCTAGCAGGGCTGTGCATCTGAATCAGCATTGAAGCAGCGCCACCTTGTGGTTGATGCTGAATGAGCTGTGTATTCGGCCAGGTTCTGTGATTCTTACCCTGTCTGCATGCTGTTCGAGTAGCTAAAGTACTTTAGAAAAGAAGAAACACTTTAAACTCTTAAAGAAAAAGAGAAGCTACCTC
CCACCCTGCACCTTGGTGGCAGTAAGAGAGCGACCTCAAAGGGCCACTGAGAGAATCGTGGGGGATGCATGTACAGCTCCAGGTATGGCACCCATGCCAGCCCATGGCAAGCTCTTACTACGGTTGCAGGTGTAATTTCCAGTCTCTGCCTCCAGGGATTGCTGCTGAGCACAGACAGACGTTTCCCTGCTTACAGAGTGAGGCCGCCAAGATGATTCTCGGATCTCTGGTTTGTATACAGCCCAAATAGCCTGTGAAAGGGGGAATGATAACCCCCAAAG
CAGCATATACAAGAATAAACTCTAAATGGACTAGGGATCTAAATGTGAAAAATAAAACCATATACGCATTCAGGGTGTAAGTGATTTCTTGGCTGAGTAAGGAAAAAGACGTGACCACAAGGCGGCAGTAGCACACAAGCTTCATTTGGGATGTGCTTTGACAGGTAAGGAGTGGCGGGAGGTAGCAAACAGCAAGAGAATATCCACAGGCTTCTACCTGTGGGTCGCTGCTCAGAAAGGGTGGAA
TACCAATTAGAAACCACTAACTAACCTCCAGCTGGGGACTTTCCACTTCAACCAATCACATGTTTTCTTTGTCTCACTTCAAGGAACACCTTGTAAAGGTTGTAAACGTTGTCTCTACTGCCCTCTTGTGGAGCTACTTCCAGGAACACCTTGTAAACGTTGTCTCTCCTGCCCTCTTGTGGAACTCTCACTTGAGCTTTGTTGCTGCCAGATTCATGAATTGCTGTCAGCTCAAATAAACCCATTAAATTTTAAATGTGCCTAAATTTATCCTTTGACATCCCCCAAATATGTAAGTCTTGTTT
GCACATGGCTGGGGGCCAGGGGAAGGTTCACACCAAACCCTGCCCCTTCCCACCCTGATCCCTCAGACTTTGGGGCCAGGCCCTCCCTTACTGGGGCTGGGCAGTGACACTACCTAGGATCAGCCACCAGGGGGTGTCACGACCCTGGCGCTTTCTTAGGCAGAGGGTGGCCAGCCGATGCTGGGAACCCGGGCGCCTTCTCAGACCCGTAGGCGTCCAGCTCACCCTGCCGATGACACTG
ATGCACTGAGGATAAAATAAGGCCTTTTGAAAAAGATGATGACACTGACCACTAATTAATGATTTCAATGTTCCCGTCCAAGGTCAGGCAAAAGCAATGCAGAGCCATAGAGAATGTTGGTGCAACACTGCCCTCTGCTGGTCAGTAGCAGCACCACCATGGTTACAGAGAGGAAAAGGTCTTTACAAAGGGATTCCTGGGAAACTGAGGCAGAGAGTGGAAGGGATTTGCTCAAGGGCACAGAGTTAGCTTTGGACAAAGTGATGGCTCGAATCTGAGATTCCTAATTCCTAGTTC
CAGAACTGTGAGGGCGGCCCATGCTGCAGGCTGTGGCTGTCAGCAGGCTGCTTCTCCACAGCTGGCCCAGTCCTAGGATTCACAGGGCAGCAGCAGGGTACACTGGGTGACTGCTGCCCTCTCGTGGTGGCACAGGGCAGACCTGCTGGTGACCAGAGATGCACCCTTTTGGGGAGAACTAGGGAGAAAGCAGGTATTGGAGAAGCAGGGGATTGTTTATTTGTTAAAAGTGTGGCCCTTTCACTCAGCAGGTCTGCTACTGCCTACTAAGGAA
AAATGTTTGCAGGTCCTCTGGGCGGAGGCTGTGCCTGTGCCTAGGCTAGCTCTCCATGTGCTATTTTTGAATGAATGAATTGAATGAAGGAACCTCCCTAACTTCCTGGTTCTGGGACCCCGTACTACCACCAGATGGCAGTATAGTATCAAATGTGGAAAGCGGATAGACACTTGCACTGATTTGCTTTTTATGTCTCAACAGAACGTTTGCACCTACACTTTAAATTGCATCCCGTGCTCTGCAACTGCTCCTGGTTT
GGAGGCTGCCAGGCCCTACATGCCCCCACACCTTGGCACGCAGTCCTTCACCTTGTCCGCCAACTCTGCCTCTCCAGGGCTCATTGGGGATTGCAGCCAACCAACCTGAATTGTGAAGCAGGGGCTGTTCTTCCCTTTGGCCAGCAGATGGTGCTGCTCCCCACAGAATCCTTGGCTTTCCGGCAGCTGGGAGCAGTGATTTCTGTCACTCTATTAGTGCTTGCTTCCTCCCTACTTGTCGCAAGAATTTTCTTGGAGT
GCGTCTCTTTCCATTCCCTTATCTGAAACATGGGCCTGATCATACCTATTTTATAAATACGAATGGAAGGATTGAGAAAATGCATGTCAAAGGCGGAGCTCAGGGCCCCGCACCGGCATAGACCAGCAGGGGGAGCGCTGTGACCAGAAGTGAGGGATCCTCCCAGGCATAGGTTTTCGCTCCTAGGTTTTTCATCAGGCCTCCTTTGGCCTCCTTTCTGCAGCCAGGATCACGTTTAGAAAACACACATCTGATCATGTCATTA
CGTCGCCTTAACTGCATCAACCGGGTTTACGAAACAGCCTGATTTCCAGCCCCACCCATCGCAACTGCAGCTGTCAGGTTTCCCGGCTCACGTTTCCCTGGATGAGCAGAGAGGCAGCGTCCTCTGCTGGAAGCTTTAGGTAACTCCACTTTAGCGGCAATTGTCAGTCTCAGCGACAAACTACTAACACCTGGGGAGATTTAAAAACCTTCCTGTTCAGGCCCCACCCCAGACCAGTTAAATCAGAATCTT
AGTGAGCTGAGATCACGTCATTGCACTCCAGCCTGGGCAACAGGGAGAGACTCCGTCTAAAAAAAAAAAAAAGTTTCCGGAGACCGTAGGTTAAACTAGGATCCTAGGAGCTAAAGCAGTAAATTGCGCCACCTGGCTTTCAACAGAGGCAAATGCAAATACTGCCTAGAGGAAAATATGCACAATTTAGGCCCGTAGGTATTCCCTAGATTAATTAATATCAATAAAATATTAGATCACAATTGAAGGTGCACAGAGAAACGTAATC
GTGCAGCGGCTTTTTAAAGGGTGTGAGACCTTGGAAAGGTTAAAAACAATTTCTTGCCTGAGAGCCGGCTGGCAAATTTGCAGATGCCTGAAGCTCTATGCAGACCGTTTGTCAGAGATGCAGTTTCCTAAATGACCAACAGATGGCGCGCTAAACCTTCGCTGTAGCCTTCCTGTTTTCCCGGAGACCAGCCAGGTAGGTCCATGGCTTCCTATATTCAGCTTTCAGGACCAGAACCTAGGTCCCCGCTAAGCTGGGCTGACCTGGG
ATAATGTACAGTGATCAGATCAGGGTAATTCGCTTACCCATCATCTTAAACATTTATCCCTGTTTTGTACTGGGAGCATTCAACATCCTCCTTGTTTGAAGCTGCATGTGATTAGTAAGTGCAGAGTCATCCTAGAGCGGTAGAGGGCGCTGGACCTCATTCGTCCTGTCAGCTGCGATTGTCTGTCCTTTGACAGGTCTCAGCGCAGCGTTCTCACTGTGACCTCCGTGCAGCATCAATCACTTCGTTCCTTTCTCTGGCTCTCTCTGTCCA
TACTGAGTCCCAAGAATAGGCAAAAAGGGCTTTTCCTATTCTGTATTACACTGTGTTGACTTAGATCTAAAGCTAACCCACTTACGCCCAGAATTTCAGAGCCTTTCTTGAATGTTCCCTGCCATTTCTGGTTTGTTCATCCTTCTCTAACCACAAGGGGTCACTCAGTACACAGGGCTGGGAACACATCCTATATTATCACCTCTGTTCTCTTTCTTCATCTCTTTTGGTTCCTCTCCCCAGAATAAACAAACAAACAAACAAACACTTCTCATAGTTTAT
GATTACAGGCGTGAGCCACCGCACCCGGCCTGTATGGCGTCTTGAGGCAATGCTCAGAGCTTGGTGTGAAAGCAATTCACCTCCTCCTTGGGCGCCTCCCCGACTGGGGTGTCCGCAGGCGGCACCCACTTGCAATCCCAGATGCTGCCACCAGGGGGTGCACAGTGCCCGCTTGGAAGGTGGGCAGGGGCGGGCGGGGAGGAACTAGAGAGGGAGGGGTTAATGCCCAAGGGCCCCGCCCCTCCCAAGAGGCATGGGCGGTCT
GAGCTCTGAAACTGGGATGGCCCTTCACAGTTGTCCTGAACTGACAGAAGGGCATCATGCCTTTATACTCCTCTGTTGATCAGTCATTGGCTGGAACTGCACCCAAAGAGTGGTTGCAACCTTTTCCACTAGAGGGCTCTCCTGCCACCTGGGAAGTGAGTGAGTGCCTTGGTCCTGAAGAGGGAGATCTAACACATCACAGCATCCACTACAGTCCTGCACCACATGGATCCCCCTGCTTCATAAAATAAGCTAAACCCATCTGAGAACAGCTTCTCCAGGAT
TGCATCCCTTTTCTATCCCATCAGGAGGAATCTGCAAAGTGACCTGAAGATTCCCAGGACTCAGCGCTCACGTAGATACCTTCCTCAGTTGCTGAAAAATCCCTGAATTACAAAAAGTAATTTTAGCACGCCCTCAGGTGGCCAAATGGAATACTGTGGCAATGGCTTTTGATGGAAGTTGGCACTCTGGAGGAACATCTCAGAATAGACGCTGGTTCTTGGCAAGCTGCTAGGCACCCGGCAGGGCAACTTGT
TGGGGTGTGTACCTCAGTATTCCCTGTGCTAGAAGAAAAGAAGCACTTTCAAGGAAGGTGGGTAAGGTTTTTTCCCCCTTTTCTGGAAACCAGCTGAGAAACTTTGCCTTGGAGCGCCATCTAGAGGAAGCCTCAGCACACACACGCTGTGCTTTCTTAGCCTTATGACATGACCCAGGTTGAATCCAATGGTTGGTACATGGTGAGTTTCTTTTCTTTTCTTTCTTTTTTCCCCCCAGATTAATAGAGAATTTTGGTTCTAACA
AATTCCTAAACCCATAGGGTGGGGCATGGGCACAGAGGAGAAACCGGGGCCGCCCGGCACAGCCCTGCTCTTTCACCCTGCCCGCCTGGTGGCCTCCTTAGCCTGCAGCCTCGGAGCGACCCAGTATGGGGGCATGCTGCCACCTGCTGGCCACACTTCAAAATGCAACCCAGGGTCGGCCTGGAGGCTACAGGTGTCCCTCTTCCCCCAGGCCTGCAACTGGGCTGGGGAAGGGGCACCAGGGAACAGCCCAGGTGCTCCTGCCCAGGAGGATTGTCCGACTGCG
GGGGAGGGGGGCGGGGGCGCTGCCAAGGTCTCACAGCTGAAGAGGGAAGCCAGCCGGGGCCTACGGAAAGCTGGAAAATGCGCTCAGGCCGGGCCGTGCTCATGGCTGGGATCACAGCGCCACCCTGTGGCCGACGCTCTCCTTCGGCTCGCAACAGTCTGGAGAAATTGAATTGCATTCTTCATGGAGAAACACAGACCGAAAAAGATCTTCCAGCCCAGCAGCAAGAAAACCACCACTGACTTTTAGAAGTCGAGTGCAAACAGAACAGAAAGGT
GAGTATCATACGTACGTGTGTGTGCGTGTGGGCATTTAACCATATCACAGACACTGTGCTAGGTGCTTTTTCCCAACATTGTCTTGGATTCAGCTGCACTGAGAGAGCAGTGGCTGAAAGTCATTCCCTGCCACCAGGAGGAGACATGTGGCGGCTTCAGCTCCTGTGCGGACACACTGCCTTCCACCAGCAGGTGTCTCTCTAGGGCCCACTCGAGAGTGGGAGCGTAGGCCGCAGGGGCTGCACGTCTGTATCAGATCAACCGAATGGTTTCCCAAGTGCCCCAGCAGCGTCTAGGGTAGAGATAGTGC
CACAGTGAGGATGGAATTGGGCATCATAGGTGAGGTAGGATCTGCAAACTGCACACCCGCTGGTCTTCTGCCATGGCTCAAGTGAAAATGAAAACAGAAACTGCCCTTAGGGACAGGGGCAAAAAAAGGGCTGTTCTTCCTTTGTCCAGCAGATGGCACACCAAGCACTTTCTTCTCACCTGGGAGGAAAGGGGGACTAACGGTGACTGCCCGGGGAGTGCTTCTAAACTGAAATGGGAAGACCCCATGGGACTCACGGGGCCTTTCTCTTAA
GAGAGGCTCAGAGGCTCTGTGTTTAGCCACTCCCAGATGCTTTGCCTGAAGCAGCAGCCACATGTAGAGAACAGTGTCAGTCTATTTACTTTGGTTTAAAGTCTTCAAGCCGCTAGATTTCAGTTCACTACTGTGACCACTAGAGGGAGCGCAGCTATTAGCCTGAAGAGACAAGACTGCTTGCTTATTGCATCCTAGCTACTGCGTGGAGCCAGTGACCCCTCCCAGGTTAACCAGAATGTGACCTTGCTACTGTGCAGAAATAGTTTTTAGGCAG
CATCTCCAAGATCCCTGACAATAAAGCAAACACTAGGCTGGCGCTGGCTAATAGAGGAACCCAGAGGGAAAAACGCTTTTCTGTTTATGGACAATTCTCCTTCTACAGCCGGATCTTCAGCGCCACCTAGTGGTGTGCTCTTCAGGCTGGCTGCACTACCAAAGCAACCGACTAAGATTCAAATGCCTTGGTTTAAAGCTGCAAGGATTAAAACTTTCCTCTTAAGGTCTAAGATAAGAGACTATGTGGGCATAATGAGCA
CTGTTTTGCGTGCTTCAGATCAGAAGAAATTGATCCCTTTAACTAGGGAAAATTATGGATGAAAGGCCGTTTTCTTACAAATATGGATTTAGAAAGAGAAAGGCTGTGCGTAGCTGACACCTACTGGACAGAAAAGGTTATGGCTTGGGACATGCTGCTTGTGATAGTTAAAACACAAACACACACAACCCCCACGCAGTCATGTTCTAATATTCCCCTACTCCCCCCTTTTTTAGAGACAAGGTCTCACTCTGTC
TGCAGGCAAAAGGAACTGCTTGTGCAAGGACCCTGCGGTGGGAGTATGATGATAACAGCATGCCAACTTCACAGGGCTGTGGGAGGATTCCTGTGGATTAATACATGTCAGTGTCTCTTCACCACCACTAGAGGGGGCAAGCTGCATGCTAAGGCTGGGGAGTGGGCAGGGCCAGAGCACACCAGCTTTGTAGCTGTTTCTCCCGGGAGTGGAATGCCTCCGAATGGTTTCAAAAGTACAACCGTGACCCG
GGGAGTTTGGGAGAAGCTCCGTAAGCTTAGTGGGCCTGAATCTGCGGACTGATGCCCCGCCTGCAAAGGCAGCCTGGCAGCTACACTAGTCCTAACGTGGGCGCCGATGCAGAGCGCAGTAAGGAGCTGCTGCCCTCTGGTGGATACAGAGGGCACTACACCGAGCAGGAATCTCCCCCGGTCCCGTTCACATTTGGAAAATGTTCTCCTAAGGACTTTCTGTCCATCTAACTAAATAGGAAAGTTCCTTGCCTCCTGCCCCTCTCTGCTTTTATCTAGGAGAGCTCCTTTCTCCAGG
AATTTTTAAAGAAAAGCATAAGCAAGCATCTTTCAGGAGCATTTTGAGGGCAGACCTCTCTGGACAACCTCCTTCTAGTACTTTCGGCCCTACTAGATTTAAGACTGCGAGTGACCAGTGACCACCAGGTGTCAGTGTGACCTCAGCCAGAGACACAGTGCAGCCCCTGCAGGAAACATCAGGTGGCAGTGGTCTCCGTTCTGATCCTTTCTTGGGGCTCCTTCTCCATATACACCCTCCCCACACACATATGTGGTATCCACAAACAGACCATTCACCCCTTACCTCCC
AAGAGTTTCTTATTTATTCCAGTCTTCACAGTCTGGCCTTGCTTGTACTCATTCTTCTTCAGAGGGCCTTCAAAGAATTCAAAGGGGACTGAGTGCTGAGTTCCCTAAGCTGTGGTCACTGCAGCCATTTCAGCACTAGAGGGTGCCATAATCCCAAGTATGCAATAAATCTTGCAGACTCCTAGATACCCAGCCTAGATAGATGTGGGAAAGAGAAGACAATGTTCTGGGTTCCCAGGCAAAGTCCCTTACTCTCTTCTCTCTC
CCAGAATCGTGTCATCCCCAAGACACTAAGGAGCCAAGTTCCATGGCAGCATCTCCTAGCCACAGAGCACAGCCACCACCAGCTTTCTATGACACCAGTGCCCCCTCACGTCCACATTCTGCATTGCCTTAGTGAAGAGCGCCTCCTCTGGGCAGCTCCATGAAACACCTTCTGGTCTCATGTAATAAATCCGTTCTAACATTCCCACTTCCCTGAGCCTTCATCTCTACCTCATTAATGGTAGGCCACTATGGTGTCCAAGCTTCCGG
AAATCACATTACTGGTATCTTGGAACAGCAAGGGTGGTGAAAATATAGCAAAGCCCGATTTATCTGAAGAGTTTAGAGGTTGAACAATTCTCCTCAACTAGTTTGTTTTAGAAATGCTTTCTTCCCAGGAGAAGCACAAGGGGGCGCAAGAATCCCACATCACTTCAGTGTTCTTAGCCTTCTTGCCACTCTGCTGCCAAGTCAGAAAAAAGAAAAACACTGACCAGGTGTGAGTTAATGCTCCTGTCCTGCAGAACACTGTCAGCTATGAGGGCAA
GTCTAACAATAGGCTATTAGTAGTTGTTTTGGGGATTTTCAACTGCAATGGGGATCGGCGCCCTAATCCCCGCGCTGTTCGAGGGTCAACTGTATTTTTTTCATGTGCCTCTTTCTCGCCACTAGAGGGTGCACTCCCAGAAGGCAGGGACCCTGGGTTACTCTGCACATTTCTGCCTTTTGCCGCTAGAGGATGCACTCCCAGAGGGCATGGACCCTGGGTTACTCTACACATTTCTGCCTTTTATGGAGCATACGCTCAATAATTGTTTGCTGAATAAAGGAATGTCCCCATTCTCTAGACTCATCCCTGTCCTGGGTCA
AATCAGAGCCATGAGCACTGCATTGATTTTGAGTGTCCCAGTCTCAGGGGTTCAGGTGGCACTGCCCACTCCTGTGGAAAGGCACGGCACTGAGGACCCAAGGCAGCCAGCTGGCTCTTCTGCGCCCTCTGGTGACCAGTGCAGAGGGATGCATGCCCTCAGATCCACCAGGTGAAGACCAGCATGGATGAGGGAGTGAGTCCCTTCCCCCAAGAAGGAGCATCCCGTGGAAACCAGCACTGCTGCCTGCCTGGG
AGAGTAACATGCGTATGGCAAGGGTCACAGAGAGTGACTGGACCTGGTTTGGAGGACTAGTTAAGAGACCTTTTGGAGGTCTCTGCAGCTCCCGGCCCCTTATTGGAGTCCAAGCCCAGAGCCAATTCCCCCAGTGGCCATAAGGTGGCAGCCTCACCCTCTGCCTGGCTGGACTGAGAAGAGGCTCCCATTCAGAGCTCTGGCACACAGGAGTCCTCTCCTTTATCGGAAAACTGCAGCGCTGAGAGAACGCGAACACTACATCAGGCTGGGCCCTGGGTGGCGATCTGGACTCCA
CATCCAGATTTCTATTAAGATGGCATAGGACAATTATATCAAATTATAAGAGGACCAATTTTAGTCATTTGATTGTTGTGAAGATAGGAAATGAAACTTCGCGTTGACTACTGATAAGAAAGAGTGCCATCTAGAGGCGCTGCCTAGAACTCCACCTTATTCTCAAGAATCATCCTTCAATGTGACCTTCAGCTGTGTTGCTCTATAACTGTGGCGCTGAAGATTGATAATGAGCGAAAGGGAGAAGTACGCGCTGCCATATGGCAATAGACTCAGAT
GGTACGACCCCCTACCAGCCTTCCCACATGGCTAGGGTGTTTCATTTGGGACCTCACCACCCTCCATCCAAGTCTGGCAGCACTACTGTTTGTGAAAGTGAGGCAAACCTGGGCTTAAGAGGCCATCTAGTGTGGAAAAGGAGGCAGTGTCCTAGTGGAAACAGCATTCAACAGGTGGACTGCAAAGAATCTAAGCAAACATACCCTAGAAAGACAAAAACAAGCTGGATGTGAAGACTGGAAAATATAACCTTTCATG
GAAAAATACATAAAATTGAAAAAAACAAACAGATGTCATGGGTGGAAAAGCTGCAAGGATCGCATTGGAAGCAAGTGTGCGCTGCCTTCACAAGCTCGGGGACAGGACTGAGAACGGGAGAAATGTCTCTCATGCCCCCTGCTGTCTACTGGCCTGACCTGCAGCATCCAGAGATTTTTCAATCATTTTAGAGAAAATCCTGTCGATTTTTCCTTTAACCCAGAACAATTTACATCACAGTGAATTTTAATTCATCATCCTTATTTACGAAAGCTTCCTCCT
GGGAAAGAGAGGGAAGAGTGTAGGGGGACTTTACTTGAGAACCCAGGGAACTCTCCCTGATCTTCCTCAAGTTCATTAGGACTGGAGACTAGGAGTCTGCAAGAGCTGCAGCGTACGTGGGCTTAGGGTGCCCTCTACTGCTGAGTGGTTACAGTGACCACAGGCTTAGGGAACTCAACAGGCAGTCCTCTTTGAATTTCTGGAAGGCCCTCTGAAGGAGGACAGGTACAAACAGGGCCAGACTGCAAAGACTAGAATAAATACCTAACTCT
GAGGGCCCTGCTGACCAGGTCACTGTCACAGCCTCCATCTCTGGCCCTGGGTTCCCATAGGAGCGCCTAGGCTCTAAGCTGGAGCCTCCCCATCCCAGGACCTTGGGGAGGAAGAGGCTGGGCGCCACCTGCTGGCCCACCAGGGAATTGACAGGGTGGGGGACTGTGGAGCCTGTGCTGGCCGCAGATGAGAGCCCTGACTCCCACCTTCCCTACCCCACCCACCCTGCACCGTCCAGCTCAGTTCTCTGACCCGTGGTGCCAGGTCCCATTTGCAAT
CCCAGCCCTGGAATCAGCCATTTCTCCAGGGAACCCTGGTTCCTTTCATGGGAGAATGATGTTTACAGACCATGGGCGCCCATATGCCCATTGCTAGTAGGTGCCGGTGCTTCTATGCCCTCTAGTGGTCAGAGCTGGGAAATAACACACCCACACTAGTGTACTGTTACCCACATTTCACAAATTAGGTAAATGAGGCACAGAAAAGTTAGGCAACTTGACCAACATCACAGAGAAAATAGGTAGTGGAACTGGGAAATGAAAATAATGACAGATGCACC
TACTGATACCTTTAGGACATGCTAGAATACTGGAACTCTTGCTTTTGAAACACAGATTAGACTGTCCCTCTTTGGGCAAAGCCATTAAGTCAATGTTAAGCTCACTGAGAGAGTCACACCCCCCTCTAGTGGTCTACCGTGGCACTGGGCTCACCAATCTCCCAACTGTTTTACAATGATAGGGAACTTTCCTTAACCATCACATGTTCAGGGACAAGGGAATGGATGCCCAGACATATTCTTCAATTACATGTGGTTCAAGATAGAAA
CCCAGGTTTGGTTTGTTTGGCTTTTCGGTTTTCTTAAGGAAACTTGAACATGTACAGTAGAGAAACTCCTACAACGGCTCTCCTGGACCTGACCCAGCTTTCACAATTTTGCTAGTCTCGTTCTGTTGCTCACCACCAGAGGGCACTGTTCTCCCCACACAGAGGCCAAGATCCCAGTGCCCTGGGGAAGCTCCACTGTAGGGCTTTGCAGGCAGCAGAAGCTGAGCAGTGCAGGTGGAGGAGCGGTGGGGGAGCGGTGCAGGCAG
TGTTGGTGTTTGCACCTGGATGGGGTCATGAAAATGGGGCTACCTGGACAAGAGCTGTTGTGCTGAAAGGCCCATCGCCCCCTCCAAGGCTGCCTCTTGCTCTTTTTGAGAGCATGCGCGCCCTCTGCTGGCTGCTCAAAGGAATGCCTAGAAGGACACCTGTAGCAATGGCAAATGACGTGTTCCTCAACTGGTTCATCCATCCATCTATCCATCCTTCCTTCCATCCAGCCATCATCTATCCATCCTTCCATCCGTCCTTCCTTCCTTCCATCC
TCTTCTTACTTAATAAGTTTAACCACTGAGTTAAACAAGTTAAATGACCTCCAGTATGTTTTTCCTAGGGCTGGGGAGCAGAATACCACCGCCAGGATGTTACTAGCACCCCCTGCTGGATTGAGATACATCTGCACGGCCCCCTCCAGTGGCTGGATAAAGTTCTTACTCAAATGGGTTCACCTCATAATCCTATTTCATCTGTATCTTAAATGGCCCCAGGCATCTGCCTCTGGAAAACTATTGAGCCTTGCATGTAC
TTACTTGGTTTATTCCCCCCTCCGCCACACAAACCTCCAAGGCTGGGCTACTGATCATCCTCTTCCTACAGACGAGAGACTGCAGGCCTGGAGATGACACAGCCTGCTCAGGCCACACGGCCTGCAGGTGGCACTGCACTGCAGCAGCCGGGGACGGGCCCCACGTCCTCAGTGCCCTGTGATGTCATTTCAGTGTCGGAGCAGGGAGGGACCTGCTTGTTTTAGAGAAGGGGGTTCACCTGGGACACCCCTGAGCTTTGT
CGTTCGGTTAAGTCTATTATGAAAAGAGACCAATATTAACAATGCACACCTAAGTCTCAGCAAAGAGTTCAAAATACAGAACAGGAAACCAAACCAACAGGCGTCCATTCCTGTGTGACTCTCCTTCCACTAGATGGTGCTGGCTTTCTTCAGCTTGTTGCAGTAGAACTGTCTTCCACTTAAAAATGGCTTGTATTTACGGATAATTCAGGTGGTATCTGTGTCCCACCAACCTCCTTCAGCTCTTT
ATCTCTGGGGCGAGGGAGGAGAGGGACGGGAGTCAGAGGACAGAGGCGGGGAGGAGGAAAGGGCCGGAGCCGCCCTGCTCCCGGCGTGGCCTCATCCCCAGCGAAAGCGCGACACCCGCTGTCTGGGAAGGGGAGCGGGAGCCCTTGCCTCCGAACTGGACGCTGCCCGGATGTGGCTCCGGGTCTCGGGCGCCACCTACCGGCCCTTTTGGGAACCGATTCTGCACGGAGTTGGCGGGCCTGGGTCTCAGGGGGACTTGGAGGGATTTTAGGGGCTGGAGGGTGGGTGGGTGGGAGGGGGGGTGGTGGAG
TGTGACAGCGTTGAGAGACCTTTCCTTCAAAGAGGAGGCTGCATTGCTAGTGCTTTCACCAGCCTGAAGCTGAGAACCAAAGCGGACATCAGTGTCCTGTCCAATCCTGGCACTACCCAGACTGCCCTCAGAGTGGCAGTGTAGCCTTAATTAGCGGATGCTCAGCAACTGGCTGCCTGGAGGACACAGTAGTGACACTGCTTAACTAGAATGCAGCATCCAGCCTGCACCCTTTACA
TAGATATTTATTTTAGAGAAATAAAGGAGACAATCTGCAAGAGAAAAGGCAGAAAGTGAGGAGGAGGAGAGTACCTAGAATCCAGGTAGAGGGTTTATTTCTAGAAAAGCAGCGCCACCTGCTGGTGGACCTGCATGTCAGGCCCTTCTGCGGCTTGCAGGCCATCTGTCTTGCAATCTATGCATAAATACACAGCAGTATTTCTCAGCTGCTGTTATACGTAAGAATTGTATTACCAGTAGGCAGAT
TCCAGCCTGGGCAATGGAGCGAGACCCTGTCTCTAATAAATAAAAAAAATAGTTTCTGTACAAGAAAGAACAGAATGTAGAGATCAAAAACGCAATCATGTCGTCTGTTCTGGCAGCCTCTAGTGTTCATCTCATGATATTACACAAGCAGCTTCTAGTGTTTCCTTTAGAAGCACTCACAAGACAGGCTCTGACACTAGATTCACCAGAAGCAACTCAACAAAAATTTGGTTTGATGAGAGAAG
ACTTAAGCATTGGAGGTTTTGGTGTCCACAGGGATTCTGGAACCAACCCCATGTGAATACAGAGAGATGACTGTATTTTCTTTTCAAAAGTTAGTATTTGTAGTGTTTTCTTGGAGCTGTGTATATGCGGTACTTCAATGACCTAACACTAGGTGTCGCTACCACATTGAGCTAAGAAAAGTGCGGCTGCTCCTTGAAAGGAAATTTTTGCCCTAAAGCTTTTTGTGTAGTTTTTATACACTAAAAGCTTTAGAGCAAATATGCAAGGGCATTCTTGAGGT
AATGCTTCAATTTTGTCAAATATTTCACTATTGGCTGCAGAAACATCTGCAATGACGACTAAGAAATTACCTTGCTCTCTCTTTAAAAGGAGACTTCCAAGAGTCATATTGTAGCGTGGCGCCACCTGGTGGTTCCACTGTATCCAACGTATTTTTTTTCTTCTACCATCTCTTCCCCCTTTCAGCCCTTTTCTTGTTTCTCCTCTTCCCAGGTTCATCTGCCACTACATTCCACATTAGACAGCAGCACAGT
CCTCCTTCAGAGGTTCAATACAGACCTCAAGCGGTGTGTCCTGTGCCAAATAGCACGGCACCATACCAGCAACCCACAGCGATGGCGTCTAATTCACCAGCAACACAGGACGCGGCGCTGTATCCTCAGCCGCCCACTGTGAGACTTAATCCTACAGCATCACGTAGTGGACAGGGTGGTGCACTGCATGCAGTCATTGATGAAGCCAGAAAACAGGGCGATCTTGAGGCATGGCGGTTCCTGGTAATTTTACAACTGGTACAGGCCGGGGAAGAGACTCAAGTAGGAGCGCCTG
ACCTGGGTGGCGGAGGTTGCAGTGAGCCGAGATCTCGCCATTGCACTCCAGCCTGGGTGACAAGAGCGAAACTCCGTCTCAAAAGAAAAAAAAGAACTTGGAGGCGTCCAGCTGGCTGCACTCACTCTTGCAGCCCAGAAGGTGGCGCTCTTGTTGAAGGCAGAGTGGAATCGTTTCTTCCAGGTGGAGGGGCCTCTTTGTTGGTGCCCTCCAAATGCTTGCCCTTGTGCACCATCCAGGCCTGGAGGATTGGGGATGGGGGCCTTGGGG
AAAGTACTTAGAACTGTGCCTGGCACATAAACAGTACATGTTAGCTGTTAGCTGCTTTGCAAGTCACTTGAAACCTATGGCCGAATGTGAAGTGTTGGCGGAACCCCGCTCCGGCAGCGTGCACTTTCGCCACTAGGTGTCGCAATTCAGCAGGCACAGTCCTGAAGCTTGACTTGGGGTGGTTGGCTGGGACTTTAATTTTAGCCTATTGTCATTTTTGATTTGATTTGGTGATTTCAAGGGGATAAACTGACATGCTATCCTTTGAAGT
ATTCTGAATCGGTACCAAATATGTAAATAGGAGGTTTCTTTCAAAACGAAAAATGTATGTATCTATACATCTGGATCTGCTTCCCCCATGCACCACGCAAGGGTTAAGATTGCACAAGGGAAGAGTTCTTGCGCCATCTACTGGCCGTCTCCGAGCCGCCCGTTCTTCCTTCGCATGTATAAGGGACCCTGTTTTTGCCATCCCTTGGTGTCAGGGGAGCTGTGTCCCCGGGACCAGTATGTCGTGCTCCTTG
TCCCACTGGTCCGAGCTCTGCGTGCTGAGTCTAGAGGCTGCAGTCTCTAAGCCGAAACTAGCCCAGGCCTCACAGCCGCCTTCCCGCCGGTCTCCCACTGCCTTGGCGGGGCGCTGGCGCCCTCTGCTGGCCAAGTCTCGCTCTGCGCGCAAACGCCCCAGAAATCAGCCGGAAGTTCCCTGGGGCCCCACAGGAGTGAGGACCCACCTGGATTCACTTTGTCATTTTTTTTTAGCTGCATGACCTTAAGAAAGCTA
GTTTCCCATCCCTTCCCCACCCCTAAAACTTTGCCTCATGCTGCACAAGGATTCAGACTCAGACAAGCCAACAGAAGTTCGCACTGTAATTGAAGACCATGGTGTAGCCGTGGCTCTCTTCTGCCACCTTCTGGGGAAGATAGGAAGAACATTATGGAAAGCACATGAACTTCAATAGTTGTGTGTTCCTGTTGGCACTTATGCAAGAATTAAGAAACAATTACATTTCACTGCACTGTGCAGTAATTC
CGTGTCACTTATTTATTTATTGCCTCTCAGCTCCAAATCCATCTTTTTGCCTGCTCTGTGAAATGGATCTGAGCCCTTTATTTTTCTTTGCCAACTGACACAATGTTAAGGCTTGTCAGTAGAGGGCGCCAGAGAGACACAGCAGGATTTTGTTTCCTGATATTGGTGATGGTTCACCAGCTTCTGCAGCACTTGTAGCTTCTTTGGTGCCCCCCAACTATGATGCGTGGTGGTAAGCGGCATCCA
ATTCAGCTATGGTTACCAAGAATTTAAGTGCTCCCCCGCCCACTGTCACAGATTCCCCGCCCTTCTGTTCACTTCCGCAAAGCCTGAGTACTTTTTCAAAAGGCACTGACTTTGCTTACTGGACGTTTGCTGTCCCCTGGTGGTCATTTCTCTTTATTGCAAGCTGATGGAGCTCCCAATTCAGTGTCCGTAGTCACCCCAACCAGCACATGCAAAGGTTAAGACGATGATGAAACCCTGTCTCTACTAAAAATACAAAAATTAGCTGGGC
CTGAAGATGTCGGCCATGACTGTGCAGTCTCCTATGATAGAGCAAGACAGGATGAAACTGAAGGGCCAGGAGATTAACAAAATGGTACCTTCTAAGTGTGTGCTGCTATGTTACATGGCATCCTGTAGGGGGAGCTAAGCCATTCAACAGCTTTAGCTGTAGCATTTAAGGCAATGATATCTTTTGCGTCTCACAACTCCTCTTTCTTTACCCTCCCTCCGTAGCTTTCCAGCTGCCAGAAATGTTATAAAT
TTGTAGTTGAACTGTTTTAGGATCCATGGGGGAGAATGGCCGTGCAGCTTGGCCCAAGTAGCTCTTTGCCAACAGGGAGGAGGCTGTCGCTATTGCCACCACTTCTTTACCACGATGGCTCTCTGTTTCCCTCTGGTGGTAGATCCATGCCCTGCAGTGGATGTTTCTACGATTCCCACAAGGTTAAATTTGAGCAGAATGGATTGTTAAATCTTGAAGGTCCTTACAGGTCTGTGATTACAGAGTTTCCCCAGCTAGACTATT
ACACCCAGACTCCAGGCCACCTCCCAGATCTGAGGCCGCTCCTCTGGAGTCAAGTCTGTGCCTGGGAGAAGCAGGAAGGACCACTGGACCTGCTGTCAGTGGGGCAGGCACAGGCTTTTTCCAGTCCCAGGCTGCCCCCTACTGGCAGCAGGACAAACAGCAGGTGCCTGGGCCCAGCTAGGATAGGAAGGGTGAGGATGGGCCTAAGCAGGCTGACACAGGGCTGAGTCCTCCTCTCCCCGCTCCAGTTCTCTGTGGA
TCCGGTGATGCACTTGAGGACAGCTACTCTGAAATCAGTTCCCAGGAGAGAACATTTGATTTCCGAGTAGGAGAGGAGGCAGGAGGCAGGATAATGACGCTGTTATACCATGTGAAACTCGCAAGGGGGCAGCCTTGGAGCTTGGAACGGAGGCTGGCAGGAAAAGATGCTTCAGCCGGGGAGGGAAAATGCAAGGTCCCGCAGTGATGGGCAAAGGCTACGGAGTTGACTCTTGAACAACGTGGGGATG
AGTCTTTAAGTTACAAAAGAAAAGGGTAGGGTCTGCGAGGTGATCAAAGAAAACTCTTAGACTTCATCTTTCGCCAAGCACAAGGTCTCTTTTGGGAAAAGTGAGCTCTTTTGCCACCTTGTGACACTGGATGAGAACAGCAAGCCCTCAGATCAATTCCTACTCCTGCTCCAAGGTGGCAGCATTGTACCGTGGCATCTAGGAACTAATGTACAGAGAGTTTCAAATAGAGCAACAGGAGGGAAGGTGATAATACCTCAGGGGAGCAGAGAATCATGTCATCATGTTAAGGAAATAGTAAGCAAAAAT
GGATGTAGGGCATCCTGGGATTTGCAAGGGACAAACGGCATACCCTACCCCTCCGAAACCGCCTTGAGCGCAAGCAGGAAAAGAGCAGGCACTAAGCATGTGATAAGACCGCCACCGTGTGGCGAAGATGAGCAACCACAGGGTCAGTTTCCCAAGCCTGAGCCTGAAGAAGGAAGGGGGTTGCAGGGGAGGACGAAAGGACAGAGCACACCAACACAGACTCACACCTTTCCCTAATACTTTATT
ATTTTGCTGAAAATTAAGTTAGATATCACTGCTCTCAGATCTGCTCTCAGAGCAAGGCAAACATCCTGATCAGGAGGTAAACCCACCACTAGTTGCCAGGAAATTGACGCGGTCTGTGAGTATGTGCTGCCATCCAGTGGCCAATGTAGAGATGGCACCTCTGAGGGCGGGGGGCCACGGGTGACCTTGAGGATTGAAGCCCTCCCTGATTGGGTCCTGGGGAGAGGGCCACAAGATTAGCCCAGTGATTGTGGATGGGGCTGACA
TGGTCTTGTGCATCCCTCCCAGGGTTTCTGGAAGTGCATGTGGGGTGTGAAAGAATCAGACAAGTCCCAAAGGTAAACTGCCAGGGCAGAAACTCTGAAACCTGATTCACTGTGTTGGCCAGAAGAGGGCAGCACTCACACAGCAGAACAACTTTACGCATTCAGTGACTTCAAGGAGGATCCATACTCAGAGCCAACGATCCCTGAGAAAGCCTGGAGAGGGGTTGGGGCCTCAAATGAGCA
TTGGGCTGTATCTAAAGCTTGAGCCCGGTTGTCTACAACGTGTGAGCATGGAAGAAATTGCCCATTGATCTTGTTTCCACTTCTTCCTTTGGCTGGACTAGGCAGCCTACAGGAGGCAAACACTGCCATCTAGTGGCGTATCTAGGCTTCTCGCCAGGAACTGTGTCTTGAATTGTAGAGAGACAGAAGCCTGATTTTTATCCTCTCCCGTCCAGCCCATGGGTCTGATTGTAACCCACCCTAGAGGGAAGTGGGTCTTGTAT
AAGAAAAAGCCTCCAATAAAAAGCACAAGGGAATTTATTTTTGTCTAGTTGACTGGTCTTTCAGAAATAAAAAAGAAGCCATTTCAGAACTGACCAGTAGATGTCAGTGTTTGACAAGCACATAGCTGTTTGCTGAGGCTCCCGTATTAGCATCTGGCTCCATTTCAGCTAGCAAGTTTCTCTGCAAAGGAGAGGGAGTTTGTGTAACTGAAGCAAAGATTTTGCTTTCTCACT
CAAATTTAAATCTAAAACATTAAGAGGGAATTCTAAACCTGTGGGTCATTAGCTACACAGCAGCTGTGCCTTGGTCAATTTTAAGATTATGTGGGTGAGACATTTTTGTTCCCACATGCTGCCACTGGGTGTCAGCATCATCCATTCTTTTCCATCTTTCAGTAACAGTTTTGATTTGGGGAGAAAAGGCAAAAGAGTTGTGTTTTTTATACACCATATGCAGTAGTTCCTGCCCTTTTCATCAAGGTT
GGCCTTCTAGCTTCTTAGAGCCTCCTTGCTTTGGGTCTCACCCACACCTGACACCCTTGCCAAGACCGCTCTAAATTAGCCTTTCCTCCCCTCTCCTACACCTGTCAAACCCCTCTCTCATCTATCCACCAGGGGGAGGGCTATATTATTAAACTAACACTAATGTATGAAAGCCCACATTGCTAGCTTATTGTACTAACTATCTCAAGAAAATTTAATTTTTAAAAGAGGTGCTTTCAAATTTCAATAAGCAAAGGCTTCAGCTGAGATTATTTTCTTCTTGCATTCCTAGCCCTCTCAAGTTATGCCTTCGGCAAACTGCTTCTCTAAGTGCTAACCCAAGCTGGCCCTTAGATGCATTTGTTATGTTCAAGTGCCCTCTGGAGGCAAAAACAGTCTCCTGTTAGATGAAAGACAGGCCTGCCAAAGACCCACAAATGATTGGTCCCTGTACTGTGGGGTTCATTCATTCCTTTCCATCTTTCTTTCTGCAGGTCCAGCACAGCCTTGCCTTGG
TCAGGAGACAGTCTCATTTGGATCTGTCAAGAGGCTGCCGCATGTTTGAAGCCTGAATTCTGGAGCACTAAAGATCACCTAGACAGGCCTTTAGCTTCGCTGCAGAGGGCTTCAAAGAGGCCTGGGTGAGATGGACCAGCAGAGGGCAGCAGTTCTCAAATGTGTGTATGGAACCATGCATTTTTACCACCTAGCTCTGGTGCATTGGTTGCCGGTGGTCTGGATGCCACACTTTGAGAAACACAGCTCCATGACATGAGGGTGATGCAAGTCTG
AAACACACACACACACATACACACACACAGAGAGTCAGTTTTGTCTGTTCTTACTTTCTGTACAGAATTAAGGCAACAGGAAGGATACATGAAATCAAGGGACAAAAGCTAAATTCCTACCATCCACCTGGTGGCAGTATTTCCTAAACGTTGGCAGAATATACAGGCAGTAATAGGTACCTTCTGTTATTTCAATAGTATTTTCTATGCAAATCCAGTCCTATAAAGTGGTGTACCATGTC
TCTCATTCATAGTAGCCACATTAAGCCTGGCTGTCTACTCTAGTCTATGATCGGGGCATAGAATAATAATAACCCTTATTGTGCTACGCCACCTTGTGGTCATATAATCTTCTTTCATCAGAGGAGACCAGAAGGCGTAGAAGACCCCGGAGAAGAGGACTGGCGCCCTCTAGAGGATGACGCGACACAATACCACCATGAGAGAGTGAGGAACTTGACCTTCTCCTTTGCCAGTCACCAACAGCAAAGTCAAAAAAACAGAAGAGACAACAGGGGAGGGTCAAGAAGGAGAGGCCATTTCTCATT
TTTCTGATAAGGATTTGGCATTCAAACAGGCACCTCCCAAGTACCAGAGAGAAGGCTCAGGCATTTGTTTCCCCCTAAGCTCCTGGAGTTCAGAACTCCAGCTTTCGGCACCTCTCCGAGCTGGACACCAGAGGGCGGTATACCCACACTTACTGCTTCCATCCAGTAGAGGGCCAGAAGAAAGGGGAATCCAAGTTCTGGATAAATGGTGTCAAATTGGCATGTCAGGACCGGCGCCTAACTGCCCCCTGATGTGAGGAGCTGCAGACTGCAGGACAAAGGGTTCAGTAAAGACTTCATTCAAAATTTG
TATCCCCCTGCTGGAGAGTCACAACACATATTTACGTATTAAAGAAACACAGGAAATCCTCCGTATAAACCTGCACCACGCCTACCTCCCCCAACTCCAATTTGTTCCTTTGCTGCCCCCTAGAGGGCCTTGGCCAGAGTGCACACGCCATCACTGCCTTCTCTCCTAGTTTCTCTTTCTATTGCAGACTACGCTGCCTAAACTCGGGTCTCAAAGTAAACAGGGAGCTCAAAGTAAACAGGGTTTGAACACCAATTTGTGGTCTTTACATCATTTGCTAACTGCTAACAC
AGGCTGTCATTGTCCCCATGGAGGCTCTCGTCCCACCATCCTCTGCTCTGGCCTTGGCTGCCGCCTTCTGAGAACCAAGAAGCATTGGCAGAGATGAGCTGAGATGGGTTGAGGAGGAAAGAGATTGGCCTCCCTCTCCTGGCAGAAATGGAAAGCACAGAGAACTACTGAAACCAAAATTAGTGAGACTGCGTCACGTTGTAAGATGTGCAGTGCCCCTCAACTTTGAGATCGTAGCCTATAAAGGGAAAATGGGCCATTGTCTCCCATTTTCTGGGA
TGCTTACACATGACTTTTTAAAAAAATAAGCAAGTAAAGAAATTTGTGCAATAATAATTATCCAGAAGCCACTTGTGCAGTGCTAGCGCAAGCATTTCGTTTTCATTGGTAGAGTTCTACTGCCCTCTCCTGGTCCCTGCATCTTGCATCAATAGGGACGCAGATGGAATCTGGAGGCACTGCGAGACTCCTTGCAAAAGTACACGGAGACTTAATGCTAGAAGAGTAATAACCTCAAAATTTTCCCCA
CAATAAATTGAGAAATGAAATATATATATATATGAGATAGAAAAATCCCACCTGGACTCACTGGATTAGGTGAATTTGTTTTCCTCATTGGTGGATGCGTAGGATTTAGCTGCAAAGAGCCTCTGGCCAGCAGAGGGCGATAGTCTCATAGCTTCAAATGTAAGCTACAGGTCCGCCCTCAAAGGTATCTCTCGGGGAATGTTTCCCTCATCAAGAAGAATCTGTTTAATCCGAAACACAGGACGCTCGATGGTT
TGCAGAGGAAAAAGACTAGAACATATATCCAACATTCTAAGTTTTAGGGACCTGGCTGAGGGACCGCTTTCTGTATTTTTGCCTGAATCTGAGCACAGCAAGGGGGCACCAGCTGTAAGCTCTGGGAACACACTGCTCCGGAGTCTGCAGTACCACAGACAGACACTAGGCGAAGCTCCAGTACCATGACTTGCTATAGCACCCAAGACGCCACAGTATTGCAGGGGAACTTCTGATTAGAAACCCTGCAAACCTCTTCAAGTAGAATTCACACACAAGCCTAAAGAGGATGCATTC
AACAAAACAAAACAAAACAAAACAAAACAAAACAAAACAAAACAAAACAAACAAAACCCCCAAGAGTTAGCTCTTAGGGAAAGATGCCAGGTTACTCATTTTAGGACTTGCAGTTCTAGTGGCTGACACGAGGTGGCAGTAGTGCTCCGGCCAGAGTTTCTGAAAGTGCGGTCCCGTCTGGCAGCATTGGCACCGGCTGGGAACTTGTTAGGAAAGCAAATTATGGGCCCCATCCCAGAC
GGAGTCCGCGGGCCTGAAGAGGGGCTCAGTAGTCCTAGATGGACTTCACCAAGGCTGCTACCCTCTCCCCAACCCACGCTACAGCCGCTGCACTGCAGGCAGTCCTGCAGGAAGACCCCACTGCCACCAGAGGTCGCCGCAGGACTGCATGAACCATCAAGATCCACTCAAACCTCCTCCCAAATGCAGTCTGGGGCAAGGCAGTACCAAGGCAGGCAATTGGACACAGCCCCTCTGTTTTCCAAATTGCATCAAGACCTA
TCGAAGTCCTTTTAATTCTAAAATGCTAGAATTTGAAACCCCCAGGCAAATCAAGACTGATCTTCACCTGCAGACACAGCCGCTAAAAAATGGGAAAGGGGAAAGTAATCAAACAATGCTTCCCTCTAGTGGTTCAGTGCTGTCATTACACCCTACCTGCGCAGAGACCCTGTCACTCAACTTCTACTCCAATTCACCCTGAACTCTGAATGAAAGAAATCAGCCTGCAGCCAGCAGAGCCCAAGTGCAGGGGAGCGGGAG
ACTGCAGAGGTCACAGGGAAGTCACAGAACAGTAATACGCTAGCAGGGGCATGGGGCGTGAAGAACAGAAGACAGGAAGCGTTTCAGAGACTCCAAAGAAGAAATCAGGGCCAACCACAGCTTCCCGAGTCATTCACCAGGTGGCACCACTGCCTTCATTTCAGCTTCCGGCCACTGGGAGGCGCTGCTCGAAAGGGTTTGCCCTGAGACACCAAGAAGAAGCTGCGGGAAGGACAGCAGGGGCCCTGGGGTTTTAGCCTCTGGCCCAGGAGTTATGTGTCCAT
AGAAAAAGTGACATGGGGCAAGTCCAGGGGACTCAGACCAGGGCAGAACCGTTACAGTACCTTCCGCGGGGAGTCCCTTCACCTTGCAGGGAGTATGGAGGGAGCCCCAAGGAAGAGAATTATTTTGCTGCCTGGTCTGCACTGCCCCCATGTGGAAGACTGCGCCATTACAGCTGACCTGGGCGCACAGGAGACAACAGCTCCTGGGGCCGGTGATTTATCCTTAATCTTGGACATGATTAATGACTGCCCATGCTCAGGCTGTCCTTGAACAGACTTCCCCTT
CACTTCTCTCCTGGAGGTTCCTCGAAGCCAGCTGGCGGGCCGTGCGGAGGGCCCAGCCCATCAAAGTCCCTCGTCGTTGTAAGTCGGAGAATGGGGCTTCAGGATGCTCTGAGGATTCTTCTCCACTAGAGGGCGCCAGCTCACCTCCCCTGTCAGAAGCAGATCCTCCCCGTTCATGGAGTCCAGGTACTGTATCTGCAACCAGGGGAGGGGGAAGGAGGAAGCGACAGAGGCAGGGCAGAGGTGAGGAGCCAGCG
AGAAAAGGGAAAGCATGCCCAGGAGAGCCTCAAATATCTTTTGTCCATATTGCTGTTTTCGAAAATCCGGGGTGAATAAAAAGCTGGCACTCTCCGGGTTTTGCCTGGTCCTGGAATTCTTTTGTAGTGAGCACCACCTTGTGGTCTGCCTTTTGCATTTCCCAAGAACACAATGTCAGGGTCCCCGTGCTTGCTGAAACCTGGTTATCACACTCGGGCTGGCCTCTCCTCCCAAGCCCATCCTGCCTTCTTCCCACCCTACCAGACCC
CGGAAAGAGATGAAGATTAATGAGGTTAAGGTAATATTTATATGTATGAGAAAGATTTTCTGCCACTGTAAAAAGGGTGGGGAAGTACCCTCTGACAGCCACTAGGTGGCACCCCAATCCTGGACATCATCATTACTTTTGTCAGAAGAGAGAAGGTAGTGTGGGAAGAGCAGCTGTAGTTTGTGCCTAAGGCTGGAGTTTGTGGCTTGGGCAATTGTGGGCAACTGCCTCCATATATG
TCCTTTTGTAGTGATAGCCCACAGGCATTTCTGCCTGGGATCGGGATCATAATGAGGGGAACAGGGCACTCCAGATTTCCCAAGGGCCTGCTTATTAACACCCCAGCCTTGCGCTTCTCAGAGCGTATGTCCTGTCTTTCCTCTAGATGGCACTGTGGAGCAGAGGCGACTGTCTTAGGGACCCGCTTCTTCCTCTATCAGCCATTACCCACTTCTCTGCAGGTGAAACCAGGCCCAAGTGCACAGCTTTGAGGGGGGAAAAGAAAGTCTCCTGG
TTGGCAGTAAGTGGGATGATATTCACTTTTTCATGCAAATGTTTCATAAACTCAACATCCAGTGGTTTAAGTCTCAACAAAAGGCAATGTCAAGTAGTTACAAACATGCACTACCCAATCCTGCCTGAAGGTGGGAGTCTTCAGTTATGTAATGGTCCTGTTATCAGGCATCTGACGTCTGCTCACTCGCGATTCTGCATTTAGGTAGTCCTCAAATTTACTATCAATGTAATCGATAACAGGCTGCCAGCAATTACTACTATCCAC
GAGATCATGCCACTGCACTCCAGCCTTGGCGACAGAGCGAGACTCCATCACACACACACACACACAAAAAGGTGAAATGAGCAGCATAACGTTGGAATGACAGGTGACTATTTCCTGCCAAGATTCCAGTTGCCATCAGGTGGCGCTGTGTCAACAACAAATGCTTTTACCTGAAGCGAGGAGGAAGTTTGGTTGATTTACTCGAATTCAAGCCTCAAATACTACATAACTGAATTTATTTTTTCTTACTCCGTTTGTTTGCAA
TCCCCCAGGCCTGGGGTGGACGTTGGAATAAAGTGGGGACAACACGATGAGAGACCCCAGCCCTGGAGGTGCCCTCGGCCAAAGCCCGAGATCAAAGCTGGGAGATTCGTGGCTGGACAGCACCACCTGGTGGACACGTTGGAGATTACCAAAGCCGAACAGTCAATTCGTTCTTGGTTCTGGGATTTTCTTAATTGGGTCTTAGCTGGGCCTTCCTTTCTCTTTCCCCAGTAGCAGGGGCTTTGTGACTATCAGAAACACCTGC
GCTGCATACAAATCACCAAGGGAGCGGAGTGGCTGCAGCGGAGTGCCACTGGATATACCGGTTCACACAACGTGGGCTGAAACCAAGAGCGCCTCTTTCCTCCCGCAGTGTCTCTTTATCGCCCTCTGCTGGCAAGTCTGAAAATTGTGCTCACTACGAGGGACAAATGCTTTTAGCCTATTGATAGAGGATACAGGAGCTAAGAGGAAATAAATTGACAATTGAAACAAGTGGTTATTCGACATTTTCAAGGGTACCTGTGTATCG
GTGATATAATCATATAGAATAATATTACCAACCTACAAACTTCACACACCTTTAATGTGCAGTAAGTTGAGGATGCTTGTGTTAGTGTCCAGCAGAAGCAATTGGCCATTCTCCACTGTGACGTTGTCGCCATCTTGTGGCAGCCTTTCAGGAAACCAGCTGTGAGTCCTGGACCATCTCCGGCAGAACTGTAAAGAAAAGTTGCCCTGGAAAACAGAGAGCTGGGTTGGTGGGTTGGTTGGTTGGTTGGCTGGTCTGTT
GAGTGGGCAGGCATGCCATTCCCAGCCAGTGGACAGACACTTCTGCCTCCTTTGTACCTCAGCCCTGGTCTGTGATCCCCCTGGGGAGTATTTCCGAAAAAGCATTGAGAAGCCCCAACCCTGCCAGGTGACACTAGAGGGTGCTGTTTCCCCAATTCAGATGTCAGCCAGAAAGCTGAGACTTCCATCGACCCAGCCTTTTTCTGTTGACCGATGAGGACTTTGAATGACATCCTTGCCCACGCTCCCCCAACTGGCCAGCGGCGGAAGCAGAGCAGAAACTGAGTCTCCTGACTCCATGCCCCTTGCTTCTTCTGCAGCCGCATCAGCATGGAGAGGCCAGGACC
TTTAAAATAAAGATTAAGAGTTGGTGGAATTTAAGGGAAATGCCATCCGGTAATGTTACCTAAATACTAGAAAGGAATCAGCACAAGGAAACAGGAACAAAGCAGTGCAGTACTTCGGTATTACAGCGCCACCCACTGGCTAGAAGTCCTCATAGCACATATGAGATGTAGCCATAAAATAGATGAATTCTTGAAATAAGGAATATAACACTGACTATTCTGATTCAGTAGAACATAAAAA
AAAGAATTCTGCTCGTGATTTTTAAAAGGAAAAGCCCAGGACTGACACAGCCTTTCAGAGATTTTTGTCAGCATCCCAGCACAAGCAAAGGCAAAGTCACCATCCCACTGTCTACAGCAACACCTGCAGGTCAAGAGCCTGAACTGCAGGTGCTATGAAAGTTGACACTGACGGCCCATGCCCAGGAAACCAACACCAAACCCTACCGTGAGGTCATCCAAGAGGCAAACCCTAACAGGCAGCTCTTGAGAA
GATTAACAGGCAAAAGTCTTCATTAGAGTTATAGTTACAACATGAAAATTACAGGACAAACTTAACTGTGTTACAAAAATGCCAAACGCAGATGGAAGTGTGCAATTCTTGTCTGTCTGAACTTTCCCTCATTCACCACGAGAGGGAGCGCCACACCACAGGGACAGCTCCCTTCACTGCCTGCATAGCTGTCTTAATGGTCTGCTATGTCGTGAACATTTTGCAACGTATGCACAGAGGTCAGCAAAATCATGGAAGAACAGGGCCTTGCTGATTGGTATAC
GATTCCTATGGCTGCAGATGGCCTGAGACGACTCTCAACCTTGACAGGATCTAGGGCTGGGGGCTTGAGATAGTCAACCAACGCCCAGCCCCTGGACGGGGTTAGAGTCACTCCTCCACCTCGTGGTCATTGTTGGAACTACACCCTGGGAAAGCCTGTCCTGAGAGGCACTTACTCCAAGGGATGATGGAGGAGGTTTGATGATGATGGTGATGGTGATGATGTGATGATAATGGTGATGATGTGATGATAATGATGATGGGTCATGAGTGT
AGTCCTGCTTTTGCGCAAGCCCGAGGCATAAGCTGCTCTTCCTGCTTACAGGTACAGACACACATACTCTCCCGCCACAAAGACACACAGGCAGTATTCAAGTGAGAAACTTTCCCAGTGCCTGCGCCCTCTGCTGACTGTGCTGTAGCAATGGCTGGTCTGAAAGGCACTTTCCTGGAGTAGAATTGCTGGTGGTTTTGGAAATGACTCCAACAAATTGAATCCTTGACATTGGGAGATACTGAAGACATTGAATCTTTCTTATTTC
GCTACATATCTGAAATAAAGAAACAAGAGTTCACATCACCAGAGAGAAGCCTAATCTTGAATGGGTCATAGTTGCAAATTTTGTTTAGCTAATTGATGGGCTTAGGCAACTCTGCCCCCTTGTGGTGTTCAGTGGGCTCATAGGAAACCAATATCCTGCAGGTCATAAATTTGGAAACAATTCTCACATGCCATTGACTGTGCCTAAGCATTAAAATCAAGTGGCTAGACAATATTGTGATTCTT
CCAACTCAGTCTCCCCACCTCCCCCGTGCGCGCCACTTTTGAATCCTGCAACGGGTTTGCCTCTGAGCCCGTGGTGAGCTTCCCGCAGGGCCCTGGAAGTGGCCTGCAGTGAAGCACAGGGGCCACAGGGTGGCAGTGTTTCCTGCGGATGTGGCTCTCACCCAGTTCAGGGGCGCTCAAGGCGTAATTGGTTAATGCAGGTCTGTTTCTCTTTGTCCTTGAAAAGACAGCAACTTTGAGCTCCAAGGAGCAGTCT
AACCAACAAAATAAAACAAAGCACCTCTTCCTTTCCTTAAAATACATTTTGCGTTAAACCAGTAGCCTACCAAAGGCAGCCTGGAGCCTTAAGTGTGTTCTGGAAGCTGAGCCTTGAGCGCCATCTGGGAGCAGAGGGCGGCACTGCAGCCTCCCGCCCTGGAGCTTCGCCTCCAGGTCCTTGCAGACTTTCCCCTTCATGATCCATCTCTTCTCCCGTTGCCCCAAGGTCTCAGAAGAGGGGATGTGCTACAATGGGGAGTT
CTTTTATCATGGAATCACCCTACATTCCTCAATCTTTGCTTACAAGTGCCCTTGAAGCATCCCTCTGCTTCACTTTTGGAGGAATTGAGTTATAGGTGACAGTTCATACCTACTGCCACCTTCTGTTGTAGAGTGTTAAGTACACAAGGTCTTTCTAGAGATGTGCTCTAGGAGGCAGTATGGCATCAGAGTTAAGAACACAGAACCTGGAGTCAGTCTACTTGGGTTTAACGTCAGCCTTAACTTGGGCAAATTATTTAAACTCTCCAAGTCTCAGTTTCTTCACTGAGGGACAACAATCAAA
TGTCTATGAGGGAGAAACATAAATTGGAATCAGAGTTTTACAAAATGTCAGAACCCTCTGGGGTGCCCTAGATTGCCCCGTGTGGAACTTTGTATGGCAAAGATTCTGCCGATACCAAAGGTTGACCCCTGGTGGCCAGAATGCCACATTGAGCCTGCCCCTGGTTGTACTTGATCTAATGGTTTAAATATGTTAAAAATTAATTGCCTACATTTAAAACTTGAGAGATTATATTATATATTAAAATCTAGATATTTGGCTTCCCTTAGGAAAAAAATCGAGA
AGAGAAGCTTTTGACTACCTTAAAATTTGGTTTGGACAGGAAAGGCAGGCAGGTCAAATGTTTCATCACTCACCTTTCTTTACAGGTTTTCAGGATCAAGAATCCACAGCTCAGCGCAGGGCTGCTCTCTGCTGCCCTCTGCTGGATGGGACCCTCCACAGACGCCCACTTGATCAACCCCTTAAGCTCCAATGGGTTCCCAAGCTTGTCATCACACATCACCTCTTTTGTTTTTCTCCTCAGAGGTCTATGTTTTGAAATATAGTGTATTCT
GAATCTCTCATATCTGCATTATATTATGTACTATATTTCTGCTATATTGAATTTCTCCGGAGAAGAGCAAAATACAGAATACCAAACCTCTCAAAGCTGTGTGCAAGTGCTGTTACATAGTATGACCACTAGATGGAGATCGTGTCCAGGTGGCTAAAACTTAGGCTTCCTTGACCAAGCAATGTCTTGGAGCAGAGTTCACAACCAAATCTCTTTTCTGAAATAATGCAATAGGCATGAATCTCAAGTCTCCAGATT
ATTGCTTATTGAAAGCAAACTACCCTATCATCAATAGAAATCAAGCTAGGGAAAGAGCATAAACACCCTGAGGGAAGGAGGAAAGGTGAGGAAGAGAAGAAATGCTAGCTTTGCCAATTTCTCGCTCTGTCCACTAGGTGACATCGTCATCCACAGGTTGGAAGAAATGGACTTCGGACCACTGTGAGGGATGTAAGAGCTTCCAGAAATGCTTCTGTGCTATGTGATTATAAAAATGAGTGTTAGCGTTTAAACAAATGCTTATATTTT
CAGTGTAGTTTTGTGAGAGTTAAGTGCAAGTGTTATGAATCACAGCATCCACCAGAACTGAAGTCTAGGCTGCAAGTGCTTCTGTCCAGGCCTCTGTGTTTAATCTGCATTCCAAATGCAGCGTGCGCCATCTCCAGGATGCCAGAGGTACAGCCTTTTACAAAGCCATGGAAAAGGGACTGACTCTCACCTTAAGGATGGAGTCCTTGGTTGTAGCATGGTCTTGCTGACTTAGGTGCATCTGGTGATGTGAGATCGTCAGG
AACACTTGGCTAAATGCTCTGCCGCTGCTGTCTTGAAATTCTTAAGGAGCCCCACATTTTCACTGGGCTCTGCAAATGATGTAGCTGGTGGGTCCTTCTCTGAGCACCCAGCAAGTCACTGCGTCACTGCTCTCTGGTGGTCAAAAGCAGTAGTGCAGCCTTCTAACATGCCCTAGCTATTTCGGAGAATTCATTTCCTGCCCCCGGCCTGAGCCTGTTAGGCCCTTTTCACGTGAAGAGTAGCATGGTATGGAGAAAAGTGGGGAAACCTTCA
TATATAGAAAGACAAGCTTCCCAAATCCTGTATTCTTAGATTTCTAATTCCGTTAAGTGTGGCTTTAATATGCAGTCTAAGGCCTTTCCTGGTTGCATTATCTCTGAGCAGCCACAAGAGGGAGTGTGAAGAACGCAATGCTCTGTGGAACCGCGATTACAGAAACCGTTTCCTTTAGTCCACAGCAGAAGCATCCGCAGCTTCCTGTATTCTGAGCAGAAGTAAGAGACACTTAGAACAGTCACTTGC
GATGATGGCTTGAAGAATGTAAAATTTGCTTCTTTCCTGTGTTGCAGGTGAACACTCCAGGTCAGCCGGGAGCTCTCACAGCCATTCGGGGACCAGGCTCCTTCCATGTGCTGCTGTGCTGCCCCCTAGGGCCCTGCCAGTGACTCAGGACCGAAGCTGAGTGACTGCCATGCCGGGTTCCAGCCAGCAGGAAGGGCAAGGGAGTGTGGGGCGGGCAGGCCCAGGGTCTTAAAGCCCAGGCTGGGAGAGGCACACACCCCTTCCCCTTCGCAGCCCAGTGGTGGGAATTA
ATTGAAAATAAAATTCCATTCCTTTTTATGTTCTTATATATGAGAACACAGAGAGGTACAGGAAAAAGTATCAAACCAGATGTATGAAACAGAAACCAATTCAGCTCTTGGTCACTGAGGACACCTACTGGCTCATTTGTGGCAGTGATTTTGTGCAGAATGTATTATGGAAGTGAGGGAGGATTACCGTCATAACATAAGTTCATTTCTTTACCCCAAGTTCAGATGAAATAAAGGCATTTTCTTCATGCTG
GAAACTCGTTAGAAAGGCACATTCTTGGGCCCACCCCATACCTCTGTGTTAATAAACCCTCCCGCTGATTCTAATGCGTGCTCCAGGCTGAACAAGAAGGTCCTCAGTGAAGGAATCAATTCTGCCGAACTACCGCTTGGGGACAGCACAGGACCACAAGGTAACCATGGCTGATGAAAAGCACCCGCAAATTGCAAAAGCCTCTCACTGCCCTTCCGGCCTCCAGTGTTGCTGTAAGCCCCCTTCAGTTCTCCCCACATACCCTGCATGACCTCTGGAAACC
TCAGTCTTCTAACTTGTTTTCTGTTTCCTTCATAATTAAAATGCTCACTTGATAATACTGCCTTCCTGTAATGATTGATGTTCCTCATTCTACCAGCGTCACCTGGAGGACAGTGTTGGTAAGCTTGAAGAAAAATCGTGCATACTGGAAACAATGGTCTTGCCTCAAACCTGTTGAGAACTTCTCTTCCCTGCTTCTCTCCATAATTTGAAGAAGCAAGAAATGTTTCTGAAGTGA
CCTAAACCCATAGAGGGTGGGGCATGGGCACAGAGGAGTAACCAGGGGCCACCTCACACAGCCCTGCTCTTTCACCCTGCCCGCCTGGTGGCCTCCTTAGCCTGCAGCCTCAGTGCTGCCCGCTATGGGGTCATGCTGCCTCCTGCTGGCCACACTGCAAAATGCAGCCCAGGGTCGGGCCTAAGGCTACACTTGTCCCTCTTCCGGCAAGCCTGCAGCTGGGCTGGAGGGGAAAGCAGGCACCACAGAATTGCCTGGATGCTCCTGCCCAGGAGGAT
ACTATGTAATAAGTAGGTTTCTAATTCATGATACTGTTCTACAGACAAACTGGGGAGTTGGTTCTATTAGGTTAAATTGCTTCTTTCCAATGCAAGATCGCCACCTAGTGGCTGAAGACAACAACCGCATGCACAAATGATTTCACATACTGGGAAGGGGCTAGGGAGGTGGTGATGAAGGAATAGGAATTCTCACCCAGGTCTCAAACGGCTTTTTACCCGACTTGGCAATGACTATGGAATGCCTACGC
GCCCACCAGGCACCTGCACTGTGACGTTGCTGTTCCCCTACTCGGTACTCTGTTCTTTGGGAGAGAGAAGAGAGGCACTAAGCACATTGCACTCTCACAGGGCAAAGGTTTTAGCTCCACCTCCTGGAGGGGGACAGTACTACATGTCACTTGGGATTCTTCCATTCTTCTCTAAGGAAGATCTGTCTCTCCACCATTTATTCAATCACTATGAACTGATGTATATTTATGTCATACTTTGGGTCATAA
ATCAGCATGGTGACCCATGTGGACAAGCTTAACTCGGTGATTTCACTGAAAGTCCTGGGACTGGGCGGCGTGATTGCCCAGGGCATGGGTTCTCAGTGGTATCATACTGCCCCCTAGGGGCTACCAGAAACTGCAGTCTATTTTTGGTGGTCAGTAATACGGTGCTACTGGCATTGGAAGGAAGGGATCAGGGAGGGACTCTAGATGTCCTGCAGTCTCCTACGTAATGGAGAGTTACTCTAAATCCT
AGAGGAAGTGGCCCAGAACTGCCAAGTGTGCCCTCAGAAAAATCTCCAAAGGCAGAGGTCAGGAGGCTGTAATCATTTTGGGGATTATCTTCCGGGCTTAAGTTGGGGCTTTAAGCTTCTCTGTGCTGCCTCTAGTGGTCACTGGAAGGAATGCTCCTCTGAAGGACGCAAGGGCTGCTGGAGCAAGGGCAGTTGACTGTTTTGTTTGTTTTTGTTTCTTGTTTTTTTTTTTGTTTTTGTTTTGTTTTGGTTTGGTTTTGCTGTGAACAAC
GGACAGGGAGGCTCTCCGTTACCCCTCAAAGCAAAGCGCAGAAATGACTGCTCACCCCATTAACTCTCAAGGTGGTGCCTCAGGGAAATGGATTAGGACTCATTCCCCGTCTGCAGTCTTCCCTGCCATCACCAGGGGGCAGCCCTGATTCACATTTGTGTTAAATACCTGTTACCCAACCCCAGGCCAGAAAGGTGTTACACCTTGGAAGCATTCCTGTAAACAAACCTGACGGGTGTGTGTGCGTG
ACGGAGCCCTGCAGCTCCAGCAGGCACGAGTCCTCCGACGGGCTAGAGCCCCCAGGGAGGTCACCAATGGCTGACAGCACCAGAGACCCGCTGTCCATGGACACTGTGGGCGGCAGGGGGCGCTGTGTAGCACCAGCCTGGCCTGGCCTAGCCCTGCCCAGGCAGTTCCTCTTCTCCCAAGCCCAGCCTCTAGGGGCCACTGTGCCTCCAGCTTTATCTCAGAGGAGAAAAATAAGTCCAGGGTTCCAAGTTGCCACAGCCCTCCTATGTCCCCAAACCACCAACTCCGCCTTGTTTTCCCCTTCTATTGTCTCTACCC
TCTGGTCTGCAGACACTGAGGACACTTGCTATGTGGCGTGGTGGATGGTGGGTAAGTCCTGGGAATTTCTGGCACCAGGTTCCCTGGGTGGGAAGGGGCATAGGATTCAGTTGTCCAAAGCTCAGGTGTGGGAATGGAACTGTCCTGTAGAGGGTGCCAAAGACCAGGTCTGGAAACTGCATAGCCCCAGTCCCCACCCCCACACACACCATCCCACCCCTTCCAGCTTTTTCTGCAGGTCTTTCTGCAGGGGTGAGGCAGGGAGAGGAAGGGG
TTTTCAACCTTTCTGAAGTTGGTTAGAAATTCAAAGAGAGAAGCAGACAGAGACGTCAGGGATGGGGGAGCAGAGACAAAAGCCCAGGCTAGAAGTGGGGACTGCGGAGGGTGGGGAGCTGGAGCCCAGCAGTGCCCCCTGGTGGTCAGGGAGGCCTCTGAGGGGTAGATCCAGCCAGCCACCTCCTGGGTTCTGATATTCCAGAGAGCTAGGTTCTAGGAGCTTTGGCTGGGGCTGGGGTGAGGGTGGGGCAGCTCTGGGCCTCACTCTCTG
TCATACCCTACGCTGTAATGTTAACAGAATGAGTATTTATAAATATACATGCCAGAAATGCAAACAGCCACATTTGCAAAGGCAACTGTCATCTGGTTACCACACAGTGCCATCTGCTGGACAGCTGCTGATGTGCAGCAGAAAAAAATGCAAGATGCTCTCCAGGAATAATAAAACATTTCCTGCAGCTTTTCAATGAGATTTACACAAACGAAGGCAACTTACACAGTTCTGCACTGGCTTGTT
CCATTCTTCTGAAGGCAAGGAATAAAACTGGGGAGAAAACCCACCCCCACACACACGGAAACTTGACAATGAAAAGGCACTGGGTACCTTCAAAAGTTGCACGAGTTTGTGTGCAGCACTGCCCTCTGCTGGTCAGAATCAGACCTGCAGCTGTAAGGCAACAGCATCTGACTTCTGGATTTTACGGTAAAGAGGACAGGTTAGTTGGGCTTCCGAGTCATTGTAGGTCAAGTCACACACTATCATTAAGTCCACATGTGTGACTCTTCAGGTACAAACTGAGCC
CCCCACTCTGAGAAGAGCTTTCCCTACAAAACACCCACACACGCATACAGTGTGATTAAAGTAAAATGCAATTCATGTAAATATCTCCATCAAGGAATCATACAGGGAAGACCCAAGTGGCCATGGGGAACAGACTGGGTGTTAGTTTTTTAAATACAGAGGCATAAATAACTGTACACAAGGCAGTTAAATACACAGTGGTGCGATAGCACCTCCTGGTGGTCACTTGAAGTGGTGCACTCAGCAGCAAGTTCCATCTTTCACCCACTTGCCAGGCCTGGCATTTAAGATTTTGTCTCCAAGGGACCAGGGAGGCCCCAGTTTGAGAGAGGAGGCTCCGATCAATCCAGGGTGCTACTTGTTAGGAGGTCAAGTAAAGGGCTTGATGGGGAGCAACGTTGAGGAAATAAGACTTGAGGC
TGTCTTCTTTCTGGCTCTGGTGTCTCCAAAGATTTCTCTTGGCAGGTTCCCCCTGGCCAATTCCCTCCTCTCCACTCTCCTCTTATTTGCAGGACAGTTCTTCCTTGAAGTTCTTTCTGTTCTGGAGACAGTAGAGGGTGCTCTTTCCCCAATCCAATTCTCTCTTGCCCCTTTGACTTTTTTTCTTCCTCTAGGCCCGGCTGCCCCAAGCTACAGGGGAGACCTTTTCCATGTGTATCCCACCTCCCAATGTCACTGGCT
CTGTGAAAAGATGATTTGTCCACAGCAAGTCTGACATCTAGCCTTCTAAAGACTTGGTGGGATTTGCTGCATTAGATCCAGCACAACTGTCCTTGACAAGGTGACTATTTGGTGTCTAACACCCTCTAGTGAGCGGATTGCGAACACTCAGTTTATTCTTGTAATTACACTTGAAAACAGAGGACCTCTCCAATTGATGCCAGCATTGTTACTAATGGTTTTTAGTTGCAGAAA
GGTTATAAAACAGGATTAATGATTAGGCTCAAGGCCCCTTCCTAGTCACTCAGTAAAGTCTGTGCACTGGAAAACTGTGGTAGCAGTTTTCTGAGCATTAGAAAACTGTGGTTCTCACAGAGGCTGGATGAGTCAACACTGCCATCTGGCGGCCTCTTGGAGGGTGATGTGGAGCCTGGCTTTCATTGAAGAATGAAGGTCCCTTGATTTCCTGACCCTCAGCCAACTCTCCAGCAGCTTCTCACTGCAGAAGAGGTCAGGCCATTGGTCAGCTTGAGGA
GGGCGCGGCGCCTGCCAGCGCTGGACCTGGGGCTGCACTGTTTCCCGCCAGGCTGCTGCTCCAGCCCAGCCCAAAGACTGGGGACGAACTGGTCTAAGGGAGCCAGACGGGGGCAATGCTGCCACCTAGTGGTCAATGTGAACATAGGGCTGAAGGTGCCTCTACGGACTCCAGCCCGGGTGGGCACCTGGTTTCTGAGGCCCACAGAACTAACTGGCTGAGAGGCTGCGGGGGCGCAGGCAGTGAGG
TTCTGCCACAGAATCCTCAGCCCCAAGACCGTGGGCCAACCCCACCACCTCTCTGAGACACAACTGGGACCTTCCCCTCGCCTGGGCCCTGGGGATGCAGGGACACGGGGACGCCTGCAGGTTCTGCTGCACTGTTGGCCTGGCACCACCAGGGGGAGCTCCGACTGAGTCCGGCCTGCGGGACCCAGGCCAGGACCAGAGTTCGGGCCCCGCCTCCCCCACACCTCCTCGGGTTCCCTGGCGCCTGACGCCACCCAGCTCAGCAAGCCTCCTGGCACCTGGAGTCCTCAGTTACGGCT
TTCCTACAAAGGGTTTATGTTTCGTTTGGTGGTGGTTCCTGTTGTTTCTAGCAGTAATAACTCGGCTGCAGTAATCCTGCAGCCAAGAAATTTTGCAACCTTCCCACTAGGAGGAGCTACAGGAACACAAGGATCAAGATTTGAAATGCTAGGGCTCTGGTTGTCAGGCTATAGTTTATGAGAAAACTATTTTCCAATTTACTTCAAGTAAGCGCTGGTCAGAACTATTTTAGAGCCCCACAAATG
AATAGACACCTCAAAAACTTAAATTGTGTGTACAAAAAAACGGATTTTTCATCCTACCTCAGGTTCATAGCTGTTGGAAATGACCCCAATATGCCTTTTGGTGCCATTCAGTTAACCAGCAGCGACCTCATGTGGCCACAAGAAAAACCAATCTAATTCAGCCGCAAAGCCTCAATCTAATTTTTCGCATTTCAATAGTCAAGAATTTTATCTTGAGTTGTTGCACACGGACAGCTCCTCAGTTTGATGACTAGTTACGT
CTCTCTCTAGCAGAGCATTCAAAGCCTCTGTCACAATTAGGGTTCATGTCCACATCGCCCCGTCCAGTGTCAGCTCTGACTTAAGCCTGAGGCCCACCACCTAGTGGCTGCTATAAGAATGACTGAGGTATCCCACGGATGCCTTACAGTCAACGGAAACCAGATAATACGCCTCCTTGTGGCAAATACCATGTGGGACAGAAGTGCAGGGACGGACTCCAGGAAACAGAGCCAGGCTCCCCTTACCTCAGCAGCACATGTTGCCCCTCACCCTTGGGCAGGCCGGGCTGGGGGCTC
CGCTCTGGATACCTTGGGGTGTAGCCCAGTTGAGGTGAGCCTTCCCCTTCCCACTCTCCACTGTCCCAAAGCCTTCTCCGCAGCTTCATCTCAAGCTCCAGAATGGAGTGGCCCTGCCCCCTGGTGGCCAGATGTGATATGGCCATAGATTGTAACTTACCTGATAAGACTGGGCAGGAAGAGCCTCCCTTCTCAGACTTGGGACCTCCCAAGGGAGGGGCTGTTTCCCTTTCTTGTTCTGTCCCTGGGTCCTGGTAT
CTTTGCTTTGCTTAGATAAGTAACACAAAACCCCCTAATCTTATCAGAAATATGTGAATTGGACATGTTTGTACAATGTTTATGTTTCTTCATTGATCTCTAGAGACCCATAAACACGGTTATGAAACGAGGCTTGTTAGTGCTGTGCTTGCCAGCAGGGGCCACTGTTTTATTCTGTACCTCCTGATCCCCCCTCCACCCACACCGCCCTGGAGCAGCTCTGTGGAAAAAGTGGAATCAGCTTAGAGGTTTTCGGGAGGAAGACACTGAAACGTAAACGTTATAAGAAA
ATATAGTCCATCCAGGATGCTGCTCCAAAAGGTTGTAGGAAGCTGGAAAGGTGTGGGGTGCGGGCAGGTGCGCCAGATCCACAAAACCCTAGGGAATGTGACTTGGTTTGCAGATCACTACTGCCCTCTGGTGGTGATCAGCTTGGGCCACCCTGCATTCTGGAGGTCCAAGTAGGGACAAGGGAGTGGGTGGGTGAGACTGAAGGTTGGGGGCTTTTGAGGCCTCTGGAAGAAGACTGTTCCAAGTTGTGGAACAGCATGTGTGAGGCGAGGA
CCGGTGACCCATGGGGGCTCTGGCCATCGCAGTGCACGGGTCCTGAGAGGGCTCCCAGAGCTGCAGGGCTGAGCGCGTTCTGCATGGCCTGCAGGTCTAGCTGTACAAGCACTGCCCTCTGCTGGCATTTTGTAACAATTGCAAACACACAGAACTTACTTGTCCCGCAACGTAGTGAAGTTTCCAGAAGGAAAAGAGATGAATTTATGCCGGGGTGGTGGTTCACGCCTGTAATCCCAGCACTTTGG
GCGTTCCTGCTTCTGGACTTCAGTCTCTGGGCCTGTGTGCTCTGTGTCCTCTCTGTCCACAGCTCCAAGTTCAGCAACTGGGCGGCTGCCTGTCGTCCCTCCATGGATGGGTGCAGAGACCACCTATGGCCACCAGGGGACACCCTTGGTCTACATTTGGTCCAAGCTGCCCGACTGGAGGAGGAGTCTGGGACCACTGTGGCCCAGTTGGACTCAGCCCTTTCAGGAGGACCAGGGGCTGGACATCACTTTCCCCCA
TTTCCCAGTTCCACTACCTATGTGCTCTGTGATTTTGATCAAGTTGCCTAACTTTTCCTCATTTACCTAATTTGTAAAATGTGGGGTTTACCAGTACACTAGTGTGAGTGTTATTTCCCAGCTCTGACCACTAGAGGGCGTAGGAGCATCGGCACCCACTGGCAATGGATGTGTCGGTGCCCATGGTTTACCAACATCATTCTCCCATGAAAGGAACCAGGGCTCCCTGGAGAAATAGCTGATCCAGGGCTGGGGCAGGAAA
ATTTTAGAAGATAATCACCCCAAATGGGTTCAGACCACAAATTCCAAGTTCCTGCAAGACTTGTGTGGATTGTGGTTGCTGTGAGTCTGTGAGATGTGGATCTGTCTCGCACAAGCGCCACCTAGTGGCCAGCCTGGGACTCTGGTGGTAATCTATCCCACATTTCAGCACTCAAAGTCTGTGTGGTCCGTGTAGGGTCGGATCCATACATGTAGAGCTCAAGGGTAAGCCCAAGAGTTCATGAGCAACTTTCAGGGGTTGCTCTCC
GGGTGGACGGGGAAGAGGCGGGGGTCCTAGGAGGAAGGGATGGGGAGGAGCGAGAGGAGGGAGGCGGAGGGAGGGCGGCAGCCAGGATGGTCCATTCCATTCTTGGAGCTGCACTGTTGACTTCGACCACAAGGGGGCAGGGCTGCTGAAATTGGAAGTGCGAACGCCTACATGAGTCTTGATCCTCGGCAGGCACCGTACCCAGTTTCCTCCGTTGGGAGGGTTTAACTGCCCGGAAACGGAAGTCTCGTTCTTTTTCGTCCTTTTCCCCGGTTGCTGCTTGCTGTGAGTGTCTCTAGGGTGATACGTGGGTG
CCTTGGAGAAAAGGCTATGTGTCTCCTTCACCTCCATATCCCCAGTCCCTGACACAGGACAGGGCAGGTCCTCCTTGAATTGCTGAATGCAATGGACTGTGTGATACATGTAGCTTCTGAACCTAGTCACTAGAGGGCAGTGTGGAACCATCCCATTGCCCACAACTGCGGTTCCCCAAGAATCTAGGTTGCAGAGGTTGTAGGAAGCTGGCCTATGGCTGAGAGCCTAGGAGGCTACATGACTCCAAGGGCCCAGTACCATTC
GCCAGTATAGCAAGTTGAGACACAGGTTCATTTGAGCAAAAATTTCATGCTCATAACATAGGTCAGAAGAGACAGTGACAAGTCACCTTAACCACCTGAAGTCTTCACCACTGCATTTCTCACCTTGACCAGAAGGGGGAGCCAACCATCAAGCTGTTCAAGTTATACCAGAGGAAGGAAAAACATGTTGCAAGTACTCGTTTTTACCCCCTGAAACTGGCATTCACATAGAATTGGCTTTTCATCCATTGATCTCCAGTTGTAA
TGCCCATGGTAGTATGGATTTGGTGGGAACGTAAGGAGACCTGCTGTCATCAGGGGATGAGGATGGCTTCCAGGTAGCCCCTCCCACAGGTACACCCGTGCCAGGAGGAAACATGATATCGCCCTCTAGTGAGCATAAGGTAGCACTGCAAGGGCGTGTAAGTGCAGATGCACTTGTGGAACTGCTTGGAGGACCTTCCTGAATGTGCAGCCGATGCATCCTTCTGTGATGTGCACACCCTCCCAGGAGCCCCCTGCATCCCACAGTCAGAAGGCTCACA
ATTGCATGTTCCCTTCCATGTGATTAAGCATTGCCATAAAGCCAGGACTGGATTAGAAATAGATCTTCCCCTTCTGAGAAAGCACCCAATGGAGCAAAGCTGGCGGCAGTGATGGACAACTTGTGCCACCTACTGGCCATCGATGGTATCACATGCCCAATGCCAAAGACTAGACAAGGTTTTGCCACCTGCCAATGAACTGGCCAGAGCCACTGCCTCACCCACTTTGCATGGCAGAGGGTGACTGGGAAATATGACCAACTGTCCCACACTGGAACCGAC
AGCTGCTCTGAGAAGCCACAGGAGCAACAGCTGTGGAGAGAGACTCTGCGGGGAAGCAGCCAACACCCCAGTCTCCCTACCCTGGCCTGCGTCCTTGTGCCTGGAGAACTGCCGGGCACGTCCCTCTCAGAACAGCAGGTGGCAGCATTGCATCTGTTTTCACCACCAAAGGGCTGTGACCCCCTGAGACCTGAGACCCTCTGCAGATACCTCAGTAACTAGTGGTTTCCAGGAGGAGAATGTAAGGGAGACGCAGAAGGGGATGTAACTTTTC
TTAAGTAAGGGTTCTTTTAATTTTTTCGCCTTATGCTCATTAAATTATTTTAACCCTGGCCAGACTAATTGAAATTTAACTGCATGATAAAACTTTACCGCCATCTAGTGTCAGTCAGGAGCATTGCAGGAGTGTTGCTTTTTGAATCTGTTTTGGTAGCTACCTGCCGTATCTATGGCAATATTAAGCGGCACTCCCAGGTGGCACTCTTTGACTCCTATACCAGCGACCTTTGATTTTATAGATTATTCCAATAA
TTGAGGTTGCTGGGGTAGCCTGGGGAACAGGCTGTCTTCTCTTCTCTGCCAATGCCTGGGAGAAGGGGACCAAGTGGGCAACCTCTCCACAACCACATCCAAAGCTGGCACCATCCTTCTATCCCACGAGGGGGCAATAGAGGCCCAGGGCTTCGTTCTACCACTTTCTGAATGTTTGGCTCTCAGAGCTGCTTCTGACCTGCCTCCTCCACCTTCTGGGGTTTGTGGGTAGAAAGAAGGATGAGTTGACGACCAGAGCTATGAGTGATGCCCAGGAGC
GAGCCTGATGCCCAGCCAGGCACCGGGGTATCCCAAGTCCTCCACTCGGGGAGAATGGGAAGAATCTATTCTCAGGTCCTAGCCAAACAGTGATACGTCTGTGAGCAGCCAGGAACTGGTTCTTGAACAAGCCTTTGAGGACCCCTAGTGGCAGAAAGCCACCTCAGCACAGGCCCATGAGCTTGAACTGAGGACTTTGCGGGCGGGAGGAAGGAGACAATACAGATCCCCAGTCACGCTTCATCTTACTCGTGCTCCCGAAAACGCTTGTGGTCGTATTCATCAAAGA
TATCTGTCTGCTGTTTGTCTATCTTTCTCAGGTTATGCATAGTGACCAAACCCCGCCTGGTAACTGTAGGGAAAGAGCATGACTGGTGTGTTACAGCTACACACGCCCCCTGGTGGTATTTCCAGTTGTTTGTCCTCTTCATGCAAATGTTGCCACCTTGTGCCAGCTCTCTCACCTAGCTTCCTTCATGACGACAGTGGTTGCAATTCTGCTCCTCTCTCTGCCTTCCCCTGTCCTTGGCTCCCCATGTCCAGAATCTGATCATT
TAAAGTATCATGCCTAACACACAGAAGGTGCTCAACACTTATTACTTATCGTTTGATAAGCTGTGGTGGGCTAGGTGGATCTTGTCACTGACCCCTGCAGGAGAGAGACAGGGATGCACTGTGGGGCCCAGCATACCACAGCCTCTGCCACGTGACACACACACTCACTTCTGGAAGGGCTGAACTGGAGAAGGTCAGTCTGTGCCAGTGACAGCTGGAGGGAGCTAGAACTCATACTTTAAAACCCATCTGAGAAGAAGGTCCCCAAATGGCCTGCAGGTGGCGCTCTTGTCCTTATGCCCTCCATTTCTATTGCTCTCTGCCAAGGCTCCAAGACAAACTCTCATCTACAAGTATTCTTAGGTCTCAGCCAGTTATTAACATCTCTGTGCTTCATTTTCCTCATCTGT
GTAGGGAGCAACAGAGAAAGAAGTTTCTCTTGTAAATGACCAGTGAACCGGAAACCACGCTGTGGCTTTCATATTCATCGGCTCCCTTTCAACTCTCCCTCCTACCCCACCAACACCAAGCTGGCCACTAGGCGGTGCTGCTCCCATTCTAATATTACTGCCCAGGCACCAATAATGGATTGTTCCTTTTTCATCTGAGATTTATAGTAGCACAGCTACTATATTTTGTGAAAATATAAAATATTTTTAAAATACT
AAATGAAATTCTTCCCTTTCTGGTTTGTGTGTTTCTCTGTTTCTTGGGTTTGGGGTCCGGCACGTGACTGCTCACTGGTTACTTGGAGTTAGGAATCCGGAGGAGACTCAGCCGGAAAGGTCAGACGTGGAGCCCGGCTTTGCCAACCACTAGGTGGCAAGCTTGCCGCTCAAGAGCCCCACGGGAGCCTCAGGACCAAATCCCAAGTCAGGGCCACAGGGGGTCCCGTCACCTTTTCCCATTAGGCAGCGGGCTGTGAGGCGAATGTGCGTGGCCTGTGGCTT
TCCTGACCTTGCCCCAGGAGCTGGCAGCCCCCAGTCCCACCTTGTCCAGAGATCACTCAGGGGAAACCACTCTGGCTGAGGGATTCAGGTGCTGGTGCCAACTAGGAGAAGCAGTCTAGGGCGCCTCCCAGTGGACACCAAGGGAACGTCTATTCTGGCTGGCCCTTGGTCCAGCCCTGTGATTTTAGCCCTTGGCATGCAGTCAGGCTCCAGTACTGACCCCAGCACCAGCAGTGGCAAATTGCACCTCA
CTGCTGCTGCTGGTTGTGGACCTCACCTTGAGAACCACTGCGTAGCTCACAGCCGTCCTGGCCAGCTCTCAGGCTGAAAGTTTGAGAGAGATTTCTGTAGTCATTTTAGCTGTAATTCCCCCGAGGGTTACACTAGAGGGCAGTGTGATTACAGCTACTGCGATGGACAGCAGGTTGACTTCACACTGAATCCAGACCGAGGTTTTATATTTTGTTTCCAGATGTTTCATGTAGGCATTTGTAGGTAGAAAAGGTTCTGCTGCTAAAAA
ATTTAATATTAATTATTAATATTAAAGGAGAAATTAATGTAATTAAAAATAATCACTATGCATTGTTCTGAAATGGCACTCGTGAATTATTTACACGGGAAATGCTGCCCCCTGCTGGCCACCTTAGGACACTAACACCGTGCTTTACCTTTTTCCATTTTCTCTCTTTGGTTGGCATTTTTCTTCTTTAAAAAATTTACGTTGATAGACATTTGCTCATCTCTAGCAGGTACCGTTGGGAATGAATTC
CTGAGCAGTGAGCAGGAAAGCTAGGAGCGACTAAGGGTGATCCGAGTGGGAGCTGCCAGCACCAGGTGCCAGAGCTGCGGTTTCCAGCTTTGGGGCCAACGTTCTTAAGCACACATCCCCCTCTTGTGGTCGAGAGCGGTATTGCCGCTGAAGAGAAAGGCTAGAGACCTCCTCCAGGTTCTCATCCTGAAAACCCCAAGGTATAGGCCAGGGGCTGCATCTACGTTGTGAACCCCACGAGATTTCCCACTTCTT
GAGCTCCACAGAGAGAGTTCACCACGTGGACTCAGAGTTTCAATTCATTTTGCATCCACTGTGATATTTTAAAAGCTTTGACTCTTGACACCAAAGCCCTAGGGGGCAAGACAGGGAGCCTGACACTCCACCTGGTGGTCAGAGTGTTGTATTAACAGGTCTTTGCTAAGAATCTGTGCACTGAGTTAGGAAAGCATTTGATAATGGTTTTTTCTCAAGAGCTCTGCAAATGGTCACAAAACAAGGTACTATAGGAGGAGATCCTTCCTTTGGAGTC
TTCAGAGGCTACTTGCGTTCATCTAGATCAGGTTTCACAGCCTCTGCACCATTGACATTTAAGGCCAGATAATTCTTTGTTGTAGAGGCTGCCCTGTGTGTTGTATGATGTTTGGCAGCACTCCTGGCCTTTAACCACTAGATGCCAGTAGTGACCCTTCCCTCAGTAGTGCCACCAAAGATGTCTCCAGACATTGCCAAAACCCATGGGGAGAAGAGTGGACAAAACCTTCCCCAGGTGAGAACCACTGATCTAGATGACCG
ACAAATATAGCTGTACTTTTTATTTCCACTTATTACTTTTTTCTCTAGAAATGGCTTTTTATGCTAATACTCCTATTTCGCTAGCATTGTGAGCGAGTGCTCCACCTGTCGGCCACTGCTGACATTACACCATAATTAAGCCGTATTTTGTTTTCTTTCAATGCGGCCTCCTGCTGGAACATGCTTTAGAGCAGTAGTTATTAAACCCAGAATCACCTGGACAACTAACAAAGAACACGACCAGGT
TTCCAGAGTGTGATCCAGTAAGTGGACAGCTCTGTGGCAATTTCTTAGGCCCTGTCTTTGGATCCTGTGCTGTAGGACCACACGCAGCTCCTCCGTTTGTCCTCTTGTAGTGTAATGGCCCTGTTCCTCCACTGTAGGGCGCCAAGGTACTGCTTCCTATCTGGGAAGAGTTTTCTGAATGTTACTGCTTTCCCCTTAACTGTCCGAAGCCTTATTGTATCCCAAGCCTTATTCAGGCCTCACATTTAATACTTTGTCACAAATTG
GAATGAATCATTGAGCAAATGAATGAGTGTGTGAACAGGTGAGTGAGGAGAAGCCGGCAGAGGCGGTGGGGTGGATGGTCCACCCGGCTGGCCAGCGGCCTGTCACTCCCTGAGTGGCCTCTGGGTGGCAGCCATGTGGCGCTGTCGGCTCAGGAAGGCTTGGTGCTGGAATGGGGCTGGGACATGGCCAGCCAGGCAGGGTGAGGAGGGTGGCAGCGCCCAGTGCAGCCTGGACAGATGGGGTTCTGCCCGGCAGGGCTG
GCCCGTTAGTTCCAGAGACTACTTATGGCCCCAGCTCTTGTGAATGCCTTTCCTAAATGCACTTAATGCAGGGAAAATTGGCCTTTTTAGAAAGCCGCAGACATTGTCAGGAATTAGACCATGCTGCCCTCTACTGTCTGATTCAAGGCACTACAAGCAGGAGCAGTTTTGTCTTAACAGCAAGCTGATTCATTATACCCGGTTTCTGGCCCTGGTTCTGAATATGGACTTCATGCATAATTCCAGGTGGCTCAAGGTCGAAAATGT
GGGAATTGAGAAAGTCCCACAGAACAGCTGTTGCTAGATCAGTACTTGAATATGAGTTTGACAGGAGGTCAAGTAGGGGAGGTCATGTCTGGTAAATGGATGAGCACAGATGACCTTGTGGTTTAGAGCAGCCTCTGGTGGCTGACAGCCCCAAATGGAATCCTGCAACTGCTGCTAATTAGCTGTGTGATCTTGACCTTGGGCAAGATACCAATCTCAATGAGCCTCAGTTTACTCAACTATAAAATTAGGATAATCGTAGTGCCTCCCTTGTAGG
ATAAAAACTCAACCAAAGAAAAAAGAAAGCCAGGAGGAGGGAGAAGGTGATGACTTGGGGCCACCAGTTAACAATCCTTAAGACTGCCTTAATTCTCGGACACAAAATTGACATCTTCTTGGCTGCCACTGTGTCCAGCAGAGGGCAACCTTATCCCCATTCTTTGTCAAATGCCGTAGGACAGTTTGAAAGCGTAGCTTAAACATAAGAAGGAGGTGCCAAGAACAAGAATAAAACAGCCAACTCGGTCAGTATGCCTTCAGTGACTTTTTCTTGGA
CTCTCAGGAAGTGAGAATAATTTTATATGATTGGGTGTCTTCATAAATTATCCATTGAGAAAGCAAACTAGAGCAAGGTTAAAGTTGTAATTGGTAAAGGAGCAGCTGTCACTCATACCAGCCAGGAGAGGGGGCTGTTTAGTCACTTTCGTGGCTTGGACAACGCTCATGTTGTGTCTGTTCAGATGGCCGTATGGTGATTTTTTTGTTTTGTTTTGTCTTTTGTCTTGGCCCACATCATGATCA
GAGCCACCGCCCCTGGCCAAGAAGCAGGTTTTTGAAGGGAGAGGATGAGAAAACAAGGGAAGGGAAGCACTGCTGGAGATGAAGACCCAGAGAAAATAGAAGGGAATTGGACACCTACAACCACTAGAGGTCGCAAGAGGAATATCCTTTAGTGCCCTGAGCCCAGACCTGAACCAAGGTTTAACAGGGTTCTTCTCAAGTCCTTGGACTCCTTCGGTCATAATTTGGGAGCCTCCAAAAAGGAGAGCCTGAAATG
CAGAGAAAACGCCGCACACTCACCTACACTAAAATGAAGTCTGAGTCAGCTGCCTCCCCTCCGCCATCCCTTCCAAAGCCAATGGTTGAAAGTCACAGAAGTCCCTCTGCTGCCACCTAGTGACGACAATGTGAATACAACTACACAGCCTCCTGGGAAAGAAGTTTTGAACCACGTTTGCTTCTAAAGGAAGCCTGTAATTACCTCTGAGTGCTCTATTTTGGCTACAATTTAAAAACATATATATTT
AGGCTATTTGACAAGATGGGCCACTTTAAGGGATATACCTTATGCCGCCTTTCGCTCTTCTACAATTCAGCTCCATAAGGATGACCTTCAGACATTTTTACACCCAATTCCCCCGCAGCACCACTAGAGGGCAGCAGAGAACACAATGATGGCAAGATGGCCATTTTGTCCAGTCTTTGTCTTCAGCTCTCCTAGTCCCTCAATTTTCCCAGCTTTCATCCTTTTGTTAACTTTGGCTTTATGGGTGCAAGTT
GGGACAGAAGCTGCTCCCTCCTCTCGAGAAGACAGGGATCTTAGGAAGGAGGACAGGGCAGCTGCTTTCTCAGCCGGCCTGGTTCTTTGACAGGTTCTGACTCAGCCCTCAGTCAACACTGGCCAGCAGAGGGCACTCCAACACCCCTTTTGGTCCTTTCAACCTCGTTTCTCTTTTTGACCTTTTCCTTTCTCTCTCTTTTTTTTTTTTTTTCTTGAGACGGAGTCTTGCTCTGTTGCCCAAGCT
GTAAGAGGAGACCAACAGAGAATCCTATTTAACATTCTAACATTTTCTGAGTTAAGCATTTCTTCCAGTTTACAAATGAGGAAACAGGCATGGAGAGGTAAGGTGACCTGCCCAAGACTACACTGCCATCTGCTGGTCCTAGACAGCTGGGACCAGAAGCAGTGTGGTTGTAGAGTCTCGTTCTTTTTTTTTTTTTTTTTGAGATGGAATCTAGCTCTGTTGCCGAGGCTGGAGTGCAGTGGCGCAATCCTGGCTCACTG
TGAGTCACAGCACCCCTTCAGGCTGGGAGCCAGTCCAGGGGTTTTCTCTAGACAGTGCTCAGCCCAGACGGGGGTCAAGAGTGCTTTAGCCAGAACCAGTCTTTCCCCAGGGTGGACCTGCTACCACTAGGTGGTGTTAACGCCATGTGGTGAAGATACTACATGCTGCAGAACCGTGACTCAGGAAAGGGATTCCTTCTTCAGTTCTATCATTGTATCAAGGAGAAAGTTTCCATTTGGTGCTAATAGGACTTGAACATCTCAAA
TTATCGCACGCGCTCCTCTGCACCCGCGAGCACCTCTGCACCCGCGCCCCTGCCCACCCCTGTGCCCCCGCCACTCGCACCTGAGCAGCTGCGTCACCGCCTGCGCCACCTGCTGGCTGCGCACCCCCGGGGCACCCCGGTGCCGCGCACAGCGGTAAGCAGCGCCGGCCCGCGAGTTTGCAGCTGCCTGCGCCCCCGACACCTGCCAAAGCCGAGGGGCTTGGTGCCTACCCCTCACTGTCCGCGGCCCCTGACGAC
AGGAACTGTGCTGAGGGCTTGTGCAGAGAGTGGCCCATCTAGAAATGTCTCTCAGGACCCTGAAGGCTCCCTTGTTTCCTTTTCCTGTTTCCAGTCGGGCTACAGCAACTGGGTCTGGATATAGCAACAGCACCCCCTAGTGTATTATAGGGTGAGCATGGGTTCCTGGTTAACTCAGTAAGGTGAGGTGTTCTGGCTTCATAGAGTGGAGTGTGAGAAACTGGCAACTTGGCATTTATTAAACAATATAGTTGAGGCTAAA
TCTCTGGCGCCCGCAGCCACCACCCTCCCACAAGCCTGCTGGGAGCTGCAGCCCTGCCCTTAGGTGATTGCTCCGAGGTTCTCTTGTGGCGCCTTTCTCTGGGTCTATCCTGTGTCTTTCATGCCCTCTTGTGTCCATTCTGAGAACTGCAAAGCATCCTGCAGCCCCTGGATGTGTGTTTCTTGCAAATAACACTGAATCCAGCTTATTGGAAGCTGGCTATACACCAGATCCAGTGGAAGGCAGTTTCCGTTACTCAAGACTCAATAATTTAACATA
AGAGAATGTTTCACTTTACCATAGGATGATCAGCGAAAACATCAAAGGTTTTTCCTGTCCTAAGATTGTTCTTTACTCCGGTGATTCTCCTAAATGCCTCTCTTGCCTGCACATACCTCATCAAACCAGGAGATGGCACTCTTTAGTCTTATTTGACGAAACCCACCCGAGTTGAATGAATAATTTCATCAACTATGGAAACTATACCACAAGGGGGCAATAACAATGAACAGATGTATACTACCAGGTTTTAAGTAATTT
