# Supplementary material for: On the Value of Intra-Motif Dependencies of Human Insulator Protein CTCF
Source: PLoS One. 2014 Jan 22;9(1):e85629. doi: 10.1371/journal.pone.0085629 (PMC3899044; doi:10.1371/journal.pone.0085629)
Supplement: File S4 — Data sets for HepG2, ProgFib, and K562 cell lines. (ZIP) [file pone.0085629.s013.zip › HepG2_bg_test.txt]

GTTGGTTACTCAGCCAAGGCAGAGGTGAGGATGAGCAGATTGTCAGGGCTGGCGCTTTGGAGAGGAATCCAGAGCTGTTCCCACAGAGGCTTGGGATGTCATGCATGTAGGAGTGTGGATCTCAAATGCTACTCCCTGGATCCAGCCTGGAGGTTCAGGTTTTACGAGCTTGCAGGGGAGGGAATCTCTCAATTTTGATCATGGACTTCATTTGGGGCAATGCCACGTGGTTTTCCATTATGAATTAATGATAGTCAATTTTAATCTTTGCCAACCATATTTGGAAAATCAACATTAGCAGTTCTTAATCTAAAAAAGCATGGATTACAGGAACCCAGAGTCTATAACCCATGGCTTGGAAGGTGTCTGAGAGGGATCCTGGGCTGTATCAGAGTTGGCAGGCAGGGTGGGTGGCTGATTTCTGAGAGACAGAGGGCATCTGACGGGAACTAAGGTGGGAAGAGGCTCACAGAGTGGCAATCATCCAACCTCACGATAAAGAAGAGGACAATATGTTGAAATGTGACATGTGACGATGAAGACA
ATATCTGGTTTGGTTAATCACCTCCCATGAACTTTGACTCTGCCAGTGTTTCCAGCTCTAAAAAGCCTCTGAACCTGAGTTGGAACTAATTCAACAACAGGACTTGTTAGCAAATGTCTTCAGCCTAACCACCCCCAAACTGAGCTGAGGCACCCCGGGGCACTGCAGATAACTCAGAAGGGCGCCAAATGGATATCTGACATTTGAGGGAAACGGCCACCGCAGTATCTGCAGGACACCGCGTGAACTACTCGCTCGAGACAGTTCA
GCACGTGCCACCACATCCAGCTAATTTTTGTATTTTTAGTAGAGACAGAGTTTCACCACGTTGGCCAGGCTGGTCTTGAACTCCTGGCCTCATGATCCGCCCACCTCAGCCTCCCAAAGTGCTGGGATTACAGGCGTGAGCCACTGCGCACGGCCTCTTAGGCTTCTTCTTCTTTTTTTTAATTTTATTTATTATTATACTTTAAGTTTTAGGGTACATGTGCACAATGTGCAGGTTTGTTACATATGTATACATGTGCCATGTTGGT
TCTTCCTTTACTTCCCCCACCCTCCTCTCTTGGATATGGTTGGTTTTGGCTCATTTCACAATCAGCCCAAGGCTGGGAAAGCTGGAATGGGATGGGAACCCCTCCGCCGTGCATCTGAATTTCAGGGGTCATGCTGATGCCTCTCGAGACATACAAATCCTTGCTTTGTCAGCTTGCAAAGGAGGAGAGTTTAGGATTAGGGCCAGGGCCAGAAAGTCGGTATCTTGGTTGTGCTCTGGGGTGGGGGTGGGGTG
GTGAGGTTGAAGAACATAAGGAGGTGGCTGTTCGGGCATCGGCACAGCCCAGGCTTCCGTGAGGCTACAGCTCCATAGGCTCTGCCGAGTGGTCCTCCCACAGCCCAGCTTCCTGGACTGTCTCTCTGTGCCTTGGACATCTCTGCAGCCCCAACCACCAAGCACAGAACAGGGCATACAGAAGAAGCCTATTACACTCCTGCTGAATTAAATTGTTTCTGGCCCCATGAGGAAGAAGCCCTGGGAAACCCCTGGAGAGTTTGACGGG
TATATAAGCAACAGGATTAGTAGCCTGATTTTTTCATACCTGTTCTTGTACCCCATCAATCCACCAGGTTTTAAACTGTAGATACTGAGAGGGTGAAAGGGAAGATTTAGCCAAAATTTCCCAATTATAAGGAATAAGTCTATTTCCATGAGCAATGGAATCTAATAATGTTCTCATATAAGGAGAGTTAGGTCCATATTGTTTAACTCCTTCCTTCATATCTTTTAACATTTTTGTGGTGAAAGATTCATATCTGGTCTCAGTTCAGAC
ACGCCCATCCAGCCTTTTCAGTGACTGATCTCAAACAATAGAGGCTGTTAACATGCATCAGCCAGGTCTTAGGTTTGTTTAAAAGCCATCCTTTATATAGTAAAACTGTTGTCAAACAATGTTGTAATTTAAACACCCCCTCCCTGCAAAACAGAGATGTTACACTGTGCAAGAGGTGTACATTCCGGAATTATTTCCTGCTGGATCTCAAAACTATTTTAAGCAAAAGCATGTCACTCACCAAGCATTCACGAACTCAGAGCCAACTGGTGTCCTCACTCCCAGGTTTTGCAAAGGTCC
GAGTTGGAGACCTGGGGAACATAGCAAGACTCTTTGTTTCTACAAAAAATTAAAAAAATTAGCCGGATGTGGTGGCCCATGCCTGTAGTCCCAGCTACTCAGGAGGCTGGGAGGTAGAAGCATCACTTGAGTCCAGGAGTTTGAGCATGCAGTGAGCTGAGATCGTGCCACTGCACTCCAGCCTGGGTGACAGAGTGAGACACTGTCTCAATAAATAAATTAAATAAATAAATAAATAAATAAATAAATAAATAAATAAGGCGGCCAGGCGCGGTGGCTCATGCCTGTAA
CTTGGGGGAGGGATGCATATACAGGTGGAGGCTGCTGGGAGTCTGGGGTGCCATGTGGGATACCCCAGACATCTGGCAGAGCTGCAGTGGTGCCCTATGGGTGCAGACTGGTTTGGGACCACACGTGAGCCACCCCAGGGGCTTCCAGAAGGGCGCAGTGCCAAGGCAGCTGAGGATCACGAGTAAGGAGCCTAAGGGGGCCAGAGAACTTGGGGGCGTGTTACTTGTGTCTAAAAATTGGCAGATCGAGGGTCAG
CTTCGATATCTATCTTATAATTAGAACTTATGCTTATCAAAAGAAATCACTAAAATGGAAAAATAAGTGGCAAGGTGGGGAGAGATGTATGGAACACATATAAAAGAGGAAGAACTAAAATTAAAACAAATAACTTCTACAAATTAATTTGAAAAAGTCATACAACTCAACAGGAAAACATGACAAATGTCTAGAATAAATGCTTCACAAAAGAGGAAATCCTAATGTTCAATAGGCAAG
TCTTTTTTTCTGTTATGAGCACTGAAAGCAAGAAATTTTCCTCTGACCACTTCCTTCCTTCCAAATGGCTAGTAATTTGGGTAAGTTGAATGTTTTGTGCAGTTTGAAATATCTTGTAAGTTCCTTGGTGATTTCATCTTTGACCCATGGATTTCAAAATATCTAGACATATGTTATTGTTATTAATTTCAAATAAAATTCCACTGTGATCAGAGAACTTATGAAAACGTGCGATCCTTTTCAGTTTCTGAAGATTTTTAAATGGCTCGACATATGGTCTATCTAAGTGAATGTAC
AGGCTTGGCCAAATTCACCCAAATCTGAACCCCCAGGCTGCCCTTCCCTCCAGCCCTCCAGGCAGGCACTGCAGAGTAGTCAGTCTGGAGTGGATTTGTGCCTGGCAGGCCAGGCTGTCCTGTGTTTCTTTGCCTGGGGTTTGAGTTGTCGATGGAGGGTCTGACTGGAAAGACAGACACAGGGAGACATCCATGCAGGCATGTCCAAAGGGACATGGGGAACTCTCAGGTCTCAGTTGAATGCAGTCATTGTTGTATCCTCTGGGAAAGCATTCCTCTAGTGCATCTAA
AATCCTCATGCATCCTTATAACAAACCCATTTTTTCCCCCAAACAAGTTGCAGGTGGTCTGAGACCAAAGCAGACATCCCCCTTCCATGTTGCCTCTGTAACCCTCCCACGGTGACCAGCGTATCACTAAGGACACTTTTGGTAGCAAAGGATGGAAATATAATGCAAATTGGTTTTTAAAAAAGGAAATGTATTGTCTTCCTTAATTGAGATGTCAAGGGATGAGACTAGCCTTAGTCCTCACTGAGGTCAAGGCTCCCGGGATGTTCTCGGGAACTTGCTTCTGCACATCCTCACTTTGTCCTTCTCTGGGCGGCTCCAGTATCCGGCTTCATGTAAGATGGTGGCTTCATCGCCACATTCCCTTGGGGAATAGAATGAGTTTCTTTCTCCAGATTCCCAGATAAAGTATTTATCATTGGATCTAAGTGGGGTACACACTTATCCTGAACAATCTCTGGCCAGGAAACTGATACAGTGATTGGCTGAGGCCTAGCATACACCCCTCCTCTAAGACCCACATGAGCGTAGAGGAGGTAGAGTGTG
TTTCCAAACGTGATCATTGCATAGGTGTGAAAGATGTGATCATGGAGATTGTTCCTTGTGGCATTATTCATCATGGACAATGGCATTATTTATCATGGACAATGGCATTATTCTTCATGGGCAATGGCATTATTTATCAAACACAAACAAGGCAGATGTCCACTGAAAGAGAACAATTCGGTAAAATCTTGTGCATTCACATGCTGAGCTCCTTTGAACGACTGAAAGCAAAACTTATTTG
TCTGATAAGGGAATCAAGAGAGCCACGTCGTATGCTGGGTTCTTAGGTTTAGAAAGAGCCGCCCAGCGGAGCAGCGTGGTCGTCCTGCATTGCGCACGGGGTGAGAGACTGCAGTCACCCCGATGGCCTCTGAATTCCTAAACTTTGGACTTCGATGGCTCATGAGGACTCAACCAGCTCATTCTAGTTTCTAGTTCTCCCCCTCGCTGACAACCTCGCTGTTTTTTTGCTATACTCCAGAGACTTATGGGAACTTTATTGTAACCCAGTGGGGG
CAGGAGATTCTAAGGCCACAAATGATCCTTAGACAGTCATACCTTGTGTGTTTGAAGATATCTCCTACCTATAAATAAGTCCAATCAGACTGAGGCTCTGCAGCCAGCCCTCCAGGGTCCTCCCATCTCACTTGGAGTCTGACCTGCGAGGCCCCATGTCATCTGACTGCCGACTCCTGCTGACCTCAGCTTCTGTTCTTCTGCCTCTCCTGGCCCCTGCTGCAGCCACAGCGGCCTCCTCACTGTCATTCCTAGAACACACTGTCATTCCTAGAACTGCGCACC
GCCTCCTGGGTTCAAGCAGTTCTCGTGCCTAGCCTGCTAAGAAGCTGGGACTACAGGCACATGCCACCATGTCTGGTTAGTTTTTGTATTTTTAGTAGAGACAGAGTTTCACCATGTTGGCCAGGCTCGTCTCGAACTCCTGACCTCAGGTGATCCGCCTGCCTCGGCCTCCCAAAGTGCTGGGATTACAGGCATGAGCCACCGCACCTGGCCTAGGATGGATTTTAAAGATGGGCCCGAACATGCAGGGTTTGACATGAGGATGTCGAGAGGCCATTCCT
CCACGGCCCCGAGCAGCCATGCTGGGCGCGCGGGCCTGGTTGGGCCGCGTCCTTCTGCTGCCCCGCGCCGGTGCAGGCCTCGCCGCGAGCCGCAGGTACGGGCGGGCGAGCGGGCCCCTAGGGCACTCCCTGCGCCTGCCTGCGGGCCCAGTGGAGGGTCTTCCGGACACCGGTCCCCAGTGCCAGTCTGGACCACCCCTGCATGCCTGGCCCTTCCCCCACCCCACCTCCGGTCTGCTCCTGAGACCTGGCTCT
CCAGGAGGCGGAGGTTGCAGTGAGCGAAGATCGTGCCACTGCACTCTAGTTTGGACAACAGAGCAAGACTTCATCTGAAAAAAGATAACATAAGCTTAAATGTTCTGGAAAATGTACGTAAGAATCACAAGATAGAGGGTGCCATTATCTCATGGAAATCAAAATCCGTTGATCTGCAAATGAAAGAAAATTATACATATTTGAACATTTGAATCTTAAGTACCCAGGGATCCCAGTGTCTT
AAAAAAAAACTGATAATTCTTATTCATTAAAAGCTTAGAGTCTAGCAGAAGAGAAAGAAGATATGTGCAGAAAGCTAAATAAATAAGGGTGCAGGGAGCCTGTATGATTTCCAGTAATCAGGAGACCTGCTCCTGTGGAGCCCTTGGGAGTTTACAGTGGGATCTACAGTGGGATGCCACATGCAGCTCTCAGGTGATTGTCACAGCCATCACCAGGGAGTCAGGCAAGGATGACAGTGGAAGGAACCGTGAGTGCGGGACCAGCCATCCGGGA
TTTTTCCATTAGAAGAAATTTTTCTCCTAATGATACCAGGAGGATTTTTCCTCCTAATATCACTATATGATACTTTTATCTTTTATGCTGTGAATATTAAATGCCATTTGACTTTAATGGTACTATATAAACACGATGTATAATGCAAGTACTAACATTATAATTGTAATTTTAAAGAATAGTTTAATGAATGTAATGACTATTCAAATATCGTGCTAATAATTTACCATGAAGTAACAACTTTTCACTATGTTTATA
TTTTTTTTTAGACAGAGTCTCACTCTGTCACCACGGCTGGAGTGCAGTGGTGCAATCACAGCTCACTGCAGCGTCGACCTCCCAGACTCAAGCAATCCTCCCACCTCAGCTTCCTAGGTAGCTGGGACTAGGTGCACATCACCATGCCTAGCTAATTTTTGTATTATTATTTTTTTTTTTGTAGAGATAGGGATCTTGCCATTTTGCCTAGGCTGGTCTTGAACTCCTGGGCTCAAGCAATCCTCCTGCCTCGGGCCTCCCAGTTCTGGGATTACAGGAGTGAGCCAC
TGTATGCCAGGTCCTAATACAGACATTTTGAAATATATTAGTTTATTTAATTCCTACAACAACATATTGGGGTAGATGTCTCTGTTTTAAAGTTATTCACAATAACATTGGATTTTGTTGATTTACTCTATGCCAACCACTCTACTATGTACTCTTAACTTCATTTGACTCCCTTAATATCCCTAAAAGTGATTCTTATTTTTATCTCTCTGTTACAGATAAGGAAACTGAGGTTTAAAGAGGGTAAGTGGCTTCAAAACCACACAAATATTAGGCCAGGACACTGAAATCTGAATTC
CCCATTTACGTAACAGGGTGACACCCTCCCCAGATGGCAAAGTTGCAGGTGTTTTGATTTTGGTCTCATAGTTGCCCAAAGCACAGCTGGGATGAAATGAATAAATCAGAACCTCCCTGCTGTGCTTTTGAAATGTTCTCTTTGAGATCCATAAAATATAAGGGCAACACTAGCTCCTTGGTGGATAAGTTCCTACAGCAGCCACTGCCCCATTGTCCCACAATTGATGGGGAACAGTGAGGAGTTCCCTAAAGC
TTATAATATGGACTCTTATTCCAGTGCCTTGGAGAAGCTGCCCACAGCATGAAGCTGTCGGCTTCTAGTCCTGTCTTGTGGTCTAAGTGTCTCTGGTTGTGGCATCAGTGGTTTGGTGAACTCTTGGTGTGGCCCACGCATCAGGAATGGGATTTTGTCCCTTAACATTTAGTTTCAGCTTATAGGGCTTCAGGAATAGAGTAGTTCTCTGCTTTTAGTGATTCTATGGGAGAAAGTTGGATGGGAGGAAGC
AAAAACGGTGAGAGGGCCTGGTGCCCCCTCTGGAATGTTTTTCATTGTCTAGGTTTGACACTGTGCTGTGCCATCACGTGTGGGGCTGGGGAAAGTGCAGATTCCGGGGCACACGCCTGCCCTTGGAGCAGGGATGGAGTCAGCTCCATCTATAGGGTCTGGTCTGGGAGGAGGGAGAGGGTGCTTGCCCAGAGCAGGCTCAGACCCTAAGCCTGAGCCTAGGGAAGGGTGAGCCGACCCTGGAGGCAAATGGACCACAATCCCCCCTCCCCATCAACCTTCACCAGCGATTCCGGGATAAATGACACAGACAGCACTGAGAATTCC
GGGCGGGTGGGACCTACCCAGGCTCTGAGACTTTACTGGCCTATGCCTGAGGCCTCTTTTCCTTTAACTCCCTAAATTATGATGACTCCAAGTCCAAGCCCACCCTTCCCAAAGATTGGGAGGTTCCGCCGTTCCCAGAGGCTCCTCCTGCGGTGCTCCCAAGACTTCCATAGACCATCTGGACCAGTAGCCCATCCCGCAGTTTTCTTGGGGGCAGAGGAAAACGCTTCTTTCTCCTCCAGCTGAATCAGCTGGATCCCAGTGTCCTGGCTGTTTGGTGAT
TGAGTAGTTGGGACTACAGGCACATGCCACCATACCCAGCTCTACATCATTGTTATATCAGTGGCTTACTCCTTTTTATTGCTGGATCCTGTTCCATCCATATTATGGCTGCACCACACTTTGCTTATTACGCATTCTCCAGTTGTCAGACACTTGAAATTGTTTCCAGCTTTGAGTTATGAATACAGCTGTTCTGCACATTTGTGTACAGGTCTTTGTGTGGACAGATGTTTTCTTTCCTCTTGGGTAGATACCTAGAAGTGCAATT
TCTTCACGCCCCATGCCCCTGCTAGCGTATTACTGTTCTGTGACTTCCCTGTGACCTCTGCAGTACTCCTCATCCTGCGTTTGGTCTCCAGGTGTCACCTTTCTGCCGTGTTCCTAACATTTTGATTCCTGTCTTGAAAAAAGCACCTGCTGCACCATAAGCCCAGGGATGTGGCAGCTGCAGCGGGCTTGGCTTTGTGAAGAACCGAGTGTGTCCAGGGATGTGGCAGCTG
AAGTGCTTTCTGAGTGGGAGAGAGTATACATATATAAACAAATCTTAGACATTTAAAAAGTTGTTCTGAGCCTGTAATGTTTGACTATTGTAATATTTGACTACTGCAGTCAAACATTATACCATCATTGCAATTCAGTGGTCTCAAGGGCCTTTGGTGATGTGCCCAGACTGCCCAGTACAGCAGATATTTGTTGGGTACCCACTATGCATGCAGAGGACTGTGCAGGTGTGTGTGTGGTAG
CAACCATGTTAGAATCACCCAGGGAACCGTGAAAATAAAAATGCCTGGTCATGGGCTTCGACAATGGGGTTTTTAAAACACTCTCCAGGAGATTCTACACATAAAGCCAGTGTTAAGAACCTATTCTTTGGGCAGAAAATTGGCCCAGGAACACAAAGTCCACAGAACCATGTGTCACTCTGGTGTCTTCTGTTCTAGTAATGTATTTCAGAAATTCCCAGCCTGCCTGAATCTCAGAATTGGCT
ATATGGTGCATAATAAATTCACTTCCCTTCTTTCCAAAGATACACCAACATTGCCAGAGTAGTTGACTCACTAGTTTAAAATCAACATTTACTTACTGTTGTCCAACCAAAGGATCAACCATAGATTCTTTTTTAATTGAAATTTTAAAATCTTTATATGTGGAAGTGGAATTAGATGGAGACTGATGCTTGCAATGAAAGCCTTACTACGCTTTGTGTTTTGGGGCTGGAGAGGGTGGGGGGAGCCTGTATTTTCTAGATTTCTGTAAAATT
CCATGTGCCTGGCACTGTTCTAGGCAAAAGGACTATATGAGTGAGCAGGACAAACATCCCTGCCTTCATAAAGGTACATGAGCAAGACGTGGGAGAGATGAGAAAGCCAGGTGAACAGCTGGAGTGGTGGACATTCCAGGCAGAGATGACGGCTGGCCCGTGTCCCCCACGTCAAGGGAGTGGCAGGAAGACCAGTGGGGCCGCAGCAGAGTGAACAAGCAGTTGGGGAGGAGGATAGAAAGATG
TTGAGGGTACTTGGGCAAATCTCTTGACCTCTAGGCGCCTCAGTTCCTCATTTTGTGAAATAGGAGACAGATGGTGGGGGGGTCCCTGAAATCCCTTCCAGCTTCATAATTTTGCAACTATGTGAGTGAATTCCCAATGAACATCCAAGCGATGCAATTTTGGGCCTTTGGGTCACACACAGGGTGGGTAAAAAAAAAAAAATAAAAGCGCACAAGGGCCAAGGCATGGGTTTGGGGGTGAGGGTGAGAAGGGGGTGGT
GTTATTTGTTTTTGCCTGTGCAGAGTTATTGAGAAAATCCGCAGAGCACACTCTCGTAGACATGGTGCAGCTGCTCTTCACAAGGTAAACCTGCTGCTGTTTGCTTCAGCCCGGCTGCCCAGGCCTCTTGAGTCTGCCTGCTTCCACACAGCCACGTCAGGGACCTGGCCAACCCCACAGCCGCATCAGAGGCCACTGGGATTATGGATGGGGGGTAGTTCTCTGGGCCCAGGGTTACTGAGCAAGGGAGAAGGAGGAGGGAGCTGAT
AAATGAAACCAAGTGACTATACGTAATATACAGCACTGTCTATAAAAACAACACACCCTTCCAAATGACAGCAACTTCAAAAGGATAAAGAAACACCAGCCCTCTCAGTTGAGGAGGAACCAGTGCAGGAACCCTTGCAATTCAGTAAGTCAGAGTGTCTCCTTACTTCCAAAGGATCGAACTAGCTCCCCAGCAATGGATCCTAACCAGACTTAGATGTCCAAAATGACAGACATAGAATTTAGAATCTGGATGACAAG
AGCACCAAGTGGTCAGCTGTGAGAGCCTGGGGTGGTGTGCAGGGAGGGCTTCCTGGAGGAGTGAGCCAGGGTAAAAGACTCCAGATTGCATCCCCATGGCCCATCTTCCCCTTCCTTAGCAACCTTATGTCTTCGTTCCCTCATACATGCTGTGTTCCTGGCTCCTTGTGAGAGACAATGCTGGGCCACAGGAGAAGCCAATTCAGCCCCAATCTTCCCTGGTGGGAGCTCAGAGCCTTGTGAAGGGGAGATGGGCAACAAAAACAAGGGAGGGAAACTGACTAGTCTCAG
ATGGGCCCCAGGAGTACTGGGAGGAAAAATATGAACCACTTTTGGTAAGAATAGAAGAACTGAGACAAACAAGCAATCTCTGTGGCTTTACATATTACATTTCTCAGTGTTGGTGTTTTGCAGGCAGCCATCCATAAGTGATATAGCAGCTCATGCTTCTCTGTATTGTGGCTCTAACTTCTTCTAGGTTCCTCCAGTCCTCTGTTATATGCCAAATCTTTCCAGCAAATAGGACATTTAAAAAA
CCACTGCCCCTGCCCTCAGGGAGCTCACAGTCTCCTGAGAGAGACCTCCAGGAACCCACAGATATATAAAACGAATAAATGCAATATTAGAATGTGATGCAGGCTAGGAAGGGAAGAGAGGTGATTTTCACAGGGTGCAGTGACATACTTGAAATATATCAGGGGTTGTCCATCTCCCTGGCCACCTCTGACTTCCCCTGCTTGAAGGGGTGAATTCACCCCACGGTGGCACGTAGTAGGTGCTCAGTAAATGTTGAATGAGTGAATACATGGATG
AACCAAAGGGAGCACAGTCTGCACCCAGCTCTCATCCCATCAGAGCTGCTGCGACTCCCGCAGGTTCTTCCAGAACTGGTTTAGCTTGCCTGCAGGATCAGGAAAGTTTGAGAAAAGCATCTGCAAAATACTAAAGAGCAGAGCTTACTTCATTGCCTGTCCCCACCCCATCCCAGGTCACCACCTGGCTGAACCCAGGTCCCCGACCCAACAACAACCCCTCCCAAGTCCCTAACTCCCTCACTTGGACTTGAGACCCTTCACAACCCAGCAGCGCTCCGCCT
ATTTCTGTAAACATGCATGCTAAGAATCAGCTGCCATTTGGAAATGAGGATGGAGGGAACACTCAGTGAGAGGTCTCCTGAGGACAATCTAAAAAAGGAAAACCTTGAGGGTTTTAAAATTTTAGAGCCAGTTAACCTTTGTGACTCATGGAGAGAAACGTTTAGAACCCAGAAGGACAATGAGAATACATCCTGTGGATTGTAACCTGGTCCAAGGTCCACCTTGCCCTCTCCACCTTCCTTCAGCTGTGAAGTTTAGGAAGGAGAGAC
AAGTGGCCCCCAGCCTCCCCTGCATCAGTTGCTTTACTTCGACACAGCACTTGCTCCTTTCCCCACTTATATGTTTTGTGGCTTGGTCCCGCTCCCCCTCCAGATGGTGCGCTCCTGGAGGGCAGGGACCATACCATATCTGTCTTTTTCACTGCAGCACCCAAGCTGAACTCAGACCCTGGAACAAGGTAAGTGCTCTGGGTATCAAGACTGAATGAGTAAATGAGAGGATCTGGAGCCCCTCACTCCCACATCCTACCACGGACCAGCTCGGA
CCATAGCTGCATCTCCCAGGACATCCCACCCACAGGCCTTCTTCTCTGGCTGCCTCAGAACACTGGGCCCGGGCCTGGGGTGCTCAGCCTGGAGAGTCCTGGCATCCATCTTCAGCCTGTTAAACACAGCCTAAGGGCTACTTCTTCATCTCTAGGCACTCTTACTGTCTCTGTTTGTACCCCCTGTTATAGCCCATGTCATTCTCTGTCTGTCCTACAGTTATGGGTCTGTCTTTCCTGCTAGATCAGAAGCTCCAGGGAC
ACTTTGCCCTACCGTCTCCTGAAGATGTGAATCGTTGACATTTCACTGTTGTTTTCACTTCATAAGAGGGAAAACAAAACCCTTAGGGTTGATTCAGACCCACAACTTCAATCCTTGATTTCTGTTCCAAATCCAGTTATTGAAGGGGAGAGAAAATAAGGTTTTCACCTGTTTACAGTCCCAGGCCCTGGTTCTAGGTACAGGATGGAGTCTCTGGCCACCATTCTCGTTGGAGCCATTTTCCTGTGAATAATTCGTTGTGCAAACACA
TGCTCATGAAAAAGATAATCTTTTTTTTTTTGAGACGGAGTCTCACTCTGTCGCCCAGGCTGGAGTGCAGCGGCACGATCTCGGCTCACTGCAACCTCTGCCTCCTGTGTTCAAGTGATTCTCCTGCCTCAGCTTCCCGAGTAACTGGGATTACAGGCATGAACCACCATGCTCAGCTAATTTTTGTATTTTTAGTAGAGACGGGTTTCCACCATCTTGGCCAGGCTGGTCTCGAACTCCTGACCTCAGGTGA
TATAGCTACCTGTAAAATTACTATCTACCATGCAAGTATGATACATTGTACCTGGTAGGCACTCATTATTTATTGAACAACTCTATTATGGGTGTGGAGGTGATAAGAGTGCCTCTCTTGATGATGCTGTTTGCTGAGATGTCCAGTCATTCCTGTGACTGGGTGGGAAATGTATATGGGCAGAATAGGCAGCAGAGATATCTGACCTACAACTGTGATTTAGTGTCTTGCTTTGGCTGAG
TAGCAGGTTCTCCATTAAGGAACACAGTGGGAAGTGTTTTTTAAAAAGATTCTGCCTGGGCACAGTGGTTCACACTTGTAATCCTAGCACTTTGGGTGGTTGAGACAGGAGAACTGCTTGAGCCCAGGAGTTCAAGACCAGCCTGGGCAACACAGCAAAACTCCTTATCTATTTTGAAAAAAAGTATTAAAGAGTCCGGGCGCAGTGGTTCACACCTGTAATCCCAGCACTTTGGGAGGCCAGAGCGGGCCAATCACTTGAGGCCAGGAGTTTGAGACTAGCCTG
CGGATCCCTACTATCCCTGCTCCCTGTAGCCAGGCCTCTCCATGAGGCCCCAGTCTCTAAAGACGCACCCGTGAAGTATGCTCAGTGCTCCTGGAAGTGATGAGTCTGTAGGAAGGGTCACAGCAGATGGAGAAACACACTCAGAAGCAAGGCTCTCTCTCCAACTAACTGCACACACGCAGTTGACTCTGAAGAGTTGCTGGAAAATGAAGCCTGAGATTCAAACACTATCAAAGAGAGCACTAAGCATCCAACCTGCTTTTCTCAGGGTCTAATTCAGAAACTGAAGCACCAAAAAAA
GGCCCCCCTCATCACTGTCCCCTGGGGTGATGGGCCCCCCTCATCAGTGTCCCCTGGGGAGACGGGCACGCCTCATCACCGTCCCCTGGGGAGACGGGCACCCCTCATCACCGTCCCCTGGGGCGACGGGCCCCGTCATCCCTGTCCCCTGGGGTGACGGGCCCCCCCATCACTATCCCCTGGGGTGACGGGCACCCCCATCACTGTACCCTGGGGAGACAGGCCCTCCCCATCACTGTTCCCTGGGGAGACGGGCCCCCC
ACTTTTTAAATAGATCCAAACCTGCTGAAAATCTTCATCTAGAAGACTTGTGAACAGGTCAGAGGATGATTTCCCGGCGCAGACAACAGTGCTCTCATGAGGACAGGCATTGTCTGGGAGCACAAAACCTGAAGTGTGTGAGCTGCAGTGTGTGGTGATGGGCTGGGGGTTTGCCTCTCTTCCCTCAGGATACTGATCATTTTCCAGGGGAATCATGACTTATCATGTTTTTATCTACACTTGATCTTGGCCAAAAGGCCAAGAAGCGATACTGTCTTTTTGTCTTA
GCCCTACTAGGTCTGTGGGTTTTTCTCCTCCTGTGCGGAGATGAGAGATGGTAGAAATGAAGACACAAGACAAAGAGATAGAAGAAAAGACAGCTGGGCCCGGGGGACCACTACCACCTAGACGCGGAGACCAGTAGTGGCCCTGAATGCCTGACCGCGCTGCTATTTATGGTATTCAAGGCAAAGGGGGCAGGGTAAGGAGTGCGAGTCATCTCTATCGATAGATAAGGTCACATGAGTCACGTGTCCACCAGACAGGGGTCTTTACCTTTTAGGTAGCCGAGGCGGAGAGAGAGAGGACA
ACCTGAAAACTGGAGACTCAATTGAAATCCCTTGGAAGAACATTTAACGGAGGTGAGGCTGTCAAATATTTTCTAGTTATTTATCTAAGAATCACCTGCAGCTACAGCCATGCCTTGGAAAAAAAAGACGGGGGGCAACCCCTATGTTCATGTGATGGGCTCAATAGACTGTCTGCTCACGGGATGTTTGGGAATGGCTCAGTCTCTCAATTCTAGAATCACAGTGCACAGGCCAGAGTGTCAGGGGGAGAAGGGACATT
TCTCCTTCTCTATGTGGAGTTTGCTTAGGTCAGTTTTTTTTTCAATCCACAATTTTGGCTGCCAACTTGGATTTAACTTGAGAATCACTCCTCTGCTTTACTCCCTGTAACATATATAATCGACACAGGGTGGTGCTGGGTATAAAGGGCTGCTCCAAGACTGGATTGTGAGTCAGACCTGCCGGACTCAAATTCATACTATGTAATACATAACCCCTGGGACAAATAATTCCCTTTCGTTGTGCTCCAATTGCATTA
CCTCAGAGCTTGTTAAAAATGCATCATCAGGCTCCATGCCAGATGTGTTAAGGCAAAGTGTCTTAGGTGAGGCCCAGGAAACTGTTTTAACAAGCTCTTCAAGTGGTTTTATGCACACTCAAGTTTGAGTAGCACCGAGCTAAAAGAGCACTTGGTAGGGATGTTATTTGTAGAGTTGATTCCAATGTTACACAGAGGGTTGATCAAGATGACTTTAGATCATTTGAATTCTGCAGTTCTGTGATTCCAAGAGTCTCAGATCT
CTCCTGACCTCAAGTGATCCACCCGCCTTGGCCTTCCAAAGTGTTGAGATTACAGGCGTGAGCCACCGCGCCCGGCCTGTCCAGGACTTTTTGAAGGGGTTTTGTTTGTTTTGCTTTTAGGTATGTCTATTTGTTATTTTCTTAATAAAAACACCACTAGCGGCCAGGTGCGGTGGCTAACGCCTGCACTCCAGCCTGGGTGACAGAGACCCTGTCACGAAAAAAAAAAAAAATCTAAAGAAAGCCTCTCTTTCTAGCCAATGTTTAAAAGCTCTCAGTGTTGCTCCTCTCTCTTCCTACATTTCCTCTTCCTAAGCAAAGTAACATAAAAACTCTA
GTAACTGGCACGGTCCACACCTGCTCACCTTTCATAGACACACTCTACACACATTTGGATTCCCATATAACAGCAACAGAACTCTATCATTTCCATCTCATAAGAGACAGCTATCTGTCTTACAAGGGAACAAGATCCTTCTCCAAAATGAGGAGGCACATGATCCCAAGACTCATTGCATCCACTGCTGGCTATAAATTACTCCTCAAATTCAGTCACAGTTCACTGACTATTCTGTTACTGAAGACTAAATTGT
GGTCAGAGTGAGGACTCCAGGCTCTGATTCTCCCACTGGCCGCCAAGGGACCTTCACCAGCCCCCACCGCACTCCTCAACTATTTTCATGAACTTAGTTAGGGCAGCTCCCCTCAGTAGGGAGCTGGGTAGAGGAGCTGAGACTCCCAGGTTCCCTGCCCATCCAGCGGCCCTGTCCATCTAGCGGGAAGGCGTTTGCTGCAATGTTCTTTATAATGGGGAGTGAGCTGATGATACAACCTGGGTGTACTGTGGAGCCACAAAATGAAAGT
AATCCTTAAGGGGCAGTTGGGCCATTTGTTTAGTTTATGAACAATCAACACTGACATTAAATTTCAGTTAAGTAGATGAAACCCTGAACTGCCCCTAAAGCTATAGAAAATATGGGAAAGGTTGCCAAGTTTTGTATTCTCATCACATTTGTCAATATTGTTGGTGAGAAGTGTAAACTGTTAAAAATGCCTTTTGGTGAGTGGTGGTTTGGTAAAAACAATTGAAGTAGAACACGACACTGC
GGTCTCTGACGTCCCCCGCTGAGGCTGGATCGTTCCCCAGTGGGGCTGGATGGCCTCTGGGTTCACTTCCCAGCCTTGTCTGAGCTTCCACGCCCCTTTTATCCTAATATTTGCTAAGAGCCTCGTCCAGGGACCTTAGGAGTCACACAGCCAGGGGTTCTGCCCCTGCCCTTCATTTCTCAGATGATAGAAAAGCAAAAGGAACACTCTGAGAACTTGTAATGGGGAGGAGTGGGGGGTTGGTCCAGTCTGACGGGGCGGGGGCAGGGTGGGAGACGTCCTTGGAGCGAGATCTGAGGCAGAGGAGCTCAGTCCACAGAAAGGGAGCACGGGCTCCA
GTCTCTTGTTGAGCACCCAGCTAACCTGAAAGCTTCTTGAAGGCTGAGACTGTGTGTTTCCGTCTCTTATCCCTAGTGCCTAGCAATGTACTTGCTTATACGAGGTACCTAATATTTTTATTAAGTGAATGAAATCTGGGCTTGGATCTGCACCATTATTTGGGACAGATTCTTTAATCTCTCAGAACATTCTATTTTCTTATACACACTGGAAATAACACCCATGACAAAAGGTAGACTTAAGTGAGCTGATACTGTAAA
GCCAGAGTGAGATACCCTTTCAGGGAGGAAAGGGGCAGCCCTCACTACTCACTTAACATCTGGGAGTACAGTGGGTGTTTTGTTCCAGTCTTCAGAGAAGACTGTGAATAAAATCATGACATTAAGAAATCTGATGAAGTTACCCAAAATTTTGAGTGTGGACTCAAGCCAAACCCAGGGACCCTGAATAAAGGCAGGAGTGTAGCCATGTGCTTCTCATATTATGTGGGTTCCTTTGATTGTGCAACCCTGTACTGAGGACCCTCAAGGACCCAGAATCAATGTG
ATAAATGTGTGTATATAATATATTAATATATATTAATATATTAAAGATATTATATTAAAAATATATAAACTATATATATGTTCTATGACCCAAACTAGGCCTTCAGGTTATACAAAATAATTTCTGAATATGTTCCACATTACTGGCCAATCCCTACACCATGTACATGCTACAGAACATCAGGATCCTGAAGAAATTCTGCTTTGTGGTTGCAGCATCACAATTCTCCACCACTGCTTCCTGCCACTAGCATCTTCCTT
GGTCAGTCCTGCACACTATTGCAAGTGTTATCAAAGTGTGGTCCACGGACCAGCATCCTCTACACCACTTGGGAGCTTGTTAAAGGTACAGAATCGAGGGCCCCGTCCAGAACTAGTAAATAAAAAATCTAGATTTTTAACAAGCTCCCAGGATGATTATTCATATGCACATTGAAGTTTGAGAAGCTCTGGTCTACACAGTGGCGATTCTGCTCAGTTTCTTCGCATTTTAGTCCTGGGCTTTCAAAGCTACTTGCTTTTTTAAATCAACTATTAATTTGTAGCCTACAATTGTCACAACTGCA
TGTAACATCCATGGTTGATGGCCTGGCTGTGTGGTCCTGCCTCGCGGCTGCGTGGAACTGAATGTGTGGACAGGGATGTGCATAATCATCCTGGGTGGAACCCCAGGGTCCCAGTGCTGGACCCTGGGGTCCTAGAGCTGCTCCTACCTGGTATGGATATCCTGCTCTCCACCTGGGCCTAGGACTCCCAACTATAAGTCATAAGCCATGGCAGGGTCTCAGAGAACAAGGGAATTAGAAGGAAGGACTTTAGGGGTCAGGCCAAACCCACAATTGGAGAAGCTGACTAAGGTCAGAC
TTAAAGGAAAAACTTCTGGCAGCCCCAGCCCTGGGGCTACCCGATCTGACAAAGCCTTTTCTATTTTATGTGTCAGAGAGAGAAAAGATGGCAGCTGGACTTTTCACCCAAACTGTGGGGCCCTGGCTGAGGCCACCGGCCTACCTCTCTAAACAACTAGATGAGGTAACTAAAGTATGGCCCTCCTGTTTGAGGGCCTTGGCAGCAACTGCCCTGCTAGTACAAGAAGTAAATGAGACCAGACTATTGTAGGGCAT
CCCTTACAAGAGGGTGCAAGATCTATCAAGGCTACTCTTTGAAGAATCAGAGGTTCCCTAGGAAACAAAGGGGAATAGAGGAGAAGTATCACCCAAAACTTAAGTCTCAAGAATAAGATGCCTACATAATAAACGAAGAGAACAACTTTTACTACATGACAGAAGGTGGTAGAGAAAGAGGGATATACATAAATAGACTCAAGACTAGATAATCAATGCTGGAAACTTCGCAGTAATCTTCCAAAAGGCACCCCCCCACACACAC
CATAAGCAAAGTCACAGCACTATGATATTTACATGTTTATCACACGTCAAATACATTTAAATATTTTGTGATGTGTGAATCTTCACATTCCTGAACCACCTATAAAGTTCCATTTCCCAAGGTTAAATTGAGGCAGGATTTTTAAAGACTTTTAACTAGCTAACAGAGAAAAATGTACAATTTCCATTAACCTCCCCAGTGACAAGCTTTCTCAAGACCCAGCGAGGTTGTATGT
TGCCGCCCACCAGGCAGAAGGTCAAAGGTCTTGGCCAAGGCCCACTGTCCTCTCCCTGCAGTGACCTTCTTTGAGCACCTCTTCCTGAACATTCTCACGCCACCCTGCCAAGTCCTGGCACATACAGGACCAGACAGTAGAGTTCAGGCTGTCCCTGAGACTGCTGAAATGCCCCTTCTCCTTCACCAAGGACCAGGGGAGAAAAAGGGACCATGGACTGGAGACAGACAGCGGGAAGGGCGGGGAGCCAGGCGATGTCATCAATGCCTGCTGTCAGGCTG
ACAGCATTTCAGACACAGTGCTGGGCCCCGGACAACTATGAGCAAATTCCATTTGCAGCAGCCCCGCAAAACGGCATTTGGAAGCCTATTTTGTGGCAGAGGAAGCCAGGCAGAGTAACGCCCCGCTGCTCAGTGGCAGAGGGGGAATCAGAAGCCAGCCGTCTGCATTCGAAGTCCAAGCTCTGCCCAGCACACTTTGTGCTGCGTCCTAAAAGCACGAAATGGCAGGGACTGCTCGGCTTTCCCCTTCCGTGGTGGCATCAGAAACGCGGCTGCGGCCCAGCGGCAGAAAGCAGCTAGGAGTGCAGAGGGATAAGCTGAAGCCTCTAAGGGAAAACACCCCAAAAC
ATGAATAACAATGGAGTAACTGGAGCATTCAAAGGGCCTCTGCTGATAGCAGCTTCCACCAAGTCTCAGGAAGAGCCCCCTTTCCTTCCCATTGCAGTCCCCAAGCCTGGGAGGCCATTGTCCTCTCTCAGGCCAAGTGTATCTATGTGTTGGCGCTTCCTACACAGGGACAAAAAATCCAGGATCCGTGACCCCTAGGAGAGAATGCTGTTAACCTGTCTCCCAGGAAGGTGGATAAAGGCGATTTCAGGTTGGCTCAGCAGCCCTGGGAACTTTCAAGGGTGAATACT
AGTTGATCAATAAATATCAGTAAGCCAGAGGGTTCCAGATCTCCAGCCTTAGCTGACTTCCTCTTAAAACACTGGGTTTTATCCTCATCATCAAAAGTATTTCAAGCACTTTATTTCTGGAACATGTGGAATCTTTCCTTTTAAAGTATTTTGTAGCCAGTTTCAAAATGATGCTGATATTTTGGAAGAATATTAATGTGTCCATCATAAACAGAGAACAGTTGAGGCTAGGTAGGGGAAATTTGAAGTCCCACTTCCTTGTCTGGCTTGATGGCTG
AAGCTGCTTTTGCTCTGGAGGCATTTCCAGTTCCAGGGAATTAGCCTGAAGATGAGCTTTGTTTCTGGCCCTGTCCTTGGACTGGAGGTCTAGACGCCAAAGCCCAGTAAGATGTAAGAGGACAACATTTCACCTGATTTTTAATGCAGCTCTGCCAGTTTTCTTTTGGCAATGTCTATTGGTGATACTAATCTTGACCAATTTTTGCCGAGCGTCTCCACTGCTCAGAAAGAGACTAGCAGCCCTGACATCCGGGGGCCAT
CAGATTTGTATTTCGTGTTCCCTTGATTCGTTATTTAATCCTTCGGCTCACCTTTCCTTTTGTTTTCTCTTTCCTCCTTCAAGTTCTTTCTCCTCTGGAGTGTAACAAACAAACCTGTTTCCCCCCCGGTCAAAGGCTTAACCCACAAAAATAAATCAAGATGAAGGAACAGAAGGAAACACTGCATAATTTAGTTAGTGAAAGTTGGACAGCTGAGGTTTCCTTTGGGTTTATTCTAAAATAAAGGATTTTTTAAAGGTTCAACTTGCCTAATTTTTCATACTTTTGGCAGCTTGCCAAGATGGGAAGGGAAGGGGATTTGCAGAAAG
AAGCTATGTTGAGTTTATTTTCAGTTTTTAGTAATGTTAAACCCCTTTGGAGAAGATAAATATTAAGAACTTAATGTCTGTGCATTTCATGCCATTTTCGCCAGTGAATATATCCTGAGACTTATTGGTGAGCTAATCTGAGATATTTAACAACCCCTGATGGGGTTTCTGGGGATGGAGGTAGAGAAGGACCAGGTGGGATCCTGTTCTATTCCCCTCCCACCTAATCAGACTGGCCGGGAGCTGGGCTGTCCTGGACCCACCAGTTTTC
TGCCACTACACCCAGCTAATTTTTTTTTGTATTTTTCATAGTGATGGGTTTTGCCACATTGCCCAGGCTGGTCTTGAATTCCTGAGCTCAAGTGACCCACCCACCTCAGCCTCCCAAAATGCTGGAATTACAGGCGTGAGCCACTGCACCCAACTGAAAAGATGTTTCACAGGCTGAAAAGGAAGGACAGTGGTAAGTAAGGAGAAGAGAGGAGAGGGTGAGTCTTCCTAGTTGTCAGAAGCTAAGGAAGGGAATG
AATAAACAAGGTGTACTATTAATTTCTGTGTTTGCTGGGCATAAAATTTTGGCTCGATCATGGCTTCAGAAACTTTGGACTGTGGCACAGCTGAAACTATAAAACATGATAAATTAATGTATTATATCAAAACAGAAAGCTGTAAAAAGCATAGATCTTTTCTTACTAAGTTAATCGCGCTCTTTTTCTACTCATATTATAAACGGAATGCTTAAATAAATGTTAAAAACTGTTTTGTCCCAAGAGG
AACTGTTCCCTGAACTGTAAAAATTTGCACATATTGCATACACAGAAAGAATAGGAGACATAGAGACCATGGATAGAAAGGAAGAACAAATTTGCAACAGGATAGCAAATTAGGAGACCCATTACTAACATCTGGATGAGCTGCTGGAGGCTGTGTTCAATCCAGAAGCTTTTGAATAACATCAGGGTGTGTCCTGGCCAGAAATTCTCAGCTGCTCCAGGACATCCCCCAGCCTCATGTGAT
AGTATCCCCAGACAGGAGCTACAGGGACACGTCCTCTACATATAAGGGACAGCGGTAAAGCAATTAATTCTCACCAGGAATATCTTCCCTTGCCGGACCCTGAGATGACCACTGAGCATGGAATCCCAGAATCATGCCATCTTTCCAGCCTGGAAATTCATCACTTCTCACTGCAAACACCCACATTTATTCCATGCATCCTATGTGCCCGGCATCTTCCCCATGCATTATCTCATTTATTATTCACAACAATACTATGAGAT
GGAGCTGTCAGACACCCACAAGTGCATCCTGCCTATTTTGCTATAAAGGAGAGGAAGTTCTCAGCTGCATAGCAGTACGGTGTAGTTGATGGATGTAGGGTTCTGTTTCAAATCCAAATTCAAATACAGGTTTCTTCAAATCCTAGGCCTACCAGTCACTAGTTGTATGACTTGGGCAAGTTACTTAACCTTTCTGTGCTCCAAGATCCTCATGTGTGAAATGGGGACAATCACTATACCTACTTCATTTTCAATTGCCTGGTTTAACAGTCCTCTCTGCTCA
CTGCATTTCATTCCAGTAGCAGCCACTTTTTTCCATCACCCAAAGTACCATCCTCATTATCTTCCTCTGGGAGACCAGCATCAGCTGGTAATAATTCCAACGTCTTTCTTTCTTTCCCTGGCCCTAAGGATGGTACCCCTTCCTTGCAGTTGCTACTCTGTGATGTCTTTTTTTTTTTTCTTTTTGAGATGGAGTCTCGCTCTTGTCACCCAGGCTGAAGTGCAGCGGCACTATCTTGGGTCACTGCAACCTCCGCCTCCCGGGTTCAAGCAATTCTCCCACC
TCAATTGAGAATGATGGATCAGATATACTCAGATGTACTTGATGAAGTAGAAGTTCCTCTAAATGGAATAAACTGGAGGCCCTAGGGAAAAAAAAATGGATTGAAAACCTTAGCAGAATAAGTGACACTGCTTTTACAAGTGATTCATAGTGGTTATAAACTAAGCCAGCAGGCAGACATGGAAATGTTCTTGGAAGAGTGTGTTTAGATATTGTAATGAAGATACAAATTTGCTGAGGACATTGGAAAAAAGAAATCTGTTGCTGTGG
GGAGCCCCTTGGAGAGATTCGGCGTGAGGAAACAGGAGGCCTCACGCTTCCTTCGGTTCTCCCTAAATCTGCTGGGCAGGTAGCCAGAAGAAACTCTGAAGGGTACAGAAAGCCGAGGGCCAGGGGGACCCCGGCTGCGGAGCTGCAGTACCGTGTTTACCCAGCCTAACTGCGGTCACCCAGTCTCCTGCATGTGTCTGAGGTCAGCCTCGGGGGCTCCCCTGAGTAGGTATCTACCTGAGGCTCTTCCCCTGATGCTA
GTACATCAATACCAGGAGGTATTCTTTGTCATTAGGACAATAAGAGCTTCACATTTGGAATCCTCTTGGATTCTACCCTACATGTCTCTTTCGTTAGCTGATTCTATCCTTTCCCTGTAGCAAATATTGTGAGTGCAATAGCTTTCAATAAGTCCTGTGAGTCTTTTGAGTGAATTAGCAAACCTGAGGGTGATTTTAGGAAACCTTGAACTTACCTCTTGAAGACCCCAGCCACCTCCTAATACCATCAC
TGCTTGGGGGTGGGTGGAGGGAAGTGTCACGGAGTTATCTGACTCCCTCTTTCACTTTCTTAAGGAGGGAGAAAAACCTCTTTTCATTAAATTGTAAGAGATATGCCGTCACAGCGTTACTTGTTAATCAAAACAGGTTTCCCAAATCCAAATGCAATTAAAGCCGAGTTTTTAGACCGTTATCTCCTTCCTCCTGGGTGTGTATCCCCCTGTGGGAACTCCTGCTGGGAACACTGCTTTGGAAACA
CATCTTAACCTTCAGTCTTTCCTTCCCGCTTTTCCCCCTCCTCCCTGGGTTTGGATTTTTAGATCTGAGGCCTGAAATCCCAGGGGGTGGAGCTGATAGGCCAGGTACTACCTACAGAGACCCTGCCTCTCCACTCCCTACATACATGCCTCAGCCCCCCAGGCCAGTTTCCCAACCAGCCTCTGTACTTCGTTGAATATTGTTGTTTAATTTACTCCGATTTGAAAATAAATAAATAAATAAATAAATAAC
ACCTCGTATATCTGGGAGCTGCCAACCCCCACAGGGGCGCAGTGTTGAGCAGCTGCCACTGGACCAGCAGGCTCTGGTCCTGGAAGGCTTGTCCAAAATTCAGAATCTTGATCCACAACTCAGAATTACCCAGTGAAAATCTTCGGTTTTCCACAAGGTCCTCTCCAAGTGATTCATCTGCACAGGAAAGTTTGAGAAGTGCTGCTCTAGCCTAAAGCTCTAATGGAATCCTTCATTGTTCATCTTGTGAGTACTTGGGTTACTAGAAGGG
AGGTCCTCAGCAACTGCTGGTGGGATGAATGAACAACTGATGCAGACGGGCACATTAACCAGCAAGTCAGAATGTTACTGAGAGCCTAACCACAGCCGGCCTGGCTTGGAAGGGGCTTGTTTTACAGAAAAGGAACCTGTAGCGGTGGCTCATGCCTGTCATCCCAGCACTTTGGGAGGGCGAGGCGGGCGGATTGCCTGAGCTCAGGAGTTTGCCACCAGCCTGGGCAACAAGGTGAAATCCTGCCTCTA
ATCACCTGAGGTCAGGAGTTCGAGACCAGCCTGGCCAACATGGTGAAACCCCGTCTCTACTAAAAATACAAAACTTAGCTGGCCATGGTGGCAGGCACCTGTAATCCCAGCTACTCGGGAGGCTGAGACAGAAAAATTGATTGAACCCGGGAGGCAGATGTTGCAGTGAGCCGAGATTGCGTCATTGCATTCTAGCCTGGGCAACAAGAGTGAAACCTCGTCTCAAAAAACAAAAAAAAAAAAAAGAAAAAAAGAAAGAATCCAGGCAGCTCAGTAACAATAGAGGTAATGGTGATATTAGTAAGATAATAATAATAATTATGAC
TGCTGCCTGCGGGGGGGAGGGCCCGGTGGGAGGGGGCCCGGGGCCCACATGGGAGCCGCCCCCACCGCCTTGCGTACGCACAGGGGCCCGGGGACGGGGTGGCCGGGAAGGGCAGGGGAACGGCTGCCCCAGCCCGCGCCGGGCGTGCATACACAACGCACCCACACTCACACACACACACATGCTTGCGCACACACAGGCGTTCACACACACCCACTCACACCCACGCACTCACCCCCCCCACGCGCACACACTCGCACCCACACAGTGCACCAAGTACACACACATGCTCAC
TAAGCAAGATATACTTTCATTCACCATAATTAAAACAGAACAACTACAAACATACAATTTCCCATTGATCACAGCATCCTTTCTTTGGACATAATTTCAAGTAAACCCCAACCATTAACCTTTCTAAATGAAGTTACATTTTTTTAAGCCTCTCTGCCCTATGAAATTTTGTTCAGGACAAAATTTTGTGAATACCGTTCCTGTATCAACATTGTGGTAACATTTAAAAAGCAAAATGTAAAGAATTAATGTAGAAGTAAAGACGAGA
GAGGTGACCATACCACAGTTCTGCAAGATAAAGGTTTTATTCAGTTAAAAATCTCTTTCATGTAAAAAAAAAAGAAATGTTAAATATTTAAAAGCTCTTGTCTTTTTAAAAAGTTTAACACACTGGCATAATGAATGTACACGAGTGTACAATTATATTAAAACCAGCTGTTTGATGATTACTAGAGTATATATTTTGCATTTCTACTCCAGTACAATAAGTAGATTAAGCTGACCTTACACAAAAAG
TGGTGTAACGCTCCAATAGGGAGTGCAGTGCCCAGAGTAGTTCCATAATTACATGGAAATGGTTCGTACAAGAATATGCTGCCAGGGGAGTGCGGAATTAGCGGTTTTCACAACCAGGTAGACTCCTTTCCGCCGGGACTGATGGAGGAGGAGCTGGTCGGTTCTGTCATCGACTGGACAATGCTCCAGCTCTCAACTGACCAACAAAAAGATGCTTGGTTTGTGGATGGCAGTTCCAAGGCGAATGGACTGCATC
GGCCCGGCCGGACACGGTGGCTCACGCCTATAATCCCAGCACTTTGGCAGGTGGATCACTTGAGGTCAAGAGTTCAAGACCAGCCTGGCCAACGTGGTGAAACCCTGTCTCTACTAAAAATACAAAAATTAGCCGGGCATGGTGGTGCACGCCTGTAGTCCCTGCTACTTGGGACGCTGAGGCAGGCGAACAGCTTAAACCCCGGAGGCAGAGGTTGCAGTGAGCCCAGATCGTGCCACTGCACTCCAGCCTGGGCAACAGAGCAAGACTGTCAAAAAAAAAAAAAA
TGTTGCTGCTGGGGGATTGGGGAAGGGTAGCATTAGCAATTCAGGACTTTTTTCTATCTCTTCGGTGTCTCTTTCAGTGATATGAAGTTAAAATTAGATACTATGAGTGCTCACTTGATGTTTGGTTCTTATGAAGGTTTTTTTTCTGTGTAGATAGTTGTTAACTTGCATAGCTTTCTATTCGGCTACCTTGCTTTGCCTTGAGAATGAGGTTTTTTTAAAAGGATTAAAATTTGCCTTTGGGTACACGTGTGAAGTTC
TTACTCGTATATTACTGACACTGGAACAGACATGTTTTAACAAACTGGTTGAGCCGTATCAGTGCGAACCAGCTGAATGTCAGCGCTGTTCCCTCCTGTGACAGAAGCCACCGGCGCCTGCCTGAGGGCACTCCCCTCACTGGGACTCTCAGTACCACGCCCACCTGTCCCCAAGGTTTGTTTCATCACTAAGCCCCACCTTCCAGCATTTTCACCTTTCTCCTTCACTTGATCCTTCTTCCTAACATCGTG
TAACTCAGACATGACCCCACATAAGTGGCTCTTCAAGATGCCAGGAATGGCCCAGGCATTTGCAGAATCGCATATATAATCAGGAGGGGCTACGGAATATGCAGGGCCAGTGCAAAATCAAAATGTGGAAATGTAGAGCCCCTCTCAGCACCCGCTGTTCAAAAATTAAGTATTTCAAGACAGTAACAGCGGGGCCTTTCTGTCTGAATGTGGGGCTCTGTGCTACTGCACATGTTAGGTTGAAGCTGGCCCTGAATGCAATACACTG
GGGGTTAGCAGTATACTCAGCATGTGCAAAACCAAGCCCATGTCAACTCCTCCAAACGTGGTCCTCTTCCAGTGTTCCCCATCTCATTGAATGTTGCCACCATCCATCCAGATGCGGAAGTCAGAGACTAGGTGTCATGCCTATACCCCACTCCTCCTCTCTCCTCCATATCCAGTCCATCACCAAGCTTCGTTGATTTTTACTCCCAGATATCTCTATCCACATCTCTCATCTCCACCTCCACCTCTCTAAG
GGATCATGATGGCACCACCACATGCCAGCCTGGGAGACAGAGCAAGAACCTGTCTCAGAAAAGAAAAAAGAAATACAAGGGCACAATTTGGTAAGTGCTCTCACAGAGGATAGATAAAGGGTCCTGAGATACAGAGGCGGGAGACTTACTCTCAAAGACAGAATCCAAAAAGGCTGCTTTCGGGGAAAAGTGGCCTGAGAGTCAGGCCTTGTTGGACAAGTTCCCCTAACGTGCTAAGCAGAGACCTGTTTC
TGTCCCAGAAGTGAGAAGGCAGCCTTCGAAGTCCTGGGCATTGGGTGAGAAAGTGATGCTAGTTGGGGCATGCTTTTGTGCACACTCTCTGGGGCTCCAGTGTGAAGGGTGCCCTGGGGCTGAGGGCCTTGTGGAGGATGGTCGGTGGTGGTGATGGAGGTGGAGAGCATTAAACTGTCTGCACTGCACTGGTGGCTTTGTGTCGATGCTGGGCCGAGCGGTGTGTGAGTGATCTCCAGGCGGGGCTGGAGTGTCACAG
AGGAGTGCCCATGAACTAGATATGCAGATGCCATGGGAATTTTGGGGGAATCAAGATGTTGGCTTGGGTGTTGGAGTATCCATTGGGATCTTTGAACACTGAGAGGAGCATCATATGGGGAGAAATGCCTTCCCTTGTACCTCAGGGGTCACTGAAGTCTGGGCCAATCAATGGGACCTTCACCAGTCACGTGAAAGCTCTCAGAATGACTGGCGATGGCTGCAGCTGCCACTGGGGACATTTCTCTGAACTGCCTAGA
CTGGATAGTGCTTTGGGGGATATGCAAGGAGCCAGTTCCCCTCTTCTCCTTGTGCCACCCGTCCCTGTTTTCTGGCTCATTTCCCCCTTCTGTACCAATTGTGCAATCTCTGGTGCATTGGGTCCCACAGCTGACCAGGCACAGGAGAATGTTGTAGTCCACCTCACACAGCACAGAGGACGCTGTTCTTCAGTGTGAGAGGACCCCTTAAAACTAAGCAAGTGAAATGTGATGAATGAATTAATTC
TCCCCCACCAGCAGCAACACTGTATTTTTCAAGTGCAAAAGGGAAACAACCTACACATCCAGGAGCTGTGGAATTGCAAGCAAGCCGGGGTCACGCAGCCTTGCTTCCAGGTGGAAACAAACCCTGGAAGGAAGCATACATGGGTTGGAAACACGTGAAGATGACATCATCTTTTTGGCACTTCCCAGGCCCCTTCCTCTGTGGAGTGGCCTGTCTACAGGTGTCTGTAAAAGAGACGGCATGATGCTGTGATATGGGCTGGAACA
TATGAAATCTATATAGATTTGTATACAGAAATGTATTAAAAAATATACATATCTACTTATCTACATAGATATCATGACATATACATAACTCTTAATTACTTCCTACAGAAAACAAAGTCTTTCTTGTCTCTAGTAGTAAATTTACTTCCTTAGCTTTCCCAGGAAGCACTTTCTCCTCTAACAATGGTTACCATTAGTTAGCACCTGCAAAAACTGTACTCGGTGCTTTAAATATGTATTTTTAATTTTATTTTA
GAGTTCTATTTCTCAGTAAGCGTGTTTTGATGCTGTGACAGACAAATGGGAGGCACAACCCTTTAGGAAGGGTTATTAGCATCAGTAAAGTGCGGTGAGGCCACATGAGCCAGGGAAGGCCATCAGCCACCACCCAAGCTACGAGAGGCTAGATCGCAAGTGGTACCAGCCGCCAATTGTAGCTGCAAGTACCAGTGGGGCCAGCCATGAGCAGCTGTTCAAGGTCATGGCTGTGGAGACTAGAGGAGACAAAGAATATTAAATGGCATTTGGGCCTCTTTCCCCTCAAAGCCCACAAGATCATA
TTTGTCTTATATCACTTTACTTACCCTTATACCACTGGGCTGTTTCCCAACTGTCCAGATAATAGAGAACTGCTCACCATCCTCAGAAGCAATTCATGTCCTGTCTCACCCTCTCTAATGGTTCTTCGGACTCCTTTTTCCGGAGCTGAGAAACCCTAAAACATAGCACCCGTTTACGTCTAGACATGCACAGGTGCTGTGAATTGACCCCATTTTTGCAGTTCATAGTTTATTAAGGAGGAAAG
ACCTGGCAAGGGACGTGTCCATGGATGTGCAAAGGAAGGGGGACACTGGCAGTGGCCACCTCTCCCTCCTCATCTTTTCAGAGCCCTGTACCCCAGTTCCACAGGAAGCAACATTGCCCCTCAGAGGACATTTTACAGTGTCTGGGGACATTTCTGGTTGTCACAACTGGGGGATCTTTCTGGTGTCTAGTGGGTAGAGGCCAGGAATGCTTCTTACCACTCTACAGTGATAGGGCAGCCCCCCCACGGCAAAGAGTGAGCCTCAAATGCCAACAGCGCCACAC
GCTGTCCCAAGAGTGGAGAGGAGACAGATGAACGTTTCTCAGGCTAGAGGAAGGCGGTTTATTTGCTTCCAAGGGTTCCAGTAGACAGTTCTGACACGAAATTTCGTTGTGGAGGGAACTTTTAAGACTGTGTGAAGGGAGGGAATGGGAAGGGTTTAGATTTGCATAGTAGGTGGGCAGCTTTGTGGCGGTTGGGAGGAGGTTTGGATGACTTGAGAGAGACCAGGAAAAAAGCTGGAGTCCGGACTGA
ATTTCTGAGGCCGAGTGACCTACATAGAGAATACATATTTAAAGACAAAAATATGAGTAGAGTTTCCTCAGTTGCCTGAAAAGACCAAAGAGAGGAATTTTTAAAAAATCATTTCTGAATTTTTCCGTAGTCTCTTCCAAGTCTGGGATTTGGGTTTAATAGCTTAATACAAACACAGAAATTCTAGGTGGTTAGTCAGGAGACCCCCAGGTTCTAGTGGGGTCACAGGGAGGAATATATAGTAACCTCTCTGAGCCTCAGTTTTCTCAT
CATGCATATGCAATACCAATTCTAAGTAAGGGGAAATCTGATTTAAGAAAATTGGCCTCAGGTATTCATGATGGAGTTCACAGCATGGGAAAATGTGGGCCATCGATGTGGTGAAGAAAGCCTCACTTCCATCCCAGCTTTTTCACTGTTCCCCACGAGTAAGTAAGTGAACGGCAAATGTGCAAGGGAGTTAAAGTGTAAATTCCTCCCGGCCCATATAATTGACTTGCTGAATTTTTGCAGTAACAAA
ACTCTTGGTTCCCAGCTTTCTTTCTTTTTTTTTTTTTTCTTTTTTTTTTTTTTTTGAGACAGTCTCGCTCTGTTGCCCAGGCTGGAGTGCAGTGGCGCAATCTCGGCTCACTGCAACCTCCGCCTCCTGGGTTCAAGCGATTCTCATGCCTCAGCCTCCCGAGTAGCTGGGACTACAGGCGTGTGCCACCACGCCCGGCTAATTTTTTTGTATTTTTAGTAGAGACGGAGTTTCACTGTGTTAGCCAGGATGGTCTCGATTTCCTGACCTCGTG
GGTTGTCAAGATAGTCCACCCAAAACTCATACACAACTCATCTTCTGGGAAAACAGAATAAGTAAGATGTGTTGCTAGAAATAAGGTAGTGAAGGAAAAAAATAAGAGGATTGATTGACAGGAATGAAAACTCAGACTGGATTTTGAGGCTGTTTCTGGATGGCTTCCACCAAAAACCATAGACCCATCTAAGATCAGGGATACAAGGAGGGCTCATGGCTTCCAGCATTTTCCATTGGCCCTCAGCAAGGTGCTCCCCAAGATCAGCGGTCAAGAGAGGTGGTCAATACACACCAGGTTACGTGAGGACTTGGTTATTCTAGAGGAACCCAGAACACAAGTCC
AGATCAGATCCCCATGGGCATCGCTGAGATCTTAGCCTTCTGAAACATCTGAAGGTGCTTTTTGGGCCAGACACTTTCCCTCCGAGTCACTCCCTCTGAGGCTGGGATGAAAATAGCAGGATCAAAAAAACACCACAATCAGAAGGCAGATGCTGGGTGCTGAATCATTAGCAAATATAGCTGTATGTTTAAGTAGTTAAAGAATAGAAGCAGCAAAGTGTAATGAATGCCAGAAGGCAACAGAATATTAATGGAAAGCAAGTGGACTTTGGAGGCTCAGCTTCT
AATCACTTGAACCCGGGAGGCAGAGGTTGTGGTGAGTTGAGACCACGCCATTGCACTCCAGCCTGGGCAACAAGACAGAAACTCTGTCTCAAAAAAAAAAAAAAAAAATTAGCTGGGCGTGGTGTTGGGCACCTGTAATCCCAGCTACTTGGGAGGCTGAGGCAGGAGAACTGCTTGAACCCGGGAGGCAGAGATTGCAGTGACCCGAGATTGTGCCACTGCACTCCAGCCTGGGCAACAGAGAGAGACTCCATCTCGAACAAAAAC
CAAAGTGGGAGGATCACACTTTCGATCACCTATACTTTCTAACAATCAGCCCTGTGGACATCTGCTCACGCCCCATGCTGTTTTTAAAATATTTTCCCATTATAGAAATATTTTTCAAAGATGATTCACAAGCTCCAGGAGCCATTCAGACAAGGGAGAGCAAATTGGCAGCTAAACTCATTCAAGAGTGGAGCAGATGCACATGAAGCTCTGTCTGGCGGAGGAGGCACAAGACACCGAGCCTGGCTGGGAGGGTGCTCATGACAAGAGTGGGGCCACA
GGAGGATTCCCGTCCAGGCCCAGGCATCGCGGGGGCAGGTGCAATGGGCGGGGGAGGCACAAAGAGCAGCTTCTCAGCCTAAGCGTATTTCGGAAAAAGCCTCCTTTGTTCACCCATGTCACTTAAGGGATGTTAAGGACGCTGCGGTTCCAAGTGGGATAGAAACCTCAGTGGTCAGACCCTGAAATGCATGGAGAAGAAAGTCAGTGTGGCAGCCTTTGACGGATTGATTGGAGGGCAGGAATGACTATCTTGTTAGTGAGGTCTATGTAGATACATACAGTGAATTACACATATCTCAACTGTGCAGC
TCTTTATTCATTGAATCATCAAGTATCCATGAAAGACTACAAGCAGAGCTCTGTGCAAGATAATGGGGGGATGAATTAGGACAGGGTCCTTTGCCTTTGAGGAACCTGGAGTATAATAAAAAAGTAAAATAATAAACAACCGAAATACAAGAGGTGGCACAGGCTTCTGAGGGAGCAGTGTCACTCTTGAGCTGTATCATCGCAGCCTGCAGGTTCTGGAGTCAGACCAACCTGTCTTGTCTGTCTTCTGGTCCCGATTCCACACTTGCTGCAACCTTGTGCAAGCGCCTTAATGCCTCAAAGCCTCCGTTTCCTTATCTGTAAAATGAGGATAACAATAGATTGTCCTATGACA
TCTCCGCCACTGATAGCTCTGGACTTAGAGGTTTTTTTTTTTTTTTTTTTTTTACAGATTGAGTTCTGTTTGTTTCATCTACTTAATTATCTCAGTGGTCAGTGTTCTCTAGGGGTCCTTCTTGTTCTGTAGTCTATCCTTTCTTTTCTATACCTCAAGTCTAAGCTATATATCTTATCTCTTCTTCACCATCCTTTCTCCTTCCTAATCTGGTCCCCTGGTAACCTGGTGGTTTTTACTTAGAAAGGAAGACC
CTGTTACTAAATTATTATTGTTACTCATACTAAGAGATTAAGAATGTTGTTATTTAAACATTAGGCTTCAGAGAAAAATGCAGATCATTTTCCCATGGAGTTGACAACCTGTATCAGAGAGGGAGGGTATAAACATCCTAGGGAAAGGAAATGCTTATCTTATTAATTTTACCCTCCTTTTTTTTTTTATGTGAGAGTCTTGCTCTGTCACCCAGGCTGGAGTGCAGTGGCATGATCTT
TTACCTAGAGCCTGTTTCTTTTTGTTTTATACCAGAGATTGACAAGCTTTTTCTATAAAGAAGTAGATTGTAAATATTTTAGGCTTATGGGCCACACAACCGCTATTGCAGTTACTCACCCCTGCCATTGTAGTATGCTAGCAGCCATAGGCTAGGCATAAATGAATTAGTGGGTTTGTGTTCCAATACGACTTTATTTATAGACACTGAGATTTAGACTCATATCATTTTCACATGCTTTGAGACATTATTTTTCTT
TCCTTGAGACCTCAGAGGGCTTCATACACATAACTAACTATTGGCACACCAACCTCATGCAACAAAGAGCAAGTTGCAACTTTATTGTCTGGAGCACAGAGAACTAACTTGCCCAGGCTAAGATCATGTGGTCCTGCATATGGGAACTGGCACCAGGTCAGAGAGACACTGTTGTCCTTGTGTGTGCTGGTCCAAGGCTCAGGTACCCTCAACATTTAAACCAGATCTATGGAATAAATGGAGCACAGTTCCTTACTTT
TCCATAGATATTGAGGCAGGTTTAGGAGGCAGAGGCTCCAATGGTAACGGCTGCTAATATTTTTTGAGCTCCTCTGGGTGAAGGGCCTGGGCTCCACACTTGACTTGTCATGTCTCATTGAGCGTTCGTGGCTGCCCTGTGAAATAAGCATTTTGTTTACCCCGACTTTACAGACAGGGAAGAAGCGATGGTGCTGGAACTCACATCTGCCCAAGGTGAGCTTGCAGGAGCTCACGGCCAAGCCCTGGCTGCCTCTCCACGCAGCGGCACTCATGAACACACTT
TCTGAAGGGCATACCACATGAACTGTGTTCTTGTACGGTCTGTTTCCATCCGACACAAAATTTTTTCTCTCACCAAAGAAAGGCCCTTTTCCACTCACCCTCTCTTGAGGGCCTTGTACCCAGATCCAGCTGAGCACTGCTGACCACAAGCTCCAGCTCTCCATGGTAGACAGAGTGGGAGACAAGGGCACTGGGTCCAGTACTGACCCTCTACGATACCATGTGGCTCTGAAATCCTTGCAGGTAAGCTGCAGGACACCACACACTCCAGGTGTGGTGAGCTTTCCAGTTGCTGAGGCTTGAGACATT
TTGTCAAGTGCTCTTAAAAAAAAAAAACTTCATTTTGTTAGAAACTTCTCTCTTGGTAGTGGGCGGCATGTTTGTGGCAAGTACTGTGATTTGAAGCTTTTGGGAGCTAGGTGGCTAATTACTGTTAGTTGGACATCTTGCCAGGTAGGCTGTACTTCTGTTTCCTAGCTGTGGTAAGAGGAGTTCTTTTCTAATGAATATGGTGGTTATTTCACTGACTTTATCAGTGGGGAATACTTCTTCAGCCTGT
GATACCGCGATGGCGGTAGGACTTGGTATTACTTATAGAAATGGAAGCTTGCCGTTGCATTCAAAGGGTACAATCCAGGGATTTTTCTTACGCTTTCACATCTCACTGCTCTGTCCCTGAGCCCTGGGCACACACGAGAGTTTCAAGAAGTGTTGACTGAGTGACTGAATACGTGAAGGAATCCAGTTTATGAATCATGGATTCTGTGCACATTCAATGAGCTTGGCTATTTGAAAGTGCACAAATTCTTCCTG
GCCTCGCCTGAATCAGGACCAAGTTTAGGTTTTCAGAATCAGACGGACGTGACTATGTGACCTGGGGCAAGTGACTAACCCTCTCTGAGCCTCTGACATTTATAGCTGACTCCAATCTGATACATGGGCTCCCCAGGGGCCTGAGGAGGGAAGGTTTGAAACCTCACTCTTCCCTCCCTTGCCCTTGGAAGGTGAGAGCAGGAGGCTCCTTCATGGAGGTGGCTAGGATGGGGAGGGAGGACCAGGAAGCT
TCACCAGGCTCTGGGGCAGGCTGAGGATGCAGGTGCGGACCATTGCCCCAGGCAGTAGGGGACTTGCAGGTTAATTTCTTTCACACCTCAACCCAGGCAAGTGTGGCCAGGTGGGCCCGCCACTTCCTAGGAGGACATCTTTGATAAAGCAGAGAAAAAAAACCACACAGAAATAGAATTTAAGGCTAAAGAGGAGGCTGCTATTAGTAAGAAAAGGGCTAGTTTGTTTTTGAGGTGTTTTGTCTCTGCACTGCCTGGAAGTCTGTCTC
TCTCATCTTTCAAGAAAAGAAATATGATTGGCCTTGAGTCATACTGACACTTGAAGGCAGAGCTGTAACCCTCAGCATCAACTCTTGACTCTGAGGCACATCTTATGCTAAAGCTAAAAGCTAGAGGAATGCCTGGAAATTGCCCCATTTCTAATCTCTTCAAATGGGTTAAAGTTTTAGGAATATTAAACAACTTACTGCTTGTTTCAGAGTTGGTATGATCGCCTGAATTTCTACATTTGTAGCTCTCTGTATTGAGGGTGTCTTTAAATATTATTTTTTAGTAATTTTTTACTAAAATTAAATT
ACCTACATTCCCTGCTACTTCATCCACGTGCTCAAGAGGACAGACTGAGTGTGGCCTCAGCTCCCACAAGCCTCTGCCCAGGCACTGCTAGGCTCTGTCTGGAAGATGGGGACCAGCAGCCCCACACCAGGGCCAGCCTCTAGAGCAGACTACAGCTGGGGTGCAGGGATGTGGGTTCCACAGACGGAAGGGTAAACAATATAGTCTTTTTCAGTTCCTGCATGCATTGTGTTTA
TTTGAGAGAAGGAGAATGTAGGGAATGTGTTTCATCAATGCATATCAGCCCTCTCTTTCAACTTTAGTTGGGGTTATAGTGTGGGTATTACTTTTTCATTTTTACAAACCTCTCTAAACAAAGTACAGATTTGGTGGAATGAGGGAATAAATGGCCAGTCTTCTGAGTCCTGTCTTGTGGAGTGTGCCTGGATTTTCTACTATAAAATGATCTCTTTTGGGTTGTCATTAATCTTTATAATGATTTCATGGGATAAAGGTTGGACTAGAAGA
TAAACAGCATATGTATATTTATATCTTTGTTTATACTTATGCAAATATGTATTTTCTATATATCTACATAAGTATATAAAATGATACATGCATATCTATATAATGAGAAATAGAAATATAGAGTCCAGTAGTAATAAGGTATACTTGCTATCTGAATTTTTTTTGTTCCTAAATTTTGAATAACAAATAGAAGAAGCAAGGACATCAATGAATATATCCCTATATCAAACATTTTACACCAAGCT
AAGTGAGGCTTGGTTTTGAAGCTTTCTTTCTTTCTTTTTTCCTTAGACGGAATCTCGCTCTGTCGCCCAGGCTGGAGTGCAATGGCGCAGTCTCGGCTCACTGCAACCTCCGCCTCCCGGGTTCAAGCGATTCTCCTGCCTCAGCCTCCCAGGTAGCTGGGCTTACAGGAGCGCGCCACCAAGCCTGGCTAATTTTTTTGTATTTTCAGTAGAGACGGGGTTTCACCATGTTGTCCAGGCTGGTCTCAAACTCCGCTGGCCTCCGCCTACCAAAGTGCTGAGATTACAGGCGTGAGCCA
AGAAAAAGAAAGCAGATCAGTAGTTGTTTGGGGGTGATGGGGAAGTAGAAAGGGCAGAAAGCAGGATCACCGGGGGTAATGAGGAAACTTTTTGAGAGGATGGATATCTTCACTATCTTGAATGTGATGATTTGAGCTGTATACCAAGGGTCAGATACCAAATTGTAATCTCGGTATATGCACAGTTTATTATATGTCAGTACCTCAGTAAATCTGCCTAAAATGTTTAAAAATTACTGTAATTATACAAAATACATTTTATGAAAAGGAAGTCATGAATGGAGCATGGTTGA
CATCATCATCATCATCAATAGCTAGTAGGCTTGGCGTGGTGGCCCACACCTGTAATCCTAGCACTTTGGGAGGCCGAGGCAGGTGGATCACTTGAGGCCAGAAGTTCGAGACCAGCCTGGCCAACATGGTGAAACCCCGTCTCTACAAAACAGTACAAAAAAGCAACCGGGTGTGGTGGTGGGCACCTGTAATCCCAGCTACTCGGGAGGCTGAGGCATGAGAATAGCTTGAACCTGGAAGGCGGAGGTTACAGTGAACTGAGATCGAACCACT
TGGTACTGCTTTTACCTGTTGAATTTCATCTCCAAAAGGGATTGTAGGTCCAGTTGGGGGGGGGGGGGGAAGGACACATAGAAATGTTACTGACTCTTTTATGACCAGCAAGTGCTATGGGTGCCCCAGAGGGACCAGAAGTTTTTGTAAGTTGGGCCAAACAAGGGGTGGTTCACTGTGAGTGGGCCACAGTAGGACAAGTGCAGAGAGGATGTGTGTCGCATTGAACATTAAAATTTTAAAAATGCATATTCTGATTAGCATATTCCGGTTAGCATATTCCTTACATCCTCCCTACCCCAACACCTACCCCAGATGCTCTCTGTGCATGACTTGAGACATG
GTTTTGCTTACGTGTACCTCCCTCATGATTTAATTCCTCAGCAAGAAGACAGTTTCGTGGTGGGCACAGCCGAGGGAACAGTCTTCCATTTTCAGCTGGTCCCTGTGACATCTAACAGCAGTGAGAAGCAGTGGGTGCGGACAAAACCGTTCCAGCATCACACTCATGACGTGCGCACTGTGGCCCACAGCCCAACAGCGCTGATATCTGGAGGTGGGTTCCCCCTCTGGTGAGGCTGCTGCTTTACCCTGCCCAGTTCTGGCTGTTCTCGTGAGGATGACTTCTAATT
CCTCCTCAGTTCTGGGTGCTGCAGACAGGGGGTCTTTTCCTCACCTGTCCACCAGATGTCTGAATGCCATGTCCTCTCCTGGGAGGGTCCTGAGGAGACGTCTTTATTCTCACCTGGTCGTAGCACCAGATGTCTTGTAGCAACGGCCACTCCTGGACATGTCCAGAAGAGAAAGAGACTTCATCTTCATGGTGGACGCGACCCCAGGTGGGCCAAAGCTGCGGCCACTCTTGGGCGGGTCCTGAGATGAAGGAGGCTTAGTCTTCACTACGAACG
CATGAGTGTTTGAAGCGGGCTGACTATAGTTTTATGATAAGCCATATTTTAGCTTTAAATAAGAACTGCATTGCCTCCAAAGTATTCCATCTTTTGTGTAACAGAGACCCACAGATCCTAAGTGAAATTTGTTCTCAAATTTAACACATTTCTGTAACATATTTAAACCTGAGTTAATTTAGAATGGGTTGCTGGCACCACTGGGATTGATACTGAAATGGTTTTGCCTCATTCACATCGAGCCCTGCA
GCTCTTCGTGTTGTGAACTCAGGAAAACCCTTTAATTCTCTATGCCTTGGCTTCATCTTATGTTATATGAGGATAATACCATAGATGGTCTTTAAGGAACACAGGCTAAATGTTGGTGATACTACAGGGAAAATGACAGGTATGACTTAGTCCTTATGGAGCTTTGGTTTTCATGAGGAAGACAAACATATCATACCATAAATATAGATAGAGAAACTCTTTAGTGCCCTGAGTGTGGATAACAGAGGCTCTCCTTTT
GATTTCATCCATCTACTTATCTATCCATTCATCCATCCATCCATCCATCCATCCATCCATCCATCCATCCACTCATTCATTCATTCATTCATTCTTCATTCTTCCCATAAACTAGCATCTCTTAGTTCTTAAGTCATTGGGGGCTGCAAAGCTGTATAAGATACTTCTTGCCTAGAGTAGTTTATTTTTGAGCTGAGTTTGTCAACTGAGATTTGCCCCTCATCCAAAGTCAAGTGACCAGCATAGACTGTTCAATATGCTGTAGTCGGTC
TTCCAAAATAAGGTGACAAAAAGTTATTAACTATAACCCTTTCAGAAAACTAGCTGAAGTAAAAAAAAATGAGCTAATGAATAAGGAAAGGTTTCAGAAAAAATAAACAGAATGTGAGAAAATATAAAAGGGTAATATTAGGAATAGTTCTGGTACAGAATTATTAAAATCTTTTTGAAACAAACATATCTCAATGGTGTGTAGCTGGATTCCTAGTGAAAAACAGATAAAACAATAGAAATGAATAAATTGAAAGTTTATTAAAATTCAACATTCTCAATAATAACCTTTAGTATTTCGAATATGAACATTTCTAAGGAAAAGGTCAACTTCATGTTTCTGCCTTATGAAAATAAAGGGGAAAATTTACCAAAATATTCTACAGTAAATGAATTACACTTCTATTTAGGATGTTTGAGAGCTAGATAAGATGAATATCCTGATGGAGCTAGGACGCCTTTTTAGATGAGGTAGTCACCTTGGGATA
CCCTAAACCCAGGACACAAGTCACCACAGAGCCTGCCCTGTGGTCTCCAGCCTGGCCTGGCCTCTCCGCAGCGTTTCAGCCACAGTTGCACAGGTGCGGCTGGACCTGGACCTGCTGAGGGAGGTTCTCAGGGTCCGGAGCTGGCCTTAGGTGGTCACCATAGTGAGATCCTGAAGGCTTCGAAGAGGCCACAAGAAGTACAGGAATATAGCCCAGTCTTAGCGGAGGCCATGCAGCAGATGGGGCCCTGGGGAGGGATTCCGG
CACGCTCTTTAGGTCATGGGCAGGAAAGGAGAGAGAAAAGACGAAACACGAATTCTGTGCTGTTTTCAGCTGTTGATTCTTAAGGCAGGTGCCAGCCTTCCTGAGTACTAAGCAGGGCTGGTGGGCGCTCCCCCAACCTGTCCCTCCCTAGACCTGAAGGAGTGTCCTTCTGTCTGCTGGTGAGACCTGGTGGAGGGTGTCTCTTTTGCACAGTGCAATTCCTGTGTGATTAACACGTTTCCACGTGTGCTCATGGTGGCTCCTGGCTGGGACGGCAGCTGGGG
TCATTCATAGCTCATAATTGATTCAATGTGTATAAACTACAGGTACTCCTGGTATAGTGAGAGTAATAGTGACATTTCCTTGGCTTGTTTTGGTTCACAAAGCCCTGTGTACCAAGTGGGCCTCTCAGCATCCTCATGGCCCCTGCATGAAGATTAGGCAGTGCCAGGTGGGAGCCCGGAGGTACACAAGAGATGACTTTCTTCGGGTCACGCAGGTGTGGTGCATGGAGAGGGGATTCC
GGGGTAGGTGTGGCAGAACCTGGGAATAGAGAGGGCAGGAAGAAGAGTGCATGTTCTGGACCCAGATTCACCAGCCCTGTTACAGTGTTTGGAAATTTATTTTGCTATTGATGCCAGATATGGAGCCCTGAACTCCACTGAGTGGATGGTATAACTGCAAGACAAATATGCACTTCAGGTGGGTGGCATTGGAGGTTTTCCTTTCTCTGCCCACAGGAAAAATGCAAGTGTAGTGTAATGAATTAAAACTCTGGGTACAGGACTGTCTTGCT
CAACTCCATCTCTGGCCTCAGAGCCTGGCCCCGTGGCCCATACACTCCATCTCCCCAGGCTGTCTAGGGAAGGGCACAAGCTAGCTGTGGTCAGAAGAGTTCTATCAGTATGGACACCCCTGGGGTTTAGGGAGACTGAGCTGAGATGGGTCCTGAACTCCAGCCCTGTGTCCCCAGATCTACTTCATCTGGGTGACGCGGACCCAGCGTCAGTTTGAGTGGCTGGCTGACATCATCCGAGAGGTGGAGGAG
GAGGGAGACCACCGTGCGTGGGTCCTATGCACTGCATGCAGTGCTTGGTGCTTACCTGGGTGATCTCACTGCTTATTAACCCTGTGCTACAGCTGAGCAAGCCAAGGCTCACAGAGGTTACATTGCTTCCTGAGCCCAAAGCAGAACCTGGTTCTGCCTGCCATGCACTTCAGCCAATTGGAGGCATAACCAGGACACATTTACATAAGTCGTAAGGCTCTTTAAGGGGCGGGATAGGCCTCTTCACCCTAAGGTGGGCTGA
AATAGCTTGGTGTAAGACAGTTTTTCAAAAAAATCTTTGTATGGTAAAAAGAAGAAAACACATTTCACGTATTATTTTAAATTTACATAGACCTATTAGAATAGTATTTTATAAAATCAAAAGCTAAATTTCTTCTATAAAATGCTAGTAGGATCTATTTCCCCCAACACACACAAATTCTACCTACCGAGGAAGCCTTGCTAGTAATTAATATTATGTCTTTTCTTTTGCAGTTTTTAATGGGACAAATGGATTCCT
CCCTTGATTCGTTATTTAATCCTTCGGCTCACCTTTCCTTTTGTTTTCTATTTCCTCCTTCAAGTTCTTTCTCCTCTGGAGTGTAACAAATAAACCTTTTTCCCCCCCCCCCGTCAAAGCCTTAACCCATAAAAATAAATAAAGACGAAGGAACAGAAGGAAACACTGCATAATTTAGTTAGTGAAAGTTGGACAGCTGAGGTTTCCTTTGGGTTTATTCTAAAATAAAGGATTTTTTAAAGGTTCAACTTGCCTAATTTTTCATACTTTGGGCAGCTTGCCAAGATGGGAAGGGAAGGGGATTTGCAGAAAGAAGAAAACAGAGAGAGAGAGAGAGAGAGAGAGAGAGTGTGTGTGTGTGTGTGTGT
TATCATTCTTTATTTTAGCGCCGTGTTTCAGACTGGATGAATTTGTCCAGCTACAGATTGGCTAAAGCTGGCCCTGTGAATTGCTTGTTGGTCCATTCATATTTTTGGGTAGGTTCTATTTATTTTTTCATGAAAGTAAAATGAAAGAGAGAAGCAGTAATAATTTCACAAGTTCACTATAATGAATGTCTCTTCTGCTTACGTCGAGTTAGATATTATCCCAAATATAATTGATTTTATGTAATCAATTATAT
AACAAACTAGCCAACATGCACTGCTTTTTGTTTGTTTTTGAGACGAGTCTCACTCACCTAGGCTGGAGTACAGTGGCACGATCTCGGCTCCTCCTCCGCCTCGCACCTCCCAGGTTCAAGCAATTCTTCTGCCTCATCCTCCCTAGTAGCTGGGATTACAGGTGTGCACTACTACACCCGGCTAAATTTTTTGTATTTTTAATAGAGACAGGGTTTCCCCATGTTGGCCAGGCTGGTCTTGAACTCCTGACCTCAGGTGATCCACTTGCTTTG
AAGAATGAGGAAGGTTATCCCTAGCCAGGCCTAGTGCTGGGTGAGGAAAGGCTCTTGTTATGGGATGACCAGTTGTTGGGCCTCTTTTTGCCATAGCCTCTGACTCCCCATCTCTGTCCTTCCCCATTTTCCTGTTCCTACCACTCTTCTGTGCCTTTCCTCTTTCTTCTACTTCCTTCTCTTCTCAGCTCTGGCCTCTCTCGGTGGGATGCTCTTCAGGGTAAAAGTGGAATCTCTGGTTAGCTAAGAGGGCAAG
TGGGAGGCCGAAGCGGGGGGGGGGGGGGATCACTTGAGGTCAGGAGTTCGAGACCAGCCTGGCCAACAAGGTGAAACCCTATCTCTATTAAAAATACAAAAAAATTAGGCAGGTGTGGTAGCCTGCACCCCCGTAATCCCAGCTACTGAGTAGGCTGAGGCAGGAGAATCGCTTGAACTGGGAGGGAGAGGTTGTGGTAAGTGGAGACCATGCCACTGCACTCCAGCCTGGGCGACAGAGCAAGGCTCTGT
GTAATAAAGCCTCTTCTGACTCCACATTCTTATTTCTGGGCAGACATTTTATTCTTCAGAATTGTAGTGATGGACAAGAAGCTAAATTGGAATGACTACTGTATCAATGATTAATTTGATAATTATAACAATGTCCAAACATTTAGAAATTACAGTATTTCATCAGATGTATTTTTAAAGAGGCACCTCTGTGAGAAGAACAGGTAGGCAGGCCAGCTTTCCCCTGGCTTATCACCCCTTTCCCTGGATTGTAGAGCATCCTTCACTCGGTC
CTTGTTAGTGCCTCAAATGGAGTCAATCAGTGGCCTCAAAATGTCAGATTTCCTCCCTGGGTTTTACGAGTCTCTCATTTCCTGTTTTTCTTAATGAAAGTTCAAAATCTCCCTGGCAATGATTTTGAATCACCACAGTTTTCAAGAAATCTGAAAATCCTATTTCTTTTGGTTGGACAGCCATCAAAGATACATGTCAGTCATTCCATCCATCTCTCTTTCTCTCTCAGTCACACACACACACACACACACACA
GAAGGAAAGAGGGCTTTAATTTAATTGGGAGTAGTCTCCTAGTACTTTGTTTGCATCTACGAGATGTTTGAAAGTTTTATCAGGTGTGGCTCTTCTGGCATTTTCGTAATGTCCAGAGGGCAGGGCTTGACTTTTTCAAGAAACAGGGTCTTTAGGAGCTGCTGGTTGGGAGAGAACTTTTCTGTACTTCCAGGGAGCTGAGGGTGCCCAGCATCTTTCAGCTTGTAAAGAAATGAGAGGACTCCACCACACCACCTGGCCAGCCTGGGAGGTTCTGTTT
CTCCAGCCATTTCCTTCCCAAAGAACAGAGCCGGTCTGGAAACTTCCACCCAAAGGAGATAAGGGCCCTCTGCTATGGGTCCTGCTGCCCCACCCAGAGGGAGGGAGTGAGGTGGCCGGTGCTCCTGCCACAGGCTGTACCCCGTCCTCTGGTGGGCAGCAGCCCTGGGCCCAGCCGCTCTGCTATGGGGGAAGGACGAGAGGAGAAAGCAGGGAGATGTCCTCGATGCGGGGGGCTACGGGACACCCCAACCCCAGTGAGACC
AGTAAGGAAATTGAGACTTAGAAGAAGTCAGCAAATTGCTCATCATTAACCACCTAGTAATTGGTAGAGCCTGAATGGGAAATCCAGGTTGGTATTAACTCCAAGCCTGCGTTCCTCACCACATAAAGCCTGTGGACAGAATACTACTACCCCCCGCCACCACAAAGAGTAGTAATAATAATAAAAGGACTTAACGCTGCACACACCCCACTAGGCAGGAGACTATAATACCTTTTAGGCAACAGTACAAAGAGGATCCCTCCCTAAATG
TGCAGAATCGACCCTGAGGATGCTCCTAGCATCTCCGTATTTCTTGCCAGCCTGCCCACTAGGTGCTTTCAAGTGGCTGCCTCAGCACATTTCTTGATTAAGAACCAAATGCTCTTCCTAGCTCTCCACCTATAGGGATGGGGGCAGAGGCCACAGAGAGGGAAATAAACGTCTCCTTAACATCCCCATTCTCATTTCTAATAAAGGCAGGCTTACTGTGAAGGGCCTGCAATATAACTGCTCCACTTTGAAGAACAACAGGTA
CCGTTATTCCTAGTGACCTACTAGCAAAATGTTTGCCTCTTGATCCTACAACTTTATGATCTGCTGGCCTAGAAGTCTGTTTCAAATGAAGGATTGCTTCCACCAAGAGACACAACAATGCCTTTATAGAACTGGAAATTAAAACTGTTACCCAGTGGCTTTGGATTCCTCATGCCTGTAAATCAACAGGCAAGGAAGAGAGTTACTGGGCTAGTTCTGGTTATTGATCTTAACTGGCAAGGGGAACTTGGACTCGTAC
GGCTTGCCAAGTAAACCGCAGTTTCATCTACACCTTCCAGATGGAAATACTGAGCAAAGCAACAGGGATCGCCTTATTCCACGAAGCAAAAAGAATAATAATAGGCCTAGCACGGTGGCTCACGCCTGTAATCCTAGCACTTTGGGAGGCCGAGGCGGGCGGATTGTCTGAGGTCAGGAGTTCGAGATCAACCTGGGCAACACGGTGAAACCCCGTCTCTACTAAAAATGCAAAAAATTCGCCGGGCATAGCGGCGTATGCCTGTAGTCCCAGCTGCT
AAAGTGCTGGCAGATGCAGAGATCATTTTTGCCCCTCCTCTTCTCCTTGATTGTTGACAAAGAGGCCAGGGGATACAGACACCCTCGGGGTGTAATTTCTGGCTGAGACCTTTGCAAGAGGATCCCCATGTAACAGGGCCCCAAACCCTTTAAAAGTGCCAGGATGGATTTTCAACGGGCTTTATGGCAATATCAATAGGATTAAAGTTACTTGTAATTCAGTGATAAATGAGATGTCTCTAGTAAGTAAGATTAAGTGCAGTGCTATAAAGTTGTTTATCTGGA
AAAACCAAATTCACAAAATTATTTTCTTCTAAAATTCAAATGCAAATCAGTTAATAAGCAATAGAACTCTTAACGTGAGGGAATCCATAGTGCATAATTGTTTTGTATAGCACATATTTAAATGACCATATTAATTTAAATGGCAATGCATACTCATTTAAGTACTAATATTTATTTGTGAATATGCATATTTATTTAAATACTCTGTAAACTGCTTCATGTACA
ATCCACCTTGTAAAACCAAATAGGTGCACTGCTAATCATTCTGTTATATTACCACAGAGCTTGTCCTTATCTGGCTCTGTTAAAAAAATGCTACATAAGAAGACAAAGACACCAATCAATGATCACTCATTAAGCCTGTGGTCTGAATTAGTTAATACAGTTGGGAATCAGGATTAAGACATTCTAAAGGCAAATATTATAAAAAGAATAGTCTGGAACATAAGTCACTGGAAGTTTAGGTTAAAGAGTGCATTAGTGAGCAATCT
AGATAAAGGGCTAACCTCACACAGCCTGCAGTCCAGCAGGAAAGACAGACATCGACTAAAAGCCGATGAATGCACAGTGACAAGGAGGTTACATGCTGTCTGTGAGGGAAAAGCTCATGGGAATGTACGATGGTTAAACCTTTGGGGGCGGGGAACTAGAAAGGCCATCTTGCGGAAGTGGCATCTGAGTTCTTATCTGAAGTTGGTAGGAGTGAAGGAAGTAAAACGAGGTGAAGGATGGGGCAGGACGT
GTTGCATAGAACTTGTGATGGCAGTGATGGGGGGGTGTGGCCATGTGGATGTCCTAAGGGAGGGGAACCCAGCAAAGGAGAAGGGGGGCTAGTGACCAGCTTGCAGGGCTTTAAGCCTCTGTGCATTCTCCCCAGTGCCTAGCAGAAGTCCTTGCCCATGGATCAATTTGACAGCTAAGAATAAAGTGTCCATGGGTCACCAGGCAGAAGTCTGAGCTTTGGGAAGGATAGCACCAAGCCTAGCACCCTCACAGTACCCACAATTTCCACCAAAGCATGGCTG
AAAGGCCTTTGGCCTTTGCAAATGCTGTTCCCTCCGCCTGGAACACTTTTCCCCTTCCCGTCTCTCCAGCCTCCCCATCACTGGCTCCTACTCCACCCGCAGACTCAACTTAAATGTAACTTCTTTTCCCACTTCTCCAAGTCACGGTCAAGTTCCCTGTGACCACACTCCCTCGGCACCCTACACTTCTGCATCTGAAATCTATTTTATCTTCTTACTTGTTTTCCCTGCCAGATTGTAAAGAAAGTCATTGTTGCAGTTCCTGGCATA
ATCTTGGTAAATGACCTTACTGTCTACCCAGTTGCTCCGACTGAAAATATGAGAGTAACCCTTGACTCCTTTTCCTTTACTTTCCACAGCTAACTGACTGACAGGTCCTATCAGCTTTATCTCCAAAATGTATCCTGAGTCACTCTCTCCAGCCCTGCTGCTACCGTTCCAGTCCAAATAACCAACATTTCTTCTGAGTTTCTGCTCCAGCCTCCTGCTTCCACTCTTTCCCCTTCTCCAGTTCTCCA
TTGAAATCAGTTATGATGAAAGTATTTGTGGCACAAAAATTGGCAAATGCTACAAATTACCCCTACCCCCCTGACAACTGGTTGTTAAACATTTGCCAGCACAACACAACTCAGCCTCATATTGAAAGCCCCTTTCAGTAATACCACTTTCTGATCACCCAGGAAAGAAGTGGTCTGCAGCTATTACTGACAGCCTTGATCTTTCTATTTTTCTTTAATAAAATGAAAATATTAAATTTTTATGTGGACAGGGTTAG
GACAAAGGCAGTGGGGGAACTGTTGTCAATGTGGGCAATTAAGTGATAATTATATTTTACTGAATTTCACAAATTTTGTAAGTTTTGTTCTCTGCTATTTATTTTCTAGCATTTAGAACAATGCCTGACACATAGCAGTGGCTCAATAAATATATACTAAATAAGTGAATATCTAAAGAGAAGGGTAATTATTCTCATGAATTCACCTTTAAATAATAAAATAAATTATTGTAAAATATTTCTAGTAAATAATAATATCCCTATCTAGAATTG
GACACATGTTCCTGGGATTGCAACAACTTTCTTTTCTCCTATCCCTACTCCCCCCACCCGCCTCTCTCCTTGACAAAAATCACAGGAATGGGATGTAGAACAGGCAGTTAGGGCCACGGGTCTCAAAAGCACAAGTAATGTGTTTCTCTGAGTGGCACTGGGCCCGTGTCTGCACATTCTGCCTCTATGTGAGTCATTGTTCACCTTGTTCAGAGCAAATCTACTCTGTATGAGGATCCAGCACCTTCCCTCCTACACTACCCTGCAGAGGGCTGGAATTATTC
AGCCTTTTCCTGCCCCAGTCTGTGGAGCTCTCACTCCAGCCAGACTGCAGTGAACAGAGCTGGGGCTGGAGGTCCGGGAGGACAGAGCCCAATGCAGATTCTTGGCTGCAGCCCTCCAGGCTGCAAGGCTGAAATCCTTTCTGGTCCAGGCAGGGCAGCGGGAGGTTTCTGGGCACCTGAGCAGCCAGATGACAGCCCTTTATTATCCAGCACCTGCTCTGTGGTGGCTGGACCCCCTCAGAGGGGCTCTGTCTCCGCCCCCACATGCCCTTTG
ATATAGATGGTTTTCACAGCATTTTTATGGTTTGACATTTATTTCAAAATTTTGCTAGAACTGTCATCTTCAGTTTCCTTTTCAAAGACCTACAATACAGGGTGGTATATTTTCAAAAAAGCTCTGGTATACTTAAATTGCCTGCATCTGAGCCAGTAGTGAAATAATTGTCCATTGTGACTTCATGTTCTGCCCCATCAATCTAAGGATAACATCATCCCCTCAATTAAACAAAATAATGCATTAAGACCCACTATGGATTTT
ACCTGTAATCCCAGCAGTTTGGGAGGCCGAGGTGGGCAGATCTTTTGAGGTCAAGAGTTTGAGACCAGCCTGGCCAACATGGTGAAACCCTGTCTCTACTAAAAATACAAAAATCAGCCAGGCGTGATGGTGGGGGCCTGTAATCCCAGCTACTCAGGAGGCTGAGGCAGGAGAATCACTTGAACCTGGGAGGCAGAGGTTGCAGTGAGCCGAGATTGCGCCACTGCACTCCAGCCTGGGCAATAGAGCGAGCCTCAGTCTCAAAAACAAAACAAAACAAAACAAAACAAAACAGTAATGGCTAGTACAGTTAACTTGGCACTGTCCTTGTTCCTTAAACTCTTGTCCATGGACTTAGAGCTGTGAGGACATAAACATAATCCAGGAGTTCCCAAGACCCACTATGTAGGGAGAGCCTGGCTAAAAGAGAGAGGTGCCAGTTCTGATGACATCATTTAAGCTAGGGGCTCTGGCCAAGCCCGGTTACCCTGGACTGTTGACTTACAAGAAACAGTGAAAAGTCCCTTTGGTGCTTAAGCCAATTTG
ATATCCTTCCCTTCCTAGGTAACATCCCACAACAAGGAACGGCGTTCCAAGCGGGATGAGAAACTAGACAAGAAATCTCAAGCCATGGAGGAGCTAAAAGCAGAGCGAGAAAAACGAAAGAACAGAACAGGTAAGCGAGGGAAATATAATGGCTACTTGTGTCTTTATATGATTTGACTTCCTGGTGTCCATTTTCATTTTGCCCTCTTGTTATATCTTTCTCATATAAAATTCCAGCACATACCCAGAATAGTATAAACATCCACAA
GTGGTACGAAATTTAAGGAGGTAACCTGTCTGGGTACTAGATATGCTGATTTCCCTCTTCTTTTATTACTTTAGTGACATGGGAGGTAGGGTTGACGTGAGCTGTAAGAACTGAATAGGTCTGAAAGGATCACTTCCACATGGTAGAATGCTGGCTATGCAGGGTTCAATCGGGACAGCAGCAGAAAATGAAGTATTCTGGTGATATATGATTTTTTTTTTCCTTAAATCAAGACCACAATTTGCCGTTGGTGAACTTTGACTGATGTGTTATGTAAG
TGAGGGGCTGGGAGCGAGCAGTGCTGGCACACCAGCAGAACTGAGGAGTTCAGTCTAGAGTTGGTACATCTTGAGCTGAATCTCTAAGGCCTTCAGTTTCCTAGATCTGCTTCCCTCGGAAGCACTTAGGAAACAGGGCCTCCCTCCACAGGACAGCCCCCCGGGTCTGCAAAGGGGCATGTGTTTCCTCCTTAGGCACGGATGTGCCTTGTCCTCTCTTCTCCCACACTTAGAGTAACCTGTGAATAATTTGATGGGTGAAATAACCCACTGTCTGGGACACCATTTTTGGT
TAAATAAAATATTTTTTCTGTCCTATTAAATACTTCTTATGTTCTATTAAATACTTCTTATCAGACCTCATGAGTGCATCACCAAAGACACTTATTGAAGCAAATTCTGTGTGAATAGAATTGGCAAGTCAGTCACTGCAAAGCACTAGACAAGTATGAAAAATACTCCCATGTGGGAAAAACTGCTAAAAAATTAATTTCCAGATGGTCAAAGTTCAGGCTTGACTCATGTGGAATTTTTTAAAAATCAAAAACACTGAAACTT
TCTTTCTTGTATCTGTTTGCTAGACATCTGCAGATGGCTCTGTGCTGCTACCCAGCGCGTCGACAACCAGGGAAGAACGATAGAAGTTTACCTTGCATTGGATGACCAGCACGCTCTAAGAATTAAAGAAGGGGGAGACGTCGGGGGTGCATGGCAACACATTCAAGCTTGTGTACAAGGCATTTGAGGTAGGGGCATGGAAAAAGACGGAGGCACTGTGTGTATGTTATTTGTGCATGGAAATGT
CCGTCTGCCAGCCCACTCCTGAAGACCTGAGATGGCTGGGTCCTCTGTCTTAGTTTCTCTCTGCATATTGTCGCATCTCCATCTACTTTTCAAGAATGTTATTTCCCTTTAAAAACTAACACATGAGGCCGGGCGTGGTGGCTCACGCCTGTAATCCCAGCACTTTGGGAAGCTGAGGCAGGCAGATAACCTCAGGTCGAGAGTTCGAGACCAGCCTGACCAATGTGGAGAAATCCTGTCTCTACTAAAAATACAAAATTAGCCAGGCATGGTG
TACCGCGCTGGACGTGGAGAAGAGTGGCAAAGTCTCCAAGTCCCAGCTCAAGGTGAGGGGCACCCGGGACCCGGGGGAGGACGGCAGATGCACCACACCAGCCCCTGCCGCCTGGGAGCCAGGTGTGGACACTGTGCCACTCCAGGGGCACCCAGCCATCCAGCGTCCCGGGCCTGGGGTCGGGGGGCTGGTCCTGGGTAACTGGGCCAACGTAGCCTGGTAGATGCCGCTGCCCACCCTCCAGAGACCTAGTGAAGTGTGTGCAGAAACCTTGCGCAGAACTGGGCCCCACAACTGGAGGCCAG
GCTATGAACACAAAGGCAGAAGGGGGCTCAGAGACAGGGGAATCACAGTAGTCACTGCCCTTAGGGACGCCAAGTGCTCTGTGCTGGCCCATGACAGTGTCTGTTCCTCTGGGTCTATGAGGGCTCCCACACTGAAAGCTGCCCCTCTATAAGGCACAATTCATCTTTTCTAGGCTCAAAACAGGCTGCACACCAGAGGCATGGCGGAAAGAGATGGCACAGAATTAAGAGTGATTGTGACTGGGTGCAGTGGCTCAGGCCTGTAATCCCAGCACTTTGGG
TCTGTTTTGAAGGTCAGAGGGCACAGGTGGCATAGGCAACAGGAACCTCTATCTGTAGGCAGAGAGGCACAGGCAATGTGTTCAAACACAGATTTCAGAGTCTGAGCTGAGTATGGGCCAGTCACAGGACTGTCATGTGGCACTGGCAAGTGACAAACCCTCTCTCTATACCTTATCCTTCTGACAAAGGCAAGAGAGTCTTCCATATGGAATTTTTGAGGAATGGGTGACAAC
GAGGACAACCTGTCCAGCAGCACGGGCGAGGCCCCGTCCCGGGCAGTCGGACATCATGGGGACGGCCCCAGGCCCTGGCTGCGTGGCCAGAAGAAAAGCCTGGGCAAGAAAAGGGAGGAGTCGCTGGAGGCAAAGAGAAGGAAGCGGAGGTCCCGATCCTTCGAGGTCACCGGGCAAGGGGTGAGGCGAGGCGCAGGGGTGGGTGTCTAGGCACTCCCATAGCAGCTGGAGGCCTGAGGGCTGGATTTCTCCAAAGGCTCCAGGGCACCTCTAGCCTACCCCATA
GCGCAGTAGCACGTGGACTGGGCAGGATGTTGCACTAGCTTGGGGTAGATGCTGGGGGCTGCGGCCACGGTCAGAGGGCCCCACTGTGAGGCGTGGGTGTGAGCCAGGCTGCAGGAGGAACTGGGCCTCCGCTTCCCAGCAACGCAGCCAGGCCTGAGAATTCTGTGCGCCCGGCGGGCTTTGGGAATGAGGGGTTCCCTTGAACATGCGTAGGCTGGAACCCCGTCTGAGAGGTCTCCCTGAATTTCAGTGAC
GATGGGGGGAAAATTGGAATATAAATTGTACATATATATTGTATTGATGATATTATGATTATGTGTTACGATACCTGCAACTCATTTCCAGAGGTTCAGAGGAAGAAAGCATCTATCAGGAGTGGGGGAGGGAGAAAACAAATGCAACAAAATGTTAACAGTTGGTGAGTCTAGATGAAGGGTATATGGGTGTTCGTTGTACTGTTCTGTTGTCTTTGAAGATTTTTTTAAATTAAAAATTGGGAAAAAAATCAACAGTGGAGAAAAATTTAGTGGAGGGAAACTTTAGGGAAATTTTTAATCCCCAAAATGCTGAGGTCCATTTTGAAGCATACTATTAAATGTAACA
TTTTTGCATTTAACACCTAAACATTATTTTTACTTTTCTAGTGAAAATGCAATCTCATGTTCGTGAATCGAACTGCATTGCCAGGGATATAATTTTTGCAGAGATTTCCAGGGCACCGTGCTTAGAACACAACCTGGAACCTATGATTTTTATGCCTTTCAGGAAGACTTCTAACTAAATATTAATCTTGCTTCAGCAAATACACTTAACAAATAAGTATGGCAGTGAAGGTACAAGGTATAATAGAGAAAGGTAAATCGACTGAAGCAAT
GGCTAGAGAAGCCATCGTAATCATCATTATCATCAAAAATTCATATTTCGGTGGTGGCTGAAAAGACAGATGTCTCCATCCACAGGATGTCAATGAAAGTAGGAGCTACTGACATGATAATGTAGCATTAGCCTCCAAGGCCTCATGATTCAGGGTGTAATTGCATTTATTTATTGCTGTTTTTCGGTGAGGGTTTGATGGCAGAGTTCCTGAATCCATCTTTGCTTTTCTTTTACAGAACGCAATATTCATTATAACATGTCTTCTTTTAATGAATCAGTCGGTCTTGGCTACTTGAAGACACATGC
CTGGGGCCGCGCCAGACCCTCAGTGGCAGGGGTGGCCTGCATGCCCCCTGAGCTTCGGGCTCTCCCCAGTCGGGCCTCGCGTAGTAGCGCGCGCTCTTCCAACTCCAGCAACAGGCGTGCAGCAGGACTACGTGGGCGCTCGGGCTGGTGTGTGCGCAGGTGCGAGCGCAGCAGAGCCCGCTGCGCCGCGCGGTGGCCGCAGTGAGGGCACTGGAAGGCCTGGGCTCCTGGGTGCGCCCGCAGGTGCAAAGCAAGGATAGAGTTGAAGCGGAAGCGCTTCCCGCATACAGGGCAGGGGAAGCGCCGTTCG
AAGGTTGCAGGCAATTTCCAAGTATTCTCATCCTTCCTCGGAATCTTCTGTGGGTATCCCATTCCCACCCCGCCCCCACAACCACCTTGCTGCATAAATGTCCCAGGAATTGCGACAGGGCTGGCCAACAGTGCTGGAAAACTGCAATCGAATTTCAGCATCCTGGGAGTGGGATCTTTCTTCTGAGATCTCGCCCGCCGCCGGGCCTGGAGGGTGTGCCCCATGGATCTAATTGTTATCCTGCCTGCATCCCCTGCACTAACCCCCAGACCTG
AGCATTCATTACATACACACAAAAGTAAAGACAAAACTATTTTTTATTTTTAAAAATATGTATTTATATGCATTCTCATTTTGGAGGCTTTAAAATGTATTTATATATTTTTATACACACTCACACATGTATATTCATTCATGTTTTCTCTGCTAAAGGAGGAATCAGTTTTATTGTTTGTACTGGACTATACACAAATGTAAAAATCATTTCATCATTTCAGAAACTTGAAGAAGCTG
ACTTCATCCTTTCCTCAACCACCCTATTGCCATCTGAAAACCAGCATCCTTGTTCTACATTTTTAGCATATTTCTAGAATGTCAAATCTCCAGAACTGGCGGGAACAATGGCATGGAAGAGAGAAGGAAAGCTTTGGCATGGGAGAGACCTGCCTCCATTGTACACTGGATGTATCACCAGTTCAGTCCTTGGGCGAGCTACGTACTAATGAAGCCCTTCGAGCAATAATCTCCTCCTCTCTGAGGGAGAGGCAGTGATGGCATCCTCA
GTCCTGAGATCTGGTGGCATTCCTTTTTAAAATGTCCAGTTTTTCCATAATTATAACATTTTCCCATTTTAGAGTTTGACCCTTGGCTCCTTTTAGATTTGTCAACTGCTGAATTAGCCATTGCTTGCACTAACATTGCAGATGGATGAAGCTCAGTTCCTACATCCTGACAAGCTCAGAGAAAATTTCCCAAGTTTTTTGTACACCTCACTGGTGCCAGTGCACGTTTACAATCCGCGTTTGCATTCTCAAAAGCTAGAGTTAAGGTT
AAAACTGCCCCATCACTGATCTTCAGTAACTTGTTTCCTCATCTGTAAACTAGGAATAAAAAACAGGATGCAGCACATAGGGTTGATGTAAAGCTTAAGTGAGATAATGCGTATACCCATCTGTCAGTGCCAGGTACATAGCCCTCCATGTAAGACAGCTAAAGATAAAAATACTATTTTATCTGTTTTTTGGACTGTGTAAGCTGCAGTTGGATTTAGGGTTTGTCACTGTTTGTAGCAGCGACATTCTCATGCTCTTCTCAGTACCCTGGCCAAAAGGTT
AGTTTACCTTCCAAAATATTACATGCATAAGAAAAGCTTATGTATATTCAATATTTTCAGGATAGAAAATTATCTTATTTTTAGTAAATAATCATTTAATTTTTAGCAATAAATAAGCCAAAGGATCCCAATTTATTAATATGTAATTTGTTTCATCTTTCTGGCTGACAAAATGTTTGCTATACAAGAGTTTGTTACTAAGAAAATAAAGGAAAATACTGACAAAGAGTCTGCAAAAAGAGAAATTAGCAA
CTTAAGGGCCAAGGGCTGCAGGGCTGTCACTGTTCTGTTTCCAGAAATAACATGAGAGGATGCCATTGAACTCCACTGAGGTAGGTCTTATGGCCCAGTAGACCCTGACTGATCCCTTTTACTCAAGATGGTGTGGGATCCCCTTTCCAAAATATGTGGGGCTTCCTTTTTTTTTTTTTTTGCTGTGATTTTCTTTTCTGCTATGAGGTAAGTGATTAACCTTCAGAATATCCGCCGTAATCCCAGAAGTGAAAACTCATTGATCCAACATTAATATGTGCTTTG
GGGAGGGGCACGGAAAGGCCCTCAGCAGCGGAACTTACCGGAGAGGGGCACGGAGAGGCCCGCAGCAACAGAACTTCCGGGGGAGGGGCACGGAAAGGCCCGCAGCAGCGGAACTTCCGGGGGAGAGGCACGGAAAGGCCCGCAGCAGCGGAACTTACAGGAGATCAGACAGAAGCGGAAGTGGTTTCGTGCCCTTCAAGTTAGATTATCTAGATACTCATCTTTCCCCTCCATGAAAAATGACTCATTCTTAGTACATTTATGTGTAAAATTGCTTTGGATTTTAAGTGCATGGAAGACCAGGATCATGTCACACTAATGTGTATTGCACAGCATGTGACATAGAACTGAGTTGAAACAGTGCTTAGCACATAATTTTTGGAGATGACAGAGATATGACCAGGCAGAACTGTCCTCAGGACACTTTCTAAAGTACATCAAAGTACTCTGGTTCCCCCAGCCCATCCTCTTGACTTCTTGTACTCATTCTCTCCTGTCCCTTGGCCGTCTCTATGT
TTCCCTGGCCAGCCTGTGACTTGCCGCCTGCCTCCAGGGCCCAGCACTGAGCTCCGGGGCCCTGCTGGGGGGCTCTCCCCGTGGCCCCTGCTCACGTCCTCCCCTGATGCCCCCTCTCCGTTCCAGGTCCGGAGGGGCCTAAGTGCCACCCTCCTCCCTCCAAGCCTGGCACCCACCGTCTCGGCCCTGAACCACGAGGCTGCCCCCATCCAGCCACGGAGGGAGGCACCATGCAAATGTCTTCCAGGTCCAAACCCTTCAACTCCTGGCTCCGCAGGGGTTTGGGTGGGGGCTGTGGCCCTGCCCTTGGCACCACCAGGGTGGACCAGGCCTGGAGGGCACTTCCTCCACAGTCCCCCACCCACCTCCTGCGGCTCAGCCTTGCACACCCACTGCCCCGTGTGAATGTAGCTTCCACCTCATGGATTGCCACAGCTCAACTCGGGGGCGCCTGGAGGGATGCCCCCAGGCAGCCACCAGTGGACCTAGCCTG
GACTAGCTGTGATTACCAGTGTGCACCAATTTTTTTTTTCCCGTAGAGACAGGGTTTCACCATGTTGCCCAGGCTAGTTTGGAACTCCTGAGTTCATTTGATCCACCTACCTCAGCCTCCCAAAGTGCTGGGATTACAGGGGTGAGCCACCACACCCTGCAGGGTTTGGCTTTTTGGCTGGAGATGGTGAAAGGCCAGGAAGATGTTATCCTTGGCAGAGAAAGATTCAGAGTCATGGTCTAGGAACTTTTAGTCCCAATCCAGAATTTCATG
GCGGGAGGAGCCCAGGACCTCGCCAACTCGGCTTCACAGCGCCTCCTGGGGGCCGCGAGGGGACTCGCCAACCTGCCTGCAGGCGGGCTCCCTCCTACCGCCTCCCTCTGCACCCCTGACCCTGCTCAGTGCTGTGTGAGAGGAACGGTCAGAGGGAGCCTGTCTGGGCAAAGGCAGGCCCCACACTCCAGGCTGCTCCCTGGCCTCCCTACAGCAACAAAGGGACGTTGAGCTGAGAGCAATACAAGAGAAAGAGCCCTAGGAGGGCTGGAAGTCCAAATGCCTGCATT
GAAAAGATTTAGTGCAGTTTTGTAGACAGTAAGATTGAAATCAGACTTATCTCCTTAGTAGTGGGCAACAAGATTTAATTGAGCATATGACAATCAGTAATTTGAATGACGACTTTTAAGAACTACATTAACCTTGTTATAGAAAGAAAAAGTTAATCCTTTGAAGTATATAGAAACTTCCTAGCTATAAAATATTCTCCTGGGACTACTGGGAGCTTAGAAGTAGAAAAAAAAAAAAGAAAAAAAAGAG
CCAGGGAGCCCTAGGATGCCCAGGCCCTGTTCTTCAGACTGCCAGCCCCTCCTGGCCTTCTCTAAATTCCCACCCCTCACTTTTTCCTCAGTTTCCTTAATGCTACTAGCTCCCCTTTCTCTGCAACTTCCACATACAGCCTAGTTTCAGAGTGGGAAAGGACTGCGGGGTGGGCTGGTGCAAGCTCCTCACTGGCCCATAAGGAAAGTGAGGCCTGGGGACTGGGCCCGGGTGGAGCTGTGGGACCTGAGCCAGAGACACTGCCCCCTTTGACTTCTGGCCTCCCATCCTGCTCCCAACTGTCC
TCCGTGTGAGTGGGGGAAAAAATCACTTGATTTGATGCACAGGCAATTGGGCAATTGTTTCCTTCTAGGTTTCAAAAAACCTTCTCTCTTTCCAGAATTTTGAAGGACTTGCGGGGGGCGTGGGTTAGATTTTTGATGAGCTCAGGAATGGACCTCGGTTTCTACAGGTGTTTGAAGGTCTGATGGATCAGGTGCAGCCCAGCAATGCCTGCAGGTGTCATGGTCACGGAATCTGTGGGAGCAGACCTGCCCTGG
AAGATCCTGTGGAAAAAAAAAACAAACAAACAAACAATAACAACAACAAAACAAACAAACAAAAAACCCAGGAACAATGCCTCATGCCTGTAATCCCAGCACACTTTGGGAGGCCAAGGTGGGAGGATCACTTGAGCCCAGGAGTTTGAGATCAGCCTGGGCAGCATAGTGAGACCCTGTCTCTAAAAAAATAAATAAATAAAAAATAAATGGGCACACCATGGGGTAGCCCTGCTCCACAAAGAGCAGTAAAAAAATTT
AAGAGTTGCTTTCTATTCCCATTAAGAGGCGACTGCAGAATTCGTTACTGGCAGCATTCAAGACTTCACGTCAGGCCGGGAGCGGTGACTCACGCCTGTAATCCCAGCACTTTGGGAGGAAGAGACCGGTGGATCACCTGAGGTCAGGAGTTCGAGATCAGCCTGGCCAACATGGTGAAACCCCATCTCTACTAAAAATACAAAAAAAAAAAAAAAAAAAAATTAGCCGGGCGTGGGGGCACGCACCTGTAA
AGGATTTTGTTGTGCTTTCAGGCAAACCATAAAAGGAACACTAATTTAAATAAATACAAACAATGTTATTTTATTCTTAAGATTCAGGCAACCACATCTATGTAAGTGAATCCTTACATGGTATTCATTCAAGTGTGAAACCAAACTTTGGGATGCTTTAAAATTTAACAATCAGGAACAAGACTCTGTTAAAAAAAAAAAAAAAGAAATGTTAGAACTCTGTCAAACTATAAAAATATAAAGTGAAATAGCACAGTGCAGACAGACTGTACAGACC
CAAGCCTCTGAGAGGAGTGGGGGGCGGGGCGAGGAGTCTCTTGCTCAGAGCCCCCTAGGGACTGGGACCCGTTGACTCTGAGCTGCTTTTGAGGCTGGATCAGGTACCAGCGGCCTGGGGGTCGTACAGGATGGGAGAGGCCGGGGCTTGGGATGTTGCCAGATCTACGTTGAAAAGTGAAGCAGGAAGAGAGGCACTGAGGCTGGGCACATGGGGAAAACCGTGGAGAGCCGGCCTTTGGGGACTAGAAGAGTGGGAACAATGGTTGACAAATGGTGAGTGTGGTGTAGAACAGCAGTAACACAATACCAGGATCCACAGAGTGGCCAGGGCCAG
AATCCTCCCACCTCAGCATCCCAAGTAGCTGGGACTACAGGTACGTGCCACCACGCCTGGCTAATTTTTTTTTATTTTTAGTGAGACAAAGTCTCACTATATTGCCCAGGCTGGCCTCAAACTTCTGAGCTCAAGGAATCCTCCCACCTCAGCCTCCCAAAATGCTGGGATTACAGGCATGAGCCACACACCCGGCTCACTTTTCTTTATTCTGACCAAAATGAGGTGTTGTGTTTGTTTTTGCCTATGATATGGGCCTAATGTAGACCTTAGCTAATGAGACAACAGAATGGGGGATGTCTC
ACCGTGCCCGGCCAGCATTCCACTTTTGAAAGCCCCCGTGACCCTGGTCCAGAAGGACTTTGATTCCTGGCCCTGGTCTTCAAGCTCTTTGCAGAGGCAATGCACATTTTATTCTCCATGAGACCACAGGAAGAAAAAAAAACACCCTCAAATTTCCCAACCCCATGCCCTAAATTTCAATGCGCCAGAGATGAAATGCAACTTGCGAAATGCCTCCCTGCTCTTCTGCTCCACAGTTTCTCCATAGCTTGGCTTGG
AAACAAATTTTATAAGAGAAACCAAATACTGTTGCCATTTTAGTAGAAAATACAGTTTTTTGTTAAAATTTCTTTGTTTATCAAATTTATATAATAATTTTCAAATAAAAAAGTAACAAATATTTTTGCTTCTATTGGCAAGGTATATATCCCCTTCCCAATTCCGTATTCTTCCCCCTAAGATATCTCTGAAGAGATCTTTTTTGCTTTCTTCTTATTCTGTGGCATTTTTTCTTTTAAAT
TTGTATTTTTCCTATTCTCCCTCCACTTTCTTTCTAGAACTCCAACTTTTCTCATTGCATTCTCTGTTTTCTCATTGCAGTCTCTATCTCTGTGCCTATTTGTAAATGCAATACAAAAATGATTGCCTGGAAAAAATACAAGCAACGTTTCAGAACTCAATAAGTGGGTTTAAAAATAGTTTAGATGTCATTGAAAAATAATGAATAACTGGAAAGTAGGTCAGAAGAAAATTCTCAGAATGAAGGATAGGAACATAAGGAGGAAAACAGAGAAGAGCAAGTGTGAGGGACTGAACTGCGTCCT
AGAAAGGCACTTGGGCATGGTGATATTCACTAAATATTTGCCAACTAAAGGAATGAAAGAAGGGGAGAAAGATGATGGGGCATGGTGGCTCGCACCTATAGTTCCAGCACTTTGGGAGGCTGAGACAGGTGGATTGCTTGAGCCCAGGAGTTCCAGACCAGCCTGGGCAACATGACGGGGTCTCTACAAAAAATCCAGGCATGGTGGCACGTGCCTGTAGTCCCAGCTACTCGGGAGACTGAGGTGGGAGGATGGCCTGACCCTGGGAGGTCAAGGCTGCAGTGAGCCATGGTCACGCCACTG
GAAGCCCTCTCGAGCCTCAGTGTCCCATCAATAAAAGGAACAGATTGGACTGGATGTCCCCTAGAGTCGTAAAGGACCCCATTCCCTCGGGCCCAGCCCCATCCGCATTCCCCTCCCCTCCTAGGAGCCCGTGTCAGCCCAGGAGGGGAAGGGGCACGATCCCGCTGGGCCCGAGAGCCACCCGGGGCATGGCAGGGGCTCACCCTGGCAGGTGCGCTCGTCGGTGAGCAGCTTGTAGCCCTTCCGGCAGCCGCACTCGAAGCTGCCCACGGTGTTGCGGCAGAAGTGGTCGCAGCCTCCGTTGTTGACCAGGCACTCGTTGATGTCTGTGGGAGCCAAGGGGGATGGAGGAGTGAGAGCCAGGAGAATCAGCTTGTGTGACCAGCGGGGGGACGGCAGGCTAGCGGCAGGGGATGACACTGCCCTGAGTTGCCTGGTGCCCACTTCCCAAGCTGGCTGCTGG
TGGCTGGAAGGGAGCCTTAGCCTGCGGGTCATAGCCCTGAGGGAGGGGACAGGAGTGATATCTGTTACAGCCTCGGAGTCAGGGAACTGGCAGCACCCACCTGCTGGCCGCACTTCTGGGGACAAGCCATGGTGGGGAGAGGATGTGGGGGAGAAGACGGGCCTGGGCATTCAGGGGCCTGCTCCATACCAGCCTCTCTATCTGCTCCTTCTTTCCCTGCTCCAGGGAGATGACATCCACCTCGGCCAGGGCTCGTGGGTCCAGACAAATAAGCTCTGCAGGTACCTGGGGGTGTCACAGAGGGACAGGACTCAGCAAGGAGCCACAGGAGGGTAGCACCAAAAAGAGAAGCCAGGGAGGCTGCTGAACCCCTCTACCCAAGACCCCCAGCATGAGACA
GGGCAGTTTTTTACCTGCAGGTTGGCGCTGGGGGTGCAAGGTGTGGATGTCCATAGGGAAGTGGAGTTTGTTGCGAATGATTTCCTGGTTCTTCCCCGTAAATTTGTTAGCGCTATTGATGCTCTTGGTGTGCCAGTCTGTCCAGTACAGGCTGTCTTCAAACACTGTGATGGCGAAGGGATGCGGGAGGCCTGGGGAAAGTCCAGGAAGACCTCAGTCTGGACGTGGTCTGCCATGTCCCCTGGGCCCAGGCCTGGCAACTACACAAAACCTCTACCA
GACTAGTGAGAGACAGAAACTTTCATCAAAGGGAACAGGACTGGCTGGCCCATGAAATCTTGGCTCCATCACTTTTGAGTCTGTTGTGGACTATGTATGTGGTTAGGGAGATGGCATGTGGCTAATACATTGTCTGTGAGTGACAAATGGACACCCCAAAGGAGGAAAACTGAGGTGTAGACTTAGATTTTGTTCAGAAGAGAAAAACAATTTAGTAACACCATCTTGCTATGATGTTGGACTGAGATCAGTATGTGGTTGGAAGGTCCATGGAGGCTGTGCATA
GACTAATTTGCAGCTCCCACTCAGACGAAGAGAACAGCATGTGGAGACTCACATCATGAACTTTTGCTCCACTGGTGACAGTGAGGTGGATGCCAGCTTTCCCATTATCCTGGGTTCCTGCATCAACCTATAGGAAGCGTTGTGAGTGCCTGAAGGGAGAAAAACCCCTGAGGGCAGCTTGAGACTAAGAAGGGAGGATGGCAGTTCAGTGGCTCTCCAGCAGCACCACGCTATGGGAGGCATGCTCCACAGGTCCCTG
CCCCAGCAGGATTTAAGCAGGTTATAGCAGTGATAACCTGCTAAGTAATACACCTCATATTGGCTTCTTTCCTACCCTGTCTCACCTTCACAGACCTCTTCCAGTGCTTCCTGGGATCACTTCTCAAGCCGTATGTATGCAAATCTTCAAATTAACAAACGTTTGCTCCTGGGCAACCCAATATATACCTCCTCAACAGGGCTGATAACTCCATTAGGACTGAGAATATATTTGTCTTATTCACCATGTTA
AATGTTTACTATGGAAAGAAAGAAAAGTAAGGTCTGAATCTTGAGATCTCATGGTATGCTTAGAAGCCATTGTGTTCTTCATTGGGTGGAACTTAACAGGGGTTGAATGGGTAGGAATGACAGGAGAGGAACCTGAATAATAGACAGAGGCCATAGTAGAGTAGACATTCATGTTATGGGATATACTTTAGAGATCTATATTATCCTAGGGCACTAGAATCGTCTCTGATACACTATACTCCCTATTTCTTCCAAGGCATGTGAAATTCAAGACCAGTCCCAGCTCTTATAAATAA
CAACAGCTTGGATTTGAACTTAGGCGGTCTGCCTCTAGAATTCATGCTCTTAATCACTGTTCAACACAGCTGCTCTACAACTAATATAGCATTAAGCTTTTATGCTAATTTTCATTGCTTTTGAGAACTACCTTGTCATCTTCAAGTGGGATGATGACATTTTGGGATCATCTGACATTCACCTTCTTAAAGATCAGAGCCTTTCACGTTTCAGAAAATCTGCAGTTCAGGGTCTTACATTCTCATTTTGTCACCTTTGTTATTGTGC
ATGCTAGGAAAATAAAGTACAAAACTGGACACACACTGTGATGTTAATTATAAAAAATATATATATTGAAGGCAAGGACTTGTAGTTGTATTGGATATTGGGACTATGGGTGAATTCCTCTCTGTTCCCAGTTCTTTTAATATTATCATATGTAATCAGTGTTAGTTAATAAAATTATCAATTGAAGTCTGTCCAATTTATTAAAGTGGACTTAAAACAACACCATCACTTCTC
AGACTGAGAGAAACTGCTCTCCTCTTCGCCAGAGCTCTTCACTTACTGAGGACAACCAGAGTCAGATTCCCAGGAAAGATGGCATTTGGTCCCTTATTATTTATTTATTTTTAATTTTTTTAATTTCTGTTTTTGAGATGGAGTCTCGCTCTGTCACCCAGGCTGGAGTGAAGTGGTGTGATCTCAGCTCACTGCAACTTCTGCCCCCCCCCAGGTTCAAGCTATTCGCCTGCCTCAGTGCTCCGAGTAGCTGGGATTATAGGCGCCCACCA
CTTGTCATTTTTTAACATCATTATTATGCAGATTTATATAAGTTGATACTTTCTATTTTCCCTTACATTTGACAATACTAAATTTAAAATATTGGCGCATAACAGATAATAAAAATCACAAGGCAGGGGGCAGTGGCTCACGCCTGTAATCCCAGCACCTTGGAAGCCTGAGAGAGGAGAATCGCTTGAGCCCTGGAGCCTGGGCAACATGGGGAGACCTTGTCTCAAAAAAAAAAAAATCTACGCGTGGTGGTGAGCACCTATGGTCCCAGCTACTTGGGAGGCTGAGGTGGGAGGATCACTT
TCTCAGCAAATTAACACAGGAGCGGAAAACCAAACACCGCATGTTCTCACTTATAGGTGGGAGCTGAACAATGAGAACACATGGACACAGGGAGGGGAACAAAATACACTGGGACCTGTATAGGGGGTGGGGTGGGAGGAAGGAGAGCATTACGAAAAATAGCTAATGCATGCTGGGCTTAATACCTAAGTGATGGGTTGATAGGTGCAGCAAACCACCATGGCACACGTTTATGTAACACCGCTGC
GTTTCTTAGCCAAAAATTGTTTTCTTTTTCATCTTTGTTTTCATCATCGTCATCTTCTCCATCCTCCTCCCCTTCTTCTCCTTCCCTGGAGAAACTAACTAGAATGGAATGCAGCTGTAGAAATCCTGGTTAATTTCTCAGATGCAGAATCTGGTCTCTGCAAAGGAAGGAGAATTTCTATTGAAGCCCAACCTTTTGTTTGAAGTCCTATTCTCTGTAACGGGGCATAAAGACAATGTTCCTCAGTCAGTAAGCATTCCTAACCTTGAGCTCTAGGATGTAAGCTCAGAGGAGGAAGGAGCTTTTATCTGTTTGTTC
CCTAGCTTCTCTGCTGTTATAGCTCAGTCTCTTCCAAGACCATGCAAGATTCAGACCCTAGTAGGAGGAGATGGAGGAACTAGGACTTAAACCCACATCTTGTGATTCCAAGGCTGGTTCCTCTTTTGCCCTGCACCACACAGCTGTCTGCTCACAGTCATGTGACAGGGGCTTCCCCAGCCAGAACCTCCAGGGAGCACAAATAAAGGAAAGAGCTGGAAGGCACAGTACAGCATTTGTTCTGTCCAAGCCTTACATATCAGCATGGGCAGGGAGAATGTGGTGAAGTT
AGAGGTTTTGTTGAACTGTCTGGGCACCCACAGAACTCACCAGAATCTACCTGCAGCAGTGTGCCACTGAACATACTGATGTGAAGCTAGCTGGGGTGACTGTAGAGCTCATCCAGAAGCTGCTGCTAGGAGAATGAGATGCCTGGAGAGCCTGCTAAGATGACTGCAGCCCTCCCCTGGAAACTGCCTTGGGAAGTACTGCTGTATCTCATTCATTACTGGAAAGCCTGCTGGAGCACTTTTGGAACCACTGCAAGACTTCTACAGCGGTG
GGGGGTGGGGCTATGGAGGGGACCGTGGGAGGAGGAGGCTAATGGGACCCGGGGGCTCTAGAGTGAGGATGGGGAAGATACACAAGCGTGAAGACGAAGTGCTGCTCCTGAGCTTAGGCTATTCGAGGGTCCCCTGATCACCTGCCCTCTGCACGGCGTAGTGCTGCGGCCACACGTATTTGCCAGTGACTTACATTATACAGTCACCGGGTCCCTGCCCCGCGAGGCCGCGCAGTGTCACGGCCTGTGTCACACG
TCCTTCAGCTAATACTTTCTCTTTTTTTTTTCTTTTTTAGAAACAGGGTCTCACTCTGTCACCCAGGCTGGAGTGTAGTGGCATGATCATTGCTCACTGCAGTCTCGGCCTCCTAGGCTCAAGTGATCCTCCTGTCTCAGCTTCCCAAGTAGCTGGAACTACAGGCACGCACCACCGTCCCTGGTCTGGCTAATACTTTCGTCATATCATGTTTTGCAGACAGCTGCAAGTGAGCCCTAAACTCAAGACTCAAGT
GATAGAATCGGCTTGTTATTTAAACAAGCAGATGGATGTTGTATGAGATTGTTCCAGGAGTTTACTGCCTTAGACCCGGACGAGAGGGGCCCTGCCCTGGCCCCGTCAGTTAGAGGGCTCAGCTTTGACCTCTCCTGCCTGTACCCCTCTCCACAGATCAAGAAGTCCTCGGAACCAAGAAAACGCCCATCCAAAACCAAGCCCTTTTCTTCCCTTTACCTGCCCTCTATCTCACC
TTTATTTCACTATTCTTATTCTAAAGAAACCCACAGACTACAGACAGCAGTTTACTTAGAAGGCTCTGGGCTTCAGGGAATCTAGATGTCCAAGTTGAAAGTCAGCTGCCTGGAACATGGAGTGGGTGACCTCTGGGGGCACTCAGGGGCCCTTCCTTCCAGGCTTCGGGCACTGTCACTGAGAAGCAACTCCCTTGGGGGAGGGGTGCTTTTGGTCATAGCGGTTGAGTCAAGTTATCAGATGTCAAATAGCTTAT
AACAGCCTCCATGGAGGCTGGTGTTGCAGACCCACTTACTCTGGGCACAGGCGTGGCTGCTGATCTTGCGGAAGCCAGTGGGGCAGGCACAGGTGTAGTTCTGGCCACTGGGCAGACACAGGTGCGTGCAGCCTCCGTTGTTGTCCCCACAGCGGTTTTTCCCTGCTCAAAGAGCCCAGGGCAAGAGGATCAGCGAAGGTCTGCAAAAGTGACCCCAAGACTAGGGAATAGGGGTTTAGGTAGGGTGATAGTTCCCTGAAGGGAGAAACTATGTCTTAT
TAAAATTCAAGCAATTTCTAATACCTTTGAGATGAAGCAAACAGATGTAGACAATGGTTATCCTTTAAAAAATTATAGAACTTCACATATATAAAGCATGTGGATGTATGAGTAATAGCTCCTCCTGTATTGATTGACCACTCCTTCTGTAGGAGAAATGTCATTATTTCAAACCCTGATTCAATCAGATTATATCAGGGTTTCTTCAAAAGTGGTATAGAGTCAAGCTGCCCCAGAATTATAAGAATCTCCCGGCAGGTACTTGTTA
CTCTCGTCTTTAGCTCCTTCTACTCTGTGATGTTCCTCACACATAGCAATTCTTAGGGTCACTCTTTCCTGGTGCCCTAGTTAGGAAGCTGGTACTTTAGCGTTTCTGTGCTGTTGCATGCTTCCTATGACAGCGTGCACTTCAGGGCAAAGCAGCAAGTCATGGAGGCTGCGGGGCTGCTATCACCACTGCCACCACTGCAGGAGTCCAGATTTGTTATGGGTGTTCACCGGAACTAGGGTTGGGAGACGCGACAGAGCTCCATACTGCA
AGGAAAAAATACACACACACACACACACACACACACACAGAACCTATGGGGGAGATTGATTATTTCCGTCTTACTAATTACAGTCTCAAAGAGGAAACACACACACCTACTCAAAATCTTTTTTCCAAGTGTTCTGGTAGGCCCTGTTCATATTTTTATTTCAAAGAAGATTATTTTGGCTCATGGGTGGATCTATGTGGTAACAGGGAAAAGAAATCAGATGAAAGAGATATTTGAAAACGAGGAGGGGGAAATTCTCCTTGGAGCACCAC
ACAAACCAAGAAACAGAAATCCCGGGAGCAGACACGGACCACAAGCTCTTCCTCCCATAGCCCTGAAACCATCAGAGAATCTCAAAGTTAGAAGAGCTCTTGAAGATTTGAGTCTCTTCCTCAGCTTTGGAACTCAGAACACATCACGCCGAAAGATGCTCTATCAGGCTGGGCGCGGTGGCTCATGCCTGTAATCCCAGCACTTTGGGAGGCCGAGGCGGGCGGATCACGAGGTCAGTAGATCAAGACCAT
GGGCTGTGGTGGACCGAAGGGCCCAGGCTCAGGCCCTGGGCTGGCTGAATCCTGCAGTCAGCATCTCCCGCCTCGGTCTTCCTTCCAGGAGGTCGGGTCCAGGGCAGAAGAGGGCGACCCCAGATGAGGCATCTCCTGAGGGGAGGGGCAGCTGGCTTGGAGGCCAGGCTGTGGCTTGCCACAGGAACAGGGTAAGGAGGCGGTGAGGATCACCTGGGCCCCCAGGGACATTTGGCGGACGCAGAAAAGGCAAGGTCGAGGCCAGCGCTGGTCCCACCCCCCGCCCCCCCAGCCACTGAGACCCGCAGAAGCC
TGTGACAGCAGCTGGAGCTGGGTGGTCATTTTCAGAGCCATTAGACTTGCAATCACGCAAAGAGGCTGGCTTTCTTTTTTTTTTCTTTTTTTGAGATGGAGTCTTGCTCTGTCACCCAGGCACCTCCTGGGTTCAAGCAGTTCTCTGCCTCAGCCTCCCGAGTAGCTGAGGTTACAGGCGCCCACCACCATGCCCAGCTAATTTTTGTATTTTTAGTAGAGACAGGGTTTCACCATCTTGGCCAAGCTGGTCTTGAACTCTTGACCTCATGATCCACCCGCCTTGGCCTCCCAAAGTGCTGGGAT
GAGCCTCTGAGGGGGTCCGGATGGAGCACGGCATCGCTCCTCCCACCTCCCCATGTGGCTTCAGCCCCTGGTCCCACCTGCCTGAGCTCACAGCCCGAGCCTCACAGGCAGTCACCGGGTCTAGGTCCAAGGACGTACTCTGGGGATAGAAACCCAGGTGGGGAAGGGGCCGCGAATGGCTTATGACCCCGTGTCCTCCCCTGGGAGTTTCTGGTCACAGATCACAGGGGGAGATGGACAACTTGAGACCCAGGGACTTGGGGCAGCTTCAATCCCATCACAGAGTCCAGGGCAGAGCCAGATGGAAGGGAAGCCTCATGGCTTCATCCTGGTCACCGTTCACAGCTACGTCCCCTCCCTGTGGAGCCCTCCTCCTCTTAAGG
AGTAGAATATCCCAATTCCTTGAACCCACCCCCACCTGCACATGCTATAGAATTGACCACCGTTTTAATTATTTATTTTCCAGAAGTTTACAACTCAACTTGCAATTTTCCCGTGTAAGATTCACTTTAGGAAATTTACTTTTGCTGATGGAGTCTATTCTATAATGTGAATAATAAATAATGATAAAACCCCCCATAGAAACAGAACATTAAAATCTGCAGAGAATGGTAATCCACTGTGCAAACCAGCCTGGATCCAACAAATCCTAAAGGTCTTCAAAGACTCTCAAGCCCTCCAGAACGTCAGTTCT
CCCTCCTTCTCTTCCTTGCAGTAGGTGGGCAGACAGGCTCCCTGGTGGGTGCAGAACACACTCTGCTAGGACTTTTTGGCATTTACTTAAGACATGGGCTTGGCTTTGTGCATTCCGACAGGCTCTGGACCCAGAGCCCAGCCCCATGAGAAAGATGGTAATTTTCCCACAGCTGAGGGCTGGGGAAGGAAAGGCAGGTAGGCCAGCTGGAGGATGGTACTTGAAACAAGGCAGGGGCCAGGGACGGGTGCCCCCCAGGC
AAACAACAACAAACCAGGAGAATTGAAGAGTGAATCAAACTACAATGGACATATCACCTTTTGTCCACTAGAGACACTACTGCCACATGCCCTCCCTCCCGACGGTAACCTTCATTTTCGGGGGGGCGGAAGAGTGGGGAGAAAGACAGTTTGGCTTCGGGTTCCTGCTGGCAGATCCATTCTGTCCTCGGTCCTCGTCCCCTTGGTTTTGTATCCTTGAAAGCAGGGAATGACACTGAAGAGGACTAGCGGTGCGATCCTGCATTTTAGTTGAAGGACCAAATCTCATCTCTCC
GGGCAAACTGTATTTATTGAAAAAAAAATCCATGTATAAGTGGATCCACACAGTTCAAATCCATGTTGTTCAAGGGTCAACTTGTTTTTTCGTCATTCATGGGAAAGAGAACTTGGTGTTGAGCAAGGAAACAGATAATGTGATCTGAAGCTTGAGGAGACCTCACTGGGTCCAAACTCTCAACATGCAGGAAAGAATTCATGCAGTCTTTGACAGATCGGTAAATATTAAAAAGAAGTGAGAAAAGGTTAGAAGAACTGAGATAACACTACCTG
GGCTGCTAGCTACACACCTGTGTAGGATGAGGCTTATCCTATATGTCTGCCCTATTTGTCTTGTTAAATCATATTATTATTCTGAACGCTTTCCTTCTAAAGCAGACAACCAAAGCATAGGGTATTAGCTCTTCTTAGTCCTTTTCCAATCCAAACATTTAGACTTCTTTCTGCTCACCCCTGGGCAGTATCACCCTCATCAATTTCCTCTTAATTGACTAGAATGAATTGTAACTATCCCCATCAGCAATCACATCTGTTAAGGATTGCAGAGTGCC
GGCCACATGGCTGGTGGATGTAGGCGAGACCCCCTCCCTACAAAAAATCCAAGAATTAGTCACGTGTGGTGGCACACACCTGTGGTCCCAGTTACTTGGGAGGCTGAGGTGGGAGGATCACCTGAGCTCAAGAGGTTGAGGCTGCAGTGAGCTGAGATCACGCCACTGCACTGCAGCCGGGGCGAAAAAAAATACATACAAATAAAATAAAATAAAATAAAAACAACATTGTTTTGAATGTGTGTGGGTGGGGCGGACATGCTCCACTGGC
AGAATCTAATGCCGCTTCTGATCTGGCAGGAGGCAGAGCTCAGGCGGTAATGCTCACTGGCCTGCTGCTCACCTCCTGCTGTGGCTGGTTCCTAACAGGCCAGGGTCCCGGTGGTCCCCATCTGTGACCCGGAGTCTGGGGATCCCTGGATTTCGGAGCCCCACCCAGTCTCTGATTCAGGAGGTCCGGGAGCAGCCTGGCAATCTGCGTTTCTAACAAGTTCCCAGGTGTTGCAGATGCCGCTGGGTGTGCTCCACACTTTGG
ATGGAAGCCCACCATTTAAAGGAATCCTTTAGATTCTTGTGAAAAACAAAAAACCATGTCTCTCTGAGGTGAATTATTGTGGAAAGGAAAAAAAAATCACCTAAGCCCCTGAAGGTGGGTTGATGAGCTGGAAAGAGTGGAAAGACCAGGACGGCCCTACGCTTGGACCTGGGCCCCTCACTATGGGACCTGAGATGTCACTTAATCTCCCCGAGCCATAAGCCACCATTGAAAGGAGAAGTAATAACGGCCTTGCAGAACAGCTGCAAGAACAAGCTAGTAAGGCCCGC
GCATCTCTTTCTGACCCCAGGCACGTTCTGGAAGCTCCTGTGGGCAGGCCCTGGGGGCCTCAACCACTTGGTTGGCCGGGGGGCAAGATGAATCACCAGAGCTGTGACTTCACCTAAAAGAGCAAAGTGCTGTGGGCATTTGAGGCCTCAGAGACAGACTGGGGGGTGGCTGGGGTTTTGCGCAGGCCTGGCTAGGAGGAAGGCAGGTGCCCAAAGACATCCATGGGTCCCTGTTCTCATGGTAGGTTCCATTTGCTGCAGGCCCCTCCCATGGTCCC
AGCACTGATGGCAAGCCCAGGGCACTGTGGGAGAATGCAGGGGGCTGCATGAACTCAGAGGCCGTGCGGGCTGAAATGCTTTCATTTAATAGTAAAGGAAGCGGAGGCTCAGAGAGGTTAAGTTACTTGTTTAAGGACACACAGCCAGCTGTGTGAATGCTGTTCACTGCTGGCCTGAGTTCCAGGCCAGTGTCTTCCACTCCCCAGGCTTATGTCTGGTGGGAGAGGGAGTAGCCCCTGCCCATGAATGAGCCAGGTTTCTGA
TTAAAAAAAGAAGTTGACATCAACTCATAACTCTAGCATGTCTATTCCTGAAAGCAGAAACAATACTTGAGGCTAAGGAAATAAAACAGAATTAGGTTAGTTAGTTAGCTTGTGTTATTAAAGTTAACTTTAGATCCCTCCTAAGATGAATCACTTATTCACCCTCTACTGACACAATTTGTTATTTTGAAGAAGAGAGAGTTTAGGAGCTAAGAAATGGTTTATTTTAAAATATCTTTTTAATAGTGGTGAGCTTTTGAGCTAACCATAAAACTGCTGTAC
CCTTTCTCCACCGACTACAAGGAAATGGTCTCCTGCCAGCCTTCTCGCTGTCTGAGAACGTGAAATGGCAAGGTCTCCTGTTGAGACCTTGAACTACTCCAAGCGCTTCCCACTTCACTTCTATGAAGTGAGCTTCCCTCAAAATTTCTGCTGACCTCATCCACGAAACAGGGAAGAAACCCAAGGGCAGGTTGAGCCTCAGCCATTGTGAGGATCTATCTGAGGCGTAGGGGGTCCTGTCAGGAGCTAGGTTG
TGCTTCTTTCCTAAAAATTGTGGCATCTTTGCAATGTATGTCTCCTTGTATAAGGAAACAAGCAGAAACCTTTTTTTCTTAAATAAAACTCTAAACCAATCAGGGCTCTGCTAGCATCCTTTTGGCTCCCTTTAATCACAGCACACATTCTAGACTCCTAATCCTGCCATCCAAGACCCTCTACAAACTGCCTTAAATCTTCGCTTCTAACTTCACCTTCCTTTACTTTCTTTATACTTCAAATACCT
AGAGGCTCTGAGCTAGGCAGCCCTAGCCCCGCCTTGCCTGAGGAGGGGTCAGGTGACAAGTGACATCAATGGGTGAAGGCGCCGGGAGAAGCTGTTCTGCAGGCAGCCTCCAGAGGGGAATGGAGCGCTCCAGTCCATGATGCAGAAGCGGGGGGCCTGTGGGGCGGGGTGCAGGGCAGGAGGCAGAGTCCACCGGGAGGATGGCCCTGGGGCCCTCAGGGTCGCTGAACTTCACTGAGTACCTCCAACTCAGGG
ACCAAAAGTGGTGAGATGTTGACAGTCTCAGCACACAGTTTCTCCTTTACTCTCTCATCATCAGCCAAGACCCCCTTCCCTCCAAGTCCTTCCTGTTATTACCAACATGGCTCCCCATTCCCCAGCTTTCAATCCTAACCTCTTTTTCTTCCTCTTCTTCTTGCCTTGCTGCTGGGCATTCTGAAGTCCGTTTTGTGCCCCTGGGTTCTCTCTCACAAAAGCCAGCGCGACGGTTTCTTTTGGATCTTCTTTGGAACTGTCCCCCTTCT
GGGGTGGGGTGTGACCCAAGCGTCTGTGGTGCTTTTTTGTTGTTGTTGTTGTTGTTGTTTTGTTTTGTTTTGTGAGATGGAGTCTCGCTCTGTCGCCCAGGCTGGAGTGCAGTGGCGCGATCTCGGGTTCACGCCATTCTACCGCCTCAGCCTCCCGAACAGCTGGGACTACAGGCGCCCGCCACCACGCCCGGCCAAATTTTTTTGTATTTTTAGTAGAGAAAGGGTTTCACTGTGCTAGCCAGATGGTCT
CAAAGCCTAAGGTGCCCTGACTCACGAGAGAGCTGATTTCTGCCGAAATGCTGAGGTGAAACCCTAAAATGGTTCTGGCCACCTGCTAGGTTCTAGCTCAGACCCTGCACTGGATCATCTTTGTTCCACCCCCAAACCAGAGTAAATGGAATTCAGGAGGCTGGTTCTGTGCCCGCCCCTATGTACCTCAAATACTCGTAGCTGCCAAGCTTTTAAACAATGAAACTTAACACTGTACTTAAAGGGCTGTTCTGCTCAAATCATAAATGTGCACGCTAGTTGTT
GAAAGGGTGACGTCACAAGTTACAAGTGATGAGGAGAAGCAAAGACACATCTAGGTTTGGTGTGAGAACACCCTTGACCTAATGGTGTGGACATGATCTGCCTGATCTGACTGTGCCCCAAAGAGAAAAAAGAATATCCAGGCAGCTACAGTGGTATTTCCTGATATTTAAATATGTGTCTTTGTTTGGATGAAACAGCTAGAGGAATGAATGATTTTTTTCTGTCCTCATTGGAATCTTTTGGGAATGGGCTGAAACTCTAA
CATCCATCCTAGGCATCTTCATACCTCCCACTTTATCCCTGCTGTTTCCTGATTCAAGGGCTGCCCCATTATACAAGTTCTGGTCTCCTCAGTGGGGACAATAAGAAAAACATTTGATTCGATAACATATAAACCACTAGTGTGAGATTCATGCAGCATCATAGGAAGGGGGGTGATGTGTTTGAAAACAGTGAGCAGGCTAATGTATTAATCTGCTAATTCTGTCTCCTGAGTTTTCTCTCTTTTCCTCCCTCCTGCCACATGAAGTGTGCTTGGCT
GGACCAGGGAAATACAGGACATTTGCTGGGAAAATAGCAAGGGCCTACTTAAGTTCCTAGTGATACCTTTAAAGTAAGACCAAACAGCTTGGTGTGTGTGTGGGTGGGTGTGTTTGTCTATCTGTCTGTCTGTTTTCCATCTATGACCAGCTCATGGGTACAGAAACAGTATGGGTGGAAAGTTGGATTTAACCGGAGTTGCAGTTTTGCCCACCAGCATGGCAGAATTAAAGTGGTCAGGGAGTTCAGGGAGTGATT
TCTCTGGGTGTTGGAGGGATGAGCGCACCCTCCATCTAGTTTTATACGCAATGCCAGATTCGTCTTTTATGAGTTGAATTAACCATGTTTGAGCACCTACTGTGAACTGATCCCAGTCACCAACCCGCTGACCCAAGCTCAGATGACTGGCCACTCCTACCAAAAGCTTAGAGTCTGGAGCTGGGGGGTGTGAAGAAGCAAGAGCGGTTTAGAATTCATTCTGCTTTCAGCAGCAGTGTCAGAAGCCCGAACTTGACCCTCCTATCATTCCTGCTGCCTAATTTCTCTTTG
ACTAAAAAGTCTAGAGGGTTTCAGATGTAAATTTATTAGAGTTCTAATTTAATTTCCTTCTTTTTTTTTGTCTCTGCTTTGAGTTTGTTCTGAAGGTGGATTTTCTTGTGGTAGCAAAACAACGGTCAGTTTTAGACATTGCATTTACACACCCAAAAATAGAAAATAATTTTTTCCCAACTGTCAATCAAAAAGCACAGGATTCATTTTGATTGACCAACTTAGTTTATGTGCATATTCCTGAACCAATACTTGGACATT
GACTGCCTTGGCCTCATTAACATTCTATAATTAGCCATATATTTATAGAACACATTTTCCTATTTGTTCATTGCATATACCAAGTGAGACAGAATCAAAATCCATGTTAAAACCTAGCTGCACTATACTTATTTTTCTCCTCACTCATGGAGTAGGATTTTCTGTTTAGTGTTTTTCTAAAGCTGAATGAGAAAATAATCTGTACAAGGATAGTGTTTAGCAAGAGCTTTTGAGCCCTTACCGGAAACTATAAACTCTAAAGGA
ATACACTTCAGAAAATTCTTTAATGGTCTCTCTTGCCACCAGGTCAGGTCTAAACTCCTTAGATGGAAAATGAGTGCTCATTAGGAACTGGCCCTTAATCATTTCTCCAGCTTCAGTTCTCATCAGCTCTCCCTTTGTCTTCTTCACTTCAGTCATTCTGTGTTACTTTCAGGATCTGCTGTACTTTCTTTCACTGCTTTGTGAGTGTTACTCCCTCTCTGCCCGAAACTCTTCTCTCTGCCCTCAGTCTTTACATGGCCAACTTACAGTCAGATGA
TCTGTGCCCATCCATGATTTATGATTCTTGATGGTACCAAATTGAGCTACTAAAGTAGCTGACCCGGAGTTGCCTTGCCTTGGGGCTGCCTGTGATGTGGGATGACAAAGCCTCCTTGTTTAGGTCATTGGAATTAGGTTTCCTGTTGCTCATGGCTGCAAACATCCTAACAGATATGTGAGGAGACCACCTCCAGCTCACCAAATACACCCCCTCTCCTTTCTTCTCAATAATCAGTGAAATTTGCTATTTCGTGCGCGCTGTGTTCCCTACC
GACTCATGTATAGTCTTGGTGGATACCAGAGCTACCTTATCTGCCACTACCATAAAACACACTTTCATAAGCCAACAGATCCCTCAGAGTTAAAAAGGCTATTTCTGTGGTTGGGGTTTCAAATCAAATTCAAGAGTTTCCCATATCTGAACCCGTCCAATTGACTTTGGGGCATTTTTCAAAAAATCACACTGTTGTACTATGTGATAGTGCTCCAGTAAATTTGCTAGAGGGAGATTTACTTTCAAAGCTGAAAGGGCATAGAAG
CCAATCTCTACCCCCGTCGCCGCAACCATCCCAGCCACATAAGACCAAAAGGGATAGGACGGACCCCTGCTCCCCTCTCCCGGGGGCTGCAGGAAGGGGAGATGCAGAACACCTCCTTCTGGGAATAGTGGCAGCCCCTGATCTTTGGGGACCGTGGCCCTTCCAGATACTCCCATCCCTCCCTGCCAGCCTCCCAGTTCCGGTCCGGTTAGGCCACATCCCCCTTGGGCACGCATCTCTGGGATACCTTTTATTATATTCAAGGGAAAATGGAAAGGAAGAACCATAATGGCAGT
GGTGAGCCTGGATGGTGGGAAGAGCCACCAGCATGAGGACCAGCCACAGGAACTTGGGGAGAGCAGCCGGGTGTGCCCATGCATGCCCATCCACCGGTGACCAAGGGACATGGCACCTGAGGCAGAGGGCAGGGCAGGTTCCAGGCAGCTGCTGACTCCCAGGAGGAGCAGTACTATCCCAGCTTGACAGCAGCCCCTGCGACCTCCACACAGCCCAACACCCACAGCCTCAAGCATGACCAGGGCCAGCAGCGTCCATACCCAGCAGAGGCATGCAGTGAGAGGACAGAAAAGAGAATAT
ATACAGGAGCCACCTTGGGGATCTTAGAGCCTCAGAAGAGGCAAGGATGTACGTTATAAGAAGGGGCTGTCCAGATGATAAATGAAATTAATAAACCACCCCTGTGATGCCAGCACATGGCTCACAGCAGATCTGCATCAGGCGCCTACCATTGCCCTAGGATGCCATTAACACCTACTCTTCCTTATGAGGCTTAGAATCAGGGCTGCTGAGGACTTCAGAAATCATCTCATTCAGGTGGGGTGAAGGGGGTGGGTAGCTTCCCTG
TCAAGATATCGAGACCATCCTGGCCAACCTGGTGAAACCCTGTCTCTACTAAAAATACAAAAAAAATTAGCCGGGCATGGTGGCAGGCACCTGTAATCCCAGCTACTTGGGAAGCTGAGGCAGGAGAATCGCTTGAACCCGGGAGGCGGAGGTTGCAGTGAGCCGAGATCGCGCCATTGCACTCCAGCCTGGGTGACAAAGTGAGACTCCGTCCCCCCCCCCAAAAAAAAAAAAAAGAAAGAAAAG
GGCTTGTGCCTGTAATCCCAGCACTTTGGGGAGCCAAGGTGGGCAGATCACTTGAGCTCAGGAGTTTGAGACCAGCCTCAGCAACATCATGAAACCCAGTATCTACAAAAAAAAAAAAAAAAATACAGAAGTCAGCCGGTCATGGCAGTGCACACCTGTAGTCTCAGCTACAGGGGAGGCTGAGGTGGGAGGATTATTTGAGTCTGGGAGGTTGAGGTTACAGTGAGCTGTGATCATGCCACTGCACTCCAGCCTGGGTGACAGAGTGAGACCCTG
AGTGCGAGTGAGTGGCCATAGCAGCCTTCTCCCGTCTGGAGCTCCCTGGAGGAAGCTGTCCCTTTCAAGACCAATCTCAGAATTTAGGATAAGGTTGCCAGATACAGCAAATACAAACACAGAATGCCGGGCCAGGCGCGGTGGCTCACGCCTGTAATCCCAGCACTTTGGGAGGCCGAGGCGGGCGGATCACAAGGTCAGGAGATGGAGACCATCCTGGCTAACACGGTGAAACCCCGTCTCTACTAAAAATACAAAAAATTAGCTGGGC
TAGGTGTCCTGATTTGTATTTTAATGCTCTTTCTATGACAGTACCCCATGCTCTTCCAGTCTCTTTGTGGAGTCCCTGTCTTTTATCACTAGAAAGTGACAAAGGCCTTGACTCTGTGCTCAAAAGTCTTTTTTTGTCTCCTCTGCAAAAAGTGGACTCTCTCATGCAATCCTAGAAACTGGAAATTCTCTCTAGAGAGCATGCGTGGCTGTCTCTCAGGGATGGGGTGGGAGTTGGGGGAGGATATAATGCCCCCTCCTGCTACTTAGCAGAGTCTGTCTCGTCTGAGTGAGCATTTGGAGGA
TTTTTCGAGATGGAGTCTCACTCTGTCACCCAGGTTGGAGTGCAGTGGCACGACCTCGGCTCACTGCAAGCTCCGCCTCCTGGGTTCACGCCATTCTCCTGCCTCAGCCTCCCTACTAGCTAGGACTACAGGCGCCCACCACCACGCCCAGCTAATTTGTTTTTGTACTTTTAGTAGAGACAGGGTTTCACCCTGTTAGCCAGGATGGTCTCAATCTCCTGACCTTGTGATCTGCCCGCCTAGGCCTCCCAAATTGCTGGGATT
TCAAAAGCATCCAAAAGAAACTTCCTGGAGAAACTGAGTGTTTAATGTTGAACATTTGTGTAAAGCCACTACAAAGAAGACCTCTTTATCATCCTTGCTTTTTTTCCTGTTCCATCAAATATGGAATGAGGTCCAGAAAAACACAGACTGATTTAACGTGCTGGTCACACAGCACAACTTTGAAACGTGCCTTGGCACTGGGGGGCCAAGACTCATTTGGGGCTGTTTGTTAGCTTGAGTCATTTCAGCGTTTTTACATGGGCACGACCTAGCTGCTGTGCTTTCTTCATTTCTGACATCTTTTT
GTCTCTGGGAGTCTAACTCACAAGATAGAATGAAGAGGGTGGGTGGACAGGGAGCATTAAAGGAGGATCAAGAGGCTCAGCAGGAGATCTAACTACAGAATGTGGCTCCTGGTAGACTAATAATGCCACTTCTATTTCTACAGCCAAAGACTCAAGTTCTCAAGCAGTTTTTAATCTTTGAATTTGCCCTATGTCAATGGCAGAGGGGAAATGGAGCTAGGGCTAGTCTCTGAGCCTCCTGACACCCAGGGCTCTCCTTGCTGCTCTGGGGTCTGGA
CAAAGATGAGATAGATGGGCTTTCGCCCCAAATGACAATGTCTTCTCTGGTCTTAATTGCACCATTCCTAAAACAGGGATGATAGAAATACAGTTGACATTGTAAAAGCAACTGGTTAAATATTATGTCCAAAAAAACCCCCAATTTATTATTTTTCCAGTCTCTTCCTTCAACCATTCTCTATGGAACCTTCCTTTTCCACCCTTAAGAGACATCCCTAGCAAACGCTGTGGCTTTCATGTCCTCAACTTTCCCAAAGTGCCCCCACCCCACCCCCTTTATTTG
ATTATTATAAAACATGTATCAAAATGAAACAAGAGGAGGTGTAAAGACAGCTCAAAAGTTCTGGGGCCTTTTAAGAGATTGCATGGGGAGAGGGAGGCTAACCTGACCGGAAAGAAACTGTACCCTTTTGCAGGCATGCTGAGCTTCTGAGTTCCCTTCCTCGGAGCCCCATCCTAAGCCAAACAGTTTAAGGTTTGGGAAATTAACTCTTTCCAGTTTGGAGAATGCATCTGAGGGGAGTGTACCCTAGTACAGAGACAAAATTACCTATCA
TGACATTTTCGGGATTCTGATTGTAAATTCAATTAAAAATCGATTGGGTTCCAGTAAACAAAATGAAATGACAAATGTGTACAAAAGCTCCTTGTGCAGGGCTTAGCCTGGAAGAGAGATGGAGGTCATATAGGAAGGCGTGGAAGGAGACCTGGATAAGCTGCTGTGGGTGATACGACACCTCCTGTTCCTGGGGAATCTTGAAGTCTGCGGGGGGTTCAGCTGTGCATCGCTGGGCATTTACCGTGGATGGCACTCGTCTGCATGCT
TAATATCCTATATTTTTAACAATGTCAAATTTTCTGTTTTTCAAGGACCATTCCTAGATCTTCTGCCTCAATCTCAAGTCTTTATGCTCACCTACCTGTTTGCTGATATCAAAGCTACATGGTAGAAGCACTCATTTCTCTTGGGCTGTCTGTGTCTTCTCTCTTCACTCCTACCTCTGAAGAAGAAAGGTACCTCCTCTGAGCTAAACAGGAACCCAGATTACAGAGTAGAAAGAGCAGA
AGCCCAGCACCCCATCCCAAAACGGGCCATAATCAGGGTTTAGCAGCCTAAGCCTAAAGACTGCAAACCTATCTGAACAATGCTGTCTATTCCAAGCCAGAGACTTTCAGGAGACACTCTTTTCTGACAGCTAGAGCAAGTGATGGAGAGCACGCCTGTCCACTAGAGAGAGCACTCATGGTCAGAACTTGGGGTTTCAGACTGCAGAGAAGGCAAAGTTGCAGGAAAACAACAACAATCATCCTAATCATAAAAGCCCTTGCCCTTGTATGGTTCT
CCACCCTTGGAGTGGGCGCCCGGGCCACTGACACTAGCTTCATCTCCGAGGAGTTGTTGAGCAGGGCCACCAGGGACTCCACTTTGGTGGAGTCGGGGCGGAAGCAGGGGTGGTCAGGGTTCAGGATCTTGCCCTCCTCAGGCATGCAGGTCTGCATCCAGGTCTCGAAGAAGGGCACCTCAGCTCCTGTGCGCGACTCGGACAGAATCACCTGGGAAAGGGGAAGGGGGGCACCAGCCGAGTGGGGA
GTGGCCCAGGTTTTAGTTTTCAATGTCTCAGCTCCCTGTTGTCCTGCTCCCATTTTTCCTGACCCAGTGGGGATGCCAGGTTCCTTCTCCTGCCTTAGGGAAAGTGAATGTCCTCCCCTCTGTGTCTGTCTGTCCAGATGTCTCTGCTGCTGCCCTCGGGGCCTGCAGTGGAGCTGAGGAGCTTTATGATGTTTCCTTTGCTTACCACAGTACTTACCCAGCCATTCATCACCCAGACTTGAACATGTCCAGTGACAAGTGAGGAGGCTTGTAAAAATAT
CCAGGCCTCTTGGTCTGCATGCTGCATGTTTTTACCTCTCGCCATGATATTCAACCCATGGGACAACCCACCATGCCTCCTGTCACCCAGGTGTGGGTCTATGGAAGCCCAGCCCTCCTCCAGCGGACAGAACACTCCAGTCCCAGCTCAGGTGTGAGATAACAATGCCATGACTGCAGCCGCCACCTCCTCCTCCTTCTGAGCACCCACTGCAAACCACGTGGCTGCTCTCTGCCGACTCGTGTTAGCAAGAGGAGGTTATTAATTCATGGACAGCAATATTATAATAGGACCTTG
TGAGGAGGGGCAGGTGCCTGTGTGATGGGGCATGTGAAGAAATGGCAGAAAGGCTGCCGCCCCAGGCCTCGTCCAGTTGCAGGCCACATGCCCAGAGCAGGGCCTGGCCAGTATTCCTAGCATGGAGGGTTGTAAGGTCTCTGGAGCCCACATTGCGCTCAGTCCCCTGGGGAAGCAAAGCCAGTTGTGTATTTCCGAGGTTACGTGCGGTCTTCTCTTCTCCCCCATCCCTCTTCCCTGCCTCCCTCCTGCCGGCCTTGAGGCCCCTGAGGAGCAGTGGAG
AAAGGCCGACATATTCATACTCAAATGTAAACAGATAAAATCCAGTTTGAATGTATTTTATTTATTCCCATGATTACTATTCCTATTATTAAGCTCTTAATCTTTACTAGGCACCTTTCTAAGTGTTTTACTTGCATCTTATTTAATCCTCACAACTCCATGAGAGGTTAAGCAATGGGCACTGAATCACACAAGCAGAAAGTGGTGGAGGCAGGACTTGAACCCAGATCTGCATGACTTCAAAGCCCAGAACACGGCTTCCCTCTTCC
TTTGGGAGGCCAAGGTGAGCAGATCACCTGAGGTCAGGAGTTCGAGACCAGCCTGGCCAACATGGCGAAACCCCGTCTCTACTAACGATACAAAAAATTAGCCAAACGTGGTGGTGTGCGTCTGTAATCCCAGCTATTAGGGAGGCTGAGGCAGGAGAATTGCTTGAACCTGGGAGGCGGAAGTTGCAGTGAGCCGAGATTGCACCACTGCACTGCAGCCTGGGTGACAGAGCAAGACTCTGTCTCAAAAAAAC
CTTCCTCCCATACACCATAAACCCATCTGCTCTTCATCCATCAAGCTGTCAAGGATTTGGTTATGACAATCTTCATGTTCACCTAACTTTTTAATTCCAAGTAGTTTGGTTATTTTCAAAGCTACACACAGGATGCCCATATTTTTAAAACTCCATCCTATTTGTGAAGGATTATTACTTTGGGCTTTGGCCCAGTTTTTATTCTTACTGCTGAATCTTTTCATAAGTCAAAATTAGTGC
CAGGCAGGAGGTCATCCCTGAGGCCTGAGGAGGATAGCTTCAGCAGCCCACACTGAAGGCTGGGTCAGTCCTGTTTCCACAGTGGGGAAGTGATCAGAGCTGCCTCATGACTGGCACAGTGCCAGCACAGGGCCAGGGCCCACAGGGTCTCTGTGAAGGCCTCCACGAGGTGAGGGCCAGAAGCAGCCAGGAAGCCCTCCATCAAACTCCTCCTCCCAGCACCTACCATTCCAGAAAACAAACTCTCACCCCCACACAC
GGGAGCGTGTTGAAGAAAAAAGGGAAGAGAGAGGAAGGAAAGAGGAGAAAAAAGGTGAAGAAGAGAATAACATTTAAAATATAGAGTTTTATTATTTCTAACTTTTATTTTTGGTTTTTATCTAGTTTTGGTATGTATGAATATTCTTAACATAGCTTTATCTCTGTCTCTCTCTCTGAATCTGTAAATATACAGTAATATATATACACGTAAGCCTCTACCTGCCGATGTGTCAGGGTGTGTCTCTTGGGCACAAAAACAAGGTTTTTGTTTTGTTTTGT
ATATCCTGTATACCAAGAACTACAGGCCCTGGGATACAAGGTGAATAAACTTGGCTCCTATCTCTTAGGACCTCACTAAGGCGAAAGACAGAAGGGTTAATAACAATTAGAATATGGCTTGAGAAAGGCCAGACGAGAGAAAGCAGAAGATAAAGGGAGACTAGGAGAAAAGAAACGTTAGCAATGCTCACAGGAGAGAGGAAGCCTTCACTAGGGTTTTGGCAGCTGAGCTGAGTTTTAAGGGATGGGCAGGAGTAGGCAAATTGCTGG
TCCTTTTAAAGTTTCTTCTCTTATATGCAGACATCCTTGTTTCCTGAAATAAATATGAGTGTATTCCCCAATTTCTATCCCTCACCTATCATGAGGATGTTCAAACCTGCACCAGCTTCTCTCACCCACCATAGTAGGACAATGCCTGGGATGCAAATCACTGGGAAGACCTCTCAGGGGGTGGCTGTTTTCACTCTTCTAATAACAGAACAGGCAAAATGAGAAGTTTAATGATCCCAAG
TTTCTCTTCTTAAACTCTCCTGAGCCAGGATTTAAAGGGACAGAGCAATCATTTCATCACCCTCTACTTTCTCCATCCACTTACCTTGTTCCAGGTTCTCCCACCTTGTAATTGGGACCTCTTTATCTCTATGTATGTGGAGAAACAGGGAGAAAGATCATCGTTGATACATGCTTTATATCTACAGAGCATTTCACTTGTGTTTCTCCATGTGATCCTCATAACAATTCCAAGGTAGATGTGATTATCCCCATTTTGTT
CCGGGGTGACGAGAAGGAGAAGACGGTGCCCCAGAAAAAGGCAAGAGCTCAGAGCTCGGGTCCCCGTGCCAGGAATGGCCAGGAGCAGAAGATGGAGAGGTGGAGATGGAGAAGGAGAAGCAGGAGGTGGGAAGGAGCGGCGCTCCACCGGTGGGGTCAACATGCGCTGGCTGAGCTTAGAGTATGAAGAGGATGAAGCAAGTCAGAAAGAGCGGAAACGAGAAGGTGCAATGACACAGCAGAGCACAATGCAGAATCCAGCCCTAGGACTCCAATAAAGGCTGGGTTTAATTCCAACTCACACCCTCCCACCCCTAAT
TCAGCTGAAAGAACGAGTCCTTACCTCTCTCCCACATCTCCACTATTTCATTGTGTCTGGTTGAAGCAAGAGAGAACAGTTCACTTAAAAGAGATCAAAAGCACTTTTCACATAGAGGCAAGCATCAGTAAAGCAATTCTGCTGGAAATCTCCCAAGTAATAAATACAGGCCAGAACATTTTTAAAGTTCAATTTATTTAGTATAAAAGTTTTTTTAAAAAGTACAATATATTGAAATAGGAAAATAGAAAGTGAAGAAACTCAAAATTTGAGCTTTTGGGCAAATGAATTGACTGAATATTTCCTAACA
AGGGCTTACGTGCAGGTAGTTTATTTGGGGAAGAGGTCAGAAATTTTCTTTTTTTTTTTTATGGAGTTCCGCTCTTGTTGCCCAGGCTGGAGTGCAATGGCACACTCGGCTCACCGCAACCTCCGCCTCCCAGGTTCAAGCGATTCTCCTGCCTCAGCCTCCCGAGTAGCTGGAATTACAGGCATGCGCCACCACGCCCGGCTAATTTTGTATTTTTAGTAGAGACGGGGTATCTCCATTTTGGTCAGGCTGGTCT
GCTCTCAGAGTGGGAACGCACAGCCCCAGTGACAATCAGCTGAAACAGGGCTGCCCCCCGCCCCGCCCCACCCCGGCCCTTTTTTTTGTTTGAGCTATTATTTCCCATCAAGTACCTTGATAAGCACTTTTCATGCATTTTATTGCCTAAGTCCCTTGACAAGGTGATAAGACAGCTGCTATTACCGCTTTTTTTGTTTGTTTGTTTGTTAACAGTAGAGGAAAATGAGGCAAAGAGAGGGGATGAAA
GACAAGGTCTCTCCTCTCCAGGAGCTGACATTTAGTTGGAGAAGGAAGACAAAGCATAAGGAAGCAGAAGTAAGAAGCGCTAGGAAGATCCGACAGGGCAATGTGACAAGTGTGGGCAGGGCTGCCAGGGAGGGTGGCTGGGCCTCTTACTTCTTACGGTCCTTGTCCTTCCTCAGGTTGCTGCCTGTTGCCAGAAAGGACTGGCTGTGAAATATCTCGGAGGTAGCTTTCTTTTTAGAGAAAGCAAT
GTGAAGCACGTGAGGCCTGGCATGCTGCACGTGTCGTTGTTCTGCAGGCGCTTGAGCAGCTTGCGGAGTTTCTTCTTGCGCTTCTGCTCCCGCAACAGCCACACCTTGTCCTTCTCTTGCAGGCCCTTCCTATGGGCGCAGAGGGCCACACACACCTTGGGCCTCTGAGGGATCAGTGACCCCATGTCTCTGCTCTTCCTGTCCACCTAAGGGCTTCGCTGAGGCTTCTCCAACAGAGAGCCATGGGCATAGCAATTCAGGGTCCCAAGTCCCAGTGCTGCTCCAAGGCA
CAGAGGAAGGAGAGTATGAAAGCCGGCAGGAGAAGCGGCTCTTAATGGAGAGGCCTCTTCTGATGGCCAGAGTCAGGGGCAGGACGGGGTCATTTCTCGGAGGTCAGGGCTCTGGTGAGCTGAGCATCCTGGGTGGTGAGTGTGTGCAGTGTGACGTCACAGGGACTGGGCAGAAGGGGCCCCAGGGGACCCTGGCAAGCAGCCACCAATTCCTTAGCCCTCCCTTCAGATCCCGAGCTCCGGACTGCAGACA
GGAAAACCATACCATGTCATTTAACAGTAAAAACAGTCAAATTTGGAGTTCAACTTTCTTGGATTTTTTTTAAAATTATTTCACTTTTTAAAAATAGAGGTCACAATTTGAACATAATATAAATGGGAATGCAAAATTCTAATTTATGCCCTTGGGTCTGAGTTGGTCATTGATCCAGAATAGAGGATAATATAACATGCTTATGTCACGTGCTTTTGAACTAAGTGCAACAAGGCAGAAGTAAGTGGTAATTTTC
CCATCAACATTCTCTAGTAAGAGTCTAAACACCCCGTGTAAGATACAGGGAAGGAAAAGGAAATGGAACTCACATTTTCTGTGTATCTATTATGTTCCAGACACTGTCCTAAGCCATTATTTACAATACATACTTTAATCCTCACAAACACCCCCAGGAACCTGCAGCAAGTTCGGTGAGAATCAGGTATCCAAAGCTCATGTGCTTTTGATTTACTAAGTTGCTTTTGAAGACCAAATATTAGTCTTCCAAATGATCAGGCTATTAAATGTAGTGTGTAAACACCAACAGCATCAGTGTATCTGCTTGATTC
CTGCTGAACCACTCATCCATCTCCCCCACCACTCAGGCGGGGGCCTTACCAAGACTATGACGTCGACGCCCGCCTGGGTGAGCAGGTCCAGACGGTATTTGTCATCCTCACGGGTGCCCACAGCTGCCCCACAGAGCAGCTGCTTCTGGGAATCCTTGGAGGCCAGAGGGTAGTCTCGGTTCTTCTTCAGGTCGGTGCGGGCGATGATGGCCACCAGCTCATCGCAATCATTGACGATAGGCAGC
GATTGGAAGAACAATCCAATGCCAGCCACCGCAAGCACCAATGGCCGTAGAACTCCAGCACTGGGAAGGGACCTTCACTGGGGGTGCCCCATAGCCAAGAAAGCCTCCCAGGCCAGGTACACCTCTAGGGCATCTGGCCCTTTGCTCCCAAGGGGCACCAGGAAAAGGGCCGATGGCCCTGAGCTGATGCTTCCTGGCCCAGATCTCTGCTAGTCCCTCCCAGACATGGCCGCCACCAGGCTCCCCAACCAAGACTTCCTGTGCAGGACCAGCCACGCATCCTGGTGCCTATCTCTGGGGCTT
TGCCATCTCGGCTCACTGTAACCTCCGCCTCCCGCCTCCTGGGTTCAAGCGATTCTCCTGCCTCAGTCTGCCGAGTAGCTGGGATTACAGGCGCGCACCAACATGCCCGGCTAATTTTTGTATTTTTAGTAGAGACGGGGTTTCACCATATAGACCAGGCTGGTGGGTGATCCGCCCATCTTGGCCTCCCAACGTGCTAGGATTACAGGGGTGAGCCACCGCGCCTGGCCTTAATCTACTTTTTATATCTGTGG
GGGGGCTGCGGCTGGCTTCAGTTTCAGTACCCACTGAGCGCCGGCATGGGGTGGGGTCCATGCTTGCTGTTCGACCTGCATTCGGGTCTGGAATCACCACAACCACCCCTTCGGGGGACTTGGGAGCCCATCTCATAGACAAGGAAAGTGAGGCTCAAAACCACATCTTCCGGACGGCTCTCAGCACTTAGGAGACACCCCATTTTATAAGTGAAAACAGGATCCCACACGGTGACAGGCAGCCTCCCGGGC
TTCTAGGTGTGGTTGAAGTTCTCCTAATCAGGTGAATTCACAGAAGATTTCAACCTGGAAGTAAGCTACATGGAGAGAGAGAGGCAGTGCAAAGGGCGCCTGTTTTGGCTGGAGTGAGTGAGTCAAGGCAGGTGTGGTGCAGTTGGAAGCAGCTTCCTGCCTCTGTAGAAAGCATCCTGATCCTGCTCTTTCTGATCCCGGCAGCGTCAGTAGCTCCCTTGACAGCTTAGTTCAGTGGAGTATTAGGACCTGATCTTACA
GGGAAAGACACACAGTCATCACCCATTTGACACACCCACCTACATGATAGATGTGTATGCACACACTCACCTATCTACACATACATGTAATGTGCTCCCATTTGTAGAGATTGCCCTGCTGACAGTGTTATCTATGTAGGCAGATATGCAGAAAAGACTTGCCTTCCCATCCATAATACACAACAGCAGCTATTGCCAGTAAAGATTGATGCTGGTTATAGGTTTTTGCCTTTTCCTTGTGTTTTTCCGAGAAGCTAGTTGGTCCCCACTGATTCCAATTATGCCGCTTCTTTTCTTCAGTGTGGTGCTTCGCACTCTGCTGCCTGCCCTGCGTGTGGTCACCC
ATCCTGGTGCTTCCCAGATGCCAGTTCCACAGGAATATTGGTCCCCCATGAGGCAATTTGCTAAAGCACTCTGGCTCTTTCCTGATGTCTGCACTTATGACTCATGGCTGATTTGATTACTTCCCGGTGACTCCCTGAATCCTTTGCTTGTTTCTATACTTCAACGCTAGTTCAATTTTCTTACATTAATTATGTTTTAAGCATTAATTATGTTTTAGGCTTGATTCAAGTCTTATGCTGCATCCCACA
GGAAACAAGCAGCAAGCTCAGGAGCAGGGTGTGCACTGCCTTTGGGGCTCCAGTCCATGCCTCGGGTCGTATGGTACTGCAGGCTTCTTGGTTGCCAAGAGGCGGACCACAGGCCTTCTTGAGGAGGACTTTACGTTCAAGTGCAGAAAGCAGCCAAAATTACCATCCATGGGACTGAGCCTTCTGTGGCCCTGGCGAGACTTAAAATCTGTGCCAAGGCAGGACAAGCTCACTCGGAGCAGCGTGTCAGTAGCTGGGGCCTATGCATGCCAGGCAAGGCCAAGCTGGCTCAAA
TGCTGGGATTACAGGCGTGAGCCACCATGCCTGGCCCAGATTTTCTTTTCTTTCTTTCTTTCTTTCTTTTTATTTGAGGCAGAGTTTTCCTCTCCCAAGTAGCTGGGATTACAGGCATGCACCACCATGCCCGGCTAATTTTGTATTTTTTTAGTAGACACAGCGTTTCTCCATGTTGGTCAGGCTGATCTCAAACTCCTGACCTCAGGTGATCTGCCCACCTCGGCCTCCCAAAGTGCTGGGATTACAGGCGT
GGCAAGAAGTAGCCAAGTTGTTTCTAGGCATCCTGTTAGTTTACCCCGTGGAGGTAAATTTCCTCTTTCCTCGGGCAGTCCCTCTAGCAGTCTACCCTAAATTCTCCCTTCTACCCGGCAAGAACCCACTGCCCATGTCTTCTAGGAAGCCTCCCGCTGCCTCTTTCCCCTCCCCACGTAGGCGCTGAGTCCTCCACCTTCCAGGTAGAGATAGGGGATGGGTCAGCTACAGAAGGGTAATCTACTCCCAAGCCTGTCTGTGGCTCCCCTGCAGGAGCCATCC
CACAGGCAGACTATCTCAAAAGAAAGAGAAAGCAATTTTCCCTTGCATGCTGGCTGTTTCACTTCCTTCTACTTTTAGGAAATGGTGAGTGATTTTGTTTAAAAGAGAATAATCTTGGAGTTTGAGTAGAGTTTGGGGAAAGTGTTGACAACTTCTGGGACACACACTCTGTCCTTGTTGCCCCCATTCTCTTCAAGGCAGGAGGGATGATTATTTTGCTTCTTTCTCTCCAATGCAACCCAGCATCTGTCCTCCGTTCTGTTCTCAGTGGCAACTCTTCTGCCCAGAAGATGGACCTATTTACTCTATAAT
GCCAGTGTTGATAAACTACCAGTGGTTGGGTTTTATTTTCAACCAGCTGATATTGTAGATACTGTGTCTGTATTGGCATTTGAGGTTGTAATGTCACAGGCATCTGAACCACAGGAGAAGGAGTTGGTGGCCATCGTGGTCTAAACTCTGATGGCCCGAATAATTCTGGACCTCCTTCCCCCAATTTTGATGATTCAGGATATATTACCTCCTGTAATTGATTATAGTCAACATTTTGCATTGACTGAGCCATTACAGACTCTACTA
CCCAGCCTGAGACAGCCCACGGCAGTCAGTGACAGAGGGAGGGTCTGTGCAGACACCCATGGAAAATTCATTAACTCAGAATCTGAATGTTTATGAATGACCTTTTCCCCCAAAGAACTTTCATAACCAATGCTTTCGATATGATCTGGAAGTTGGAAATTAACAACACTACTATTGACACAAAGTGGGCTTTAAAAGTGCTTCTTACAAGATTTTTCTCCATATTCCTGTATCTAAACAATTGATAGTTTTTAATAGCCATCATTGAACCAA
GGGAGCACAGTCTGCACCCAGCTCTCATCCCATCGGAGCTGCTGCGACTCCCGCAGGTTCTTCCAAAACTGGTTTAGCTTGCCTGCAGGATCAGGAAAGTTTGAGAAAAGCATCTGCAAAAAAATAAAGAGCAGAGCTTACCTCATTGCCTGTCCCCACCCCATCCCAGGTCACCACCTGGCTGACCCCAGGTCCCCGACCCAACAACAACCCCTCCCAAGTTCCTAACTCTCTCACTTGGACTCGAGACTCTTCACG
TATAGTGAGCACCTTCCATGTGTCAGGAACTGAAATAGGAACAGGCAGGGAATGTACACAACGGCCAAGTCCCTGCCCTCAGGGAGGTTAGGCTGCTGCTTTCTAAGTCAACAGCTCTACTCTTGGAGTGGGGCTTCCTGTCCACATAAGATGCTTTGAGGCTGTGGCTACTAGTGTTGGATTCCACTCATAAAATGTCCATGCTTGAGCCTGGCCAGCATGGCGAAACCCTGTCTCTACTAAAAATACAAAAATTAGCTGGGCATTGTGGCAGGTGCCTATA
TTGACCTCCCTTCTCAGTGTTTCTACATTCACTGAGAAGTCTTAGCCAAGCTCCTACGACTCCTAATAGCTCAGATGACCCTAAACAGATGCATGCATTTGGATCATGTTAAGTTCATGTTCCAGCACTCCTGTCAGCCTTTCTTTCAGAAAGGTGATTTTTTCTCAGACTCAGGACAATTTTATATGGTAAACAGATTGCTTAAACAAACAAGCTTTGTTAACTTTTAAAGAAAGCACATAAATTATACCATCATAAA
CAGGGCTCCGTCTTCTTTTTCTTTTCTTTTTTTTCTTGTGTTAATACATATAAATGGGTCTTGTTTTATTGCTCAGACTGGTCTTGACCTCCTGACCTCATGTGATCCTCCCATCTCAGCCTCCCTAGTAGCTGGGATTACAGATGCAAGCCACCTGCCTGGCTGAGGGTTCCTTCCACAGAATCCCTCAGGACCCAGAGATCTTAGCACCAGGCCGTGAAAAAAAAAAAAAAAAAAAACAAACTGAAGATGTGTATGT
TTTATCGATCCGGCAGGTCTCAGAAAGTGAACACTGGGATCTAAAAAGATGCTCCTGTGTGTGCTAATTCCCTGCAGCATCTCTGTTCATGGCAGGATTCACCGTTTCCCACCACGAACTTACTGTAATAGTTAGTGGTCATTAAACCACCACTCACTAAGCACCTCCCATGTGCTCGCTGCTCTCATCTCCAGTCTTCCCAACAGCCTGCAAGCCAGTTTTACAGATAAGAAAATTAAGACGCCAAGATGTTAAGTGAC
AGATCCCTGCTCAGTAACTGAGGTGGGGAACAAAGCCAGGCAGATCTGAACCCCCATGCTTACTCTCAGATACCCCAGTGCCAGGCACAAGCACCAGCACTGATTAGACTGGCAAGGGGAGCTCCTGGTGAAATCTGCTGAGGTCCCCACAGGAGGTGGGGTTGCTGCCCCAGCTCCATGACCTATACAGGCAGGAATATGATCCACTTCCCTGTCATGCTCTTGTCCAGTGCTCGGAACACTCAGATTGGACAGACAATGCTTT
CATCAGCTCCTCATGGACTGGGACTGTGCTTGAGTCCCCAGTCCCTAGAGCAGTGGCCTCCAAAGTAAGGTACATCAGATCATCCATGTGCCTGGGGAAAATATGAGCTCTTCTACTTACGTTTACTTTTTCTACCTGCTTTGCATTTCTACTCCATCAATTTCTATTTTATCTATCTTTATTATGATATTAATGTAGTAATATATGTGTATTACTTACAAACAAATATTCACACAGTGGGGTGTGGGTT
ATATATATATTTCTCACAGTTCAGGAGGCTGGCAAGTCCAAGATCAAGGCCCCGGCTGATTTGGTGTTTAGTGAGGACCCACTTCCTCATAGCTAGCGGCTTCTTCCTATGTCCTTGCATGGTAGCAGGGATTAGGGTGTCTTTGCGGTCCCTTTTATAAGGGCACTAATCCCTCTGCTGAGGATTGCACCGTTACGACCTGATCACCTCCCATAGGCCCCATCTTCTAGTACCATCACCCTTGGGGTTAGTTAGGATTTCAACATAGGAATTTAGGGCAGACACAAACATTCGGACCACAGCAGGTTGCTTTTGGTTTTGTTTTCAATGCTAAGTGGATC
CTGTTGTCTCACCCTCTGCAGGAATTCCCCTCTTCCTTTCCATGCCCTCCACAACACCATGGCTTGGGCTATTGATCTCTTAGCGGACAGAGCCTGGGCCCCTTCCTCTGTCACATTTCCCTCCCACCAGAACTCCAATAGAGCCCACTAACATAGTCCTAGATGCCCCCAAGTGCCTTGAAAGTGGGGTGCAATCCAAAATTCGAATAGTCCATTAATATAGTCTTAGACCCCAAGTGCCTTGAAAGTGGGGTGCAATCCTGAAGGAGGGTG
TCAGCCTTGAAAACATTATTCTAAATTAAAGGTGCCAATCACAAAACCTCATATATCATTTCATTTATATGAAATATCCAGAGTAGGCAAACTCAAAGACACAGAAAGTAGACTAGTGATTGCCAAGGGCTGGGTGGAGGGGAAATCTGGGAGTGCATGTGACTGCCAACGTGAATGGAGTCTCTCGTTGGGGTGATAGAGATATTTTGGAATTAGATTTTGGGGAAGGCTGTAAAACACTGCAAATTTACTAAAAAAAAAAAAAATCATTGAATGAAATTAAATCCTATGGAGATGATAGG
ATAGTTATGAGGCTTTGACTTTGTGAGTAACATAATACTAAACTCATCAGCCCAACTGTATTATTCAGGTATATTTTGTCATGAGGAAGAAAATATCTCTCAAGATAAGAGGGCCCTGGATGACTGGTTGTTTCAGTTCGGTTAATTCCACCCCCTAATGGAAAGGAGTGGATTCTGGCTTGAGGAACATGTGTGCAAACAAAGGTGGGTGTCTCATTTGAGGTATCTATGAATGGTTTTAGTTACTCTCCAATCTTAAAATGCCAGGCTGTATTAGTGACAGTTCT
CTACCTTTACAAAAGCAGTACTTTATCAATGAGTAAACATATCTCATTGTGTTTCAAAGATACTACTAGTAGATGCTAATTGTAGAAAATCTGAGAATATTGACAAGTAGACTTTAAGAGAAGAGTTTGAAGAAAATAGAAAAGAAAGTGCATTATTGCAAAAAGTAGCCAGTCGTGGTGGTGCGTGTCTGCAGTCCCAGGTACTCGGCTGGCTGAGGCGGGAGGATCACTTGAGCCTGGGAGG
GGTGAGATGTAAAGTAGTGAGAGAGAAGTCCTGAGAAGCCAGATAGGCATACACATCATTTAACACCTATGATGGTATTATTTAAAATCAAATCATTAATAGAATCAGCATGATGCAGTTTGCAGAAGCATAACTAGAGAAGACAAGAAGTCTGCCTTACAGAGCCTAAGAAGAGGCATGGCAAGGAAAAAGCAAGAGAGAGAGAAAGAAGCAGAGCTCTTAGTAGATGTAAAGAAATCCACTTCGTGC
GCTCTCCTGCCTTCTAGCCTGGAGTTGTGAAGCAGCTTGTGTTGGGGATTGAAAGGTGTTTACTTAAAAAAAAATCTTTCTGGAGAAGAAGGATGAATCCTGGTTTTATAATCATTTCTTTGGACTCCTTGACAAAATGAGACAATGTTTCCATCTGTCTGCTACTAGAAAGGCAGGCACATGCAGAAAGGAGGTGCCTGGCACCTTGTAAGCGCTTCTAAGTATTTATTCCCTGATGGAAAAGCATTCCTGCATAAAGCTTGACTTGGAG
TGGGGAGAGTTCCGGGTTACCTCCTTCCCTTGAGCCCCCGTCCCGGTCGCTCCCCTCTCTCACCTCTGAACCATAGGTCTGGGCCACATGGCACAGCATGAGGAAGGAGATGTCAAACAGCAGGGCCCGGACGGAGGCCGGTTTGGCTGTGGAAGGACGGGAAGGCTGAGCTCCCAGACGAGGGCAGGGGGGAGCCCGTGTCTGGGTTGACAGGGATCGGGATTTGCCTCTAGGAAGGTCAGGGACCA
CTGCTTTGGTCGGCCCCAGGGACTCAGTGAGATGGAACAAGCACGTTCAGTACATGGGAACACCACTGCCCAAGTATTCCCCTTCCCGCTGTTGTGTTCAGTTGCGGCCTGGGGCTGAGGGTTCAGGGACTTCCCCTGGCCCTCACCCGTCCCCCCCACCCTCCGCCGTGTGTGGTCTCTCCCCTTTCCACCCGCAGTTTCCTGGAGCATTTGCACAAACACCAGGGCTCCGTCCTGCACCCCGACTACAAGACGGCCTTCCCCTCCTTTGAGGA
CCTGAGAGGTGGCCCTGGAACTGAGCCCCTCATGTGGGTTCCTGAGCATTGGTCAGGAGTCCAGATGAAAACTCCGAAGTCCTGACCACCTTGGGAACCAAGACAGAATGGAAAGGGACAAGAGGCTAAGGGGAATGTCTCTCCCTGAGGGGGAAATTCCTGAGCTTAGTCTTCTCTGAGCAAATAGACAATCCATGAGATCTACTAAACTAAGGATGGAGAAACTGCAGCTGAGGAGAAGAAGGGGGCTGAAGAAGCAGAAAAAAAAGAGGG
TCATGCATTTTATTCTTCTAAACAGTAATAAAACAGCTTTCAGATTTTATGGTTTTGTTAGGATTGAGATGAAATGCTATCAGATTAAGCATTTTCCTTGTGAAAAATGGAAAGTGTTAAGTAAGTAGCACTTTGGACAGGGTTTTAACAACAGCTTTAGGAACAGCCTGCAGCTTTATAATTTCTAGGAAAAGAACAGGATACATACACATAGCAACCAACTTTAATTACAT
GCATTTTAAACATATCTCACCATAAAACAATCTTTGTGTATATCCCACTTTGTTCTTGACCTGGGTATAAATAAGTATGGTACACATAGACTTAAAACTTTACACTCTTAAATATTGTACTTCCTACCTTTTTCAAGATATTTACTGGTAGACCTACCTCAGTAAAGGAGGAAGATGAAGGTTAAACATGGTAGCATGAGTCATAGTCTGTATATGGGATAAAAGAGAAATGTATTTGGCATAGAATATTGGGAACAATCATTTT
AGACGGAGAGACCTTGGCCAGGGTAAGTGATTGTCTGTGGGACAGGGTGAAGGGTGGGGGCAACCCGACGCTGGCCCTGAGGACACTCTCTCCCGGGCAGGAGTACGGTGTTCCCTTCCTGGAGACCAGCGCCAAGACTGGCATGAATGTGGAGTTAGCCTTTCTGGCCATCGCCAAGTGAGAGCTGGGCAGGGAAGGGAAGTGTGCGGGGCAGGGCGGCACACTCCAGGAATCCAGTAGGGCCCGGCCCCTGGCCCAG
CTGCCAAGACCACTGACCATGGAGAGAAGGTCAACAGTCTGAGGCAGTACTAAACCTCCAGCCCAAGAGCTCAAGCAGCTCTAACTGTGAGGCAGACTCTTGGCTTCCATCACATGGTCTGGGCCATCCTCCTAGACCCACCAGCACTTCTTGCTAAGGATGAAGGCTCTTCATTTACTCTAGACAACGCTGTCTGCTGCAACTACTCAACTCTGCCACTGCAGTGCCAAAGCAGCTATAAATGATAAACAGGCATGGCTGTGTTC
GTGAATAATTACAACTGATCTGTTGTATAGGATCACGTTTTGCTTACTGTATCAGATTTTTAAGAAAATCTATACATGTAAATTCTTAAATCTATGGAGAAGGAAAATTCCACGGTAACCTTTGATTTCTTTGTGCTATTCCTGCTTCAAGTGACTATAGTTTTCTGCTTTTAGACAGAAAGAAGTTGCTAATATTCAGAGAAAATAATTCCAATTGACTTGGTTTTCTTAGTGGGAGAAAATGGAATTTTAAAAT
AATTATCCTCTTGTTTGAGTATTTATAAGGCCTAGAAGGGTAGGGGATGGAAATAATATGCTTGATGAAACACGCTGCCGCTCTCTAATGAATATTAATTCAATTGACTAAATTTACATCTTCAGCTGTCCCCCAGGGCTTGAGAAACCATGTTGGTCAGCAGGTGTTAATTTAGCTTCGTAGTTCTCTTTTCCAACTTTGAAGAGGCTATTCAGTTTTCAGATCTATCAGCGCTTGTCTCTGAGGCTTCATGCACACAATAGAGA
TTGTAGAGAAAAGATTATTATAATATTGGAATAAAGGGTAATGCTATAAACTGATGATTAATAATGTTCATATATCATCATATCTATCTATAATCTATTTCTAGTATAACTATTCTTATTTTATATATTTTCTTTATTATATTGGAACAGCTTGTGTCCTCGGTCTCTTGCCTTGGCACCTGGGTGGCTTGCTGCCCACAATGGACTATTTTTCCACTTCTTTGTGTCATCTTTAA
CAACCTGCAGGCCCATGAACCCATCTGAAATGGGCTCAAATGGAGAATGAGAAAGGACCTTGGAACATTCCCAGAGACTAATTTGGGAGCTCAGTACATCAGCTAAAGGTATTTTCTAGATGATTCTTCAGAGCCAAGGAGAGGGAGAGCTCCTGGCCTAGGATGGAAGCCAATATTTTACTCTTCTCACACTCTGTGCACCAAGAGATGGTGTGAATGTGAGAGAATCACTCTGCAATTTTACTAGCTCTATGTTCTTAATCGAAGTGCATTGCCTCTCTTAGCCCCAATTTCCTTATCTGGATAGTATGGGAAATGA
GTTATACAGCAACCTGAATATGAAAGAAATGTTCTTCTAAAGGTTTATAAGAATATTAACAATGACTAAAATCAGTCACACATATCCACAAAAATTTCTTTATACTGGTATGTCATAATGCTCAAGTCCATTTTTAGATTTGATTTATAAACACAGAAGTATATATTACATCTATTTCATTGATTTATTCCTTTTGAAAACTCCATGTTAAGATTGTAGGTGGTTTCATATGGAAGCC
CTCTTCCTTCAAGACTAAGCTTCCTTCAAAAACTCGAGAGGTGGAAGATGGCGTGGGAGTAAGGGGTTGCAACCGAGAACCACCACGTGGCCACCTGGCTCCGAGGCTGGGCTTGGGTAGGAGAGTCGCTGCCTTGGATCTAGCTCTGCCACTTAGTTTCTGCCCCTTTACTGTAACATGAAGTGGCTGCTACAGCAGCACTGTCTCGCAGAAATACGGTGTGAGCTGCACATGCGATCCAAACTAAATTCTTTAATCACGCCATTAAAAACGGGAGAAGGAAGCAGGTG
AAGGATTCCCATGGCTGATCTCATTCATTCCCACTGAAGACAATCCTGTTCCCACCTTCTCTCCCTCTGGCCACGATGTTCCCCAGCCACTCCCCTCTTTTGTGACACAGCCTAGCACTGGGGAGCCAGGGAGTGGTGAGGGCTTTGGAACGGACTAAAAAGGTGCAATTTCACTTCCCAGACACAGAGCTGGGGCCTCAGTTTCTTTAGCTGTAAAATGGGCTAACATTATCAACCTCACAGGTGAGATAAC
CAGGAGAATTGCTTGAATCCAGGAGGTGGAAGTTGCAATGAGCTGAGATCATGCCACTGCACCCCAGCCTGGCGACAGAGTGAGACTCCGTCTCAAAAAAACAAAAAGCAAACAAACAAAAAAACAGTATATTCCCAGCAACATCTAGACTAGTGTTTGACCAAATGACTGGGCACCCTAGCCTGGCCATGTTGACGCATAAAATTAGCCATCACGGATTTCATTTTTCTTCTTGGAAGAGAAAGGGG
AATAAAAGGGAATATGCCCAAAATGAGAAATTAAGGAAAAATAAAAGTCTTCTGGAGGCTGGGTGTAATGGCTCACACCTGTAATCCCAGCACTTTGGGAGGCCGAGGCAAGGGGACCACTTGAGGCCAGGAGCTGGAGACCGGACTGGTCAACAGGGCGAAACCCCTTCTCTACTAAAAATACAAAAATTAGCCAGGTAGGTGACACACGCCTGTAGTCCCAGCTACTCAGGAGGCTAAGGCACAAGAATCGCCTGAACCTGGGAGGCGAAGGATGCAGTGAGCCAAGATC
CCCCCTTCCAGCTGGCCTCCCTTCTCCCGACTCATGCCTGAGTGAGCCCTGCCGTGACCCCCACCTGCACCCGACGGCCGCCTGCCCCCCAGCCCCTGAGACTCGGGACACCCCCTCCCTGGAGGCCCCTCCCCGCCCCACCCTCCCACTGACCCTACTGTGTCCACCCGGGAGCTCCAACCCAGGGACCTGGACTGGCAGCCACAAGGGGGCAGGAAGGGGCGGGAAGGGAAATTCAAAGTCTGCAAGGGGTGGTAAGGAAAGTCCCTAAACTGCGT
TTCAATAGCTCTGAGCTGTCCTTTATTTTGGATGAGCCCCGTCTTCCAGCTTTTAGGGTTGGGAGGGCAGAGGAGAAACGGCAGGTGGCACTGCGGATATTTTTACACAGGATAATGTGACCTGCCCAGCCTGCACCTGCGCTCAGCATCATCAGAGTTCCGTTTCTTATACTTAATTAGGCTACACAACCAATTTTACGATTTTACCATTTTGAAATCACGTGGGAGTTACCAAAATGGTTAATTTAAAACGGTTTTACCCAGACTTTGGGGGGCAGTCTTGATTCTTAAATGGCTTTGATGGCTTTGATAAACACCCTGGGCCCTTCCTCCAAAAAATACACACT
CATGGAATTCTAGGGTCTTAAGAGTGTTCAGGGGAACAGGCTTCGCCTAGCTAAGTGCTCATGGGCCTCCTTTTCACTTGCGGTTCTGCATTTCCTTTTACTTATTTTTTTCCCAACTCTATCGAGGTGTGATTGACAAATGAAATTGTAACAAAGGTGTACAAAGTGCTGAATTGATACATGTATGTATTGTGACATGATTACCACACAAGTTAGTGAACACATCTGTCACCTCACCTTGTTGCTTGTGTGTGTAGT
CAACTGAGTAGAGACTGCTCTAGGTTGTGAGTGCAAATCGAGGCTTCACTGCTGGGATGACGCCCCCTCAGGCCTCAGTTTCCTAATAAATAGAACAGGCCAGGCACGGTGGCTCATGCCTGGAATCCCAACACTTTGGGAGGCCGAGGCGGCAGATCACGAGGTCAGGAGATCGAGACCATCCTGGCTAACACAGTGAAACCCCATCTGTACTAAAAATACAAAAAATTAGCTGGGCGTGGTGGCGGGCACCTGTAGTCCCAGCTACTC
TCTGAGACTCTCTGGGAGTTTGCATTTCGGGAGGCTTCTCCCGTACAGTGTTTCTGATGCAGCGGGGAAAGCCCTATTGAGGCACCCTGTGTTTTATTACTGGCCTGGCCTTCCAGAGATTTGGGCACCCAGAGCCAGAGTCTCAGGTAGCAGCTGCCCTGATGAGGTCTTGTTGAATCTTTCCAGGATCGGCGGCCCCTTCATTTTCCATTGGTGCGGGATCCAAGACCCTAGGGGCTCGACAGCGACTGCAGGCCCGAAGGCAGCACACC
GTATATCCATACAATGGAATACTACTTAGTAATAAAAAAGAATCAATTACTGTTCTATGCCACCACATGAATGAACCTGAGTCATTCTTCTGAGTGCAGGAAGCCAGATGGAAAAGACAGCATGCTATATGATTCCATTCTCATCAATGTTTAGAAAAATGTGGCAGTGGTTTCATAAATGATTCCATCTGTCAAAAATCTGTATCGCATTATGCAGTTTAAATGGAGTTGACTATGCATAAGTTATACCGCAATAAAAT
ATCTTTATCAATTACATGTGTCCGGCCTTATTAGCTCTTAAAGGAATCTTGTTTTCTCTCTCGCTGTTTTTTTTTTCCTTTGAGACAGGGTCTCACTTTGTTGCCCAGGCTGGAGTGCAGTGGTGCGATCATAGCTCACTGCAACCTCTAACTCCCGAGCTAGATTCTCCCACCCCAGCCTCCCGAGTAGCTGGACTACAGGAGCACCACCACACCAGGCTAATTTATTTATTATTTTTTTAAGATATGAGAACTTGGCCAGGCGCGGTGGCTGACGCCTGTAATCCCAGCACTTTGGGAGGC
CTTGCTTATTGAAGCAAATACTAACCTCTGCAAAATGTCAAGGTAAGATATTATCTTCAGTGATTATTTAATTTTCTCCCTTAGTCTCTTCTACCTGTCTGCTACCAAGGGGAAAACATCAGCAGCACCAGGAGTTGAGGCAGAATGCTGCAGGAGGGAAAGAAGGAACTAGAACTTGATTATGGAAAAATCAGAATTAGACTCGAGAGAGCACAGTCAAGCTGGTCCGTCTCTTAATTATAAGGGGAGGCCTTTA
CAAGTAGAGAATTTTTGTCAAAAGTGAGGCTGGAATCCCAATGCAAAGGTCTGATTCCAAAATAGGGTCGCCAAATTTAGCAAAACTATTGCGCTGGACATAAGCTAAAAAAAAGTATACCTTTCCACAAAAGATGGTGGCCTAGGGAAAAAAATACTATTTGTTTATCTGAAATTCAAATTTAAGTACATGTCTCTTTTCAATACTCCTTCTCTGACCTTGCGTGGTGCTTGCCTTTGGGATTAGGGCGAGGGGTGTGGGGGTGCCGG
CTGGTTCCTCTGGAAAATAAAAAGCCTCTTGGCAGTTGATATTTAGAAAGTTGTAGGTTTTGTTAAATCTAGCCTGTCCTATAATTGTTTTAAAAGGCACAGCTGGGCGGTTACAGCATGGGGACTTTTGGTGTCTGGCAAAAGAAGGGCTGGAAGCTTTTGGAAAAGACACTACTGGAAGCTGTTGGGAGCACTGATTAGAATATCCTAGGCATACAGGAGCTCCTGCTTGCTGCTCTTGACTTGT
TTTTCTTTTTTGAAACGGAGTCTCGCTCTGTTGCCCAGGCTGGAGTGCAATGGTGCGATCTTGGCTCACTGCAACCTCTGCCTCCTGGCTTCAAGCGATTCTCCTGCCTCAGCCTCTGGAGTAGCTGGGATTACAGGCACAGGCCACCACGTGCAGCTAATTTTTGTATTTTTAGTAGAGATGGGGTTTCACCATGTGACCGGGCTGGTCTCGAATTCCTGACCTCAGGTGATCCACCCACCTCGGCCTCCTAAAGTGCTG
ATTGTTCACTAAACAGAGCCTCTGAGAGATTGAGAGAGGCCAGACACTTAGTTCACAAGGCTATTATATTAAAAAATAAGAGATAAAGCCAACAAATATTTATTGAGTACATACTATACAGTAACACTGCTGTTGGCCCTGGAGATAAAACAGTCACAGGTCAGCCCTTGCTCCCATAGGGCTTACACTCCAGTGGGGACACCCACAAAGCATGAAAATAAAAGCAGTAAAAATAAAACAGGGCATTATGTTACAGAGGGGTGGGGGAAAAGGCTCTACTATGTTG
TAGGTCCCTATCACAGTTAAAGTATAAGTGAGTTTTAAAGTTCAGATAGAAGAGCTTTGCAAACATTAGTGGGTGTGATCATAAGCAAGGCTAATTAAGAATAACTGTGATAAGACAACCCCCGCCCACGTGACCTCCTTGTTTTGTAATTTAGCCATTCTATATGTCAACTCCTATATCTATCCAGATAAATCTGATAAGCTTCTTCAAAGTGTATTAATGAGCGCCAAAGCGCTGCGT
GAACTCTGTAAAGACTTTAAGATGAAAGGCCTTATCACTGCAGAACTGTTACGACATGCTGAGAATGCAGTCATCATGCCAGTTGCAGACGCTCTGCAGATGGAAATGCAGAATTACTCCAGGGGACAGAGGCAGGTAGGATGCATTATTTAAGAGATGCACTATTTAGCCAAATATGAAACATTCGGTTTAAAGTGTTCTGGGGAAAGGTGGGGATGCGTGGGAGGGATAGATTAGGAGAGTTTCCTACCTC
ATAGCTTGTATTTGCATTTCTTTACTACGAGCCTCTTTCCCTATATTTCAGAGCCATTTGTAATCTTGTTCTACACACTCTGTCCATGGATTTTACCTACTTCTCTGTAGAGTTTCCAGGGTTTTCCCATTGGCTTGAGTGAGCCACGCACACAGGGAGCCAGAGGCAAAGGGGACGTGAGACCTGCCCACGGGAGGATCAAGGAGGCCCCACAGACGGCCTTGGGAAGCCCACCCAGCTGGGAGACA
AACAATACCACCTACTTCCCTTTGCTACAGAACACTGTGCTGGAAAAGCCTACACGCAAATACCTCTCACTCAGGACCAGGGGGCCCTAGCAAAGGCCCCTTAGTGGCATACCAGATACTCCCACAGCTTTCACATTCAAGAGTTCTACGGGAGGCCCACAAACAGAACAGGAGCAGAAGGAATCAGTAACTGTAGAAGGAACGTCAAAAAACAAGCCAACCCTACGTAACCAAAGAACCCTAGGACAAATGGA
CCTTCTCTTCCTTGGAGAGTTTTCAGAAAGGAAATCATTATGAAGGGAGTAGGTGACTTCAATTCCTTTCTTCCCTATCATCTTCATTTCCACATCAGTCTCCAGATGAGCATTTTACCCCGCTGGAGTACATGCAGAAAAGTTGAAAGAGATGTAGCATGGTATAAATTTGAAAAGTTACAGTAGTGAAGTTGAAGGAAAAATAAAAGAAAAATAATTTAAAAAGAAAAAAGTATCTCTACTGCCTCCCCTCCTCAGGACCCTGAGTTTGCCTATTCCTTATGTCCCACC
CCAAGCCCGCTGCAGCTGCCACATCCCTGGACACACTCGTTTCCTCACAAAGCCAAGCCCGCTGCAGCTGCCACATCCCTGGACACACTCGTTTCCTCACAAAGCCAAGCCCGCTGCAGCTGCCACATCCCTGGACACACTCGGTTCCTCAAAAAGCCAAGCCGGCTGCAGCTGCCACATCCCTGGGTTTATGATGCAGCAGGTGCTTTTTTCAAGACAGGAATCAAAGTGTTAGGAACATGGCAGAAAGGTGACACCTGGAGACCAAATGCAGGGTAAGGAGT
GATACCTCTCTTTACCTTGAATCTGTGCCCCATCTTGACCTGCTACTTGGCTCTGGCCTGGTTCACTTGGCCCTTCTAACTTCATGTCATTTGTTTAGCACTTTTACATCTCTCTCTCTTTTTCCTCCTCCCAGACTGATTCTGCCTTTTGTCTATAGTATAGTCTCCTTTCCTCTGTTCCTCCTCACTGTGGCTCTCCACTTGTCCCCAGACAAGCAGGGCTTGAGGATCTAGAATTTTTGTTACCACATCTCCTTCCCTAAGAACATAGTCAGTTA
TCTTTTCTTTTCCTTTTTTTGAAACAAAGTCTCACTCTTTCGCAAAGGCCAAAGCACAGTGGTGTGATCACTGCTCACTGCAACCTTGAGCTCCTGGGCTCAAGAATTCCTCCAGCCTCAGCCTCCCAAGTAACTGAGACCACAGATGCCGGCCACCACGCCCGGCTAATTTTTAATTTTTTCGTAGAGACGGGGTTTCGCTGTATTGTCCAGGCTGGTCTTGAATTCCTAGGCTCAAACGATCCAA
TGGTTACAGGTTAACAAATTCGATTGTGCACTCCCCCACCCCCACAGGACCTGACTGTGCCAGGACAACGAGACAGATGTACCTTTAAAGTGCCTCCTTCTAAACATCACTGTGGTTTTCATCCCAAACCTCAGTTCTATTTGAGGATAATAGAGAATTAGAAAAAAGCAAAGGCACTATTCTCCCAATTTTTGTGGTGAGGCATTTCTTTGACAATGAACCACTTCTAGTAGGGAAAGGCATTATATAAATTTTCATTACCTAAGAGCTGTCT
TCTGACATGTGAAAGGCAGTCAGATATATCCAAGGGCAATAGTTATGTTCCAAAATGAGCTATAGAAAATTTTATCCATTATTATTCTTCAACTTGTTTTCTCTAATGCCTTGAATCCCCCCAGAAGACTGCTTCTCATTGAACATTTGATTTCAACCTTCAGTTTATATCATATATTATTTTAAACCCTATTTAAGTATGTGGAGTAGCATCTCAATGACAGCTCTATGGCTCTGTTTAATAGGC
GTGGTGCGCGCCTGTAATCCCAGCTACTCCGGAGGCTGAGGCACGAGAATCACTTGAACACGGGAGGCGGAGGTTGCAGTGAGCCGAAATTGTGCCACTGCACTCCAGCCTGGGTGACAGAGTGAGACTCCATTTCAAAAAAAAAAGGAAAAAATGTTCTAGCATGCAGTCTAGTACTGTGATAGAAGCAGGTTTGGGCTAGGTAACCTAAACCAGTGATTCTCAAGTGCAGTCCCAGGAACAGCAGCAGCACCTGGAAACTTGTTAGAAATGCCAGTTCTC
GTGAACAAATGTCCTTCAGCTTGATATTTTCCTTGTAGCTTTTTTTTTTTCTTTTTTTTTTTTTTGAGATGGAGTTTCACTCTTGTTGCCCAGGCTGGAGTGCAATGGCGTGATCTCGGCTCAACGCAACCTCCGCCTCCTGGGTTCAAGCGATTCTCCTGCCTCAGCCTCCCGAGTAGCTGGGATTACAGGGATGCGCCACCATGCCTGGCTGATTTTGTATTTTTAGTAGAGACAAGGTTTCTCCGTGTTGGTCAGGCTGGTCTCGAACTCCTGACCCCAGGTGATCCACCTCCCAAAGTGCTGGGATTA
GAGACAGAATCTCACTCTGTAGCTCAAGCTGGAGTCCCGTGGTGCGATCTTGGCTCACTGCAACCTTTGCCTCTGGGGCTCAAGTGATTCTCCTGCTTCAAGCCTCCCAAATAGCTGGGAGTAGAGGTGTGCGCCACCACACTTGGTTAATTTTTTTGTATTTTTAGTAGAGACGGGGTTTCACCATGTTGCCCTTGGTGGTCTCAAACTCCTGAGCTCAGGCGATCCACCTGCCTCGGCCTCCCAGA
ATTTGATTCCAGAATTAACATGTATTTGAAGTGTAGGTGTAGTGGGACGTAAGGAACCCAGCAGAGGACTTGAACAATGAGATGAGACAAGCAGATTTCATTTCTTAAGCCATGTGATTCTAGGCCATTTGTGTGAGCAAGTGCTTTTTTTTCCCCCCAAGAAAGGTAACGAGAAGAGTGTGATGACATATAACATGTTGAGACTAATCCTAAATTTGTTTTACCTTTGTCTCTGTAGTCCAACCTCACAATAGAAAAAATATCTGCA
GCCCACACTGCAGGAGCTGTGCACTGAAGGAGCCACCCGCACTGCGGGAGCTGGGCACTGGAGGAGCCACCCGCACTGCAGGAGCTGGGCACTGGAGGAGCCATCTGAACTGCAGGAGCTGGGCACTGAGGAAGGACTGGCATTGCAGGAGCTGGGAGCTGGTGGGGCTGCCTGTACTACAGGAGCTGGGCCTGGGAATGCTGTCTGCACAGGACCAAGGGAATGCTAGAGAGGCCACATGTGCCAGAAGGCTGGG
TTCTTTATCATTAGCTGAAGTCTGAATATTAGTTACTTCTATCTGTTATTCTTAGTTATACTGTCTGTAGTCACATGTTTTCATAATAACAATAACAACAACAGATACTGTCTGTGTGCCAGGCGCTGTCCACTATGTCATTTAATCCATTCAACAGCTGTGAGATTGGTGCCTGTGTCATTCCCATTATACAGATGGGAACGTGAGGCCCAGAGAAAGCGTGTCGTCTAAGGCCACCCAGCCATGAAGTCAGGAAGCCACTGAACTTGGAATTGGAATCCAGGGCCCAGGCCTTGCCAGCTGTGCTGTGGA
CATTGACTTTTCATCATATTTTGGTAAATTTTTGAAGACTGAAATATTATTAGTAAAAATATGAATACTTATGCTCAATTCTGAAGGCATTGCCTTGAACAAAAGACATCACATGGGGGTAAAGTTTTTAATTATGCTCTTCCAGTTGTAAATACAAGATTTTACCAAATGAAAGTACATTCTGGAGTAACATTCAAAGTACTGAAAAGAGATGGGATGAAATTAGATTGAAGACTGTACAAA
AACACATCTGTTCGAGTTTATTCATGAGGCACGTTCCTGTTGGGGTTAGAGATGAGTTTGAAAGCTCCCCGTCACAGGTCAAATCCTTAGACAAGACTGCCTTCATAGTCTCTCCAGACCCAAAGTGGCTCTCCTAACCCACCAAAAATATCTCCCAATTACTCATTGAGAGGCATCCAGATGCCCTCTCCTCCACCAAAAATGGCGACTGCCAGTCCCAAGGGGGAATGTGTGATATGGTTCTATTCCTTTTCTGCCCCAC
GAGATAGCACCACTGCTCTCCAACCTGGGCAACAGAGCAAGACTCTGTCTCAAAAACAAAACAAAAACAAAAACAAAACCATAAAGGTAGGTAAGGTCATCCTCTGATAGTGGAACTTACTACATAGATACATGCCAGGAGGCAGTAATAGTAATAAAATATCATATAAGACGATGATGATGGTGAAACTGGTATGACCTACTTCACCAACTTAGATTACAAAATGGTCAAATTTCTTTTATTGCTTAATTTATTTTTCCCT
GATAGGTAGAAAATTTTCAAAAGGACCAATACTAAATTCAAGTAGTAAAATTTAGGAAGTGAAAGCCCCCATATTGAGAGATTGCCAGCAGCAGAGAGGAGCACCCACGCTTCCTCACTCGGCACCTTGTGACTCCTGGATTGCATTAGGGCTGAGTGAGGGCTTGTTCTCTGTGGACCCTGGAGTAGGCCCTGTGACTGGTGGAAAGGATCCCGGGAAAAAACTCAGGAATAAGAAAGGAGAAGGTGAGACTTCAGACTGAAATTATTAGAAATGCTTGGAAGTAAAGGAGGAAAATGAAACTGAGGAACCAGAAAAA
ATCAGCTTCCTTTCATGGGGAGACCTCGCCGTTGCGCAAGGCTGGGAAAAGTTCTGAGGCAACTGAGCATCTCTGGGCAGGGCACACCCTGGTGTGACTCAAAGACCTCTGGACCAGACCCAGCCTCCAACAGCCCATTTCAGGTGCTGGCAGAGAATCCTCAGCTATCCGGTCATGAAACTTTCCTTCCTTTTCTATCTGTGGTCTCTTACTCTGTGTGTATGTGTCAACTGTGTGGGAATTTAGTAACCGGGAGTTTAACTCAAGAATGCCATTGCA
CCTACTGTATGCCAGAAAGTGTTATAAGCGCTAGGGACACAGCCCTGAACAAAACATACAAATTTCGGCCGGGCGCGGTGGCTCACGCCTGTAATCCCAGCACTTTGGGAGGCCAAGGCAGGAGGATCACTTGAGGCCAGGAGTTCAAGACCAGTCTGGGTAGCATAGTGAGACCCCCTTCTCTACAAAAGAAAGCAAAACATAGAAACCTCCTGCCCGCATGGAGCTCAAGGGTTCCTGGGGCAATAAATATGCAAAAATTAACAAACAAGATATCCAG
GACCCATATGAGGTCGTTCTCACGCAGCAGAAATTAGGCCCAGATCGCTAAAGCATTTTTTTTTAAGGGGCCAGGAATTGTAACTTGAAATTTCCTGCCCTTTCAACATTCTGATATGGATAACACTCTGTTTCTTAAGTTGGGTCGTGGGTTCACAAATATTCATGCTACTATTATGCTTTAAATTGTATATATGAGGCCGGGTGCAGTGGCTCACGCCTGTAATCCCAGCACTTTGGGAGGCTGAGGCGGGTGGATCGCTTGAGGTTAGGAGTTT
CTAGGATGTAAGAAATACTAAAGGTCTTTGTTTTCTATAAATCCGCTTGTGTACTACTTCAGGAGCCAAAGAAAATGAAACTTCCGTCCTTCTTGGGGCAATTCTCTCTTCCATTTAACCCCAGGGAAATGAAAGGTGTCAATGTTCAGGGTTTTACCAATGAACTAGGAGCCCCTGCTGGCACTGGTTACCTGTTCTCAATGAGGACCACTGAGATGCTGAGACAGGAGATAGAAAGAAATTATTTAGGCAGATAGT
GAAATTACGTTGCCCCGGTGTGAGTGGTCTCCATGGCAACTTGGAGCCAGCCAGGATGGGGTGGGGAGCGGTGGCACTCGTGGGAGGGAGAGGACCCCCGCCCACATCCTCCTTCCCCAGGACCTGAGCTCCCAGCATCTGCAGACGACCCCCGCAGCCTTTCCCTCGGACCCCCCTCGAAGCCCCCTGGACTGATTCCCACCCACGACTCACAGGCATTCCTCCCACAGCCCTTTCATTTCCTCCCCACCCCACTCCCCAAATACAGAGGTCTGCTTTGAAGCGGAGACCATTTCCAGGCCTTATTGAGACCAGACCCCAAGTCCCCCACCCCCA
TGGCATAGCTTAGACTCAATTATAGCTAGAATTATTTTATTTCTGGGTAGGTAACTGAGAGAAGCAGGAATTGTGCATGTATCTCCATATGGTTTTATTTTTAAAGAATGAAATAGCAACAAATATAAACAACTGCTGTAACAGCAAAGAGCATAATTTCTTCTAAAATGAGGATTATATTTAGAACACTCCAAATGGGGACACACTGTCTGACAAGAAGTCAGAATATCGGAAAATGGAAGTGTCTTACTTAATTAAATAACCCTGAAGTAATTTAATATCATGAGTAGGTGAGACTTTTAAAAAGGGTTAAACAAAGGCATATCCCTAAGTAGAAATA
TTTTTAAAGAGTCAACTAAAGGAATAATCTCTTTCACCCACTGTAATGCTCACATCCAGCTGCACAGGGCCATATGAAGCTCAGCCCAGACTGAGACAACTGATCACCACCCCTCTTCTTGATGAACGACTTTACTAATATAGAGTGTCTCAATGGTTTTCCAAAGTCTACAACGTTGTCTTCTGTGACTAATTTCTCAGGGAAGTAAATTACTCTTCTATTTCTACATAATTCTCATTTCTCATGTATTTAAAATTAAAACCAT
ACATTAATTTTTTTTAAAGTGTTAAGTGTGGTGAAAGGCAGATTTCAGTGAGGATGTCGACCTCTAGAAGCAGACTTTCCAGAGTCTTGGAAGTAATATTTCTGGGTTACTTTAGGCTACTCAGACCATGTTTAGAGTATTCTGTCTTATTTTGGACACAACGGCCTTGGACCATGGCTGGAGGACATGTCAGTCTTGGCTATGCCTTCTAGTGTAACATAGAACAAGTATACTCTGCCATGACATGAGATTCCTTCGAAGAGTTTCACCTGACAAA
ACCTCAGCCCACAAGCAGTCCCACAGTGGCACTGGCACCAGCCCCAAGAGGAGCCCAGGAGCCAAGATGTAGGAGGGAACCTTCTCCAACTGACAGAGCTGTGGTCCCAAGAGGGCAGAAACAATCCATGTTGCTTCTCTTCCAATTCAGTCCTCCCACTTCTTGGCTTCAGATGTAGAAATGCATGGTAGAGCCAGATACCGAAAGCCTGTTTTCTGCTTGGAAGACTAAAAAGAGAAGCCTCAGCAAATGAAAGCAACAGGGTAATTGCTGAGAGAGAGTTAA
GCGTCTAAAGGCTCCCCCAGGAACCCCCACATGCAGCCAGGTTGAAGAACCAGCAAGGCGAAGGGCGGGGAAAAGCGAACCGGGGTGCATTCTCACAATACCCCCAGAAAGTGGATATTACCAGCCTCATCTTACAAACAGGGAAACCGAGGCTCCAAGAAAAGAAAGAATTTCCCAGGTTCACACTAACCAGTGATGCCAGGACTCAACCGGCACTCAACTCCCTAACTCCTAAACTTGAGCTCCCTACGAGATGGGGCTGCGGGACAGAGAGCTGACCGGCCAGCTTCTGGTTGTGG
GTGGATCATGCAGGCGAATATGGAGCAAACCGCATCTATGCCGGGCAGATGGCTGTCCTGGGTCGGACCAGCGTCGGGCCAGTCATTCAGGTGGGTGCTTCTTCATCTCCCTCACCCTGGTCTACTGAATGGGCAGATCCAAAGGACTTCAAGTAATGAATCATGGGAGGTCAAGCGTTCCCTAGGGAGATGCCATTGTCTCCAGGAGAGCGAAGGTTGGTTCTTGGTGGAGATGGGGAGCAAAAAGCATATTGTTCTTTTTATGGATAAAGCACAGAGAG
CGAATCCCATTTTGAGAAATACATCTCACATAAGTAAATATATGTTTATTATTATTAGTTATAAAATATATATTAGCTACAAAGATTTTCCCAGGGACTCTATTACCAGTGAAAGATGGAAGGCACCCCAGATTCTAAGAGCAGGGAAATTATCAATAGGAAAGAATCTGCTCCTGGCTCTTTTTCTTTTGTTTATTTATTTTTTTTGAGACAGGGCCTTGCTGTGTCGCCTAGGCCGGAGTGCAGTCCGCGATCTCG
TATAATTTGCTTGTCCTGTTGTACGTGGTGCCAAAATTTGTTCAGCAGTGACACACAACTATGCATTTCCCCATTCCCAGAGACAATAGGCTTGGAAAAATACACAATCACAGATTTAAGGTCACACGGAGAACACTATTATTCACTTTAACAGCACGGTATGCAAGGTGGCAGTCATAAAACAGGCCCATCCTGATGGGAGATGCTCTTTTCCGACAGACTGGTTTTGTTGCTATCTCTTTTAGGAAAAACATTTATTTTGTGG
TGAGGCTGAGACAGGACCCCTCGTGTCACATCAGCTGGGGTGCCCTCTGTCCCACCGTGATGTTGACGCCAAGGTGTCCACACCTCAGTGAAAGAATACTACCCTTCTACCAGGACCAAGGGTCTGGGTAAATTCCACTTCAGAATGCAGCCTTCTTTCCTGACAGGCACAGTTATTTTTGTCTTTTCATAACCCAGTTTCAGTAGGTCACACTCATCCTGGGCAATGCATTAAGCAGAGAGTTCTTTCTT
AGTACTGGTAGTAAATGGCCATTGATGAGTTACCAAAAAAGATGGGTCCTTAAAAATATGCTAAGTATAAGAGTAACAGAATCCCCAAAATGAAAAGTAATAAAATCTAACATTGCAAATATAAAAATGTAAAATAAAACTCTTTGGTATTGGCACAGAGATGGATAGATCATTGGAACAGAATAGAATTCAGAAACAGACTGTGAGGGTGGCATTTCAAATAATTGAGATGATGAGATATTAAATAACTA
TAGAATAATCCATAGCATAGTGGGCGAAATGATGATACATACCTCCAGAGCAACAGCTTTATCATGTATTCGCTGGCGAAGTTTCTCAAGCAACATTTCATTTGCTTCAAGGGTTTTGTCTGAGTTATCTCGATACTGTAGGAGCTCCCGAAATTCCTGAGACCAAAAATAGTTTCTTTTATTCTTTTATCCAATATTAACTAAATTACCAAGTAATTTGCTAGTTATTCAGGATAAAAAAAAAACAAGATGTGATCACTCTCCT
CCTTTAAAAATCTGATGTCCAGGCCGTACCCCATCACAATTAAATCAGAATCTCTGGATGTAGGGCCCAGACATCAGCGTTTTTAAAAATCCCCAGGTGATTCCAAAGGGCAGCCAAGCTTGAGAACTGGTGACCTTTGCAACCAAAACAATGGATTAAAAGGTAGAAACACTTTATGCAGTGATTATAAATCACATGTATCATAAAAAACATTTCCTGTATAAAGCATATATAGAGGTTGCTTTTTTCCTTCTTCTTCATACTTGG
GCACACAAGGAAACTGGAGCTCAGAGATGCTAAATGATTCATCCGAGGTCACACAGCAAAAAAAGTGCCAAGTCCAATCGTTTTCTGCCAACTCCTCAAAGCAGAAAACTGTCTGCTTTCCTACATCCCCCACCACGACCTGAGGCTAGGTCCACCCGTGTGAGCTGATACAGCAACAGACTCTTTGTCCCCAGAGGTTGTTCAGAACAGAGCCTTGGTGACAAGGACCAGCTGCAGGGTGGATGAGCAGGGCTTCCCATTGGTGAAGGCTGCCCTGGCA
ACGCTGTCCACCATACCACCACCACCGCCACTCCCAGAAAGGCAAAGTTACAGGAATGTGGTCCAGGAGACGAGCATCCTGCTAAAGTCAGGAGCTACCAGCTCACTCTGGGGACTTGAGCCATTGCCACCCAACCCCACCTTGGCTTCTCCGGGCATAAAAGGAGGGGCAGAATGTAGGGTCTCCATGGGATTTCTGGGTGCTGGCTGAGCTCACACAAAATGTCAGCCTCTGCACCTGTGCCCATGCCAAGTCAGGGGAA
ATAAAATGCAAGAATGAATGTTCAATATTTGGCACAATAGCTATTGTTATACACTAGTCCCTAAAACACCAGCTTTGACTTCATTTACTTATCCTGATATATGGTATTGGTTAGCTACAGTGTATTTAAATTCCTACTTCTTTCATGTTCTAATGGTGCACTAATGAGTCTGGCTTGGACCAGTATAGTTGGGGATGTGATAAGCTAATGCGTGTCCAAGGAGGACACAGCAGCTTGGTGGATGTTTATGTGACCTTCATCTGGCAAACCTGACAGTAT
CAATAAATAGTATTCATGGGCTGGGCGCGGTTGCTCATGCCTGTAATTTCAGCACTTTGGGGGGCTGAGGCGGGTGGACTACCTGAGGTCAGGACTTTGAGACCAGGCTGGCCAACATGGTGAAACCCCCTCTCTATTAAAAATACAAAAATTAGCTGGGCGTGGTGGTGCGTGCTTGTAATCTTAGCTACTTGGGAGGCTGAGGCAGAAGAATCTCTTGAGTCCAGGAGGCAGAGGTTGCAGTGAGCCAAGATCGCACCACTGCCCTCCAGCCTGT
TCCTTCTTCACCTCTTCCAATCTGTCCCAAACACCAGCTTCCCCAGGGATTCACGTCCCAAATCCTTAACCACCACATGGGACAAGCATCAACCCCGACACGAATCAAGCAGAATCCGTACCAACCAGGACCCCAGAGGTCCCTTCAGGACCTCAGGGAGTAGGGCTGGGTCGGGGGTGTCTTGAGGAAAGCCAGGGTGACCCGAGGCCCTGGGGGAATCTCAGTCTTGTAAAAAAGCGGCTTGGCCACAGCTGTGGTTA
GGGCATGGCTCCTAACGGTGTTTCTTCCTGCTTTGTCTCAGATCTTGATGCCCGGCCTTGGGACTTCCAGGCAGAGGAGTGTGCCCTTCGTGCCAACATTGAACGCTTCAACGCCCGGCGCTATGACCGGGCCCACAGCAACCCTGACTTCCTGCCAGTGGACAACTGCCTGCAGAGTGTCCTGGGCCAACGGGTGGACCTCCCTGAGGACTTTCAGATGAACTATGACCTCTGGTTAGAAAGGGAGGTCTTCT
CCTTCTGTTGACACAACGATCTGGAGGACACAGTCCAAAGGCAAGGTACAGCAATCATCACAGTAATGGCAGCCACTAACCCTTCAGCCCAGTTCCCAAAGTACTTCCTGTCAGTTCTCTCATTTCCCCCCACTAGAATACTATGAGGCATCTTCAAAATGGAAGCATTGGTCTGGACTATAAACTCCATATACCTTTCAACCTTTAAGGCCTTCTTCATTCTTTACATTATGGTGAAAATCATGCACTCTCTACCTATGACTGCAGAAGATGCCACCTTAGAGAGCAAAGACATGGAAGATGAAG
ATGCATTCTCTCCTGACGGCTGAGAGATCACCCCTTCCACCACTGCGTTCAGCCAGCGCCCCCACTGACACCCTCCCGGGAGTAACAATAGGCCTTTTCTTCTCCGAGCACTGAATGTTTCCATTGGCGCACTTCACCTCCCTCCTGGCGGGAAAGGCCACAGCTGATGGCTCCGCGGCATCCTCAGGGAGCTGTGATGCCTTCCCCCCATTGTCATCAAGATGATCAAAGCTCTGCCATCTTTAAATCGACTCCAGGAGGTTCATATTT
AAATCTGAAATGCTACAAAATCCAAAACTTTTTGAGCACTGACATGATGTCACCAGTGGAAAATATTACACCTGACCTCATGCAATGGGTTGCAGTCAAAACATAGCCAAAACTTTGTTTCATGCACAAAATTATTTAAAATATTATATAAAATTACCTTCAGGCTATGTGGACAAGGTGTATATGAAACATAAATGAATTTCATGTTTAGACTTGGGTCTCATCCCCAAGATAACTCACTGTGTATACACAAATAATCCAAAATCTTAAAAAATCCC
TACGGCAGAGTTTTATAGTCCTCTAATTTATCCATTCTGCTGATGATGGGCAGGCATTTGGATAGTTTCCAGCCCTTGGCTATGAACATGCTTGTACAGGTCTCTTGAAGCACATGTCCAAGTTTTTTTTTGGAATTGCTGTATCACAGCCAATACATATCTCGAAATTTACTAGATAATGCCATGTTTTCCCAAGTGGTTTGAGCCAATTTTCGCTTCCACCATAATGTGTCAGCGTACATACACATAGCTCAACAT
ATCTCCTTTCAACTGGCACTGTTAGCCTTACTTCATTTATTTCTCACAGCATCCCTAAGAGGTAGGGAAAATTCTTATTCTCACTTTAGAGATACAGAAAAAAAAAATAAAGTACAGGAAGTTTATGTGCTCTGGCCAAAGTCACACAGCTGATACATGGTGGAGCCATGATGCAAATTCAGGTAGCATAGTTCCTGGGCCTGACGCTGAATAACTTTGCTATACTGCTTCAGGATGCAAAGAAGTTATTGAAGTGTATTACGCTGTATATTTACAGTATACGTTATTTT
TGCCAGTACTTCCACTGTTACCATCATCAATTTAAAGATTACTTTAATATCTGATGGGGCAAGCTGTCCATCCCTATCACCGCTCTCTAATTCCTTATTCTTGTTTTAACATATCTTGACTATCCTTTCCCATTTGTTCTTCCAGATGACATTTAGAAAACATTTTCTCAAGATTAATTTTAAAAAAAGCAAAATAAATTTTTGTAATTTTCACATGGAATTTATATTTAAATGATGAGAATACAATAAAGTTTATTA
ATTTTGATTCTATTTTTTCAGTTCTTTGACAACTGCCATGATACTCTGTCTAGGACAAGTTTACTATCCCAGTTTCTTGTGAAAGAAAGTGCCTAGGAACCAGGGCCAGCTGTAAGATGAAACAGGATTATGCAGACATTGAGAAATAATTGCTTAGTCTGGGAAATAAAATGGGCCTTTTATCAATAATATGTATTAGATTCTTGCACATCAATTATAATGCTTTTCTATGCAACTTGTGGGCCTCATAGATATCATTTTGAAA
TCAAAAAATAAAACAATTTTAAAAAAGTACCCAATTGCACACTATACAAGCAGTTTATTTTCTACCAATTATATTCCAACAAAATTAAGACACCACACATTTTCTATCCCATTTTTTCATTTATTTTTATGAGGAGCCTCAAAAAATAGAAGTGGCCTTGGTAGGGAAGGAATGTCGTGATTCTGAGTACAGTATGGCAAATTCTTTTGCCTCAGTTTCCCTAACTCCATCCAGTGCATATGAAAATGTCTATGTGCGTACAAGGTAGGTCTGGACTAAGCTCTGGC
CACAAAACCCAAGGAAGGCAATGGAGCCCCTCTGCCCTAACCACCTCCTCTGCTAAGAGAAGCAGGCAGCCAGAGGCAAGAGGGTGGGGAGGATGAATAAAGATTTCCTTGGACCAATAAAGATGTGAGGCATTTATGTTCCCTCTAGTCAGTGGCCTCATTTCTCTGCTTTCTTTCTCATAGCAAAACTTTTTTAAAAAGTTTTCTAGTCTGGGTGCAGTGGCTCACACCTGTAACCCCAGCAATTTGGGAGGCCAAGGTGGGCAGATTACTGGAGCTCAGGAGTTTGAGACCAACCTGGGCAACACA
AGCTACGGAGAAGAATGAGCCTCTTGGTTTGAGCTGACACTTCTGATGAAGGGAGGTGCCTCCATTCATGGCCACTCAGGGATTGGTTTGATGAGAAAGCACGAAAACATAACAAAGTTAAAAAATAAACACAGCTCAGCAGTGTGTAAATATACAGAAATGCTATGCACGTGGCTGAGAGAAGCACGGTTAAGCAGGTGCCACGCACCCCTGGGCACTGCCCTAGAAACACTCATGACAGTATCTTCATACAAAATTCTAAAACATGGGACT
CAAAAAGTAAAAAGGCTTTTCCAGTCATAGGAAAGAAGAATTTCAAATGGCTGCTGACAGAATAAAGTTTATATTGCAAGATAGAAAATGGATGGTTTATTAATTCTTTAAAACCTTTACATCTCTATCACAGATGCCTATTGAAAGCATTAGTATTTACCCAATGCAACCCACGGTGGTTAAATTCAGAGCTCCTTTGAAATTCTATTGCCACTTAATTGGCTGTGGGTATGCACAGTTAGCTTACTTGTAAATTGGGGATAATAGCT
GTGCCAATCTCCTGCTAACCTATGCTCTCTGCCTGAACCTCATTCACCTGCCTCAAATTTCTGGCTTATTGAAGAACAGAACTCCTTAATTCCATTTCACTGCTTTCTAGGTCTCAACATTTTTGCTCTTCTTTTCTGAGAAGTGTTCGGCAGTATACCATATCTACACTCCCATCCATAGGCCTCTTAGTGCACCAGATCCAAAATATCTTATATAAAGGATGATATAAATATCTTACATAAAATA
TTTCTGTTTAACCCCCAGAGCTTAGAACACTGCCTGGCACACATTTGCACTTAAGAAATATCTGCGGAATGGCTGAATCCAGGAGTACATTCCAGACATTTTAACACTGAATAGCAGAAACAGAGTGCCGATATTTAGCTCCATGAAGAAATACATACGCATTTAAATATAGGAATGTACTTGAAGTTGGGCACAGTGGCTCACACCTGTAATTCCAGCACTTTCGGAGGTCAAGGCAGGAGGATTGCTTGAGTCCAGGAGTTAGAGATCAGCCTGGGCAACAGAGTGAG
AAGGAGCTGGGTAGGAAAAGTATAGATTGTGTAATTTCATGTACAGGAAGCACAAAACAAGTGAAACTTCACAAAACAAGTGAAACTAACTGTACCAGTCAAGGTTTCGCAGAGAACTAATGGGAGATCTATGGATATATTTTAAAGGAATTTATTTAAGGGAATTGGCTCATGTGATTGTGGGGCCTGGCTGGTCTATAATCTGTAGGGCAGGTCAGCAAACCAGAAAAAGTCTGGTAGGATTTCTGTGTTACAGACTTGA
GGCCGAGGGTTGGGAAAATGGGAGTCGCTCTGCGGGGTGTGAGGTGATTGGGGCTGGGTGGGGGATAGTAGAAGGGAAGAGCCTTCCAAAAATACTGAGTATTCCTAGGAGGGGTCCTGAACACGGTTCCTTATTAAAGTCCCGATTAGAGAAATTGATGAGCGTTGAGGCTGCACCGTGCACGATGTGTGGGTGATGGGTCTTTATACAAACCTACATGTCTGTGTTTGTGGGTGCGTTGCATGTACTCCTGCTGTGTGTACAAGTGCACCGACAC
ATCCTCTCGCCTCAGCCTCCCAAGTCGCTAGGATTACAGGCGTGAACAACCGTGACGGGCTCTGTTCTATGCTTTAAAGATCTTCTCTGTTCAGAAATTTTAGAATTAAAGTGTTTTCAACAAAGCTTTCATGGTTGCAGTTTTTCATCCCATACCTGAGGGCACGGTATTTTCTAAGTCCGCTTGCGCGGCTCTGGAAAGCCCGGCCTGGCAGGGCGCCCGGCCCGCAGGCTCGCGGTTACATTTTCCACGGGCCAGACTGGGAATCACGTAGGGAGAGTCTGTACTCTTCCCAGCAGT
GGTTTTTTTGTTTTTTTGTTTTTTTGTAGAGATAGGGTTTCGCCGTGTTGCCCAGGCTGGTCTCAAGCAGTCCTCCTAGGTTCAAGCAATCTTCCGGCCTCAGCCTCCCAAAGTTCTGGGCTTACAGACCTGAGCCATTGTGCCTGACTAACACCCCTTTCTTGGCAGCCTTCCTGTCCATATCTGGCCTCTCTACTCCCCTACCTGGGTTTCTGGGATGACTTGCACTTAAGTCCTTGGAGGGAACTTTAAGCAGAAGGA
GACCATCCTACATGGTGAAACCCCGTCTCTACTAAAACACAAAAAATTAGCCGGGTGCGGTGGCGGGCGCCTGTAGTCCCAGCTACTCAGGAGGCTGAGGCAGGAGAATGGCGTGAACCCAGGAGGCGGAGCTTGCAGTAAACCGAGATCGCGCCACTGCACTCCAGCCTGGGCGATAAAGCGAGACTCCGTCTCAAAAAAAAAAAAGAAGTTTTTTTTTGTTTTTCTTAAATTCACATATAATGAATGATAAATGCAACCACTTGATAGCTCTATTCA
CACTGTACTCCAGGCTGGGCAACAGAGTGAGACTCCATATCAAAAAAAAAAAGAAGAAAAAATAAATAATCAGTACAAAATACAATAGGTAAATAATCACAGATAAAATTTTTAATTGACTAAACCATGGATAAAGTAATAGTTCATAAAGAAAACTTGCAGAGGCAGGAGTTACATTGGCAAAATTTGACAAGAAGTTTTAAGGCCCAATGGATAAATCAAATCTTCATTGAGAGACCTATAAGAAAG
GTCTCTACTAAAAATACAAAAAATTAGCCGGCTGTGGTGGCCGCGCCTGTAGTCCCAGCTACTCGGGAGGCTGAGGCAGGAGAATGGCGCGAACCCAGGAGGCAGAGCTTGCAGTGAGCCGAGATCCCGCCACTGCACTCCAGCCTGGGCGACAGAGCGAGACTCCGTCTCAAAAAATAAAAATAAATAAAAATAAAATAAAATGGTTTCTTGGGTCCTTGAAGCTCTCTCAGGGCAGCCAACATGCTG
TTTGTAACTTATTACGGAAGAAAAGCCACATCAAGCAGGTGTCGTTTGGAACAAGAGAGATTCGGCTGCCTAAGCAGTACCAAAGGACGGTGTCCTTTTCTGGGTCACATTTTAATTTTCTTTTCAGGTCTTGCAGAACAGCGATTAGTTCATTGCTAATGAAATCCTTAAGTGCTTCAGAGCATTACAACTTAGGGGAGGAAAGACTGGTGTGTCTTCTGAGACGCCCTGAGCAGCACAGACGACTAGAAATGCGTTTACGCTCGGCTGCTT
CTCTTCCCCTCAGCTTCTTAAATGACAAAAGTAGTCCAGTAAGTTAAAAACCAGCGAGTGGTCCTGGGCAAGTCATTGAAATCTGCTGTCATTTGCTTAAGTAGCCTGCACAGCACATTTGGCCGACACTGATATTCATGGCAGGAGTTGCTGACTCTCAGGGGGGAGAAAAAGATACACTTCAGGTCACATAAAAATAAGGTAACTTACCAATTTTTTAAAGAGAAAAGCTGAAAGTATCCCATCTGATTTAACAAGCAAAAACATAATATAATGCAACAAAAAA
GGTGTAAGCCCCACACCTCAAAAGTTTTTATAAGAAAACACTGAAGGGAAATTCTGAAGCTGAGACTCTACACTTACATCTGTTAATGAGATCTTTCCTCAATTAAATATTCTACAATTGGGGGTTGGTACATTTCTCTGTCAAAGGCAACAGTTTTTAAGCCATTCATGTACACATGTTCCTGGGAAAAGTGACACTGTGGGAGATTGTTGGTTTTTTTTTTACCCCTGAAAATTAACTTATTGGGGAATAGGTTCATGATC
TTTACATTTGTACTAACAGAACAATAGGAAGCCTGATTTCTCCCATCTTTCCCATCTACTGTCTCCACCCATGGGGTGGGTACCATTGTTGAAGCCATTCTGTGAGGCTCACTATTGGGTTTTTTTGTGGGGGTGGTAGGGAGGGTGGTCTTTTTTCTTTGTCTTTCTTTTTGACGGGAGGGCATCCTGGATCGTGTGCCAAAGCATTTGTTGCTTTTTTCTCACTATGACTTGTGGGTTTGAGAAAAGA
TTCCACGTGAGAGCTGGATATGGCTCAAAAGAACCAGATTTCTTGGGCTATGAGAGGGAACTACAAAGAGGAAGAAAGCGATAATAAAGGAAAAGAACCTGTGGAAGGAGAGCGAAAGGCACGGGGACACATGCACCACACACACACACACACACACACACACACACACACACACACACACGCATTTCAACCGTGGCTCTGAAATGGTGTGATGGATAGTGGGTGAAACCTCTGTTCTCATTACACATCTGCCTTCATTAAA
GAGCATCCCTCTACAATTGAATGCTCCTTCATTCCATTTCATTGCACCAGCATGTATCGAGGGTCTACTGTTATCTATCGCTGAAGAGAATGATTGCAAAAAACTTGAATGAACATGGAAAATGCTGATGATCAGATTTCCATTGAAAAGAAAGGTGTGCTCCTTGGGGTGGGGGTGTTGTTGTAATTGTCAGAAAATGTTTAATAAAAGAAACAGAAATAACAATAATCTTGTTAGCATAATTGTGAGT
ATTCTGGCATCCAGAAGCAAGGTTTCAATCAAGGAAGAGATTCTAAGAAAGATTTTGCTGATGATAAGATGTTAATATACACATATGTATATATTCTATACTGGAGACAATTGCATATGTTGTTTTTTCTGTATCCTCAAGTGCAAAAAGAAATTACAAGTATAATCATGTATCTATTGTTTTTTGTATTATAGAAATCAGGCATTAAAGGCCAGGCGCGGTGGCTCACGCCTGTAATCCCAACACTTTGGGAGGCCA
TAGAGACGGGGTTTCACCATATTGGCCAGGCTGGTCTTGAACTCATGACCTCATGATCCTCCTGCCTCAGCCTCCCAAAGTGCTGGATTACAAGGGTGAGCCACCGTGCCTGGCCTATGCTTTTTTTAAAAGCGTATTTTTTGTGTGTGCACATTCAAATATGTGTTGCTTGGTTGATTGATGACTTTTTCGATTATATCTTACATCCATAAGCATAGTGCAAGTTTTTCAAAGACAAAGATCCCTTTACA
CTCTGTTCACTGCAGCCTCCGCCTCCTGGATTCAAGTGATTCTCATGCCTCAGCCTCCCGAGTAGCTGGGATTACAGGTGCCCGCCACCAGGCCCAGCTAACTTTTGTATTTTTAGTAGAGACAGGGTTTCATCATGTTGGCCAGGCTGGTCTTGAAGTCCTGACCTCAGGTGATCTGCCTGCCTTGGCCTCCCCAAGTGCTGGGATTTCAGGCAGGAGTCACGTTGCCCAGCCAGAAAAACATACTCTAGAGTCACACACCCATCAGTGAAACATCAGCTCAGCCCTGTTGCATATTTTAAAGTATACTAGCTGCATATTTTTCTCAGATTACTTCTCCTAGCTTTTAGTGTTTTCTCAACATTAAAATGGGAATTATAATATCTATTTCAAATAATTATCAATGAGATTATGAGATTCGTGCTGGAAATGCATAACATG
GTCCCAGCTACTCGGGAGGCTGAGGCAGGAGAATGGCGTGAACCCGGGAGGCAGAGCTTGCAGTGAGCCGAGATTGCACCACTGCACTCTAGCCTGGGACGACAGAGCAAAACTCTGTCTCAGAAAAAAAAAAAAAAAAAAAAAAGATGGCATTATATAGCAAGTCTTTGGAGACAAGGCACTGATCCAATTCAAGGTGGTGGGTTTTGTTTTTGTTTATCTTGTTGTTTTCTTCCTTCAAAGTAGAACGGTGATATAAATCCCCACTACCTAACC
TCCAGTTTGATGAAATTGTTGAGACCGGCCTTAGCAGCTACCTGCCGGGTGCTGATGTGAAAATGACGCTCCTCCACGCCCAAGGCGAACATGCTCTGAACCTCACCCTTGGAGTAGTGTAGCTGGGTCAGAAAAAAAAAAAACCACCACAAAACACGATAAAGCTCCTCATCAGGGCTCTGATGGAACATTCCAGGAGATGCTGGCTGTAGGCCGAGGGCTCTGCCTCCCAAAGTCCCAGGCCCAAGAGACCCACAACTCCCTGGGCTGGATGAAGTTTGATGATGCGAGGG
GGATGATTTACTGTGCTTTCCCCTTTTACTAGCTCAGGAGTACCCAGATACAAATCAAATCAATTTCAACTTGGCGAGATTTTGGTTCAAGTATCATTTTTAACATCTGCATTTTAAAGCTCTCTTTCAGTGGGTATTTAATGGCACCGTTTCACATTACTGATTGTTTTTACTTGCTCCTTCATTTGGGGCCATATTTCAGAGTCTGTGTGGAGCTGTCACTCTGTTTGGCTCCAGCCAAGTCAATTCTGTGCC
TTCACCTTAGTTGCCAAAGGGGCCCTTGGGAGAAGCTCCCCGAAGGCTCTAATGCCATCCTAAAGTAGCCTTTTGGAGACTTCCAAAAGGTTCAAGAAGGAAAAGACCCAAAGGAAGTCTAGGACCCAGAGAACTCAACAGTGTCTCTCTTCCTAATTAAGACACATTCCTCCCATTCATGGAAGGGTTCATCCCGATGCCTCGGGACAAACTGGTGCGTCAAACAAAGCAGTTTGTACCAAGTGGTGCAGGCTACA
CAGAGCCTTAGTTTCTTCATCTGTAAAATGGATTACTACCCAATTTGAAGGACTATTGTATACATTAGAAATAACTATATATGCCTTGTCATGTAGTAGATGCTTATAGCAGTTCTTATAATAATAAAGCGAAGTCCCCGTGGTGTATTGTAAATGTGAACCACACTCCTCAGCAGTGATCCTTGTGTGCTAAGCTAGTGGACCAGAGTTTCCAGCTGAAGTAGATCTGGAACCGAGTCTTGAAAAATGTGTGTAGAGAAGCTTCTG
CAAAGATTATTATAATATTGGAATAAAGAGTTATGCTATAAACTAATGATTAGTAATATATATAATCATAGCTATAATCTATTTCTAGTATAACTATTCTTATTCTATGTATTTTCTTTATTATACTGGAACAGCTTGTGCCCTCGGTCTCTTGCCTTGGCAGCTGGGTGGCTTGCCTCCCACATGGCACTGCTGGGCATTGTCTGTTAATATTGAATAATTGTTTTAAGATTATTTTCAATAAGGCTTTAC
TTTTGCTGGTATCTACGAACCATGCCAACTTGGCTTAAACGGTCAAGAAAGAGGGGGGTCTCCATAATGGGGCCATTTCACTCTAATTTCTTCTTGAAATGCTTACCCGACTGGTCCCCTCCCTCGCCCCTTACCTATCCCTTTCCTCTCTAGGGTTTTGCTAGGATGTTAGCCGGATGTAAGGTACACGGACGAACTGCAAGCTTAGAGGTAGTGATTGGCTTTGCAAGCAGAAACAAAAACAAAACAATGACCAAAAAAAAAACCCCGC
GACTGTAGCTGCTTTTTCTCAATCTAGGAAGTGCTTACCCCAACTATGGGGCAAAAGTCACTAACTGGAAAGATTAACTTGCCTTCATGATTGGGAGTCGGAAAGCCTCCACCCAGAAGGAAGTAAAAAGTGACACTAGACAGTCCTATAGTGATGCTGAAGACATCACTGAATGGCTTGGAGACTAATTATTTAATAATTGGTACATTTATCGATAACAGCCAGCTGCTCCCTTATGGAGGTCTCTTCATTAATAATTATTG
ATTTTATTTTCCTACAGTGCAAAATCAGGGTAACAATAGTTGCTGTCTTTTAAAATGGTTGCATAACTGAATGAAACAATGCATACAAATTGCAAAGCTCAGTGCCTGAGCCACATTATAAAAGATCAATAAATGTTAGCGGCTGCTGTCACCACTACTACAAACCCTGGATGCTAGATGCTAGGGCAGTGGTTCTCAACCTTGGCTGAGTGAATGTCAAAGTTACCTGGGGAACGCAGTACACTGTTGGT
AACTGACATTCCGCGTTGTGTTTATTGTTTATTGCCCGTCCCCTCTATGTCAGCTTCCTGAGGCAGTGACTTTGCTCATCGTTGTCCCTGCGGTATCGCCGGTGCCCAACTCAGTATCTAGCACACGGTAAGTACTCAGGGAAGAGTTGTGGAGGATACATTTTGCGGAAGGGGAAACTGAATCTCAAGGAAGGAAGATGATTTGCTCGAGGCCACATGAAAATTAGAAGGCAGGAGAGGGATTTGAGCAGGGTCTGTGGCTCCGAG
CTTAACCCTCATGCTGCCCCGGTATGAGTCCGTCAATACCCAGTACCCAGGGAGGCAATTGATGGAATAACAAAAGCATCTGAATCGGCTTTATACACATGGGATTATAGTAAAATGCAAGTCCTCATGGAATACTCCTCTGTTACCCATGCACAAATCAAATGGGGAATACAGGCCAGTGCAGGATCTCCGGGTGGTAAACAAGGCCACTGTCGCTATCCATGCAACAGTACCCAACCCATACACAATGTTGGGACAGATTCCTGCTGATGCCACTTGGTTCACATGTCTGGACTTAAAGGATGCC
TATTGAAGGAAGAAGCCTTGTAACATTCAATTCTGAATTTTCTATAAAAATGTAGTTGAAGATTTTGTTCACCATATTCATGATTCAATGTAGCTTATTTGAAAGAACAGTCTTTTAATAATTCCTAGAAATAAAAAAATAATTTACAAACAAAAAATAATTTACAAATAAGAAAAATATAAATTGCTAATATATGGACATATTTCAACCTCATTAAGTAACAAATAAATGAACATTTGGATACT
ACTAAGGCTTTTGGAAAGGGTGTAAGTTTCAGTAACCCTCTGGGTTTACCTGGGCTTTCTTCAGGGCTGGGGAAGGGCAGGTAAGTAGCCTGCTGTAGGGAGGATGGAGCAGGACACATGTGTTAAGGATATATTCTGATGCCACCAGTCTGTAACCTTGAAACTTACATCTTGGCTTTAGGTCCTCTGAAGTATAAAACTAGTGATGTTGCTGTTATTAACAAGTCAGTTTTGCCT
GTCTGGCTATTTATCTTACTTTTGTTTTTTTCCAACTTTTTGCTTTTTCTCTCTTTCCTCCTGTCTTGTGAACTAGGCAAGGTGAGGGGAGGAAGGCAGCAGGAGTAGTAGTGGTCTCCTGCCTTATACCCACCTTGACCTCCCGAAGTGTTGGGATTACAGGCATGAGCCACCGTCCCCGGCCTTAATGATGCACTTTGGATGAGAGTCATTGCTAATGTATTTTTTTTCTGCAGTCTGCAGTATAGTTTCAATTCCTAATCACTAT
CTTATTATATTTACATGGAACTAATTTAAACCATGCATCCAATTAACGATCTCTTAGCAAAGGAGACACATTATCAGTCCCTCCCTCATGCCAGGCCCTGCTGTGAGCACTTTATACGTGTTTTCTTGGTTAATGCTCAAGATAGCTCAACACAAGTATTAATATCCTTATTTTGTGCATGAAGAAACTGGAGCTCATGGTGATCAATTACTTTACCCAGACAATGCAGAGCTTGGATTTGAACC
GGAGGACTGGGGTAGGAAGTGGCCGGCATGCTTCATCCTCCTGGGAAGCTGTGCCTTGGGAGGCGCATTCTTACCCTGCCCACTCCCACAGTCTCCTCTCAGGGCTGCCCAACAGGGGGACCGCCCGACCTCACCTCTCCTCGGGAAACTCTTCCAGGTATCGCTCAACCCGGTTGTACAGAGGGTAGAGGCCTTCGATGTCCAGCAGGTCCAACATCTGCACCTGGAGGGTTTTGTACAGAAGACAGCCCTTCGGTAA
TGAAGAAAGGTAAAAATACCACAGGCGAGAACAAGCAGCAAAGGGCGGATGAGATTTTTCATCTGCAGCTTTGAATTGATACCTTTAAGTATTGAGCTATTCTTTTGTTAGGACAGAACACGTTATTCCATTAGAAGAGAACATTTTGGGGTGGTGGAAGTGTTCCACGTCCTGTGTGGGGTGACAGTTACACGCATGTCACATCAGCAGTCTGAGGAGGGAGGGGAGAAGGGCCGGGCTGGATACCTTCAGCCTCTTCATCGCACTCCAGGCACCAAG
TATATAAGGAATTGACTCACGTGATTGTGCAGACCGGCAAGTCTGAAATTTGCAGGGCAGGCTGGAAACTCAGGTAAGAGTTGATGTTGCTGCTCGTCTTGAGTTGAAGGCAGTCTGGAAGCCAAAATCCTTCTTCCTGGGGGAACTTTAGTCTTTTCTCTTAAGGTCTTCAACTGATTGGGTGAGGCCCACCCATATTATGGAGGGCTTTACTGCTTTACTCAAAGTCTACTGACTTAAATGTTAATCACATCCAA
TGGGCGACAGAGCGAGACTCTGTCAAGAAAAAACAAAAGGAATGGAACAGAATGGAACGGAACGGAAAGGAAAAGGGAAGGGGGAAGGGTAGGGGGAAAGGGGAAGGGGGAAGGGAAAAGATGGAAGGGAAGGGGAGGGAAAAGAAAGAAAAGGGTAGTAAAATCTCTCTGATGAAATTAGCCTAGAGCTGCGTTTCCAAACTGGGTTCCACAAAATAACTTAAGTATTCCATGAAAAAGAG
ATGTTTCCTTTTAGTGACATATTGGAAAAGGCTTTATAGCGGATACGAAAGAAGCGAAGTGAGGTATTATTTGAATAGCACTTAGTATGTTTCAGGTATTGTGCTAGGAGGTTGATATATCTAAACATCCAAAGACTGAATTTAAAATATGAGACCTCGACTAATATACCTCAACTATCATCATCATCGTCGTCGTCCTCCTCCTCCTTCTCCTCCCTAATGCCAGATCTTTGAGTGCAACATGAAGCTTTTGCTGTATACCTGTATACAGTCC
CTGGTTGTGTGACCTTAGGCAAGTTATTCAGCCTTATTGAACCTCAATTTCCACATCTCACAGGATGGTTGAGGGCGAAGGGGTCCCACAGAGATGGTCATGCAGTGTATTCCTAAGCTAAAGTCTACACTGGCTGCTATGACTTCTAGGCGGGCAGGGCCTGGTGGTCCCTGGAGTGGTAAAGCTGCTCTTCAGGACTCACGTCCACTACCTGCAAAACCTCCAATGGGCTTGGGCTCTGCCTTTGTCGCTGTTGTGAAGGAACTCTGGGCAGCCCTCA
CATCCTGTGTCCCAGTTCCTCAGAGCTTGTGTATCTAAGTAAGTTACTAAAATGTTCTAGAAGAATTTCACAAAGCTCATGTAAAAAACTAAGTTCTGAGGAATATGAATCGCTGCTTTGTACACACACACACACACACACACACACACACGCATTCACGTACACGAAATGGGAGGAGGCTTCTATGGTGAAATACATTTGGATAATCCTGAGTAAACAGACAATTCTCTCTCTTCTGCAGAATTTCTCAGAGCCTTTGCTATGCTCTGAGCGTCTAAGAG
AAGTGTCCGTGGGGTGTGCGTACCTGCCCGTCTATCCTGCCCTCTGCACTGCCTGGCCGTGCTCAGCCCAATGTGCCTGTCCCAGCTGGATCCTGGCCGGGCAGGGCCGTCGATGCTTTGAGAATGAGTGCTGGTATTTTCTGCCTTTTACAAGTAGGGAAAGAGGGGAGTTGGAGGAGTAACCGAGGTCGTAGCCTCCAGGAAGGCCTCCCGGGCAAGCTGACTCCAGAACCAAAATACTCCCCCACCTGCCTCCCAAAGGTGGTGGAACCTCTACTTTTGCCGCTCAGAACAGTCACATTCAGCTTCATC
GACTGTAGTTAATTTATTTAATCTTTCTAAACCTCAGTTCCCTCATCTGTAAAAATAATAACCACGCCTACTTTACGAGGTTTTTAATCTCATACTTTGCAGTGAAGGCTATTGGTCGAGTACATCACTAAGTGGAAGTAAGTTTTAATTTCTGTGTGAAATTCTCCTTGAAAGTAAAAGCACAAATTATAAAAATAATTCAGACCATGGATTCTGATTTTTCCATTTAGAAAATGATATTACTAAATAATGAAAGTCTAGCTTGCAAGAAGAGTGAGAGTGTTGTTTACCTGGGATTGTTTTAGAGGCTTTGGGGAAAAGGCCAAGCGTTG
AGACAGAGAATCTCAGATATGGCCACTCAGCAAGTATCAGGTGTTGACAGATTCAGGAGCAGGCGAGGGTGTCTGACTTCAAAGGTCCTAGTCCAGCCCCCCATGAATGAACCCACGTGGCAGACACAGAGGTTAGAGGGGCCCGCTTGGCCACAGATGGGTGTGGCTTGCGCCCCCCGCTCTGATCACTGTGCTAACCCTGCTTTCTTCTATTAATATTTAGCCGTGATTCACCACTGTCTGGCCCTGGGCTACAGTATGGAAGGGGTGTGGTTCCTGCTCTTACT
ATCTGATAGTCAATCATTCAGGTGTTTCTAGGAAGAGTTTCAGTTGTGTTCAGGAGACAGTGTGGTTGAAATGGGTGAGGTGGGAAATGTGGGAGCAGTGGGGTGTCACAGGCTGTTCTAAGGACTTTGGGTTTTACTCTGAATAAGAAGGGGACCCATGGGAACGTGTTAATAAGAACGACATGATCCAATTTATTGTATTTATACTCATTGAAAAAATCCAGCCATTGTGT
ATGGAGCTCAGGAAGACGGAGAAAGATGTTTGCTGCTCATCCACTTAAATATTAAGAAGTAGCCAAATAGTTCTCATCTTAGCCCTATGCTTGGCTACCAAGGAATGCCGTGGTGTATATCAATACCCATGGGTTACATCTCCGAAAATAACCCCAGTTGCTTCTCACAGAGGCTGAATAGACCTTTTAGAAACTTTGGGCCCAGCTATAAACCTTAAAAAAGGTAAAAATTTAAACTATATATAT
AAGATGTTTTCATATGGATAATCCTTTGTGGAAGCCGGAAAAACCTGCCAGAGGGATAACTCAGCTTGACCTGATTCACAGCTTCTTAAAGCACTGTGTATAAACACAACTTTCGTATTGATTTTTCTATACATCCAAATTTCCCCTTGATCTTTCAACCACAGTAGTTCTGAAATAATATACACTTCTCTTGCTTATGTGGTTCAGATCTTCTCTTCCCAATTCCAAGACTTCTAATTGGTTCATAAAGCAACATTTAAGAATACG
TGGAGGTCTCACTGGGGTTGGGGTGTCCCGTAGCCCCCCGCATCGAGGACATCTCCCTGCTTTCTCCTCTCGTCCTTCCCCCATAGCAGAGCGGCTGAGCCCAGGGCTGCTGCCCACCAGAGGACGGGGTACAGCCTGTGGCAGGAGCACCGGCCACCTCACTCCCTCCCTCTGGGTGGGGCAGCAGGACCCATAGCAGAGGGCCGTTATCTCCTTTGGGTGGAAGTTTCCAGACCGGCTCTGTTCTTTGG
GGAAAGCGCAGGTATAGACACACGGATGGACCAAGAGCCGTGGACCACACATTGGGGCACTGACGGCACTCACAGCCCTCCCCAGCTCTGCCATCCCTGGCAGGAAGATAATTGTCTCCATCCAATTAGTCATTTCAACACCTTCAGCCATAAGTTTTCCTGGGAGAGCAGAAGCAGGCAAGAGGGGGACTCTAGAAAAATGGGAGACAGATGCTGGGGTACTAGGCCATTTATTTTTCTATAGCCAAAAGGGGGGTGTGTGTGTGTGTCTGTCTGTCTGTCTCAAGGT
TTCGAGACCAGTCTGGCCAACATGGTGAAACCCCATCTCTAATGAAAATACAAAAATTAGCTGGGTGTGGTGGGACGCACCTGTAGTCCCAGCTACTCAGAAGCCTGAGGCACAAGAATCGCTTAAACCCAGGAGGCAGAGGTTGCAGTGAGCTGAGATCGCACCACTGTACTCCAGCCTGGGCAACAGAGTGAGACTCCGTCTCAAAAAAAAAAAAAAAAGTTTTAAATACTGAAGCTGCCTACTTTAAGAGCT
TGCTTTCCACAGACTGGGATGTTTCTAGAACTTTCTAGGACTTTCATGTCTAGCATACACCTGAGATGACTGTAGAAAGTCCCTCAATGAGTCAACCGTTGGTTTTATCCCTAATAAAATGGGTTCATGGGGTCAGGAGTTGAGGTATTTACTGCCTTCCCTCCCCCTCCACACACACATCCTTTATGCTTAGATTTTTCCATACCAGAAATTTGAATCATGTGGGGAAAGCATCCACTGTAAGTTTAGTAACAGTTTGGCAAAGCCTGAAAATTATGTGTAAAATAGTGCTTTA
AACATTTATAATGACCCAAGTAATATCCTTCAAAATCTTCACAGACTACTGCTTTCTAAATGTTGCTAGCTTTGTTTTCCAGATACCTACAGTTTGCTCCCAGGGAAGGATTACAAATCTGGCTAAAGCAGTGATTCACTCTTTTTCAGGATACTGAGACTCAATCTTGCCTGAGCCTCAGTAACCTGAAAAACAGAGATTCTCCAGAGATTCTGATTTAACTGGACAGTAGTGTGCCTGAGGATCAGATTTTTAA
TAGGAGATATGCTGTTTATCTCTGAATGTTTCTGCTGCCTATAAGGCTTTTCTGTGACAGAGTTTGGCTTAAAAGTAACATAGCATCTCTCTCTATGTTAGATTAAACACTTGGGTTAAATTTTGGAAAGCCTCTATATACGTATCAGGGTCATCAGAAAATCTGCCCAAGCTGTCCAAGTGTCTCTTTATTTCCCTAAGGTCCTGTAATGAGAAGGGAACATGTACCCTAGCGGTACATGTTGAGACTAAAATTTGGTTTTGGAGGACATATTTCTCCTCATTGC
GTAACTTAAGTCAAGTATATGTTCCAGTTTTTTTTTCTCATTTTAAAAATGGAATCGTTTGTCTTTTTTTTTCATTGATTTGTAGGAATCTTTTTGTATTCTGGACACAAATCTTTTATCAGATATATGTATTGCAAATGTTTTCTCCCAATCTGTGATTTGTCTTTGAAATTTTCTTTTCTTTTTTTTTTTTTTTTTTTGAGACAGAGTCTCGCTCTGTTGCCCAGGCTGGAGTGCAGCAGTAGCATGATCTCTGCTCACTGCAGCC
TTATCACATTCCTTACCGAAAGCAGCTGTAACGCACACTTTACTATCATTAGGCAGGCATATTGCAATAAAATAATTATTAAAATGATCATAGAAATGTGCAAAGAGGTGCAAGAGATAATTTTAAGAAGAGTAAATTGTGCTTCTGTTCATATTACAACTCTGTAAAAACTATGTAGTGTCTCTATATTTATAAAGGTATAAGAAATCTTGGAAGCATATACACCCAATTGCTAATCATGGTTATTTTTATGTGGTAGGATGT
AAACGATACCAACCCCCAGCCTTCTGTCACCGGGCCAGCAGCTCTAACTCCCTCCAGTGCGGCCCCGCACTCTATCCTGCCTGCCCATTCCCCCCAGCCCCTGCCGCCAGCCCCAGCACTGCCGGCCCCAACCCCCAGGAAGTCTTCAGCTGCTCCGCTGGGCCCTGGTCCTCTCTCCGGCTTCCCCTAGATCACCCCACCAACCCCACAAGGCCCTGCTGCCGGACCTTCCTTCCATGGAAGTCCCACGCCGCAGC
AGTAAATTCCTCTTCAAAGGTTTTTATTCAAATAAAAAACCGCAGATAGGACCCACTCACTCCTCACAGCAATAATGCTTAGTATCATCCACACAAACAGCACCACAAGCAGTAGTGCTTGTGATCATTCACACACACTTTCAACCTCCAGAATATCCCGACCACCAAGGAAATACTTTGTCACCCCTGCGACATTTCTTACCTCGGTCTGTGCACAGTTACCTGGTCGCCACGGTATGTGAAGATCCT
TTGGTCTCGAACTCCTGACCTAAAGTGATCTGCCCACCTCGGCCTCCCAAAGTGCTGGGATTACAGGAGCGAGACACCATGCCCAGCCAGGTCTGTATTTCTTGACAGTGTTTCTTGATCAGAGGCCCTGTTTTCTCAGGACAATTGCTGTCCCAGGTGCCCAGGGTCTCTCACCTTCGTGTTCCCATGGAGGTGCTCACAGCTCTGATGTGGGAACCCCCAAGGTTCTCCTCTGTGGTCTAGGGAGTATCTAGGAATGGACTGCAATGC
TGGCCTGTCAGTTATGGATTCAGGGTTTTGGTGAGAAAGCATAATTTTTAGGCAGTTTTGCATATAGATAAAGAGGTCTCAAGGCAGCTGGAAGTTCTGGCATTGGCAATAAATACCACTGAAGCCAGGAGGTGTGTGAAAACACTACAATGGCATTCAAGGGCATTTGGGTGTTGCATTGACTTTACTAGCTCCGCCCAAGGTGGCTTTTCATTTCATTTCATTTCGTCCTTTCACAATCTAGTCCCTGCCAC
AAATCGTGTCTGTTTAACTCGCTTGCACAATGCCTGGCTTAATATTATGCTGTTACCTGTACTTAATAATTATTTTCAGAGCCAAATAGAGTTCTCTATTTTTCTTCTCTTTAGTATTCAGAGGTTGAAATGAGGACTTTACATCTTCAATGGCAAAATCATTCCCACTTAAAAGCTGAGTACAATTCAATCCTACTCAGGAGAGAGGCTTTACCCATTTAGGTATAAACCAAACCAACAGATCAATGGAAACAGAATTCCAATATGCAGATGGCAT
CCGGGTGTTGAGGGAAGAAACCTGCACTTGGATGCTTTTCACCGAGCTGAGCCCTTGGATACCTGGAAACACAATACCTCCCTGGGACTAATGCCATCCTCAGGGCTCACTCTGGATCCGGCTATACCTGTTGCAGCAGCAATTCTCTGGGAACACTTCAGAGCCCTCTTTACAGATTGTTTAGATTGGGTGGGGATAAGCTGGGCATGGTGGCTCACGCCTGTAATCCCAGCACTTTGGGAGCCTGAAGCAGGAGG
GAGAAAGCCAACTATAAACCTCAGTAACATCTTTCTCTATATATTTTTTCCTTTAGAGGAAGAGAGGACTCGTCTTTAAATGTGCACATTAGTATGTTTCTTAATACGTATGAACCGGAAAGGAGGCAAACTTCTTAACTTCAAAGACACTATTTACTTACAAAGGTACCCTTAATGAGGGAGGGGGGCAAAAGAGACGGGGTCTCGCTATGTTGCTCAGGCTGGAGTGCAGTGGCTATTCACAGGCGCGATCCCACTACTGATCAGCACGGGAGTTTT
CAGGTCCTCCCCAGCTGACATGGAGTGGCTGACTGGAGTGTCAGGGAACCCACTCTTTATCAAAGCTGCAGAAGACAATGTGGGGGAGGAGCCTGACCAGTGTGTCATGTGATGTGTGCACCTGTGTACAGCAGGTGGCACCCAGCCCATGTCTTCACATGCCTGTTCACATCCACCAGCTTTGTTGTAGTGACAATTCGCTTTATTTCATGACTTCTAATAGTGCACCCTCCAGCCCCCACGCTCCACTTCCCCACC
AGACCAGACACCCAGTCAGTGGATTTTGGCATGGGTTGAGAGCATCCTGTGAGAGTTTGTGTGGTCATGTTAGGAGGAGGTGGTTCTAACTTGCTTTGTGACTGTGGCCAGGTTGCTTAACCTTTCTGGGCGGAATCTATACATGACAAAGATGGACTGGAATGGTCTAAAGACCCTTTCTGCATCATGGCTGAATCAGTCCCTCCATGATGCTCTTTGTCCCCTCCACTCCCAGCTCCTCCAATTCCACCCCGTTTTCCTCAGATTCACAGAC
TGGTGGGAGCGGGGTAGGGCATGAGGTCAGGAGAAAAGATAGAGGATATCAAAGATGACCCTATGAGTGCGGCTACCGATGCTGTGGACGTGCTTGGGAAAATAGGTGGAGAAGTAGGTCTGAGGCAGAAAATAGTGTGATAAAAACAAGTTTGTATATGCTTTCATTTAAATAGCTACAGTCACATTGTGTCCAGGAAAGAATTACAAATCCATGCTTGCGATTTCAGAGAAAGTTGAGGATGGAGATAAA
CAGTTTCTGGGTGAATGGGAGCAAGTTGGAGAGGTTGGGGGAAGAAGGCAGGAAGGGCAGGCTGGCGGCTCTGAGCTTCTCCATGCAGCCCCCGGGGCCGGGTGCCTGGGCAGGAGGACGGGGCAGAGCAGCTGCTGGCGATTTATTAAGCAGTCACGGAAAAATTGGTTTATAAATTAACAGCTGTTTTAACTTTAGGGCCTCTTCTTCAGGGAATGGAAGCAGCCGACTGGACCGGGATTGGAGTGTGTGTAAGGCTGGTGGAGGGAGTGGGAGGCGGGGGGCTCCGGCAGCTGGCATTCTTCGGGGG
CAACGCTGTCCAATAAAAATATGGTGTGAGAAACATAGGTAGTTTTAGCTTTTCTAGTAGCCACATTGAAAAGTAAAGAGATGACATTTTAAATAAATTGTGTCCAGTATATCCAAAATAATATCAATTTAACATGTAATCATTTTAATTATTATTAATATTATTAATTTTTTGAGAGAGTTTCATTCTTATTGCCCAAGCTGGAGTGCAGTGGTGCAATATTGGCTCACTGCAACCTCTGCCTCCTGGGTTCAAGTGATTCTCCTGCTTCAGCCTTCCAAGTA
TGTCAATATGAAAAAGCAAGTCCTGTCACCTTCACAGATGTAAGATTCCCATAGCCACCTTGGCCAAGCTCAGTAACATATCTACTTCATTAGAATGTCTGCTCAATGCTTCTAAGACTTGTTTTCAACTGCTATTGCTGTAGAATTAGTTACTGAGGCTGGAATCTCCTTACTTTCATGACAAGCAGGCTGGTTTCCCATGTGTGGATCAGAAGTCAGCTTCCTGATGCGATTTCACTCTCAATAT
ACACCCACCACATAATAGAGGGTCCTGATGAGTGAGAAAGAAAGGGGAACTGCTCGTCATCTGTGTCCCATTTGCGTCCACCCACCCCTGGAAGTGAGGGCCACACACACACCCTGTCCCAATGTTGTCACTCAGGTGGAAACAAGTTGAGAACCACAGTTTTGGGGTCACCCCTGTTGCTCTCGTCCCATTTTGCACTTTCCCTTCCTGCTTTCCTGTGGCTGACCCTGCTCTGCTGATGTCTGTCTTAAACCCCAAGGATCAAACTG
TGCAGTGAGTCGAGATTGCACCACTGCAGACTCCGTCGCAAAAAGAAAAAAAAAAAGTGACATCTTTCTAAGATTCTCTGTCTGCAAAAATGACAGTGTCAATTGTCAATAAAATGCAGGTTTCTGGGCCATTAATCTTACTTTGATTTTTTTATTACAAATTTCTCTTCATGCACACAATTATGTCTACTAATCCTCTTCTTCCTAGAGAGAGAAACTGTGCTCCTTCAGCATTGCTGCGTAGTCTGTCACTCTC
CCCATTGGACAGGGGCTTCAGAAGGCTAAAAATTGGGACCCAGTAAGCAAACAGCCCTTTGCAAACCTTCCTGTCCAGTGGACAGATGATCACTGCCCTCTCTAGCCCAGCTGGGGGACCCAGACAGGAGTTCCAGCTGTTGTCGGCAGCTATTCCAAGGACCCTCCTCCTCCCTGCCCCTGCAAACAGACGTGCATTCATACACATTTCTTTGTTAGGCAAAAACAAAAATCTCATGAGAAGCATTAAGACACA
CAAACTTTGATTTTTTAAAAATATATACTCAATAAATGTTCATCTTCCGGGGATTGTGTTCTGACTTTATCAATTCTTTTGTAAGCCTGCACAACTAATATTTTTCTTGAATTCAAAGGAGGCAAATGCCAGTGAAGATCCCTGCTGACTCTGGGATGCTATTTGGGGGATCAAGATTATTACCCTGTAGTAATAAATTCCTTTTGACACTTACCAACATCCACAAATTCCTGGTGAATGGGAAATAAGTTAAAGGAGATGATGA
CTTCAAACTCCCAGCTCAGTCTCTGAAGTAGCCGGGACCATCAAGCCGGCTAATTTGTTTTTTGAAAAGATAGGGCCTCACTATGCTGCCCAGGCTGGTCTCAAACTTGTGGGCTCAGGGGATCCTCCTACCTGGGCCTCCCAACGTGTTGGAATTACAGCCATGAGCCACCGCGCCCAGCCTTTATTTCCTTTACTTATGAAAATAACATTTTAAATTAAATGCCTTAAGTCCTTTTGGCGATAGACCAGGTATGT
TCTAATAAACAATTTGTGTTCCTGAGTGTTATTTGTTTTTTTACTTACCACTCTCCACAATTCCATTTTCTCTTTTTCTCATGATTTTTTTTGAGGTAATCTAATTGCTTGAATTAAAGGTTTATGAATCTTAAAATATTATCTAGGAAAAACCCTAATGGCAAAACCTAGCTTGTGATAAACATTATAAAAAATATTTACTTTTACCTCTTTCCACTTCAGTGTCAGGACATCCTCAGTTAAGCA
TCTCAGGACAGAAGTCCTCTGATCCTCCTGTGAGAAGTAAACATTAATGTTATTAGATTCTTTTTTTTTTTTTTTGAGTTTCGCTCTTGTGGCCCAGGCTGGAGTGCAGTGGCGTGATCTCGGCTCACTGCAACCTCTGCCTCCCGGTTTCAAGCGATTTCCTGCCTCAGCCTCCCGAGTAGCTGGGATTACAGGTGCCCACCACCACGCTCGCCTAATTTTTTGTATTTTTAGTAGATACGGGGTTTCACCATG
GTGAGGCCCAGCTTAACATTGGGCCTGCACTTGGTGGTTTCTTAGGCAGCGTTCTTGCTGGACAAATGCGCAAAAAATAACTGGGAACAACCTTGAGGAGATTGCTTGGTGAGATTGGACTCTATCCCCAGACCCGGCGCACTGGGCTGCTGGGGAGGAAAGGCGGATAGAGGTTGTCAGCCTGATGAAAGGTGAAGGGGGGCACCCCTGGGAGAGATTTCAGGCAGCTCCTAATTTGCAAATGAATTCACTTCTCCAATT
AATTCAGGGCAAGTCCATAGAGTAAAGTGAAAGCAAGTTTATTAGGAAAGTAAAGGAATGAAAGAATGGCTACTCCATAGACGGAGCAGCCCTGAGGGCTGCTTTTTGCCCATGTTTATGCTTATTTCTTGATTATGTGCTAAACAAGGGGTGGATTATTCATGCCTCCCCTTTTAGACCATATAAGGTAACTTCCTGACGTTCCCATGGCATTTGTAAACTGTCATGGCACTGGTGGGAGTGTAGCAGTGAGGACAGGTCACTCTCGTCGCCATCTTGGTTTTGGTGGGTTTTGGCATCCTTCTTTACTGCAAG
TAACAAAGTTTAATGAAACACGAACATTGATCAACATACAGAGGCATGGTCCTCTCAGTGTTGCTAAGAGAGCAGTTTGAAGAGACAGACTTACACATCTGAATCAAAAATTCTAGTTCTGGGACTGATGAAAGAGCAAATGGATTTTGTTTAATGCCTATTGAATAAAAGAATAAAGCACAAAGGCATGATGTGAATAGGCACTTAGTGAGGATCTGTTGAGTCAAAGCAATGTCAGTATG
GGAACCCACAGACACACTGAGTATAAGTTTATCACCAATAGAAATCACGGATGTTTTCATGCAAGATTATGGTTGCTGCAGATATCTGCAAATGTTGTTTAAGCTCATCACTACTTTGAAATTATAGTGGTTATTAGACCCAAAGCGAAATATTTTAACTTAATTGGGTAATAAATAACTTATAAATTTGTTTTTAAATATTTTGATATTTTCATAACTTTATTCAATATAATGATT
CCCGGCCATGGAAGGAAGGTGTGTAATTCTTGAACCCAGGGCTATCTCTCTCCAGTCATCCTTTGAGTTGGAGGATGGTGTCTGCAACTTGAAATGAGGTCATCCTACCAATATAATGCTATAAGCTCTAGATTTTTCTTCAATGGGTTTATATTTTTCTGGCACCACAAATTCAACCAACCCCACCCTGTAGACCACAGACAGGGTGTAGACAGAATCTCAGATCCGGTGCCTTAAAACAATT
CCAACCAGCCCTTTTCTCCAAGCAATGAGCTTGGAGCTCCACATCACCCGCTGCTCGCTGGCTTTTCAAACCTCACGCTGCTCCTTGAAGCGTTTTCTGCAGGCTCCAGCCCTCTAGACCTTCCTTCTTTGAACCCCAGAAGCTTCGCTGCAGCAATGAATCATCCAGGCCTTATGCTGATGTTAGTTTCCAAATTCCGTGGCAGCCCAGCTGTAAACCTCCATCTCGCCCTACAGAGAGCCTCCCGCCACCCACAGC
GCATACTATCTCAGGAGCCCCAGCTTTGCTGCTAACCTAGTCCTTTTCAGGGTGTGGCTGTGGAAGGAGTTTCTAGACCTGAGGCTGGAGACCCCAAGTCCTTTGCTGAACTGTAAATAATATTAGGAACAAGTAGTCCATTTCAACTTCTGCTCTGCCCTGAGGCGCAGGAAGGAAAACAACTTTTTCCCTTAGGAGGAGGTGAGGAAAAAAAAGAGGCAGATCCTAGAAGCTCCTTTGTGAGAGCAGCCAAGCATCTTCCCTGCCCTCTCCCGCAGAATGGAGGCCCACCCCGACCTCA
CACAAAGTTCAAAGGCAGAGATCAGAGGTCAGAGCCAACGGGGGAGTGGAACAGAGCAGAATTAAGAGGGCTGTTCTTCAGATCAACTAAGGAACTCCCAAAGACAGCATGTCTGGAAATACAAACACAATACCAGAAATAAATATGATGGCTATTTTTTGGTCTGTTCTTGACCATGGAAGCTGGGTCATCCCTGGAGAATCAGGCGAGGCAAATTTGTAGGGCCACTGAGGGTCAGTCAATCTGCAGATTTACTTTATGCTGATCAGAATTTAAATG
AAAAATACATTTTTTAAAAATGCATCACAATTAACATTTGAGAATTCATTTCTTCCATTTCTTTTCCCTTTTCTTTTCTCCCAAAATAGCAAATCTTTATTTATTTTTTCTTTTTTTTTGAGACGGAGTTTCACTCTTGTTGCCCAGGCTGGAGTGCAATGGCGTGCTCTCGGCTCACTGCAACCTCCACCTCCCGGGTTCAAGCGATTCTCCTGCCTCAGTCTCCTGAGTAGCTGGGACTA
TGCCGAGGTGGAGATGGACTTGGGGGGGTTCTAGACTCCCAGACCTACTTGGAGCTAGATCCCAGGATACCACCAGCCCTCCCTAGTTGGGAGGGGCCCAGCTCTGGAGGGGAGTCCAGCCATCCAAAGCCCTTGCTATGTGGCCTGGGGTGAGACCCAGGGGCCTCCCAGGCCTTGGAGACCTAGCCTCCTAAATGTTTCTCATACAGCCTCTGGGGTCAGAGCAGCACCAAATCCCAGCCCCTGAAG
TAGCCTGATTTTTTCGTACCTGTTCTTGTACCCCATCAGTCCACCAGGTTTTAAACTGTAGATACTGAGAGGGTGAAAGGGAAGATTTAGCCAAAATTTCCCAATCATAAGGAATAAGTCTATTTCCATGAACAATGGAATCTAATAATGTTCTCATATAAGGAGAGTTAGGTCCATATAGTTTAACTCCTTCCTTCATATCTTTTAACATTTTTATGGTGAAAGATTCATATCTAG
CTCCCTGGATTTTGTTAGGATATTTCAACAGCCAGAATCTTTTACCTCTCTCCATTATTGACCTCCTAAATTTGTCTCCTTTTTCTTAACCTATTTGATGGCATTCTTGTGAGTAAAAGAGCAACAAATAAAACCATAAGCATTGAAGTGTGGTGGTTAAGAACATACATTTCAAAGTCAAATAGCTCCCATTTCAAATCTCAACTCTGCAATTTGTTTAGGAAGTAATTCTGGGAAAGTTACTCAGTTTA
TAGCATAATTGAGGAAGAAAAAGCCTTTACCTTTCAATTTGTGTGTGTGCAATTATCTTTATTAAGGAAATCTGCAGCACGTATCCGTGGGTCCTACTGAAGTCATCAACTTATATGTTTTCTTCCTTGTGCTTGTAGGGCCTGGTCACTGTAGAAGATGAGCAGGCGTGGATGGCATCTTATAAATATGTAGGTGCTACCACTAATATCCATCCATATTTGTCCACAATGATCAACTACGCCCAGCCTGTAAAGTTTCAAGGTTTCCATGTGGCAGAAGGTAACACCAAAGGTTAAATGCAGTCGCC
GGAAACAGGCCAGCTGTGCATAGATGGGGGACCCGGGGAGGCTGGCTAGTCTGTGGCCATTGAAGCTGCGTGGTCTGGTGACCCGACCTGGACAGCCCTGGGGTGAGCATCCACCCTTCCTGGGCCTAGGCTCCCTGGCACTAGCACAGCTTTCCAACTGTGCCCCCTTGTCTTTGCTTTCCCCAGCTTCTCCTTCCCAGTAGAAGAACCCTCGTTCCCATGAGGTGTCTGAATTGGGCCTCCCGG
GGAGTAAGGTGACCATGGGAGAAATAGCCAAACCCTGTGAAACAGAACTGGCTCGCTCTTCCCATGATGAGACCTGAAAAAAGAGAGAGGTTGACTGTCTCTAAAGTACTTTCATATTTATTACCTCAGTTGATGCTCAAGACAACCTCATATGGCCAGTAGCACAAGTCCTCAAAGTCCCATTTTATGAAAAGAAGACTAAGATACAGAGAGGTTAACGTATGTCTCTTTTTCATTATTTTATTTTTGAGACAGGGTCTCACTCTGT
GGGAAAGGAAAGAGCTTAGGGATACGTTTCCAGAGGATGTCTACACTAAGCTGTCTGGAAGGCTGGATAGGATTTACGAGACAAACAACTGAGGGGAGGACATTCCAAGCAGAGGGAACAGCATAAGGGTGGGGACACAAATAGCATGGCTATGTGGGAAACTACAAGCAGTTCTGCAGAGCGAAGAGTGTGAGGCAGAAGAGAGGGACCAGAGAGGTTGGCAGGGCCCAGAACGTGAATGTCTCCCCCTGGGTGTCGGAATTCCTCCTGAGGGCGACTGGGAAG
TTGTAATGCTGTTTTTTTATATTTTCAGAATTGTTTCTCTGTTTCCTTCTTTTCTAAATAAACTATTTTTCTTATTTTTGAATTTACTTATGTTGGATGGTATTAGTTTTTCCCCTTGAAGATGTGACTATAATGTATGTTGTATAGGGTCATTAGGTTCTGGATGCTTTTAGTGGTAAAGACTATATGAACTCCTTGTAATAGACAACCTTTGTGGGGTGGTTTTCTTAAATGCTGGTTGTAGTAACAATGCACTAGATGTATG
ACCACATCGGAGTGGACCGGAGAGTCAGCAGGAGAGGAGGGCACAGGCAGCAAGCGCAGATCACTCCTCTGAGAGCCTGTGTGGGGGAAGGAGAGCTATAGGGAAGAGGCAGTGTGGGTAAAGAGTTTCTGCTTTTATTTCTGAAGAAGGGAGAGAACAGAGCCTGGTTAAGTATTGAGTGAAAGTCAAGGAGACAGGAAGAGAATAAAGACATGGAAAAGAAAGGGGATGATCCATTTTATCAGG
AGTGGCTCATGCCTGTAATCCCAGCACTTTGGGAGGTCAAGACCAGTGCATCTCTTGAGGTCAGGAGTTCAAGACCAGCCTGGCCAACACGGTGAAACCCTTGTCTCTACTAAAAATATAAAAATCAGCTGAGTGTGGTGATGCACGCTTACAATCCCAGTTACTTGGGAGGCTGAAGTAAGAGGATCGCTTGAACCCAGGAGGAGGAGGTTGCCGTCGGCCAAGATCGCGCTACTGCACTCCAGCCTGCGTGATAGAGCAAGACC
AAGCCTACCAGCTTCATGGAGCTGGCCATCAGGTGACCCAGTCCACTGCCTGGTATGTGACAACTGTTACCAGAAGTAGCTTCCTGGGTCTTGGAGGAGTCCCATCTACTCTTCCCTACTCATCTCAAGTAAAGGCCAGATCTAGGAAAAGGAACTGTTAGGTGGAGAGGGACACTAGGGAAAATGACTCATAAAATAGCCAAATGCTCCAGAGGGTAAGGATGGGAAGGACCTTTACAGCTACTGTGACTCACTTGGAAATT
GCGGAGAAGTCCCCTGAGCATCTCTGAACATCATGAACCCTCAAAGTAAGCTTAGCTTGGGCCCCTTTTCCTTTTCTATCAGTGAGGCCAAAGAGCCCCAGATGGGAGACAGGTGGATTTTTCTCTCAGCTGGGACCTTTTCTCTTTCTTGTCTAGCACATTTTGGGAAACCTTCAAGTACATTCTCATGCTGGTATTATTTAAACTTTGCACTGGAGTGAATTCCAGGAGTTATGTCCACACTGAGACCAATGGAGATGAACCTAAAGCAATATGTGGCCAAA
TGTGCAGTGTTATGTATCTGTGTGTGGTGTGTGTTCTGTGTGTATGTGTGTTGTGTATATGCGTATGCTGTATGTGCAGTGTGTGTGGTGTGTATGTATGTGTGTGTGGTATATGTGGTGCGCGTGTGTTGTGTGTGTAACGCATGGTGTGCATGTTATGTATATGTGTGCGCCGTGTGTGTTGTGTATGTGTGGTGTATGTGGATGTGGTGTGTATGTTTATGTGTGTGTGGTGCATATGTGTGGTGTGTGTGATGGGTG
CCTCCCTGTCTCCCCTGCCTACTTTGTTTTCCTCCAGAACTTTCCAACATACTCTATTATTTGCTTATTTTATTGTCTGCTTCCTAAGCTCCACGAGGGCAGAGCTTTTTGCCTGTCTCGTTCACTTAGAAGTATCTAGCACAGTCACCTGGCACACAGTAGGTGTTCATAAATATCTGTTGACCTGAGTTGCATGCAGGTCAACCATGCCCTCCTGCCAGTTGCAACTGCACCAAACACCATGGAGTCCTTTATCTTGGAGGAAAAGCTCCAGGTTTTC
ATGACACAGAAGTTATTGGAGATGAGTTGGTATGGGTGAGTTGGCACTCCTCCCTGGACATTGGAGAGGGAAGGGTAGTTGGGGCTGCTAGAGGTGACTGCTTGACTCTGTTGGCATTGGAGAAGGAAGGTGGCTGGGGCTGTTAGAGGTGGTCACTCTGGCTGCCTTCTGGATGTGAAGTGTTTTTTAATGAGAGAGGAAGCAGAGCCAGCTAGGATTCTTACCCGCTCCCACCAGGTCACCC
ACTTTTGTGAGAACATTTAGTGATGGGCCTGGAATTTCAGCACAGGTCTGTTGCGTTCCAAAGCCCACATGCCATCTGCTATATAAATCAAGTCCTTCCTGGATCTTGAAGAAAGTTTTAAGATTTTCTTGATGTGATTGTGAAAGATGTGTAAAGGAGAGTTGATAGTGATGTGTATTGATGTGTATTTGTGATTGGTGGTACAGCCTCCTGTAAAAACACATTTTCCACTCAGATTTTTTAGGGCTATTCTGAGG
GGCAGGGTGGGGGTTGGGGACGGTCTCTGTCCTTAGAAAATCACAAAGATGCCTTCCCCTGAGGTATATTTCCAGTTACTATTACATTCTTTGATCTTGCCAAACAAGATTACTTCCCTGAACTATAGAACTTCCCACACATTGCATACACAGAGAGGATAAGAGGTACGACGATTGCGGACAGAAAAGGAAGAAATTATGATAGGAAAGTGGGAGATCCTGTTGTTGACACCCCATTGGGGCGGTCAG
AGACCCCCAAACAACATGGGAGTCAAGAACCAGTGTTGAAATGGCCATGTTGCCCATCCTTGCTGAAGACCACCCAGACACCTCCCTGGTGATGAGGAGGGGAGAGAACCTGTGGATGAAACACCCCATGGCCAATCCACAAAGTGAGTCATTAGGAGCTGAGCACAAGCCCAAATTCCAGACAAATAGGACAGCTTCCTACCACGGTGGCTGCCAATCTGCCAGCCACTCCATCATGTGACCCCCCCCCCCAGACACTTAGTCAGCACTCCCAGGTGCCCAGCATCATACCAGGCTGTTGACAGTGTGTGCC
GAGAAAACGGGTGAATTGCTAGCACCTAACCCAGGGAGGTTTGTGGGGATGGGGAGGACTGAACAAGGTAAAGCATAGAAAGCTCGGAACAGGGTGCCAAGCATATACTTGGCAAATGTAAACTACAGCTGCAGCTTACTTCCAAATCTACCACCGGATGGCTCTAGGGGATTCGGAATTCCTGGGGCATCCCAACCTGGAAGATTGTGAGGTAACAGCACCAGCTTAGCAAAAACATATCTAAAAGGAT
CTGATGGGAAAACCCTGCACTGGGCTGTCTCACAGAGCAGTCAAAGCCCTCTGTGATTTTTGGTCAGGACACAGAAAGCAAGCCAGGAGTGGAATCAGGGGAGGGGAGGATGGGACTGGGGTACCCTACAGTCTGGTATTTAGCTGCTGTAATATAAATGATCAAATAGTAGTTATCTTTCTTCAAAATAAAAAGTAATGATGTAATTTATATAATTTTTTCAAGTTTTTCTCCCATAAGGGCTAATTTCCT
CTCATCTTTGAGGGCCATTTGAATATATCCAGCTTGATTTTAATCAGATGAAAGTAGGTCGGGGATCGGAAAACAATTTGGTCATCTGTACACTGTCTCAAGACAGACAGATGCATGCCTGTGTGCAAAAGTCGCCACCAGCGGCCGGGCGCGGTGGCTCACGCCTGTAATCCCAGCACTTTGGGAGGCCGAGGCGGGCGGATCACGAGGTGAGGAGATCGAGACTTTCCTGGGCAACACCGTGAAACCCCGTCTCTACTAAAAATACAAAAAGAAA
TTCATAAAATTTTGTCACTATAACCTAAATAATGGAGTCTTCCTCCCACCCCGAGATGGAGTCTTGCTCTGTCGCCCAGGCTGGAGTGTGGTGGCACGATCTTGGCTCACTGCAACCTCCCCCTCCTGGGTTCAAGCAATTCTCCTGCCTCTGCCTCCTGAGTAGCTGGGATTACAGGCGTATGCCATCACGCCCGGCTACTTTTTGTATTTTTAGTAGAGACAGGGTTTCAC
ATAAAATGAGAATAATAAAAACATCAAATAGGGGTGTCGTGGGGGAACAGATGAGATAAATGCATGAAGTGCTTGAAGAATATAGTCATATAAAACTTAACGATGGGAATACTTTCTGAGAAATGTGTGGTTGAGGCCATTTCATCATTGTGCAAACATCACAGAGTGTACTTACACAAATAAAGATGGCATAGCTTTTACACACCTAGGCTATATGACATAGCCTACTGCTCCTAGGTTACTGTCTTAGTCT
AATGGTAATCGGGACCATTAGGGTGCACCAGGGCATATAGAACAGTCGGGGACGGTAAGAAAACATTCCTTCCAGAGACATTCACTGGCACCTCCCGCGCAGACACACTGCCAGGCCCGGGAATCGCAGAGATGAACTGGGAGACTTGTCTGCCCTGGAGAACTCACAGGTAGGAAAATGAGGCAGAAAAGAGCCGTAGGCTTCCTAACAGGAGCCCACGCAGGGGGGCAGTGAGCAGAGAGCAATGCGCAGACCGCGTGGTCAGTTCTTGGGGGGA
GAAGCAGCAGCTGATCAGGACTGACGGAAGGTGGCTCGGGAGAACCAGGGAGCCCCAAGAGGTGGGACAGAGCAAAGGGGAGTCCTGGCTGCCGCATGCCAGCCAGGAGTCAGGAACTAGAGAGGCCAAGGACTGGCCAGGGTTCCAGCAACACCAAGGATCTGGAATCTAGGGTATCTGATGAGGCGAGTTGGAACTCAGTGGTCCTCAAAACAGAGGTCTAATGCTTAGAAGGTCATCACTATTCAAGACAGTAGCACCAGCCTGCAGACATGCAGTGGTGAGGTTCATTCTAGGCAGGAAATAGCTCTCCTCTGATCCATGCTATATTTTATACTACTGTGTGTGCCTTTGTGGGCCT
AGTTCAAATTCAGATTACGTCAATTGTCCCAATAATGTCCTTTACATTTTGTATTGCTTTTTTCTCAGCCCAGGATCCAATGAAAGATCAATCATTTATTGCATTTAATTGCATTTAGCTGTATGGCCCTCCTTTAACCTGGAACAGTTCTGCCTTTCTTTGACTTTTTGGACCTTAGCAATTTTGAAGGGTACTAGCCAGTTGCTTAGCAGACTGCCCCTGATTTTGAGTTTATCTGGTATTTCAGGATTAGGTTTAGGTAAATTTTTTATGACAGGAA
ATATATTATGGACCAACTGATGTTTATCACATTCATTTGTACAAGAATTATTATAGTAGAATGTACTGAATTCATTTGTATGCTACAATCTTAAGGCATTGTCAGTAAATTATGCATTGTTACATGCATTTTAAAAATAAATTATTCCAAGAGTGTTTTTAATTGATCTAAGGAATTTAAACGTTGTAAAATTTCTAATTATCTTGAGGTCTGCTATTTATGAGATTCATTATGAAATTCTTAGATCTG
ACTGCTTTGCACTGAGGTGTGAGTTCCCTCCCATCTCTGACAGTTTATCAATCTTTTCTTGCTGTTTATGACCGAGACAGGTTTGAGAAGCACGGATGGGGTATTCTGCAGAATGCACCCCCATCTGGGGCTGTCTGAGGTTTGCTCCTGATCAGTCTAGAGAGAAGACCGTGAAGCCAAGTGCCTTCTGCTCACGTTCGTCACAGCAGGGACCCATGCAGCCCATGAGACCTCATCGCCCGGGGTCAC
CAGTCCCTGCCCTTGGGAGGCTTAAAGTCTCATGAGTAAAGGACAGAGATTGTGGTGCAAATATCCAAGGGTACCCTAAGTAGGAGAAATGGGCCAGGTATAAGAAAAGGAGAGCCATTGGTTGATCCATAGAGCTAAGCCTGGTTGCTATGAATCTTTATTGATTCCTTCAATATATATTAAATAAATATATTGTATATCCAACATCCAGGCTGCTTTATGTTGGTGGTTATCTTGTGTGAA
ACTTTGTTCTCTGAATTGCTTTTAAAAGACAGTTTTTAAATTTGTCCATAAAACATTTTTCTGACTCACCACAATGCTGTAAAAGCAACCACTCCAGGAGTCACAGAACCCCGTGGTCTCCAGTTTCAACCCCTTCTCTCTTTATGCCTTTGTAAAAATTTGTATTTAGTTCATTTTTTTAGGGACAGGGTCTTGCTCTGTTGTCCAGGCTGTGGTGCAGTGGTGCGATCATAGCTCACTGTAACTT
AAACCCTCAGTAAGTCGGTTCACTATTCCAGTCTATTTCAAGGAATCACTGAGGGGTTAGGGAAGAGGCTGGTCTCCTGGAGCCCGAGGAGTGAAGGGGAGCAGCCCTGCTGCATGAGTGTGGTGAGGGCAACAGCAATGCTGGGGTCTCCAGGAGAAGTTGCATCTGGAGGACAAGGGTGGAAAGAACCTTTCACTTCGCAGTAGGACGAGCATTTCACTGAAGGAGGGAGAAAGCACATATAGATGAGT
TCCTTGGGGGTGTGGTCTCCATGACTTACAAGCTGATGAGGAGTTACCAAACCGCAGGGTGGAATGGGAAACTCAGCCCAAAACAACTTGCCCTGGGCTCCGGGCCACGCCTGGGCTCTGCCGAGTCATGCTCAGGCGCCTGCACTAATGTGACCCCCTGTTTGTTCTCAACTCTGCACCTGCTCTCAGCTCCCCCTGCCTGTCTGCTGCTTGGGTGGGGCTCTCTCTGACTCATGCCTGC
AGCATAAAGGAGTATCTTCAAGCTCTATCTCATACCTACCAGCTTGCATAGAGTATAATAGTGGGAAGAAATATTGTGAAAGATTCTAGAACCTAAGTCCTTTCTAGGCTAGGCAATTCTAGGCTACACAATTCGTAGTCTCTGTAAATACCATTTGATAACTGAAATAAACCTATAAAGTGGGATTAAATGTTAGTCCAGAAGACTAAGTGATTTAAGGAAAGAGGGAAAATAACC
CTACAAGACCATCCAGTCCTTGCCCAAGGCCCTGCAGGAACGCTACCTGCTTGTGCGCTATGAGGACCTGGCTCGAGCCCCTGTGGCCCAGACTTCCCGAATGTATGAATTCGTGGGATTGGAATTCTTGCCCCATCTTCAGACCTGGGTGCATAACATCACCCGAGGCAAGGGCATGGGTGACCACGCTTTCCACACAAATGCCAGGGATGCCCTTAATGTCTCCCAGGCTTGGCGCTGGTCTTTGCCCTATGAAAAGGTTTCTCGACTTCAGAAAGCC
ATCTTTGTGACCCCTTCCATTTGCCACCATTCTGTTACCCAAGAGATAGATGGATTGGTAGATCAATAGATAGGTTGATCACTCTATAAAATAGTAGTCTGTTGGCACTTACGTGCGTAACCAGAGGCCATCATGTTCTGAGACTGCCCCAGGGCTTTTTGGCATCTCTATTTTGGTGTCTGCCCCTGTGTTTGCAAACACACTTTGGTATCCCCAGATACATTGTTTCTGAAGTCCATATATGCAGGTATCCTTCATTAGCTTTGTTCCTCTTTATAACCACAGGTTGATTGCTCCATGTTTATTCCGTTCAGTCAGAAAAGAAATATCCAATTAGGACTTCTTTCTTAGTCTCCCTCCTCTCTCCCACCACCTTCTCCTTAAGGGATTGAGATTCCAGAATGTCAGTCTAGTTAGGCATAAAATCTGCACAAGGCCCAAGGGCCACTTTGGGTCAGAGGAGAGACAGAGTGGGAG
CCAAGAACTCTCTCAAAAGAGCCAGGAACTATTTTCCCAGTCATCCTCAGCAGATTTCTCCTCAATCTCATTGGCCCAAATAGGGTGTGGTGTTTATCCTTGAACCCGTAAGTGGAGCCAGGGGATGGGATAATGAGCCACAAGCCCTACCACCTGATCAACTTCCCCCAAGCACCTGGGCTTTGCAGGAGGAATTGAAGGTGCTCAAATAAAAGTTAAGGTAGTTACTAAAAGAAGGAGAGTGGTGTTGGAA
ATATTTAATGGAATTCCTTAACGTGGCAGTATTTATTGAGTGGCTGCTGTATGCTGGGCCTTGTAATAGACCCTTGGGGATGTAAAGATGAATCGGCCCATCCTGCCAGTCCTTCAGGGGCTCAGGGCCGCTGGAGTCTGAGATGCCTCCCAAGCATGCTTGTCTCAAGGATTGCCCAAGCTCCCATGTAGCTCTGAGGTCTGCTTTCAAGAAGTTCTGGCCAATTTAAAACTAGATGGAGAATCCTCTGGGTG
CATTGAATTTATAATGCACTACTTAACTGGGCATCTTGATTTTTGTTCCCAGATAGGCTTATCATTTGAGTAGAATTTCTTCCCTACATTTTATGCATATTTACTAATGCATTGGTGTTTACAGTTGCTATTGGTCTTGAATATTTTCCTTTGGAAAATGTGTGCTTTCTGCCAGGTCTCGGATAAAGAGATTTAGGAGAATGTTATTAAGCAGTACACTATATGTCATTTTGATCAGGTGGTATATGTTTTTCCTCTCAGTGCTAGTTGATCCTGGAAGCGTC
AGGAGACTTCTTCTGTCAGAATTTAATTACATGTCCATCGCTAGACTGACAAAAGAAAAGTTAGAGAACCACGATTTACTTAGAACCTAAAGCTGGGCACATGGTTGCCTGGTCAGAATAGGGCTTTTATTTATGTACTTGATTTTTTTAGGTGAGAAAGAAGTGAAGTATAGCCATTGAGTAGGCTGCCAATAGTGCCTGCCAGAGACACTCAGGAGAGATTATATGCTAAATCCACCAGACCCTTTGTCTAAGGGCAGGACGTCACC
GTAATTCACTTTAGACTATTGGGGCTCCAGCTGTCCTGAGAACAGGGCAGTAAAGGAAAGTCAGTGGCTTCTCATGTCCAGAGCCTTTGCCTGCCCTGCTGAGCCTGCCAAGGAAAAGCTTTGAGGTGCTGGTGGCCCTTGCTCCCTGAGCGCTCCCGGGGGAGCTCACTCTTCCTCTGCAGTTTGGAGGTCTTTGCTAACCCCAGTCCTCTCTAGCTGCCCGCTCTCTGCTGTCTCCCTGCTCCCTCAATCCAGATGTCAAAACAGATT
CTTTTGTAGTTTTAAATAAGCAAGGAGTTTCTCCAGCGAAACTTCCTCACACCTCTTGGTCTTGGTCTCTTCAGACACTTTCCTTCCTGTTCTCTGGAGATCTTGCAGAAAAGAGCCTGCAGTGTTTCCCTTGTTCAGCCATGCTCCTGGAGCTTATCCCACTGCTGGGGATACATTTTGTCCTGAGTGAGTAAAATTTCTTTATGGTCTCTAGTTCCACAGGTTCTGACTAGAAATGCTTGCTTTTTATACTGAGTCTGCACTGCTTTCACTGATAGTACATTGTTTTTC
CCCTCTCTTCCAGTGATTCCAGAGAAGGTTGAAGACCATAGAGTTTTGTCTTTCTCTTTACTGTGAACTAATTATCCATTAGTGAGGCTCTTCAGTGGAATTTTGAAGTTACATTTAGATGTTCACATAATCTCTCTCTCTTTCTCTCTCCTCCTCTTTATTGTTCTCTAAGAGAAAATAATCTGCACATCCCTGTTCTCAGCGTCATTTATTCCTGCCCAAAAAGAATTCTGAACGATTGCATTTGTCTGGTGACGGCTGTTGCTACACTGAAATA
ATCATAGGGTCCTTACTCCAACCAAGAGTAAAGAGAGTAAAGTGAGTGAAGGTTAAAGAATTCGTGGCACCAGTAAACTATCAATAGATGCTGATTTACAAATCTTGGTAAATTAATAGGAAAGGAAGAAAAACGTTTACGGTGGTTTAGCTACATAAAAATATTCACTATCAATCTTCATGAATTGCTTATTCTGTATATCTAATTATATAGAATCATAGCATAAAATAATCATAAAAATTATGCCTATCATTAGTCTT
TCTGGGCGATAGAGCTATTACCCATCTTAAAAAACAAACAAACAAAGACAGAAAAAAGAAATTTTCTTCCAAGCGAAAATGGAGAGGTGTAATCCCCATAGGTCACCTGGGCCAGATGTCTGGGCAGGAGGTCATGCTCTGAGTCAGATTTCCCTTCTGTGCAAGGAAGGACCTGGGACAGGGACCTCTGAGTCTGACACTCTCTGCACAGCTGAGAAGGCCATTCAGCTGAAGTCCCCATTGCAACTGTTGTCCTTCAGCCTGAGGCAGTCAGTCCTTCGGTCTGA
TCAGCCTCCCGAGTAGTTGGGACTACAGGCGTGCGCCACCAAGCCCAGCTAATTTTTGTATTTTTAGTAGAGACAGGGTTTCACCATGTTGGCCAGGGTGGTCTCGATCTCTTGACCTCATGTTCCACCCCCCTCAGCCTCTCAAAGTGTTGAGATTACAGGCGTGAGCCACCATGCTTGGCCTCTGATGTATTTTTTATCCTGAATTCTCCCATATAGCATAGGGCTTCAATTCTTGGGGAGAAAAAAGCTGGAGTTGAAATCCTAAAGA
GAGAAAAGGCTGTCTGCAACGCTGAGTGAAAGCTAGAGGCTGCCAACAAAACTGAGCCTCCCTATCACTGTGTCCAGGGCTTCTCTCCCTCCGCCCTGGGTCAGTTTGCTCTCGCCAGTGTTCCCTCCTTGATCCTCTTCTTTTCCAACCCTACATCCTTGGGTACATGCAGCCAGCTTAATTCTAAAATCCTTTCCAAGAGCATCTTTCAGGATAAAAACTCTTTTCCAATATTCCCCAATATTACATTTCG
GCAATAGGTAAGTGGATATGATTCTAACATTAATTGGGGTTGTGATTTTAATTAAACTTTACCGTTTCCTTTGCTGCCATTTCATTTTCTTTGACAAGAAAGAGATCTCTGAAAAAGATCTTATAAGGCCTGTCCTCTTTGGTTGAGCCATCTTTTACTTTACCTGTTAAAAAAGAAAGAATGAATGAATGAATTCTGTCATCCTTCCTCTGCTGACCAGAATAGTAAGTCTCCCACCAGCTAGGGTGGAATGAATGGGATGCAGGGATCTCTGAGA
AAGTGATGTTCCCAGCAGGCTCCAATCATCCATGCCCATGACACACCACTGAGAATCAAAAAGTGCCTCTCCTCTCTTCCTAGGAAAGGCTCGATTGCTTTTGTATCCATGATAACAAGTAAGCACAAGAAATGCCTTCTTTTTTTTAAATTATTTTATTTTATTTTATTTTATTTTTGAGATGGAGTTTCACTCTTATTGCCCAGGCTGGAGTGCAATGGCACGATCTTGGCTCACTGCAACCTCTGCCTCCCA
CCGCAGGCCCTGGTGGGGGTGGCCACGGATAACCACACAAACATGCATTTTCCTTGTAGGAGCAGGCAGGTGACAACCAGTGTCCTACTTTCCTGCATTAAAACACCCAAATCAACAGGACGGAGAAGGCCCGGAAGAGGGGACCTGAGGGAGCCAGCCGGGCGCTCAGCCTGCTTCGCTGGGATGCTTGTCGAGGTCGGGACGGCACCACCAAACTCACCTCTGTGCGCCCTGCGGGGCCCAGGAGACTCGGTCCTCCCTGGGC
AGGGGATGCCCCTATGATTCTCCTATTGGAGCTTGCCCTAGGCTTTACACCGCATCTTGATCTTCCACAGTCAGTGTGAGCACCATTAGATGCACTGGGTCATGGGGGCCATGTGGCAGAGTTGTTTGCACTATAGCCTGGACCAGCTGGAGAGCCTTTGCTTCTGTGGGCTTCAATCAGAGTTGTCAGTCTTTAGGTCTATTCTGTATGTGGAAAAGAGCAGCACATCTAATTGAGGTATGTATTGCCTCCTACATCCAAAGAATATCACTGTG
TCGGGGTGACTCGGGCCCTCTGGAGTGACCTGCATAGCTTTGTGGTTCGGGCTCCCATGGGGCCCAGAAGCCAGCATGGAGACTTAGGGCTTCTCTTGGGCCACTTTTCTCCTCATACCCAGCATGCAGACCAAGGTTGGGGATGAATTCTGAACGTGGGGCAGAGTCCCTGTCCCCAGAGCAACTCTGAGAGCACCTTGCCCTTCTTCCCAGGGCACAGGCACCAGCCTTCCTCCCCAGCTCAGTCCCTGCTTCT
CAGATCTGAAAATGTTATTTGTCATCAGACCACAAAGGCAAAATGATGCATTGATATGTTGAGAGATTCACGGCAAATCACAACTGGGCAGAAATGACAGGGCGAGCACCAGGGAGAGAGGCATTGAAATCCAATTGCTTCCCTGCAAACGACTTCATTAAATTGTCCAGATTACTAGGAGCCTACTGCAAAAAAATGCAAAGGGCAAGTGGAGTAATTTCTTTTTGACTGTTGATGCAATTTGGAAGAAATTAAATAGCAATTAAGTTTGTTTACTTAG
CTGGGTGCCATGCTGGGCTGTTTGCAACTAGAGCTTCAGGCCCCTTCTGCTCTAACAGTCTGCAAAAGGACTACACTCATCCCTGGATTCAACCATGTTGCCCTGAAAGGGCTGCAAGTTGCATCCCCAGCTATGTGTGAGCTTGGCCTCAAGAAGCAACCCTGAGCCCCTGGCGTGGTCGCAGAGGAGCAGCTCTACTGAGGTGCAGAAGCTCAGTGATAGAGAGTCTCTCAGTTAGAAAGAATTTCAGTCATCTAGGCCGG
AAAATCAGCAAATACCACAAATCAGGATTTTTTACTTCAAAAAATTAGTTTACCAACATATCACTGCCTCTGGGGTAACATACATTAAACTCCACCTTTCACAAAAATTACTAAAATATTTTAGATTATTTCCCTCTACCTCCTCCACTACCTTCCTATCTCTTCTTTTCCATGTTAAAATAAACATCCTTGTTCAACTGTTTTTTCTAAACATATTGTTTTGTGTATTTTCATCATGTTAGTCTTACAGGAAAA
TTTTTAGACGGAGTTTCACTCTTGTTGCCCAGGCTGGAGTGCAATAGCGCAATCTCGGCTCACTGCAACCTCTACCTCCTGGGTTCAAGCGATTTTCTTGCTTCAGCCTCCCGAGTAGCTGGGATGCACCACCCAGCTACTCAGTGGCATGCGCCACCACGCCCCACTAATTTTGTATTTTTAGTAGAGACGGCGTATCTCCATGTTGGTCAGGCTGGTCTCGAACTCCCAACCTCAGGTGATCCACCCGCCTCGGCCTCCCAAAG
ACTTGGCTTCCACCTGTGTAAAATGGGAAAAAGGTGTTTTCCTAGTCATTAAAAATGTAATATATGAGGCACAGCTTATTAATTTCTAGGTAGAAAACTATACGATTACTCAAGTCAATTGCATGTCATTGCTAATTTAAAGAAAAAGATAATCAATTGATTTTGGGTGAACAGTTTTAATTTGAAGCAGGATTAGTCAAGATAACAATGTATTTTAGCCAGAAATAAATTTAAGTCTGTAGTCATTAGAGTTAAAATATTCTTTCTAATAGCTATACAGTACAGAAAAA
GAATGGCTCTCTCAAATGCAAACATAAAGAATAAAAGGTTAATAGTAATGTAGACCGGAAATATATTTTTTATTAAAATTAAATGTCATTACATTTTTTAAGAATAGTATTTTTACAATTTATCATTATGCCACTGTGCTCATTCTTTACAAACTCCTCAAATTTTTCTTTTTAACTGAGCATTTTCTTTTAGAGATTGTTTTGGTTATTGTTCTACTAAGTGGCATATTCAC
GCATTAAGGATGAGAAACAGCATCTTCTAGCTATTCTTCCTGATGCTCCTCCTCCTCCCCACTCACCCTCTGACAGGCCCCAGTGTGTGCTGTTCCCCCCACTCATGTGTCCATGCATTCTCATCATTCAGCTCCCACTTACAAGTGAGAACATGCAGTATTTGGTTTTCTGCTCCCATGTTAGTTTGCTGAGGATAACGGCCTTTAGCTCCATCCATGTCCCTGTAAAGGAAATGATCTTGTTCCTTTTTATGGCTGCATAGTATTCCATGGTGTATATATACCACATTTTCTTGATCCAGTCT
AAAGAGGCGAAGAGACGGAGAGGGATGAAGGAGGGACGGAGAGGGATGAAGGAGGGGAGACGGGCAGGCGGGAGTGAGAGACGGAGGGGGCAGCAAGGCAGCGCAGTGCAGGGCCTGGAGACAGCGGGGCAGGAGGGAACTGGAAGGAGAAAGGAAGCAGGGGTCCTGGAGAGGGAGGGGAGACAGAAAGCAGAGGGCCCTCTGGAGGAAGCAGGTGGAGGAGAAGGAGCCAGTCCCGGGAGCGTGAGAGGGAGGGAGCAGAGCAGCAGCGGCCGGCGCGGAGCTGGCCCACGCGGGTGGTGGAGGCTCGGGGAAGGGCACAGCCGGAGCCTCAGGCCTGCTTTTAG
TATTCAGCCAAACCTGAAGGATGGGACTATGGGTGGCCATCACCCAGCTCATTTCCCCAGCGGTTCCCTGCAGAGAATGGCCAGGTCCCACCCCCCCGATGAGCCTACTTCTCCATCACAAATCACAGAGGCCCCAGACTCATCAGGCAAATAGCCCTGGAGGTGTCACTTTCCTCCTCAGACAGGAAGAGTAGTTGGAATCCTGTCACTCACCCAAGAGAAGAAGGTCCAACGGGCAGAGGACACCAAGCTCATTCCCTTCCTCCCTCTTCATCC
ATAAACATGAAAAGAACTCTAGGCCACAAGGACTGCAACTTCTAGGCAACTCCTTGTGCTTTGTTTGGCTTAGAGCCAGCGGGCCTGGGGACAAGCAACCTAGTGAGATACCAGCTGTGGAAGATAAGGGAGTGCTCACACCACCTGACCCCCAACCATAGGCAACACAGCTCACAGAAATAAAAATGACTGCTTCCTTCTGCTTGAGAAGAGGAGAGAGAAAAGTAAAGGGGACTTTGTCTTTCAT
CTGTGTGTATCTCTCTTATAGGGGTAGATGTCACTGTACTTAGGACTCACTGAAATAACTGAAGGTGGTCTCCTCATTTCAAGATCCGTAACTTAAGTCACATCTGCAAAGACCCTTTTATTCAACTCAGGTTACATTCTGAGATTCCAGAGATTAGGACACAAATATTTTCGAGGGTCATCAGTCAGTCCTCATGTCAAAGTTGACATGGGCAAAATCCATGTCAGCTTTGCTATAGAAATTGACAAGCTGATTCTAAACTTTATATGGAAATGAAAAGAACCT
AACTGCTACTGTACTGTATGGCACAGGTCTGAGCAGTACTGGGACTGGAAGGGGCTGCATGGCTGTATTTCAGTGCATTCCACTTTTATGGATTTCCAGGGTAAGTTAATTTTCCAAAAGATTTGGGGCAGGGAGAGAATTTCGCGTCACTCACCAATTTTTTGTTTAGTTAGGATATTAAAAGCCATAAGGTAAAAATAACTACCATCTTTTTTTATCAATACAATTTCATGAGACCTAACTATTAATACCCCATAAGCAAGAAAACAGTGCTCTC
ACAGTAACCAAGGACACAGCGCCTTTTTTTTGTTGTTTTTCTAAGAAAATACCAAGATGAAAATCAGGAAGAACAAGGGAAAGCCATCTCCTAGCTGTCGTGGATCTCTTAGAGCATAGGTGTGCCCTGTAACCTGGCAATGCACCCGGAAAACAAAGCGTGCGACCTCAAGGGTTATCACCTGCATTTTGCAGAAACCTAAGAGAAATCCACATCAGTTGCTTGGGAGAAAGTGTTTCCTCTTCATTACAC
AAAAAAAATTAGCTGGGTGTGGTGGTGCATGCCTGCAGTTCCAGCTACTAGGGAGGCTGAAAATTTAGTTCCGAAATGTTTTTTAACTTTTATTTTAGGTTTGAGGGTACACATGAAGGTTTGTTACGTGGGTAAACACGTGTCACGGGGGGTTGTTGTACAGATTATTTCATCACCCTCCTCCCACCCTAGCTCTGAAATTTGGGATCTGTAATTCTACTTAAAGACAAGAGGTAGGGGGAG
GTATGTGCCAAGTCTCCCTCTGCCTCCTTCGGATAAGGATACCCATGGCCGCATCCCGGCCCAGGGATAATCTTTCCTCTTTCAGATCTTAACTTCATCCCATCTGCAAAGTTGCTTTTTACCTGTAAGTTCACATTTACAGTTTCCAGAGATTAGGGCATGAATATCTTTTGGTGGGGGGTATTGTTATTCAGCCAACCACACATATATTGACAAAATCCCCACAGCACTCTATAAGGTAAGCGCCTAATAATGGCCCCACATT
AGGCGATCACGTGGGCATAGCTGCACACATTAAAATGGTTTCATTAAAAGCCTCCAGTCATTCATTTTGCTTATTAAAGCCACTCCACAATGATATTCACAATGGAAATCTCAGCTGTCCCTAGCAATGATACTAAAATACAATTAATTCCTCTTCCCGAGGAGTCTGTAGGTATGCGCTTGAGGTATTGTGTTAATTGCCACTGCTTCATACCATGGCTTCAATTAGGAATCAGAATGGG
TAAGGAGGCTGGCCAGAGAATTCGAGAACCAGATGCTTTGTGCACAACAAATGAGGCAACATGGGAAGATGGTGGGAGTTGGGAAAGCTGTCCAAGATCACAGGCTCTGAGAAATTCAGGCATGTAGCTAGTTCCTCTCCACTCACCATCTGGGACTTAAAATCCCTTCTGCAAACTTCCTGTTAAAGAGAGTTTCTGCAGAAGAAGCTTGTACACCTCTAGGGTACAAATCACTTCCAGAGCGGCTTACTCTAAGGAAACTATTCTTTATGGTG
TCCCTGGACACACTTGGTTCCTCACAAAGCCAAGACTGCTGCAGCTGCCACATCCGCGGACACACTCAGTTCTTCACAAAGCCAAGCCCGCTGCAGCTGCCACATCCCTGGGCTTACGATGCAGCAGGTGCTTTTTTCAAGACAGGAATCAAAATGTTAGGAACACGGCAGAAAGGTGACACCTGGAGACCAAACGCAGGATAAGGAGTACTGCAGAGGTCACAGGGAAGTCACAGAACAGTAATACGCTAGCAGGGG
AATAGGAAAACTCAGATGTCTTCCTGCTAACGGAGCAGGTGGTGGCCTGAACAATACATTATTTAACAAATGTGAGAAAGTAATTATTGGGGTTCTACAAGGTTTATTCTAGGCCATCCTATTTTCCATAAGAAGGTAGCACTGCACTTGGCGTATACCGATCTCATTTACTATCTCAATAATAACCCTTGAGACAGTTTCCCTTACCCACTTTATGCAAGAATAACTAAGGGTCAGAGAGTTCAAATAATTTGCACAA
TTACAGAACAAAACGCTGGTTACCGGGAGCAGGTGTGAGGAGGAAATGAGGAGATGTATGTCAGAGAATGCAAAGTGGCAGATATATAGGATGAACGAATCTAGAGATCAAATGTACATAAAACATGAGGATCACAGGTAATAAAATTGTACTCTATACGGGATTCAAGCTAAATGAGTATATTTTAGCTGCTCTTGCCACAAAAACAAAAACCATGAGTAACTGCATGAGATGATGGATATGAAAATTTGCTTC
CCAGCATGCCCACTGGCAGGAGAGAGGGAACTGACCCACTTGCTCCTACCAGCTTCTGAAGGTAAAATCCTTACAAACGAGGAGCAGAGCTTTGATGGAGGAAAAAGGAAAGGCAGAAAACTTCACGTAGGAGGGCTTGGGGCAATGATAGAGGGCTGACAAAGGCAGCATAAAAAAAGGCAGAATATAGACAACCTATTTCTCTTAGGCTCACCCCATCCACCCCTACTTCACCCCCTTACCTACCACTGTTTTCAGGGTTAAAGCAATTTTAGCAACCCTTTACTAGGAACTGTGGGGAGATAGCTTGTATTTTCAGTAAGTTGGCGGTGG
ACTTACAGGGTGTAATCTCAGCACTTTGGGAGGCCTGTAATCCCAGCACTTTGGGAGGCCAAGGCGGGCGGATCACCCTGAGCTCAGGAGTTCAAGACCAGCCTGGCTAACACAGTGAAACCCTGTCTCTACTAAAAATATAAAAATTAGCCGGGCATGGTGGCGGGTGCCTGTAATCCCAGCTACTTGGGAGGTTGAGGCAGGAGAATTTCTTGAACCCGGGAGGCAGAGGTTGTAGTG
CGTAGGGGACTCCTAGTGGTACATTTCATAAACGGCTGCACCTGCGTGCTTGGAAAACATGCTCAGGGTGCTGAGGGATGAGGATAAGTTCACAAATGACATCGATGAGGGAAGAACCCTAGCTAGGGGTCTGGGGGGAAGAGCCTCTTGGGGTAGAGTGCACACTTTCTCTTCATGAGTGATTGGCTCTCCCAGGGCCCAGGTTCACTGTCAAGTTCAGGGGAAAGAAACCCCTGTATGAGACCCACCATCCACTCTAGCCCCAGAGATGCCAAGGTCACCCAA
AGCAATCTGCCACCCCAGCAGGAAGGACCCAAGTCCCAGCCAGCTTCACCACTGTCTGACTAAAGTGATCTCAGGCCTGAATAAGTATCAGTGGCAGTCTGACAGTAGTGACAGAGGGTCTTAGGCAAGACCTGGTACTGTGCTGCTCTGTGATGCTGTGGGCTTAGGGTGTGATCCAGCATAGCACCGGCTGCCACAGCCATGGGAATACCCATGTCACCCCTCCCCAAACTCCAGGAAGTGCAGCATGGACAGGAACTCCTTCAACTTGG
GGGTCATTGCCCAGGTCTCACTTCCACAGGGCACCCCTGCTCTTCTAGCTGGCCTGTCACCCAGAAGAGCCACTGGTCACTCTGGGTTTTGTTCCAGAGGCAACTTCTTACATACTGGTGGGTAGACCTCCTTAGTGTAGGCTCTGAGGTTTGCTGGTGAACAATTCCATAGGAAGATCTGCCCGGAGAGGACAGGGCTTGGCTGGGCTTAGTCTTTAGGCCTAGGAGTGTCAGCTACTGAAGGAACTGAGGAGCCATGTCTGACCTGCAACTGGATGGTCTGCAGTTAGAT
TGACAGGAAAGGGGCTGAGTTGTAACTGTGCATCATCCAGCAACTTACAGTGTGATCATGGCCAAGTGGCTATCTGCTCCCCCAAGCCTCAGTTTCCTCATCTGTAAAACAGTGAGGTGGAACCAGATGGCCTCCCTTCAATCCACTGAGCACCTAAACACCAGCACCCACCTGCCCCTAAGCAGATGCTATCCCTTCAAAGCTGCCCAGAACTTGGCAATGCTCGAATCCCCTGGGGAGTGCCTTCCAGCCCCTACTCACACACCCCACGTG
TCTCGGGCCACGGGCTGCCAGCACTCACCTTCTGCCGAGGCCGCCCTGCGGCCTCCCTGTTCTGAGGCCCCTGCCCCTCCCTGATGAAACTTCCTCGGTGCTAACTTGGCAAGAACAGGCAAACGCTGCTGTGCTTCCCTTTGCCCATGAAAAGAATGAGGTTTAGGGGAGGCTCTGCACAGTCCTGTGCTGCCCGGGAGAGCTGAGCAGAAGCTGTTGAAGCCGGCCTCCTGGACTGAGCTTGGTCCAGCAGCCTATCCACGTGAGAGCCCTGGCTGTCTGGAGGCACAGGGAGCGGCTGGGCC
CTTTTTTATAAGTTCTACCTTCCTGTTGAACTTCTTGTATTGTTCATGTATTCTTTCTCTGTTTTCAGATGAAATCAGACATGTTCGAGGTGGTATGGCCGTAGACTCTTTTTCTGTTTTCACTGAGTTGTCCAACTGTGTTCTCCTATTGCATGCTGAACTTCTTTAAAAACAATTATTTCTAATTGTTTGGAAGGCAATTTATAGATATCCATTTCTTTGGGGTTGGTTATTGGAAAATTATTGTGTTCCTTTG
TGCTTAAGGTCAGAACTGCGTCAGAACTGCATGACGTTTCTAGTAACAAATGCTCCTGGCGGATGCGGAGATTGGTACAAGGATTGTTTCCAGGCAGTAGTTACTCAGGGAAATGGAGGGCTGGGAAGCTGAGATTGGTTACGGGGCCAGATTGGGGCTGAACGCAGTGAAAACACAGGGGTCTTGGGGGATCCTGGCAGGCCTGGTGTGCAGTGATAACTTCAACAGTTGGCTGAGGTATCTGTTGTGGTAGATTGGAATGAAGTACCCATTGAAGGTGC
TGTTCTTTATAAATTACCCAGTCTAAGGTACTCTGTAATAGCAGCACAAAACAGGCTAACACAGATATTATTGAAGTAATTCGAAAACTGAATAAGAATTCATATTAGATAATAATATTAAATGTAATATTAGATAATAAAATTGTATCGACTTCAAGTTTCCCAAGTGTTATAATTCTGTTGTAGTTAGATTACAAAATTCTCTTGTTTTAAGTGATACGTACTGAAAGTATTTAGGAATAAAATGTTATATTGTCTACAACTATC
CTGGAATTAATCTGTGCTCTTTATGCCCTCATTAGAATTTTATGTTGGCACCTCCATGTTTGGACATTTACCACATTCTGCCTTATATTCCAATTATTTAGATGTGAATTTCTCTTGCCAAATCATAAACTTAAAAGGAGAAACCATGTCATCTTTGAATCCCCACATCCTTTAAGTCCCTGGTACATAGTAAGTGCACAATAAATGTCAAACATCAAACATTGAGTCTGTGGTTATATAGAAATACACATACAATTAGTTCCACATCTTAACTTCAC
GTTCCTACGAGTTCCACCATTTACTGGGTGTGTATCTTCTCTTTATTTTATTTCTATTTTTTATTTTTGTTGAGATAGAGTCTCACTCTGTCACCAAGGCCGGAGTGCATTGGTGTGATCTTGCTTCACTGCAACCTCTGTCTCCAGGCTTCAAATGATTCTTGTGCCTCAGCCTCCCAAGTAGCTGGGATTACAGGCGCCCACCACCACACCTGGATAATTTTTGTTTTTAGTAGAGACGGGGTTTCACCATGTTGGCCAGGCTAGTCTCT
AAACTTTCATAGAATTTAGTAAGTATTTAAACTGACTATAATTCACTTCTAAAATATAATTTCATTGTCTAAAAGTTATCATAAAATACATCAGATCATTCCACACCAAAATTACTCTGTGGAAGAATTTTTCTGATAATATTTTCTGAAAACAATTTCAAATATATGATAATTATATACTTATCCAGTAACCTTAACAAGAATGCTTCAAGTTAGACTGACACGGGATTACGATTTCCTGGAACTCTGCACC
CTTGAGCCCAGGAGGTCAAGGCTGCAGTGTTCATGCCACTGCACTCCAGCCTGGGTGACAGAGTGAGACCTTGTCTCAGAAAGAAAGAAGAGAGAGAGAGAGAGAGAGAGAGAGAGAAAGGAAGGAAGGAGGGAGGGAGGGAGGAAGGAGGGAGGGACGGAGGGAGGGAGGGAGAGAGGGAAGGAGGGAGGGAGGGAGGGAGGTGGCTTGCCTAGGTGTCCCTTTAATATCAGAATGGAGAGACCCAGCAAGCAC
ACAGACTACGACAGGGTGAAAATGCTGTGTTAAAGTTTCTGTCTGGTTTTTTTTTTTGTTGCTGTTTTTTAATCTTCTGGGTTCCCTAGAGAATTATCTTTCCAGGCTTATGGGAAGAAAAAGATGGTATTTTCTTCAGTCACACTGTCATGGTGTGATCCTGGGCAAACGGCCTCCTCTGTGTCTCAGTTTCTCTGTGTATGATGGAGATGACACTGAGGAGTAGCTTTGTAATCTGACTGCTGGGGAACAGGATGATTCTAGGCAATGAAACTCCCACAGCCTTCACGGACACCACTG
GCATAATAATCACCAGAATTAAAAAAGATCCTGTAGATGTGTGTTCATTCATAGAAAGATGGAAGTCCCTACATTATTATTAATATTTTCACCATCAGAGAAATAGGGTGCTACTCAGAAAAATATTTTTTAAACAATTGACCTAAATCATATCAAGTAATGAGATATTTCTTGAGTCCAGGCATGATCATGTAAATGCATGTTGGTTAAATCCTTGGACTTGTAATGCACATTACAACTTTCAGAACTCC
GGTGCCATCTTCACTCACTGCAACCTCCGCCTCCTGGGTTCAAGCAATTCTCCTGTCTCAGCCTCCTGAGTAGCTGGGATTACAGGCTCCCACCACCACGCCCGGCTAATTTTTGTATTTTTAGTAGAGACAGGGTTTCACCATGTTGGCCAGGCTGATCTCGAACTCCTGACCTCAGGTGATCCACCTGCCTCAGCCTACCAAAGTGCTGGGATTACAGGCGTGAGCCACTGCACCCGTCTCAAC
GACAAATAACTTGATGTACCATTAAAATAACATTCTTGGCCAGGCGTGGTGGCTCACGTCTGTCATCCCAGCACTTTGGGAGGCTGAAGTCGGGGGGTAGCTTGAGTTCTGGAGTTTGAGCCTGGGCAATGCAGTGAGACAAAAAAATTTAAAAATTAGCTGGGCGTCGTGGCGTGCGCCGGCGGTCCCAGCTACTCGGGAAGCTGAGGCGGGAGGATTCCTTGAGCTCGAGGCTGCAGTGAG
TTTACCCAGGAGAGAAGCACTGTGCACACTTTGTGAGGAGGGTCGCGCTCATTGGAGAGACTCGGTGAAAGCAACGAGGAGACTGTACAAGCACACACGCAGCCTCTTCACCTCACACTCCACAGCTATTTCTCATGCACTCTGGCCTTAACTTTGCTGACCTTGCCACCGCAAGGTTTTATATCACTAAATAACAGAGCACGAGGCTGCCATGGTGGACAATCTGCCTGCACTTGCCCCTCCACATCACCAAAGCTCCTTAGATCCCATTCATCAAATATTTGCTTTTACA
TTGTCTTTTTCCCCAGTGAACTGTGAGCAATGCATGCAACTCTTCCAGATAATCCCTTAATCATATTTAAAAATAGGAATAGTGGCCGGGCGCGGTGGCTCACACCTATAATCCCAGCACTTTGGGAGGCCAAGGCGGGTGGATCACAAGGTCAGGAGATCAAGACCAGCCTGGCCAACATGGTGAAACCCCGTCTCTACTAAAAATACAAAAAATTAGCCAGGCGTGGTGGCGCATGCCTGTAGTCCCA
CATCAGGGAACTATCGACCAATATGCCAGACAGTGTACCAGGCACTATCATGAATAGCAAGACCAGACAGAATCCCTGCCTTCTTGCAGCTGACCTTGTAGTGGGGGACACAGGAGGTTAACAAGTGAAAAGTACACACACGAGATTTCCAGAGAGCAGTGTCATACAGTTCACAAGGACACGGGCAAGGAGACATGAACTTTTATCTGGCCAAACCAGGTTGCTTTCATTTATAAAGGCCTTAATTGGAAACAGAA
GTGTTAGGGAGGGAAAAAGAAACTCAAGGGACAGAAAAGACCCTGACTCCCTGTGCTCTACTTTGCAGACCCTCCTACAGTGACCCTGTCCATTGAGCCACAGACGGTGCAGGAGGGTGAGCGTGTTGTCTTTACCTGCCAGGCCACAGCCAACCCCGAGATCTTGGGCTACAGGTGAGGGGGTCAGAGGCTGGGAGCGCTCTGGGGAGTGATAAGGAAGAGTTCGGGGTTAGAGGCTGTACTGGGGAGGCCAGGTGTCATGGATGTAGTTGAGAGGGTCTGAGGCCTGATCCCACCTCTGTGT
ACGGCAGTCTTCTAGGAAAATGGCATTTGGGGAAGGAAGAAGGTGGATACAAATATACCTTCTTCCTCCTTTGTGATAATATAAAATTAATTACAGAAAAAGTAAGGGTTGGCTCTTAGCTGTTATTAAAGATTAAAATTATCTTGGTCAAAGGGAAATAGAAATTAGGTTCTCCAAACTTTTAAAACGTGTTTCTAAGGTTTACAGTTGAGGTGAAATAATTGCTTAGCTGACTGTGGATGAAGC
ACCTCTTATATATGGCCATGAGCAAGCTCTCAACAGCATAACTGGAAGACCAAAGAAAGAAATTAACTGAGCCATCCTGCATTAGTAAGGAAGGTGCTGATAGATAGCAGCAAAATCAAACAAGTTAGGAGTGGACCAGACAAGAGGGCCTTCTCTTTCAGTTACGAATGCATCTGGCCTGTGTCCATGGCTAGATCATATATCTGACAATATCCTCCCTTTTAATGCTTTGCAGATCCAAGGTATAGTATCA
AAGGCAAATCCCTAACCCACTGAATCAGTAACTGCTAGGAATGAGGCCCAGCAATCTGCATTTTGAGAAGCTCTCCAGGTGATTCTGGTGCACACTCAGGTTTACCCCAAGAGCAGTTAAACCCTGCAGCCAAGCACAGGGCTATTTTCTCCAACATTAGCAGGTGCTACTCGAGGAGTCGATTATGTGTTTATTTTACCAAACAGTTTCTGCCTAGCCACTAAACTGCTTTTTTTGAAAGAAACAAAA
GGGGCAGCCCTCCCACAATTATTACCTTATTCGAAGTATGAACCAACATGTCCACCCCACCCCCAACCCCCATCACGCTTTGCCTCAGGAAGCGCTGCATGCTGGGTATGTAGCTTCTCTCCTTTCTACTGTTAACTCACAGCCAGGGAGTAGGCTGTTAACTGCAGCTGGCAGCTTGTCCTGGTCTTAGCATTGCTGAGCCCTGTTGGGGAAGCTATCTTTGGAACCTGGGGAAAAAAAAAAGAGAAATACTC
AGAAAATTCAGAACAGTAAAAAACAGAAAAAAATTTTTGCTTTTATTGAATCCTGTATTTTTCCAAAGTTATACTCAAACCAGGTATACAATTTTGTAAACTTATTTTTTTAATTTGACATGGAAACATACCTATGTTCTCACTAAGGGCACAGGATTTGGAGTCAAGCTGACCTGCCTTCAAACCCCATCACCATATTCCCTAGCTGTGTGACCTGAGGTTAATTACTTAATTTCCCTAAAGCCCTAGGTTTCCTCAAATGAAAGAAATTATGATAAACAGAACTATTT
TAAAACCACATTTCTGGGTTTTAAATCAGTCAGTGGCTGGGCCCAAAGGCACTTTTGGGTAAGATAAGTGAAGAAATGCCCACAAGGCCAAGGTGTCACTTAAAAAAACAAACAAAAAAAACAAGCCAGAAAAAAAAAATTCTGTCCGCTAATGTTTTGCACGCATCTAGGAGCAGACTCACTGCAAACCTCTGGTTATGCCATTATTCAGGGGTATAAAGAAAGCTTTAGAAGTAGCA
TAAGGTAACCAAGGCCAAGAAGCCCTGCAATAGACGCAGTTGAGAATGGAGGCAGGGCTTGAACTGTTCAGGACAGGGTGAAACTGCGGGAACCTCCCCTTGCTTTGGCCACCAGGGAGGCCATGGAGGTCACCCTCTTGCCCCTTCCCTTCATCTCATCCCTGGCTTGGATCATCGTTTTCCTCCCACCATCCCTTATCCAAGGTTCCCTCCAAACAGGGACAGTGCTTGCTTGTAAAATTGGCTCAATTCAGGCC
TCTACTAAAAAATGCAAAATTACCTGGGCGTGGTGGCACATACCTGTAATCCCAGCTACTCCGGAGGCTGAGGCAGGAGAATCACTTGAACCCAGGAGGTGGAGGTTGCAGTGAGCCGAGATCGCACCATTGCACTCCAGCCGTGGTAACAAGAGCGTAACTCCCTCTCAAAAATAAAACAAACAAACAAACAAAAAACAGGTAGTGCTATGTAAATGCTTAAACAGTTGGGGTAAGTTATTGCCACACTAGGCTGGCTGGTGGACTGATCCGGTAATTCTCCCTATTAAGT
CATCTATATGGACAACAGGATAAGTAGCCTGATTTTTCTGTACATATTCTTGTACTCCATCAATCTACCAGGTTTTAAACTGTAGGAATTGAGAGGGTGAAAGGGAAGATTTAGCCAAAATTTCCCAATCCTAAGGAATAAGTCTATTTCCAAGAGCAATGGAATCTAATAATGTTCTCATACAAGGAGAGTTGGGTCCATATTGTTTAACTCCTTCCTTCATATCTTTTAACATTTTCATGGTGAAAGATTCATATCTACACTCAGTTCGGACAGACG
CAGAGGCAGAGGTTGCAGTGAGCCGAGATCATGCCACTGCACTCCAATCTGGGGGACACAATAAGACCCTGTCTAAAAAAATAGGGGAAACTGACTTTGTTTGGGGTATATGGGAACTCTCTATCCTATCTTCATAATTTTTCTGTAACTCTAAAACTATTGTAATATAAAAAGTTCAGGTTTTAAAAAAGCAGTGGGAATAGAATGTTTGTTACAGTAATTGAGAACTACCTATTTTAAACTTACAGCAGTCTTGCCTTTGTTTATTA
GTGGTGGGCCTGGGGAGCCAGGTGGGGGGCTGGGAAGGGAGTAGATTGGCTCCATTTAAAGAAACCCAACATGTAGAAACCACATTTAGTTTGACAAACCTGGGCTGCTGCACCACCCCAAACACTTGGGTAGTGCGAAGGGCTGTAGAGACCCCTCAGGGCCCACTCACTCCTCAGGGTCAGGGAGGGTGGGTGGAGCCTGAAGGCTGAAAGTGGCAGAAATGCAACGGCCTCACTCCTGGACAGAT
CCTCCCAAAGTGCCAGGATTACAGGCATGAGCGCACCTGGCCCTGAACTAGTTTTTCAGGTTAACTTTGGAATGCCGTTGGCTGAGAGGAGAGGTCCCTTCAGATGAATGGGGGTTGGGGGGGGGGGCTTAGAATTTTATTTTTAGTTTACAGTAGTAAAACCAAGTAATTAAAATATGGGTAAAGATTGATGTACTATTAAATGTAAAACTCCTTTGGTACATTTCAGCTCTATAGGGAAGCTATATTTATGGTTCATATCTTTCTTATAACATTCTTCTAAAATAATCCAAAGCA
AGGTCAGCTTGAGGCTCTGGGATGTGAACACTGGGCACCGAGTCATCCAGAAATAAATCCCAGGCACGGTGGGAGGCCGGGGTGGGAGGATCGCTTGAGCCCAGGAGTTTGGGACCAGCCTGGGCAACACAGTGAGGCCCCCCGCTTCTACAAAAAATACAACAATTAGCCGGGTGTAGTGGTAGCAACTGTGTTCCCAGCTACTCAGGAGGCTGAGGGAGGAGAATCGCCTGAGCCCAGGGGGGTGGAGGTGGCAGCGAGCAGAGCTCATGCCACCGCACTCCAGCCTGGACGACAGAGCGGGACCCT
AAAGGAATGTGCATTCTGCTTAAAGGATATATATGCGTCTATTAAATCAAGATGCTTTTATTGTTACATTCTTCAAATCCTCTATATTCATATATAAATCCATGCATATGAAAATATATGAATATATAGTCTAAATTCATATATATAGTCTATATTCATATATGTATATATTTCTTGTGTCAATTACGAGGGGCAGAGAGACATGTTAAAATCTCCTGGCTATAATTTTTATTTGTCTATTTTCCTTCATACA
TAGTTAATGTATTCCTTTTCCTGCTTACTTATTTATACCTGGCTAAACTTCTCTCAGATGTGAGATACCAACATGGTTTACTCCTTAAATTGTGTTCAGAAACTCTTTAATTTAGGGAGTGTTCTGAACATTTGAGGATTGTATCTGCAAAGGATGGTGGCTATAGCTTCCATTTTGTAGTTTTGAGTATACTGGGTTTTCTTGAAGCCTCTTTTGATACTGTATATATTATCTTCAAGACAGGATCGTTGGCAATCTAGGAGAATTT
CATCTCAAAAATAAGTAAAAAAAAAAAAATAGCCAGGCATGGTGGTGCATGCCTGTGGCCCAGCTACTTGGGAGGCTAAGGTGGGAGAATCACTTGAGTCCAGGAGGTCAAAGCTGCTGTGAGCCGTGATCACACCACTGCACTCCAGCCTGGGCAGCAAAGTGAAACCCTGTCTCAAAAAAAAAAAAAAAAAAAGTGGGTTTTGCTTAAGTTTTCTACCAGCCTTTTCAGCTGTTGGCTAAGAACAATTTATACTATT
CAGGAGCCCCGCTGAGTTCCTGCAGTCATGGCCATCGTGTGCTCCTCCAGCGGCATTCAGAAGCCCAGGGTGGTAATAGTGGAGAAAATCAATGATTAGGTAAATCCAAGATTGGGGAGTTTCAGGGAAGATGTGGTGGGAGTTTCAGGGAAGATGTGGTGGACAGACAAGGAAGTAAGGATATTGACAATGCAAGCAGCTTGGTGTTTGGGAAGAGGCTGGACAGAAGAGGAAAGG
CCACTGTATTTCTTTTTTCCCCCTTTTCCCGTTTTCTTAATGACTGGATTTTAATGGATTATAGTAACTTTCTTGGTATACTCCTTCGGACTAAGACGTCTGCTTAAATCTCTACTATTTGATTTATCGGCTTGAACTCTATTTGACACCCAATTAATTACAGATGTAAAAATCATATTTACCCGAAGTCCCACTTTCCCTTTCCCTCCCTGCTTCTGTCAGCGACGTCGTTTTTAAAGACCGAGGCTTTATAGCATTGACATTCTTTTCTGTACCCCTAATCGCGGCATCTGTTTCCATAATCTTACGCTTAACCTCGTGCTCCTTGCCATCCTTTTGCAGCATCTGGCCTATGCAG
CCATGCTTTTGAGGAGTCTTGTATAGAGGATAGCACAACCTTGCGTTTGAGTGTCTTAAACTTTCTCAACTAAAGTAACTCTCAGCTGAGGTGATTCCTGGAACTCTGCTTCTGCCTACACTTCTTCAACACACAGGTCTCCAGTTCCCCAATGTTGCCCAGGTCTACCTCCCACCGTAGCGACCTCAACCGGGATGGGGAATCAGAACCCAGAAGTTGGCCCATGTTTTATATTTTGTGTTTTGGTACTAGCAAGTCACAATCAGACAAGGCATGCCTTGTGA
CCACCTGTGGCACCCTTTCCCTAGGGAGACTGGCCTCAGCGGAGTCCTCCTAGCCTGCCTTCCTGACAAACAGGAAAGCAGTCCCCTCGGACCGCCCTAGGGTTGGACTTGACCTAACCACATCCCTAACTATGCCTTTAGAATGGGAGGATGGTGGAGCGCTCAGGAAAAAGACAAGAGACTGGGCACAGAGTTGTATCTAAGCCACTCCCTGCCTACTGAGAGACATTTCCACTTGGGTGTTCCCATGAGTCACTACAAGACCAGCTTGACCACAAGGTCAAAGGCAACCAGCATCCCACA
GTTAGAAACATGGTCTACTCTTTTATTTTTATTCTGAGGGAGGAACCTTAGTATGGAGGTTTTCCTCTTGGTTGCCCTGTGCTATGCTGTGTAGAGGGAGAGGCACTGATGGGCACACATGAAATGCATGGCACACATGCATTTTTCTATTTGCTGGAATCTCTTCTTGGTTTTACCTTGGCCTGCATGCTGTAGCTTCTCAACGGGTCTCTAGAGTTCTCACAAAGGTATTCTAGTCCATACATTGCTATTAGTTCCATGTCTCTGTG
GCTTGGGAGGCTGAGGCAGGAGAATCACCTGAACCTCGGAGGTGGGGGTTGCAGTGAGCAGAAATTGTGCCACTGCACGCCAACCTGGGCAACAGAGTGACACTCCGTCTCAAAATAAAAAAAGAAAGAAAGAAAGAAAAAGAAATGAATGGTGTGCCTGAAATTCTACCTTTGCCACTTATTTAATTTAAAATATTGCTAGGTTATTTTTCTTTTTGTTTCTGTTTTTGGTTTTTATTTTTTTGCTGTCCCTTGCGGAGCAGGGCTACCCCATACGCGGTGTGCGCGGAGTAGCCTATGTTGC
ATGCAGGCAGAGTGCAAAGGGCCCTAAGACTCAGTGCAGGTCCCTTCATCAGATCAGCAAACTTTTTTTTTTTTTCTGAGACGGTCTCGCTCTGTAAGCCAAGCTGGAATGCAGTGGTGTGATTATAGCTCACTGCAGCCCAGACCTCCTGGGCTCAAGCCATCCTCCCACCTCAACGTCCCCAGTAGCTGGGGCCACAGGCGTGCACCACTATGCCCGGTTAACTTTTGTATCTTTTGTAGAGATG
ATTCATTGAGGCGGTAGGCCCATAAAAGCAGAACCAATAGCCTTTGACACCTAAAAAAAAGTAGCACACCACCAAAGGTGTAAAAAGTACAAAAAGATTAAAGGTATGAAAACAGCAAAGAACGGCCATTTTAATGGAAGACACTGGGGACATGGAGGGCCAGGGGACTGATATGCACCGGAGGCATTATTTCTTACTTTACTCAACACTCTTGGGAAGTCAAAGTCTTCACAACACTTTAGTCTCTGCCTCTACAC
GAACGAATTATGGCTATTTTTAACAGGATTATGAAGATTATCAAAATCACTTGAGAGAGTAAGAAATCCTGTTGGAAGGAAGTATAATACCCTTGCAAAGATAAGTATAATTAGTGTGGAAAAGGGCGATGAAAAATTAATAGAGTTTTAAGGTCAAAGATACATGCAGATGTGTAAAATCCTCAAATTAGTTCTTGTAAGACTCTGTCCTAACAAATTCCGCGATCAGAACATTCTCCGAAGTTTTTCTGCATTCTTCAGACTCTCCAAG
TGGTGTTAGTGTCCACACACAAGTGGCTTCACAAGGTAGGAACTTGTTGCTGGAGTCAGTGAGGTTTGGTTTCTCATTTTATGCTACTGGGTTCTGCTGTGGTCATAAGGGTAGTAGCTGATAATCCCATTTCCTCACTGTGTTGAACACTTGGAAGTCTGCCATAAACCAATTTTCTGTTTTTCTTTAGCTTTTCCAGAGTAAAAGAATTTTTTTTTTTTGGTGTTGAAGATGGACAAGGTT
GACTTTATGTCTGGCTTAGGTAATTCAGGGCAAGTGTGCATTTATTTACCTTGTCTCTTCTCCTAGCAATACTAATTTTTATCTACGTTGCATTTTTATTTTCTCCCCAGATTTGTCATAACACACATACTTTTTCCTTGAATATTTTTGTTACCTTAGCTAAAGAATTAATGCATTGTGGTATTTCTGCTTGTCATAGTTTTACTTTAGAGTAGATTTCGCTTATATCTTTGTATTTATGCTTTGAGCTGTGGTTTACCAATTT
GTATCTACGAACCATGCCAACTTGGCTTAAACGGTCAAGAAAGAGGGGGGTCTCCATAATGGGGCCATTTCACTCTAATTTCTTCTTGAAATGCTTACCCGACTGGTCCCCTCCCTCGCCCCTTACCTATCCCTTTCCTCTCTAGGGTTTTGCTAGGATGTTAGCCGGATGTAAGGTACACGGACGAACTGCAAGCTTAGAGGTAGTGATTGGCTTTGCAAGCAGAAACAAAAACAAAACAATGACCAAAAAAAACCCCTCAA
GGGACCTATTCCTTAGGCAGCAGCAGAGTCCAGTGTCGAAGATACTAATCAGGGTCTTGTGGTCACCTGTAGGCTCCAGAGAGACAGCGGAAACTTGGAGGGGAGCCAGGGCAGAGCCATGGAGATTAAAGGGCTGGAAAGTAAGACTGGAGCTGAGTGCCAGAAGCAGCCAGCCCGACTCAGCTGCTCTGTGGCTGAGTCATAAATAGGCTTTCAATTGTGGAAGGCTTTGCGTTTTAGATAAAACAAGAAGGAACAAGTAGACTGGCTACTCTGGAGCTATTTC
CAGGTCCAGGGCCACCATCTCAAGCAGTGGCTCTTAACCTTGGTGGCACATTGGGACCACGTGGGAGCTTTTGAATAGTCAGGATTTCCAGCCTCCTAACGTGAGATTCTGATTTAATGGGTCCAGGTCTCGGTGGTTTTGAAATTTCTCCAGGTGACTCTGCAGGGTCTCTGCTCCCCAGCCCCAGCTCCTGCCCCTGCCCCGCACAGTCCCCACCCATCGTGGATGCATCGGAGGCCTCTGGAAGTCTCGTCTA
CCATTCATATCCCCTGCCTATAGGTGAAAATGATGACTCACAGAAGTCAATTCATACCCCGAAGATCACCCAACCAGGTTTTGTTATTTTGTTTTTGTTTTTGTGTGTGAGATAAGAGTCTTGCTCTGTCACCCAGGCTGGAGCACAGTGGTGCAATCTCAGATCACTGCAACCTCTGCCTCTGGGGTTCATGCAATTCTCCTGCCTCAGCTTAGTGAGTAGTAGCTGAGATTACAGGCACGCACCACCATGCCCAGCTAACTTTTGTATTTTTAGT
CTTTCTTTTCAGTTCTCATTCTCTCTCTCTCTCTCTCTCTCTCTCTCATTCTCTCTCTCTCTCTCTCATTTTCTCTCTCTCTCTCTCTCCAACCCCTTCCTCCTCTCTCTCTGTTAAAATTATACACTCTGATGAAGTCGCCCCTCAACCGGAAAATGAAAGCTCCAATGAAAAAGTTAGACAAGCCAACAACAACAAAGAAAGAAACCAGGGAAAAAGGAAAAGGGGGCTGGTGACAGGGAAGG
TGAGCTGACTGAAGTCTTTTAGGAGTGCAGCCCCGGCCCTGGCATCTAGCTTTCCATCCTGAAGGGGCCAGAATGTCACATAGACCAGGGCGTGTGCAGGCTTGTATGTCTGGAGTCCTTGGTGAGTGAGGCTGAGAAAGGCAGGTTTATAGAGAGCTACAGACAGAGAAATGGAGACGGGTGGCCCTGCCAAAGGACTGTCAGAGACCCAGGCATAGAAAAATAGAGATCGACAGATAGGAAGGCTAAGAAATATAGAAACCAAAACAGAGTCATAGAGAGAAAACAGAGAGAGCCGAGCC
AAGTAGCTAGGATTACAGGCGTGTGCCACCACGCCCGGCTATTTTTTGTATTTTTAGTAGAGATGGGGTTTCGTCATGTTGGCTAGGCTGGTCTCGAACTCCTGACCTCAGGTAGTCTGCCTGCCTCGGCCCCCCAAAGTGCTGGGATTACAGGCGTGAACCACCACACCTGGCCTATGCATCCTTATTTCTAAAACCATGATAAAAGGTGAAAGTCTGAATGCATGTGTGTGTGACACTTTGATGCTCCTTTGCTCATGTAGAACCGGC
GGTGAGCGGCCCACTCACTTCCCTTTGTGGTGCTTAGAGAGGAAGATGCGGGGCCAACATTGCTGGGTGTTTGGGAGCAAGGTGGCCCCATCTCGGCATCTCCTGGAGGCAGTGGAGATGGTGACAGTAATCTCTCTGCGTGTCCTGCAGTGAAGATGCTGCAGCTAGGGCTCTGCAGCCACAGAACTAAGGGAGGAACCGAGAGCTGCACAGCACTGTCTACGAGAATTCCCTCTTGAGTTCAACCCAGTGAATAT
GCTGACAGATCCATAAAAGAGGACCTTGGATTTCCTCTCCAGCCCCTGCCATTATGCCCGGCAGGGTCTCTCACACCCCTTTTTCTCTCTTCCAAAACTACATTTTCAGCATTTCACATGGATTTCAGAACCTAATTCCTAATCGTTTTGTGAGCAACATCTTTTCTGGATATCCCTTGTCCTCAACTTTGGGACTGGTTTATCAAGGAGAGGTGTCATTCTGTGTTCCTTATAGGA
GGCATATCTAAGCCCCAAAACCAGTCTGAGCGGTGCGTAGAGACAGGGCCGAGGTGCAGATGCTGCGCTGCTCCCCTGTAGCCTCCAGCTGTTTTATGGGGCTCCTGGGCTAATAGGGGAAAATCTGGCTTCACACCCTGGGGATTGAATCTGCCTAGAGTTGGTTGCCTTTATTTACACTCATTTACCCAACAAATATTTCTGGAGTGCCTACTATATGCCAGGCACCGTGCCAGGTGCTAAGCATCATTACACTTCACA
CACTGGCCTCAGTGATGCAAAAGTAAAAATTCCCTATAAGAGAATTACAAATGACTCATCTAGTACAACACCAATAAAATATATATAATGAGATTTTTTTAATTTTTGTAACCTAGATATTATTTTATATATTTGTATATATTTTTGTATATAGTTATACGTAAAATGTTATATTTTATAGTTACATATTATATAAACATAAATATGTTATGTTTTATATATTTATATATTATATAAACATAAATATGTTGTTTTAT
CTATGATTGTGCCACTGTACTCTAGCCTGGGCGACAGAGCAAGTCCTTGTCTCAAAAAAAAAAAAAAATGCATTTAACGCATCTGACCTACCAAACACCATAGGTCAGCCTCGTCTAGCTTCAAGGTGCTTTGAACGCTTACATTAGCCTATAGTCTGGCAAAGTCATCTAACACAAAGCCTATTTTATCATAAAATGTTGAGTATCTTATGTAATTTATTGAATCTGTACTGAAAGTGAAATGCAGAATGGTTGTATGGGGCCTCCAAGTACAGA
GTTTCTAGGAGAGACTGGCATTTGCATCAATGGACTGAATAAGGGAGAGCCATCCTCACCTAATGTGGGGGCACCATTCACTCCACTGAGGGCTCTGATGGAAAAAAAAAAAAAAAAAAGGTAACGTAATGGTGAATTTGTTCTCTCTCTCTTCCAGAGCTTGGATGCCCTTCTCCTTCTGCCCTTGGATGTCAGAATTCCAGTTCCTCTGGCTTTTGGACTGTAGGACTCACACCAGCATTCCCTGTCCCTACCACCTCCACCACCCACCAGCTTTCAGGCCTTTGGCCTGAGACTGAGAGTTACACCATCGGCTTCCTTGGTTCTGAGGCCTTCATATCCGGACTGAACCATGCAACTGCCTTTCCTGGTTCTCCAGCTTGCAGTCGGCCTGTTGTGACACCTCTCAGCCTTCCTTACAAAGTGAGCCAATTCCCTTAATTAATCATTTCTCCTCTCTCTCTGTCTCTTTCTAGCTTATTGGTTCTATCTCTCTGAAAAACCTTGACTGATTCAGTCATCTTCCTAAAAGAGTTCAGCATTTAATAAAATCCCTCTAACCCACAGGCCTAGTCCTCTCTA
TGCAGAAATGACGTATGAAAGCGGGGCAGCCACTTTACAGGTTTCCCCAAGCTCCTGCCTCCCCTGAAATTTGGCTCCTTTGAGTCCTAATGGTTCTCGGACCCCATGCCCTCAGAAGCCTTCCCTACTTGCTTCAGGCGCCTCCCTTCTGAGGTCACAGCTCTGAGGCCAGGATCCTCTGTAACCGCCTTCTCCCCACGAGGCAGCCTGATTGCGTGGCCCCTTGAAAGCAATTAAGCCTGTGGTTTTCAAACTGTGGTCTCCAGACCATCAGCATCACCTG
CTATTTCCCTCAAACAGCCATCTCTACCAGTAGCTAATGAGACATGCCAGGGAGAAAAGAAAAGCAGTTAATGAACCGGCAAACTACCCAGATGGGAAAGTGTGAGAACGCTGCAGAGGAGGAAGGTTAGAGGAGGTGAGGGAGGAGAGAGGGAGCAAAAGGGAACAGAGAAGAAATGAGAGAGAACGCCTCCATTCATAGCTCCTCAGAGAATCAGACCCTGAAACATGAGCTGTTGGCTTGGATGGGCTTTGACCCATT
CCCTACACACCATTTATCAGGTTGTGTTTTATGTTTGCCCCATCTGGGCATTTTATGCAGGATGCTCTCAACATTTTGTACCGTGGCCCACAGGACTGGGTGGAAGACAGGACAGCTCAGAGCAGGGAGTGAAACAAAATCTTTGATGGTTCTCTAGGGAAGCCTGGAAATCTGAGACAGGGCAAAGAGCAGGGAGTCTGATGAGCACAAAATTAAAATACCCAAACCAGCCTGCCGGGTCAGG
GGGAGGAGGTGCTGGGGTCTGGACCCCTGGGTCTGAGGGAGGAGGGGCTGGGTCTCATACACTGGAAGAACTGATTCCAGAGTCTCCAGGATTTTTCCTTGGCCTTGTCCCAGCTGCACCACCTCTGTCGCAGCCCCATCTCCGGGCCTGGAAAGAACCCAGGTGCCTCGGGGCCCAGCAGGAAGGGGCCAGGGACAAAGAGTTGTTTAACTGGGCAGGCTGGTGAAGGAGAGTGAAGAGGGTGTCTCAGGCGGAAAGGTCATTCATCGCCCA
CCTCTCCAATAAAGCTTCACTCTGCTTGGGAGAGAGCAGCCTCTTCCATGCTTGTTCCTTCTTAGGGTGCTTTCTCTCAGCCCTCCAGGCACTGGCTGCTGCCTACATTTGCTATTCCTGTGTTCTTTAGAACAGAGATGGCAAACTTTTTTTGTAAAGGGCCAGATAGTAAATATTTTAAGCTTTGCGGATTAAGGTCTCTGTCACAACGACTCAATTCTGGTTTTGGAGAAAAGGAATAAAAGAGATCA
TTTGAGGAATCTCAGTTTCCTCTTCCACAAAACGGAAATAATGATAACATCACCACACAAGACCACAGTGAGGCTTCCTTCGGACGACCTAGGCGACCCGCCTTCCACACTAATGTTTTCCAGGTCTAGAGAGGCCAGGGCTTGCCTGGGGACCACAGTGAGATGTGGTGAGGAGCCAGGGGTTCAGGCTCTCAGGCTCCTGGTCCACTGCTCTTTCCACTGCTGGGAGGTGCCTCAATGTAACCTTGGAC
AGGCAGCCAGAACTTCCAACAGGAATATGCCATTCAACCGGCAAATGCAGCAGAGCTCTTACATCATCTCGAATTTTCCCAAGAAGCTGACATTTTCAAATATGTAAGAGGCGCACCTTCAGCCCTTTCTACTTGTCACTTTTGATGTTTTGATTCTGGCTGCAAAAATCACAATTGCTATGATCTCCCTTCACTTTGGCTTGCCTGTTCTCAGCATTACTAGCTTTAAGGCTGCCAGACAGAAAGCTGTTGACTTTCCCTCTGAGACAGACAATGGC
GTTTTCATCCTGGGTGTTTCTGAACAGGAACATATCTCATTGAAGTATTTGCACCTCTACCTACAGACAAGGAAAAGGCTTGGAGCACCTCCATTCATTGTGCCAACAGGACCTGAATGACCGTGAGTTGCCCTGCATCATTTATAAGTCCATGTCTTCAGGATCTAGAAGGAAAACTCTGTATGCTGTAATTATATGGCTTTCTGAATTCACTAAATTTAGGAATATTTTATATATTTTTTTCAGGAGAAAATATATTCTTTCTTTCAATGAGAA
CTTAGAGTTGTATGCTACAGAGTTGCTACCGGTATTATGTGCTGCTTTCAAATCCTCCTTGTTCAATACCCTTATTAATCAGAAGTAGAGCTAAGTCATGTACAACGATTTTCGGTGGAGAATTCAAGTCCTTGATGGTGAGAATGATCAGAACTAACCCTAGAGTGTAGGACGGGCAAAGAGGCTTCCCTGTCCAGTCTAGAGAGTCCCTTGATCTGTTTTAGGGAAGAATAGCAACAGGTGACACTTCTGACAGTGCTGAGGTCAAGGA
TCCCTGCCCAAGGGGATCTTCATATTTTCCCAGTGAGCTGCATTGTTATTGTCCCACTGGGGGTCTTAGGCGGATAATTTTTGGTCTGCGGCGGGAACATTTTGATGTGAGAATGTTCGTGTTCCCAAATTACCATAGCAGCTCTACAGATTATTCTCCTTTCTTCCCCTGAAAAGAGGATGCCCATGATGGACATTAATTCAGCCCAAGTATATAATTGGAGTCCTAAAAATTGGTCAATT
TGGCTCACGCCTGTAATCCCAGCACTTTGGGAGGCCAAGGTGGGTGGACCACCAGGTCAGGAGTTCAAGACCAGCCTGGCCAAGATGGTGAAACCCCATCTCTACTAAAAATACAAAAATTAGCTGGGCATGGTGGCGGGCGCCTGTAATCCCAGCTGAGACAGGAGAATCACTGGAACCTGGGAGGTGGAGGTTGCAGTGAACCAAGATTACGCCATTGCACTCCAGCCTGGGCAACAGAGCAAGACTCCGTCCCAAAAAAACAAAAAGTTCTGATTTCATTTTAACCAGTACAAGATGCAGGAAGGGAAGCTG
TGGGCTTCAAAATATGGCAGTCCCTGTGTTTATTGCCGACTAGTATTTTTCAAGAAAATATAAAAATTGTCATCTTCTCTGTCAGCATGAGACCTCTGAATCATTAAGACTCACCAGCACAGACTGTAACAAAAAGATGTTTTCCTTTGCTATGGATTTAACCATTTTATGGGTAGGTGTTTTCAAAAAACTCTGCATTTAATGCAATAAAGATGACATTTAATGCACAACAGGTATTAGTG
TTCGCAGTTAACCCCTTTTCCAAGGGAAAGTTTCAAAAGTATTTGTTTTCAATCCTCATATATTAAATTTACTGAATTTTAAAATAAATGTTTTCAAATTAAACATACTGTGGAAAAAAAGATATGCTGTTCCCTTGGAAAAGGTATTTGAAGATGAAAAAGATACTCCCAAAATGTTTATGCTGAGTAAGATCTTGAAATACATTTGTAAGACTTTGCCATCTCAGATTAAGAGCCCAGAAGGTCTTATCAATTCCAGTTCACCATTGCCTAGGTGTTTGG
GTTTCTCATAAGTAACCTGCTATCTCAGGGGGGAAAAAGAGCGATTCCTATGTTATTCACTTCAGGATGTTTTCTGCTTTCTGTAATCTGGATGGAGAGCTGATGTGTTTTCTGTTTCTTCATCTCCCTTTTATCCTCCTAAAGAAGTTTTCTTTTGCTAACGAAAACAAGAGTTTTTATTTTGCAATTTATCTTGAAAATAGGAACGCTGGTGTGAACATTAGTTGGTACAAGACGGCAGGGTTTCATATG
AAGACTTGCTATCTTCCTAGATTATTTTATGTTTTAAATTTTAATTTATGTATTTATTGAGGGCCTTATAATGTGTCTAGCACTATGCTGATTCTGTAGGATTTGGGAAAATGTTAAATAATTTTTTGTGACAGACGGAATAAATGCATTTCAGAAAAGTTGGCTTAAAGTTTAAAAAAAAGGCCTGTGTGTATGTTATTCCTTTACTTAGAAGATATTTCCCATGATCAAAATAAAAATGAA
ACAGGCCAATCAAATATAATTGTATAAAATTAAGTTTAGGCCAGGGGCGGTGGCTCACTCCTGTAATCCCAGCACTTTGGGAGGCCGAGGTGGGTGGATCATGAGGTCAGGAGATCGAGACCATCCTGGCTAACACGGTGAAACCCTGTCTCTACTAAAAACACAAAAAATTAGCCGGGCATGGTGGCGGGCGCCTGTAGTCCCAGCTACTCGGGAGGCTGAGGCAGGAGAATGGCGTGAACCCGTGAAATAGGGAGCTTG
TTTCTCCAGCAAGGTTGGGGTTCCCAGGAGAGAGGCCTAGAACTCTTTCAAACTGTCAATGACTTCAAGAAACTCTCTTCTTTTTCATGATCTTTATTTATCCTCGAGACGCTTGGATCCAGTAAGCGAGTGACAATTTCAAGACTGCCAGCCATGCACCTCTGTATGTTTTTGGCCCAAGCAGCAGCCGTGGGCCTAGTGCCAACCCTCACACGCTAGCTACCTCCTCCTGTGCTTGGAGTGGAAAGTCTGTGGGGTTCTCTGTC
AGATTTGCACAACATTTGCTAAAATTACTATATTTACTATACTTATATCACTATATTTGATTAGATGGCACATGATTTAGAACGAGTTTTTTTAAATGCCAATTCTATGAGCTAAATAGCTAGCTTTCTCATTAACCTTGGGTATTAATCAGTGCTTTTTTTTTTTTTTTTTACCCATTTCTTGGCTTATCAGAACCCAGTTTTCCATCTCTCAAAACCACTTGCATTATTTCTATGTCACAAGTATGGAACAAGCATTTATTGAA
CCCCCAAGAGAGATGCTGAAACTCTCAGGTGGGTAAAAAGAGTAGACCTCTGACGTCCCAGGGTACAGCCCTTGCTGCCATCCTGGGGGCACCCTCCTAAGTGCCAGGGGCAAGCCATGGTCAGGGGAAGCAGAAAGCGGTGACACCCCGGCCACTGCACCTGTGGGCAGGTGGGTCAGGGAGGGTCCAGGCACTCAGGATGAACAGAACTCACCTGCCAAGGCTTGGGCTGAGGAGGAGCTGGAATCCCGGAGACACACTGCCCCCG
GGAAAATTAAGTTAGACATCCTTCCATTGAAATAAAATGCAGGGGCCGGGCACAGTGGCTCACGCCTGTAATCCCAGCACTTTGGGAGGCCAAGTCGGGCTGATCACCTGAGGTCAGGAGTTCGAGACCAGCCAGGCCAACATGACTAATTTTTTTGTATTTTCAGTAGAGACGGGGTTTCACCGTGTTAGCCAGGATGGTCTTAATCTCCTGACCTTGTGATCCGCCCGCCTCGGCCTCTCAAAGTGCTGGGATTACAGGC
GATAAAAGGGAAAATATCACCTATAACAATACTTTATGCTGAAATGGAAGCAGCAGCAAATTTATGAGATGTGCAAAGTTGTTTTTGCCTTTGTCTTTAATGAAAGTCTTTTTTCTTTTTCTTTTTTTATTTTTATTTATTTATTTATTTATTTTTGAGATGGAGTCTCGCTCTGTTGCCCAGGCTGGAGTGCAATGGCGCGATGTCGGCTCACTGCAAGCTCCGCCTCCTGGGTGCACGCCATTCTCCTGC
CTCCCAGCATCTCCCTGAGTAGGAATAACTTTGGTCTTAGAATCTTACCCTACAGCATCCCTGGAGGAGAGGATGGGAGGGACTGTTGCAGGAGCAGCTCTGCCTGACCCCTCAAACCATTTCCCCAGCACCCTCCCTTGTTGGCCATTCTTTGGAATTCGCTTCTTGCCAGGGTAGGGACCTGGTGTAGTATATCTTTTTGATCAAGCCATTGAGGTGAAGTGAACCAGGATATTCATCATCTATTTGAACCATAATGGCTT
ATGAGGTTCTGTCTGTGTCTGTGAGCACCCAGCTCTGCCACAGGGCCGGCTGGCCATAGGGAGGGCCAAGCCTTCTGGCAAGTCTACAAGTGCCAGGGCCACAGGTTCCCTGCCAGGCACTATAGTCCTGACCAGGCAGGGAAAGCCCCTGGCCTCGGGAGCATTTTTGGGCAAGTCATTTAACTCCATGGGCCTCAGGTTCTCCATCTGTGCAATGGGTCAACAGCAGTGCCCACTTCAGAGGGTTGGAGTGGGAATCAATGCAGATGCAGGGGTGGGATGGGTCAACACAGAGGCTGGCAGATAGTAGCCGCTCAG
AGTGTCTGCAGACCAGAAACAACTCCCTTGTGTCTCAGCACTGGGCCACCTGCTGAAACCCCAAACTGCCTGCCCCATTGTTTGAGACCCAGTCAGGCCTTGGCTCCAAAAGTCCTCTTGGACTGCCACTGGCCCCCAGGGTCTCTCCTGACTGCACCTCGGTCCCGGAGCTCCCACACCGCTGGGCCCCGAGCCCCATGCCCCGATCCAGCTGTGGCTCCTTTACGGGGGCCTTGCTGGC
GGTCAGGTGGTCCACACAAGTCCTTCCCAACCTCCCCCATCCCTATCCCGATGGCTTGTGAGCGGGTTCCCTCCAGGCCTATCCAGTGCCTGAGGCCTTGACACAGCCCAGGCTGCCCAGTCGGGCCTTCACTACATGCTTCTGAGTGGACCAGGATCTGGCATCAGAGCCCAGAGCAGAGGTCAGCCCTGTTCTCCATCTGCAGGGACCTCCGAAGGCCCAGTTTTAGCTCAGGCTGCAGCAAAGCCAGATCCCTACTCCGGTCACTTGGCAGCACTTGC
CAGGAGATGAGACAAGTAGCACATATTTATCTACACCAAAGTTAGGGTCATTTCCGTTCCCCAACAATTTTAAACATTTAAACAACCAGAAAAAAAAAAATGAAGTGTTTTGTGTGCCGGACATATTTGCGAAACTATTAGAGAAAAAATTTGAAGCCAGGAGAATAATATTTTCCTAGAGCAACTGGCACAACTAAAAAATATTCAAGAAAAACTTTCAGAAAGGGATCTCTTTTCTTAATTGCAAAGTAAAATCTTAGATGTCCTT
AGTTTTTCTAAAGGGCTGTAAGCAATAAGTTTAAAGTGACAAAATTATTTAAATCACTAACATTGTACACTGCAAGCCTTTTCTGTTTCTTACCAAAAACATAGTTAATAACTCACTATTATCATTGATGATAGGAAAATAAAGAAATTATGGCAAATATAGCAAGTCATCAAAATTGTGTCCAACTATTACAGATCAAAGAAAGAAGAATAAAAGTGGTAGAAATGTATCTAAGTATTCTCATAATATTCTA
AATAGCGAAGATGATTTTTAAGAGATGAAGAAGGATGAGGTATGTAAACCGAAAGGCAGCAACAGTTATCAGATAAGAAAAGCATGTAAGCTAACGTCAGATGAGTCATTAGTAGAAAGTTTACATCCTTATAGTATGGACTATGTGTTTATATCCTTACATGTAGGGGTTTGCTTTAAGTTCTAGGTAATTATTCCTTCTGATTAATAAAGCGCCACCTTCTTCCGCCACTAGGTGCTGACCCAGTGAGGGTGCCTTCTGCTGCCCAGTCCCCTG
TTAAATTGCCTTTTTGAAATCGTTATCACCAACTTGCTTTTTTTCGTGCCCCACAACTTCAGGCTGAGTACTTGGTAGTGATAGAAAGAACTATCCCTGAACCAGGTGGCAGCAAAAAGCAAAACATGGACTAAGAGAAGCCAACAAGCCAAAGGAACTAAGGGCTTAATCACCCTTTTGGGCAGCCCACTTCTATCTCGAATGGCCTCTCTAAATCATTGTGCATATTATTTAGTATTTTTATATTA
GTCAGTCATTAAGATCACTCTCTTGAATGCACCCTCAACACCTTTGCAGGTACCACAATCCTGGGTCATCACTTTAAACCCATGTCCGTGAATGTTACCCTGTATCCCCGCCGTCCGTTCATTCTCACACTGTTTCACACTTGCAACTCACTCAGCTAAGCTCCGACACCTCACTCTGCTCATGGCCTTGCTTTCCAGTTCACTGAGAAAACGAAGCAGATAGACGGAACTTCACAGCGCCCTACCACGACCACAGGTCGGCCTTCCTGCCAGCGAAGGTAGGTGAACTGTCCTGGCTCCTAAGGGCAA
GTGGGTTGCCCCTCCACACCTGTGGGCGTTTCTCATCAGGTGGAACGAGAGACTTGGAAAAGAAAGAGACACAGAGACAAAGTATAGAGAAAGAAAAATGGGCCCAGGGGACCGGCGTTCGCATACGGAGGTCCCGCGCCGGCACTGGCCTCTGAGTTCCCTTAGTATTTATTGATCATTATCGGGTGTTTCTCGGAGAGGGGATGTGGCAGGACAATAGGGTAATAGTGGAGAGAAGGTC
AGTGTGACACACCTTGTTGTTGGCCTTCTTCAGTTCTATCCGCAGCTCCGCAATCATGTTCCTGCAGTCCTCCAGCTTCGTCTGCCCAAAGAGACGTGGACATGAAGTTTGAGGAACACCAACAGGCCAGATCACAGGCCTACCTAGCCACCAGCCCACAGAGGACTGGGAATGCCTTAGCTCAACGGCTCTACTTTCTTGGGCCCTCAGAATTTGATGTCTTAGTTTTAAAAAGTAAGTTATGGTTGATTTCTGAGTTCCTTACTGTTTAA
TTGTCTCTCCTTCCTAAACTTCACAGCTGAAGGAAGGTGGAGAGGGCAAGGTGGACCTTGGACCAGGTTACAATCCACAGGATGTATTCTCATTGTCCTTCTGGGTTCTAAACGTTTCTCTCCATGAGTCACAAAGGTTAACTGGCTCTAAAATTTTAAAACCCTCAGGGTTTTCCTTTTTTAGATTGTCCTCAGGAGACCTCTCACTGAGTGTTCCCTCCATCCTCATTTCCAACTGGCAGCTGCTTCTTAGCATGCATGTTTACAGAAATACCAGTAGTT
ACCCACTTTGTTCTATTTCTGTTAGGAATACACTAGGTTAGACCACGCTTTCAAAGGCCAATTCAATGCGTTTGAAATATGCTCCTATCTCTTTCACATAAAAATAAAATTGGTTAACCTTACTCCTACCTCCCTCTAAAGGTCATCTCCATCAAAATGATATCCTTCACCTCTCTGGTTTTCATTACTTTTGGGCTTTGATGGGTATAATTGGTCAGCGTGACTTCAAAGAGACTCAAATGATATTTCACCTCT
CACTTCTCAAGGTTTCTCATATCGTGGATCTAAATCTATTTTGGGCAGAGGAGTAAATTTTTAGGATGTCTCATAAATGGAGAAAAAAACCATCCCTCTATCGCTTCTTGCTTTGTTTTCTGGGCTGTGCCTCTGCCCCCTCACCTCTCTATCTTGCATGTCTAGCTAGTTCTGTCTCTGGGGTTTCCCTTCTCTCTGTTTCTGTCCTCTCTCAAGCAGTTGATCTCTTAGTGTTCCTCTGTGTTCACAAACTCAGCATCTGACCCATGA
GGTGAGCATCCCATTCTTTAAATAAAAGTAACTCAGAAGCTAATTTAAAGAAGATATGCTCTTGGAATTTAACGCAGCTCTTGGAATTTAACGCAGCTTAATTACATTTTTAGCATAATGGTCATATGGAGGACTTAATGCAATTGAAGTTAATAAAAGTATTATCACTGTGCGGGAATGTCTTGCGGGTCCTTAAACTTCAGTGTGCACTGATGCAATTTTGGAGCGCTTCAGAGAAAGGATTCAGAATTATGAATACA
CACCTGGCTAAGTTTTGCAGTTTTAGTAGAGACGGGGTTCCACCATGTTGGCCAGGCTGGTCTCGAACTTTTGGCCTTAAGTGATCTGCCCGCCTCAGCCTCCCGTGAGCCACCATGCCCGGCCTCAAAAATTTCATTTCTGAGCACGTTTTCCAGAAATCAGCGACTGTAGTTAGGTTAAGGGCATGCTCCTCTATGGCAACGACTGTGGTTTACTTGTCTTTGTACTACTAGTAACTAACGGCACGGCCCCTGGCAAG
AGGAAACCAAATTTTTTTTCTATGTGTGTGTAAAAATTTTGTCTTCAGAAGTTGTGTCTTCAAACATTTGGGGTCTGTAAGAAAGTCACAGTAAATAAAAGTCATCTTGATCAACTGTGCCACTTTATAAGTAAGAAAAATAATAACAATCATTTGAAATCTGTTGGCTATCAGAATTTTTGAAATCTTGGACATATATCCCCCAAGCACAATGTTCCACCTTTCCATTTTCAGTGGTCAAAAATTTTAAATTG
TTTGTGGAATCTGGTAACAGCTAGATTCAGGAATTAGGTTACAGATAAAATTGTAATACCAGGAATTAAGAGCTGTGAGAACCCAAACAATGTTTACAGGCAACAGAGAAAGTAAATGGTTATTACTTAATCATGGTAGAAAACGCCCATGGTCCCATTTGAGCCAGTTTTGCAAGTTATTTTTGTTATGTCATTACTGTTGAAGTGGCGATTCTGCTGGCAGGGTTATGTGAGCCTTCATCGTATGAATGTTC
TGCAGACACAGACAAATCCTAGACAAGCCTATGATGCTTTGATTAATCACTAATGGAGTTGTCCTTGAAGACAGTATTTTAAATTGTCCCTTTGACATCCTGCAGTTTTTTTACAGCTCAGGGCAATGCACAATAGTAAGATTCAGGATGGATAAGGATGTGTCTTTCTTTTTTGTCCAAAAATGCCATTTTAAAGAGAAGATGGGCAAGGAGACTGTATCTGATCATTCCAATCTGTTTTCAGGCAGATTTTAAG
GAAACATATATTGAAATAGTAACATTAAATATCAGAATTTGGTGTGTATTTGTCTTTCAATTAGTGGTAATTTCTGCAAAATGAAAATCATCTTCAAGGCAATGCAAATGATTTATTATAGGCGAGCACAAGTTTCCAGGTGAACCAACTGTTTTGTGAAGGAGCCAGAGGAAAACTGATTAGATGAGTTTAACTGTTGTGGCCACAAAGTCTTATGGCAGCCACTGGTTTTCAATCTTGACTGAATATTGAAATATATTTGTACTAACTGCCCAGATTATATTGAAA
GGCTGCCCCAGTCCCCGCGTTGCGCGCGCTCTCCTCGCGACCTTCTCGGTCTCTCCAACCACCGCCCGGCCTCCCAGGCCGGTTCAAATTCTAAGTTCCAGCGGTCCCAGGAACCCTGGCTGCCTGTCACTTATCTACTGCTCAGGACCACTAGTAGCTTTTCCACCCAGACACAGCTATTGTGAGCCTCTCGAGGTCGGAGTTTCTCCTCCCTCTTCCTCGCAGGGTCTACCAGAGTATCGGTGCTACACGTGCCATAAACTTGGATGAAATTCTGTAGTATTCTTACTGGATTTTTTTCGTTAACCACCAGCAGGACCAATGAAAGGCTTTTTAAAAAAACCGTC
AGCTGAAGCTACAACAGTGAACAAGATAGATCATGGTCCCTGCCTTTAGGGAGTTTGTGGTCAGGTGGGAAGATAGAAATAAAATAATTACTGAAATAAAATTTGAATTCAACTTATGAAAAGCACTATGAAAGAGTACAGTAGCCTGTGAGTTTATAATAAGGCTTCCCTAGGGAAGTGACATTAAAGGTAAGAAGCATAGAATCCAGTCAGGAGACCACATCAGGCAGGTAACAGCTGCCCAGCGGCACCTCCCTGGACA
GCACCTGTTTGAGTTATTCTGTTTTATTTCTGGCACTGCATCAATATAGCCATTTGTTTTATTAAATGACTCTGATGGCATTTTTTTTTTTTTTGAGATGGAGTCTCGATCTGTCACCCAAGCTGGAGTGCAATGGCATGATCTCAGCTCACCGCAACCTCCACCTCCTGGATTGAAGCTATTCTCCTGCCTCAGCCTCCCGAGGTACGCACCACCATGCCCGACTAATTTCTTGTATTTTTAGTAGAGGCAGGCTTTCACCAAGTTGGCCAGGCTGGTCTTGAACTCTTGACCTCAAGCCTCGGCCTCCCA
TTCCAGATACACTCACGTTCCTTCTGTAGCTTCCGCACTCGGATCTTTAGCTCCCGGGGTAGACGCCGCCAATCTGGGAATAGTGGGAACGTAAATGTCAATAGGACCCTGCCTGGGGTCTCCAGTGAATACTGACTGGTTTTAAAGGGGGGTGAGGGTTTTAAAGGAGAGGAAGGAAGGGGCTGGGCCAAAGTTGTTCAGTGGCTTGGATATCTCCTGAGTAGTGGGAACTATTTAATAGCTTTTTCAGGTAGAATCTGAGAATGTG
CATAACTACTGCATAGTCATGAGTGTTTCCATTCAAAGAAGCCATTTTCTTTATTAGAAACTATAGCTTAGTGGTAACTATAGTCAACCAACTACAGTTGTTCTGGGGACTAAGGTTGCTTTCTTTGTTATACCCTTTGATTAATAATGTTAAAAGACCCAGAAGAAGAAACTGGAGAAGGACAGAAGCAATAAACACATCACACAAAGGTGAGGAGGTTGGAAATCTGAACTGAGAGAAGTAGCTCAAACATTT
AACATACAAACACTTTTGTTATTGAGAGGGAAAGAAGAAATTCTTATGGGTTTTCATCTCCTAATCAATTGGCTTTCTAAAAGAAATGTCTAGCTCTCTTTTTCTCTTTAAAATCTGAAGAATTTGACTGTTGAAAGCTATTTAATTTTATCTCTGTGCTCAAAAATGCCTGGAAAAAAATGAATGTGAAAGAACGCTGTTACGGTGCAATTAAAGAATACAAAGGATTTCATAGGAAACACTAAAGCAGAAG
TTGGTTCCAAGACTTTGCTATTGTGAACAGTGCCGCAATAAACATACGTGTGCATGTGTCTTTATAATAGAATGATTTATAATCCTTTGGGTATTGTGGGCGGAAAGTCACCCAGGTGCCGAGGCAAGAGACCGAGGGCACGAGCCGTTCCAGTATAATGAAGAAAATATGTAGAATAAGAATAGTTGTACTAGAAATAGATTATAGATATGTTTACATATGAATATCATTAATCATTAGTTTGTAGCACTACTCTTTATTCCAGTATTATAATAA
AGAGCGGCTTGTTTATTAAACATGAAATGAGGGAAAAGCCTAGTAGCTCCATTGGATTGGGAAGAATGGCAAAGAGAGACAGGCGTCATTTTCTAGAAAGCAATCTTCACACCTGTTGGTCCTCACCCATTGAATGTCCTCACCCAATCTCCAACACAGAAATGAGTGACTGTGTGTGCACATGCGTGTGCATGTGTGAAAGTATGAGTGTGAATGTGTCTATATGGGAACATATATGTGATTGTATGTGTGTAACTATGTGTGACTGGC
ACCATGTTGGTCAGGCTGGTCTCGAACTCCTGACCTCGTTCGTATTCTGCCCACCTCGGCCTCCCAAAGTGCTGGGATTACAGGCATGAGCCACCGCGTCCCGCGGACTAGCCACATTTCAAGTGCTCAGTAGCCATGTGTAAACTGGTGACTATCATATTTGACAACACATCTCTAAAATGCACCCCTTGTAAAAGTAGGACTTTGTCTTGTTCATGGCCAAATTCTCAGTGTCTAGAATAGGCCTTGGCACATAGGTGTTTAGTTGG
ATCTCCTGGGCTGGGCTGCCTCAAGGAGGGTGAAGAGAGACACCCCGCTCTGCCACCTGCACACGGTCCCTGCCAGCTCCCCCGAGGGCCTCACCTCAGCCAGCGAGCCCCTCTGGACGGACTTCACCACCACAGCCTTGTTCTTCTCCTCGATGTCAAAGCCATAGTCCTCCTCCTGGGGCAGGATCTGGGGGCCCAGGGCAGAAGGAACCCGGTCAGGGAGCGAGGTGGGCCTACGGCCAGCCCCACCGTGGCCCCCACAGGACCATGACCTCGTCCCAGGTCTAGTAGGGAAGT
TCGGCTCATTGCAACCTTTGCCTCCTGTGTTCAAGTGATTCTCATCCCCCAGCCTCCTGAGCAGCTGGGATCACAGGTATGTACCACCACAGCTGGGTAATTTTCGTATTAATATTAAATATTTTTAGTGGAGACGGGGTTTCACCATGTTGGCCAGGCTGGTCTTGAGCTTACGGTCTCAAGCGATCCGCCTGCCTTCGCTTCCCAAAGTGCTGGGATTACAGGCGTGAGCCATCACGCTGTACTGGGATTTTTAACATGATGATTTT
AAACCATAGTGCCCAAACCATCAATGCCTTGTTCATTGCAGTGAGACGAATGCATTTTGCCTTACATTAAAGCATGAAGAATATAAGTGTATTTACCCTCTTGAGGTTACCAATTTTTAAAAGGGAATGATATAATTTAAAATTTAAAAGCTAATTTTCTAAGGACAAGAAGTATTTTAAAAACAGATCAATAGGTTTTTGCTTTGGTTGACATAAGGTATCTCTAGTCATCAAAATAAACAACCTTTAAATGT
ATGTGAAACTTTGTTATGTAGGTAAACTCGTGTCATGGGGCATTGTTGTACAGATTATTTCATCACCCAGGTATTAAGTCTAGTAATTAATAGCTATTTTTCCTGCTGCTCTCTCTTTTCCCACCTTCCACCCTCAAGTAGGTCTCATGTCTATGGTTCCCTTCTTTGTGTTCATGAGTTGTCATCAGTTAGCTCCCACTTCTAGTGAAAACATGTGGTATTTGGTTTACTTTTCCTACATTAGTTTGCTAAAGATAATATCCTCCAGCTCCATCCATGTTCCCTCAAAAGGCATAATTGTATTTTTTTTAATCTCTGCATAGTATTCCCTGTGGGCATGTACCACATTTTCTTTAATTCAATCTGTCAT
GGAGATGACCTGAAGTCAGATAGATGTGGCCTGCAGGTGATGCAGGAGTCCATGATGACGCCTAAGTTTCTGACCAAGCAGCTAAGTGGATGGTGGAGTCATTTACTGAAACAGGGAAAAGGGGGAGGAAGGGTGTGGGGGAGAAGGCCAAGGCCACATTTTGGACATGTGAAGTGTGAGATGCTCGTGGGATATCCAGCAAAGGTGAAAGGTAGGTGGTTGGACAGGAGTCTGGAGCTCAGGGAGCC
TCATTCCTGACAGCTCCTCTCCCCACCACCCTTGTTCCACCCACCCTTGATCCCCTCTCACTTCTCCTTCTATTAGACAGTTCTATCCACCTCTCTCCCCAGCATCTGTGCCTAGTGGACAGCAAAGTCCTATGGAACCAGGGCCTCCATGTGCAGACAGTCCATCTGCAGCCTGCAAAAATGCAGATTCTGTAGCAGGAGGGCTGGCGAGCCTGCGTGTCTCACCATCTCCCAGAGGCTGCGAGTGCCGCTGGTCTTTGAGGT
AGCTGGGCATGATGGCACACGCCTGTAGACCCAGCTACTTATGAGGCTGAAGTGGGAGGATCACCTGAGCCTGGGAGCTTGAGGCTACTGTGAGCCATGACTGTGCCACTGCACTCTAGCCTGGGTAGCAGAGCGAGACCCCATCTCAAAAGAAAAGAAGGAAAAAAAAATTGCTGAAAATCTTTTAAATTCAAGTGCTAAAATTTTTCCGCAAAAGTTGATTGGTACATCATACAATATTGTAAACCAAAAAAAGAATGAACCAGTGTCAGATTACAGAACTTGCTTAGAAATAATGTGAAACATTCTGGGCTCAGAGTACCAGCAAGGAGTATTTCCTGCAGGGACTGAAATGGTATTAACTACTCTATTTATAAAGGGACTTCATCCTGAACTTAGAAATTTAATTAGAAAACATAAACTCGGATGGGAAGTTACAGCCATGACT
AAATTCTGCCTTCAACAATTAGGAGTAAAATATCCTCCAAAGCCAAAATTTAGTCTCAGTATGGTCCCATCAGTAGGAAAATGGCCATTCAGTCCCTACATTCTTTTAAGGCACCTATTCTGCTTCCAATTAGAATGGTACTTAATTAATAAGGGGATTTTAATTTAGGAAGTTAACTGAAACCATTCTCTAAGGGTAAACACTTTTGCACAGGCCGTAATAGAAGGATATAGAGCTCAGATCAGCACACTTTC
CATCCTCTTCCCATCTGTATATGCCACCAGTAAGCTTTAGGAAACGCCCCACGAAATCAGTCAGCGCTCCCCTCCCATCTTGCTCAGTGGAGGTGGCAAAGCCCCTCTTTTTCCTCCTCTGTCCCCAGGTGCTCTCCTCTAGCAGCACAGGAACCTTCTTTGTTCTTGTGTGTCACTGGGTTTCTCACCAAGGTTGCTTTAGGGCCCAGAAGTGGCACAGAGAACATGGCCAGTCTCTTACTGGGCTGCATCTAAGCTGAGCCCTCTCCAGGGGTTTCCCAGAATAGTAAACCAGGCACACACAGGCAGAAAAGTCTGAGAAGCAGAGAAGTAGGAATGCAGAAGAGGAGTTGGGGAGACCTAGGGGT
TAGAAGCAGGCAATTTATAAACAATTCTGTTCACGAAAAAATGTATTCTGAATTCATAAATTTAAGTTATATGTTTTAACTATGTCAATTAGAAAAGGAAAATATTATGGGGGTGGGGCCTCCCTTTCTAATTTTGAAAAGAAGGAATCTAATCGTCATAGTTAAGCACTCTTACTTACAATGTTGAGTTTTTGTTAATTTCTCCTGGTCCTCTGCCTCACTTTGATCTGCATTTAATGAGT
TTTCATCTCTAGGTCTCATCTTCTCCCATCCCACCTAAGGCAGAGACATTAGTGAAGCAGGGGACTGGATCTAGAGAGAGGGTGGCTTTGGGAAACAGTGAGGGACGTCCAAGGGCAGAGGGAAGCAGTGGAGTGAGTGGGAGGAGAACGAGGGGAGACAGTAATTCTAGAAGAGGTCTAAGGAGTAGGAACTGCCCAAGTAGGAGAGAGCACTGGAGGTGCCAGTCCACTGGGAAAGAGAGACTCTGTCATGAATAATAATATCACCA
ACTTCTTTTCCTGTTAACTGAATTCCCTGATCAGAAGCACTGCTGTATGGAAAACAATGACTGTGGTTAAAGCATTCTGTAAGCCCATGGATGGTAGCTTGGGTAGAAACATTGCATGTAGGGAAGGCAATTCTATATCCAGAGTGTCTGTTCCAGTAAGAATAAAACACTGCCCTTTCCATGATGAAAGTGGCCCAATGTAATCAATCTGTCACCAGGTAGCTGGCTTATTACCCCAGGTGCA
AAGACCAGCCTGGCCAACATGGTGAAACCCCGTCTCTACTAAAAATACAAAAATTAGCTGGGTGTGGTGGTGCACGCCTGTAATCCCAGCTACTTGGGAGGCTGAGGCAGGGGAATTGCTTGAACCCGGGAAGTGGAGGTTGCAGTGAGCTGAGATCATGCCACTGCACTCCAGCCTGGGTGACAGAGAGAGACCTTGTCTACAAAACAAAACAAAACACAAAAAAACAAACAAAAAAAAAGGCAAGTAAAAAATATGCCATTAGCCTTACTGAAGACAAAACAAAAAAGCCATCCCTAGAAGTCTGAATTGAGGAGGGAAACAGACCAGAGTCCCTGTCTCTTAGTGAATACAGTCTGGTCTATTTACCCCATCAATTCAGACTTCTCAAAAACATAGTCCATGGATACTTAATGAATTGAGGAATTATATGCGTTTTGGGTTTGTTTTATTTTTGTTTTTTTAAGTATGAAA
GATATATATTTTATATATATATATGTGTGTGTGTGTGTGTATATATGTGTGTGTGTATATATATGTGTGTGTGTATATATGTGTATATATGTATATATGTGTATATATATGTGTATATATGTATATATATGTGTGTATATATGTGTGTGTGTGTGTGTGTATATATATATATATATATATATATATATATATATGATCTGTAGCTGGGCGATAGGAAGCAGGAAAAAAAAGATCTGTAGCCAACTTTCATATGCAAT
TTAAGCTGCACATCTCCAAATTGGTATAGCCCTCCTAGACTGTCATAAAACTCTTATAATCTGATAGAGTCTGAGACTATTTTCCATATTTTTTTTTTTTTTTTGAGACAGAGTCTCACTCTGTCACCCAGGCTGCAGTGCAATGATGTGATCTTGGCTCACTGCAACTTCCACCTCCTGAGTTCAAGTGATTCTCCTGCCTCAGCCTCCCATGTAGCTGGGATTACAGGTGTGCGCCACCACACTCAGCTAATTT
GGAGGTGGCTGTGCCAGCAGATACGGGAAGGAGCGGGGGCTCCTATTCTCACATTCAGCAGATACGCCTCTCCCAAGCATCACTAGGCCAATCCCCACCCTTCCCAGGCTGCCCTTTTTATAACTTTATTTCCCCTTCAGTATTTCCCTTGATGTTCACTTTAGCCTGTGGGCCACCAGCATCAACATGCAGGGTCACAAAATGTGATTTGCCAGTGAGCACACAACAGACTAAGAACTATCAAAGCTGAGCTGAGGATAATCATGATTTTCTGAAATATCATGG
GGACCATAAACCTGGAAAGAAAAGTAGTGATTACTGAGTTCAACTATCTCAGTTTCCAGATGAGGAAACTAAGGTTTAAAAATACTTTGTGACTCACTTAAAGATATTTCAGAGCCATGGCCTCATCTTCTCCCATCAAGTGCAATTTCTCCTTTAATCCACCTCTTTAAAAAATTTCCATACTTAGGGCAACTGAAGGCTTGATTAATTGGCAGAATGGTGAGCAATTAAATACAATTGTAAAAT
CCAGCACCACCCAGTAACCATGGAACTCTGGGCTTGCTGCTTCTGTCCCCTTTCCCCTTCCCCAGGGCCCAAATACAGACGAGCCATCTTTGAATTAATCACAAAAGCTGGGGTTTTTTTAATCACTCTGTGCCAGGCACTGTGCTAAACTCTTTTGCTAATAACTCATTTAGTCCTAGTACAGTATTACTTTATAGAAGGTCAAAAGGCCCCTAGCCCATAATTAGAAAAACCAAGAACAACCATTGTGGAACTGCCTCTCACTTCTGCTCAAGGGCTTCAATGGCGTGTAAGGTG
CTGAAGCAGCTGGGGATTCCCCCCCATAATATCCCTGAAAGAAATGATAATCCAACTTCTACGTGAACCTTCCCAGTGAAAAAAGGCAGCCCATTCCAGTTTTTAGTTTTGTTTTGAGACAAAACAAAACCAAAACCAGGGTCTTACTCTGTTGCCCAGACTGGAGTGCAGTGGTGTGATAGCTCACTGCAGCCTCAATCTCCCAGGTTCAAGGGACCCTCCCATCTCAGCCTCCTAAGTAACTTGGACTACAGGTG
TTTTATTTCCTTTTGTCACAATAAATAACAATATAAAACATATCTTTGCAGAATGTCTTTGTATCTCTGGTTATTTTCATATGATAGGATCTTACAAGTAGAATTATAGGATAAACAGACTACTAAATTGCCTTCAAGAAAAATTATATCTATTTGTATTTTTACCAGAAGTTTGAGTCCCCATCTCATGGTGATTTATTGAGTATTTAATGTTATCATTTCTTAATCTTTGCTAATAGGCCAAAATGTGTATTTATTTATTTATTTTACTTTGTACTTCGGT
GACAGGAACGTTCTGGCCTAGCAGACAGCCGTGTGATATTTTTGGTTCCAGTTATTACCGTGGAGATGGTTGCAGCTTTCTAGGCAGATGGAAGCACGCCAGCTGCCCCATCTACAGACACCGCCCTCCACAAATAGCTTATCAAACCCTGAGGATTGCAATATAATAAAGCAGCTGCCCCTGGGAACTCCCACAGCCCTCCCAGGATACACACCGTTGGCCAGCCCCAACCGCTGGTCCACCCCTGGAAGAAGGACTTCTTGGAA
GTTGCAGTGAGCTGAGATCGCACCATTGCACTCCAGCCTGGGTGACAGAGCAAGACTGCGTCAAAAAAAAAAAAAAAAAAAAAAAAAGAAAGAAAGAGAGAAAGAAAAGAAAAGAGAAAAGAAATCAGGAGATTTTACACTAGCAATTCGGATTTCCAGCTCTGGAAACATGAAAAGGTTGAGCCCCAGCGTGCCTCTAAGCATCCCCAAATAGCCACAGAGTGGAGCTGGGCAGGGGCCACCCAAGCCAGGCATGTGTCCTCCAGTCTCCAGTCCCCACCCAGCCTATAATGCTTTGTGCGTGTCTAAGTTTGGGGTCCTTGTGCTGGTCTAACCCCCTTAATGTGCAGAGGAGGAACCCATGGCCCAAGGTCACATGATTGAGTTAGTAGCAGAGTCAGAGCTGGAACCGGGACGCATTTTTGTGGGTGCCCTGGGTAATTCTCCCTGGCCCTTACATTAGTGTCCAGGCCCCGGGGACCCCGGCCCCGCT
CTCTGGCCTTGAGTTTCCCTGTATTCCTGTAAAACACAAATAGTCCCTGCCGTTTGTGATCTCACAGGGACACTCTCAGAGCAGAGTAACCATGATGACAGGAATACTTTAATTTCTATGGAGCTGATCATGGTGGGTCTCTTCCTCCAGGAGTGACCTGCCGTGTGGCTATGAGGCTGAGGACCAGGCCAAGCTTTTCCCTCTCCACCAAGAGACAGCAGCCAGCTAATCTCCCACACCCACGGCTGCATACCTGCACTTTCAGGTAGCGTCAGGCTGCTTCCTCGGACCAGCCTCAGGTTGCTTCCCTTCTTGCTGACAGCCTCTTTGGTTTTCCTGCTGCTGCTTCTTTTTTTTTTTATCACCTC
CCTTTACCTACCCAAATCCTATAAAACAGCCCCACCCCTATCTCCCTTCGCTGACTCTCTTTTCAGACGCAGCCCGCCTGCACCCAGGTGATTAAAAGCTTTACTGCTCACACAAAGCCTGTTTAGTAGTCTCTTCACACGGATGCACGTGAAATTTACCACATTTGAAAAACATATTGCATTACAGAGGAGTGAGTGGGTGGCAGAAAGGAGGGCAGAAATAATGGCCACACTTAAAGATCT
TCTATCTCCAGGCCTCTTAACACCTGGCCAGAGGCGCTCAGTGAATGCAAGTATACAAGTAGATCCTTTAGGTTTCTGCACAACATGGGACCTGTCTATTCTTTGTGGACTCAACTGATCATACCCTTGGCTCTGTCTGCAGCCTTCCTTTACAGTGTAGACCCTGAAAAAGCACATTGTGTGACTTTAACTAGGTCGCTTGCTTTTCCAGGCCTCTATCATCGCACATCTGCAGCATACTAGGGTTTTACTGGATGATCT
TCCACTGCCCTCAGCGACTCTTACCCACCAGTCTGGAATCAGGAAAACAGGTTACAACTGGGAGAGTCACCTAGAGCAGACCCGAGAAGGCTGCCCCAAAGGGCTGCCCCAAGTCCATTTTGGTACAGCTGCGTGGCCTTCCCTGTAGCCTCCCAGCACACAGACGCTGGAGAAGACGGGAAGAGGAGGGCTAGAGCTGGGGGAAATGGAGGCCGTTTCAAATGAGAACATGACTTGTGGCAGCTCCAGCCCACGACCCAGATGGAGCTCACCCATCCTGAGGACAGT
GACAGAGGAAAAAAGTCGAATGGCTGATCTGCTTGTCTGGACGTGGAATGAGAGTCAGGAAACTCTGATCTCAGGACCAGACTCCTTACTGACTATGGGATTTGGTAAATCATCATACCCTTCATCCTGGAAACAGAACTGACATCCTAACGCAGAGGCTGGGGTATGCATTTGGTGTTAGAAGGGCTGAGCTTGAGATATGGTTTCACTGCCAAGTGACACCATGAGGTCACAAATTTCCCTTCTATGGCTCCACTGTCCAGTGACTTTTACTTGTTGCTCTTTTACTTTTCTGTGGTTTAATATTCTACTTCCCAATT
TAAATTTGCCTTATTTATTTATTTTCTTGTTAGCCTGGCCTTTCACCAACCCCACCCCAAAATGAATGGAAGTTCCACTAAGACAAGGATTTTTGTACATCTTTTTCACTGTTATATTATTTGCTTCAGGACACAGTGCCTAGCACATAGTAGGTGTGAATAAATATCTGTTGAATTAAAAATTACAAACATAGTAGATGCTCAATAAATGGGTATAGAATGAGACAAGGAAGGTGGTGAAATGGATAAGCCCCAAGATCCTTCCCTGAGTTGAAAGACTATGGACCATGGCATTCACACCTTGGGTCCT
AAGCCAAAGCGCTTTCCCTGGTTTCTGATCGCTGTTTATAGGAGTAACTGCTGTAGAAAAGAAAGAAAGAAAAAACTGCCTGTTTTTGTCAACTTGTTGCAAATGTTAAAACTTTAATTAACATGTTAGCTGTTTTGTTTCGGTGCCTTTTCTTCATTGATGTCAGGTGGCTTTTTCATCGGCCGCATTTCCAATGAGGCAAAGTGGCAAACTCATCCTTTCTGTGAAATGAACTGTCACAGCCGATGGGCCGTGCAGGAGGTGCCACCCTTGCTGGGTGACCGTGTTTGGAGCGTTATTTC
TGAAGGTAGAAGATTTTCTATTTTCTCAATCACAGGCTGGCTAAAACACATTTCAAGCTTCATTCTGGGGGGAACATAAATTGGCCTTCAACAGGGGGTGTCAAATTGGGGTAAAATTCTTGCAAATCTTGGGGAAACCAAATAAGTTTTTGTTTTCTCTTCACATAACTATGAAATCCCTAGCCACAACAGCAAATCTCAACATGCTTGATATTCAGCCCAGTTCTCTCCATAAAAGTTTCTGGAGACAA
TCTTTTCCCAGAAAATTTTCACACCACATCAGAGGGCCCATGACCACCTCCATTCCAGTCATCTATGATGCTCGGATAAAAATGCAGATTATTGGGCCTCACTCTAAATCCAAACTGAATTAGGAACCCCAGATGGGGCCTGGGTATCTGCATTTACTAGGCATTGCAGGCGATTCTGTGGATTCATATGAGAGGAACTCTATCCATAGGGCATCAGTGGAACTCTTGCAGGACACCCTAATCTAATCACCACAGTGAGAGCCTTGGCCACGGCTAACGTGTCCTGAATATACAGCTTCAGCCGGGAGCTCTCACCAACAGTACTGATGCATGGA
GGGGGTCTGTGGCCATCAGCCCCAGGCAGGCCGTGAGCCCAGGCCAAGGTCCAGGCAGAGATGAAGGACCCAGCTTACTTTCACCTTCGTGTTTTCTCACCTCTGCTCAGGTCACACCTTCACTGGTTGAACTGGACTTAGCAGTTGTGGTAGGAAAAATTAAAATGGTGTTTTGGATCAGCCAAAACAGCTCCTGCATTGTACAGATGAAATAGCAACCCAGAGAGGGAAAGTCACTTGGAGATCACACAACAGCAGACCTGGAAACAGAGCGAAGAGAAAGTG
CTGGAGTGCAGTGGTGCGATCTTGGCTCACTGCAACTTCCATCTCCCGGGTTCAAGCGATTCTCCTGCCTCAGCCTCTGAGTAGCTGGGACCAGAGGCGCACGTCACTATGCCCAGCTAATTTTTGTATTTTTAGTAGAGACGGGGTTTCACCATGTTGGTCAGGCTTGTCTCAAACTTCTGACCTCGTGATCTGCCCACCTCGGCCTCCCAAAGTGCTGGGATTACAGGTGTGAGCCACCACGCCCGGCCGATTCCAGAAGTTTTTATC
TAGCAGCCATAGGAAACTAATATACACATAACGGAGTTAAAAAATCCTGTTACTGTGACCAGTGTGAACCTGAACAAAATCACTGGGAGCATTTCCCTTAGGCTGGGATAACTGATGGATATGTTACATTTATATGTATGTATTTATCATCATCATCATCCTCATCATCATCATCATCATCATCATCATCATGTTCTTACTTTCTACCAGATTATAACCCTTTTTTTTTGTTTACCACTCCATATCCAGGACTTAGCTCA
ATGAGCATCTCTTGAAGCTATTCAACATTTTATATGAGCATCTCTTGAAACTATTCAACATTTTGAATGTTTTGAGGTTTCGTTGTTGTTGTTGCCATTTTGAGACGGAGTTTCACTCTTCTTGGCCAGGCTAGAGTGCAATGGCGCGATCTCAGCTCACTGCAACCTCTGCCTCGGGCTCAAGCGATTCTCCTGCCTTAGTCTCCTGAGTAGCTGGGATTACAGGCATGAACCACGCCCAGCTATTTTTTATATTTT
CGGGCTCAAGCGATTCTCCTGCCTCAGCCTCCAGAGTAGCTGGGGATTACAGGCATGCACCACACCCAGCTAATTTTTGTATTTTCAGTAGAGACGAGGTTTCATCATGTTGGCCAGGCTGGTCTCCAACTCCTGACGTCAAGTGATCCGCCCACCTCGGCCTCCGAAAGCGCTGGGATTACAGGTGTGAGCCCCCGCGCCTGGCCAGTAAATGCTATTGAGTGAGCTCTAGGAGTGCCCTTGCTCTCCACCCTGACAAGGGAGGCTGCGAGCTCTTGTTCTGAGAGCCCT
ACATGTGAAACCCTGTCTCTACCAAAAAATACAAAAATTAGCCAGGCATGGTGGCATACACCTGTATAGTCCCAGCTACTCGGGAGGCTGAGGCAAGAGAATTGCTGGAACCCAGGAAGGGGAGGTTGCAATGAGCTGAGATCACGCCACTGTACTCCAGCCTGGGCAATAGAGTGAGACCCTGTATCAAAAAAAAAAAAAAAAAGATTGACAGAGAAATTGGCTCCCTGTTGTTTACTAGTAAGGTTGGAAAAGTCAGGTGGATGGAAGAAGGTGGGGAGTGGATGCGAGAGAGCAGGGAGGGATGGTTCAT
TTTAACACCCAACTCCACGTAAAGATAGCAGAGCAAAACAGGATCACAGAAACTTCTTTCCCCACCTGATGAAATGGTTATTTTTTAAGCCAAATAATACATTAGCGGCTAGAGAGGAAAGGGTACTGCTTGAATCATAAGGTTTGGCATCCATGAAAAGAAAGATTCTGATATGACTGGTACAACTTCTAAGGCCAGCCCTTCTCCCAAAAGCAAAGGTAGTCAACGAAATACTGAGAATTCAAAAGAATATGCTTTAATTAAAAAATAAATAGAAAGCCACACCCACCTCTG
TATTTTCTGTTCCTTCTTTTCTATTTTTTTAAATTTAAGTGTAGCTAAGGGGACTCACTATGTTGCCCAGGCTGATCCCCGACTCCTCGGGTCAAGTGACCCTCTCACCTTGGTCTCTCAAAGTGCTGGAATTATGGGCATGAGCCACCATGCCTGGCCTAAAACCCTGTTCCTAATCTCTAGGTTGGTCCTCAAAGCCTCACACTCAGCCGGGTGCCCAGGGATTGGGGCAGGAGTGACCTCACAGAGCTGCCCACAGTAATGATGCCTG
CGACGGATGGGCGCCAGACGGGGCTCTGGAGGCTTTGGGGAGTTGTAGTCTCCGGCCATGCCCTTGAGGATCTTAGGCAAGTGAGGGGCAGGGGATCAGGAGGATGATCCTGATGTAACAGATGCTCGAAGTGGGTAGAATTGAGCAGACAAGGGTCTCTGAGTTGAGGATTAGGGAGTGGGTACGAGTTCCTTGGGAAAAGATGGAGGCCGGGCGCGGTGGCTTGTGCCTGTAATCTCAACACTTTGGGAGGCTGAGACGGGAGGATTGCTTGAGC
AATTTTTTTCAATTTTGTTAAGTATTTGTGTAGAAACATATTTAGTGATAATTTGGAAAATTAGGTAAATAAATTGCAACCCCCCTCAAAATAAAATTACTTTTTAGAACTAGTTCCTTGACATGGAATTTAAAGCATTGGAAGAATACTCATAACAAACTTTAATTGCCCTATGTGCAGATTTGAGGTAAAAACCGTTGTCTCTCTATGTCTTATTACCATAATCAAAGCTTAGAATTTTTTTTAT
CCAGCAGAGGACACACTTCCCCGTCATCCAGAAATGGGTTTGATTCTCAGCCAAGGGACAGCAGGACTGGTAGAGACTGTCAGGCCACACAGCTGCCTGCACAGCACTCCCATGCTTGGTGGGGGGGCGGGAGGGATGGCGGGGGCTGACTCTCCATAGGCCAGGCGTGACAGGGAGACTCACCGGAGGTCTTGCACTTTGGAGGGGCAATGTCGGGACAGCTTTCTCTTGTTGGGCCACAAGACTCCAAGAGGACAGCACGGTGACTGATTCCCAGCACTAGAGGCGAGGCCGTTGGCC
TTCAAGCGATTCTCCTGCCTCAGTCTCCCGAGTAGCTGGGATTACAGGCGCGCCACCACACCCAGCTAATAGCTTTTTACTCATTTTTTCAGCTCAATCTCTTGTTCATTGCTATACTCCAAGCATGTTTTCAGGGTTTTTTTTGTTTTTTGGTTTTTTTGAGACAGTCTCACTCTGTCGCCCAGGCCAGAGTGCAGCGGCGCAATCTTGGCTCACTGCAACCTCTGCCTCCCAGGTTCAAGCAATTCTCCTGCCTCAGCCTCCT
CCATTTTTTTTAAGTTTGTTTAAGAGACAGGGGTCTCCCTATATTTCCCAGGCTAGTCTTGAACTCCTGAGCTCAAGCAATCCTCCCACCCTGGCCTCCCAAAGTGCTGGGATTACAGGCGTGAGCCACCGTGAGCTTGGCCCCAGCTCTTTCATTTATGGACAGGACATTTCAGGAGAGGGATCCATCCAGTCTCATCTTGGTGTTTAATATTTAAATGCACCAAAAATGGGGTGCCAATTGGTGCCAACTTTTTGGAAAGAGACTTTGATGTAATCTGCCTAAAAG
AATATCTGTCATTTAGTCAAAATCCTCTATGTGGCCTTTTCCTTTTTATTTTTTAGTTACGCCTTTTTTTAAATCAGTTTGGTTTTCCAAACCAGAGGGTAAGCCCTGGGCTGACAAAGTATCCAAATGCATCACGCTGTCCTAGAATAACTATCTACCCAAGTACTAATATTAAAATATTTAGTAACAGAATGACATTCCCTAAGATACTGTCCAGACAGCTTCCTGAGAATCTGTCATAGTCTCCAGAAGT
TATTATTTTGGGTTAAGGGTTGTGTGCCTGTTTGTCTTTGATTTGGTTTTATATTCAGAGGGAAGAATGGTGGTAACAAGATCTTTGCTAGTCATGTCTCTTTTTTCTTTTTCATGAAGACTTTTACTGGAAAATAATATACACAGTAGATGAAAAAATTGGGAAATAGCCTATGTAACAGAAATTACATTTTTAAAAAAATTAAGGTATTCTAAGAAGTAGGCATGTATTGTATATATACTTGGCAAGAGAAAAATTTCT
AGTGAGCTGAGATGGCACCATTGCACCTCCAGCAGCCTGGGCAAATACAGCGAAACTCTGTCTCAAAAAGAAGAAAGAAAGAAAGAAAGAAAACTGACTTACGCCCTGTGGCTGGCCTTCTTTTGTCCTTTTTGTTTTGACAGCAAAAGCCATATAGACCTTGAATGCTATGACAGGCAGGACACGTCTGTGAAATAGGAAATAATTACACTCACGCTTTTTAGGTGCTATGTTTCCTTCCTCATTTTATT
GCGGAATGTTCAATGTGAAAAAGGATAGTGGCTTGCACTAGAATGACAGCAGTGAAGTTTGTTTTAAGCATGTAATTTTATAGTACCAATCTCTTACCTGTGAGAGCATGTAAAAGACTGAGCTCCTCAGTTCTCAAACAAAAGCAGACTTTAACTCCTGCTCCAGCCATGCTTCTTTGCTTCTCAAACATCCAAAACTGCATCTCAGATTGCATCATATTCTGAGCACATGGAAGGAAGAGTACGGGAA
GCAAGTCCTTTGCCACCTGCCTCAACTTGCAAGTCGCTGTGTCCATCTGCAGCCGACTGTCCTCCTTTCCATCATCCATCATCCGACACATGAATGCAGCTGCTCTGACAGTTTTACAAGCCAGACAGAAGCCCCCTCAGGAAGGGCCCTCTCTGATACCTGCTTCCTAAGTCAGTTTCCTTCAGGGCAGATGAAAACAGCTGTGGCCATTGTTGGGGGTGATCTATCTCTCCCAGCAGAGCCGGTAGTGTTGTGAGAAGCTGGCCCTCCGCGCCACCTCCCCTTGTCTATGACCCTCCAGCCTCCTTTTCCCTTGCTCTGGAATG
CTGCAACCTCCACCTCCTGGATTCAAGCGATTCTCCTGCCTCAGCCTCCCGAGTAGCTGGGATTACAGGCACGCACCACCACACCTGGCTAATTTTTTATATTTTTAGTAGAGACAGGGTTTCATCATGTTGGCCAGGCTGGTCTCGGAACTCCTGACCTCAAGTGATCCACCTGCCTCAGCCTCCCAAAGTGCTGGGATTACAGGCGTGAGTCATCATGCCCATCCCTACTCAGGGGTCTTTTAGAAGGAAAATGCCAC
CTGAGGGAGTGGGACTACAGGTACCCACAGAGCTATGCAGGAATGTCTCATAAAGAACAGGAGTTGGGCCAGGCGCGGTGGCTCACGCCTGTAATCCCAGCACTTTGGGAGGCCAAGATGGGCAGATCACCTGCGGTCGAGGGCTCGAGACCAGCCTGACCAACATGGAGAAACCCTGTATCTAGTAAACACATACACACACACACACACACACACACACACACACACACACACACACACACACAAAATTAGCCAGGCATGGTGGCGCTTGCCTGTAATCCTAGTACTCAG
ATTCAGCTACAAGACAAATTCTAGTTCTAAGAAAAAATCTCAAGCCAACCCTTCATCAAAGAGGCAGTTACAATGAGCAGGCTCTTCCACTTGTGGCTTACATCAAAAACCAAAAGCAAATTTCCCACATGCTTGTATAGAAAGGATGGTTGGCCACGTACTGTTTTGTTTTGTTTTGTTGTTTTTCAGGCACAGCCACAGACACAAACTGTAATTACTGTCAGTAAAACGATATTCTAAATAAAAAGACACAGAAATTAT
TTTATATAGGCAACTCGATATAGGATGGGAGCAAACTAGGAATGAATTGGGTAGCTAGACTGTGCAGGAATTGTTGGAACCTGGAGGGAACAATAACAGTAGCTAGCAGATTTGGCTTCATCTTCCAGGGGCCCCACACTCCGTGGTGAGCCACCATCAATACAGAAAGTGACCTAAGATGTACCAGCAAGATGCCATCCCTTCTTTTTGTGTGGGGTCATGGGCTCCAAAAGCCAACGTGAACAATTAAAAATGTA
CTTGGCTTTAGAGGATCTTCAGTGTGCTGCAAAGAAGTCAAGGGTTTCCCAAGAGCTGGATGGCTCCTTCAGTCTATTCTTGCTTGCACTGGGCCCCAGCCCATTTTCTATCTCCCCGGGTTTTTTTTTTTAGCACCAGAGAATTACCCACTTCGAAGCCATGTTGCTGACAGTCTGAAAAACTATTTACTTTGATGATGTTTCTGAGTTCATGTGATTCTTGACCCTGCCACAGCCAACCCATAAAGCCAGTGTGGTGGTAATTCCAAAGGGG
CATTTCCTTGATGTGTGTGTGCGTGTGTGGGTGGGTGCGTGTGCTTGCGTGTGTGTGTGAGAAAGAGAGAGAGGAAGAGCGAGAAGCTATATTTACATTGTGATATTTATATATATCTTAGAAAACCCTCAAATTTCAGTAGGCGAATGCACTAAGTATAAATAATAGAGAATCCGTTTGCCTTATACATTCCCAAATATATTTTTAAAGTATCTCATTAAAATACAAGCTCTTGGTGAAACTTTTTGGACAAAGTAAAAC
AATCTCTGTGCATGTCCACAGCCCCTGGTTATGCTCTCACAGCCACTGCCCCTCTCTCTGTTCAGGCTGAGCTGGCTGACCGACCCAATCCCCCTACCCGCCCTCTGCCCGCTGACCCGGTGGTGAGAAGCCCGAAGGTAACGGTGGGGGGAGAGAAGGGCACGGCCTCTCCCCCCACCTAGGGCTGTGGTGCTGGTAGCCATGACGGTGGTGGCCGTGGCGAGATGCCCCCTCAGTGCATGAGGGCACATATCCCGGTGGTGCCTTTAATGGTGACAGGTTTGTTTG
CTGCCGTCATCCCTCCATCCCTTGTTTGGGGCTGTTCCTCCAAAGGTGCAGTCTCCAGCAGGGGTGTGGGGACCCCTGTGGGCCGTGAAGGCCTTTCTCCTTTTCTGCTGTGGGCATTGCATCTGTTCCTGATGGGTAGAGTTGTCTGTGCCCGGTGGGGCCCAAGGCAGTGCCATGGTGGTTCTTTGAGTATCTCAGGTGGGAACTGAGCTGCCAGCACCAGAGGCCAATGGCTTCCAGCACTCCCCAA
ATTTCACAGGATGATCTCTTATTAAATCTCATTTAAATGAAGCATAAATAAAAGTTGTTTTAAGTAAAAATTATCCCAAATCAAAGTAAATTATTATTTATTTATTTATTTTTGGGACAGAGTTTCGCTCTCGTTGCCCAGGCTGGAGTGCAGTGGGGCAATCTCGGCTCACTGCAACTTCCGCCTCCTGGGTTCAAGTGATTCTCCTGCCTCACCCTCCTGAGTAGCTGGGATATTAGAGGTGCCCAC
AGTATGAATGTGCATATGGATAACAGGTTTTCATTTTTAAAAGCTCTCAATAGCAGCTTGAAGCACTATTCTTGAATTTATGGTTTTAAGCCGTATCAAAGTACCTAATACCATGTGCATTGCAGGCATTTATTTAATACTTGGATCAAAGAATGTCCAGACTATCTGAATAAATCATCCCTGTAGGAATGAACAGTGCTGCTGGAGTTCGGTTTTATTTAATGTGGTGGCATGTATGCTAAACTACGACTTCAAGAATGTGGCAA
TCTTGGCCCCCTGATGTAAGCAAGACAGGGAGGCAAAAGGGGGCCCATCACAGGAGCCCATATACATGCCCCCCTCTGGCCAAGACACCTGGATAGCAGACTTGGCTCTGATTGGGCAGCTCAGTAGCAGCGGGTGGGTCCAGAGGAAGAGGCGGCATCAGCGATTGGCCAGTTGGGCAGGGTTATATTTTACGGGCGGATTACCGTACATGAGGTACTTGGACAAAGTTTTACGGGGAAGAAGGACCTTGTAATAAATAATATTCTGCACATCAAATCACTTTCACCGGCCCCCACCCCCGCAACACACACCAGAAAAAGGCTACACACACAACAGTCCCTCCCACCTTGTTACCCCTCTCCTAAACCCAGCTCATTCTTTCTCAATTACTTTAAGAGCCAAGAAGACTTCGCTGGCTCTGATGGGGGAAGCCCCCTG
TGGAAGCCTGTGTGCCCTACCTTTTTTTTAATTAGTGGCTTTCTTTAGCAGTTGATTCCAAGGCCTATTACATTTAAAGAGAAGTTTTTGAAAATTGGTACCACTAAGGATTGGCACCGTTAAGCCTCCTCAGCACAAAAGAAGGGGATTGTTACTCCTTTGAGAGCCCTTTCCTGTGGGAGTCCCTGATACTGCCATGGACCCTCCCTGTGCACATGTCCATATCCAGATCAAATGTGGTC
AAAACCCTTCCCCCTTCCCTCCATGTGTTTCTCAGTTTCCCGTTTCGTTTGTTGGACTGTTCCACTGCCCCTCCTCCTCACCCTATCACCCATGGATCGTAATGTAAAATTCTTTTACCATGTCAAGAAATTATTAAAAATACAGGTACTTTGACCTCTTTCTAAAGCCGCAGACCCTGGTGCAATGCTCTGGTGGCTAGGGATGTACTCATGCTCATATGTGTGCACGCTTGGACACCCACCTCCATGGACACCTAGCCACCCTGTTGTGTGTCCTTATGCCAGTTGAGCTGAATCTTTTCCCCAGTATAG
CCGTGCCAGGAGCAGTAGCTCATGCCTATAATGCTAACACTTTGGCAGGCCAAGGCAGAAGGATGGCTTGAGCTCAGGAGTTTTGAAACCCGCCTGGGCAACATAGTGAGAACTTGTCTCTACAAATAAAAAATAAATAAAAGAAAATTACACACACAGGCCCAGAGAAAATGGATCCCTGGCCGGGCGTGGTGGCACGTTCCTGTAGTCAAAAATTAGCCGGGTGCAGTGGCGCATGCCTGTAGTCCCAGCTACTCAG
ACTTGTGTTTACTTGAATATTAGTGACTTCCCTTTAATCAGTTTATTTCAGTGGAATAACAGTGAGATGGCGGGGGGAACACTTGGTTGTTTATATGATTCTTTTTTTCTCCTGAGTTTTTTTGTGCTAATATCTCTTTTCTTCCTGTGTCTTAGATGCTGTCATTTTTTCAGGGGATGTTTACCTTCTATCATCAGGGCCATGAACTTGCCAAAGACTTCAATCACTACAAAATGGAACTACAGATCAACATTCAGAATGTAAGGAAGTGAAAGCTTTCTTTA
GCCCGCACCGCTAACCCCAAAATTAGCATATAAAGATCTCCAGTTGGCTAATTCCTCAGAGGATGTAGCCTTCTGCCCAAGACTCAGCCTCATCCCAAGATACTGGCTCAAAATGAACCAAGATAAGCCCTTGCTTTAGACTCTTAAGGCCTAGAGCAACAAAGAAATCTTCCTTTTCAGGTCTCACTTTATTTTCTATTTTTCAGAGTACTTCCTCATCCTTGACTTGTTTGTTTCTGTTGTTGTTGGTTTTTTTTTTTTTTTTTTTTTTGGAGATGGAGTCTCTCTCTGTTGCTCAGGCTGGAATGCAGT
CTCCAGGACATAATGCGCCTGAAAGCACAGTACAGCCTGCAGCCATAGCGACTTCAGGGCATCTCTAGGCATCCTCCACAGGTGGCCGCCCGGTCACCTTGCGGGGAAGGAGAGGCGGAGGGCTGACATGAGGGACTGTTAGAAGCCTGGTCTTCAGACTCCCTCCAAGCTGCCCTTCCTGCTGAGCTGAAGACGCCCTCCCTGGCCTCGGGATAGGCAGCTCAGCAGCAGAGGCGACGCTGGGGAGGGAGGCAGGCTGGGCCAAGGCCTAGAAGACTGTTGGTGCCGCAGC
ACCAAAAATACAAAAATTAGCCAGGCATGGTGGTGTATGCCTGTAATCCCAGCTACTTGGGAGGCTGAGGTGGGAGGAACACTTGAGCCCAGGAGGTTGAGGCTGCAGTGAGCCGTGATAGAGACACTGTATTCCAGCCTGGCTGACAGAGGGAGACCCAGTCTCAAAAAATAAATACATAAATAAATATATGGCTACAAAGAAATATTTTGTAATTAGTGAATCAGAGTGCGTTATGGTAAAAATAGG
CTCCCATGGTGCTCTGATGGTGGCCAAGGTGGTAGGTTTTGAGTCAGGCTCCTTGATAGTCACCTGCCCCACTTCTATCTAGCTCCCTTCCTCCTCCTTATCTAATCTTTCCAGACAGCACTGACCCACCCTGCTACCTTTCCCATGGCGCCCACCTGGATCTCAAAGTCCACGCAGGGTGGAATGGGGCAGAATGGGATGCAGCTGTCTTCCTCTCCTACCTCAGATCAAGGTCTTGGGGTGTAGACCCCGTGGGCATTTCAGGGACTGTGCCCT
GAGACCCCTGTCTCAAAGGGGAAAAAAAAAAGCAATGTTGAAAACTAAGAGAAAGCCATTCCTTAGAATCATAAACAGTAACAGCCAATAGTTATTAAAGGTTAACCATATGCTGAATACCGTGCTGAGTGCTTTACATTTACTCTCGCAAAACCATTTATGGATACGTATCATCAAAATTCAGAGAAGTTAAGACACTTTCCCCAGGTCAAACAACTAGTAGGTGTTAGAATCAAGGTCCAAACCCTATTCTGCCTCTAAACTGAAAAGGCCTGTGCTCTTACCCTGTAAGGAAGAGGATC
TAACAGCTCCTGCTAAGGTCACCAATGACGTCCTAACTGTCAAATCCAATGGATACTTTTCAGTCCTCATCTAACTGAAATGCTCTTAGGCAACTGACACTGCTCAGCATCACCCCAATTCTGGACACGTGTTCCTGAAGGCCTTGGTTCCAAGACCCGGCACCCTCCCACAGGTTCTGACCACACTTCATCTTAGTATTCCCCACATTTCCAAATTCCTCCCTCTCCTCTTCTCACTCCACATTG
TGGCCTCTCGACATCCTCATGTCAAACCCTGCATGTTCGGGCCCATCTTTAAAATCCATCCTAGGCCAGGTGCGGTGGCTCATGCCTGTAATCCCAGCACTTTGGGAGGCCGAGGCAGACGGATCACCTGAGGTCAGGAGTTCGAGATGAGCCTGGCCAACATGGTGAAACTCTGTCTCTACTAAAAATACAAAAACTAACCAGACATGGTGGCATGTGCCTGTAGTCCCAGCTTCTTAGCAGGCTAGGCACGAGAACTGCTTGAACCCAGGAG
TCCTGCATGGCTTTCCAGCCCCTCTGCACGCCCAGTCCTTGGATGTTTTGTGCCGAAAGAAAACTCAACTCCTTGGCCGGGCACGGTGGCTCACGTCTGTTATCCCAGCATTTTGGGAGGCCAAGGCAGGCGGATCACTTGAGGTCAGGAGTTCAAGAGCAGCCTGGCCAACATGGCGAAACCCCGTCTCTACTAAAAATACAAAAATTAGCCGGGTGTGGTGGCGGACACCTGTAATCCCAGCTACTTGGGAGGCTGAGGCAGGAGAATCGCTTGAACCTGGGAGGCGG
GCTTCTTGTACTAGCAGGGCAGTTGCTGCCAAGGCCCTCAAACACGGGGGCCATCCTTTAGGAACCCCATCTAGTTGTTTAGAGAGGTAGGCCACCGGCCTCGGCCAGGGCCCCACAGTTTGGGTTAAAACTCCACGTGCCACCTTTTCTCTCTCTGACACATACAATGTAAAAGGTTTTGTCAGATCGGGCAGCCCCAGGGCTGGGGCTGACGTACGTTTTTTCTTTAAGTCAGGCTTGCTGTTGTTGGGATCCCCATTCAAAAGGTTCCCGGTCCCCGCCCCCTT
CCGTGGTAGGATGTGGGAGTGAGGGGCTCCAGATCCTCTCATTTACTCATTCAGTCTTGATACCCAAAGCACTTACCTTGTTCCAGGGCCTGAGTTCAGCTTGGGTGCTGCAGTGAAAAAGACAGATATGGTATGGTCCCTGCCCTCCAGGAGCGCACCATCTGGAGGGGGAGCGGGACCAAGCCACAAAACATATAAGTGGGGAAAGGAGCAAGTGCTGTGTCGAAGTAAAGCAACTGCTGCAGGGGAGGCTGGGGGCCACTTCATGGTGGGGGGATCTGAAAAGGCCTCCCTGAGGTGACAGTCATGCCAT
AGTAGGTTAAGAGATAAGGGACTGAAGTTTATGCTTTAAATGTGTGGATTATATCTCAATAAAATGTTCTTTTTTTAATGTTTAAAGAGAGAGAGAGAGAGAATGAAGCTGATCTAAGATGTCCAGACCCTCCCAGGCTGTGCTAGGGTACAGGTACTCTAGCACTGCAGCTGGGTATCAAGAACTGGAAGGACTTGTGCAGGACCCTTGGCTTCTCAGCAAGGCTGTCCCCACGAAGCAGATTTCACATACCCATAGCACAC
GAGGGCCCCTTCCCTGGGGCAGTAGTAAAACTTTGCTTCCTGTGACAAGCTAGCAGATGGTGGATATCCACTGTTTCAGTTCTCTGAAAGTTTGGCCTAGAAGTGCTTCTCTCAAAAGTTATCTTTAAAGGTACTGGAGACACCTGTCTTACTTGCTGAGAGAAGCAAGAAAAAGGTACCATTCTGCTGACTTACCTTAGGCTAGTCTAAAGCAGACCCCTCATTTTTCCTTGTTGAGATGGCATATGGAGCGAAAGCTCAGAGAGGCAGCCCAAATTAAAGTAAGAACCTCAAGTTCCCCTGTCTCTGTCATGC
TGGTTATTTATTTCATGACCTGTGATAGCTCCTCTGTCAAAATGTTACTAGAAGCCATCAACACTCACTGATTTTTTTTTTGCATGGGAAAATGGAAAAATTGCTGATTCAGAATGCTTTCGGCAATTCTAGACCTAGAAGAGGCACCTCCCAAATATTTTCCAGTGATTTTTTTCATTCCTATATTATAAGAGAAAAGAACTCAAACAACATACCACTATCTTTTCCACATTAATGTGAGTATGTAACAGGTTTTGTTTCT
AAGTAATCCTAGCACCAGAAATGCACATTCCGTATTTTCTTAGCCCACAGACTATGAACAAACAAATAATACTGCTGTGGCGAGGTATTTTAACAGTGTGAAAATTGCCCACTTAATAGGGAATAGAATAATTAAAGAGATCTTGGCTTAGGAAAAAAAGTGAAACGGCGGACACACAGTGAGAAAAAAATCCGGTCAAGTACAGTGACCTGCCAGGGGATGGGAGAGAATTCGAGAACCAATTAGGATTCTAAACAACTTACCCAACTGAACAGATCA
CCAGGTGCTGGTTTTGTTGTTGTGGGCTTGGTACTGGGTTCCAAGGAAAAGTTTCATGCATAATTCGGTCTCCTTCCCTAAAGTAGATGGTGTCTTTCTCTGTACCATGTTGCCTACAGTTGGAGGGAAAGGTGATGTGGGCAGTCCTGTGGCTGCCACAGCTGATGCTATGCAGGGCTACACCTGAAGCCTATGGCCTCTTGGACCAGGGTGGAAATGGGTCATGCCCAAGGCCCAGGCTGCTACCATGCTGAAATTT
TAAATCTTCTCTGATCTCCATGGCCAGATGTGCTCACTCCTTACGCTGAATTCCAATAGCATTTATTGTGTCTCAAGGCCCATCCTTTATGTTGCATGTTTTACCTCTTCAACCAGATTGTTCCTCCTTCCCTTCCCCTTCCTTCCTTCCTTCTTTCCTTCCTTCGTTCCTTCCTTCCTTCCTTCCTTCCTTCCTTCCTTCCTTCCTTCCTTCCTTCCGGCTTTGCTCTTTGCTTTAGATGGAATA
GTCCAGGGTGAAATATAGTAAATTCCATTTTGGGGTCTGTAGAGTTAGAGTAAACTGCTAATTGGACAGCTAATATGTAGTGAGGTAAGATATCAATCATGTATCATAGAATTCTAATTTCTTTTAAAAATTTAAAGTGTATTGATACTTGTTCACATAATAATTACATTTCTTTTTGAAATAATTTTTAAGAAAGAAATTATCTCTGACTAAAATACTGATAATACATGCTTTTAAATCTGTGA
AATTGCCTACCCTACCAAAAAAAAAAAAAAAACAGTTCTTTGGAGGCTAAGCAGTGCCCTTTCCTTTGGGTCATCATCTGTGTGTGACAACATAAGTACCGGGGGAATCAACTTAAGATCTTATGGGGCAGCTCCAGATGCAATTGTCCTGTAGACAGGAATGTATGCAGGGAGCCCTTGCTTTCCAGCTTAACAGGTCAGAATCCTCACTGTGACAGTATGAGCCAATGGCTGGTCTGGTTTACATTTGTTTACCCGGAGTTCTACAGT
TCTCTTCCTCATTAAATTTTAACTTCTTAAAGGTAATGACCTTATCTCTTTGGCAGGAAATATTAAGTACCCAATAAATATTTGTGGAATGATTAGATGGCAGAACCACTGTCTGAAAACATTAACCTCCAATTCAGGCTGGTATTTTTCAATTAGATTTGTCATAAGTTGAACTTGATCTTTTCAATGGTTACTAGAGAAAATAGAAATAGGGAATGGAGAAATAGGAGACACAACTTAGAAAGATGAAAATTTCCCTTCTAATTACAGAGTTGATCAGGAATTTTGTGGTTCTAGAATCCAAACTGTAAAAC
CTGCATTCGGTCCATGAGGAGACCAACAGGTGACTCTGAGTTTAGAAAGCTACGTATTAAACATAATGGTGTGTAGATTTAGCAAGAGACACTAAAAAAGTTGATTATTAGGGGCCAAAATCTCAGATCCCCTTATTAAGTAAATTGGTTTTCCTGATAGAGGCGCCCTGTGTTCAGATAGCGTTTGTGTGGCAGAGCTGACTGCAAGGAGACAAAGGCTTGCTGGGGCTTTCATAGGATGGTACTGTGCTGGAGTGGGCTAT
CCACAGCAGCCCTCTGCGGTAGAGAATACGGGCGATGAGGACAGGGTGAACTGGCAGGGGTTTGCTTAATTCAACAAAGGCTGACTTCTACCCTTTGGGTGGATGGACCTGCGTTGGGCATTGGAGGTAAGGAGGGAGACTCCACGCAGGCACATACATGCACACTCACACACACACATGCCCACACACAAATACATACATACACAGCATGTATGTGCACAGATACACACATTCGCGACTTCAAAAC
TAATCATGACTGATGAGCCTCTGAGGACGGAGGGTGAAGATTTTTAAAACTACCCTCAAGCATGAGCCCTAATACCCTCAGCCAACCCAGGTTATGGTGCTTCTCCTAAGGCCATGAATTCCAGCCTGGGGAAGAGCTGGGAACAGCTGGAGAGGCAGAGGATTCCAGGAACGTGAAGCCCTAGCCAGTAACCTCCTGTGGAGAGTGACTTCACCCCCAGGCGGCCAGAGCAGCAGCTGCTGAAAACCGAAAATGCCAGGAAGATCCATCT
ACAAAAAAAGTCAGGTATCTAGAAGAGTATAGATAATCATATTAAGTGACTGGTGTATACAATGTAAAATAACAGAGATGGAGCAATTTGGTGAAAGAATATGCAGGCAGTGACCATGACAAAGGACAAATAGAGGGCTTCGTGAGAAAGCAACGCGCTTGAGCTGCAGATGTGAAGTGACTTTAGACAGGTCTTCCAAACATTGAACTGATTACCAGAAAAATGGTCAATTATCTC
AAGATCATGCCACAGCACTCCAGCCTGGGCAACAAAGTAAGACTCCATCTCAAAAACAAAAAAAAAAAAAATCAGGCATTTGTTACAATAGTCATATATACACATAATTTTATGTATGTTCAAAATAGTTTATTATGAATTTTAAATGAAAACATATTTAATTTGCCTTAGCTGTTACATCTTCCATCACAAAGAGCTGTAACTGCCAGGGTGCAAGTGCACGTGTTTTTTCCTGTGTTTTATCATCCTCATCCTCAGCTGTTCACTG
CCTGGAGTTCGACACCAGCCTGCCCAACATGGCAAAACCTCGACTATTAAAAAAATACAAAAACTGGGGGCCAGGGGCATGGCTCACGCCTGTAATCTCAGCACTTTGGGAGGCTGAGGCGGGTGGATCATCTGAGGTCAGGAGTTCGAAACCAGCCTGGCCAACATGGTGAAACCCTGTCTCCACTAAAAATATAAAAATTAGCCGGGCGTGGTGGCACGCCCCTGTAATCCCAGCTACTCCGGAGGCTGAGGCAGGAGAATCACTTGAACCCGGGAGGCAGAGGTTGCAGCCAGACGA
GGACTGAACATGCTTAAAACTCATTCCATCACTTTCTGTCATTATCTTTCACTAGCTCTTGCACAAATATTGAGGCTCTTAGTTTGTGGGACATTGACTGGGCCCTGACCCAGAGGCAAGCATTTTGCTAGCACCAGGAACACTAAGGCCAAAGAGACACCCTCCCTGACGTTGGAGACCAGCATAAGCGAAGCTGCCCTCTTTCAGATAGGAAAGCCCTTGTCATCCCAGGATGGGGACACTCAAAATGAAAGGAGCTCCCTA
TGTGTGCTCTGCAGGCCTGCTGTCCGTGCTGGCGCCCAGACTTCCTCTCCAAGCTCCCGCCTGCCCTGTGGCCCCGAAGGTTCCATGCTGAGCTGCAGCACTTCCTGCAAGCCTCCAGTGGCTCAGGCGCTCAAAAGGCCTCCTGTCCCCACTGTATGCCCATGTCACTGGTTCCCGATCCCCTGCTCCTTTGTCGGCTTACAGACAGTGGCCTGTTGCCTGCCCAACAAATTCCTGGCCAGCGCCAGCCTGACCAAACCGGTGAGAGTCCTCTGCTAGCAGGTGTGCTGACTGCAC
ATGGGGAGGAGACTGAGGCAGCGGGTGCTGTGGGAACCTACAGGAGAACTTTACCAGCTGGATAAAGGCAGGTTTCCCAGGAGTTTATTTTTTAACTGTATGCTGAAAAATAAATGGGAGGTGGCGTTTGAGAAAGCGAAGTGTGTTCCAGGTGGAGAGAACAGCATGTGTGAAGGCCCAGAGCCGGCCCCCGGATCTTTTCAGAATGCATCTTGGTCAGGGGAGGATGGTCGGCCAGGACACATGCATGGCCCCCTGGAGTCGTGC
GGCTCAGCAGACAGAAAAAAATTGCATCCACTGAATTCTCATTTATGTATGTTGGTCTCATTGGTAACAGTAGTGCCTGTGGAGTCTTTTTATAATGAAATCCATTTAAATTTATCCTATCACTAGTAGGGCCCAAGTCTGGTTATTTGATAATGAATGTTAAAACACTGTCTTCTGTTCCTTGTAGCAGCAAAGACTGTTGTTTGGTAGAAAACCTCCAGAAAATTTCTGATTGTTTCTTCCATTGTGAG
TGCAATTCTTCAGATTTTGGCCATTTACGTACTTTGTAAAATGTAGGTCTACCGTCCTGTGTGATAATTTTGTTTATCCAGAAAAATATTACTAGAAACAGTTCCTTAGGTGACAGTACCTCAAATGTAGCAGCAGGCTCTCTAGTACAAGACTTTTAGCCAATAACCTAGTGATTACTTAAGGACCAATGGAGGTATATACTATTGTTTCAAAAATGTACTGATAAGAAAATATTTGTAAAA
CTGCCTCTACCACTTCTTCCCTGCGCAGTCACTAGGGACGGACTCTGGCAGCAGAGCCGCGCTGTCGTGCCCCAGCCAGCCAGGCTCTCCTGGGTGAGTAGCAGGGAGACCCCTGGAACTTACGGGGATAGAAGGAGTGTGATGCCAGGAGCCAGGGGAGGAAAATGCCTGGCAGAGACGAGGGAGAGGAGGAGACACATGGAGCCGTTCATGGATTTCACACAGGATCTGGGCTGGAAGGGGCTGCCGAGACCATCAGTCCAATCTTTGGTCTACAGGTGGGGAAACTGAGGCTCAAGGA
GGTCACTCTCACCTGCTGCCTCAGCCGAAGGTGGCCTGGCAGGGCCTCCCTGAATCTCCCTCCAGCCAGGCAGGGGTGGGCCAGGGCCAAGGGCCACCTCCAAGCAGTAAAGCCCTCCAGGGTGGAAGGGCAGGTGGCCCCCTCTGTGTCCCATCCCCCTTAGTCCTGGCAAACCCTCACCTGCCTCCTGCGGTGCCCCCTGCCCTCTTCTGTGTCCCCTGGGCTCCCCCAGCACTGCATCCTCCCGGGTAGGGTTTCAGGACCCCCAAGCCCTCCCAGC
ACTGAAATTTAAAAATAAAAAAGTGTGAAATGATGGCTGGGCACGGTGGCTCACGCTTGTAATTTCAGCACTTTGGGAGGCTGAAGCGGGCAGACCACGAGGTCAGGAGACCGAGACCACCCTGGCTAACACGGTGAAACCCCGTCTCTACTATAAATACAAAAAATTAGCTGGGCGTGGTGGCACACGCCTGTAGTCCCAGATACTCAGGAACCTGAGGCAGGAGACTCGCTTGAACCCGGGAGGCGGTGGTTGCAGGGAGCC
TTTCCCACAGGGGTATGGCACTGTCAGCGGAAGACTGTCAGATCTCTGCAGCATGACCCTCATCCTTGTTCCCAACCTTTTCTGTCAGTCACTGTCTGCCTCCCTTTCTTTGGTTGGCTGCCCATCAATGACCTATTATCATCATTGCCATAGATCCCTGAGAAGCACTCCCCCTCCCACAGTTGCCATTCCAATCTTGCTACACAGTATAAGAGCCCTCTTGGCTTCTGAGGGTTAAATGTTGCCATCCAGAATGGTTAAATGCCATT
GTCACGGGTGACAGTGGGGAAAACGAGGCAGCAGTGGAAATGTATCAGAAGCAAAATGTGCTGGGTTTTGCCTAAGGCTAGCAATGCAAAACAAATCAGGAAAGTCCCCTGGACTTCGTGAGGTGGGCTCAGGCACACATGGAAAATTGTGGTGAGGGAGGAGATTTTTTCCTAATTAGCACTGAGGGATCCAATAAGCCAAACCTTTTTCACACATGACATAGCTATCAGATTTTATCCCGGTGCCAGGGAAGCTCACGAGAA
GCCAGTGGGAAGGAAACAAGAACAGGAGATGTTACAGATAAAAAGAGAGAAGGGAGGGAAATTGAGGGCGTCCTGGGCTTTGAGCTTCTCTGTGGATTGGAGGAGAGGCTGTCCGCTGAGGGTGGAGGGATAGGTTGGAAGGTAAGAACTGCTTCTGTGAAAAACAGCCTCTATGAAGAAAAGAAACAGTTGCTGAGTGGACTAGAAACAAATGGAAAATGACAAGTAGCATTGAGAACTCATGTATGGTAGATTTT
TACATGAGAAAATTACCATTAATGTTTAGTTTCCCTTTTAAGATTTAAGTAGCTTATCTTTCTTTTAAGTTCCATTTTGTATTTGAAAGTGTGTCCCCAAACAAGTATTGACAGCCGTAATTTTATGGTGTTAAATTATGAAGTATAAATTTTTAGGTAATCTCAGGGAAAGATATGATGTAAACTTTTTTTTCTTTTCCTCTCCCACCCTAGCCTTCCACCCCAATTACAAGAATCATCCATTGTTAATGTTGACTGCTGCTGCAATCTTGAGAAGGAAGTCCTAGTTGCTATACAAGCATAAT
GGAAAGAGGATTATTAACTACTGAAGGAAAGGAAATCAAAAATGAAAAGGAAATAGAGCAGCTCTTAGAAGCCATATGGGCTCCAAAAGAAGTAGCAGTCATCTATTGCAAAGGGCATCAAACAGGAGGGCGTGACGAGGCTAGAGGAAACAGAAAGGCGACAGAGAAGCCAAAAGAGCTGCAATGACAGAGGTAACTAAGAAGGAAGAGGAAACCCTTACCATGCCCTTACTGGAGCTTCCCCTAACAGAACCCACTAACTACTCCTC
ATGGTGTATGGCATGTAAAGCTATTTAAATGGGCTGACGTGCATCCCACATAATCTTAGATGAAAAACCACAACACTTTATGTAGTTGTCGTAACAGAAATTACATGTGTTATGCTCCCAAGTACTGCTATTTAAAAAATAACTTTACATCAACATGACTTCAGGGACCTCCTGAAACTTACCTATATGTAACTTAATCATGCAATTCACCTTACTAAGAGAT
TTGAGATGTTCTATGAGGTTGAACCCATTCAAGTATTCCATTTTTGGGGCTCACCCCCGCCCCGCCAGCATCACTCTCTGGACAAAGCCTGACACTTATGTCCCCCTCTCTGTAAGCAAAATAATCATTTTGCATGCCCTCTGTTCTGAACATCACTAGGCATGGCTCTGGTGCCACCTCAGTGCTCTGGGGCTCCACCTCCTGGGAATGAATGCAGAAACTTCCACAGTGATGGTGTCCAGCCATGTGCTGCCCCCAACCGAAACCACCCCA
CCTCTTTCTCCCTCTCTCTCTCTCTCTCACTCTCTCTCTCTCCATATATATATACATATATATATATATATATATTTTTTTTTTAACAACTGGTAGGATAGGTTGGGCATTAGCCTTCTTCAGTGATTTGATTGTATACAGATTGAAATCCTTTCCATTTCCAAACACTTAAGAGCCAAAGCCAACTTGCCAACTTTTCACTGTCGGTTCCCTTACCTTATATCTCTTGGTAATACCCCCCACCCCCGTTC
TCCTCTGCCTCCTCTTTCTGGAGTCCCTCCTGTAGGCTGGTTTCTGGGTGTTGCAGAGGGATTGGGAGGCCTCACCCTCCCAGGGCTCACTGTGCCAGGGTGGGCTATGGCACAGTGTGATTGATGCCACTGGTCGGAGCTCCAGGAGTCTGGGAGAACCCAGAGGAAGGACATCCCGCCCAGCCTCCTTCCTGGAAGACCTGGAGGAAGAGTTAGCCAGGGGAGAAGGAGGGTGGCAAGAGTGCTCCCGGTGGAGGGAACTG
ATTTCTGAGGCCGGAGGTAGAAGAGGTTAGGATGGGGAGGGAGGGTAATTAATTATTTCTCAGGCTACAGAGGCTGACGAAGAAGAAATAAAATTGGGTGGGCCTAAGAACATAAAACTAAGGACCGAGGACATTTTCATATTGTTCAAATAATTAGTTGGTTAGCCATCGGGCTGAGACATTCCAGGGCCTTGGGTTCCTACACAAGAAAACTAAAACCCAACTCAAACAATAAAATGGAACTTAAGCTCGACCAATCAGAAACTGCCAAGCGCCCTCTAAGTGGAGACTTT
AAGATGCAGATTAAAAACAGCCTCACCTCACAGGGTGGCTTCAAAGACTAAATGAGTCAACACAGGTAAAGTGCTTGGAAGTGTCTGGCACACAGTCAATGCTCAATATTAATGATCAATTTTCTATGTAAAGAATCACTTGGGGCTCTTATTAAAAATACAAATTCCCAAGCTCCTCCTCTGGAGATTTTGATTTAGAAAGTCTTGGGAGAGATCTGAGGATCTATATTTGTAATAATTACTCCAGGTCATCCTTATGATCAGACAAGTTTGAGAAATACTGGCTTACTCAACTACCACTCCTGGGAGGCCAGCTGAAATTCACGCCCTCTGAAAAAGTCACTCCCCATTTCTTCACATGGAATGATCTTTCCCTCACTGGGCATCCATGGCCTTATGTCCATAGCCTT
GCCTCAGAATGGGAGATGAGCCTAGGCAACATAGCGAGACCATGTCTTACAAAAAAATACAAAAATTAGCCAGGTGTGGTGGTACATGCCTGTGATCCCAGCTACTTTGGAGGCTAAGATGGGAGGATTGCTTGAGTCCAAGAGGTTGAGGCTGCAGTGAGCCATGATCATGTCACTGCACTGCAGCCTGAGTGACAGAGCAAGACCCTGTCTCAAAAAAAAAAATCATTAAAATTAAAAAATAAAATTAGCCAGGTATGGTGGCACGAGCCTGTGGTCCTAGCTACTTGGAAGGCTG
ACACGAACTTATAATATAAAACAAAACTGTAAATATTTTCAGTATAAAATTTGATGAGTCATAAATGAAGTTATACTAGTGGAAATTTTAGCTCTTTTGAGAATTATTTCCTTTCCCCCCAAATCTTGTAGTTTCCACCCATAATCTCTATTACAAGACACATTGATATCCTGAAATGTACTGTGCTAGTAATGGGATAGTAATCCACATTGGTGCTGGAGTTCAGATCTTTTAAAGGAAGGTCAAATGATCTGTTTTTCATATTAAGACATTTT
AGAAGGCCCACTCCACCTCCTTCTGCCCTACTGCCATAGGAGCTCTAGTTTGAGGAAGCTACTGCCCATCCCAACCTCACCCCATTTGCAGGGCGAGAGGCACACCCATTACCCCACCCTACCCACCCCTGCACTCTATTCCAATGCCGATCTGGAACTGATGGGGTGGGGGCAGTATTTACAGTTGGAGAATTGATGCCATAAAAAGAAGAGTCCAAAGTCCTCTTAAAGGTCTCAGAGCAAAGACCAGGAGAGCCCAAAGCTTCCAGAGTGGAGAGGGAGTACAGCTAG
TCTGTTGCCCAGGCTGGAGTGCAGTGGTGCGATCTCAGCTCACTGCAACCTTCGCCTCCCGGGTTCAAGTGATTGTCCTGCCTCAGTCTCCTGAATACCTGGGATTACAGGCGAATGCCACCACGCCCAGCAATTTTTTTTGTATTTTGAGTAGAGACGGGGTTTCACCATGTTGGCCAGGCTGGTCTCAAAATCCTGACCTGAAGTGATCTGCCCGCCTCAGCCTCCCAAAATGCTGGGATTACAGGTGTGAGACACCAAGCCTGGCCATGACAATGGCCTCAGCCTCCCAAAGTGCTG
CAGGCATGAGCCACTGCGCCCAGCCATTACTTTTTATTTTATTTTTATTTTTTGAGACGGAGTTTCTCTCTGTCGTCCAGGCTGGAGTGCAGTGGCACGATCTCAGCTCACTGCAACCTCTGCCTCTCAGGTTCACGCCATTCTCCCGCCTCAGCCTCCCGAGTAGCTGGGACTACAGGTGCGGGCCACCACGCCCGGCTGATTTTTTGTATTTTTAGTAGAGACGGGGTTTCACCGTGTTAGCCAGGATGGTCTTGAT
GAATAACACATTATGATCGAGTAAGGTTTATCCCAAGAATTTGAAGATGACTCAACATCAGCAAGTCTATTAATGTATTTCCCTTTATTAACATATTAAAGAAGAGAAAACAATATCATCTCAATTAATGAAAAAAAAATCCATCTCAAAATTGAGTACTCATCCTGATGAGAAGAAAAACTTTTAACAAGAAAAAAAGATACTTCCTGAAGTTGATAAAGCTTGTCTACCAGAAACCTACAGAGTAAATCTCACAGTTGATGATTAAA
ACGGCGGATATTCTGAAGGTTAATCACTTACCTTATAGCAGAAAAGAAAATCACAGCAAAAAAAAAAAGGAAACCCCACATATTTTGGAAAGGGGATCCCACACCATCTTGAGTAAAAGGGATCAGTCAGGGTCTACTGGGCCATAAGACCTACCTCAGTGGAGTTCAATGGCTTCCTCTCATGTTATTTCTGGAAACAGAACAGTGACAGCCCTGCAGCCCTTGGCCCTTAAGCATTTATGGCTTCTG
TAGTTGCTTAAAAATCAACTATTCTATTTGGTTGACTTGGTCTAAAGTATTTCTCATGTTGTCTCGTCATTCTTTTGACTGTTCCTTTTTTTTTTTTTTGCCTTGGCCAGATAGGACAAAATTCCTTTTCACTGCAGTATTGGGAGCCTGGAACTAGAGTTACCAACCCCTCTGCGTTAAAGAAGGAGCTGTCCTGAGGCTTCCATCTCTACTGGGCTTGAGGCAAGAACATTGTTAGGGACGGCCTGCTCTTGGCCTCTGTGCCCCAGGGATTGCAA
TTAGCCACTAACCCCTCTGAAATTTCACATTCCTAGCACACCTACCTAATTGTAACTCCCTGAGCAGTCTCATTTCTTGCCTTTGAGCTCACTTAATTCTGTCCAGTCTGGAATGTCCTTCTGTTGCTTCTTTCTTTACCAAGCAAACTCTTACTCTTGTTTCTGATGAATCAACACCTCCTCTGAGAAGCCTCCCAGACTTCCCCCTGCCCAGTTGAGTTAGGACTCTCCCCTGTTCTCCCACATAGCTTTATTGTCATTTTCTGCCCGCATCTGTCCTGTTAG
ACCTCTGCAGTACTCCTCATCCTGCATTTGGTCTCCAGGTGTCACCTTTCTGCCATGTTCCTAACACTTTGATTCCTGTCTTGAGAAAAGCACCTGCTGCACCACAAGCCCAGGGATGTGGCAGCTGCAGCGGGCTTGGCTTTGTGAGGAACCGAGTGTGTCCAGGGATGTGGCAGCTGCCGCGGGCTTGGCTTTGTGAGGAACCGAATGTGTCCAGGGATGTGGCAGCTGCAGCGAGCTTGGCTTTGTGAGGAACCGAGTGTGTCCAGGGATGTGGCAGCTGCAGCGGGCTTGGCTTTGTGAGGAACCGAGTGTGTCCACGTTGGGGGAACGTCAT
TCTGGTGGAGGGCCATGGCGTGGACCTTCACCCTTCTGGACTGTGTGGCCATGCTGGTCATCGGCTTGCCCAGGCTCCAGCCTCTCCAGATTCTGAGGGGTCTCAGCCCACCGCCCTTGGTGCCTTCTTTGTAGAGCCCACCGCTACCTCCCTCTCCCCGTTGGATGTCCATTCCATTCCCCAGGTGCCTCCTTCCCAACTGGGGGTGGTTAAAGGGAGCCCCACTGCTGCTACCTGGGGAATGGGGCACCTGGGGGC
TCCATCTTGCGGTACTCCCTCCCTCACAACAACCAGACCACACATGTGTTAAATCCTTCTGCAGGGATGGAATGCGGCTCTCAGTTTTTTCCAAGAACTTCTAATCTAGGAATTAGGAGAGGTGGTCAAAGCTGAATGAAGCAGTGGGCAAAGAGAGGGTGAGGGATGGGAGAGAAGACAGGTCAAGGAGGAGGTGGGAGAGAAGGGGAGGGTTGCATGAGGGACAAGGAAATGGCATGGGTTGGAGCTGTCCCCAGTCCCTATCTGGAGGGACTTCCAACCTTCC
GGCATAAAAAACAGTCCCCAAGGAATTTTCACAGGGTTTTCTCTGGTAACTGATAACTAGTCCCATGGTATCTGCATTTTAAAACAGAAGCTTGTTAACCTAAATAAGTCTCCAATTAGTGGGATTTAAATCAGTATGACAAGAGTAATGGGAAGTATTTCATGCAGGGGTGAACATATTTTTGGTGAGTGATGTCTTACAAAAGTCCCTTTACAAAATAATGAGAGTGTTTCTCCAGACATCTGCAATTAAAGCACCTTCACATAAA
CCTCTTCGGGGAGTGAGGATCAGAGCTGCATCATTCAGACGCCCTCCCAGGGGAGTAGAGGCCAGAACCTCCTCGCCCCCGTGGCCACCTCCCGTGCCTTGTGTTCCCAGATGACCCTCTGGCTCAACACCTTCCGGGAAGCCTTCCCACCCTGGGTGCCAGGGTGGCATTGCTGGCATGCTGCCGGGGGCCCGTTCCCCTCCTGCCTCATGCTGGGTCCCCGGTGGGTCTGAGTGGCCTGAAGGCCTGTAGGGGAGCAGGGGGAGGAGGCATCCAAGCCATGGCTTCCTCATTGGTTTTGAAAATGAGAAGAGGAC
TATGTAATGTGATCCTCCTTCTCGGGCCTTGAAAATATGTTAAAATAAATAATAAGCAGCAATTGATAGGGCCTGAGCAGCCGCAAAAAGAGCATTAGAGACTCCATCAACTCTGACTTAGGCCTGTGTTAGGTACTTGGGTGTGGAAGGGAAAAATATAACAAAGTGTGTGACAAATTTATGCACTCAGAGACTTTGCTGTCTATTTCTAACACCTTCATCAAAAGTGAACAATACCATACACTAATAAACAA
CGTAATGGTGTCCTTCGTGTTGACGTGAAAACCCAGTCTTCCTTCAGTTCATTTCCCGTTTATTAGGGATGCAAAACTCCAGCCACAGGTGACCTACGACTCTGACTCCTTCCCCACCTACTTTACCCTCCCCTCCCCCAGTACATTCTGGGGCTAAACCCTAAGAGGTACCCATGCATCGCTGGGCCGATGATGAAAATGAAGAAGTCTTCTGATGAAGCGAGACCCCGGAAGTGCAGCTTCAGGCAAAATCCTGAG
TGTAAATATATAATAGAATATAAAAAGGAGGAAATAGAAGCAAATATTAGCCTCTATGCATAAATGAGAGGATGGAAACGTAAAAAGAATTACCCTTTGTTTTGAATAATCAGTTTGGGCATTTACTGTGTGATGTGTGTCTTACACAAGCTTAGTGCCTTTTTATGCCCTCCCCCTCCAGGACACTTGATTTGAGATTTCAGTCAATAAAGCTTCATTTAGACAACCAGGTGCCAAATAACTACAGTGATCAAATTTTGTTCCTTAAT
ATAGTTGACCCTGCTGGGTGTCCCCAGAGGGCCGGGTTGGGTAGCCAGCTTCAGGCATGGACACAGGGGGGGCTCCTCGCCTCCCCTGCCCCATCATGTATCAGCTGTGCTGGGAACACTGCAGTCTAAGTTTGGCCCCCAGCAAGTCTTAGTAAGACAAAATTTTTGTAAGATAAAAATCAAAGTTGTCCAAACTTGCAAACCAGCCTCTGAATGATTTTTTCCTTGTGTTTTCAATCAATCGGAGGAAACAGAAGGCAGGTCAGAGGAGTGGGGCAATACACTGTGATTTTTCATACTATTTACGTTTTTGTTACAGTTTTGTCTTCCCTGGATTTTAAAAGTCAAATGTGTTATGATTATGAAATACTTAGCTATTTTCATCTACCCATTAGTATTTGCTAATCAAAACCTGTAAAAATCTTGACTTTGCTCATATTGATGTTTTTATGATATTGATATTCTGTTTAATGTTGT
CTGTAGTCCCAGCTACTTGAGAGGCTGAGCAGGAGAATCGCTTGAACCCAGGAGGCGGATGTTGCAGTGAGCCGAGATCACGCCACTGCACTCCAGCCTGGCAACAGAGCGAGACTCCGTCTCAAACAAAAACAAAAACAAAAAACAGAGATGAGGTCTCGCTATGTGTGCCCAGGCTAGCCTTGAGCTCCTGGACTCAAGCAATCTTCCCATCTCAAGCATTCCTAGTAGCTGGGACTTACAGGTGCACTTTCAGCTCTTGAGCAAGGTTTGGGGAAAGGAGACTTGAAAATTTTAGACTCTCAGGGCCACCTCCT
TGAGGCATTTTAGGAACACATTAAAACTCACTTTTATTCAAGTCATGCTATTTTCAATTAAAACTTAACTCATGAGGAATATCTGTATGGCCAGTACTCCAGCAGAGTACAGTGAGGCCTTCTCTTTAGGTTCAAATTACTATGACTTGAATCAAGATCTGGATAACTTGAAATCAGCCTCCTTGAAATTCCTCTCCTCCCACCTATTTCTAAGCGTGTCCCAGGCATTGCCTCATGGGGTTCTGAAGTCAGTTCTTGGTTC
CTGCTGGGTTGTGAAGGGTCTCAAGTCCAAGTGAGGGAGTTAGGGACTTGGGAGGGGTTGTTGTTGGGTCGGGGACCTGGGGTCAGCCAAGTGGTGACCTGGGATGGGGTGGGGACAGGCAATGAGTTAAGCTCTGCTCTTTAGCATTTTGCAGATGCTTTTCTCAAACTTTTCTGATCCTGCAGGCAAGCTAAACCAGTTCTGGAAGAACCTGCAAGAGTCTCAGCAGCTCTGATGGGATGAGAGCTGGGTGCAGACTGTGCTC
AGGTAGATGAAGAGATTCAAAGGGTAACAGGAGATTATGTAGTTCAGAATTCTTCACCTTTTTTTAAAAAAAATATTTATTTATTTATTTATTTATTTTTAATAGAGACAGGGTCTCACTATGTTGCCCAGGCTAGTCTTGAATTCCTGGGCTCAAGCGATCCTCCCGCCTCGGCCTCCCAAAGGGCCGGGATCACAGGCGTGAGCCACTGAGTGTGGCCAGAATTCTTCACCTTTTGGTGCAGAGTGTGTATGTCGCACCTGAAGCCAGAAGTCAACGATACTCGATGAAAG
TGGGCTCAGGGTGAGGGGTCAGGCCACACCAGTGGGTGCGGGGATGGCTGCGGCCACGGGAGGGCGTCCAGGGAGGAGGCCGGAGCTCAGGCCCACTCTGCACACCCAGCCCGCCACCTCCCCCGGCTCTCTCTTCCTTCGTGCACATTCTGGGGCTCATGCTTCTGCTGTGGTCCCATTTAGCCAACCTGGCCAGCCTTTCATGCCTGCTTCATGGGTGAGACGTGGAGGCCAGGTCAGCCGCAGAGCCCGGGGCACACGCCGCAGCCAGCACAGCAGCAGGTGGGCGTCTGCGGCCGGGGCCAG
CGGAGATGAATTCCAGAGAACTCACTACATAAGTCTATAAATTTGTCCCTAAACTTGAAGATATTCTTAGTTGAAAAAGGAAACAAAACAGAGGGAAAAACAAACAAACAAACAAACAAAAACCCAAACCTCTAGCTAAGTCTGTCAAAATGAGCTATGAGGTGGACAACCCAAGGTCTTGAGCTTATGCTGGGCTTTGTTTCACTGATACATGGATCAATATAATCATAGTCAGGGAGCTGG
TTATCATTGTCTCCTGACTGCTCATGCCAACAATCTTGTAGTGGCACAACAGGCCCTTCACAATCAGGCTCTGAGCTGCATCTCCTTTTCCTAGGCTTGCAAAGCCCCTTCTCATTTGTCAAGACCACCTCCTCAAAGTCCTTTGAAACCCCACAGGCTTGGTGATGATGCTTCCCTGAGTTCCTATGACTTCCTTAACTTAAGCGTAATAACACATAAACATAGCTTTGTAATTATCTGCCCCCATGTCCCACTATGAGAAAT
TAAGTCAGAATGTTGGGTGCACATTTCACTCCTTTCCCTTCCCAGGAAGAAGTGGAGAGTTGGAGGTATCCTTCAGATTATGTCATGCCGTGCCAGAGGGAAGGGTGAGTGAATGTCATAAATTTTCCTGCTAAGTTTTGATAGGGTTGCCTTCGCACTCGACTGAGGGGCAAGAACCTATTAACTGATTTCTGGATTCTTCAAACAGGTTTATATATTGTTAAGTTCATGTTCTCATGGAAGAAAGAGGGTCTG
CCCTGCAGAGGAGGTATTATCTCATTTTCCAGATGAGGCCATTGAGGATCTGCTGGATGACAGAGCTTAGCGGTAGAAGCAGGAATGGAATCAACGTCCAGTTGGATTCCAAGTCCTGTCTCCAAGCATGCTGGGCTCCCAAAGGAAAAGCCTTTCTGTGCCCTCAGACTACACAGTCTTGTGGGGAAGTGGACAGTGGGGACCCCACGTGAGTTTTAGGCTGGGACAGCCCAGCAGTGAAGGAGGAGGCTGGGTGAGGAGTAACCAAG
AGCCTGAGGTAGAATTTCTGAGGCCGGAGGTAGAAGAGGTTAGGATGGGGAGGGAGGGTAATTAATTATTTCTCAGGCTACAGAGGCTGACGAAGAAGAAATAAAATTGGGTGGGCCTAAGAACATAAAACTAAGGACCGAGGACATTTTCATATTGTTCAAATAATTAGTTGGTTAGCCATCGGGCTGAGACATTCCAGGGCCTTGGGTTCCTACACAAGAAAACTAAAACCCAACTCAAACAATAAAATGGAACTTAAGCTCAACCAATCAGAAACTGCCAAGCGCCCTCTAAGTGGAGACTT
AAACACAGTAGCCAGCCTTACCTATTTCGGATCACAGAAGAGAAGGTTGAATTGTTCTGCATCAGCCATAAAGATGTGCCTCTGGACAGTCATTCATCCATTTGTCTCACAAGTAATATTGAGAATGAACCAGATACATGCCAGTTACTGAACACCTCACACAGTATTAGGAACAACGATGAAAAAAAAGCACAGTCCTACCCTCAAGGGCATTTTCAAATTTGAAAGAGAGGTGAAACATACACAGGTAACTA
TTGAGGTAGGTAAGCCGAATGTGAAACAGGCTCTCTCATTGGCCTAAATTCCCCCCCTCGATCTGCGTCGCCATCCCGGCCCTGCTGGACCCCGGGGTCAGTAGGAAGCCGCGGGGTGGTGGCGAGAGAGGACCCAGGTGTCCTGGCAGTGGGCGCCGCGGGGCACACGCTGGGCCAAGGTGCAGGCGGCCAGGGTGGGAGACTGTTCGCCCCGCCCTGAGTACTCCTATCTTGTTTCTCCACCTGTTCGGGAGTTGGAGATGTGCACCTAAAGGAGGCGCATCTGGGGACGGACA
GCTGGCCCTGTGCAGCAAGTCTAGGGTCACCTGGGATGCGCCCTGTACACAGGGGCCTCTTCTCCTGTAGCCCACTAATAATTACCACAGTGCCCACAGCCGGTCCATCTAAATGTTCAGAATACTGTATTTAGAATTAGTGTTAACATTTGAATAAGGTTTCATTTTTCTGCCTAACATTGAAAGATGAACTGGATTCTTGGATGTCACATAACATTTTGGGGTCCCCTTTCTGAACCTAGAATGTAAATAGA
AGAATCATTGAGGTTTTATTTCTATTTTGGCCCCATTCAGCACGTGAGCCAGTTGAGCATGTTGGCAATACACAAGTACTTACAGCTACTTGTCTCCCAGGGAGGGAGGCTTTAAAAACTACAAGCAAACTGGTGATTTCAGTGGAATTTGATTAGTGCCAAATTTAACTTATTTGTGAGTTTTAGGAGTAAAAACAAATTACAGTACATTTTCATCGTCCCAAAAAACCCATTCACAGGGCACCCAGCCACCCTAGCCC
ACTAATCATTTTCTTCTAATTTTATTATTTTCACAAATAATATTTTCTCATGTAAATTTTTAAATGATTTACATTATATAATTCACAGTGTCCATATTTCCCTTTGTTTAGACGTTTGCATCTCTTTGTGTCTTTCTGCTATGCTTCCTAGCCTTACTCCATGAAAACTAGCCTTACTCCATGAAAACATGTTAGGAACACAGCTAGAACTGTTTTTAAATTAATAAAATTGAGCCATCTTCTTC
CTTCTTTCATCGGTAGCAGAAAGATCCGCAGTATGTTGTTCCATTTCCCAAATCCAATGTTAAAGTAATTGTATATAAACATTAACCTAAAAAAAAAAAAAGAAAAAAGTCATCTAGGAAGCTTCAGATACCTTGTATATACAATGGCAATTAAATTACAACTCTCTCGGTCTGTAAAGAATAAGTAGCAAATGAGAAAAAGAAAAAGAAAGTTTATGACAAGTCTCCATATGTATACACTATTTACAATGT
CTCATGATCCGCCCACCTCGGCCTCCCAAAGTGCTGGGATTACAGGCGTGAGCCACCGCGCCTGGCCAGAGGAGCCTCCTTTTCTGAGCAGGGGCGCTCTGGTCTCAGGAGGGCGGAGTAGACCCCTGTTGCTTTTGCATTACCCTCCTGTCACCTGGCCCTGGGTGTAGGAATAGTCAGGGTAGTGCAAGACAGAGTGGGGGTAACTAAACCTTCAGCTTTTGGCCAAATAACTGAAAAGAGAAGCCTCAGGGG
GCAGGGTTTCTGGGGGACACAGCCACAGACACCTCCATGTGAGTCCTCCTGCACCTCAATTTGGGTGCTTTCTAACTGAAAGACCAGGGCGGCCAGGCGCGGTGGTTCACGCCTGTAATCCCAAAACTTTGGGAGGCCAAGGCGGGCAGATCGCCTGAGGTCGGGAGTTCAAGACCAGCCTGACCAACATGGAGAAACCCCATCTCTACTAAAAATACAAAATTAGCCAGGCGTGGTGGTGCGTGCCTGTAATCCCAGCTACTTGGGAGGCTGAGGCAGGAGAATCGCTTGAATCCAGTAGGCGGAGGTTGCGGTGAGCCAAGATCGCGCCAGTGCACTCCAGCCTGGGCAAGAAAAGTGAAACTGGGTCCCCCAAAAAACAAAAAAACCAGGGCAGTTCCCCACCACCCTCCAAGCACTGTACTCCAGCTTGTAAATGCTGCTGGGGAGGAAGGCCACTTCTGATCATGCCTTGGTGAGTGAATCCATCTCTGGGGGAGTGGAACTTGTGTTCGCAGTGGTCTACCAGCATCCTAAC
CTCGCCAAAGGGGATGGGTCAGAGAGACAGCAGCACCTTCCTCCACGCCTGCAGGGGACTGGAAGGAGGAAGGAGGGCTGGGAAGGGCAGAGGGGTAGCTCCTGAGCGGCAGCGCCAGCTGTCCACACTGGGAGCTCTCCGTTCGGCGGCCTTTCACTGAGGGCTGGCTCCCAACAGGCTGTGTTCTGGACACTACTCCAACAAGCAACGGCATATTATTGGACAGGCTGCCCAGGACTCAGCAAGCCCAGCAAGAACCCAGCTCCATCACCCGCACAGGGCAGCAGAGGCATCCGCTGGTCC
TACATATAGTCTTTCGGATTTGTGTTCTTTAGAATGTTAAAATATCTAATTTTTATAACCATGTTTCTTCCATTTTTAAAATACCAGGAATCCTGAGAAGCAGGAGTGATCTATGCCTTACCCTCAGAACAGGGCCAGGACGAGGGTGAGGCATGCTTGGTGTGTAAAATGCAGAAGTTAAGGCAAGAGCAGGGTCTTTGGGAATGAATGCACTTTAGGCACCTCTCTTGCCTTACCTGAGTCCAGGCCCTACCTACCTCACATACTGCCAGGTAGTGTGCCTTCCTTTC
CCGAGTAGCTGGGACTACAGGCGCCCGCCACCACGCCCGGCTAATATTTTTGTATTTTTAGTAGAGACGGGGTTTCACCGTGTTAGCCAGGATGGTCTCGATCTCCTGACCTCATGATCCGCCCGCCTCGGCCTCCCAAAGTGCTGGGATTATAGGCGTGAGCCACCGCGCCCAGCCTAAAATAAGCAGTTTTAAAAATACTTTGGGTTCTTATAAATAATGTACAATGACTTCAGCAGCATTGTTGGGGAAGGAACA
TAAAATATCAAAGAGAAAATTTATTTATTTTTGCAAAAAAATAGGATATGCAATTACCACATGGCCCTGTTAGACCCTTTTACAAGCCTAAGATAAAGAATCTTGGCAATTTTATTTTTCCTACGTCCTGAAACATTTGCTATTTCATTACCCTAGGAATTATTTTATTATTCACCAATTACTCATAACTATGCTAGAAAAGACTGAACAAGATAATGGAAAAATGGTGAAGATACCATTAA
CATGGTAGGCTATTTAGCCGCATCTATAGCCTTTTCCCACTAGCCACACCCCTCCCCTGCAGCTGTGACAACCAAAAATGTCCCCAGACGTTGCCAAATATCCCTTCCCAGGGGCAGAATTCCTCCTGGTTGAAAACCAGGGTGCTATAGAAAACGTCAAACAACAACAATAACAACAATAATAATATCTTCTAGCAGTTTTTGAGTGCTTAATATTTCTAGTGCTTTGCCTAACATGCTAACCACTTTACATCTATTGATTTCTTTGATCCTC
GCGATGAGTTCAGATGAGAAGGGCATTTCCCCTGCTCATAAAACATCCACTCCAACCCATAGAAGTGCCTCCTCTTCAACATCCTCCCAAAGGGACAGTAGGCAGGTAAGAGAAGAGCATTAAGTGCCTTTGGTTGTTTTATGCAAATGCAATACCACTGAGATAGGATGGGGTTGCTAATTAATTCTGAAATTTTGTTGTAAAGTCTTTTATTCCAAGTGAAAAATCGTCATTTTCTGTAGGTACGTTCATTG
AACTACTCTCATTTTTATCTAAATATTACTTATAAGTTAATAAAACATAGATGAACTAAAAGGTCTAAGGAAAATTAATCCTTTAGTAAAACTGACTATTAATTTGAAACTCTCAAATATTAAAACTCATGTCAGCATGCCACAATTGATAACATAAATTGTATATAATACAGTTGATAATGGAATTCTATTCCTCATCAAGTGTCAGAGAAGTTGATAGTTCTAGGTATTTATGGAGGTGGGAAAGA
AATCAGTTGCTTCCTCGTGTGAAATGAGGGGACAGACAGCTGATCTTTCTGAGCTGCCCATGGCTGGGACCACTGCCTCCATTCCCAACACCCTGCTGGGGACCCCGCCTTCCAAAGAACATGCCCCAGGCACACAGGTGAGCTCCCGCCATGCACTCCCCGTGAAAGGGAAGCCGTCTGGAGGCAGTGTGGCACCTGAAGACGCTGGAGCTGCTGCTGTCAGGGACACACGCCCTGCCCATTCATCTGCCTTCTGCGCCGGGAGCCCCCGCAGATGCGGAAGATGCAGGGAATGATTCAGCCCCAGCCTTAGTAAG
ACAGATATTAACATCTCAAAAATGGTATTCTAGAAAATTCTGTCTTGTTAGTAGGAACTTTGATCATTTTTGTGTCTAAACAGAAATGCCAGGATTGTCAGTCTGAAGTTTCAAAATGAAAACAACAGTGGGATGGATCACTTTATCACTTTAGGTACCACATCTATTTAATGTGACTGTGGAGGAGGTAAGATGATTGTGTGACGTTTATGAAAGGACTAAAAACCTTTGCTGCTTCAGTTTGTTTTTGATT
CCACAAAATTTGAAAACAACACCCCCTCCTCTACTTTCATCCCTTCTTCCTTCCCCAGCACACACATATGCATTGTCTTATCCATATCTGATTCTTGAAGACCCACCTCCTTTTATCTCCTCACCACTAACAGCCTTTTTTCCATCTTCTCATCAACAAAGATGAACACCCCTTTCTCTATATTTCTTTGGCACGCCTCTGTTACTGTATTTCCTCCACTCTGAGATGCCACTTATTGTAAGATGTGCTATTATTTTATGCAGGGCCAGTGATGTAT
TTTCTGCAAATCCCCTTCCCTTCCCGCCTTGGCAAGCTGCCCAAAGTATGGAAAATTAGGCAAGTTGAACCTTTAAAAAATCCTTTATTTTAGAATAAACCCAAAGGAAACCTCAGCTGTCCAACTTTCACTAACTAAATTATGCAATGTTTCCTTCTGTTCCTTCATCTTGATTTATTTTTGTGGGTTAAGCCTTTGGCGGGAGGGAAAAAAGGTTTATTTGTTACACTCCAGAGGAGAAAGAACTTGAAGGAGGAAATAGAAAACAAAAGGAAAGGTGAGCCGAAGGATTAAATAATGAATCAAGGGAACACGAAATACAAATCTGG
AATCACTTACCTCTTGCCACTTTCTGCTCACATCACCTCCTCAAAAGGGCTTTTCCCTGACCACCCTGTGTAAAATAGCACCACCACTCTCCTTAACCCTGCCTTATTTTTTGTAGCACTTATCATCTAAAATATTATTAGTTTGCTTATTTGTTGTTCGTGTAAGCTCCAGGAAAGCAGGAGCTGTGTTTTTTTTCACTGATGTATCCTGTGTAGCTAGGATTACCTCACAGTTAGCAAGTGTTCAATAAATATTTGTGAAGTGAAGGGGTT
CAATGCCACAGTATCTGCAAACAAACCTATGGGTGCACGCCACTTCCCTCTCATCCCGGTGGAATCTTCCCAGGTTCTATGGGTTATTACAGTTCAAGAACTGGTACGTGGCAGCCTCTCCTGATCTGCTTTGCATCATCAGAAATTTATGACTTTCCATCCTGACCAATTAAACGATATATACTGTATTTAATTTCCTAGATTCTTACTCCATTTGAAACTATTTCAACAAATGTTGATGCTTAAGAATAATCAAAGCCT
ATGAGAGAGAACAGGAAACCAGAAATTGTCAGGATCGAGGATTATGGGAAAAGAGTAAAAGCCTAGCTGTCAGATCTGAGGTTCCACCAAGGAGCACTGATGGGTGCTTCTCATTAGGAAGGCGGTGCGGTGGCTCACACCTGTAATCCCAGTACTTTGGGACGCCGAGGTGAGTGGATCACCTGAGGCCAGGAGTTCGAGACCAGCCTGGCCAACATGGTGAAACGTCATCTCTATTAGAAATACAAACATTAGCTGGGCGTGGTGATGGGTGCTTGTAATTCCAGCTATTCAGGAAACCAAGGCAGGAGAATAACTTGAATCCACGAGGCAGAG
TGAGCTGAGATCGTGCCACTGCACTCCAGCCTGGGCGACAGAGCGAGACTCTGTCTCAAAAAAAAAAAAAGAAGAAGAAGAAGAAAGCCCTTCCTTCCCTCACAGCAGTCCCTGCCAGATGAGCTGTCCCCACCCCCAAACCAGATGCTCTGATGAGCAGTCACTAGTGTAAAATACAATAGGAAGAACACTTTCTCCCTCTGACCATCCATCCACCTAACCTCACCTCTCTGCCCTGTGCAAAGCCCTGTTACAGAGA
CAGTATGACCTATGGACAACAGATCCTGAGTTCGAATTCTGCCTTCACCACTAAGTGACCCTGGGCAAGTTACTTAATTTTTCTAAGTCATTAGTTTTTTCATCTATAAAGCAGGAATTATAGCAACACTAAGCCTTGAGGAGGTGAGAGGAAGATTAAACGAGTCATGACATGTGAAGTGCTTAGACCAGGGACTAGCACTTGGTAAATATGTAGAGTGAGTGGTATTACCATTTCTATTATTCAGACGGAGACTCCATCTCCATCAGCCCTGCTTCTGTAGTGGC
ACCGGACTTTAATAATGGCAGTGCATTCTGCTTTCATTTGATTGAATTCTGATACCTTTCATCATCGTGGATGAGGATAATACCATCTATCCCTAAGGTTATTGTGAAGATAAAAGTGACTCACACTGGCAGCACTAACCACCATGCCTGGTGTAGAGCAAGCACTCAGATCTACACCAACCAGTGTTAGAACCAATGACATTCCTACATTTAAAAACTCACTCGCCACTCCTTAGAGTTAAGCCAGTCCATC
CAAAAGAAGGAAATGGCCAAGCGCGGTGGCTCCGGCCTGTAATCCCAGCACTTTGGGAGGCCAAGGGGATCACAAGGTCAGGAAATCGAGACCATCCTGGCTAAACACAGTGAAACCCCGTCTCTAGTAAAAATACAAAAAAATTAGCCGGGTGTGGTGGCGGGCGCCTGTAGTCCCAGCTACTCGGGAGGCTGAGGCAGGACAATGGCGTGAACCCGGGAGACGGAGCTTGCAGTGAGCCGAGATCCTGCCACTGCACTGCCACTGCACTCCAGCCCTCCAGCCTGGGCGACAG
GTGCATTGTAGGATGTCTAGCATTATCCTTGGCCTCAACCTACTAGATGCCAGTAGTATTATATACCCCTAATTGTGACAACTAAAATTTTCCTAAATTATGCCAAATGCTCCTGGGAAGCAAAATAATACCAGTGCCAGTTGAGAACTAGTTTAATGCATTGATTAGTTTATCAAGTAAGTACCTTCTTAAAATTAAGATCCTAGATAAAGGTAGGAGGATTCTAGGCAGGTTGAAAGCTGGGTATGTTAAAAAAAAAATCAGTAACACA
ATAACTTCACTTTCTGGGACTCAGTTACCCAATCTGTAATATGAGAGGGCTTGGACAAGACCAGTGGTGCCTAATCTTGAGAAGATTAGAAGTTCCCATGTTTAAAAGCTTTAGAACAAAAAAATAGAGATGCCTGGGTCTACCTCTCAAAATAGTGATTTAAATGGTCTGAGATGGGGCCTGATCATCCGAATATTTTAAAAGTTCTCGAAATGGTTCTGATGTTCAGCCAGGGCTGAGGAATACTGGTTTAGATAATATATGAGACCTATTTCA
GTTTGGGTATCTGACCCTCCAGATCTCATGTTGAAATTTGGCCCCCACCATTGGAGGTGGGCCTAGTGGCAGATGTTTGGTCATGGGGCAGATACCTTATGAATAGATTAATGCCCTGGGCAGGGGGTTAAAACGAGCTCTTACTCTGTTAGTTCTGGAGGGCTGATTGTCAGAACGAGCCTGGCACCTCCACCCCCACCTTGCTTCCTTTCTTTCCATGTGGTCTCTGTACACACCAGCTCCCTTTCACCTCTGCCCTGAGTGGAGGCAGCCAGAGGCCCTCACCAAAAGCAGATGCTAGCACCACGCTCCTTGCACAGCCTGCAGAACCATGAACCAAATTAAATATCTCTTCTTTATAAATTACCCAGTCTTA
AAATGGCCTTGTGGATCTGGGTAACCTTGAGGAGGCACGTCAGGGTGACATTGAGTCTGGGTCTGGGGTCAAGTCTGCGTTTGGGGGTGGACTGGAGCTGAGGGTGTGGTGGGCTGGGGCTGGGGCTGGGAAAGGATCTCCCCGCCCCTGCAATGCTGGGAGGATGGCACATGGACACGACGTTTCTTTACTCCGGTCCTACTGACCTGACCCGCTCCGTTTAACCCGCACGTCTGACCCTGTGCCGGGCA
GCCTGGGCAACGAGAGTGAAACTCCGTCAAAAAAAAAAAAAAAAAAAAATGCCGGGCGCAATGGCTCACGCCTGTAATCCCAGCACTTTGGAAGGCCGAGGTGGGCGGATCACGAGGTCAGGAGATAGAGACCAGCCTGGCCAACATGGTGAAATCCCGTCTCTACTAAAACTACAAAAATTAGCTGGGCATGGTGGCAGGCGCCTGTAATCCTAGCTACTCGGGAGGCTGAGGCAGGAGAATCGTTTGAACCCGGAAGGCGGAGGTTGCAGTGAGCCGAGATCGTGCCATTG
TTTCCACCCTGGCTGTGTGAATGTAGGCATGTTCCCTCCCCTCTTTGAGCCAAACTCTCTAACCTGCAGGGCTTCTATGATGCCTGCGAGGGTTCCCTGAAAATGATAAACTGCCAGACATAGGTTGGTTATTGGTTAATTCAGTCCACTGTCTGATTTCCAAATGATGCTATATTAACCCAACTTTAGCTTTAGGGGTAAAATGTTGCAAATGCCAACCCCATAACAAGGTTATGAAAAACTCTGATTTAGTCTCTATTAAAGACATCCTGAATGGTTTATTGATTTTATTTTTTAAGGGGAATGAGAGGAAATAGGAGCAAACCTTTTTGGGT
AACAGAAGTGCAGAAATCTGAGTCTTTAGGATGGAAGTTGTGAAGTTTCAGGGATTTCAATTTTTATAAAGATTAAAGAAAAACCTCTCAATTCTTTTCCTGTATAGAATCATAGAAGGGCTAGAAGAATTGCTTTTCTCTATTTTTAAGGACTTGGTAGGAGTGACGGTGGGAGAATTCTCAGCTCTTCTAGATAACCAATTACATCATTTAATATATTGATTTGATATCCTGAGGCAGATGGTATTAGGGTATTTGTTTTTGTTCTTTTAA
GTACATATGATGTGTGTCTGTATATATGCATGTATGTACCCACAGGTGCTTGCATGCACACATGTGTGCACACACACACAGACACACACAAACATGCACACTCACACACAGACACACACAAACACACACAGAGCCACGCACAGACACACAAACACACAGACACACAGTCACACGCACACACATAGATACACACATAGACACACACACACACACACACAGACCCACAGACACACGCACACACACACAGAGCTTCACTCAGAGCCCAGCAGATATGCAATAAATTACAGCTATTT
TATGTCTTTCGAAGGTCTAGTTGTAAAAACAAGACCCGAAAGCAGCCTCTCGGTCTTTTCACTGCTGGCCAGCAAAACTGGGAGAGGACTATGTTGTGATGTCCCCAGGATATCCTTCATGATTGCCACCAAGATCTGCTGGGATAGGTGCCCAAGACCTGGAAGGAACACTAAACTAGAGACCCAGGGATGCACACACCTTGCATGTTCTCACAATGAGGCTAAACCAGACTCATCACCGAAGAAATGCCAGCCAACAGCCTGTGGACATGGATGCAGATTGACTATTCCAGCCCCTCAG
AGTGTATCTTCATATTTCACATCATAGTAATGTTCTGTTTAATTTTCTAATGTTATTAATATTTTGCTGATTCATATATCTAAAGAGTTAGCTTTCTGAAAAAAAAAAAAACAAAACTATAAGGATATTGACATGGTTTATTTGGTAGTAGCATAAAGTTAGTTTCAAAAGAGGCAGAAATTCAAGTAAGTAAACTGCTGGCTTATTTTTATTATATAAAACAGCTGTCTCCAGGTTACAAAGAACCA
ATGTATGGGTATGAGTAACACACAGACTTGACATCCGAATTCTCTATTATTAAATGTGCACATAAATATTCCACAGAGTTGTGCTTCTTAATGATAATACTTTAAAAAGAACTTCCTAAAATAGGAAATTAGCATCTATGTTTGTTCCCATGACTTGTGAAACTTGCTCTTTTGCTCTGATGAATGCTGTTTCTCCATTCGGTAAATGAAAATTGAAAAATTGAAAATTGGGGACTACATTAAAAATCA
CTTGGCCTCCCAAAGGGCTGAGATTACAAGCGCAAGCCATCGCACCAGGCCCCTCCTCTTTGCTTTCTATTAGTCTTTTATCTCCCTGGTCACCAGCGGTTTGTCCAACCGCCTATTTTCCCCTTTTCTTCCAATGAAGAGTCCCACATCTTTCTTTATTAAATTTAAATATTTTTCTCACTTGAATATCTCAGATAACCGATGATCCTCCTAGTTAGTTACAGTTTTGGTGATGAAGACATTCATTTATTCCTCAAATG
GTCTCAAACTCCTGACCTCAAGTGATCTACCCACCTCGGCCTCGCAGAGTGCTGGGATTACAGGCATGAGCCACTGTGCTCATCCTGGCCCAAGAATTTGACCAATCGATATTAAGGTTGTACAGATCAAATGTCTCAGGGGACTCTAGAAGGCTGGAAGCTTGCGGGAGGAGATCTCCTAGCATCACTGCGCAGGCAGTGTGGTGTGTTTAAATAAGCAGGAGGCTGGAGAGCTGGGTTCTGTTCTGTTCTTCGCTCAGCCACTCCCCAGCATG
AGAGCGTGCCTGACCTGCTCAAGGGGCAGCAGAGAGGTAGGTGGGAGGAGGGGAGGCCAGGGCTACAAGGTGAGGACAGAGGAGAACTTTGGGTGTGACTCAGTGAGGCCAGGGCCAACACAGGCCAGGCTGGTGGGTGTAAGAGGTGGCACCTCACAGTTCGGGCTGCCTGAACCGGCACCCCTTTCACCTCTGTGTCCCTCCCATCCAACTGGCCCATTCTCTTTGTATTTCAGGGGCTGCTGATTGATGGCAGTGGAAAGGCCTACAGCTGCCAAGCCAGGGGGCAGGAGCTCCAGCCCAGGCCTCAGGCCCTGAAGACACAGTTACCGGGTTACAGG
ACTGAAGGTTTGTAAGGGATCTGGCCAGCATGGTCTTGATGCCTGGAAACAGCTCCTGGGCTTCTCACCAGTATTGGGAGCTGACTCTTAGAAAGGCAGCCTTCCTGGGGAGCACACCCTCGAGGGGCCGGAAACCGTGAAACTGACCAGAAGCACATAGGTCCAGTGGGCACTGAAATACATTCTCAGGAAGGAAGTGTAGCTGAAGTCCAGAACTCAGCTTACTCTCACTCCTGGGCCTGCTGCTGCCTTAATGTGCCTGCTCCTGTGTTTTTG
GTGAAGCTCCACTATTAGCTCCATGATTTCCTCATAGTAACAGTCCAGAGAGGTGAAGAGACTTGGCCGAGCCCACCCAGCTAATACGCACGGTCTCATACCTGAGGCTCAATGCTACCCACTTGTCACTCTTTAGGAAGAGAAAAAAACTTCTTCAAACAAAATTTGACCAACTATGAAACAGATGAAAGCAGAGAGAGTCCCGGTAGAGACTGCAGAAGGACCCACCCTTCCCAGCAC
AGGGCAATTATATAACAATATACTAAATTTATGTGACTGTAGTCCCTTACTGTCAAAATATCTTATTGTACTGTACTCACCTATTTTCTGATCGTGGTAGACCGCTGATAACTGAAACTTTAGAAAGAGAAACTAGGGATAACGGAGGACTACCATACCACTTCATACACCTGTTTTGTGCATCTATTTATTGGCAGCCTGTATTATCTGAAGCGATTGAAATGGAAACTTTTTAAATAAGTGCCACCATCTGCCTTTGGACTTGCGATATTAA
TAATTTGATTTCTTTAAAAAGGAACTCATTTTTATAGAGTTCTACAACAGCAAGTTGGATAAATATTTTTAATTTTTGTTTTTAGTTATTAGTATTTTAATTTCTATTTTACTATTAATTTCTATTTTTCTAATTACTATTTTAGTAATTAGAAATTAGCTATGATTATATTATAAATATTTGATGTAGCAAATATTTATAATAATCATCATAACTAATTTCTACTCACTGAGGACACATATATCTATA
TCACCACAGTTCTACTCCAGTCCAGAGCCCTTTCCTCTTCCTCACCCCACACATTAAAAACAACAGCTGCACCAAGGACAGAAGCGGAGGCCACAGGAAGGCAGCATGCCCAGCTCTTGCTGCAGGCTGAAGGCAGGCTCCCAGGCTATGGGGCAGGGCTGCGGGCTCTGAACAGGAGCAGTCACTGGGGTGGACTTGGTTTTGTTCTGGATCCCAGTTTGAAGGTGAGGCCTCTCGTGGTCAGGCTCTTGCTGCCGTGTGGAG
ATCTTGCTATCCTTGTGCTCTCGTTAGAGCTGATGTTTCTCGAGGTGCACGTTTGGCTTCTGCTTTTTCTCATTGTGAAGTATTTGTTGATCCATTACACCTGGCTGCAAATGACTACTAATTCCAAATCTCAATCCCCAAGTTCACATTCCTTATATCAGCATTTAAAGTGACAAAGCTCTCTAAACATTGCTTCAGCTGCATCCCACAGATTTTAATATGTTGGATTTTTGTTGTCATGCATATCAAAATATTTGCTAGTTTCCCCTTGA
TTTCAGGTTTGTTAAAGATCAGACGGTTGTAGATGTGTGGTGTTATTTCTGAGGCTTCTGTTCTGTTCCACTGGTCTCAGGCCCATTCTTCACCACCCTCTTCACACCCTAGCTTCTGGTCCTACCAAATAATTTGCATTCTCTGACGGTGCAATATAATCTCAAGTCTCCATGGTTTTGCCCATGTCATTCCCTGCACCTTGCCTGTCACAGCCCTGCCAGCTGGTCTGGCCCCATTATAAAGACTTATG
CAACAATAACAACAACACCACCACACACACAACCAAACCAAAAACAGTACCATAATAATTCCTAATTAGAAGATATATCTAGTTCAATTTCAGGATCTTGAAACCTCTATTCAGTCATCCTTAACCATTATTTGGCCTCAGATGCCTTGAAAATTCTCCAAAAAAAAAAAAAAATCTGCACAAGAATTTATACACAAGACCTTGCATGTAACTTTAGACTACTCAACGATGTCCTATGAAGCCTGCATAGATC
TATTGATCCATGAAGACATAGCCAGAAAATTTCTGCTCTCATCAGCACTTATGGCTCCCATTCTAAAATGTTACTAGTGTTACTTTTCTCAAATAATAATAAAAAAAATAAAGCCTTCCCACTGACTCAAGGTTGGAAGGGGAGCTGACCCATTTGCCTTCTAGGCTCATCCCCTCAGTTAAAAGTAACCAAGACATCAGGGTGGAATGATGTCCACAGTCAGTGGAGGGGCCTGTGCTCCGCTATTCA
TATCCATCATACACAAAACTGTTTTCTTCTTTTTACTCTTGGATCAGATAATCTGGAAATGAATAGTTGGTATAAGATCTATGTTTTTTTGAGTAAGTTAGAGCCCACTAACATCCCTGTTTGCCCCCTGGTTTCTCTTTTGTGATGTGAGATGGGCGTCTTACTCCAGTGCTGCAACATGTTCATTACAGAGGAGAGGCAGGCTACCACCAAGCCAGGGCTTCTCTGAACAGGGATTTCTTTTTTCTTTCTTTTTTTTTTTTT
GGGGTTACTATGGGGCCATTGTTGGGTCAGGTGTTTGCCAGACCTCACGCCCCAGGGCTGCCACCTTGTCCATTCTTTGAACTTTTCCAGAGGGCTTCTGAGGATGCCACAATCTCCTTGCCCATTTCCCCTCCATTACCCTTAGTGCTCTTGTACCCAACCCTCTGAAGAGGTAGCTTTTATGGGTGAGTGGGTGAGCAGCACCTCCGCTGTGGCTCTAGCTGCAGGAACCACACTCACTGATGTGCAGTGCAACCTAGAAACCTTTGCCGAGAGG
AGACGGACGTGGACTGTACAGCCCCTCCCTAGCCTTTCTACTGCGGGCGCTGTTGCCAAGTCCTAGGTGCACGTGGGCAGTGGGCCGCACACGCTCATAGGCACGCGCGCTTTTCTGCGCACTTCCTCAGACTGCTGTAGCGGTGCCCACGGCCAGCCGGAGTCCTCACATGTCCTCAGGTGGTGCACACGCATGAACTGCGGCAGGTGCACAGCCCTGCGTACCTGCAAATACCAGCACGGTCG
GAACCAAGCGCACGGGAGGGAGAGGGGTGCACAAACAGCCTCCCGAGAAGAACAGAAAGTCCCCCACCAAAGGGCAGGTGGGTGGCACCAAGAGAGATCAACAAGCCCACCTGGGTGTCTGTGAAAGGCCGAGGTGGAAACCCAACTTCAAGGTACGGCTCTGCCACACACACAGCTCTGGAACACACACGGCTCTGGCCAAGATCCTGCTCAACTCCTTCCTCGATTTTACCATCTGTGAAAGGGGGATAATC
GAGTCTGAATATGTTGCCCAGGATACTCTCAAACTCCTGGGCTCAGGCGATCCTCCTGCCTTGGCTTCCAAGAATGCTGGAGTTACAGGCGTGAGCCACCATGCCTGGCTTTCTTTTGCTTTTAATAATAATGGTGGATACGTGTTAATCCCTTAGTAGAGGCCAGGCATTGTGCTACCCTATGCTAAGCAGTTAACTTGCATTCTCTTATTTAATCCTAACAACCCCCAGGAAGGAGGCACACTTTTTCCTCC
CAAGCTGAAACTTAAGCCATCATTAAACAAATGGGGAAACAGAAAAGCCCAGGTCTTCTAAGCCCATGGCCAGAGTACCTTCCATCACCTATAGTTTTAAGGAATTTCTGGGTTACCAGGAACCATGAAGAACAATTAGCCCAGGCATCACTGATAAGGAGGAGACATACAGACATCCTGATAACTCACATTCACAGAAAGGTGGCCTGGCTTGGGGAAACATGTACCAGTTTGGGAGGTTGGCAGTTCTGAGTTCTTATCCTGGTCCTACTACTCACTTATGCCTGCCAGCTGTACAGTCAGACTAGAAACTAGATTCCAGGGCCATTAGGA
TCAGATGATCTCAATTCAATGATGTATCATATCCACTAAAGGAGAAACCTAAGTCTATATAGAGTTAGAATGAACTTCAACTTTTTAAAATGTGAGGTGACCTCAGACATTAGATACAGTACAACCTCCTTATTTTATTGAAGTCAAATTTGAGGCTCCCAAAATTGAAGTGCCTTTATCCAATTAAATGCAATGAGTCAGTGGTGAATCCAGGAATAAAATATAGCATTTGTGTTTATTCAAATGGAA
CATTCTCTCAAGCAAGTAGCTTTCGTTTATTTATTTTTAATATTCTCTTTTGTGTCCACATTCTTTTTTATTCACTCGTTTTCCTATTTACTTTCAGCTTAATTAGTTCTTTTTTCCCCAGGTTTTTTACAATGGAATATTAGATTGTCTATTTCTGAGCTTTCGACTTCGCATCATAATAGCAGTTAATGTTATCAATTTCCCTCCAAGCACTGCTTTTGTTGTATTGCCACAAATTTTGGTATGTTATGTTTCCATTTGCTGTCATG
CTGTCAGCGCTGCCAACCGCTTCAAGAAGATCAGCAGCTCGGGGGCACTGATGGCTCTGGGGGTCTGAGCCCTGGGCGCAGCTGAAGCCTGGACGCAGCCACACAGTGGCCGGGGCTGAAGCCACACAGCCCAGAAGGCCAGAAAAGGCAGCCAGATCCCCAGGGCAGCCTCGTTAGGACAAGGCTGTGCCAGGCTGGGAGGCTCGGGGCTCCCCACGCCCCCATGCAGTGACCGCTTCCCCGATGTGAGCCGCCTCGGAGTGTGGCCTGGATCCATCCTGCTAGCACCTCCCCAGACAGGGCTCCAGCCTGTCGGCCACACCCCAGACTCCAG
TTCCTTCCACAACTCCGTGTCTGAAGGGTTCTTGTCTGTGGCTCGTCCTGCTACACTAGGATTACAGGCGTGAGCTACCGTGCCCGGCCCTCTCTTCATCTTATATCAGTTACTAGACTTACAGCCTATCCTTACCCAATATGACTTCATCTTTTTTTTTTTTGGAGACAGGGTCTGGCTCGGTTTCCCAAGCTGGCATGCAGTGGCATGATTGCGACTCACTGTAGCCTCTACTTCGTGTGCTCAAGCAATCCTC
TGTGCAGCTACACTTGATAATTTATGTACAGTAAAGGAATAAGGAAGGAGAAAGTGAAGAATAGAGAAGGGGATACTGGACCAATCAGACGTGGTGGAACCATATTGCAGTTTTCCACATGAGAATGTCTGTAGGAACAGAGTTCTGGGGTAAAGCCGTGAGTGTGTTCTCAGTAGACACTCCAGTCTGCTTCTGGAACACATCAACTGAATCTTTGTCCTCTGTTTCCAGTTCTGCAGATGTGTCTGTTTCACT
ACGCACATTGCAGCAAGGAGAGTCTCACATTTCTTCCATTATTATTTCTAGCATTTAATATAGCCAGCCACATTAGAACTGATGACACCTCGACAGCATTTTTCCCCATTACTAACGGTGTGAGGCAAATCGATGAGGGGTGGGGGGTTCCATTCTTCCCACCCTTTTTAGTACTCCGCCCCGCCCAAATAATAGAGCAGCACCACTGGCCATCTCTGAGATGTTCCCTTAAGAGCCACAGGAGGACAAACACAACCCA
GCCAATGCGAAGATGGAAACATCAGCTCTAGAAAGCCCCTACCACAGAGTCTGGAAAGACAGACGATGCCCAGTAAGTTATTTCCCTGCCCATTCTCACACTAACTCAGAGGGAGAAACTTTTTCTTGATCTTGAGCTCCACAGGGAATTTGACCCTGTGGCTTTGTACAAGAAACACTAATACGACATAGTGGGTAATGTCCCCCATATCAATGTTACCAGAAATGAAGCAGCATGCCACATCATATGAAAACAGAGGGCATAATGTTAGGTCTTAA
TCTCGGCTCACTGCAACCTCTGCCTCCCCTCCTGGGTTCAAGCGATTCTCCTATCTCAGCCTCCCAAGTAGCTGGGATGACAGGCGTGCACCACCACACCCAGCTAATTTTTGTATTTTTTTAGTAGAGACAGGGTTTCACCAGTTGGCCGGGCTGGTCTCGAACTCCTGATCTCAGGTGATCCACCTGCCTTGGCCTCCCAAAGTGCTGGGATTACAAGCGTGAGCTACCGCGCCCAGCCTGTACTGCTAATTCTTCATTCCTCAGTGTCACCAGATGAGGCATACGGCATGCCTCCACACCTCCCACAGGGGCTTTTGGATTCTCTTGCAAATGTCACCAGTGGATCAAACACACGCACAGCATGAACTGCTGGTGGTGTCCGTGGTGTCCTGACTTCTTGCTTCATCAGTGATTTTCTGAGGGCGGCTCCCACTGAGGAAACTGCCCACACTTCTCTGTGTGCTTCTCAGACACAGGTCAGTAGAGATGTTTGGGCCTTGAATGAAGACAAAACCCACGGTTCTGTGGCCCAAGT
AACAAAAATTGCCCAAACTCTCCTGAATGTTTTCTACCATTCATTGTTAAACTCCACACCCAGCAGTAAAGAGCCAGAGAGAACTCCCTTTTAGAAGGCAAAACTGTCAATCTGATCATATCATTTTGAAATCATAATAATCACATATTGGCTCCAAATCTGCATCCTCAAGTAGATGCTATCAGTGTAGAAACTCCTCAGGGGCAGCATATTACTATGTAATTAGCATAATAACTTTGTTGTGTAAACAAAATAAAAGAC
GCCACCTTGCTGACCTGTTTTCCTGGATTCCTCCCTGTCTGCGGGCATTAAAAACAAAGAGGCCGCTTCTCTAGCGGAAGTCAGGAACCCCAGGCAGCTACTCCAGCCAGGGTCAGGAACCCCAGGCAGCTACTCCAGTGAGGGTCAGGAACCCCAGGCAGCTACTCCAGCGGAGGTCAGGAACCCCAGGCAGCTACTCCAGTGAGGTTCAGGAACCCCAGGCAGCTACTCCAGTGAGGGTCAGGAACCCCAGGCAGCTACTCCAGTGGAGGTCAGGAACCTGAGGCAGCTACAAAATAA
CAACTTGAGTAGAGACTGACTTTTTAAATGACAGGATTCACCTGAATTACTTTAAAGTCATTCATTCATTAAATTGGTAAATATTAAACATGAGCTATGTGCTAAACCAGGTGCTGTGATGCCAGGATGTATGGGCTGGGTGCCGCTATATCCCTCAAGGAGATGCACTTCAGCTGAGCACTTAAGTAAATGAAAGAAATTTCAGAAACAAATGCAATATATAAAATAGAGTACAGTACATAAATTAAACACTAGTCAGAAAAAAGAGACAAGGAGAGACAAGTGAATCCATGTG
ATCTGCTGGAAGGTGGACAGAGAGGCCAGGATGGAGCCACCGATCCAGACAGAGTATTTGCGCTCCGGAGGGGCAATGATCTGTCAGTCAAGATGAAAAAGAATGGTCATTAATGTCATCATTAGTGCAGTCGTTAGTGCGGTAGGACAGAGCCTGGATGTTCTACCATGGCCTAGTTTCTTGTTCAGCAGGGACACAGGCTTGTCTGTTAGATGCCAATTGTGTCCTAATTGTGTCATGTTCTTGGCAGGACCGCCAGAGGGAGCCATGGATTTAGAAATTCTTCAGTAAGCACATTCGTTTTTCTCACCTGTAACTCTTCGACCACATTATTGAGCAAACTGAAAGTTGGCTCCAAATCCAGCCATGGCCCCCACTTAAGAACCCTGGCAATGCCTCTGATTTCCATGAACTCTGCCTCA
TCAAGCAATTCTCCCGCCTCAGCCTCCTGAGTAGCTGGACTTACAAGCACCTGCCACCACGCCCGGTTAATTTTTGTATTTTTAGTAGAGACGGGGTTTCACCGTGTTGCCCAGGCTGGTCTTGAACTCCTGACCTTGTGATCCGCCCGCCTCGGCCTCCCAAAGTGCTGGGATTATAGGCGTGAGCCACTGCGCCCGGTCGGCTCTGTTGGTATTTCTATATGCATTCTTCATATGGGCTGTCTCATTGCAAATTGCATGAGTGCATTT
TGTGGATTGCATATTGGTGTTATGAGAGTTACAATTGTATTATGGCTCTTAGATCAGTATTAGGGATGTCATATTTGTATTTCGGATGCTATACTGGTATTATGAGTGTTTTATTGCTGTTATGAATGTTACAGTGTTATCACGGGTGTTAGATCAGTATTTCAGGTGTTACATTAGTATTACAAATGTCACATCTGTATTATGGGTGATATAATTATTTACAGATGTTATATTTCTATTACAGATGTTATATGACAGATGATACATTTGTGTCAGGAGGCCACTGTATGGACCTGGCATTGTGGCCACACCTTGGGTGTGGGGAAGGACGTTGGGTTGCATTAAAGCCATTTGATTTTTATTGTTTAAT
GGTGGAGGCTCCCGGAAGGTCATACTTCATACTTCACCATTTCATCTCTTTTCCCTGGCATTTGCAGTCAATTAACACTTTAATGTTAATAGCTGTGTTACTGGAAAGGAGTCCAGATCCAGACCCCAAGAGAGGGTCCTTGGAGCTCGTGCAGGAAGGAATTCTGAGTGAGTTCATAAAGTGAAAGCAAGTTTTTTAAGAAAGAAAAGGAATACACGAATGGCTCTTCCATAGACAGAGCAGCCCCGAGGTCTCCTGGTTTCCCATTTTTAT
CCCCTGGACACGCAGCTCCTCAGCCATGGTTAGCAACTGCTTTGACAGCCCCTCCCAGCCATGCTTTTCTCCTCCGGACTTTGCCTCTTGAAGCTGCACCCAGGATTTTGGATATTGCTAAACACCCAGACCTGCCTACACATTTCCCAGCCTCCAACACCCTGCCCCACACCTGCTGCCTTCCTCTAAGTAATATGATCAGCCACCACCTGTCTTGTGCAAGAGACCTATGAGCCACAGACGTAAGGTGTTGCCAGCGGTTAGCATGGCAGTTTTATGGTTGCAAGATGGAAC
AAAGGCTGACGTGGGAGGACTGCTTGAGCCCAGGAGTTCGAGGACAGCCTGGGCAACAGAGATCTTGTCTCTAAAAAAAAAATTATTCCACTTGGTAGGGAAACCTGGATGGGAGGGCCTTCAACAAGAGGTGTTGAGAGGGTAGGGTTAGGTGTAGTCTAGGGCAGGAGACAAGGATTCCGTGAGAGCTGCCACATGACCATGACAGAGAGCTCTGTGTTTGGATCAAACACAGAGAGGAGGAAAACAAAAGGTGCTTTTAAGTGAGCCCAGG
AGGTGCTCAAAAATATTTATTGGATGGATGAGTGGATTGGTAGATGGATGGATGAATGAACCCATGGACGGATGGGTGGGTGGATGGATAGATGGGTGGTTGGATGAATGCGTGGATGGATGGATGGATGGATGGATGGATGGATGGGTAGATGGATGGGTGGGTGGGTGGATGGGTGGATGGGTGAGTGGGTGGGTGAGTGGAGAGTAGGTGGATGGATGGAGGGTAGTTGGGTAGATAGGTGGGTAGGTGGATGGAGAGATAGACGGATGAGGTACACCAACTATTCCTGTCCTTCAGCCCTCAAATCAACT
TGAGGTGGACGGATGGCCTGAGGTCAAGAGTTCAAGACCAGCCTGGCCAACATGGCAAAACCCCATCTCTACTAATAAAATACAAAAATATTAGCTGGGCATGGTGGCAGGCGCCTGTTATCCCAGCTACTCGGGAGGCTGAGGCAGGAGAATCGCTTGGACCGGGGAGATGGAGGTTGCAGTGAGTCGATATCATGCCATTGCACTCCAGCCTGGGCGACAGAGTGAGACTCCATGTTCCAAAAAATAAAAT
AGAGCTGTGTGTCAGTCATGATAGCAATGACAGTGGCACACCAGCTGCATCTGTGGAGGTGCCCCTCGGGCACCAGGGTGAGGCCAGGGTGCGGCCAGGGTACAGCCAGGGTGCAGAGCTAGCCTCTGATCCCAGCCAACCCCGACCAACCCAGTGACAGATGAGGACTCTGGGCTCCGGGAGGCTAAGAGGGAGAGGGGAAGGGATGGGGTCAGGAGGGAGACGCTCCTCCCGGTGGGTGGGCCGGCTTGCTGA
GCGCATTTTGAAAGACATAAAAATAAAAACGGAGACATGTGAGGACTGCTCATCCATAACATATAATCTGACATTGGCTACCAATGTCAACATCTCTTATTAGCTGTTCTGAAAGTAGCTGCAGATGTTTTAATTAAGATATCAAATAACAAGTATTTTAAATGCAACCCAAAATGTTCTTCCTCGGGCTCAGCCAATTTAACTCTTGAAAACTCTGCATCATAAAGTCCAGCCTCTTTTCAAATCACCTACAA
CTCCTCACAGGGCCCTGCTGATACTATCCTGGCAGGCAGAGTGGTTTTCCAACTAGTACTGATTTCCTCTTTCTCCTACTTCATTGCCACTGTGCAGGGGTGGAAGTTAAGCTTCTTGCTGGTTCCCATCAATATTAGGAGTAGGGGAATGGAATGCCAACTAACGCCACCTCATTTCAGCCTGTTGCTGCTGGGTAAGGGTACGAGTTCAGCTCCCCACTAGAAAGTGGAGTATCGACTAGCATCACCTCGTACCCCCT
GTATGGGTGATTTTAATTTTTTTTAATGTTTCTATCTTTGAAATGTACTCAAAAGGAGCATGTATTTATTTTTAAAAAAGACTGAAGAAATTGGAACCTTGTGCACTGATGATGGGAATGTGGAAACGGCACAGCTGCTGTGGAAAACGTATGGTGGTAACTCAAAAAGTTAAAAATAGAGCCACCATATGATCCAGGAACCCCACTGCTGTGCATATATCCAAAAGAACTGAAGCGGGATC
CCTGGGCTGAAAGGGTCCCAGGGGAGCAGTTCATCCCATGAGCTGGGAGAGGCGAAGACGTCCCTCCCACTTGTCCCTTAGGAGAAAGGAGTCAGGAAGGAAGGAAGGACGCCCAGCCCAGACCGCGAGACACACAGTCAATCGCCCCACCCCTTGCCCAAACCAGCAGAGCACCGCCCAGCTCACAGCTCCCCCTGGAGGCCGAGGCTGGACTAGCGGGGACAATGACAGCGACACTGGCCAGCCTCAGGCGGTGTCCCCAGGGAAGCGATTGCCAAGCCTAGAAATTTACACCTCCTCAGTGCAGAGGCCAGCCTGGAGATGGCCCAATAAGTAATGGCCATGTTGCTTTTGAAAACGATGCCATGTTGATTGCAAACCATTATTTGTATGAATAAATACAAAGAAGAAAATAAACCAAA
AGATAACTTATATTTGAATATCCTCATGATAAAGATAGAGAAACAGGCCCAGAGAAGAGATGAGACCAGTCTAAACTCAGACAGTGATTCACTCTGTGGCAGTTAGGGCTAGAATCCACGTTTCCTGAATGCCAGTTCAGAACTTTTGAAACACACGGCCAAGCATCTAACCCAAATGCCTCATTTTATAGTTGTGAAAACTGAGGCCCCGGAAAGAAGTTGACTAAGGTTGTACAGTCGTTGTGATAGAGCTAGGACTCAAACCCAGGTCTTCTGAATCCCAGTCCAGATTCAGAAACATAATGTTAGGCAT
TGCCACCCAGGTTGATTCTTTGCTTAGGGCTTGACTTCAAAATTATCCTTAAAATCAGCTATTGCACCTACTCACATCAATTCTTGCATAAACCCTGCTAACATGCAGGGCAGGGATATCTCCCACACCAGAGGGGCTGTACAGAGACCATCACTCTGTGGCCCAGAACCCTTCTGGCCTGGATGGATGCTCCTGTCCTACTCTGGCATGTGGACCCTCCCTGTCTCAGTTGAGCTTCGCCCAGGCCTGAACAAGGGGTGTAAGAACCCTGCATGTGCTAAGAACCCAGCTCAGAATGCACTTTTTCTCC
ACCCTGGGCCAACCAGGGCACCACAGACCCCCAGAGGGAAGCCAAGGTAGTGACGATCCCGGGACAGTGGCCTGCTCACCCACAGATAGGGCGTTGGGGTCCCAGCGGGATTCTGGGCAGTGGAAGGCAGGTGCCGTCCGTGTTCCTGGCTTGACAGCACTTGCGAGTGGGACTCCAGGGACAGCGAAGGATTCACTTCGGCTGGAGCAGGAAGAGTGTTTCAGAAAGGAAGGGAGATGCCAAAGTCCTTAAATGCC
TATGTTTCAACACCTCTCTCTATATAAGATAGGATTACTTGCTATGGTGATTATAAAATGAAACAAATAATAGTGATGGCCAGAAAGGAAACATTACCAGTGAAAATTTTTCTTTTATTGAATTTCATAAATATAATTAAAAAAACAAATGAATAAAAATAAAGCAAACATCATAATACAAAAAAGGAAATAAGGCCTGGTTTTTTTCCCAAGAGTCTAAAAATCTACATCTTGGTTTCAACTTTGACGCCTTGGTAACAGTTTGGTGTAATATTTTGTG
CAAACCCAGCCCCTTACTTCCACAGCTTTGTCGATGCCTCCTGTCTGCTGGAAGGAGCCTCAGGCCATGCTGCACCTGCCTGCTGGGATGGCTGCTTACTGCCTCCTGCTAGGCCTCCCAAACGCCGTATGCCCCCCTACTTCTGGCTCCTTCCATGGTCCATCTCATTCCCATGGTTCTGTCTGGGTCCAGCTCCCACGTATCCTCCTCCCACGTTCATCTCCTCCCTGGAACACAGACCTCCACAAAGCTAGTGCTACTGACTTGGGTTGCCACCGGGCAT
GACTCTTAGCTTAGTCTTCTTCTGATTTGCTCGGCCTAAGTTCTTCATTCTTCAAAAGTAAATGACAAAAAGCCATCCAGGAATAACTTTGTTTAATCTGCCACAGGTTCACTGATATTACTGGATGCGTACTAGAGTGAACCAACCCAGTCATTTCTCAGTAGTTCTGCAAATGCCATTGAAACCCAGAAGGGGTGTGCATACGTGCCAAGTGCGGTAACACTGATTTTTGTGTCAGCAGATGATACACCAGC
TTCCACCTCTCATTTCTACCTGGAAACAGTCTTGGAAGACAGCTGAAGACTGTGCTTCTATGGTTCGTCCTTCCTTGTTTCCCTAGTACAATATTTTGAGACATCCCCTCAAATGGCCCTCTTCTTTCTAAACCATCATCATGTGACAGTCACAGCTTCATTAAGACATGTTAGTTACGCTTCCTGGTTTAATTCAGAGTGAATTAAATCATACTCAATAAACTCACCAAGAGTTTTGTTGGTTTCTTGTGTAATGCTTGGGTAAGATTAGA
CAGCTGGGAGGGAGGCTGTACCCGCAAAGCCACAGGGGCGGAGCTGCCCAAGACCATGGGAACCCACTTCTTGCATCAGCGTGACCTGGATGTGAGTCATGGAATCAAAGGAGATTATTTTGGAGCTTTAAGATTTGACGGCCCTGTTGGATTTCAGACTTGCGTGGGGCCTGTAGCCCCCTTATTTCAGCCACTCTCTCCCATTTGGAATGATGTATTTATCCATTGTCTGTACCCCCATTGTATCTATGAGGTAAC
CTACAAAAAGGCAGGTAAGCCCTTTTGAATTTGTTGTAGCTGTTACTATTAAAATCTACATTTACCTTATGTGGAATTTCACCAGAGGAAAAAAATAGCCATGCCATCATCATACCTGTTCTTTGAATTATCACAAAATATACCCATTACGGCCGGGCACGGTGGCTCACGCTTGTAATCCCAGCAGTTTGGGAGGCTGAGGTAAGTGGATCACCTAAGATCAGGAGTTGGAGACCAGCCTGGCCAACATGGCGAAACCCTGTCTCTA
GGTGTGCTAGATTGAACTCTATATCCTGCTATTATGGCCTGTGCTGAAGTGTTTACTCTTAGAGAATGGTTCCGGTTAACTTCTGAACTTAAAATCTCCTTTCTAATTAAGTGCCACTCTAAATAGAAGCAGAATAAGTGCCTTAAAAGAATGTAGCAACCAAATGACCATTTTCCTTCTGATGGGACAGTATTGAGACTAAAATTTGGCTTTGGAGGGAATTTTACCCCTAATCGTTGAAGGCCGAAT
GCTCAGGGTCTTGGGGTCTCAGGGCGGGGAGGCAGGACGACGCATTGGCGACAGCAGCTCTCCGTATCACCCCATCCCCCAAGTCAGCCTCGAATACTCACTTGGTCAAGGATTTCCAGGCCGTCGCTGGACTGGGGCCTGGGGCCTGGGGCTTCCAAAGGAGACCTCTGGGTTTAGTAGGTGGGCTCACCTTCCAGCATGCAGACCCCACCTGGCCATACTCTACAGGTAGCACACGAATGTGGGCAGCCCGGGGGATACTGCCATTTCTAACC
AGATATGTGTAGTTAGATTAATATTTTCACAATACAAATTATAGAAAGTAAAACTATGTAAAATTAAATTTTTCTTGTCTGATCTACACAGGTGGGCAGACAGGCTGCATCTCTCAGGGAAGGTGGGGCATGTTAGAATCTCCAGGGAATTTAAGATGCTAGTGTCTATCAAAAAGGAGAACATGTTTAATGGGGTTAAGAAACACTGATTTGTTGTAATCCCTGCATTTAAAAGATGGGGAAACAGAGTCCCAGAGAGATTGGATAATACCA
GCATCAGCGTGATCAACTGAAACTCTCTCCCTTTCTCTCTGTGCTGCAGCCATTTTCGCTGTCTAGAGCCTCAGAAGCTTCCTTGTGCATTAGGGTGTGTATGCATGCTGCTATCTTTGCCTGGACCTGCCCTTCCATCTCTTCGTCTGGATTACTATGCTCTCACTCTGTATCTCAGAGTATCTAGGCCAGGCTCCTTGATAATCCTGGTGTAGACCTATGCTCATCGTCACAGCTCTTTCTCAGTCTAACTACATGATCCTCAGTG
AAGGTAGGCAGCAAACATTTTTATATTAAAACAAATGCAGATAGTAATATTGAAATAGTATATAAAATTGACATTACTTTTTGAGACAAAGGAAGAGACATCAAAGACATTTTAAGCCGAGCTCCTCATGAGCTTCCTAAACCCCAGGGGAGGGAAGAGACCCCTGCATTCTCGTTCTGTCTAATATTATCAGTGGGGCTGTTTTGACAGAGAAGTCTCAGAAGCAGCGAATTAAGTGCTTACTCATTTGGCAATGTCCCAGTGAGTTA
CAAAGATATGGACGCACATCCACAAGAAACAACAGCAAACCGGGAACCATGACCTTCTCAGATAGACAAAGCAAAGTGCCAGTTACCAATCCTAATGAGACAGTGATGTGTTTCTGTGAGGTATTTTTTTTTCTTAGTGAGATTAACATTTAAGCTAGTAGACTCGGAGTAAAGTAGATAACCCTCCAAAATATAAGTGAGCCTTATCCAATCATTTGAAGGCCTGTGTATTAGTCCATTCTCATACTGCTCATACAGA
GGGGGAAACTACCCTCATGATTCAATTATCTCCCATCGGGTTCCTCCCACAGCACATGGGAATTATGGCAGCTACAATTGGGGATGAGATTTGGGTGGGGACACAGCCAAGCCGTATCAGGAGGGTTTGGGGCCGAAAGGGAAACCTAAAATTTGGCACTGAGTCTCTCTCCACCGACATCTCTATCCGTTAAACCCCGCTCTCCATCTGCTTTCTCTCTTCTGCTCAACAAAGTCAAAGGTAAATGTACTTTGGGATTAAAGGAACTG
CTGGGTCCCTGGGGCATTTCCATTCCCTCTTCCTCAGGGGAAATGGGGTCCACTTCTCTACCAAAAAGACCATGCCCCATTCTTCCACACCTCAGTCTTCTACGGGGCTGTCACACCCTGTCAGTCTTGGCCTCAGGAGTTTCTCAGAAGAAAGAAGGGGCTGGAGGGATTGGAATAGCAAGAGGTCAGCTTCCCCAGGATATCTGCAGCCCCTGAGGCCCCCTCCACATGCACAGACAGGGATGCTCAAAGGGAATAAGACCCTAA
ACCCTGGTTCAGCCCGTGGTGTTCCTCATGGGACACTGAATTCCACAGTGGCTGCTGGGGTGATGGGCTGCCATGACCTACTCAGGTATAAAGTGGGAGTGAGAAGATCACCAGGGGCTGGGGACCATGTCCTTAAAATTCTGGACCATGAAACTCTTGGTCCCTGGTCATTTCTAGATATGGTCATTGCTAACCCTCAAATTGTTGTTTTGCATAAAAGCGAATGTGTTTTCATAAACAAGAGGG
TCCTGGTAGCTGGGTGATCTTGGCATGGGCCTCTGGGCACCCCCACACCCATATGACCATTGTGTCTGTCCTTACACCTCACAGAGGGGACAAGAGCAGGCGTGGAGGGCTGCCAGGTGCCTCTGGGGGCTTCACGCCCAGCTCCTCCCAACTGAGGCTCCTGGTCAAGTGACATCCAGACTCTCCAGACCTCAGTTTCTTCACCTGCAAAGTGCCTCAGAATAGGAGGGAAGCACTTAGCACAGTGCCAACATCTGGTAGCACTTATAAAAAATCTTTGCTGTTATTATGACTACTCCTGTCATTATCGAACAAATAA
CCTACAGCTTAAGGTCGGAGGAGGCTCTTGTCGCGCTCTTAGCCCTGGATGCTCTGTGGTGGGGCAACATGCGGGTCGACCAGCAACCCCCAGTGCCTGCCCCTCCAACACGAGACCTATCGGGGTCAACACGAACCATCTTGAAAGGGTGTTTGGAGGCCTCCCCGCGTGTGTCCCGATACCAGTACCTTCCATTTGACCCCATTTTCCTCAAGTTCTGCCTCAGAGGTGGGCACCGGCAGCTGTACTCAGAGGACCGCGGAGGGGGCTCCACCAGCCTGCACTAGGTCCCGCGTCGGT
TGACAAACAGGAAAGCAGTCCCCTTGGACCACCCTAGGGATGGCCACAACCTAACCCCATCCCTAAGTACTCCTTTAGCATGGAAGGGTGGTGGAGTCCTCAGTGAAGAGAAGGAGATTGGGCACACAGCAGGACACGAGCCCAGCCCCTTCCCTACAGGAGACATTTGCACTTGGGCATTCTCATAGGTCACTCCAAAACCAGCTTGACCACGAGGTCAAAGGTGACCAGTGTACCACTGGGTCCTGGAACTCAAACTTCAGGTGAATATACAACTCTAGGATAGCGGGACCAAGCCCACGGCCCTTCTTACATGGCAGCC
AGTGCTGGGATTACAGGCGTGAGCCACCACACCCAGCTGACCTTTTCCTTTTTCAGCCTCATCCTGTCCCAGATCCCGGCCCTTTCTCTTCTGGTATCCCCTTTTCTGATGTCTTTCAGCCACAGAGTGGTGGCACGATGATATTCTGGCCTCTTAGCCACCCAGCTTTTCAGATTTGGGTCCCTGGGTCTCCAGGGAAGGATGGGCGGGGGATGGAGGAGTGGGGGAGAGGTGGGTGGCAGAGGAGGAGTATAGAAGGGTTTG
AGAAATAATTTACCAATCGTAAATTGCTGTTTTCCTAACATAAGGCAAAGTATGCACCATCTAGCTGCTGACCTCAAATCAAGATGCATTTTTAAAAGCACACTGTTCAGGTCCTAATTCTGTTTGAGGTGCCTAGACAAAAAGACATTGCCTTCTTCCGGTGATTCTTTTGTGAAGTCTAGGAGGTCTGTCAGGGGTTAGAAAGACCAGCTTGTCCTAGTTTTTCCAGGACTTTCCTGGTTTTAAAACTGAAAATCCTGTGTAGCAGG
AAGCGATTCTCCTGCCTCTGCTTCCTGAGTAGCTGGGATTATAGGCGCGCCACCACGCCTGGCTAATTTTTGCATTTTTAGTAGAGACGGGATTTCACCATATTGGTCAGGGTGTCTCGAACTTTTGACCTCGTAATCTGCCCACCTCGGCCTCCCAAAGTGCTGGGATTACAGGCATGAGCTACGGTGAAGATCTTAAAGAAGGGGCGGTTTGGCCGGTCGTGCTGACTCATGCCTGTAATCCAGCACTTTGGGAGGCCGAGGTG
CATGTTTTATCAGCAGGCAACACCTTTTGGCAAGTTTCTTAGCCACAAGTGGGTTGCATGGTCCTATGGCTGCCAGCGGAAATCTAAATCTCAGCCTGGTAGGGAGGCACTTAGTTTCTAACTTCCTTTCTTGTTCACTCTCCCTTACCCCTGGGGGTAAGGATCTGCATCCTGAAGTTGATATTCTGTATCCCCTAGAGTCCACTTCTACCCCGTTTAGTAGTAAATACAAGAATTGCTAACTAGTAAAAGGTGGTTAAGTTTTTC
CCTGTGCCCCCTGCCCTACCACAGGTCTTTGGACAAGCAACGAAGCTCCATCTTCTGCTGTCACACCTGGCAGCCATTTCAGAGGAGCCATGGCCTGCCTGGGTTGTCCCTCTGTGGGGGATCTGTCCAGGCTGCGACACCCACCAGCTCCCCACTCTGTATAACTGAGGGCCACATTCCCTACAAAACAGCCCCCAACCCCCCTCCCCCGCCACACACACATACAGTGTGATTAAAGTAAAATGCAATTCATGTAAA
CTGCAACCCAGCAGAGCCTAAAGGGGGCCTGTAATGTCACGCCGACCCCATCTTCAAATCACACTCCCTGTGGTGGCCATCCCTAGAGACCTACAAACAAAAGCTCCTGTTCTTGGCAAGCCTCTTACAAGCAGGACAGATGCAGGAATTGGGAGTCAGAAGACCACGGTGTTCTTCCAGCTCTGAGCCCAACCATCTGGGTCACCTTAGCTGAGCTGCTCCTTCATGTCCCCAACCCTTCTGTTCATACAGCATGATGGTGTAGAAAGGGGTCCAAA
AGAAAATACTGCATAGTCAGAGGCCCTCAGGGGATGCTGCCAGATGTAGAGGGAATTTGTCATCTATACTGTTTGCTCATTGACTTGTATAAATGCCTATGGTACTTGGGGTAAAGAAACCAGCACAGGAGTGTGTAGATTCCTGAGTTACAGTCCTGCCTCTAACCTCCCTTTCCCTGAACCTCAGCTTCTCATCTGTAAAACGGGGTGTGAGGAGGCAGTCCCAGGTCCCTCCCAGTCTAGCATTTCTTTGCAGG
TGGAGACTGAGCTAGGCAGCCCTTCAGCCAGCATGTGACCACCAGCGGCGGGCAGGAGGCCCAACACTCCTCAGCCTGCCAGCCCATCCTGGGGTCTCAGCTCAGCCAGACACCCAGCAGGGGCTGCAGGGAAGCCTGGGTCGACTGGGGAAGGGTGTGGGGGCAGCCTACTCCACACTGCGGAAAGAGCCTGTGGCAGGCTGGGAGTCCGAACTCTACTGTTAATGTGTGTGGCCTCAGTCAGGTCCTCTCCTTCTCTGGGCTTCAGTT
CACAAGGCCCAAAGAGTATCTCAGGTCCAGTTCATCAGAGGTGGGTGATAAACTGATGAAATGAACAGGCATTTACCCTCAGCTTGCTATAATTCCAGTGGCCACGAGAACCACCTTGGGCTGTGCCTTGGTGTCATACCTTAAATTGCTTCCCACAGGTGGAACACAGGAAGTCTTTGCGGTCCGAATGCCGGAGCATGTGGAGTCGCAGTTTATCGGGGCGACAGAAGGCCTTGTCACACTCTG
AATAACTTCTTAAAGGAGCTGTGGTTATCATTCCCACTTAACAGATGAGAAAAAATCAAGGCTCAGGGATGTGCAATGACTAGCCCAGGGCCACACAGCTGGTGAGTGGTAGATTCTGACAAAGCCTTCTCAGGCCTGCACCCTTCACTAAGCATCTCAGCCGTCCCTTCTCTTTCCAACCTCAGGGATGCAAAGGTTGGGGACCACATATTGGGAATATAAAACAGTATATTTCTTAGACCCAAAGGTG
GGCATTCCTCCCCACTCTGTCTCCAGGCTGCCTCTGGGTAGCCTCTAGTCTGCTGTTCTTCAGGAGGCCTGCCATAAACTCTTCGGAGTTTACGTGTTGCACCTTTTCACAGACGGTTCCCCACAGCATCCTCAGACAGCTCTGTGATGTAGCTTTTAGGAGGCACTCAGGTGTCACGGCTAGACTGCAGCTATGAGACAGATCTGGCTTCAAATCCAAGAGTTGCCATGCACTTGCTGTGTGACCTTGGGCAAGTCACTTCACTTCTCTGAGCCCCGTGTTCCTCATCTGTACAATG
CCAATGAGGCCATGTGTAACCTATGAGACATAAAATGGGCTCATCAGTATTATTTAAGGAAGACTTCCTGGAGTGGGTAGGATTTGAGTAGGACCTAGAGACGAGGAGGCTGCAAAAAGCAAACCTTGTTAGCTGGTGGACCTGGCCAAGGTACGCCTTCGCCTTGGATCTCATTTCTCATTTGTAAAATGGGCAGGGGTTGGACAAAATGAGCTGAAGCTCTGGCATCCCATGTCCCTAGCATCTCCCAGCCCT
GAGCCACCGCGCCCGGCCAGGGGATTTACACTTGAACACCCTTGCTTCTCTCCAGTTTCACACTCACAGAAAATTGCTCTCCTCTTCCAAGATCCCCTGTTGAATTCTTGGGGACTTCTTTCGGGGTGGGACGGGTGAAGAGGGGAAGCAATGTCTGTTGGGTCATTGGCTACTCTAGGTCCCTTCTGGACAGATCATACCTACTTATTCTTGGGAGAAGAGCCATATTGACTTCCTCTATGCTTGGATCC
CGCAGCGGAGGTGTCTGATGACTGACGGGACTGGGGCTCCCTCTCTCTTGGCCCCTGAGAGCCCATGGTGAGCGCTACAGTAGGGGGGACAGCCTGTATGCTTCCTAATGGATACCAGGGTGGAACACTTGGTACTGCAGACACCTTTAGGCAGTGTCTCTAATAAAAGAGTGGCTGTACAAGGGGCCACCAGAGCTATTCAGGAATATCCTGTCACCCACTCACGAGAAGTGAGTTTGGGACAGAAAAGAGTAACC
GAATTTGAGTTAGATTTAAAATGTTTTAGTTTAATTTAACCCCTGTATACTGAGCAGCCTGGGTTTTAGAGTCAGACCTGGATTCTGCCCCAGAGGTACTACTTATCAGCTGACTTTTAGCAATTTACGTAACCTTTATGAGCCTCCGTTTTTCTCAAGTATAAATGAGGACAGTTCACTTTCTTCAGAGGGTTTTGTGAGGATCAAATGAGAATACATGAGAAGTTCTCAGCTTATGATATTCAGTAAAGGTTAGTTATCTGC
CTCCTTGATTGATGTTTAATTTGGGGATCCACAAGCATCTAGAGCTACCAGTTGAATTTGGGTACCCAAGGGCCACAAATGGGCCCCCCTCACACCCTGACCCCTGACAACCAGCACCTTTGAGACTGAAGTACCACTGCATATAGTGCTGTCCTCTGCTCAGGGCATTCTCCCTACCAGCCAGGCCACCCGGCAAACCCCTGCAACACCTCATAAGACCTCTTCGCTGGTCTCATCTCCTTTTATTAACACCTCCTC
TGACGAATAAACCTGGACTCTCAGCAACGCGGGGAAGAGAGACTTGCAATACTGCGGCGACCAGGTAAACTGCACAGACCAAGGTAGAAAACGTCGCAGGGGCAACAAATTACTTCTTTAGTGGTTTTGCGGGGGTCGGGGCATTCTGGAGGTTGAAAGTGCATGAATGGTAACAAGCACTACTGCTGTGCGGAGTGAGACCAATCTGCAGTTCCGTGGTCATCTCATATGGCTTAGGGCGGCCCTTTGGGGGT
AGGGCTCCCCGTTGAACACCCATGTGGAATAAGGAGTGAAGGTGAGCTCACTGAAATGCACTCGATGCCAGTTCCACCTTCCACACCGGAGCAGCGTCCCGCAGACCAGGGCTGGTGGGCGAAACTGGTGGGCAAAATGGGGTGGGCTGGATAAAGGACTCCCACCCCAAATGGCTGCAGGGGCCTATTTGAGGGAGTGGAGAGAGAAGGGTTGCGGGCTTCCAGCCAAGCTTTACCCTCACTGAAAGTTCAGGT
GAAGCCTAGGCACTGTCTCCCTGAGATGCAGGGCATCACTTCAGCTTAGGTACTGGGGTGTGTGACCCCTCCAGGGGGCTGGGGCACCATTTCCTGGGATGTGGGACACTGCTTTAACTTAGGCACTGGGGAGATGTGACTTCTTTATGTGGCCCAGCTACTGTTTTCCCAGGAGGAAGGTTACTGCTTCAATTCTGGCCCAAGGGGCTGGAGGGAGGGGTAGGTGGAACAGCTGCATTTCTGCTTAGCTTCCTTGGGAAGAGTATAACAGCTGCTTGCAGCTCAGCATG
TCTTATGGGATCACAAGACCACCCCCAGGACTCCCAAGTGGTGAGGGCCTAAGCTGGAGAACAGATGTCTGTAGTATATTTAGGCACCAGTGCCAATGGGAAGGCCCTTGTCCACAGGAGGGCCATGTTCATTTCCTATGCCAATGGATTCATATTTTTTTTTGCAGGAATCCAAAGTACAGGGATCTGTTTGCAGTGGGATATGGCTCTTGTAAGTGATCTGACTATTCATTTATTTGCTCATGTAAACAG
CAGGCTGGAGTGTAGTGGCGTGGTCTTGGCTCACTGCAGCCTCGACCTCCCTGGGCTCAGGTGATCCTCCCACCTCAGCCTCCTGAGTAGGTGGAACTATAGGCACCTACCACCATACCCGGCTAATTGTTGTATTTTTTTATAGAGACGGGGTTTCACCATATTGCCCAGGCTGGTCTCAAACTCCTGGGCTCAAGCAATCTGCCCACCTCAGCCTCCCAAAGTTCTAGGATTATAGGTGTGAGCTA
TCAGGCCTGTGGAGGGTGCTGGTTAATAGCTCAGGCCCGTGGAGGGTGCTGGTTAATAGTTCAGGCCCATGGAGGGTGCTGGTTAATAGCTCAGGCCTGTGGAGGGTGCTGGTTAATAGCTCAGGCCTGTGGCCTTTGGGCAGTTTTGTCCCTCTGAACCTAGTTTTCTTATCTATAAAATGGGAATAACAACATGTCATATAGTCATTGGGAGGGTTAAATCTGATAATCCATGCAGAGTACATACATGGGTTAGTTACTGTCATTATTAGTTATTATCATTATTCATTTCACTCTCTGCCAA
AGCAACATAGCATGTGTCCTAGAGGGTCACAGGGGAAAAAACTAAGAAGGAAGGAAGCTTCAAGGCCAGGGATCCAGCACAGCAGAGATGGGACTGCAGGGAGGGAATTTAACTCACCCCTGTCTTTGCTGTCCTTAGCATGATCCACTCTTCCCCTGAGTGCTGAATTTCAAGGCCATGAAGCCATGGTCAAGAGACTTGACTGGGAACGGGCCTTAAGCTTTCAGTGACTCCCTTCTAA
GGGGTGTTACCAGGTTGGGTATCGCCAACACCAGCAGGCCCTGGAGAGGGTGGGCAAGCCGGCTGCTGAGGCCTCAGACCCTGTCCTAGCTCCAGCCCTCTCCGCCAAGGGCATCCTTCACCCAGGGAGGGAGGAGAATGTCTGGTACTGCCCCAGGGGTCGGGGGATATGACCTACCAGGCAGAGGGGATTCCAGGCCTCATGCCTCTGTATTCTCTCTTCCCTGAGGCTCCCTGAAGGCCCCTCCATGCCCTAGGACCCAGCAGCCATGC
AGAGTGAGACCCCGTCTCAAAAAACAAAAAAACATGTACTTGAAATTGGACTGCCCACCTTCAATTCCAACTCTGTCACCAACTTTGCTAACATGTGATTTACCCTTTGTTTAAGCCTGTGATTTAACCCTCTGAGCCTCAGTGACCTCATCTGTAAAATGGGAGACATTAAAAGTAGCTATCATAATGGTTGTGTGAGTAGTCAAAGAGTTAAAGCGTAAAAGTGCCCCTGTGGCTGGCCCGTGATGTGGAGTTTGAATGTAGCTGCTACTACGAGTGCCAGTGAGGATGA
TGCCTTTTTGCTTCCATGACAGATTCCTTCATAACTAGTCTGTCGCAGGTCTGAATTTTTATCATTGCAGATTGATTCCTTGTTGCAACCTCAGGGTTCTTCATTTGAACCACAAAACTCAGAAAATCATTGGTGTGGCTATTTCTGCATTTCTCCCAATGATATTATATGCCTAGAAATTAATTTATTACATACGCTGGATGCCTAGGACTTTGTGTTTAATTCTCTTAGTAAAATCCTGGTTGAGAATAGACCTGC
TGCCATTGGCTGTGACCTTGGAGACTCACTCAGCCAACGCTAGCCTTGGTTTTTCCCTCCTGGGATTTTCAGGAGAAGCCTGAGATGCTGTGCATGGCACCACCTGGTAAACAATCTTATTAAAGTGAGTGAGTGTCTGGAGACAGCGAAGCCCCAAGCCTTCCTAGCTGAGAGAGTTAGTCCTAGAGGGTGCAGGTGGAGGTGCTTTGAGGAGGTCTGTTAACTGTTTCAGCACTGCACTGAACCTCCACACAGCAATATGCTGGCCT
TTAAGTATCATTTGTATTTGGGAATCCTATCAATGACAGATTATAGTAATTACTGCTTTTTAAATTTAAGTATTCATAATCTTCCTCTATAATAATTTACTTTAGATTTTTAGTCAGAATCAAAACTATTATTACCAGGCATTAGCTTACAGCATTTCCTTCTAACTTTGAAAACAGAAACTATGTTGTCTGACTCAATTTTCATTCTTGAACCTCATTCTCTTTCATCACTGAAGAAATGGAGTGATCCCACTGGTGAAC
CGTCAGCATTTAAATTCAGGCAAGATGGAAACTAGTCCTTTGGCAGCACCCCAAAAAGTCAAAATATTGGATCAATGTTCCACTCCTTTCCCCTCCCAAAGAGAAGTCAGGAGTTGGGGTTTCTTCCCAGTTTGCATGATTATTAATGCTACTGAGCACCTTATAATATTTAACAAAGTTTTTTTTTTTTCCCAATAAAATAGTGCACTTTCTCAGGGCCATGCTGGGTACTTTCATTAAATTAATACTTCATTTTTTACTTCACTACTCAACGTAGCTGAGCAGTTTCCAGTGTACAACACAGTGACACAGGTTTCCCTTGTCCAGGACTTAGAAATTGGAGCTAG
GGTCTCGATCTCCTGACCTCGTAATCCACCTGCCTCAGCCTCCCAAAGTGTTGGGACTACAGGCGTGAGCCACCGCACCCAACCTTGCCTGTTTTTGACCTCCATACTGTGCATGCTCTTTTGCGTCTGGATTCTTTTGTCTGACTTTATCTGCGAGATTCATCTAACTTGTTGCATGGAAGAGTCATTTGGTCTTTTCCTCTGCTATGCAATGCAGGAGAACATTTGTTTGTTTTTAGTTTATAGAATGCAGTAAGTTTTCTTTTGGTGGACATCAGCACTTGTTTCTCT
TGTCCGACTGCATGGGGAGAAAAGTCCAGAACCGTGCCTGGCACATAGTAGTTTTTATGGAGTGAGAGGGCAAAAGTACGCATGATTGTGTGCATCTGAAGTATTTCCGTGCTGATGGCCTGACCAGTATCAGATTATTTTTCAAGCAGGAATTTTGATTCCTCTTGGGTTCACAATATCTTATTATGAAATCCGAATAAGAACAGTCTAATGGCACCAGACAGTGATACAGGTGAGCCTAGAACAGTCAGTGTTCATGTGGGGGACTGCAGCCTGCT
TGTGCATTGCTGAGCAAGGAGGAGCAAGTAGAGCTTGGCAGACCTGGAGCTGCCACTGGAGTCCACCACACCAGAATTCAAGCCCTGGCTCTACAACTGGGACAAAGTCACTCCCGGGAACAAAACCACTTCCTTCTCAGGGTGGCTGTGTGGATGAGAGACCAGGGGGAACTACTATGATTTGGTTCATCATATCCGTAATCCAAGAAGATGAATGTAACTTAGTTCCTGCTCTAGAA
CACACCTGCCATTGCCATTTTCCCTTTCTGTTCCAAACGACTTCAGAATGGCTTACAATTACACCCAGCTAACATCTGTATCAGGTTTATATTCAGTGTCTTTCCCTTTGTGTCCATGGATTAGCTTCAGTAAGCCCAAAACCCTCTAGAAATTGTGTGAAAAATTATATGCATATAGGCAGATTCTCAAAGGGGCCTGTAATCTCACAAAGGTTAAAACCATTGCTTTATGTTTCCAAGTACAGAAAATCTCCTCATTAAGTAATCCTGTAAT
GAAGACTCTGCTCCACCACCTCTTGTGGAGGGCCTGATATCAGTCAGGCCCTGACTGTGATGCTGTGTTTCAGTGGTCACGCTCCTGGTCTGCTTTCATGTTCCACCCTGTACACCTGGCTCCGCCTTTTAGACGGCAGTAGCAGAATTAGTGAAAGTACTAAAAGTCTTTGAAATGCAGAAGTAATGGCGTAAGCTGTCTCCTCTCTCTCTCTCCGCCTCCACTGCCAAACAGGGAAGGGCCCCCTGTCCAGTGGACACGTGACTCGCGTCACCT
TGGCCCCGATGCCAAGCCAGCAGGGGCTCCCACGCCAGGATTTGTTCAAGACACAGCTCATCTCCACCATTCTATGAAGCGGACTTTAAAATCCCATCTTCTAGACACCAACGCTGAGGCCGGAGCAGCCCAAGCTCCAAGGCACCGTGGCCAGCTGGGGTTCGTATCGAGGGCTGGGGCAGATGCTCCAGCTCTGCCCCACCCAGAGAGACACTTCTGTCTCCCTATGGGGTCCTTGGCGGGTAAACCAGCCCCTGCT
CGGAATCTGACATCTTAAGGCTATGGCAAGAGACTTCATGTTGTGGGCCAGGCAAGCAGGCTGTATGAGGCCAGGGACATGCTAAATTACTGTCATGCTTCCAATAAGAGGGTAGGCATGTCAATAACAATGAAAATATTACTTTTCATTCAGCAATATTAGAAAGCACAAGCAGCAGCAGGTAAACCAGCACCTCCTCCTTGTGTGGCCTTTCCTTGTCATCTTGCTTAAAATATCTTCAAATCTCTACGTCCATCCTTGTTTCCCTTTTCTCTATAATGCATTTTTACCACCTA
GCAACACTAGGGTCAGAAGACTCCAGAAGCAGCCACTTAGTAGACTCTCACGCAGAACTGAGAAATGCACTAGCTGTCCTGTGGGCAGAAGAGACAGGAGTGGACCAGGAGAGGTCCAGGTGCCCGGGAAGGGTTTACTGTAACTGCAATACTGGCAGCCCAGCTGCTGACCTTGTTAAGTAAACCTTTGCTGGGTGGTCCGAATTCTGCCCTCAAGGCAAGATAAGAAGTTGGGTGTAAGGATTTTGTGGGGGGCCTGGCCATG
TCCACCACTTATCATTGTCTTGTTGAACTGAAGTGCTCAATTTTTGTGTTCTAGGCCAAAGCTATGGCCAACGTGCCATTTTTATATGAAGGTTGAAAGGATTCAATAGATCTCTGATATTGCTCAGCTGATCCGAAAAGACATCCAAATGCAGAGGAGATACAGATACCCACTGGAACAGGGGTCTTTAAAAATAGAGGATGTCCAGAAACTCCTCAGAATACATTGATTTCTGTAACATTTGGTAGAATTATTCCACAGTTATCTTTTGGAAAAGAAATG
TGGTCGTGGGCCAGGTGCTCTCTTTAAACCTCAGCTTCCTCGTGAAAACTGGGAGTACTGATTCTTAGAGGGTTGTTGTGAGGATTAAACGGGATGTACTGCAGGCAGCACAGTGCCTGCCACACAACTGAAAGTGGCTATTACTACAGTGGGCAATTTATTTTCAGACAACTTTCCCACTGAGATGCTGTCACTACCACCTTGGGCTGTCATGTCCCCGTTTTTCCCTGTCCTCCCTTGCACTGCAGT
CCTCAGGGGGCCAAGTTTCTCCATTTTGTAAGGAATACTGTGGCCAGGCATTGGTACAGAAGAAAATCAGCCACTTCTTTTTTAAGGTCTTGGGTCGAATTTGTCCCAGTTATTCAGGATACATCTTAAGGGAGTGTCCGGTTTTGAAGGTGTGGTGCCCATTTGAAATTTTAAACACAGGGATGCCCGCAACCTGGTTAGTCTTAGGGACTCATCTTCCCTTAGGGCATCCCCCAAGGGT
AGCCTCCTTCCTGTAGTAAGCATGCCAGTATCGCCCAGTGAGTAGATAACTTTCTCATCGCCTCACCTGGTTCATATATTTGGGTGTTATGGCCACTTGGTGCACCTCCTCTTTCTCTCTCCAGCCTTCCCAGATGAGCACCTCTCTGTTCTCACTGAGTCCTGGGGAAACTGGTCAACAGCTTGATCTTGGGTATCTATAAGACATCATTGCTGGGTTGGATTTGGCTAATTAGTGGCTGCGTGGTCTAGGTAAGTTAATTAAC
GTTTACATATGGAATTCCCTTGGTAACTTTAATTTAAATGAGTTCCCATGCAAAAATCATAGCTTTATGTACAAAACTATTTTTAAAACATTGTGAACTTTTCCTAGAGTTTTTATTTTCTCGGTGTGTATTTTCCCTACAAAACTTCTTAAAGTCTCTCAAGTCCATGCTCAATAAAAATAAGAGATGCAAAGTATAGAAAGAAATTACCAGAAAGGAAAAAAACAACAACACTATTTTCCAAATAA
GAACATGGCAGCCGTATGACAAAACAAACCAACTGTCAGGAAAATAATCACTGTGTTTATTTTTCTAAACTAAGACTGCAACCATACCAGATAATGTGTATGTGTATGAATATATATGTGATATTGAAGATTGTATCTTAAATTCAGAATTGAAAAAAAGATAAAATATAAATATTTCATTTCTAGTATTTTATTTTACAATTTGCTCACTTTTTCTTCAGTACCAATATGTCCTTGTTAAACCTGTGTTAAGTTGTATAATGAAAACAGAATTCAGCCTTGACTGGGACCCATTAACTAGAAGTGATAATTA
ATAGTATAAAGTTTGTGGCAACAAACAGGTTCTATCCAAAGCCGTCTCTTACTACCGAGGTTGAACATAAGCACTCAAAAACACAAAATTCCCAAAGACTAAATACTACCCTACTGACATTTAAAAAAAAAAGTTTTGTTTGAATTATAATATCAGCTTATAAGAATGTGGAGATGTCAAGCACCAGTACATACACCTATAGAAGTGCGAAAACTACAAAGAAAACCGACATATCTCACAACTACTCCCAATCTCATTCTCCTG
GGGAAGTGTGTGTAGGGTGGGGGACAGAAGGACTTACTGCCAGGAAGATCTGCAGGGCGCTGCTGAGGGCTTCAATGTAGGGGTAGTCAAGCAGGCAGCCAGTGACAGAGATGACATGGTGGTCCTCCAGAGCCAGGCGGGAGTTCAGAACAGGTGTCACCAGGCAGCCTGGCCCATTCTCCATCCACCAGGAGCGGTGCAGGGATGTGTTGAAGGTCATGATGAAGTCCCGGTCCTGGGGGCAAAGGG
AACCTAAAAACCCTTTATAGTTCTGGCCATTATACCTGACCAGGCTGTATTCCTTCTTCAACCCAAAAGCAGAATGATAGAAAAAGGCTCAGTAAATCCTGAGCATAACCCCAAATTCAGATCAGTTTGCTTAACTCCCAAGTCCTCTCAAGAAGGGGCTATTGGTGGCTCATCAGGTTCATTTTCCCATCCTGACCTGTAGTCTCAGAAGCAGCTTTCCAAACAAATAACCACTTGCTAGTTCAACAGCACCAAGGGAGCCTG
ACAGAGTGAGGCTCCGTCTACAAAAAAAAAAAGCTCTTTCAGCAGGTGTGTTGGCTCACGCCTGTAATCCCAGCACTTTGGGAGGCTGAGGTGGGTGGATCACCTGAGGTCAGGAGTTTCAGACTAGCCTAGCCAACATGGTGAAACCCTGTCTCCACTAAAAATATAAAAATTAGCTGGGCATGGTGGTGGGTGCCTGTAATCCCAGCTACCTGGGAGGCTGAGGCAGGAGAATTGCTTGAACCTGGGAGGCGGAGGTTGCAG
ATTTAACGTAAGACACTCAGAAGGGAAATTCCACTCTCTTTCCTTCTGGGAAATGAGCAGCTACATTGTCCAGACCCAAATCCTTAGCCTAACACATCTGCCAAAATTCAAAAGTTCATGATTTTACCGAAATAAGGCCACACACTTCTTAGGAAACCACGAGTATCTCTGCACATCAACACATAAGCTTCTCTTTTTTCCTCCTTTTATAAAAGAAAGGGGTTGGTTTTTTTTTTTTTTTAACTCTTT
GGGCCTAGGTCCCCTGGGGCTGTAGCCTGAAGCTGGGTCTCAGTCAGGAATGGGCCTGGGGCAGGCTTGGCCCTGCAGCCCTTCACCTCTCCACCAGGTGTGGGTGGGCAGACCGACCCCTGTGTGGCTGGGCAGAACCTTTCCAGCCCCCACCCCAACATGGCCCCCAGCGGGGCAGGTGGTAGGTGGAGGGCAGCGACGTTGTCCTCAGGTGGGTCCTTAAAACACTTGCACGCATCTTCCGGGACGTTGGAAA
CCCTTACTAACTATGTGACACTGGACAAGATGTAGCCTCTCCAGCAGTGGCCAACTTTGTTTCGCTCTTATTACATACCAGGCCCTTGGGCAAGCACTTGCCCCCATCCGTGCAACAACCCCACGAAGTAGCCCATCTCACAGGCAAGAAAACTGAGGTTCCAAGAGGTTATGTAAGTTGCCACCATCACACAGCTGGCAAGTGGGAGAGCTAGAAGGTGGATGGTGGCAGAGTCTGGGCATTGGCACGTCACCCTCCCAGAGCAC
GCCGCTATGAAAATGCAGACCTGTGGGGCAGGAATTCCGAGTCCGGGGTGGAGCGCGATGTGGAATCTGACTCGCTTGAAACAGCACCGCGGTGGATTCGGATCCGGGTGAGTAGGGAAATGCGCCTCAGCCCCTCCCACGGGCCGCCCACGGATTCCAGGATCCGAAAACGCTTCCAGCTGCTCCGCCACCCCAGGAAGGCAGCGCCTGCCTCTGGGCGGTTCTGACGGAAACTGGCTCCTCCGCCTGCAGGAAAACTCACAACTAAGGGGCCAGGAGAA
TCCCAGCACTTTGGAAGGCAGAGATGGGCAGATCACCTGAGGTCAGGAGTTTGAGATCAGCCTGGCCAACATGGCAAAACCCTGTCTCTACTAAAAATACAAAAATTAGCCAGGCATGGTGGCAGCTGCCTGTAATCCCAGCTACTCGGGAGGCTGAGGCAGGAGAATCGCTTGAACCCAGGAGATGGAGGTTGCAGTGAACCGAGATTGCGCCACTGCACTCCAGCCTTGCAACAGAGTGAGACTCCATCTCAAAAAAAAAAAAAAAAAAGACAGAGAGAGAGAGAAGAGGAGAAGACACGGATACAC
GACCAAAATACGCCACCCCAAAACCTAACCCTAACCCTAACCCCTAACCCCTAACCCTAACCCTAACCCTAACCCTAACCCCTAACCCCTAACCCTAACCCTAACCCTAACCCCTACCCCTAACCCCTAACCCTTACCGGTGACCCTACTGTATCCCTGACTCCTAACCAACGTTGATCCCTAACCCTAAACCCCTTACTGTAACTATAATCTTCATCCCACCCTATCCCTAGCCTTAGTGCCATCCCCCAGGCTTTTTCCAGGATGGGAT
TTTTGGGTTTTTCATGCTTATAGTTAAACATCACCACTTTCTCACTCAGCTGTGAATGTCAAGAGCCTTGTGCCCTGTGGGCTTACTGAGCTCTGGAATAAGGGAGAGAACCTCATGACATCCATGTCAGCAATAGCTTTGCAGATGCCTTCGCAAAAGCCACAGACCCCAGACATGCTAAGGACAGGAACTGCTCATTGCTTACGGACTTACTTACCCGAGCATCCACTTAGGGCCGACAGACGGTAAGATTGACGAGAAGGCC
TTTAGTGACTCTTCATTCCCCCACCTGCACTCTGCCTATTGTCTGAAAGGTTAATCTTAGCTTTCTTACCAGAAGTTAAGTAAGCAGAGAATAAAAACTGAACCTCATATCAATCAATATTGTTCCTGTTATTCGATGGTTTAAAATATACTGTTTCCTGGCCGGGCATGGTGGCTCATGCCCGTAATCCCAGCACTTTGAGAGGCCAAGGTGGGTGGATCACCTGAGGTCAGGAGTTCGAGACCT
AGTTTTCCATGAATATGTGTGCCTGTGTATATGTATGTAATACAAATGTCCACTGGGAGACTGCAGCAAAGAGATGTCTCTCATGTGATATAAACTAATTTATCCACTGTAGTTATCACTGAGCAGTCACCCTGTTCTTTTCTCCTTTTCTGAATCCCATTTGTCTACAACTGCTGCCTGACGAGCTACTCAGAAAAGCATGACCACTGATACCACCTATAGTGTCAAGTAAACTGTCTCTGCATGCTTCAAAAATGCTCGCTCTTTAGGGTATCAAATCAG
AGTACTCCCCGTAAGAGGAAGCAGAGGCCACCTTCACAGACGGTCGCTGCAGGCAGGTTTAACCCAAGCTCATGGGATGGTCTGTCCTCACTCAGCTAACCTTGCACACGCCTGTAGGCCTCCTCGGGCTAGCATTCTGTGTTCTCACCACATGCTATACCTGTGCCATTGACCTTACTCACTTAACACACTTATTGTGGTCAGATGGGGGGTGTCACATTGAGCTGGGAAGGCGGTAAGGGGATGCAGAATGAAGGGGATCCCAACAGGGTCCAAGAGAATATGATGTCC
TGCTAATTTTGGAAAACACTAATTTATTTATTATAATTAATCTATAAACACTAATTTATAGATTTCTAAACTATAAACTTTGCCCCCTTTTTGTCACAATGTCACCATGTATTTATAAGGTTTTTATCAACAAAGTCTAGCTGCTTGGTATTTCCAATCATTTACCCAGTGATGGAATTACATATAGTAGTTCCATAAGTTAAAATATTGCCATTTTCTTCCCTTCCTAAGAACCGACTCTGGTGGGGAATCTAGACCCACTCTTAAAAGGAAA
TAACAACAGGATAAGTAGCCTGATTTTTCCGTACCTGTTCTTGTACTCCATCAATCCACCAGGTTTTAAACTGTAGATACTGAGAGGGTGAAAGGGAAGATTTAGGTAAAATTTCCCAATCATAAGGAATAAGTCTATTTCCATGAGCAATGGAATCTAATAACGTTCTCATATAAGGAGAGTTGGGTCCATATTGTTTAGCTCCTTCCTTTATGTCTTTTAACATTTTCATGGTGAAATATTCTTACCTAGCCTCCGTTCGGACAG
AATCCTATCAAGATATTGTAGTTTGAAGGCTTTAAAAAACACTATGTTCTTTTTAATGTCATTTTTATAACAGGAAAACAGATAACTGGTACCTGGAGTCTCTTTTGTTCAACTTGTTCAGTTTAAATAGATATTTTGAATCTGGGCAGCATAGAAAGACCCCGCCTCTACAAAACATTTACAAATAAGGTGGGTGTGGTGGTGCACACTGGTAGTCCTAGCTGCAGCCCAGGAGTCAA
TCTGGCACCTAATCTGGTGGCTTCTCAATGAATTTCAAAGGCACCCCAGCAGGTGGTCTTATGCTTGCCAGCCCTGGCTTGTCTCACCTCAGAGAACTTCACCACGGAGGCCCATAGTGATAGCCTTTCCACTGAGGCCTGAATCTCAGGCTTGGGTTTGGGGGCAGGGGCTCTTCCAAATTTGTTTCTTCTTGGGTACTCCATCTCAGTAGAGGTAGCAGCTGCTTCCAATACCTGCTATATCTGTATTCTTTAGAACTCTCTTTACTCCTTAG
CCAGGTTTTAACTGAAATAAATATAAACGCTCTTATTTTAACATACGAAACAGGTGAGGCCTTCACATTCTGGTCTCTGTCCACCGTCCAACTTGCGGTTATTCAAATGCACCGTATTCTCTTATGGTCTCTTCTCTGGGTGCATAATTCTCTTATTTATCTTGGCTAGACTGAAGATTCTTATATCCTTTAATTTGGGAATTGTGTCCCCATGAAGCCTGCACTGAATCCTGGTCTATTTGCCCCATGGTATTTCTCCCAGCTGATTGTC
AGAGACAGGGTCTTGCTATGTTGCTCAGGCTGGAGTGCAGTGGCTATTCACAGTCTCGATCCTGTTACTGATGAGCACGGGAGTTCTGACCTGCTCCATTTCCGACCTGGGCCAGTTCACCCCTCCCTTAGGCAACCTGATGGTCCCCTATTCCTAGGAGGTCACCATATTGATGCCGAACTTAGCGCGGACACCCAATTGGCATAGTGGACTGCAGCCCAGAACTCCTGGGCTCAAGACATCCTCCCACCTCAGC
CAAGGCTGGAAAAGGTAGGCTGTAGGCGACTATTCTTCATTATTGTAAGAGTGAATTAATTGAATTTGGGTGGTGAAAAGTACCCGTTTGATGAGAAGCCAGCTTAGGGTTGTGGATGGTTAGAGCTGTGAGAGGCCAGTAGATGCTGGGTTGCTATGCTCTGGAGAGGGTGAGAAAATATATTTGTAATAGGACTTGATTCCAGCCTTCAAGAATATGGATCATTTATTTGGACAAAACGTCCCCAGAATTA
ATGGACCTTCAGCCCCAATGACTATTCTTCATTTCTGCTTTAGACCTTCATACACAAAAAACTAAGTGTCTTATTGAGGAAAATTATTATCTTACTGTTATTCCAGGTGTCCTTAGAGAGACATCTGGAATGTACAGGGGTCACAGTCTAAAATTTTGAGTCACTTCTGAAAACCCATATAAACATGTAACGAAGATTAAAAAACAAAACAAAACAAACAAAACACCATAGAACCCAGAAGTGGTGATGGGAATTGTAAAGAAAGTATTAACTACGGTCCCTGGAGAGACAC
AATGTGACTCTCCCATGAGACTAAGCTTTCTGGGAGCAGGGACTGTGTGCATTTTATTCACTGTTGTGCCTGGGACATAATAGGTGTCCAATCAATAATTATGGAATGAATGAACAGGGGAGACTGCATTGTAAGGGGAGTGACAGAGAATGGGCCACTGCTCCCCTCACACACCCAAGATGTCAAGCAAAGTATCTCTCTCTGGATCCAGTCTCGGTTACCAGGGTCTGTCTTTCTCTTTTTGTCTCATAAGCATATAGCCATG
ATCTGCCACAATTTCTGTGGCAGATTTAAAAGAAAAAAATCACTATTTAAAAGAAAAATCACCATTTTTTTTCTAAAGATAAAAATAGTGCACGTGCAGAGTGAAAACAAATTTTAATATATGGGGCAGTTATAGGGACAAAACCAACAGTGGTGTCCTTTGTGAGGACTCTGTACATAACAGAGTCGCTCTGTGGCCAGTAGTGTGAATACCATTTGAATGAGTGACAGAATGCAGTGGAATATAAAGCC
CCCTTGCCTCCAAAGGGTTTGATTTTTCAAGACACAAACACCCGATAGGTGCACCGTCAACGACATTCCCCACGGACGCCTTCAATGATGATGTGACTTAGTGTTGACTTTCCTTTTTATCTTTGTCTTCTCTTTATTTCCTAGTTGTTTCTAGTCAGAGGAAGGATAGCTTTATACAGAAATAGGATTTATTTATTTATTTATTTATTATTTATTTTAATTGATCATTCTTGGGTGTTTCTCGCAGAGGGGGATTTGGCAGGG
GGCTGGGAATGAAGTGAAGGAACGTGCCACGAAAGTCTCAGGGCGAAGAGGCAACAGCAAACACCAAAACCCTGAGGTGGGAATGTGCTTGGTGAATTCGAGAAACAGCAAGGAGGCCAGTGAGGCCGGTGGGGAGTAAGAGGGAAGAGAAAGTGAGGACAGAGAGATCTGGAGAAGCCAGACTCTGTAAGGAATTGGGGGTTTATCCCAAGTGCAGCAGGGAGAAAACTTGAAGAGTTATTTACTGGGGAAGGCTTCCTGTGTTGTGTGCCCTTGCAGGTGAGA
CCGTTCCGGGGCTGTGGGAAGTGGGGCTCCAGTGCGGGGTCAGGGATTCGGAACTGGGGAGGGTGGAATGGGAAGAGGGGGTGAGCTCTGCACTGGGGGAGCCAGAACTAGGGTGCGTGATTGTCTCTGGTTGTGGGGAGGAGGGTATCATCCTTGAATCTGTGGAGCTGGGGCTCGGCTGGATGGTAGGGGTTGCCCCTGAACTTGAGGGGCTGAGGTGGGTTATGGAGTCTGTCTCCAAACTCATGGTGCTGGAGTAGGATTTG
TTAAAAATATAGATTTTCTGGTTTCACTCCAGACTAATGAATCGGAATCTCTAGATGCAGAGTCCAGCAACCTCTATATTAAATAAGTATCAAAAATAACCCTCAAGCAAGAAGGCACTCAGCTATGGGTTTGTATTTGAGACTCTGATGAAACTATGTCTCTCCCCTCACACTCAAAATTTGATTGAATTTCAGAGGCATTGACTCCACTTATGGACACCGTGGGGAACTCAGGAAGCCTGGTTAAGAAATTTGAATACAATTTATGCCA
TCAGACTCAAGGTCAGAAGATGACCTGCAGAAACAGAACCAGCAGCAGGAGCAGCTGAGATGGAAGCTTTCCTTAGATCTTGGCAGAAGAGAAGTTGACCTTGGAGGAAGGAGTTTGGGGATCAATTCCCTTTTCCTCTGTTATTCAAGAGGACGTGTGGGGAGCTAAGAGGCCAGTCCAGATGCCGCCAATGCCGCTGTGTGCAAAGCTGTCTCTGAGAGCAAACGTGGGGCTTGGTGGCCGTGAGCTGGCCACACTGAGCATCTCTTCCAGGCAAATTCTGTCTCCCCCAGCCCCAGGTGCAATCACTGGGCCATGACTGGAGAAATT
CCGTAAGAGGAGCCAGACATCACTGGAATCACTTGGGAACAGTTTCTGCTCCCATGAAAATAGGAGTCTCAAGGAGACATGATAAAACAGTCATGCTGGTGCAGGCCCAATGCTGTTGAGTATTTTTGCAAGATCATCTTGCTCTTGCAGTCAATGCAAGTTGGAAAACTGAAAAGAAGTGGCCCAGCACTGTTTAGAGGAGCACTGGATTGTTGTTACGCCCGAGATGCTCTTAATTTGGATGCTTCACCCAAACATTCCACCACATTAAAGTACC
CCCTGCTCTGTGCCATATTAATTCATTAACAACTGGGTAAGCTGCCCAAACTGACCTTAGGCTACCAAAGGCTGTGTATGTAGCGCCCTGAGAGCCTTCTTGGTTTAAGAAGGAGTTAAAACAGAACTGGGTGGTGGGTCTCCCACCTGGCAGAGAGATGGGTAGCACTAGTTTGGCTGGTGGCTGGTGCAGAACAGTTGGTATATTTACAGCCACAGATGCCCAAGGGGTTCTGTATCAGGAAGTCGTCTGCAGAGAGTCACTTCAA
TTTCAAGGACCCAGGCTAGAATCGTATGTGAGCATGTGTGTGTTGGGGCGGTTGGGGGGAGGGAAATAGGAAGAATCCTCCACTGCTTAATGTCATCTTCACCCAACCTCAGGAGGTGTTCCCGCATCTCTGGAAGCCCAGCTGATGGGTCAGGATGACAGTGCAGGGCATAAGATGCAGGTTGACCCCACTCTTGGTAGCTCTTACCTCCCGGAACCACTGTTCTTGGGAGGGAATGAGCTTAAGCACCCAGTAGGGAAGATGGCACCTTGGTAGGAGCTGGCAGGGCTGAAAAAC
CTGACCACTCTCTATTCCAGCCTCATGCCCACTAACTTCAACTCCTTGTGACTGAAGTACACAGAGCGTCAATTTGGGTGTCAGGTTGATGTGAGAAGTACCAGCTCCACTTCTTAGAGAGATGTCAGCCAGGAGGGCTGCTGTCTTCCAAGAGTGGTACTCATAGAGCACCAGGACCCTGCTAGAGCTCCCAAGCTTCTGCCTCTGATCTTCCCAGGTAACAGCCAGAAGCCCACTTGCATCACT
CCCCTAAAAGTTAAACTGTAAGACCCATGAGGGCAGGACTCACTTGTTCTTGTCTTGCCCATGAGGGTGCCTGGCATAATGTCTGACCCATTGTGATGGAAATCCTAGAATTAAGGCTCAATTTTATGTGTTGCCTATTAAGCCTCAATTTTACATGTTGCCTTGACATATATGGTAAAATCAGGAGGGTATCAAATGGCCTAACTGCAAGTTTCTTCTCGCCTGTTCTGCTCCCATGAACAAGGTCCCCTAGCCA
CTGGTATACAAACAAAAGCATTAAGCTGAGAAGAGCTGTAACTTTTTTAAAAAAAAATTCCAAGTGCCTTTTTATGGGAGAGTTGCATGTCCCCACAGAAAACAGGAAGAGGTGAAATAATTTTTTTCACTCCAAGTTTCCGAAGTGGAGACCTGCGCAAGTATGGCCTTGGAGAGGGTTGGGACATTGCAGCCCATGTCCCTCCATCTTCTAGTGAGCACCCCTTCTCCAGTGTCTCAGATGCCCCAGGGAAGATGTGACT
ATGGCCGGGTGTGGTGGCTCATGCCTGTAATCCCAGCACTTTGGGAGGCCGAGGCAGGTGGATCACGAGGTCAGGAGATCGAGACCATCCTGGCTAACACGGTGAAACCCCGTCTCTACTAAAATTACAAAAAAAAATTAGCCAGGCATGGTGGCGGGCTCCTATAGTCCCAGCCACTCGAGAGGCTGAGGCAGGAGAATGGCATGAACCCGGGAGGCAGAGCTTGCAGTGAGCTGAAATCACGCCACTGCACTCCAGCC
TCTGTCTCAGTTCCTTTATCTATCAAATTGGGATAACAATGACTGCTTTGTAGATCTCCACAACCATTAAATGAATTTATCCACATAAAGAGCTTAGAACAGTGTTCAGCATATAATAAGCACTCCATAAATGGTAGTTATTACTGTCTCCTATTTACAGATCAGGAAACTAACACAATCGGGATTCACACCTCTCTCTATCTTTGTCTGCCACTCTTCCCCCAGAATGATTTACCCATCAGGTTATGTATCA
TCAGGAGTGGTAATTCAATGACTTGACTCTATAGTGCACTGCAGCTTTATGTCATACCAACATTCAAATATTCAAATATCCTTCCAATCCATTTGGACAAAAATACACCATGGCTGCCAAGACACATGTATTTTTCTTTCTTCCATGGACTCCTAAACTGCTCCCACAATCAGCAGTGTTCTTCTCTCAGAAATTATCTTAAGCTTCTCTACTCAATGGGAGGTACACACAGAGACCTGAGAATATGCAGAGGCCAGAATCTC
ACAGAGGTTTCCAGCCAGAAAAAGCAACACCCCACAGAAAAAGCAAAACCCCAAAGATCCTGTGACAGTGATATTTATCAAGATAGGGAGAGGGGGCTGGAGGAGGGGTCAAGAGCAATAAAAGGCAAAAAACACTGAGTGTTTATCTAATAAGGTAGATGTTATTTTTCCCATTTTACATATGAGGAAACTGAGATTTAGAGAAGTTACGTAACTTGGTTAGGGTTAAACAGCTAATATTAGGCAAAGCTGGGACCTAAACGTGGGATTTCAGAGGCCAGTGTCCA
GTTATGTGTGGTTGTGTGTGGTTCTGGTGTGTGGTGGTGGTGTGTGGTTGTGTGTGGTTGTGGCAGTGTGGGGTTGGTGGTGTGTGGTTGTGGAGGTGTGTGGTGTGGTTGTGGTAGTGTGTGGTGGTGGTGGCGTGTGGTTGTGGCGGTGTGTGGTTGTGTCGTCCTTGCTGTTGCCTTACTTGTCTTGGAACTCTTCAGCAGGCAGAGGAGAGAGAGGTTCTTCAGACCGTCCTCATACCTGGGGACTAGTGGGTGGCTGTGCGGCC
GAGCTGGCAGTCTCCAGGGCTACCTGCTGGGCTAAGCATCCCAGTTGCTCCTCCTACTGAAGAGACTCTGTTGCGCAGGAAAGGCAACTGTGCTGCACACTAGAGGGTTGTCCCAGTGGCCTGAGAGGTGTCCCTAGACCCCCGCCAAGGTTGGTGCTTGTACCTGCCCTGGAGAGCCTGGTCACGGGCTTGCCAGACCCAGCCATACCCAGCTCTGCCGCCCCCAGCCAGGGTGGTGGCAGAGTGCAGG
CTGCCTCAGGTCCCCATATAACATTTTTCACTTTATTTTCCATGATGGGCCAAACACCTACAATCCTTACCCTAACATTAGAAACTAAAATGTGAATGCTGTTATCCATAGGTGAAAGTCAAGTTCTGAAACATACTGTAATCCATCATGTAATCATAACACACATTCTCTCCACTGCAAAACGTTGCTGAGGGGCATAAAAAGATGTGAATAAATGAAAAAACATACTTTAAACTTAGCATGGCCCAGCATTTCTAAGCTAA
TAGGTGCTCCACGTGGGCGTGGAGTTTGTCCCACTGCAGTTATGAGTAAGATGTGAGGGGCAGTCACTTCTTGTCGTCCTGACCACGTGGTTGTGCCATACCTTGGTCCAGTTCTCTGCTTCTCCATCTGTTTTTCTCAAACCCTTTACCACACTCTGAAATTATCCCTTTTGACTTCCTTTTTTTTTCTATACCCCAACCCCACTCCTGGGAAGGCAATTGTCTTGTTCACAGTAGTAGCCCAGTACCTGGCATGTAGTAGCAGCTCAGTG
AGTCACTCATTCATTTTCCTCTTTGTCACCCAAATGCCCAAATAGAAGGAGTCTCTCTCAGCACTGAGCTGCCTGAAGTTGGGGGAGGGGTTATATGGGCACCTCTGTGGCCATCACAGCTGGTATTATGCTAGGTTACACCCCAAGAACATAGCTTCCTGACCAGTGCAGCACTAGGGGTCACACAAAGACCGAGGTCACTATGGCCTGGCTGCCACTAACACTTA
CCTTACCTCGCCCTGATCCCGGCCCTGTCAGATCTCATCTTTACTTAACATTCTGATATTTTGTTTATCATAGAGTTTTTGGGTTATTTTTGATTTATTAAAATATTGTATTAAAATATTTCTGGCCGGGGGTGGTGGCTCACTCCTATAATCCCAAAACTTTGGAAGGCTGAGGCGGGTGGATCATTTGAGGTCAGGAGTTCGAGACCAGCCTGGCCAACATGGTGAAACCCCCGTCTCTACTAAAA
AGCTGTGATCTTATGAATCATCAATAGAGACAGGAACTGTGTCAGAGTCACCTCTAGGGGTTTCCTTCATATTTTCTTTTTCTTTTCTCACTGGCTAGGACTGATTACTTCTTCACATCTCTGCAAAGTACTTAATTAGTCTCATCAGGCAGCCAAACTTGATACCTTCGTCCAATTTTAGATACAGAGATGATGAAGGTGTTTCATTGGCAGTTGGGGCCATTAGAGGGACCCCGCAGGGCAGAGCGACGTTGCACTGA
GAAGAGTGGTGAGAAAAATTGCTTTTATAAATCAAATCACATACCATGTTTACAAGGAATATTAATATTTAAAAGGAATTCAATCTTAAATCTTTTTTGAATTCTTGGTAAATGTAGATGTTATTCAAAGTGAGGCTTCGGTGTAGTCATAATCATTAAACTGCTAGCAAATGTTATTCTAATATATTAGTCCATGATACCATAAGATGGATTAATTTTTATTACAAAGTACGATTC
TGATATCTCATCACATTTGCTGTATTCTACTAGTTAGAAGCAATTACGATATCTTGTCTATTCAGGCTGCTAACAAAATACCTTAGCCTGAGTACTTTATAAACAATAGAAATTTATTTCTCGCAGTTCTTGGGCTGTGAGGTCCAAGATCAAGGTGCCAGCAGATCTGGTGTCTGGTGAGGGCTGGCCCTCTGCTTCCACGATGGAGCCTCGTTCCTGTGTGTTCACGGGGCAGAAGGGGCA
CTTTTTAATCAGGGACTCACTCAACAGAGGTCTCCATGTGAAAGCAAGTCTGTACTAAAAAGCTAAACAGCACTTCTGTGGACCTCTCAGTGGTTATTTGATTGGATGGCTCAAAGTGTATCAGATCATGAGTTTAACTTCCTGTATGAGGGAGATGGCTTTAGAGTCCAGGATGAGGTATCTGAGACCACAGGACACTGCTAGAAACTGACTCGCTGACTTCTATGCTTCACGAGATATGAG
ATGTATGGAACCTAAGTGCCATCCTCTGCCCATTGACTTCATCATTGTTCACAAATTTCTCACACACTTTTTGAAAAATTCCCTGGGTTTTCATCTAGGCATTTTTGATCATTTTTTCAGAGAGGATTTTTAAGCCTTCTTAAAGAATCTCCCATTTTGTGATCTTCCATTATTTTTGTAAATATTTTAAATTTTAATATGATAAAAATCCCTTGTAGTGTACAGTTCTATGAGTTTGGACAAATTCATAGACTGGTATAACAATCACCCC
AGGCAAGGGGCCAGGGAAGTTACTAGAACACTGACTCTGGGTTTGAATTGCCTGGGTTTGAATCGAATCTTGGTCGCTTACTGGTGATGCTACCCAAGGTGTCCGTGCCTTCATTTCCCCACCTGTAGAAATAGGGATAGGATAGTGAAAGGTATTGAAGATGAGCTGAGACCATCTGCATAGAGGGCTTAGCATAGTGACTGGTACTTAGCAAATGCTCCATAAGTTATGATTGCTGGCACTGACATGCTCTCCAGAGTGGCCCT
TCAGTACAGAAAAGCCTGATTTGCTTTAGAGCAAAGAAAACCATACCTTTTTTCTTCCTGCCTTTTCATGTGGTTTCTTAGAGAAATAATTTCATCAACGAGCCAAAACACTCAAAGTTTACAAAATGCACCTGTTTTGTTTTGTTTTTAAATATGGCCTCTCCTTTAGAAAAGAAAAAAAGAAAATAAAATCTTATCTACTACATTAGGCGAGAGTTTCCCTTCTGAGCGCCTTTTCTATAAGATCTTTAAC
AGTCCTGCCTGCATTGGCTTAGGCGGCCCATGTCCCTGGGGGTCCTGCACTGCAGACAGGCCCAGGGCCTGAGCACCACTGAATAGTTCCTGGTCTGCAAACTGCAGATGACACCACACCAATGTCAGAGGTGTTCTGTGAGGGCAGAATATAGTTGTGCGTAGGCAGCACTAGGTAAGCAGCAAGGCCTGGACAAGGCTGATTGCTGTTCTCTGCATGGACCTGTGTGTTGGGTTGCAGGGGGCAGCTACCTCCGGCTGGAAAGCAGC
GTAGCTGAAAATACCAGCTCTGGGGTCAGACATGAGTTACTTAATTTATTTGAACCTCAGTGTTCATACCTGTAACATAATGATAATAGTAGTACCTGCATTTGACAATTAAAATAACTAATACATGTGAGGTGCTTAGCACAAAGACTGGCTGATACCAAGAATGGAATAAATGTTCACTACAAGAATATTGGTGATGCTATACTGATACTACTGCTGCTGCAGCTGCAGATGATGATAATGATGATAAAGGAAAGAGATACAAAGCTCTGAGCATAAATAAATATATATATATACAAATA
ATACCAGATGAATCCAGATGTTTTTCCTTTGCTTAATCTAGGCAGTCTGAAATGGCATTATCTTCTTTTCAAAAAATGAATGTTTGTACCTGTATTACATAAGGTTTGTTATTATTATTATTTATTATTATTATTATTTGAGATGGAATCTCACTCTGTCATCCAGACTGGAGTGCAGTGATGTGATCTCAGCTCAAGGCAACCTCCGCTTCCCAGGTTCAAGCGATTCTTGTGCCTCAGCTTCCCAAGTAGCTGGGATTACAGGCATG
TTCTTAGGCCCACTGAGATCCCTGCTCAGTGCGTCTCAATTGTATCTCCAGTCTAAGAGGAGGGTGGGGGGCACCCGGGGCCTCCTCCACTCCTTAGGTGGCCCCCAAGCACATCTGCCAGGTAGAGTACCATGGGGAGGCCTCTGCCCTGAGCATCATCACAGGGGCGCCTCCAGACCTGGCTGAGAATAGCCTCTGCTTGGGCCTAGGAAGAAGGGCAGAAGTCCAAAGGAAACCTTGGTGAGTGAGTGTGTGTGTGTGTGTGTGTGTGTGTGTGTGTGTGTGTGTGTGTGTGTATGAGCCTGTGCATTTCTTTTAAGCAAGGGCAGTTTCCTGCAGTA
TGGGCCCAAGACCAGCATTTCTGAGAAGGCTCGGGTCAGTGTCTGCCCAAGGAACTGGGGAGTACGGGGCTTGGGCGGGGAATGATCCTCCAGTTGACCATCCTCCGGCCACCCAAAGAGTTGGGCTTGGCTCTGCTACAACCCAAGAAACGCCTATGAGTTACAAGCTGAGTTCAGACCCTGCATTGTTGGTGTCCCCCTGGATGCCAGGATGAGGGGACATCAGCCCTTCTCCCCATCAGCCTCTGGGAGCTGAGCAGTGACAGGAGAAGTC
CATGTAGACACAGAGGAAGTGAGATAGAAAGTGTGCACAGCCCAGAGAGCCTGCCCACATCATCCTGGGGCGACCAGGACAAGGAGGCGTCAGCAATCTTGCCAAGCACAAGTATGAGTGACTTTCTGGAGCAGGACGAGTCTCATGGGCGTGAGACCATTGTGAGTGCTCAGGGTCTCTCCATTAGAAAGGCACACGTTTAATTCTCCATTTTGAAATTTGAACTAGAGCCCCCACAAATTATTCTGTTCTGGAGGAACCATTCTTATCA
ATTTTTAATAGACACTAACCTTGCCTGATACAGAATGGGGGTTGTAATTGGCACGGAAATTTAAAGCAGGCTTTGTTGGGGCACAGCACAGATTAGTTATATAGGAGGATAGTTTTTTCATCTTCATTTGTCTCTGATGCAGCTTATACGATATAGTTGTTGTTCTGCTGAGTACCACTCTGTAATTGAAAAAAAAGAAGTTGCAGCTGTTTTGTTGACATTCTGAATACTTCTAAGCAAATACAATTTTTTAAATTAAAAAAGCATTTTAGCCCTTTGC
GCGGTCCATACTGGGAGGGGCTGAGACTGATTTCTGGGCCACCAATGTGAAGCTGACCAGGATCCCCAGAGAGGAGAGAAAAGCTCGTTGTTGTTTTCCTCTGAAGCACTAACATCCTACAACCTCCCTTTCTCCACACTGACCTGGTCTTCACCCTTTGTCCTCCCCCTCCTTAAAGTTAGTTGCATCGTCAGCCTTTTCTACCTGACCCTCATTCCACCTGCCAAACTGTAATTCTCCTTTGGAGAAATCTGGAAACACAAAAG
GTGTGAGCCACCGCGCTCGGCCGAGCTTATTCTTAAAATACAGTAAAAACTTTAAGCTCTCTTTTAAGGTTCTTGTGGCTTGTTGCAGGAGATAGAAGAAAGGTGAGAAGCAGGCAGTAAATGGAAGCAGAAAGAGACACAAAGTTGTGACCACTAGGTTGTGACATGTTTGGGTTTTTTCACTTGAGCTGTATACTTCTTTGGTATTTCACGCCCTAGCCTGGTCCTTAGATTATGTCTTCTCAGGTCTTCTCCCAGTGCACACAGCAACA
AAATATTTTTGTGGAGATGAGGTCTCGCCATGTTGCTCAGGCAAGCAATCCTCCCGCCTTGGCCTCTCGAAGTGTTGGGATTACAGGTGTGAGCCACTGTGCCCAGCCTGCACTTCTAAATAGGGGGGGTCAGGAAGGGCTCACTGAGAAGCATGTGAACAAAGACCTGAAGGTGGGGAGGGGTGAGCCGTGCCAATACTGGGAGAAGAGTATTCCGGGCAGAGGGAGTAGCCAGTGCAAAGGCCCTGAGGCAGAGGTGTGGTTGGAGAGTTTGAGGAACAGGTAGGAGGCCAGTATGGATGGAGTGGAGTGAGCAAGGAGGTAAGGAATGAAG
GCTGTCCCCACCCAGGCCCAGGTGCCCACAGAAGTGTGGCCTTCCCGGGAGGATCCAGCTGTCGCTGGGTGGCCAACACGCCTCTTCTCAGGGTGCCTGGACACATGCTCCTGAGGCATGCCCCCCTGGGCTGAGCACAGGGAGCCCCACCTCAAAGCTGAAGCCCCATCAGTGCAGCCACATAGGTGCCTGGGTCCAGCTGGCCTCATCTCCTCCAGGCCAGCCTCCCCAGCTGCTCTTCTCCGTTTACAGGAGGGACCCTTGGATAGGTCACTCCCTGTTCCATGCCTCTGTTTCCTCATCTGTAAACGGGAAATAACACAGAATTTC
AAAAAAAATAGCACAAAATGGGAAAGCAATCTGTTTCCTTACTTCTACAAAGCACAGTAAGTTTCAGACAACCTAGTGTCCCTCTGACACCTGGGAGGCAGCAGCACAGTGGATGAGGAATACGGGAAGGCGCTCCTCTGTGATCTGCATAGATCCATTCTAACTCGGTGCAGCCGGTGGGACTCCAAGAGTTGAGACCATAGGGGCTGGGAAACAGCCCTGGCCACAGGGTGGTAGTGAACTAAACTTGTTTCTCAGCACA
GCACAGTGTCTTCCCCCCATAGCATTGTGCACTTTGTTGTACTTACTTGTATGTTTGCCATCTCCCCATGCCCATGGTTGGGAGAGTTTTGCTCTGGCAGGGAGGCCCAGTCGAATAGTACTGGACTCCCCAGCCCTCCTGCCCCACGGCCCTGACAACCTATCAGCACCCACTTCCCGCTTTGCCCAGGAGCCATGTCACTAGCCGGGGCCCAAGGCAGCCTGTGGTCTGTGGAAGGAGGCAATAAGCTGGTTTGTTCCGGTTTGCTGAAGCTCACCAAGGCCAATGTGATCCATGCCACAGTGACCTCTGTGACCCTGCACAGCACAGGTGAGTAGACAGGGCGG
GGAGTCTCCCTTTCCCTGGGGGAGTTAGAGAAGACTCTGCTCCACCACCTCTTGTGAAAGGCCTGACTGATGGCAGGCTTGTCCTCAGCCATCCAGAGGCCTGACTGTCTCCCTGTGATGCTGTACTTCAGTGGTCACGCTCCTGATCCGCTTTCATGTTCCACCCTGTACACCTGGCTCCACCTTTTAGATAGCAGTAGCAGAATTAGTGAAAGTACTAAAAGTCTTTGAAATGCATAGAAGAAATAATGGCGTAAGCTGTCCTCTCTCTCTCTCCGCCT
GGCAGTTGTATTGTGTGAAACAGTATACAGTTGGCCCTGGATATCCATGGATTCTGAATACGTGCATTCAGTCAATATGGATAGAAAATATTTGGGAAAAAAGTAAAAAATAATTCAACAATAAAAAATAACACAAATAAAAATGACAGTATAGCTATTTACATAGCACATTGTATTAGGTATTGTAAGTAATTTAGAGATGATTTAAAGTATATAGGAGGATGTGCATAGGTTTTATATGCATAGGTTATGTGCAGATACCATGCCATTTTATAAAAGGG
ATGGGTTTTGCAATCAGACCCTGACACTTCACTAGCTGTGGGGTCTTGGGCAATTCATTGCCTTTCTGCAACATGAGGACAATCACACCCACCTTACTGGGAGACTGGAAGATTAAAAAAGAAAAATGACATAAACGGGCTTATAGCATGCAGTCAGCAAACTTATCCCCTTCCGTCACAGTGCCATAACTCAGTCTACAGACGAGTAACTCGGGGAGGGGGTTTGTTTGGCTCATCTGTAAAACAGGGCTGCTGGAAGCCGA
TTTCTTTCTTTCTTTCTTTCTTTCTTTCTTTCTTTCTTTCTTTCCTTCTTTCTTTCTTTCATTCTTTCTTTCTCTTTCTTTCTTTCTTTCCTTTCTTTCTCTTTTCTTTCTCTTTCCCTCCCTCCCTCCCTCCCTCCCTCCTTCCTTTCTTCTTTTCTTCCACTCTCTCTTTCTTTCTTCCCTCCCCTCCCCTCCCCTCCCTTTCCCTTCCCTTCCTGACAGAGTTTCGCTCTTGTTGCCCAGGCTGGAGTGCAGTGGCCGGA
TTCTGTACACATACATAGTAAAAATTATTTGTAACTTCTATGTCTGTATTTAATTCATTTTTCAAAAACTATATGACAGAGCCATCAAACATTTCCATTCCTGGTGACCTATACTTGTGAATTAGAGATTTCTAATTCAATAGATACCAAGAAGAAAGGAAACTGACTTACAATTTAACTTATATATCAAGTTGACTAAAGATCCCTTGGTGAAAAATGGTCAGATTTCATTTATTTCACTAGCAGAAAATAGTTATT
GGCTCAGCCCAGTGGGACCTGCCTGGGAGCAGAGTGCCCCACTGTTGTCCACAGGCTCTCCCTCTGCCATGGGAGAAGTGGGAACACGTGCCTCCGCACACACCTGGTCCCAGCTTTGCAGACCTGGCTCCTTGGCTAGGGCCGTGGAAGGGGACCAGCTTTCGTCAGGAGTGCTGTGGGACAGTCCCTGGACCCCTGTGCACTTCCTCACCCACCCTGCACTGGCTTCCTGCACTACAGGAGGTAGGCTGGAGACGC
TGATTTGAGGGCCGAAGGACAGGAATAGTTGGTGTACCTCATCCGTCTATCTCTCCATCCACCTACCCACCTATATACCCAACTACCCTCCATCCATCCACCTACTCTCCATTCACCCACCCACTCACCCATCCACCCATCCACCCACCCACCCATCCATCTACCCATCCATCCATCCATCCATCCATCCACGCATTCATCCAAACACCCATCTATCCATCCACCCACCCATCCGTCCATGGGTTCATTCATCCATCCATCTACCAATCCACTCATCCATCCAATAAATATTTTTGAGCACCTGTGCTAAATGCATA
ACCCCACTGAAGACAGGGTGAAGGAGCGCACAGGGCTCAGGGTTCTATTCTAGTTCCAGTTCTGCCACTAAGAACCTCTCCAGGCCTCAGCTACCTCCTTTGCAGAATGGGAGTAAACATTCCTTACCTCTCAGGTCACTGTCCAAGCCTTTGTTCACTTATGAAACATTTAATGAAGCATCTGCTTTCAAAAGTCATCCTGCTGAGGGTTGTGAGGACACAAAGACATCTCAGCTGTGTCTCTCGGGATCAAGGG
AAATGATCCACACCCCTCTGAATGGCTCAGCGAGAACCTGCTGTGACATCTTCTGCTGTTTCATTTAATGTTAAGTCATTGACAGCTGTTTATTTTTACTCAGTCCACAAACTTGTCATTGTTCACAGTACTCCCTGGAATTAAACCCCCAGGGTTTTAGCTGATTCCTATTGTGAGTAGTTTAGGTTATTTCCAATTTTTTTTCCTATTTCCAGCAGGGTTGCTATGAACATCCTTGTACGGCTGAAATTTTTTTTTTTTTCTTTTTTTGGCAGATTCTCTCTGTGGCCCAGGCTGCAGTGCAGTGGCACAATCTTGGCTCACTG
AGGAATTAACAGAGCTAAACACTCTCAAAATATTAAATGCTGTGGGGGCGCCAGGCATCACTGCAGAAACCACAGCTGAATATAACACTATTCTCCCTGCTGCTCTCTGGCCCTAGGATCAGAAAAGCTCAACACTTTTTATTTTTTTAAATAGATAAATAAATTTATTTTGAGACAGAGTCTCAACTCTGTCTCCAACTTTTATTTTCGATTCAGGATGTATATGTTCAGGTTTAGTATATTTCCATGATCCTGAGGTTTGGGGTA
GACCGCTGGGCCAGTAGATTTTTACTGTGAAACCTGCTGTGCTGGGCGTGCTACTCAAAGAGTGGTCCGCAGACCAACCCAGCCCTCAACTGTGTGTTACTAGCCCACCACGGAGGGTGTGCAGAAATTAAGAGTAATCATTTAGAAACGTTTATAGCACTAAGGTATTTCCACAACATCCCGGAGCTTGACCATTTTTTACTAATTCATTTGCATTGTATTTCACAAAATTACTAGTTTGTTATAGACTACAAAGAAATTTTTTTTTTTAGATGGAATCTCGCTCTGTCGCCCAGGCTAGAGTGCAGTGGCGTGATCTTGGCTCACTGCCAGTTCTGCCTCCCGGGTTCACGCCAT
ACCAAACTAAAACAGAAAGGAGGATGAGAGGCAGGAAGGAAGGATGAATGCCGGAATGGGATGAACAGTGCTTTTCCAGCTGCTGGTCCCCCAAGTCCTCTCTCTCACCCCCTCTCTCATTGTCAGGCTCCACTCCTCCCAAGCTGGATTCCCCAGAACCACCCTCATCCCCTCCGGCCCCTCCCCACTTACCTGTTTGCAACGCCCTTCTTGGACAGCACAGGTGAGACATCCCGAATAAAGACACTGAACAAGGAAGTGGAAGCCGGAACCCTGGCGCTTTCGTCAGATTCACTGCATAGTGTCTAGAGAA
TGATGAAGCAGATTTCAAAAAAAGTCCCACTATTTGCAGGAGGTTGCTTAGGGGACAGTGCAGAGATGTGACTCTCAGCCTGTGTGACTCTCAAGCCCAAGCCAGTAATCACTGTCCCAAGTTCATCTTGCCTACTCTCTTCTTCACCATCAGAGAGCTGTGGCCCACATTGTTTGTCACACATTTCAAAGCTGAGCCTGGAACCAAGCCTTCTCACAATTCAGTGCTCTTCCCACCACCATCCCCTGAGATCTGTCATATCTTGGGATC
TAGGGTTCCTCCAGATAGGCTGATTATAACACTCACAAGCATTATTCAGTACAATTAAAATAAATCAGGAGCGGGGAAGGCTCCTAATATTCTGGATTTATAAGTCTTTGAAATTTTAGTTTAATCCACAGAATTCTTTTAAAGTTTCCTCCAAAACATTTTTTTTCTGTATTTCTATTCTCCACAAATATTTTTTTCTGCATCAGAACACAATTTGATTGAACACTAACTCTGATATTCAGAGACAGCATCAGATTTTGGTCACTAGTACTAGTCTTTATGTAAGAA
TTGATGCCATTGGCCTCAGATCAGAGTGTTTTAAATCATCACGCCCTGGCTTATCCCTGGTCGAGCCAGGACACGGGGTGCTTCAGTGGGTCTGTCACCCTCTCTCCTTGAAGCATGTTGCTTTTATTTATTTACTTTTACTCTCACCCTGCTCCTGTACCAGCAGGGGCCACTTCAAAGCCAAGGTACAGGGTGATAACTTGTGGTCCAGCATCAGTTTTCTCCACTTCTTTCTCCCACTCACCCCCAGCAAGGTGCCTGGGGAGACTTGAGCAGATGTTT
CAGCTATGTGATCTAAGGGCAACCTCTGCCTTAGAAAGTTGTTTAAAACAATTGAATAATCTCTCCTTAGAGAACTTTAAAAGTAAAAACACCAGGTGTGAAAGCAGAAGGGGAGGAGGGAGGAGGGTGAGTGCCTCTGCCATCATCTTCTGGGCATGACTACAGTCCTTTTCCGTTGACTTGATTCTAGGAGTGAGGATTGGTCTCCCCAGACAACCGCTGTAGCAAAGGAATAGTTTTTGAAATTGAGCAAGAAAA
ACTTGGGAGGCTGAGGCAGGAGAATCACTTGAACCTGCGAGGCGGAGGTTGCAGTGAGCTGAGACCATGCCATTACACTCCAGCCTGGGCAACAAGAGAGAAACTCCGTCTCAAAAAACAAACAAACGAACAAAAAATGGGAAGGGTGAGAACAAATGTTTTTCCTTCTAATAGTTTAGAAAGACAGAAAGTGGAAGTTATTGGTTCACACACACACACACATCAACAAAGTATTTGTTTTCTCATGGTGTGCCAAGATTTTATGCATGT
TAAATACCAATCTTTCAAAAGTAAACTGGGCCTCAATTCTGCTGAAACCATCTCAAATTTCAGATGAGGAATAGCTGAATGGATGCTAATACTGCAGTGATTACAATTATTAAACTATTCATTTTTATAAAATGAATAATGAATACACTTTAACCCACCTCCTTTCAAAAATGGTTTCAGGTCACAGATCAGTATAAGCAACTCAATTTTAATTCCAGCTTAGAAATAATAATTCAAAAATAGTATTTACTAAGTAA
TCCTATAAAAGTTTGAAGTATCATGGCCAACCAAAGGCCTTCTGAATGCAAGACTAGGTAGATATTTGCTATCTTGAAAACATAAGGTGTGGAGATACAACTTTAACTTCTAAATAGAGTCTACAGAAATTTAGTACCAGTCAATAAAGAACAGATACTGGCAGGCTGAAGAGCGTAGACTGCTACGCAACTGGCTTCTTGAGCTGGGGGGCGTAAATCCATAAATGTGACGTCTGGACCGAAGAGCAATAAATGGTATTTCCAGAGAGGCAA
TGTATCTTAAAAATATTAATGTCAGAAACTACCTTTCAAGACTCTTTGATGAGTACATAAATGGCCATGTGAAAAGTACTTAATCGTTGAAAGATACTATTATAAGACAGTTTTGGCGAAGAAAGTCAGACTGTTTATCAAGTTTTTTCATGGTTCTAAAATATGATATTCAATGTTATTGGTTCTCTGGAGCTGAGAAAACATACATACATTGTATCAACTGAAGAAACTATTGTTATAGAATGTAGAGTACTAATATTAGTAAAGTTCTTAGAAATTTTCAGG
TCACTTAACACAGTCCCAAAGGAAAGACCCCCACTTTATCTGTGAGTGTTAGTTTTCCTTCAGTGCCTGTTGCCAGTCAGCTCAGTGCATCCTGCTATTGACACGATACCCGGACCATCCTCTTCCTTCCATCTTCACTGTCCCCACGGTAGTGCGGGCTGAGTTGTACCATGGTAGCTTCTTGGTACTTTTTGTTATTGTTGTTGTTTTGAGATGGAGTCTTGCTCTGTTGCCCAGGCTGGAGTGCAA
AAATTAGCTGGACGTGGTGGCATGAACCTGTGATCCCAGCTACTCAGGAGGCTGAGGCAGGAGAATCGGTTGAACCTGGGAGGTGAAGGTTGCAGTGAGCTGAGATCACATCACTGCACTCCAGCCTGGGTGACAGAGCAAGACTCCCTCTCAAAAAAAAAAAAGTCTTCAGTGATAATCACTCCAGTCAGAACAAAGGCACAGGCTGCAATAAGTCCATGGTGGTCTGGTACCACT
GACTCAGGGTGATCCTTAACCAACACCAACACCACCTGACTTTACAACAGTAGGGTGGTGGCTAAAAGTACAAACTGCCTGGGTTCAAATTTTGATGTCATCACTCACAGCCGTTTGACTTTGGACAAATATTATTTATTTATTTATTTATTTATTTATTTATTTATTTTGAGATGGAGTCTCACTCTGTCACCCAGGCTGGAGTGCAGTGGCACGATCTCGGCTTACTGCAACCTCCACCTCCCGGGTTCTAGCGATTCTCCTGCTTTAGCCTCCCAAGTAGCTGGGATTACAGG
CACCTACTGCTAAGGAAAACAAGAAGGGAAAATGTTAAAAGGGCAAGAAAAAAGAAGCACATCAGTGAAATATCAGGCAGTGATGGGTGGGCCAGGACCAGAAAGGGCACACTAGGGCTCTGAGGAGCTCTGGAAGGGAGTTCCAGATGCAGGGCAAACACTCACATGATCGTCTCTAGTCCTATGATTGCGTAGGAGAAAAATACTGGATTGTGCTCCACATCTGATCCTCGGAGATTAAATAGCCCTAGAAAAGAAATCAAAATCCCTGTCACCTGTCTGACTTAAGATGTTAAGGGGTCGCTTGTAGCGG
ATGTCCCTCCCTTCTAGGCAAAGCTAGTGCCCTGGGCTTCGTTGCATTGCAAGTTTACTGGAAAAAAAAATTTGAGCTTTTATTCAGTATTTATACAGTCATTCCCTAGAATCTCCTTCATCCGGTCTTAAAACTAGAATTTGACACAGTGGGTTTAGGTTGAATGGTTTAGGCAACCAAATTAATCATGGCAGTCAAAAGTCCCTTTGCATTTTTCTTTTACAGTCCTCCCATAAAGTTAATATATTTAAATGGTTGTGAG
AGTCATGCAGACATGTTTGAGGGGGAGGAAGCGGGGGATAGTCAAAGCAGAAAGAACCTGCACACAAGCTCTGAGGTTGCAGTCGGCCTGTAGTACTGAAGAAGGGTGGAGAAGGCCTGTGCAGCTGGTGGGAAGCTGTGACAGTGGAGCAAGGAAGAGGAGAGGTAAGCTGTAACTGATGCTAGTTTAATCATTAAACATTGTACTTGCATGAAGAGAGGACGTTTTATTTTTCCCCAACTATTTGCCTTAAAAA
TTGTTTTGATTTTGGTTAGGTTTGTTTGAGAGTGCAGTGATGCGATCTCCGCTCACTGCAACCTCCGCCTCCTGGGTTCAAGCGATTCTCCTGCCTCGGCCTCCCGAGTAGCTGGGATTACAGGTGCCTACCACCACACCCAGCTAATTTTTTTTTTTTAAGTAGAGACGGGGTTTGCACCATGTTGACCAGGCTGGTCTCGAACTCCCGACCTCAGGTGATCCGCCCACCTCAGCCTCCCAAAGTGCTGGGATTACAGGCGTGAGCCAC
ACACTATGCATACAATGAAAAAATTGTACATTCAGTGAAATGTAGTGGATTCAATGTGACTGAAGCTTAGAGTAGGTGGCAGAACAGATCAGTCTCTTCTTAATGCTCCATCTTCCCCTCAAACTTTTATTCTATCATCAAAATTACTCTGTGGAAGTTTCTGTACAGTTTGTCTTCATCTATTAAACTGAGATCAGTAGCCAAATCTTTTGTCTTCCCAACACCCAGAAAAGTGTTTGATTCACAGAGGTGCTTAATAACTATT
TGGGAGAGGAGCGAAGACTAGGCAGGCAGGACCAAGTGTGAAGGGATGGAGGGAAGGGCAAGTGCAGGTTTGCACAGTGGAAGAGGAGCTGGAAGGTGGAGCAATTCCCGCTGGGGAAAGGTGGGGAGAAGTGGGGAGGGAGGAAAAGGCTGAGGGCAGGCAGGATTTACAGAGGAGTTCAGTACACAGCCCCTGGAGGAAGGGCTGGGGCTGGGTTTGCACTGAAGTTCTAGCTCTTACTGGCTGTGGGGCTTTAGGAAAGTGATTCAACCTCTCTGC
AAAGAACTAAAAACAGAACTACTATTCAACCCAGCAATCCCATTACTAGGTATATATCCAAAGGAAAATAAATCGTTCTACAAAAAAGACACATGCACTCATATGTTCATCACAGCACTATTCACAATAGCAAAGACATGGAATCAACCTAGGCATCCACCAACAGTGGATTGCATAAAGAAAATGTGGCACACATACACTATGGAATACTATGCAGCCATAAAAAATAATAAAATTATGTCTTTT
GTGGGGCTCAGTGGGAGCTGAGGCTGTGTGAGGGTGAGGCTGGGGTCAGGCTGGGGAGGAGACTGATGTTGGGAGTCCGGAGGTACAGTTATTCCTGTACCTCTAGCAATAAGAACTGTGAGGTGGAAATGCCCATTTCAGTGATGGTGGAGAGAAACCAATGGAACCTGAATATAGGCAGCGACCCCTTAGGAAGCATCTCCTCCTCCTCTTCCTCCTCCCCCTCCTCCTCCTCCTCCCCCTCCTCCTCC
AGAAAGCCTTAGAAATCCGAACCTCCCCGATGACTTGAAACGTGAGAGAGAGAGAGAGAGAGAGAGAGAGAGAGAGAGAGAGAGAGAGAGAGAGTGCTTGCTTGGTCAAAGCCCTGATCACTTGAAGCCCATTTTTTAAAGATAAAAAGCAAAAGTTCCTTTGGGTTTAAATGAAATCTTGCTAAAAAGGATCTATAGGAAGACAAAAACCAATTCTTCCTTACTTTTCTCCGTCTTTAATCTGCA
TCCCCCAAAATCAAGGCCCAATCTCATGAGGCCTTTATAACACCCTCTCCCCAAGTCGCCTTATGGTTCTCCAAAGCCTGTGTTCTCCCTTGTTACTGCAGCAAGAAATAAACCCAACTTGTTCAACCTGGTGGCCTTCGCCTGGAAGTCTTAACACTGAAAAGTGACTCTGTGTATCTCTCCATTTGTAGTTAATAAATATCTTGGGGGTTGAATTTGAGATTATACTAATAACTTGTTCTTTTCAAACTTGTGCCCGCTA
ATTCAGAGAGAAAGAGAGAGAGCGAGCGAGCGAGAAAGAGAAAGAGAGTGAGCAAGACAGAGAGAGAGAGTGTGTGTGTGTATGTGTGTGTGTGTATAACAAAAGTTAAACTATGACTCTGTTTTAAAAGACAGTAGCCCATATTCTCCTGCTCAGCACACACACATAAAGGTTTTGTGATCAAAGCACACAACATTTGTATGTCTAACCATTGATTTATGCTGGGCTTTTAATATTATGCAAGACTTTTTCCTTCCTTTACTCACCACCGAGTGAC
TAGACACACACCGCCCCCAAGCTGAGGCAAGGCCACTGAGCCACCAATTCCAAGCAAGGTTCAGAAGGAGCTGCCATCTTTTTAGCACCTCTTTTAGACTTAAGCCACCGAGGGGGAAAAAGCAAAGAACTAGGACGAGTTGCATGCATGCTTCAGTATACTCAGCACAGATGCGCACACTAAAAGATCATATCTATCCACATAGATGTGTAGTTTAACATAAGAAAGTAACTTTATCCTTTACCCCGCCCGCTTAATACTCTAGGTGATTGATTTACAGGGTGGTAGAAAAGAGATGCAATCCCAAATTTGTCTAATTCTAAATCATCCCTTCTTGTTAAAGCCTTCACTCCCCCCTGCAACGCTG
ACCCACACTAGCTTCTTTGCCCTCATCACCATTCCAGGTATCAATCATGAATTTCAGAGAATTCCTCCATGATTCCCTACTATTATGGTTATAATCTCAACCCAAGGATTTGAAGATGCCTCTTAAGAACAGATGTGGGGAGGAAGAGAAGGCACTGAGGCAGAGAGGATTAAACAATGAATGCTATAAGAGAAATAGAGGGAAGAAGATGCTTGAAGTCACATCCTGTTCCAGGAAAGGCAACTCTAGTCCTAACATTCC
CCCTTCTCAACAAAATCAGGAATCCCCCGAGAGTAACCAGAGAAGCTGCAGCAAGAGTGCCAGCCAGGCAGATTCTCTTATCTCCTGGACTCTGCTTGGAGAGGCCGAGGAACAAAGAAGAATGGCAGGGGAGGAACGGGACCGCTGCACAGCCTCGTCATCTTTTAAACATGTTTCTTGGAAATTCAGAGGCATATAGGAGCAAATTTAGCTTCTAAATGGCCTATTCCCATACCTTGGTTTATTCCAG
CTAGAAAGCAATCTCAAGGGACCAGCAGCCCCAGGCCTATGAAGCCCTCAAGAGCCTAACTCGTTCTCTTCCATCCACAATATGGGCATGTTATATTGGGGTGCCCAAGGGCCCCACTTTGCACCATTCTCTTCCATCCACAATATGGGCATGTTATAAGATGGTAAGGAAGGCTGGCCATGGTGGCTCACACCTGTAATCCCAGCACTTTGGGAAGCTGGGGTGGGCGGATCACTTGAGGTCATGAGTTCCAGACCAACTT
GGCTAATGTAAATAAAAAGGAGTTACCTACTGGCTTTTCCCAATTAATTAGCATATGCACATTCAATTATTCATACTTTAGGGAACTCATTTAGGCAATCAGGTATCCCATAAATATTCATCTTGTTTACCTACAGTGTGTCTGTCATTAGGATTGGAAATTGGCAGTGTTTTCTCAATATATTTCACAACTGGTTGCTTTGAAAAAAAATTACCTGAGACTAAATTCATATGTCATTAATGGTGCGAACAATCTGCCACATGAACGC
CCCTGGGGATCCAGAAATTCCAGCAGAGTTGCTGACATCCAGGCCTGGAAGGAGCTGTTTGGAGTCCTGCCTTTGTTCACAGTTAAAATGGCATATAATTTATCATCCACGCCAGGATATTTCGAGAGTGAAAGGGGACTTAGGAACTATGCCAGGACAAGAGGAGTAAGTAGGATGTGCCCCCGAAACCTGGATACAGTCACCCTACCTATATCTAACCTCAGCATTTTTCAGAATCTCCTCCAGAAGGGAAATGCAATGACATTTCCTC
CCCTGTCCATGGATAATGAATTCACCCAGGACAGGGCTTTGTCTTTTTCATTCCTGAATCCGAAGCTTACCTGCTACTAGAGAATTTGTGAATTTCCGTTGAACACGTGGAAGACCTAGGAAGCTGTGGGGGAGAAAGAATGAATGACTTTCTTCAAGGCCTCCTGGCAAAGCAGCAGTGCAGCGGGAACCGGAGCCGGAGGACGCTGGCTCCTCACCTAGAGCCCTCCCTTGGGTCAGGGTGGCTCTTCTCTCCCATACCTAGCGTCCGGCGCTTGGCTTTGTTTCCC
TCGCCACTGTTTTCTGTAAGGGAGTCCTTTGCTCAAGGGTCTGTAGTTATATTCAGCAAGAACACCTCCCCAGAAGGAGGTTTGTGTGTTGAAGAACAGAGTCCTCAGCACTAGAAATCTCGGAGGGGTTCCTGGCAGCATCCCACAGGCCGCTTGAAATGTGTTTTTTTCTTTCATACTCCAGATCAAGGGTGTCCAATCTTTTGGCTTCCCTGGGCCACATTGGAAGAAGAATTGTCTTGGGCTACACATAAAAGATACTACACTCAC
CTAAAGTGCTTGAGATCAGTGCTTTTTACTGTAACTGAAGGTGATGAGCATAATGGTGTTTAAAACAAAGACTGTAGCTGTTTTTTTTTTGGATTGAACAGGACTGTCTTGAAGTCACAGTATTTTGGTTACTCCAGGCTTTTCTATTCCCTAAGCCAGCTCCATTAGGGGGTTGACTTGGAGCATCTGTGAGTCCTTAGAGGACCATCCATATGGCGTTGCTCAGGTGTGTGCAGGGCAGCAGTCAGGGCCCTGAGAACCCGCCTCCC
TGACATGTCCGAGGTCACACAACAAAGCAGCATGCAGGAACTAGAAACACATCTTCAGCCTCCTCCTGGGCCAGCTCTTGTGCTACAGGTGGGGCGGAGCCAGCCCCTCACCTTCCTGGTTCCCTGAGGGTCCTCAGGGTGGAGGACAGGTTTGGCCCAGAAAGACTAGCCAGAGGCCTGATGGTCCCAGGTGGCTCTGGATATACTTTGGATATGGATTTAAATGGTCTCTAAGAGCCGGGGGTAGGGGGCAGGAAAAGTGGGTTGT
TGAATACTCTTTGCTTATATTCCTGTGTCCAGTTTCCATCCTAGATTTTTTTTTTTTTGGTCACTTTTCATTTAGAGCAGGGAAGATAATTCAAATGTAGAGATGCATATTCATCTTAATTATTCCCCAACATATTGTTGTCTAAGTCATTTATCGGGGAGTAAGTGGACATTACTTATATGGCTTACTTTTTAAAATGGACTGTCTTGTAACCAATGTCATTCTTTTCTCTAGGAAGGAAGAGAGAGTGGTTCAAAGTAGAAGATGCTATCAAAGTTCTCCA
GGGCTTCAGGTGTTTCTATCTATTGGGAGATGCCGTTCCCTGGCGCCGGCTGCAAACAATTATTATTTTAGAGAGACAGCTAACCAACCGCCTGACCACCACCTGATGGTCGCCCGCCCCTCATGGTGGGGTGGGGGCCCTCTCTGTCCTGCTCTGCCTGACCAGCTACTGACCTAACAGTTTGATGTCCTTGTGAGCCATGCTTAAGGAATTTGAACTGGCCCCTATATGAAATGGAGACCACTGGCAGATTTAAAATTGGGAGTGAAATTTAAATTTCTATGATTTAG
AGAATCAAACCCAGTGTCTAACCTCAAGGACCTCCTAGTCAGGTAAGGAGCTTGCAATCCCTGCAATATCTGGAGAAAAAATTTACAAAGATTTCCCAGGCCTGCTCTCATGCAAAAAACCTACAATGTGTCACATGAATTCCTTCCCGCTGATGATAAACAAATATCAGAAATCTGAATACACAAACACACCATACAGAAGAGATTTCTGGAACCTCGGGCAAAATATTATAATATTTTCATGGGCTGCCC
TGGAGGAGGAGACACCCTCTGTCTCACCCGGAGCCCCTGCCTGTCCGTAAGGACCTAGCCAGGGAACCAAATGAAAAAGCTACCGATGGCCGGGCGTGCTGGCTCACGCCTGTAATCCCAGCACTTTGGGAGGCCAAGGCGGGCGGATCATGAGGTCAGGAGATCGAGACCATCCTGGCTAACACGATGAAACCCCGTCTCTACTAAAAATACAAAAAGAAATTAGCCGGGCGTGGTGGCAGGCGCCTATAGTCCCAGCTACCGGGGAGGCTGAGGCAGGAGAATGGCGTGAACCCGGGAGGCGGA
CACTAAATATTCAGAAATTAAATAAGGCTGGGCACGGTGGTTCACGCCTATACCATGTCACTCGAGCTCAGGAATTCCAGACCAGCTTGGGCAACATGGCAAAACCCCACCTCTACTAAAAATACAAAAATTAGCCAGGCGTGGTGGCACGCACCTGTAGCCCCAGTTACTCGGGAGGCTGATGCATGAGAATAGCTTGAGCCTGCAAGGCACAGGTGGCAGTGAGCTGAGATCGCACCATTGCACCGCAGCGTGGGCAACAGAGAGTCTGTCTTAAAATAAAT
TGGAGACAGACAGGAAGCTCCCTACAGGAACAGGAGAGGTGGGGTGTTGGAAGATGCAGGGTATTCTGGGGGGCTGGGTGGTGGCTTTAGAAGAGAGTGGGTTGGGAGGGGCTTTATGAGAAGGTGATATGTGCCAGATGACTTGGGGGGCCAGGGTGTGAGCTCAGAAGCTGCCCTCTGGCAGGGGTGCTGGGGCGCAGGGAGGCCTGGCCTGTGGGCAAGGAGGGCGAGACGGCTGTGTGGCAGCTGGAAGGAGCTTGGGCTCAGGCGGGGTCATGGCCCGCCTGAGGAGTCAGACATGAT
GGCTGACATTGAAAGAGGCCTCTGGAAAAATATATGCAGTAATCTATATAATGTTAGATCTTAAAAACCCTTAGTCTCAGTCCCACCTTCTCATTTTACAGATGAGAAAACTGAAAGGTTTTCCTATTTAACTAGGAGGTCTAGGCAGATTTTCGGTAAATTGTGGCCATAATTAGCCACTGTTCCTCAGATCCTAAATGATTCTACATGTGGAGACGTAGAAAGACAGGAAGATTTCTGGTGGTCTTGAAAGGAG
TTGTCCAGGTAAGATGGTTTTGTTCATTATCATTTTGAAACGTTACATTTTTGTTACCTAAGATTGACTTATAAGGCTTGAATTTGAAATCCCGTCAGCCAGATTAATAAAAGAATTTGGGCCAGGCGCGGTGGCTCTCCCCTGTAATCCCAGCACTTTTTGGGAGGCTGAGGCACGGGGATCACCCAGTTTCAGACCAGCCTGACCAACATGGTGAAATCCCATCTCTACTAAAAATACAAAATCAGCTGGGTGTAGTGGCACATGC
CACCTGAAGTTTTTCTTAATTCTAGCCTGAGAACCAAACAAACAAGTCAAAAACAACATTGGTGACCTGGTGAAACTATATGAGCTAATGCTGTTTGATGCTATTTTTAAACTCTAGGTGGTAGCCCCAGAAATATACAGGTTCCACTGGGCTTAGTTGGTCGAGTGGCATCTGATATGGGGGCCTCAAGAAGTTTTGTGTTAGAAAAGCACTTGGAAATACATGGTCCCGGTTGGTAGTGTGAACCGATTTTGTATTAATT
AAGTATTTTAAATAGACTTTATTCTTCCCTTTAACGATGAATAAGCCCATCATTTAAGCCCTTTAGGTTGTTTTAATGTTTACTATTTGTAAAAGAATGTATCTGAAACTTGTAAATATAGATGATTTACAGTGTACTTTCAAAAGGGTTGAGTGTAGATGGTGGTATTTTGTGTCTGTTGTTTTCTTAGTTCATAAAAATAAAAATGAAAAGAAATGGAAATATTTTGTCCATATTA
TTTTGCCAGAACAAAAATTTTTTTCTTCTTTTAAATTTCTTCCTCTCCGCTATAGGTGTCTGAGATGGGACAGACACTTATGAGATGAGAGTCCTGGAATTTTCCAAATTTTACATTCATCTTGTGGCATTCTTTATAGATAACATTTATTCATTGGAGCCTGGTGTGGTCTTTGGGCAAAACACCTAACTGTAAAGAAAACTCCAGTTGAAATTTTGCAACCATTATGGCTTTTTTGAAAGTTAGAACTATTCATATACATATTTCCAACTTCCTCTC
AATCTTTTTTTTTTTTTTGGTAAGGCAGATTCTCGCTGTGTTGCCCAGGCTGGAGGGCAGTGGTGAGATCGCCTGCCAGGCTCAAGCGATTTTCCTGCCTTGCAGCCTTCCGAGTAGCTGGAACTACAGGCGCACACCACCACATCCGGCTAATTTTTATATTTTTAGTAGATACAGGGTTTCACCATGTTTGCCAGGCCGGTCTCAAACTCATGACCTCAGGTGATCCACCCACCTCGGCCTCCCAAAGCGCTGAGATTACAGG
CTCGCCTCTGCAAGCAAAGGAGGGTAGCCACATTTTCTCCCGGTAGAAACAGTAGACAGAACACGAGGACTGGTCTTTTTTTTTTTTTTTAATATTAATTAATTTATTTTTTGAGACGGAGCCTCGCTCCTCGCCCAGGCTGGAGCGCAGTGGCACAGTCTTGGCTCACTGCAACCTCCACCTCCCAGGTTCAAGCGATTCTCCTGCCTCAGCCTCCCTAGTAGCTGGGACTACAGGCACGTGTCACCACACCTGGCTAATTTTTTGCGGTTTTTTTTTTGTTTTTTGTTTTTTTGAAACAGAGTCTTG
GTCTGCCCGCCTCTGCCTTCCAAAGTGCTGGTATTACAGCCATGAGCCACCACACCCGGCCTACTGTCACTTTTAAGAAGCATTTTGATTTTCTATTTTCATCCTTATTTTGATCACATCAGAATATCTGCTTTTCTGTGAATTATTATTTCTAATGGGACCACAAGTGTATCAGTTAATCAAAATATAAATTATGGACATCATGAGGAAATTTTGAATTTCTAAATCATAAAGTGGAAA
AGGAAGGGTCATTTCATCCCTGCCCCGCTATGCTTGCTCAGGTCTGAGACAGTGGGGTCAGCCCCCTGACAGCACCTGCTGACTGCAGGGCCCCTCCTGATGGCAGGGTGACCAAGAGTTACCCCTCTCTGGAAGAACCAGCTGAAGTTGGGTGTTTAATGCAGCCACAGATCCTGCCTCCTATACTCAGAAAAGGCTGAAAAGCATTCCCATCTGGAAATTAGTCCGTAGTTTCTAGACGTGGTAATAATG
GGATTATTTTATTAAATTGAGATGAGGTCTTGATATTGTTGCCCAGGCTGGTCTGGAACTCCTGAGCTCAAGCAGTTCTCCTACCTTGGCCTCCCAAAGCGCTGGCATTACAGGCGTGGGCCACCACACCTGGCCTTCAAGGTGGATTTAAAAAAGAAATTTAAGAGTCTCTCTCACCCAGGCTGGAGTGCAGTGGCATGATCTTGGCTCACTGCAACCTCTGCCTCCTGAGTTCCAGCAGTCCTTGAGCCTCAGTATTGAGTAGCTGGG
GTATTCACTGACCATCAGCCGGTTCTTTTTCCATCTAGGAATAGGCATAAGGATCAAACACACAAGGTCGATAGAAAAGGGGCACAGTCATCACCACCTTCCTCGAGAATAGCCTTCTTTGACTTTCCTGATCTGGATAAATGTATTTCCCCTCTGAATTCCTACAACAATTACTGTCTGTGCAACTCATTTTCCCAGCTTCCTCTAGGTATCATCCAGTGTCCAACACCTCTGCTCAAAGTGACTGCTTCCAGAACAACAGT
GAGCTGAGACGGCACCACTGCACTCCAGCCTGGGCAACAGAGTGAGACTCTGTCTCAAAAAAAAAAAAAAAAAAATTCAAATTGTTCCTCTGTGTTATCTTGGAGTTTGCTGAGTTTTCTCAAGGTTGCTATTTTGAATTTCTGATCTGAAAGTTCACATATTGCCATCTTATTGGGGTTAATCACTGGTTACTTCTTGCTTCATCCATTTGGGAGGTCATGGTTCCCTGTTTGCTGTTGTTTTTATGCATAT
CAGTGGCATGATCGCAGCTCAGTGTAACCTCCATCTCCCCAGTTCAAGCAATTCTCCTGCCTCAGCCTCCTGAGTAGCTGGGATTACAGGCGCACACCACCACGCCCGGCTAAGTTTTTGTATTTTTAGTAGAGATGGGATTTCACCATGTTGGCCAGGCTGGTCTCGAACTCCTGACCTCAAGTGATCTGCCCTCCTCAGCCTCCCAGAGTGCTGGGATTACAGATGTGAGCCACCGCGCCTGGCCAATAAATGTCTTTTGACTTGATTAAA
TCCTCATCCTGCGTTTGGTCTCCAGGTGTCGCCTTTCTGCCGTGTTCCTAATATTTTGATTCCTGTCTTGAAAAAAGCACCTGCTGCACAGTAAGCCCAGGGATGTGGCAGCTGCAGCGGGCTTGGCTTTGTGAGGAACCGGGTGTGTCCACGTTGGGGGAACATCATACTTGATACACACGTTTTTATTTGCACAAAGAAAATGCTATTTTTGGAGCCAGAATTTTCATGTCTGATTTATGGTGATTTTCTTAAGAACCAGAACTGCTGGCAGAAAGGGGGCACCCACACGCTTAGATAGCCGATGTCTTA
CAACAGGTTCCCCTTACACAGAATGCAGCACCCTCATCAAGAGCCTAGTATGGAGTAGGGATATGAACATGGCTGCGGATTGTCACTCTGAACTGAGGCTACCCCAGCTGCAGCCTGGGGTCGGGAGGTCCAGAGAGTCAGGCCCAGAACAGTCAGGCCTTCTGGAGGAGGGGACGGCATCCTCTCTGCTCTCCCACTCCCAAGTCACTGCTCACCCACTCTGTACCAGGCCAGCTCACCTCCCCAACCCTACACTTACTTCTTCAACCAACCCTGCTCT
GAAATCTTATTGAACATGTTGATCTCTGGCAATGGAGCTCAGTAGTCTGAGTTACTGACTCAAAGAGTGTCTTAGGTGATTCTAAGGCACACTCAAGTATATAGTCCCTACTAGTCAAAAGCCACTGTCTTGTCAGGCATGGTGGCTTGTTTCTGTTATCTCAGCTACTCTGGAGACTGAGGAAGGATCACTTGAGGCCAGGAGCTGGAGATCAGCCGGGGCAACATAGCAAGACCCCATTTCTAAAAAAAATTTAAAAAGCTAACCAGGCATGGTGGCATTTGCTACTC
ATGGGGAAAGACAGTTAAAATTTTATACCGTATTTTTATCTCTTTGTTTATGCTGATAAAGGTAGCAAAGGCAGTTGATTTTTTCTCTTTTTTGCTGTTTTGAGGGATTGGTGTGCTAACAAGTTGAGGTCAGCATTCATTACCACAGTGACCCTGGCAGAAGATGCTCTGTTGATTTTGCATTTCATTGAAAATGTCACAGAGATAATACATAAACCCGTCTTTCCCCCCCAAACCCTCCA
AACCTGCCCCCTGCCGTGGGCCATGCAGCCACGGATTGGACCCCCAACCAACTCCCTCGCCGCTGGCAGTGACGCCCCAGAAAGCGCTGCAACCTGATCCCCGCCGTGAATAGTGCAGCCACGGATCCTTAAGGCCCCCAACCCGCTCCCCACGATGGGCAGTGCCCTCCCAGATAGCGGATAGCACTCCCAACCATCCCCCAGCCGCGGGGTATGATGCCCTGGATAGCGCACCCAACCCGCACCCCCCGCCCCGTGGACAGCTTAGCCCCCGACAGCTCCCCTAACCCGTATGCCACTACCGAGAATATGGTCCCGATAGCGCACCAAACCTGACTCCCGCCACAGGCAG
GCTTCTTGTGGTGTCAGAAAGTAAGGAGCTGCTCAAAAAATGGTGGAGATGTGTCTAAAGGTCACAGAAGCCAACTAGAAGGAGCTCCCAATGGCCAATTTTGGGACAATATGAGCAACATAATAAATAATGATAGTAGTGGATTCCAACCCATAAATACTCATGAGTCCATGCTGATATAAATAAATAACTGAACAAATAAATAAATAAGGAAGAGGCTAGGCATGGTGGCTCACGCCTGTAATCCCAGCACTTTGGGAGGCCAAAGTGGGGGGATCACTTGAGGCC
AAGTGATTCTCCCAATTCAGCCTCCTGAATAGCTGGGATTACAGGTGCAAGCCACCACACCTGGCACATCATTTAATTTTCTCTCACACTTATCATTCCACATCTGGACTTGTTTTCAGTTTGCACACACACAAAACCAAAAATGACCAAAAGAACAAGGGTAACACAAAGGGAGGAAAAAAAGAAGAAATTTTCTTGATGCAGGTAAACCACTGGAAGGGAGATAGAAAGGAGGAAGATTACATGAGGTA
GTCCAGGGCCTTGTCTCCATGAGGAGAAATTCTGTTCCCTCCCCTACTTTGAAATAATGATAATGAATAGGCCTTGTGCTTTCTGATAAATTAATGCTTTTTCAATCCTTGAAACCTACACTTTTTCATGCTCTTTCCCTGTGGGTTATGCGGGAAGGTAGGCAAGGCAGACAGTATTTTTATTCCTACTTTATAAACAGGGAAAACAAGGCTGAGAGGCTGAGCTACCCAAGGTCATCCAAGGAGGATGCCTGGTTCGTCTCTGGCTGAAAGGATGGGAAGGGGTTGCTATGTGACTCGGAGAACCTTCCTGGCCCTCATTTGGCCACCGTGGGGAGGGGGA
TACTACATCAGAGGCCTCTCTTGTCCATTGGGTCCCTTGTAGTGGACCCCTTTGCTTTACTCCTGAACTGAGTATCAGTAGGGCATCTGTGCAGGGCTTTTAAAGACTTCTTTCCTCTCTCAAATACCTCCCTTCTTCCCAGTTTCTGACCTGGTTACTGTTTGGAGTTTTTAATTCCCTCTGATCTTAAGGTTATATTGCAGTTCATGTTAACATTCAAATACTATTGAGAAAAATAAAACATAAATTTTCCAGTTATCTAGAT
TAGGCAGGAGTCAGGGCCTTCACTTTAATTCCTTAGGACCAGTTCTCATCTACTTCATTATCTTCCCTCTGTTTTTCCACCTCAACCCAGTTAAGTCCTCAACTGGCTCAGACACCCATCCCTCTTTTGTTTCATTGCAGAGATAGTCTGGCAACAGTTGTTCAGCTTATTGTCGCTCAATACATATGAAAAGCAGAAATTTCTAAGGGTCCATTAATGTTCAAAACCCATGAAACATTTGAAAATCACCAAAAAAGTATGATTCTGTA
GTTTTTACATATTTTAAATGGCCGAAAAATATAAAGGTAATTAATATATCTCATGATATGTAAAAATTATGTGAAACTCACATTTCAGTATTCATAAAGTTTTACTGCAACATAGCCACACTCGTTCTTTCACTTATTGTCTATGGCTTATGTATTGTCTATTCTTTTACTTTTTGAGACAGGGTCTCACTCTTATTACCCAGGTTGGAGTGCAGTGGCTAAGTTTTGCTAAGCCTGGCTAAGTTTTGCTTTTTTTT
GAGCCGTCTGGCGTGAAGACAAGCTCCAGCTGTCCTTTGACAGGACTTTAAATCCTGAGTCTTGGGGCATGCACCCTTGTCAATCAATGCCCCACCGGTCTTCTATTGCCCCCTCCCCGCCTGGATCTGGTACCCCACCTGGATCTGGTACCCTCATGATCGCTCCCGCAAGTGTTCTCCCAGGTCCTGCAACTTTTTGGGTGACTGAGTGATTTCCTCCTAGGGTAGGAAATATTTCACTGCTTGGGCTATGCTGAGATGTGATCCTG
AGTGAACGCCACCTCCCCCTGACTCCTCTCTTTCTCTGGAAATCTGCCCCAGGAGGTTTTGTGTTTCTTTCATACATTGTTTTTGCACAGAAAAAGTCTCTCTCATGCACACATGAGACTCCTGAGACCACCTCACTCCTGCCCTGCACACTTTGTGCACACTCCTGGATCAGCGATGCCCTTCTGTCTCCTGGCACACGCAGGCCACAGCCAGAGGCCACCCCCACCCCACTGGCAAGTTGGCGTCTGCAGGCAGAGTTCACGGGTCACTCAATCC
CTTTTTTCTTAAACTGGGCAATAGGTGTTGTCTAGGTATGTTAGGTTATTGTTTTCCATTTCTATGTCTGAAATGATTGTTTTTCATTTTAAAAAATGATGGTACAGCTCACAGATCTAAAGCAAAGTGAAGTTTTAAATGAATGCATTAAGTACAATCAGTAACTACAGAATGTGATCTAAAAATACATGTTCCTCATGTTGCAGGGTGAGAATGGAAATGAGGAGTAAATTGTAATCGTGCCAGGGAAGCCAG
GGGGGTGGTGAGTGGGACTGAGTCCCTAGAAGCCTGGACCCTCACTTCGTTCCTGTACATCCAGCTCGCCTGTAGACAGTGGGGGAGGATGAAGGGAAGAGGACTCAAGCGCAACTTTGAATCATCACGCCTTCGACAGTCCGCGCACGTTTATTTCATTTATCTTTGAAAACGAGGGAGGGGAAGCCTGGAGAAGGCGGGATGGGCCAAGGGTGAGTTGGCCCCCGGGGAGCTGGTCCCTGTTCCTGGCTTTAGTCCCAGGGGC
ATAGCGGCTAACTGCAGGTATGGTCCATATTTAAGCCTGGGCTTTTATTCAAGTCCTTCATATTGTACACTCCTCAAACTGCTTAATGGAAGTGGGGGAAGAAGTGATATGGTTGGGGGGTCAGACAGGGAGGGGAAGGGAAGTGTTGAAACGTCATAAATTATGCAGTACTTAAAAAAATTCAAATTAATTTGAAGCACCTTTAATTATCTGCTTTATCCTCGTTTTATACTTTTGTCTGTGAAATAAAAAGCAACGTCCTCGCAGGCCGATGCGCTGTACCTGAACCGGGTGTGGCC
GAGCGACAAGTTCCTGAAAAGCCAACTGGAATTTATATTACTGGCAAAGACACTGCAATGAGAAAGCAGGTGCCCTTAGTCTCACACGGGTCAAAATTAGCTTGTGGCTCATGTCTTAAATATCAGGAATCCTCAAGGATTAGCGACTGCTTTAGCCATCTTGCTACAAAGAATGGCATAAGGAGAATTTGCACAACTGAGAAAGGTAAAAGCGTATGCGCTAATAACATGGACTTCTTAGATAAAGTCTAAATGCACGTAGC
CAACACCCACACAGCCCCTGCTAGTCCTGGGAGCAGTTCTGGCAGAAAGAAGCCGCAGGCGCAGGCTCGCGCATACCCAGCATGCCGATGCCCAGCATGAAGGCGTCCATTCCGTAGGGCATGACTCGAGACCTCCCCCGGGCTGAGCCCGTTGGCGACATCACCTCCTTTGGCTGAGCTTTCTTACATTCCACCTGCAATGAGACCTGGCGGTTAGTCTTTCCCACAGAGCTAGAGTCATTAGCCCTCTTGTTCCCTGGAAAGCCCCTT
TCTGATAAGAAATTGATTGAAATAGTTTGTATTCTGTTTTTTAAAGTTTTACATTAGGGAGCCATTTCCAGATTTTCCAGCTTGTGTTGTCAGGGGAAGATGTGATTTATTTCAGGTTGGAAATTTAGACCATATTTAAAGTATTGCCATGAAATATAGTTGAGTAGTTTTTTGTTAAAACAGATAAATTATCCCAGTTTACAATTCCATTTTTTTCAGTGGTTTCTTCTTTGCAC
AGCTGAATCCTCTCTAACTGCATCAGGCTTTCAGATATAGATTGAACCGTATGAAAGTGCCAACAGTCAACCATTTTTGACCAATAAAGCAGCAATTTCATATAGTTCAATGTAAGCTAGGGAGGGAACTTCTTAGCTGAGCCCTGTGAATGGCAGCCAAGAGTGGAAATCTTTTCTACTCTAGTAACTACATTGAGGCACAATAAGGTAGAAAGGCAGTTCAGTATATTATCTCTATAATAAATAAACGTTTTTCAAGCCCTATATGCTAGACACTT
ACAGAATGCTTTCATGATAAGATCGTAAAAACCAGAGGCTTAACTGAATCCAACAATCTGTTTACGCTCTTGCATCTTTGATTTTCCTTAGACTTTTAGCTCATCATAAAAGTCAGGTTTATAGACATTTCTCTATAATTTAACACTTAATACTTCAAATATCTCTGCTAATTACACATATACTCTGCTAAATTTATTCAATCATAAATATATTCTTAGTTATAGCCTATTCTATTAAAAAAGCGTTTTTTTAAAA
CCTGACACCCGCTGTGGTTCACAGGGTGGCCCGGGCCCCTGCCTGCCCGCAGAGGCCTGCTTCCAGCGGGGTGACTGTCCTCCCCCAGCCCATTGCTGTGGCCCTGGCAGGGGCTAGGGGCCTGTGCCTGGATCGTGGGCCTCTTGCAGGGACCCGGATGTGCCCTCTAAGCTGCCAGGGTGTTTTGCAGGCAGAAGGGGTGGCAGGTGGAGAAACCAGTGGGGGAAGCTAGTCAGGGCTCCCTCTTGCAGATGAC
ATGAACCAAAGGAGACAAACCCACAACAGACAGAAGCTAAGGTGAATGTCTCTTAGTCTCATTTTCTGCTCACTTCAGCATGAACAGCTTGAGAGATGCACACTTAGCAAAACAGGATGAAGGTTAAAAGGTCCTCTGGAGCGGTAAGGAGGTAGCAGGTGATCTGTAGTCAAACTCCTAATTGTTCCTCTGAACCATTAGCACTTTTGGGCAACTTTTGTCTAGAACAAGTGCTAAATGTCACAGAGGTTTGTTC
TCCACAGATTGTTTCTTTGTGTCATTGAGTTTATGTGCATAGGTGCGGTACAAGGTGCTCATTCCATGTAGCACCCCTATTACGTGGTATATACTGCTAAGGAAACCAAGAGGAGTGATTACTCAGAAAACCAGCCGATTATGCAATTTGTCAAAGTTGTAATGTCTGTGAAGCAAATTTCTTTAAACTGTTTTCTTATTGACAACTCTTAAAAAATTGAAGGACAATGATAGCTGAACTGAGAAATCTGGC
AAGGCAGCTCTTCCATGCCAGAAGCCCAGGCACAGCGGCTTCCTTTTCCCCCACCCCCCGAAAGACAGGGTCTTACTCTGTCACCCAAGCTGGAGTGCAGTGGCATGGTCATGGCTCACTGCAGCCTCGACCTCCTGGGCTCAAGCCATCCTCCCACCTCAGCCTCCTGAGTAGCTGGGACTATAGGCAGGCGTCACCATGCTCCGCTAATATTTTTATTTTCTGTAGAGATGGAGTCTCCTATGCTACCCAGGCTGGTCTCAAAT
CTTGCCTGCTGCCATACTTTCTAATCTTCAAGTAGCTAGTCTCAAACTAATGCTTTTATAACACCCCCAAAAGTAGTAAGTTTCAGCAGAGAACCAACTGATGTATTGGAGGCTAGCTCTGCATACAGTGCAAGGTGCAGACTTAAAACTTTTTTTAAAAATTCGATTGTTGAGATGTCTTAGGTGTTCTCATTTTGCAGGGGCTTCCATGGGTATTTAGATATGTAATTTCCTCAAAAAGCCTGCTAGGTAGGCTACTTTGATTTCCAAGC
TGGATTCAGTGGACATGCTGCTGCCCTCCAAGTGTCCGAGCTGGGAAGAGGACTACACCCCCGTCAGCGACAGCCTCAACGACTCCAGCTGCATCAGCCAGGTGAGGGTGGCAGGGAGGCTGGAGAGTCAGGGGGCTTGGGTACTGATTCCCATCTGGGAGGAGGACACACGCCCAGGCCCAGCCCATGCTGAGTGGCCCCCAGATGTCTGCACTGTGCTTCTGTTTGGTCCTTGTTCCTGAAGCCTCCTGTGTGTGTCTCTGCCCCA
GGACCTTTAGGAGATGTGGTCAACTGGGGCTCCAGGCCAGCCCCAGAATCAGCTTTCAGCTGGCCTGTGTGAACTGGGCACCTTGTAACACTTATTTGTTCATGTAACACATCTCTGCTGGGTGAATATCATGTGTCAGGCACCGTGCTTTGCAATAGGCATGTATCTGGAATAAAATTGGCATACATCTTATACTTCAAAAAGAAATCAGGCCGGGCACAGCAGCTCACATCTGTAGTCCCAGCACTTTGGGAGACCAAGGTGGGCAGATCACCTGAGG
AACATGCCCATGCAGGAGGCACCAGTGTTATCTCCATCTAGATGAAAGAACTAAGGCTTAGTGAGATGGGGGAGCGGGGATTTGACACAGCCAGTCTGACTCCAGAAGCTATTTTTTTCGTTTGTTTTGTTTTGTTTTTATAAAGATAAGGTCTCCCTGTGTTGCCCAGGCTGGCCTTGAACTTCTGTGAGCTCAAGCAATCATTGCACTTCAGCCTCAGCCTCCCGAGCAGCTGGGACAACAGGCACACAGCACT
GTTGGCCAGGCTGGTTTCGAACTCCTGAACTCAGGTGATCCGCCTCCCTCGGCTTTCCAAAGTGCTGGGATTACAGACTTGAGCCACTGCACCTGGCCCGGGCCGAGTACTTCTGACTTCAGGAAATGGATGAAATTACCAGACTTAGGGGAAGGGAACAGTGTGGGGAAGAGATCTGGGAGGGTTCTCATTCATGGGTTGTTGATTTGGAAGACCAGAAACCTGGCTCTGACAAAGCAGTGTTCT
AAGGAACTGAAACTTTACAGATCACTGCATCTGGACAATATGTTACCAGACCCCATACCCATCATAACTGCCTAATCATGCTGGGTGCAGTGGCTCACACCTGTAATCCTAGCACTTTGGGAGACTGAGGCAGGCGGATCACCTGAGGTCAGGAGTTTGAGACCAGCCTGGCCAACATGGCAAAACCCCATCTCTCCTAAAAGTACAAAAATTAGCCAGGCATGGTGGCATGCCTGTAATCCCAGCTACTTGAGAGGCTGAGGCACAAGAATCACTTGAACCCAGGAGGCAGAGGTTT
TGTGCCCTGGGGCTGCTGGTCCCCTTGGTGGCCTGGCTTTCCCTAAGGGCTGTGGCTAAGGTGGTTCTTAATGCTGAGGTTCCAAAGGCCTCATGAGACAGGCCAGGGGAGGAGATGGAGGAGGACCAATGCCCAGTGTCTCAGGACAATGTCTGACCCCACCTGATGTCACTGAGATTGTGCGTGGGCTCTGGGGAATCTGGAGGGCCTGGGACACACCTGGGGCCTCAGAGCCCAGGCTGATGAGATGTGGA
TCCTATTCATCTTTTCCTTGTCTGGCAGGCTGGGAGTGCAGCCCCTCTGGGGCGCACAGACAGCAGAGTAGCCCTGAATGGGTCAACCTTTCACCAACAACACCCACCTCAAATAAAAGCCATCAGCTTGCCAGGATTGGAGAGGAAGCTTCAAGTCCCCAAGAAAAACCCAAGGGCCATGTTCAGAGACTTGGCCAGAACTGAGCCCTGTTCAGCCTTTGTCTGTGTGTGACAGTGTGCCTCTCTGTGCCTCAGTTTCTC
ATACAAATAAAAGTAAAAGATAAGAGGAAGAAAAATAAAGAAGATGGAAGAGAAAAATAAAAATAAAATAGGGAGGTGGTGTCATCATCCCTGTCATTAGGAGACTACCTCTTACCCGCCAGGTATTTTGCACATTTTATCTACAACCTATTTTGTTGATCTGTCTTACCAGGGGCTTGCCTTTTTTATTTTTCCAGTCTTTTCAAAGAACAAGCTTTTATTTTTATTGATCATCGGTATTGCGT
GTTTGGCCCAACAAGTAAGACCTCTCTCCTTTCCTTCACCTTTCTTTTACATGTAACATTTGCTTCTCCTAATGCCCACAACATGCTGTTTCATTAAAGGGGGTTTTCATTTTTCTTAAGATGACTTAGCTGAAGTTATTTTTTGCATGATGGAAGTTAGGAAACATTAAAAAAAAAACTTTTTAAAAGGGCAAAATCATGCCACGGGTTTGAATTCTCTCTTCTTGGTTGCTAAAATGA
AATACAAATTAAAACATAGATATTTATGCATGGAACTTTTTAGAGCTCTTTCCCTTTGTGGTGCTGTGCCTCCAGGCAGGAACAAGAAAGCCTACATATGTAAATTAATACGTAAAAACATGTATTACTTAGTAAACATACATAACCACATAGATTTATATACAAATATGGATGTATGTATGTACATATATTCATATATAAATATTTGTATGTATGTATATTCATATATAAATTATACACCCCCAAGCATG
CACAGAAGACAGCAAAATTGTCACTATCAGTATAATATCGACCTCTTATTTCGAAAATTGTAATTGTATTTCTATTCATGGCTAATAAATGGCTATTAGTGTGGGACAATGTCACTGTGGCAGATTCCAGACTCTCTCCGTTACTGAGTGAGTTCTGGATGTTTCATTCGTTCTTTTTCGCACTTTTCTATAATGTTAAAATCTCGGTTTCTTGCCGATATTTTTTATTGTAATATTC
GTGTAGAGCAACAGTAATTAAAAGTGTGATATTGAGACAATGAGAAACAATTAGATCAGTGGAACAGAATAGAAAAAACCAGAAGCAGATCCTCACATGCATAGACAATGATTCTATCATATTTATTACAGTGGACTATCCATATGTTAAATAAGTTTAACTTCTCAACACCACACGCAAAAGTCAGTTTTGGTGGATTTTTGACACAAATGTGAGTGGCAATATGATAAAACTTTAGAAAAAAATGTAAGAGCTTATCT
CACCTCCTGTTGAAAATCTTTCTGCCTAATTCACTATTTACTACAAAATCCCACTATCCAGAGCTCCTTATGTTTTCTGAGCATTCATGTTAATCAAAATTTCTTTGGACTTTTCCAAGGAGTCTTTACATGTGAATCTGAGGCCACACTGACCTAAAGAAGGTTTCTGGGATCTTGATTGTTTTGAATGATCCCTGTTGTCCCCATCTCCTAATATCCCACAGTAACTCTGAAATGATTTTCAATTAACTGACTCTCCTACCCACTCCCTGG
ATGCCATGCAGGTGTGATGAAGCTGGGTGAGCTCCAGCTCCGGGGTAATGACAAGCATTTCTGGGCCAAGGTTTTCTTCCTGTTCGTCTCTGATACTCCTCCCACAAGCCTTCTGAACGATTGGAGGGGGTAGCCCTGGAGGGCGTCATGTCCCACCCCACCCTCCGTGCTGTACCACTCCTGCTGGATCCCTCCAGGAACAGGGAGGCTTTAGCCAGGCTGGGCAACCTGAAGTGGGCCTTATGTTGAACCCGAAGCCAAGCCCTGTGCTTGAGCTTGTTGGTCACCCTCCAC
TAATATCTGAGAGCTAAGAAAGGTAAGCATGGCTATTATGAGACATTCAGGCAAGATTGTGATTCCTGCCAGCAGGTCTTCTGTCAGTTCCAGAGCTTCACTTCATCCTTCATTGATATTTGGCTTTATATATGGTTAATCCTGAGGCTATTACCACCTCCTTTCTTTGCTCTAACCTGAGCACCACTACAGTAAAACTGTGTAATGCCTTTGGATGCCTGTCTCCCAAAGCATATTTTCTTCCATTCTTCAAGGTAAAGACAAACACCATCATTTCTTATCTGTCATTTTAGGTTATCTTATTTTGCCAAATTCAGTTGCAAGGAACTCTCCTACTTTGGAAAAAAGAGCTTCCACCATTAACATGGAAATTTCTAGTCTAGAT
CCCAGATCCATCCTTTCACTTGGCAATTATTTGCTGCGCACCAGCTGGGTGTCAGATGGTTCTAGGCGCTGGGGATGCAGAAGTAAGGAAAATAGTCAAACTTCTGCCCTCATAAAACCCTCCCTGGTGGCTCTTCTCAGGACTGTATTCCCCACCCCTTTTAGGTCTCTTCTCAAACGTTATCCAACCACCTTGTCTAAAACAGCATCCACGCACCAGACACTTTTATCTCCTTACCTTGCTTCAC
ACTGCACACCATCCTGGGCAACAGAGCAAGTCTCTGTCTCTAAAAAGTAAATAAAATAAAATAAGATAAAATGTATCTTAGACACACTTTAAAAATTCTATACATGCTGCAGATGTATCAGACACACTTTTTTTTTCTTTTTCTTCTTCCACAGGCTGGTGGGGTGGAATAAAACACACTTCTGACTAAGGAATCAAGTTGTTACTAAAGAATAGTCATTTTTCTCTCCTTGAGATAAGCC
GAGAAATTCAAAAGGAGGAAAATTGGGTTCATCATTTTAAAAACAAATGATTAATACAAATAGTTTGAGTACCTGCCGGTTATAAACATTTCATCCCTTACCTGTTAAGGAAAGAATACTCTCACATTTGGAGTTCTAATCTCAGGTCTGCCACTATCGTGCCATGTGACCATGGGATTTTATCTTACCTTTGGGCCTCAATTTTCTCATCTAAAATGAGGAGTTGGATTAGATGATATTAATATCTGATGCCTCTT
GGATGACAATCCCACTTGCAGGCCTGCTAAGATCTGCCTAGGTCCATTTGCAAATCCTGGGCTGAATGTCATTGTTGGCTCCATGAGGTCTCTGTGCCCTGAAACCATCAGGGAAGCTGGAATTAGGAGCCTGGGCTCTTACCTTTGCTTTGCCTGCATTTATCTGTGGGGGTACACAAACAGCTGTATTTGGACTTTGAAATGATTATGGTACCTCACCTTTTTCCCACATGTGTAAAACACAACACTGGCCCTACAAG
TAGAGGCGTGGTTTAGTAGAGGCTGGTCTCGAACTCCTGACCTCGTGTTTCACCCTCCTTGGCCTCCCAAAGTGCTGGGATTACAGGTGTGAGCCACCACGCCGGGCCTGTGTATGCCTTATTAAAAAGAAATCCAGGGCCAGGTGTGGTGGCTCACGCCTGTAATCCCAGCGTTTTGAGAGGTCGAGGCAGGTGGATCGCTTGAGCCCAGGAGATGGAGGCTGCAGTGAGCTGTGATGACTGCTACTGCACTCCAGCCTGGTTGATAGAGTGA
TCTTGCTCTGGCCACAGGGACCCAATCAGAGCCCCAGGCACTGCCCAGCTGCTCAGCCCTCTGAACTCTGGCGTCGGCATCTCCACTTGCAGGCCTCTGTCCTAGTCCTACTTCTTAGCCTAACTCATCCAGGCATCACCTCCACAAATCTCCCAAGACCTCTGCTGACACTACCTCCCCAGCCATGAGGTGAGAGGTCCTTCTGCAACTCCTAGGACACTCTGAGTGTGCCTTATGCACTAAGCTGTGGTCACCTCCCCCGTCCCCACTGGCCTCATCA
ATCAGGGAGACTATGGGCATTTAGCCAGAAGAGAGGACATGAATAGAGCATCTGAGTGCTGACCCCAACATCTGAAAGACCCATTTGTGGGAAACAGATGTATTTGCACAGCCTCGGGCACAGCCAGGACCAGTGGGTAGACAATTCAAGGAAGGCAATTGTTTATATAAAGAATTAATAACACACAGTGAAAGATGTCCAACAATGGACTTGGACCCCCAGTTAAACAGTGAACTCTCCAACAGGGGTGTAGCCAAGTGAGGGCCAGAAAACTTCTAGG
AGGAAGAAAGACTCCCAGAGGAGAAGGGGAATCAAAGAGGGGGCTTATATGACTAAGTGACGATGCTCAGCAGCCTGGCAGCATATCTTCCAGTTAAAAAGTTCTGAAGGACAAGTCTGGCCAACATGGTGAAACTCCGCCTCTACTAAAAATACAAAAATTAGCCGGGCATGGTGGCGGGCGCCTGTAATCCCAGCTACTCGGGAGGATGAGGCAGGAGAATTGCTTATACCCGGGAAGCGGCGG
TCTCGAACCTGGCCTCAAGCGATCTTTCCCGCTTCGGCCTTCAGAGCAGGCATTGGCTGCTAAAAGCATCAGCCAGGAAGTGATGCGTATCAGCTTTCGTCACAGCCCATTGGCCAGAACCAGTTACGCAGCCCCGCCCACTTTGAGAACCCCTACCACGAAACCCCTGCCTACCTGCAGAACTTGGCTGGGGAACTTAGTCTTCCTGTGTTTAGGAAAGGGATGAGAACTTGAAAACTTGGTGAGCACTACAAATATCTACCAGGGCTCTTAT
AATTATATATGCCACTGGAGAAATTTCAAGACCTTTTTGGTTATTTGTAAATATTATTATATGCCACCATTCTCTATTAGCATATTAAGTTCCAGAGGAAATAGAACATTTCTGATACTGCCTACTACTAAATTGTAAATGCATGTAAGACCTGTAAATACACAGTATTGTAGATACCTGTACTCATTGAATAGAAGTAAGCTAAGGACATGTGAAAATCACATTGATGTTTTGAGGTCACAGGTA
CTGGATTGCCTCCACCTCCTTCTCTCTCACAGCCATCTCCCATTCCAGCATCTGCAAACCGCCAGGAGGAAGGACATGTTAGCTCTGCATTTCCGCCTTCATGCCCAGCAGAGACACCAACCAGTCTCTATCCAGCCCACTGTGGCTGCTCATCACTGCAGCTCACCCAGGGAGAGCATCCCCTCATGGGCTGGATCAGTGGATCTCGAACTTTATATGCACAAGAATCCAAGGGCAGGGGTTGAAAAAATCCCTATTGGGTACTGTGCTCACTACATGGGTGATGGGTTCAATTACACCCCAAACTTCAGCATCACACAATATAACTTATAACAAACCTGCACCCACACCCGCGAATCTAAAAGATTGAAATTAAAAAATCCAGGGTAGTG
ACATGGGGTCAAATCCTCTCCTCAACCCAAGCCCTCAGGCCAGGTCAGCTGGGGAACCTAGAGCCATGGAATGTGAGGGCCACCGGAGACTGCAGCCAGAGAAATGCCCAAGGTCACACAGTGAATGTTGGCAGGACTTCCTTCTGCCCCCACCCCCAGACTGCCTCGTATCACCATATTGGGAGTCCCTGGAGTGACGGGAAGACACTAGGGAAGGAAGGAACCGTGGGGAAGGGCCAGGGGCTAATTTATGCATCTTCGCAGGG
GGCAGGATGGGAGAATCCCTGGACCACCCAGGGCCCAACCTCCAAATTTATCAGTTGAGCCAGCTGAGCCATTGCTCACCCACAGTTGTCCCGGAGCAGGCAGGCTGCCTGCAGGATGGAAGAACGTGGAGGAGGAAGGGTGTGCAGGGGCCAGGTCTTACCTGGATTTGTTGATTTTATTCTCAATATGATGAGAAGTCCCGAGAGACTTTAACATAATCCCTGATCTTATTTTATTTTATTTTATTTTATTTTAAAGATCATTGCA
CACCCCTGCCTGCCCAGAGCCAGATGAAGTCAAGCCAAGAGCCAGCAAGAGCCAGGTGTGACCCTGAGGGGACGTGGGTACTGACATCAGCCAGCATGGTAAGTTCAGAGAGGTTTATCCCACTATCTCCCTCCTAGGAGGGGCAGACGGTGCCTACTGAGGCTGCCAGGAGGATTACACAGCTTCAAAAAGTAAAAGGAATATTGACAGCGACCAATCCTTTTGTTTTGGTTCACTGAAGAG
GCTCTAAAGGTGAGCAGGTACTTGTCTAAATTTCCAGTTGGGTCAGCATGAGTCCTGTGAAATCCCAGCCAGTGTCCTAAGAATAAAACCAAGGATTCCAAAGGCCTGGGGCCATGGGGGATTAGGAGAAGTTGGAGCTGTTCCTAGATGCCAAGCCCCCTACCTTCTATCTCCTTGTTGGTGAATTTGGTATACTGGCCAGAGAGGTAGGGCCTGTCTCTGCAAGTTTATAGTGGTATCCAAGGAAGCTGATTCTTCTGGGGTCTGATGTACCT
CCTTGGCATTTAGGGGCCTTTGAAGATTTGGGAGATGGGGAGGTGCCATAGACAAGGATTGACTGGCTCCTTGGGTAACTTCCCCTTTTTGAGCCGCATTGCCTAGTCCACCTACAGGAGGACCAAAATGGTCATTCCATAGGGTAGTTGGGAAAGTAGAGTGAAATAATTAATATAAAAGCACTTTCTCAACTGGAAGGTGCTGGGCAGTCATGGGGCTGTTGCTGTTGGTGACTAGAATCCCTGATCCCAAAATCAGTTTTGTGGGGGGCATCCTGAAGATGCCTGTGTCATCCAGAATTCCTA
CAGCCCAGTGACGTGGACACAAGGCTGATGGCAGGCTGCCCCTTTCCAAGCCAGTGCCAGCACCAGGGGGCAGGAGGCTAACCCCCTCCTAGATCTGACTTGACCTTCCATTCTGCCCCCCAGGAGGACCAGGGCCCAACCCTGAAAGGTGGGAGTTAGAACAGGAAGCCACAGGTCCCAATTGCCAGCACCTTCCTGTGTCCCACCCAGAGGCCACTCTTCTGGAAGGAGGGTAAGACTCCTCAGACCAGCTCTGTCTCTGTGCAC
GGAGACTGTAGCTAACCATAATCTATTGTATATTTCAAAGTAACTAAAAGAGTAGAATTCAAATGTTCCTAATACAAAGAAATGATAAATGCTTGGTGTGATGGATACCCCAGTTACACTGATTTGATCATTACACATTGTATGTTTGTATCAAAATATATGTACCCCATAAATATGTGCAACTATTATGTAACCACAGTAATTAAAAATAAAAAAATTAAAAAGACAAAAATGTTGGTAGAACTGTTAAGCTTGA
TCTTCAGTGAGGGGACATTTGGCATCATCTAAAAACATTCTTGGGGGTGCTGCTGACATCTAGTGGGTAGAGGGTAGGGGTGCTGCTAAGGACAGGCCCCCCACAACAGGGAATTACCCAGCCCAAATTGTCCCCAGTGCCGAGGCTGAGAAACCCTGGTTTGGTTCCTAATCCTCCACGCTAGACTGCTAGCTTTGTTATTCCAAGGTGACTTCACCAAGCCCGGGCCCTGCCCGCCAGAAGTGGGGGACAAGTGGCCAAATGTCTATATCAGAGGCAG
TGTGCCATAGCCTGTGCTGCTGCTTCCCCCTAGCATGCCCTTTCTCCCTCCACATCTACCTATCAAAGCCATGCCCACCTCAAGTGCCATGGCATTCACGCAGCCTCCCTTTGTCGCTCCCCAGAATGTGCTCTTCCCATGCATAACCCTCCTCCAGCACGGTCCTCACTCCTCTCTTACCCATTCCCCTCTGTGCTGTAATTAGTGTCGAACTCGTCTTACTGTACAACTGCTTCTTCCTGCTATAGGATAGCGTCTAAAGTCCTTTTTGTCGCT
AATATTGCAAGAATTACCAAAATGTGACAGAGACACGGAGTGGGCACATGCTGTTGGAAACATGGCACCAATAGACTTGCTCAATGCAGGGTTGCCACAAACCGTCAATTTGTGAAAAACGCAGTGTCTGTGAAGTGCAATAAAGTGAAGCACAATTTAATTTGCCTGTATTGACAGAGAGCTAGACAAGTAGATCAGTGGAACACAGAGCTCATCGAAGGAACCACAGATCTATAGACACTCGCTATATAGCAAAGC
AATTTGATATGACGGAAAACACCACATGATTGTAATTGGATTCTTCTGTATTACTGGGCGATGTACACCCTGAAGGACATTCTTAAGGCCCACTACCTGTGTCTTGTGGGGGTGGTTACTTTGGGCCTCAAGCCAACCATGTGCCATTTGGGACTAAGACCTTTCCTTCTCACCTTTCCAGCTCAATTCCTGCTTTACTTCTCCATTTGCAAATTGTCAGCATGCTGGAGAATCTCA
CAATGTCCCAGTCCCAACACCGTACCCTGAAGCTGTCCCCAAAGGTTCCCCTGCCACCGTCCCTGACCACTCTCTGGTATCTCAGAGCCCTAGCAACAGCCTTATAGAGGGAGGGTTCTAGGCGTGGGGCAGGCATGAGCACTGTGCTTATAACCAAGCAAAACACTCCCTCTGTGCCAACATAGGTGTGGCAGGTCACGCTGGGGTCTGTTTGCCCTGTCTGCCCGCTGCAGCCTCCTCGGGGGAGGGCCAGGGCTGTCTGTCCATCCTGTGACCCCAGGGTCTATG
AGCCTAAATAGAGAAAAGCCACTTACATCACATCTACTGAAGCAGAGTCAGCCCCTTAAGCACAGAGGAAAATGTAAGTTCAAAGTGGCTTTAGGTGTTAGCTAGCTGCCAAAATTAGTAGCTTCTACACCACTTTGTTTTTTTCCAGTATTCTCCCTAACCTTTCATTCTTAATTTCAGAGACAATATAATCTGCCAATTCCAGTAGTTGAAATTATTTGCTTTACTCATGG
GGGGTTCACCATGTTGGCCAGGCTGGTCTCAAACTCCTGGCCTCAAGTGATCCACCCAGCTCAGCTTCTCAAAGTGCTGGGATTATAGGAGTGAGCCACCATGCCTGGCTGATGTTTCTTGGATATTTTTAATGAAATAAACGTTATTAAGAAACACCTGTTCTAGTTCCAAATAAAGGATTTTCAGTATTTTTATTGGTTTAATACATTTCTTTAGTGATAATAACTTGATCATGTTAAATATTCGTATTAAATAACATGATATGAATTTCTTTGTTAGGTTTTCTCT
AGTGTGGGCCTGAGGGTCTGGCTTCCTTGCAGCCAGCCTCACCTGAGTTCTCAGATGGTTCGAGCCAGGAGCAAATCTGACGGAGCGGGTGTGGTAGCAGGAGCCGGTGCTGAGTGTGTGGACTGACCCCCGGCGTCTCCCCGACTGTCCCCTCTTCCTTCACTTCTGCCACCACCACCTAGTTGAAGCCACCGTCATCTCCCACCTGAACTGCTTGCCCTGGCCCTCTTAGCAGCCTCACCGTGTCCCCTCAGGCCACATTTCCTGACCCACGGCCAT
ATTAGGGTTCAACAAGACTGTGCACGCTCCAAAAATTCTCAAAAAGGTCAAATCCAAGTAACAAGGGTTTTAGCCTATGAACCAAGGTGTGGCTAGAGAAAAGATTGTTTGAATTTGAAAAGAAGCTAGGAGGTTGACTCACTGGGGCATCTATCCTTGAGTCTTCCTGCAGTGGGAGGCAGAGTGAGCGGTCAGCTGGGCATCCACATCTAGAGTGTTGAAAACCTCCTGGGGGTGGAGACGGGGGACTTCCACTTCCAGAATGGGCAATTGTGTGTGTGTATAAAATATTTAAGATATA
ACTTGGATTTCAGATAAACAATAAGTAATTCCTTAGTATAAGTATGTCGCAAATATTGTATGGGCAAAGGGCAGTGGTAGATTTTTAAGCTCTTTGGTGATTATAATGCACAGCTGCAGTAGAGAAGTGACATGGAAAAAAGGGAGGTATGGAGGAAGAGGTAGGGAGACAGGAGGAAGCCCAACTGCTCATCTGCTACCACCTGTTTGCAGCTTTTTTTTTTTTAAATCAAAATGTGTGGTGAAAACCATTTGTTTTAAATAAACTTT
TTTGGGACAAGAGTAAGAATCTTGATTGCCAGAAGAAAAGGCCCATAGCCCTTTATTTGCAGTGAAATGAATTCCTTGGTCAGAACCTCCTGTGGAATACCATCATGATGGGTGCGTCATTCTGTAATCCAGAGACAACAGTTTTGGCAGAAGCATTGCTGTCAATGAAAGCAAATCCTCTGTAGAATAAATGTCAATTCTAGTAAGAAAAAAGAGCTATTCCTGCCATGATGGAAGAGTGCAAACGAAATTAATATTAAGCAGGCCCCTGGCTGTTTTCCACAGAGAAA
GGGCTCTTTCCCCAAGAGCACTGTGCTGGGTTGGGTCCCCGAGTCTCTGCATCAGTTCCTCACAGAGTTTCCAGTTCTCTGGAATCTCTGGAACCCCGGCCCCTGGAGTTCCCAGTTCTCTGGAATCTCTGCAACCCCGGCCCCTGGAGTTCCCAGTTCCCTGGAATTCCTGCCCCTACATCTCCGCTTAGCCAGTCCTTAGCCATCCTTCAAGGCTGGACACACAACCCTCACATGTACCAGGCAGACCCCAGCCCCATGCA
CATATACTTTTCTGACTCATGTCAGCAATGCAGGGCTTAACAGCAGCTGATCTAGATAGGCGGTAGCTGAAAAATAATGAGGGTTTTGTGCATGTGTGCATGCTTTTGTGGTCTACCCTTTTTTTCCAAGAGTTGGCAGCTTTGCGTCAAAGGTACCCTTTCTTCTCCTCTCTCCTTTCCTCTTCTTCCTTTTGAATATCTTGACTTTACCTCTCTGCTCTTTCTCCTTAGTGTCAAGGCTCCCGGTTCACAGTGAT
AATGAAATTATACATTGAAGCTTAGTGTGTCAAACAGGTAAAATGGGGCTGGGCTCGTGGCAGCACAGAGTGAGGGGCTCAGAGGCTCTGCTCACTCGGAGGCCTGAAGACAGCCTCTGTGTCTTCCCCAAGAAACCTCCCCAAGCAACTTCCGCTACACCCAAAGTTCCATTGTTGGAAACTGATTCTAGTCTAAATGCCTTACTTGTGGTTGGACAAGGGAAACAGGATCATGGACAAGGAAGATAATTGTCCAGGATAACTCAAGAAG
TGTTGCCTAGGCTGGTTTCAAACTCCTGGTCTCAAGACGACCTTGGCCTCCCACGGCGCCGGGATTACAGGTGTGAGCCAACATGCCTTGCCCAAAATGCGTAATTGTCTTTTTATTTGTATTTGTTCATTCGATACATATTTATTGGTCACCTGTGCCAAACCCTTTCTAGACGCTCAGTGATTCTTGGTAAACCAAGCAAGAGGTCCCTGTCCTCTGGGACTTGTTTGTGGGGCACACAGATATTTGCTGTCCAGCTGAAATATGTGCTAT
TGGGAAAATGCTTGACTAAATGCAGCTCTAGACCCAAGGGAGACCTAAAAATCCTGGGACATTTTCGGTTGTCACGTGGGGATTGGTGGGAGGGGGTGAGTGGGGTGCTGCTGGCAAACCTCCCACAATGCACAGGACAGACCACAAGGGATTCTCTGTCTCAAATTCTTAATAGGGCTGCTGTTGAGAAACCCGCCCGAGAGGTAAGTGCTGTAATGTCCTCACCATTTCACAGATTAAGAAACTGAGGCACCAGGAAGAAAAGTGTCAGTAGGACCAGA
TAAGGAAACACCTGTACATAGTGTCCGCTGCCCTGACTCCCGCTTAGCGCACCCTTAGGCAGGCGCCCCTTCCACCTTTCCCCGAGAGCCGTCGTCGCTGGAGGGGGCAGGGTCCAGCCCGCCTGGATCGGTGGTGTGCACCTGATGGGATTTGGGAAATGGGCTATCCGTAAAGCTTTATCTTGCTTGGCTTAGCTGTGAGAAGTGGTTCTCTTCCTCTGGTCCCTTCTGGGGACTCTGTTTCCCCATTTCTTGCTGCTGTGTCCCTCACC
CAATTCCTGTGCTTTGTACAGCACATAGTAGGTTTTCAGTTAAAAACAATTGTTGAAAAAGTAAATGTGTAGTTTAATTAAAACTATAACAATCTCACCTTCCCCTACCCAAGAATCAGTGAATTCCCATGAAAATAATCCAAAATTGGGTCTTGGTAAACAGGTAATTATCTTTTTTATATAGTAAACTTGTTTTGCACAATCTCTGCATAACCCTAGTCTCTCAGCAAAACTCTCAGTAACTGGAAATTTAAAGTCAATTTTAGATTCAAA
TATCCCTTACCCCAAATTCCTAGGCACCTTTGGCTGTCCAAAGATTGGCATGCCCTCTGAGCAGGAGGAAACTATTCCTGCTCCCAAGCAAATGGAAGAGGAAAATAAAAGGCCCAAGATTTAGTGAGAACTTATTATGTGCAAGGTCTTGTCCTAAGCATTTTACTTCATTTTGTCCCAACAACAGCTCCAGGAGATAGGAACTAGTGTGCCCCTTCGCCAGAAGAGGAAACTAAGTCACAGAGAGTTTAAGTGACTTGCCCTAAATGGCACAGATAGCTAGTTCAGTAACAGGACTTTGAACCT
CAATGGACAACAGCTCTTAAAGATTTACCAATTTGAAGCTGGGTACTCCCACCTCCCACAAAAAATAATCACTCCATTGTTTGGTCCTGACATAGCACGTCCCCTGGGGTGCCAGAAAGGCAGACCAAGTCCTGGCCAGGCAGGGTTAATGCTCAAGGAGAACCCTCCCATTTCCTGGCTGTAATAGCAGTGAAATCCTACCTAGCCTGGGTAGCTCTCACATCTGCTCCCATCTCCCTCCGCATTGCCGATGTCTCATCTCTTATCCCTGCATTGTCTCT
TTTTTATTTTATTTTATTTATTTATTTTGAGACAAGATCTTGCTCTGTCACTCACACTGGAAGGCAGTGGCGCGATCTCCGCCTCCCGGGTTCAAGCGATTCTTGTGCCTCAGCCTCCTGAGTAGCTGAGACTACAACGGACTATAAGGCATGCGCCACCACACCTGGCTAATTTTTGCATTTTTAGTAGAGAAGGAGTTTCGCCATCCTGGTCAGTCTGGCCTCGAACTTCTGGCCTCAGATGATCCACCCGCCTTGGCC
TATCGTTATATATTTGATAACATTGTGACATTTCTACTTAACAGCGCTGTGCCCAGAACTCTTCTAAGTGCTTTATATGCACTGTAGTTATTTAATTCTCACAACAACCTATAACATAAACACTATTACTTGTCTGTTGATGATGAGGAAACTGAGCACAGAATAGTTGCCCAAGGTCACACAGAAGACCAGAATCCCGACTCTGAGAAGTCTGGCTCCAGAAGCTTTGCTTTTAGCCACCACGCTGAGACTGAGTTCCA
GTGGACGTGGATGAATTGAACCAGGAGCAGGTGGCAGATCTCAACAAACAGGCCACGACTTATGGCATGGCCGACGGTGACTTCGTCAGGTGAGGCCTGCCTGCTGACACCCCTACCCATTCTGTGGGCCCCACCCTGGCATCTCACTATTACTCCCGGTATTGACAGCCATCCTGTTTGTGAGCATTTGTGTGCCTGGCCCTGGGCCCAGGACTTTACACATGCAGGTCCCTGAGCCTATGGTGGTCGTGG
ATTTTTTTCGACCACGGTCCTGGCCCAAATCTTTCAATGAACAAGTTCCTTAGATTAGGCAACTGATTGGTGATCTGACCTTTTCGGGAATCTGGTCCCCTCTCAGCAGTGGGGAGTGCCACAGCGCTAGTTCTGAAACAGGATATTGCTGTTGCGTGTGGCTCCATTTAACTGCCTCAGGCTATCATGGGCGTGAGCGTCTATCAACAAGGCTTAGTCTAGAGGACTGCCCAACTTGAGTTTGCAGCTCCCT
TAGGCAAAAACAAACACAACACCTCATTTTGGTCAGAATAAAGAAAAGTGAGCCGGGTGTGTGGCTCATGCCTGTAATCCCAGCATTTTGGGAGGCTGAGGTGGGAGGATTCCTTGAGCTCAGAAGTTTGAGGCCAGCCTGGGCAATATAGTGAGACTTTGTCTCACTAAAAATAAAAAAAAATTAGCCAGGCGTGGTGGCACGTACCTGTAGTCCCAGCTACTTGGGATGCTGAGGTGGGAGGATTGCTTGAGCCTGGGAGA
CAATTTTTGTACCAGAGGAAGAAAGGAAAATAAAAAGAACACCTGAACAATATATTTATGAAATTAATGTTTAGGAGACCCTCCAAATTTTTACATTAAGCAAATTTATGACATAGTACTTACAGTTGGAATGTTTGTGGAAGAAATGGATAATTATGCAGTATTTTAAATTTACTTATTTTAATTTTAGTTTACTTATCTTTGTTATATCAAAGTTGCTTGGAAACACTGGTTGAAAGTTATAGTAAA
TGACTTCATTGAAACACTTGTATAAAGTTGTTCTGAAAAGTATTTATTATAAAGAACTACTTTATAATAGTTGTGTTTGTTGCAAAAAGAAGATAAAAAAGTGATCAGGGTAAATGTGAAAGTACTCCCCCTATAGAAGTTATAACTGTTTTAAGGAGTGTGCTGTATCTGGACAGATACACACCAGCCTACTGACAATAGCTTATATATTTGCTCTAGGAATGTTTTGGGTGTTTTATAATAGTATGAGG
GAGAGGAACTACTAAGAAGCAGTCAACAAAAATGGTAAAAGTATGCTTGAATCTAAACAAATATTGACCCTATAAACAGAAATAATAATGCCTTCAAGAGTTACAATGTGTGACTATAAAATACAAGATAACAATGGCATAGAAATCAAAAGGAGGGTACATGAAGTTAGAAGGTTGTAAGAACCTGGAATTATCTGGGGAAAAAAAGATAAAAAATAACAATTAACATTAGATTTTGATATGTGAAAGATGAA
AAACAAGGCACACTTAACATTGATTTACTTTACATTTTAATTAACACACGATATATATAACTCCTGAGCAAAACTTTCGATCGGAAAAGAAAACCAATATTATCAGGATAAAAATGATGTTTTTCTTAGGTTTATAGCTGATTAGGTAGACATATTTTTTGTTCAACTTATAAAGTGTTGAAACTCATGCTTAACTCCCATTGTTATTCTCCATTATCACAACCAGAGGCGGCTTTCCAGCCTGTATTCTTCTTCAATCTCCTATATTGGCTT
GAACAAAAGACAAATACAAAGAGAAACACCACACGTCCCTGTTCTCCAGGAGGTCACCATGTTGTAGCAGTGACTGCAAACACATAAACAAATGATTACTGTTCTGTGCAATGACTACTGGAGTAGATGTGCACCAAGTTCTATGGGAGCACTGAAGGCAAGGAAATAAGTCTGGGGCAATAGGGGAGGTCATCACAGGGAAGGTGGCATTCAAGATGGGCCTTGAAGGATGTGTAGAAGTTTGCCATGTAGTGCTGGGGAG
GGTGGCTGCTCCAAAAACATGGGTAGGGGGATCTACCAATGTGGGGGAGGTCTCACCTGCAGCCTCATAGCCCTCCCCAGTGATCCCCATTCACAGGCATGCTTTGATGCAGAAATCAACAATGAAGAAAATTTTCTCCAGAGAGATAGGCTTTGTGCCATTGAAAGCTCTTCTCCAAGCCTCATCTTCTCTGGGAGTGGGAGTGTCAGGTGCATCCCCGAGGTGCCTAGAAAGTTGCTTAGGGTGGTG
AGTGCTGCCTACCCCAGTAAGCCATCATGGCTTGTCTCCAACAACACAAACAGATTTTATGGCCCAGTCTTTACATGAATCACTCTGTGAAAATGATAGCAAATGTAATAACCCCAGACAGCTGCAATTATCTAAGTGTCTCCCTATTAGCCATTTGAATGGCTGAAGCCTTATAATCAAATTAGAGTGAATGCTAATTGAAATCTAATAGAGCTTATATCCATGTGATTAGATATCAGAATTTGATTCCAATATT
AAAATAAATCAGCCACAGAAACTAGGAGGTAAAATGTTAGTGTTTTTGCTCTGCAGCTTTATTTTCAAAGAGGCAGTGTGCTCTCATGGAAGATGTGTGGCCTGTGGAGTCCAGCAAGCTCCCCAGCTGTGTGTGTGACTTTGGCAGGCTGACCTCTGAGCCTCAGACTCTTCACGTGTAGAATGGAAATAATAAGACCCACCTGTAGGATTGTTGTGGGATAAAATTTAACGAATGCAGTTAAATACCTCAATAGCCTGCCACGCAGTA
GGCAGGAACAGGGAGCAGAAGCCAGAGGTGAGGCTGGGGAAGGACAGTGGCTGGGAAGTTGCTTTTGGGCACTTGCACTTTCTCCTGAGGGCCAGCGGTCGGAGTGGGGGAAGACTGGAGACCTGCTTCTCCATCCTTTCCCTGCCCTCACTTTCTTCATTTTCTTAGGAGCCAACAGACCTGTGCAAACCTCAGCTTTCCCCAGTTCAGCTCCTTTTCCATCTTCTTGATTTCTGTATTTTTAAAAAAACAAGGCTGCATTATATTGTAGGAGAACAATAACCCACTG
TTGTACACCCCTGGCAGGTTATGGGGTTGGAGACATGACTGGGAGGGAGAGGAGAGACAAGAGGTGGATGGAGGAGAATTCTACATCTACAGTTTCTACTTACCCAACGTTCTTCTAGAACCTTCAACGCTATGCTGACCAAGACTGGCCAGGATGAACCCAAGGCAGGAACCACCCCTACAGCTGTGAGGCTCCCGGCGCTTCTCCATTCATTGTGCCATGTGAGGCAGGAGGGCTGAGA
GTGAGTGGGCTGGAAGGCACAGTGCAGGGTCATACGGGCCTTGCCCACCAGCGTCCCAAAGGCAGGCCTGATGGTAAAGACACTCTCCAAGCAGTCGATGGCAAACTGGAAGTGGGCCGTGCAGTCCGATTGGTTCTCAATCCACAGGGGCTGCTCGGAGCGCTCCCCAAGGTTGACCCAGCTGAAGTTGACACAGTAGTGCTGCAGGGACACAGCAGGGCCTGGACACAGGAGATGGGGTATCAGCTTCCCCAAGGATATCTTAGACAAAGTTCC
ACAGGCCCAGCCCTCCTCTCTACCCCCTGTCCCCTTCCTGCGGATATAGACAGCACTTCCCTGCCCCCACTGCAGCCCCTGGCGCCCCCTACCCCAGGTGAGTCCCCTACACTGCAGCTAGGCTCCTGCTTCCTGTTGCCCAGGCTTCAGAGCCCACACAAGGCCATGCCCAGGCCAGTGCTTGCCCTGTGTTAGTCGTTTGTCCATCTGTCCGTCTGTCATTTTGCAGCCCCCTGCTGTCCTGTGCCT
AAGGTGTTTTGGTGCAATGAGTAGAAATATTAGGCATGTAAATGTGTGCCTAATTTCATGTACTTAGTCTCCTGCAATTACCGAAACAGGTCTAATCTTGTCAATAAATACCATTTGAAGGCAAATGACAGAAATCAAAAAAGCTTGACAAGGCACAGATGCGTTATTCACACATTTGGTTCAGAAAAATAATTACAGCATCCCTAGAAATTGTGTTAAGCCAGATTTGATCTAGTTCATGGTTCTGAGCCCTAGCATAAGCAACCTCAATG
CCTGCTCCCTTCTCTCCTCCTCCTCCTCCTTCTTCTTCTTTCTCTCTCTCTCCCTGTCTCTCTCTCTCTCTCTCTCTCTCCCCCTTTCCCTCTCCCCCACCCACCCACCTCCCAACCCCTGCATACACCTAGGACACCTCCAGCATAGGTTACTACCAATTTTGCACACCTCCAGCATAGGTTACTACCAATTTTGCTGGGTTTATCTCCTTCTGTCCTTTCCGCTTTGATCTGAGGAATAGCTGAGATTTAGGACAGCAACAAGGTGTACCTCCTTCCA
AGAGGGCAATCTTTCCTTATGAATCATCCCACGGCCTTCCTGATTGCTTCTACATCTTGGGCTTCAAATGCCCCGCTCGGCGCCCCCATCCCATCTTCGACGTGCTTTCCTCACTCTGCACCCAGATCCCCACTTCCCCGGTTGCGCGCTCGGGATTCTCTCTTGCACCAACTCACGCCGCGCTCCACCCTCACCTCCCGCTCCCGGGGCGCGTTCAACCCCAACCTCGCCCCAGGGTGAGCTCCCTCCTGTCTCAGGGCGCCGAGGAAGAGCCCTCATCATCTCCCTTCCATTCCCGAGTCTCCGGATCATCCACGTCTCGTTTTAAGCCGCGGCCCCCGGGACCAAGCGCAAGGCGCGATATAGAGTATCCTTGCACTCCCAAAAGTTTGGGACTTACTGTCTTCGTCTTGGCCCTCGACTTGGCCTTCCTCTTGGCCGTGCGTCAGGAGGGCGGTGGCCGCTAAGA
ACCCGGACAGAGCCACCCCTGAGACAAAGCCCAGCTGCCTGGAGTTGGGAAAGGAATCTGCAGGACAGTAACAAACACAACTCCATGCCAAGAAGTCCTGCGGCCAAAATCTTTTTTGGTCTGACTCAAATGTGTCTCTACCTGGAGGCTTTCCAACCACAACTCTTCCCGATAGGACTTCCCGCTCTGAACCTTTGTTGATTCTCTGATGTTGTTTCCCCAGCCAAAAGGTGGACTCAGCCAACCCGATTCCTGG
GACTGAGGTCCTGTGCAGCTAAGTGACATGTCCAAGGACACACAGGATTTCAACCCAGAGGCCTGACTCTGCTGTCCTCATGCACCTCCCACTCCTAGAGCTCATCAAGGGACGGGGAAAGGAGTTAGGAGGGACAGGGACGCAGGGGGAGTTGACCTGGGTGTGGGAATGGAGCTCTGGGGGCCTTCCGCAGAGGATGAGGGGACTGAGGGGAATTTGGAAAGACTCCCGGGGGATGGGAGAGTCTGTCATGATTCCCTTTGAC
CAAAACATCAAACCATTGGCAGATAAAATAGCATACTCTGGAGAAGAGGGAGATGCCATTTTAATGACGTGCCTCTCCTCATCCCTACCGACTTGCAGCCGTGATAGGGATGCTTAGTAGGACCCAGGAGGCACACTCCTCCTTCCTCTCCCAATACCGAACCTCCCGGGCCACAATCATTAAGAGGAAGAAGCTTAACAAGGCTCACAGGGACACATGCTTCCTCCCTGGATGCTGTGGACTCGTCAGAGAAAGCTGCAAATCCCATT
ATAAACTACCGATGGTTGGGTTTATTTTCTACGGGCTGGTATTGCGGATACTGTGCCTGGATTGGCATTTGAGATTGTGACATCACAGGCATCTGAACCGCGGGAGAAGGGGTTGGTGGCCATCGTGGTCTAAACTCTGATGGCCCAAATAATTCTGGACCTCCTTCCCCAATTTTGATGATTCAGGATATATTACCTCCTGTAATTGATTATAGTCAACATTTTGCATTGACCGAACCATTACAGGCTCTACTGCAGTTTTACAATGTG
GGCTTAGAATCTTCTTTCAAAGGGTGAAAACATTGGGCTAATTCAGGTAGGCAGAACTCAGAGCTGTTAGGTAGGGAAGGCAGGCACATCAGGGAGAGCGGGGGAGGGAAGAGGAGGGAAGAGGAGGGAAGGGGAGGGAAGGGGAGGGAAGGGGAGGGAAGGGGAGGGAGCGACCAGGAGGCGCGAAAGAGCACCCGCCTGGAGTTCACGTCCCCACTCCCCTTTCACCCCTGACCGCCCGTGCGACCTGGAACTGCTCACTTCTCCCCTCTCTAGACCTCACTTTGTTCAACTGAAACACAGGCCAGAAGATT
GGAGAAAATTCTCCACTTACCTGACTGCTCAAATTACACACCTAGGTACAATTACCAGTTTTAGAAACATGTATCATGTCCAAAGGACTGTGTGAGACTCATACCTGCACCCAGGCCCCTCCTGGAAGAACAGCTCAAAGAGAACATTTTTTGTCACAGCATCTTCATATTAGTTTCTGCTAGTGGTCACTGAGAACCTGTTTCCAGACTCTGGGACTTGGTTTACATTCCTTCTCGAATGCAGCTTCTCATCCTTCATA
TACATATACGCAGTAGGATTTGTTTTTTGTTTTTCTTTTTTAAAGTGAATCCCCAAGGAAATGGAGGATATATGGCAGGGAAATATCTTACTATTTGTTCCCTGCCTGATATTTATGCTTGCTTGGATATAAAAATCACAGTTCTAGCACATAAATGGGATATTAGAAAACAGAACACAAACATAAAGAAACAGGTTATTTTGCCTATCAGCACTTTGTTTACTTAGGCTTATAAAGTGTGTTCACATTCACTTCATCTAACTATAAAAGAAGTGACTCCTACCTCTTT
GGTTTCTCTTAGTGAAAGAGGGAAGGTGGAAGGATCATAGGGATGCATTCAGGTGGGAGTGCTAGCAAAGGAGCATATGTAGGAAGGACAAGCTTTGGTCAGAGGATAAGGAGGACACACACCTATGTGGCTGGAGCCGAACTTCCCCTCCTTCTGAGAAGCTTGATTAGAAGGATAGATGGGAAGAAGAGGATGCCAGACTGACAAATTCAAATTTTGAGCAAAGAGTAGCATGTGAAA
CTATGTAGAACAGACAGCAGGTGCAGCTCAGCACTGGGAAGGATATGGGAGCACAGGAGACATCCTGTGTTCATGACCCTGACCCTCATCCTTCTACCAGCCTTATTCCCATCCCAAGAGCAAAGCTCATTACTCCCTCAGGGCCTTTGCACTTGCTGTCTCTTCTTCTTGAATGCTCTTTCTCCAAATATTTGCATAATTGTGTCCTTAATATCGCTTGGGCCCTGAAATGGCTTACCTTTTGGAGCACCTGGCAA
GTACATATTTACCATTTTACTCAAAGTATAATTAAAATTACATTACCAGATCCATCAGACACACTTCAATTTACATCTTGCTTTAGATATAATCTAAATTAGATATAATCCCTTGCATTAGATACAATCCCTTGTTGAAAAAAAAATTTTTGAGACAGGGTCTCACTCTGTAGCCCAGGCCGGAGTGTGGTGGCCCAATCATGGCTCACTGCAGCCTCGACATCCCAGGCTCAAGCAATCCTCCCACCTCA
ATTCCCCGAAGTATAAGAAGTCCCTCTATATATACCAGGCTGCCTGTAATTGGGGGAGACGTGACACAGGGACTCCTGTGTCCATCACAGCTGGCATCACAGTAATGCTAGTCTAAACCCATGGACTCTATGACCAGCACAGTACTGGGGATTGCCCAAGGTCCACAGTCAGTACTACCTGACTGCCACTGACGTTTATTCAAGGCTTGAGGCCACTTTAGTCAGCAGGTGGTAAAACCAGCCAGAACTTGTGTCCAACCAACCA
GGAGGCTGAGGCAGGAGAATCACTTGAACCGCGGGAGACAGAGGTTGCAGTGAGCTGAGATTGCACCATTGCACTCCAGTCCGAGCAATAGTGCGAGATTCCATCTAGAAAATATAAATAAATAAAAATAAAAATAAATAAATAAATAAATAAACCTGGCCACGGCCTAGGGACCGTGCAACTCTTGATCACCTACAAACACCTGGAAAGCACACGTTGTGGCAAACATGGGCTTTGGTGACAGGAAGACCTGGGTCCAGATCTTGCTTGCTACCTGCTTACTAGCTGTGTGACCCTGGACAAACTGCTGAACTTCTCTGAACTTGGT
ACTTTCTCTGCTGGTGTTCTTCCAAAGCAAAAGCAAAACCAATTTTATGAAGCAGCAAAAGAAGTATAAAGCATGCTATTACTTGTTCTTTTCTTTTTTCCCAGCTTATTGAGGTATAATTGACAAATAAAAATTCCATATATTTAAGGTATACAACTTGATGTTTTCACATATGTATACATTGTAAAATGATCATCGCAATCAAGCTAATTAACTTATCCAACACCTGATATCATTACCATTTGTGTGTGTATGTGTGTGCTGACAACACTTAAACGCTCTACCCTCTTAT
GACCGCGGCCGCCGCCCCAGTCACAGGCCAGCAGTCAGTGCGGCGGGAAGATGTCCGCGCACTGCTGCAGGATGAGCTCCACCACCTGGTTCTGGAACACCATGGTCATGGGCATGCTGGTCTCTTCCACCTCGGGCCGCAGCAGCGTGGGCCCGAACACAATGGCCACGCTCTGCACCGACATGCGGTTCTGCTCGCCGTGCTCGATCACCCTGTGGCAGGGGTGGGTGGGTTCAGGGCTCCGAACTGCGAACTGCGG
AAGTACAGATGCTCCTTGACTTATAATGATGTTACCTCCCAAAAAACCTATCATATACTGAAAATATTGTAAGTTGAATATGCATTTCATACACCTAACCTACCAAACATCATAGCTTAGCCTAGCCTACCTTAAACATACTCAGAACACTTACATTAGCCTACAGTTCAGCAAAATCCTCAATACAAAGTCTATTTTATAATAAAGTTTTGAATATCTCATGTAATTTACTGAATACTGTACTAAAAGTGAAAAAACAGAATGGTTATATTGGTAC
TCTTAAATATCCATTTGGACCAAATATTCTAAGGTTTATCTATCACCTATGCAGCTTTATTTCAAATGAGCATGCACATAAGAGATGTGTCTATTTTATGTATCAGTGGTTTCAAAAGTCATATTCGAATACCCATTTTTTCATGGCTTTGTGTCATGAGATGGAGAGCAAAGCAAACTGAAAGCGGTGAGGCAATGTGTCCAGCTCTCCTTTCAGCCTGGGCTCTCACCGGACT
TATGGAATGAATGAAACTGGAATGCTTTGAAGAATTTCCAACCTAGTGGGGAGATAAGATACATGCAGAAATCACTTGAGTAGAAGACAGATTGAGCAAAATGGACAGTATATATAATGTGAATATGGGAAGATCAAGACTTCGAAGGGGAGAGAAGTCCAGATTCACATCAAAATGTAAACCTGGCCGGTTAAGGAGGAGTTTGAGATGGCACTGGGGTTTTGTGTGTTTTTTGTTTTTGTTTTTTTTTGCTGTGT
TAATTCATTTTTATCACTTAGCAATACATTACGAGCATTTTTCCAAGTCAATAATTATGTACCATTTCAATAGGGGCATAGAATTCCATTGCCTAAATCTATATAATTCCATAACCAATTCCTTAAGATTGAACATTTGCCCCCCCCCACCCCCACCCCCATGTTTTATGATCATAAGCTACATCCCCGATGGGCATCTGTGAATGTCATCTTCTTCTGTAGTTGTCTTTATTGTTATTTCGCTTAGCCAGTTAGGTGGAGATGACAGATTAAAC
AAACATGAAGTTTGAACTCACTGAAAAGTCAGCTAGATTACTGAAAAATAAAAAAGAATATAGATTTGAATAAATGCTTGTTTTAGGTCTTTAAAAAATGACTTGGATCAGTTACAAAGGCCACATATATTGTATGTTCCCATTTATACAAAATGTCCTGAAGAGGCAAGTCGATGGGGATGGGGGTAGTGGGTGCCCAGGGCTGGGGGCTAGGTGGAAAGGAGGTTTGAATG
CTAAAAATACAAAAATTAGCTGGGCATGGGGTGTGCACCTGTAATCCCAGCTACTCAGGAGGCTGAGGCAGGAGAATCGCTTAAACCTAGGAAGCAGAGGTGGCAGTGAGCCGAGATAGTGCCACTGCACTACAGCCTAGGCGACAGAGTGAGACTCCATCTCAAAAAAAAAGAAAAAAAAAAATGAGGTAAGGGGGTTGAGCTCCTGGAGGAGCTCACTGAGGGGCATGAAGGGAGATAGCCAGAGAAGCAGCTAGAAATCCTTCTCTTGGATCACAGAAGCCAAAGGACGCTTCAGAAGATGGGGAGGACCAGCTGTGCCCAACACACCTGGAAAGGTCAAAGGAGGAGAGGACTGAGAAGTGGAGGGACAGGGAGCATTTCTCCCTCTTGAAGAGGCTTTGGCATATGGAGGGGGTTTT
CTCCCGGACACCCTTGCGAGGTGCTTCTGGCCCGATGGCCTGTCCAAGTGCTTCCTGTAGCTCTTGCTTAGCAGGCTGCCTTTCTCCTCTCAGGGCGGCTCCCTCCTCCTGCTCTGTGCATCGCGCCTCCACAGGGACCACCCATTTCCTCCGGCTGTGCATCCCCCACTGGCTGCCCCTGGCACCCACCCAGGACCTCCACGGGGACCCCCTCATTCCTTTCCGCTGTGTACCCCCCACCCCTGCACCCCCCC
ATGGACCTGGAGAATATACTTTCTACTTTCCTGCAACTTCCTAACCCAAGATAATAACTTTAACCTGCCCTGTTTAGATACAGGGACACACTGATTATTTCAAGATCCATTTAATTTTTGAGGATTTTTAGATTGTTTATCAAAATTTCTAGCTAGTTTTCTGAATCAGGAGAAATTGCATCTTAACTATGTCTTTTTAAGTCTACATAATGGCACTGACATTGATAACCTTGGTAAAGACGTGATTGCAAAATTGTTATAACATTTGTGTGATCAGC
CTTGAGTCTGGAAATTCAAGACCAGCCCGAGCAACACAGTGAGACCCTACCTCTACAAAACATACAAAAACTAGCCGGATGTGGTGGTGCCTATGGTCCCAGCTACTCAGGAGGCTGAGGTGGGAAGATTGCTTGAGCCTGGGAGGTTTAGGCTGCAGTGAGCAGAGATCACACCAACGCACTCCAGCCTGGGTGACTGAGGGAGATCTTGTCTCAAAAACAAACAAACAAAAAAGATCCGG
AGAATGCTGAAGGGACTTGGGATTAGAAGGAATATGAATTTGTGGTGTTCAAGTAGATTTTAGGGTTTGTGGGAAATAGTCAACTCTATGGTATTCTAAAACTTAGTAATGTCTTTCAGCTAACATTTTAACCAAGAATGAGCTTTTCTGCATATTTTTAAATTTTGCATACTTGTACTTAAGTAGGATTTAACATGGAGTCTAATAACTTCCAGAAATGATTCAAAATTGAGTGATTGTACATAC
ATGTCCATGAGCACAGGCTCACACATGAGCATACACAGTGCTACAAATATACACACTCCTGCACACATGGGAGCATATAACACACATATTCACATGTATGCACACATGCACACACAAGGCAAAGACATACACAAACACACAAGAGCATATGCCATGCATACCAAGATTCACACAGGTACATATGCACACACATGCACCTGCACGCATGATCACACACGTGGACACATGATCACACATGTGCATGCACCCTACAAGAAGGCATC
AAAATCAGAGTCTCTTCCAAGTTTTTACTGAAAAATTTGGGTCTCTGGGTCTCCCTTGGGCATGACAGCTCAGGCCTGTAATCCCAGCACTTTGGGAAGCTGAAGCAGGAGGATCCTTTAAGCCCAGCCTGGGCCACATAGTGGGACCTCTTCTCTATTAAAAAAAAAAAAAATTCTTTTTAAATTTAATCTGGCATAGTGGCATGCACCTATAGTACCAGCTGCTTGGGAAGCTGAGGTGGGAAGACTGCTTGAGCCCAGGAGGCACAGGTTG
TCAAGTCTAGTTTTGTAGTAGTTCTCCCTCAACACCAAAGCTTACAGATTTTTAAATAAAAAGGTCCTCCTTGGCTCACAGAGAATCATCCAACAACATTCCTTGCTCTGCTTTTTTTTTTCTTTTTCTTTTTTCTTGGTGTTTCACTTTTTCCACTCTTTTCAATTGCTTGAAAAACTCTTAAGCACACCAAAACAAACATCTGGGTCACAGCTTGCTTTAATGATGTGCTTTTGAAACGGTGGTTTTAATCCTGGATGCATTTTTGGTTGTTT
GATTACTCCTGAGCCTGCCAGGGTAAAGGTTCCTAAACTTCAAGGCCTGCCTTAAGTCCAGTTTCCCACCAATCAGTGAAACTCATGCTTCTCTCTATCTTCTGAACACCTAAAACTTGGCTGTTAGCATCAAAAGTTTTGCATCTGAATGTTCTTAGCCTCCTCACTCATTCATTCGTTCATTCATCTATTCAACAAATATTTATTAAGGTCAAGTACTTACCATGTTCTGGGTATCCGTGAGAAAGA
AGGTGGGTGGATCACGAGGTCAGGAGTTTGAGACCAGCCTGGCCAACACGATGAAACCACATCTCTACTAAAAATACAAAAATTAGCCAGGCGTGGTGGCGCGCGCCTGTAATCCCAGCTACTCAGGAGGCTGAGGCAGGAGAATCGCTTGAACCCGGGAGGCGGAGGTTGCAAGGTTGCAGTGAGCCGAGATTGCACCGCTGCACTCCAGCCTGAGCAGCAGAATGAGAATCAGTCTCA
ACGTGGTTGGATGAGAAAATGAAGGCCTGAAAGTGGAGGCACGGCATGGGGAGGGAGGTCACCCGAAGTGCGTCCTGACTTTAGGAAGGCCAGGGTATGAAAAGCAGACAAGGCTCACCATCCATCCTGCTCCCTTGCCAACGCTTTCTACCTTTGGGCTGACTGTAGGATAAGTGTCCCCCGCCTCCCATGCCAGGCTGGGGGAAGGACTGGCAGGGTTACTTCCAGGAGAAACAGATAAGGCCAGGGAGGAGTTTCTGTCCG
AAGGGGGAAGTGAATTGGGTATTGAGGGTCAGCTGGCAGTCTCATCCTGACACCTTTCCTCGGTTTTCATCACAGTAGCCAGAGAGGTGAAAAGGAAAGCTGAACATGTCACCTGCTTAAAACTCTTCAGTAGGCTGGGCACAGTTGTTTGCGCCTGTAATCCCAGCACTTTGGAAGGTCGAAGCAGGTGTATCACTTGAGGTCAGGAGTTCATGACCAGCCTGGCCAACATGGCAAAAGCCTGTCTCTACTAAAAATACAAAAAC
CGTTTCCGGGCCCAGGGAGAACTCCCAGGCAATTCCCACGACTAGCGACCAGAGCCCCACAGAGGACACAGCCTACGTTTCTGCCCATGGGATCTTCTGGAACTTCCATTCCCCCAGAGAGAAAAGAGGACCACGGGGGCACGGGTGTGCGGATGGAGGCTAGGGCTGGAGGTGGGACCTATCTAAGGCAGAAGTCCAGTCCATAGCGTTTCAGGGTATACTCCAGACCCACGACCTCAGAGTGGCAAATACCTGTCACAATGGAACAAAGTCCGTGAAATCCACGCTACCAGACACAGCATGGATT
ATCAGAGCTGAAGGGCAGGTTGTTACAGCAATTATGCAGAACTTCAAACTTTCTTATGATGTCCCTCAGCAGTTCACCATCCAGAAGAGCCTGAGTTCAGCCTTGACCCAAATGGGAAAACAAGGTGTAATTATAATCAAATGGCTGTTGGTAGAGGTTGATTGCTGGCAAAATGGACAAACAGGAGGAAGTGGAGGTTGAGGTCTTTTGTGTTTGAGGTAGTCCATGTAGCAAAAATCAGACCAAGCTGGGGGGTCAG
GATATTTCCTTGAACACCAGCAGCTTCCTAATTGGTCCCCTCCCTCCCTCCTTCAGCCACAGCTGGGAAAATCTCTTTAAAAGCATATTTGTAGGATACCACTCAGGAGTAACAAGTAATGAACTATTGATACCCAACAATGACTTGAATGGATCCTAAGGGCATTATGCAGAGTGCAAAAAGCCAGCCTTGCAAGGTTGCATACTGTATATTTCCATCCATTAACATTCTCAAAAGAAGCAAATTATAGAGATGGATAAAGACAAGGTTGCCAGGGA
CCTTTTTTATTATTATAACAATAAATATTTAAGCGCGGTAGGCAGAGGCCTGGTGCTTGCTGATGGCTGTGTGCATGGAATTCACTCTGGCTGCAATGTGGGGGCTAATTAAGGATGCCAAGAGGAGCTCGAGGACGTGATGAGGTGCCTGCTACCCGTGAATAAACGCGGGAGGTCTTCTGAAATAATTACTGAGAGGACAGGGACCAAGGCTGCGTGTGTATACACTGCAGTAGAGTGTGGGAAAGAGAAGACCAGTGCTGAGCAGAGACCATAGCCAAA
CCCTGTGACAGTCCCACACACACGCCCTGCACCCACGGCCTTCACATCTTACCTTTCCTGCTGAAAGACATCCTTCCTGTGGCTCCCAATGCTGACTCATTCCTGATATAAAAGTCTGATAGGAACTGCTAGTTACATCATTATCTGAGTGGCCTCTCTCTGCATAGCCTAGGGGTTAAGGCATGGGCCCTGGAGTCAGACTGTCTGATTCTAATGCAGGGCCCTACTACTATACTTTCTAGGTAAATAAC
AGTAGAGGAATCCAATGAGCGTAGCGGGTCTAGGCAAGGGGCGGTGCGACGGGGAGGGGCAGCGGGGAGCGGTTAGAGGTGGGAGTTGGCGCTGCGGGCCGGGCGGGGGCCGCGGAAGCTGCGATGCGGACAGGGCAGCGGCGGTGACCCGAGCTGCCGCCCGACATGAACTCGCTGGAGCAGGCGGAAGGTAGGGTGGGCCGCCCGGGCCCGTCCCCCGTCTCCCCTCGGAAGCTGGCGGTGCTCCGGAGGAGCCGGCGTCGTGAAGACCCCCGCCCCGGGAGGAGGCCGCAGAGGATGGAGCTAGGGGCC
GGCTGGAGGGCAGTGGTGTGATCACAGCTCACGGCAGCCTTGACTTCCCAGGCTTAAGGGATCCTCGCACCTCAGCCTCCTGAGGAGCTGGGACTACAGGTGCACGCCACCACACCTGGCTTTTTTTTTTTTTTTTTTTTTTGGTAGAGACGGGGTTTCCCTATGTTGTCTACTCTGGTCTTGAACTCCTGGGCTCAAACAATCTGCCTGCCTTGGCCTCCCAAAGTGCTGGGATTACAGGC
ATTCCAATTCTAAAAAGTCTCCACCTATTATTAATCTGTATCATTATTATTATTATTATTGAGACGGAGTCTTGCTCTGTTGCCCAGGCTGCAGTGCAGTGGCACGATCTTGGCTCACTGCAACCTCTGCCTCCTGGGTTCAAGCGATTCTCCTGCCTCAGCCTCCTGAGTAGCTGGGACTACAGGCGCGTGCCACCACACCCAGCTAATTTTTTGTAGAGATAGGGTTTCACCGTGTTAGCCAGGATGGTCTTGATCTCCGGACCTCAGGTGATCCACCCGCCTCG
CCTGTCCTTCCCCCGCAATGCCCCTGCATTCACTCGGTGACCTAGCCTGCTTCAATCCTCAAGGCTCATGGTGGGGAGGGGTGTCAGGCTGCAGTGGGAAGGTTGAGGCACCAGGGTTTTCCTTTCTGCCTCCTCTTGGCTCCCTTGGGTCAAATGTCTGGGCCTCAGGGAAGTCATGGAGAATTTGGACTTAGAACTCCTTGACCAAAGGAAACTCTGTTAACTTACCAAAGGAGACAGTGGAAATACATTATGGTCCACATAG
CTCCCACGCCCCACGTTGCTGGGCAGAGAAGGGAAGCATTTCAGACAGGCAGGCTGGCCCCTGGCCAGCAGGTCTCCAGATGCCATGCAACACACACCTGAGCAGGGTAAGAGAATAGGTGTGTGTCAACAGTATTTGAAAAAGAAAATAGCTGCACAAATACAGCACTTGTTAACACAGGTGTTTACAGGTGGAATTATTTTTCCAGGGCTGCTATCTCCCAGCCTTCTTTGTGCTTCTCAGCTCACACCTGCAGGGACTTTCCTACGAAGCCAAGGCACAAAG
CGACTGGATTTAATGTCAGAAGTTATTCTACAAACAGTGATGTGCTGCAGTGCGTGCAGAGGCTAGAGAACCACAGAAGGGGGCTACCGAGGCTGGGAAAAAAGATACAATTGTTGCCGTGACTTTGAAAGACCCTGATGCTTTGTGGTGCCCTTCCGAAATTCGAACAATAATGCAGAAGTGTGTGTTTTAGAATTTACGGTGTATGAAATTCATGTTTTTAAAAGAACTTGCCTGCAGATGGTTTCCACACGTGAAATTGTGCT
CTCATCATGCAACAAAACAGGGAAATTGGTTTTAGCGTTTTTAACTTTAATTAGTCACATTAATTAATGCTAAAAACCAATGTTAACAGTATATTATTTTCATCTAGTTAAATAAAGGATTACACACATTTGAGTAAATTACACAGCATTAAACATTTCGATAACTTGAAATGAAGCCATTACTGTCATTCAAACAAGTTTCCACAGCTAAAGGCTGAATGTTAAGTATGA
TCCTCATGCTCTCACACTGAAAGGAGCATCAAGAAGCCCAAGAGAGGTATCAGAGGCAGCTTGAAAATATTCCCCTGGCTCTGCCACTAACTCCTGTGTGATCTTGGCCATCCAAGTCCTTTCCCCTCTCTGGGCCTCAGCTCCTACATCTGCAACCTGAGGGGGTTAGGTGAATCCAGGGTTCTTAACTTGAGATCTATGGATCCATGGCTGGGAATTCTGTGAAACACTTGAAATTTTAAGAATTTTGTGTGTGTGTGTGTTTGTACAA
GTGGATTCCCTCTCCGAGGTCTAGGTGCAAACTGCTTTGGACACTTCAGGGTTTACAGGGTCCACAGCACCACCATCACCTCTCCCTTGTCTGACCATCACTTATGTTTGGGGAAAGGCTAATAATTCCTTTCCCCAAAGCAGGTAAGTCTGAGCGTTTTGATTCTTTTCACATTCTTATTCATTTTCGAGTGATTTTGGGGTGTGTGTGTGTGTGTGTGTGTGTGTGTGTGTGTGTTGTGGAGTTTTTCTGG
AAGCCTCAACAAGCCACTCACTTCCCACTTGGGAGTAGTTTCTCTGCACGCACCAGGCAGTGGGACCAGGGAAGAAATCGCGTCCGCTAAGTGGTGTCGTCTGCCTGCAAGACCTGCACAGCTCCCAGGCCTATGGCTTTGGGCACCAGGTGCTGGGCCGGCGTCTGGAAATGATTAATTCCCTTTGGAGAGAAAAACATCACAGCTGCGTGGCCCTTCCCGGTCCTGGGCGTGGGGCGGGAGGCAGCCGTGCCCGGGATTTCGCGCTGCCCCC
GTGCTGGCTGTAGATTGTGGCTTGGCACTCCTGGGCTGCCCACTGCAGCTCGGGGGCGATCTCAGTGTTTATGTTCCTTCCCCAACTTGGAGGCACAGAGAAAGGGACCTTAGTAGTGGCTGTGGCCAAGGGTCTTTCGCGTGTCTCCTGGGGGCTCCACCCATAGAGATGCAGGTCAGCATTCACTCAGTGCAATCAGCCCAGGTTGGAGTGTCTGTGCTGTGGGCCCAAGCCGGGGGTTCCCTGTCTGGTAGTGAGCAG
CCTGGGTGACAGAGCGAGACTCCATCTAAAAAAAAAAAAAAAGAAAGAAAACTGAGGCCTGGAGGCTACAGGCCTTGCCTAGACTGCTTGTGTACCAGCCCAAGACTGAGGCACCAGTTACAAGAGGCGTTTTTACTGGACTCGGACTATTTAGCTGCCATTTACTCAACATGGACTGTGTGCCCCGTACTGGTCTGGGCATTTTGCCTAGAATCTCTCATCTGATTCTCCATTATTACCTGCACTTGCAGGTGAGGCCTAGGTCATGCAGCTATAAATGGAGGAATGTGAATTCATG
AGGTACTCCATGTTACCTACCATTAGCCATTATTTTCCCCTAAGCTTTGGGTGAAATTTATAGCTGATCTCCTGAGAAGCTGTATTACAGCAGTCACTAGATGTGTGCTTTTTTTCTTCCTTTTTCCCTGGCAGGATCCATCCATGCTAGGTGCCAGGAATAATTCCAAGCCCTGAGATGTACCCACAGACCCAGTTCCTGCACTGTAGGGCTGGGTCTGAGTCTGCACTTAGCCAGAGACTCT
ATGAAGATTGCAAAATCCTCGTGGCCTCGAGTTCACAGCTGTGGAAAGAAACTTCACGAGGTGACGGTGGGGTCAAGGGGCCCGGGTGGGGACGTGGGGACCACAGGGCAGGAATGAGCACCCACGGAGAAATGCAGTCCCGACCCCTTCCACCCCTTCAGGTCTGGCTGTATAAACTCGGAGAGGAGGCTGCTCTTCTCAGCTTTTCCCACGTTTCAGTTTTCTCTACATCTGGTTATGTAGCAATGCCTTCTCATCC
GCTGAGATCCTGGGGATACACTAGGGCTATTTCCCTTGTTTCAACCCCAGCGGACACCAAATTCTATTGTTCCTGATGCCCAAATGCCCACTCCTGCTCTCTGTGACTCCACCCAACCCCGTCCTGATTCAAGCTTCGTGGCCTTTCCCTGGGTGATTTCAACGCATGCACTCCTTCAGTGCAGCTTTCACTCTTCCCAGAGGGAACTCTGCCACATGCAAACCTGGCCACGTCGTTCCCCTTCTTTCACC
CTCTGCCTTCAACAATTAGGGGTAAAATATCCTCCAAAACCAAATTTTAGTGTCAATACTGTCCCATCAACAGTAAAAGGGCCATTCAATACCTACATTCTTTTAAGGCACCTATTCTGCCTCCAATTAGAGTGGTACTTAATTGGTAAGGGGATTTTAAGTTCAGAAGTTAACGAGAACCATTCTCTAAGGGTAAACGCTTCAGTATGGGCCATAATAGCAGGATATAGAGTTCAATTTAGCACTCCCACTCCATTAAAGGGTCCTTGC
GGATTCCACAGTGAAGCAGCTTCCAAGGGCTTTTTGTAAGCAGCCCCTATGCTGGCTCTGGGAGAGCTCTGAGAAACTAGTTTGAAAAGCATAGAAGTCATAAAATAGCACCAGTATTTTTTTTCTAGTGTGAGCAAAAATATTCATGCAGACAAATCCAAGCCAATCTTCTGGGACTAAGACTCTAAATATTACTTGTGAGTCACCCCAGCTTCCTTCCAAGAGAAAGACTCCCCCATCCCCTCACCCAACACCCCCGTCCGTGACACATTAAGATTGTAGCTTTTCAGCTTCTTCCACC
TCCTGCAGCCTCCACTCTTCTGGTGTGAGATGGGACCGGAGGGCGGAGAGGGGACGCGGAAGCTCCTATCTCTCCAGCCACAATCGGCACCCAGGGTTCAGGCGGGTTCCTCTTCTGGGGTTGGGCATCCTCAGATGCCTGGGGGCCGGGGAGGCGGGGGCTTCATCTCTGCTTCTGGGCTGCAGATTCGAGATTGCCCTAAGCCCTCTGACCCGGCCTGTCCTAGCCTCTGGCTGCCCTTCTTTCTGCCTCTTGTTCTTTCTGCCTTCTGTCTGCTTCCTGTCTCT
CAATCCCATCATCAGTCTCCATGGGTACAACAATAGTTATGCAAGTAGCTGATTCCTCCAAATTACCCAACTGAGGGAAAGGAATGCATTCATTTGCTCAGGCCTCTCTCCCCTTCCTAGAGCCACTGAAGTGTCAGGGCAGTCCTGGGGCCTCGAAAGCCATGCTCAGCTGCAACCGGTCTGGCAAGAAGGACACCTGTGCCCTGACCTGTCCCTCCAGGGCCCGATTTTTGCCAGGTACATGGGAGGAGGGTGCTGGAG
GGGAGGATTGCTTGAGGCCAGGAGTTTAGACCAGACTGGGCAACATAGCGAGACCCCCGTCTCTATAAAAAATTTAAAAAGTAGGTGGTCCATGCCTGTAGTCCCAGCTACTCGAGAGGCTGAGGTGGGAGGATCAGTTGAGCCTCGGAGGTCAAGGCTGCAATGAGCTATGATCACACCACTGCACTCCAGCCTGGGTGACAGAGCGAGACCCCATCCCAAAATAAATAAATAAATAAGATGCTATTCTGTCTCCTCCTCCCAGTAGGATGTCATCTCTGTAAGAAC
AGCCAGCTACCTTGTCTTCACTCTTACCCAACTCTGGGCCCAGCCTCTCCCTAAGTAGGGGAACAGGATGTTCAGCAGGATTGCTGGGGCCACAGAGGGCCAGGCTCAGAGCTTGCATGTGTGTGTGTGCCTAACGCTGCCTCTTTTGGCAGAGGAGACTTCTGTTGGGAAGCTTAAAGATTACAGAGCAAAATAAGAGCCCCAGCCACCAGCTAAGGACATTTTCTAGCTTGGACCTCTAGAGGAGGGAGGGCTGAGAGTCTTGCTTCCTGGGGTG
TACTCTATTTTATGGACTTAAATTTGTTGAGGTGGCAGGGAACAACTTGAGTGAAGGGTGGGACATGGCAGTGTGTATGTGGGGGAAAAAGGTGGCCAGCAGATAAGGGAAGCAGGGGACAGAGTATTTTGAGGGATTAGACCTGACCAGCTATAACAGGAAATAGAGGCTGTAGATTGAAGGATAGCTACAATGGATGTTATGGAGAAATTCCAACTGGGGTGGAAACATGTAGCTGCAAAATTGGAAGAGCAGCTTATTCTAGGCAGAAAAGAAG
GAGAGAGACTCACTTCCTACCAAAGAAAACCAAATTTTGCAAGCTCTCCTTCTGAAAACGGGCTTTTATTTCTTTCCATACATCTAAAGAGATAGAGACCTGGGTTCTATTTCAAGCTTTCTCGTGAATTCCTTGGGTTAAATCTGGGAAAAATCTATTTGGACTCAGTCTTGCCTTCTGCCGAATAAGGACTAGGTTATTTCTAAAGCCTCTTTCATCGCTGTCCTTCTTAATATTCCTAGGACGC
ATGTGCAGTCCACTTCTTCCTTTCCTTCTACTGCTGCTATCACAGTACTATCCTGATTCTCCTTTCTCAGAAGTATTGATACTCTCTAGGGTTATTTCCTATGCCTTCTGTCATTACTCTTCCAGCTGTTCCTGTTTACTCCAAATTACCTTTATGATAAGTGAGATGTTTAGGCCTACAGAGTCCATCTTAATGCCTGTTTAAACACACAATACTTGTAGTGTGATGCACTAGGGCTTCAACCTGGTTTTCTTAGTTAATAGTAAAA
ATTTGCTACTTGGGTGACCTTAGATGACTGACTTAACTTGGTTTTCCTCTTTGCAGAATAGGAATGTTAAGAAAAACCCTACCTCCCAGGGTTATTGGTAAGATTAGAATAATTATTACATATCATCATAAGGAATAGTTCCTGCCATATAAGTTTAAAAAATGTTAGCTATTACTCACTGAAACGCATTCCTTTCTATATTTTAACATCTTCAGTGGCATCTAATCTTGATGCATTGCCACCTCTCCTTTAATCCCCACCTAGGCTCCGTGGGGAACTTCC
GCTCAGAGTTTAGTGAAGAGATGTCTTCAGGGCTGGAAAGGTGAGTGTGGCCTCAGCATGGCCTCCCTCCCAGGGGCGGTGCTCAGGGCTGAGGGAGCCGAAGACAGGCCCCGGGCAGGGACGGGCCCTGCCCCACCCACCCCATGAGGCTGCTCTGTGGCTCCTTCAGCAGACTGGCTGGGGCAGGGCTGAGTAGGAGGGAGGATGGAAGAGCAGGATGGTTGCTGGGGCCCCAGCCCCCATGCTCTGAGCAGCCCCATGCC
CCCCACAAGGCAGCACAGCATACATCTTCTGGCTGATGGGGCCTGCATGGAAGAGGAATAGAGCTACTCTAGAAGTGGCCTCGGGCGGATCACCTGAGGTCAGGAGTTCGAGACCAGCCTGGACAACATGATGAAACCCCATCTCTACTAAAAATACAAAACTTAGCTGGGCGTGGTGGCACACACCTGTAAACCCAGCTACTCAATAGGCTCAGGCAAGAGAGTTGCTTGAGCCTGGGGAGACAGAGGTCGCAGTGAGCTGAGATCGCACCACTGTACTCCAGCCTGGCCAACAGAGCAAGACTGTCTCAAAAAA
TCTGTTCCCGTTGGTAAATAATCTGTTATAAAACTGGTTAAATGCATATTAACTCACCAGAGCAAGACACTGGCAAAATTTCCCCCCAGGCTGTATTTTGCAAAGAAAGCACTTTCACATGATGTCAGACCTGAGATTCAACTAACACAAGTCACATATTTTCTAAGGTAGTACTGACGCTCCATCCCTCGCCCACCATTTAGTCTTTTGAGATCTGGTTATTATTTTGGTTCACAAATAGTTGGTAAGGCGTTGAGCCCTGACTGTCTCGTTGTT
AGATCCATCTGCGGAAAGAGGCCCTAGGGAAAGGGGAGGGGATGAGGAGAAGGAGATCGAGGGAAAGAGATGGATAAAGACCTAGACCTTCCCAGAGCTACCATCCTGTTGAGGGAGAATGAGCAAGGTGGTGTTTTTCAAACCATTTTTATCATGAACCAAAGAAAAAGACTGTACATTATGCCCTGATATACGCATGCATATATGCTATATATAACAGGGAAGTTAAATTTTGAAAAACACCTGCATTATGTGTGATGCACTGTGGT
CATCAACATCACCATCATCACCATCATCTCCATCCCTACCACCAACATCACCATCATCACCATCACCATCACCATCATCACCATCTCCATCCCTACCACCATCACCATCATCATCACCGTCACCATCATCACCATCTCCATCCCTACCACCATCACCATCATCATCACCGTCACCATCATCACCATCACCGCTATCATCACCACCATCTCCATCCCTACCACCATCACCATCATCATCACCATCACCACTACCATCACCACCATCACTGCCAACCCTAC
TTTTGGGTGTAAATGGTAGAAGAACAGTTAACCAGGCCTTTTCCTTTGTTTAGTTCACATCTGGGTTTTAGGGCCTTACTGGCCCTAATCCCCTAATCCTCCCCTTCAAATACCTTTGAATAAGAGTAAGATGAAGGAACGAACTTACGCTCAAGCCACAGAGCATATGACTCATCTTATATTTTTTTTTATAATGGAAAAAAACATTGGACTTAGGGTTAGAAGACCTGAAATCAGGTCTCAGCTCTAC
CCCAGCTCCAGTGGTGCCGCTCATGCTGTAGCCTCTGGACCCGTGCAATGTGCTGCTCCTGCAGCTACACGGTCTCCTCCTTCCGATCACAGGCCAGCATTTCACCGTCCTTTCCCTTTTCGAAGGAAAGGGTCTTCTGAGTTCGCGGGTGCTATGGGGACCCTGCTCAAGCTGGTATTCAGGAAGGGGAAGACTGTGCTTTCCTTCCCTTGGCCAGGCCTCGTGGGAGGAGCACAGAGTTGGAAATCACACCCG
TACTCTAAGAATTTAAAGGCGAGATATTGAAAAGGACTAAGGAAGGATTAATGAGTTAGAGTTGGGGCTTAAAGAATTTCAATAGGTAAAAAGAGGGCTTTTCCAGGGCTAATAAACATGGAACTTGAGAGGGGAAGAAGGAAGGTGCATTTTTGGCATAGTGTTTCTTCTGGAGCATTTCCTTATTCAGCTCTGGAAGTTCTTTGGCTAAACTGGAATTGCAAAGGCAAGAATCTACTTGGAA
TTGAGAGGTGTCATGTGCACAATGAGCTCCAGTTCCACACTGGATGGTCTTCTCACAACCCACTCCAGCAACCTCTAGGGACGTTGTCTCTGTGATGTTCGAAACCACATCAGCTGACACCATGCTGCATATTCTTGCATCAGCTCAACCTCCTGCTTCTGATCTTGATGGGTCTGTGTCTAGGCAGTGAGGGGCACCAGGAGAGAGATGAGGGCTGGGAAGGGGAGGGCTGCACAGCCTAGAACCAAAGGTCCCACTTTGTGCTTTCCTGGCTCCCAGATGGAAGCTGAAGGTGGTAACATCATCACTGGTCAGGTCGTGTCTTAGCCC
TCGCGTGAGCTGAGGAGGCAGAGGTTGCAGTAAGTGGAGAGGGCACCACTGCACTCCAGCCTGGGCGACAGAGTAAAATAAAAGTAATTTTAAAAACTAAGTGGAAATTAAATGAAATTTAATATTAAATGTTTCCAAATAAAACATTATAATTTATTAAAATCCTTTTTAAAAAACTTTAAAAATCTTTTTGAAAAAAACTTTCTAAAAAGCAATTTAAAGGGAATCTTTGCCTTTTACAGTATTGAGTCCACTGCTCTTTTCCTTTCCTCTTTCGTTCTTTAATTCCTTCATGTCTCGCAATAAAGGAAGAAACACGTACAGTTTGGGCATATATCTAGTTGCACATATCCTGGCCCTAGTGTAAAAGACC
AAATCACTTCTATTAATTTTGCTTGTAAGTTAATAAAGCAAATTACAAAGCAAATATATGTAATTTGCTTTATTAATTTACAAATATAAAGTAATATGAGAAATAACAATAAAGTCTCATTGTAACCTCAAAAATGGAAATCAAGGTAGGAGGCTGAGGAGGGTGGATCACGAGGTCAGGGGTTCGAGACCAGCCTGGCCAACACGGTGAAACCGTCTCTACTAAAGATACCAAAAATTAGCCGGGCGTGGTGGCACGCTCTTACTTAGGAGGCTGAGGCAGGAAAATCGCCTGAACCCGGGAGGTG
GGGAACACAAGGATGACCCGGGATAGACACAAAGACAATCCACTTTGGCCCTGGCGGGTTTAAAATGCGTGGTCTTGCCTGTCCTCAAACACACGTGAAGTAGCCTGTGCTGCAGCTCAGTGTGAATGGCTCATAACAGGGCAGGGGAATGAGGCTAAGTCCTGTGGCCAAGACAAGCTTGGTCTCAACTACCTACTCCCTGCTCCAGCACACACTGGTAGGGGCCCAGTGTGACTGCCATGGCCCCCAGCAGACAAAGGCCACATCAGAGGA
GAATAGCACAGTGATTTCTAGTTCACAAAGCACTTTCTTGTTGGATTTTCATGACCACTCTACTCTCACCTTGGTACCTAAGCACACAAGGGAATTCTGTGTCACTGCTTCACCCCAAGAGCTTCACTAAAAACAAGTGACAGGTCTCAGGCCCTGTCCCAGAACATCCCAGAAAATCATCTGAAATGGACCTGGATCTCAGTGTAAACACTCGTTTAGTTTTTAAAGCTCTTCTACCTTGACCATGCTGTACAACAGCCAGCATATCTAGGATACTC
AAACAGCCGTCCTCCCAGGCCCCTGCTCCTCTGCCCCCATACTAGCCCCTGCAGCAGCCCAGCCTGGAGAAACGAGGACCCAGCATGGAAAGACCCCAGCCTCAAGGAGGCAGAGCACAGCCAGGAAGGGAAGCCCCAGCCCACCTGGGAAACCCACCTGGCCCATTGCTGGGCACAGGATCTCACTGGTGGTCTCACATCCATCCTTTTGGGAATGAGATCAGGACTAGGGATTCGGCACTGGTGACCAGCACTCAGGTGGACCGCTCAGCTGACTGAGGTGGAGA
AAATGGCCAATAAAATTTTATAACCACTATTTGAAAAATTGCAAGGTTATTGTGATTTGTGCTTCCTAGCCAAGAATATATCTTTATGTCTGTACATACCCGAAGTCAAGTATTTATGTTTGTTCATTGGTCCCACTTTCTACGCTTCCTTCCTTTGTAGCACACAGGCTCAGACACAGACATTTGGGCTGTGGACAGAACTCGTCCAAGGACCTGTAAATACTTATGTAATTTTGAAATATATTT
ACAGACGGCAGGTCCCAGTCTCCAAGACATAAACCAACAGCCCCAGAGCTGTGCAGGGACAGAGCCAGGATCCACCCCAGCTCTGTCCAACTCCATTCCAGCCTCTCTGTGTCCTGGGTCAGCAGAAGGATTCTGCTGTGTTTGTGCAGTTCCTCAGAAGTTCAGGAAAAGGGCCCCAGACAGCATCTCCGGGAACACACATTGATCAGGTCAAGATTTTTCTGACTTTTCCCAAAGAAAGTCCTGCTGGGCTTCCATCTCTAAGAAAAAGACTTTTGGCCCTGGTCTCTTGCCAGCAAGTTTTGTAAAAG
TGATGGCTGCTGCCATGTTTTATTGGCGACCTGCTCCGGGCCAGGCACGTGGATTGTTTTTAATCATCTCGGCAAAATCTCAAGGTGGGGCCAGTCTTTGATTTATGGAGGAGAAAACCGAGACTCTGAGAGGTGGTTTGCTCAATGTCACACAGCTGGAAGGTGGCAGAGGTGAGAGGGGCCTCTGGTCTGCACTGACCCTTCTCATGAGGCCACATATACCCACTACCATCTTAGCGCATGTCTCGGGGTCTGTAAGGATTTTC
CATGAGTGAAGTCAGCAGAAACAAAAAATACAGATTTAGGACCCCCCACAAAAGCAACTGAGATATTGGAATTATTAAATAATTGGAAGTCACTATAAATCAAATGCTTTTTAAAAAAAGATGAAAAATTTTAAAAACCAAACAATAATAGAATATCAAAAACCAACCATGTAGCTGGGTGTGGTGGCTCACGCCGGTAATCCCGACACTTTGGGAGGCTGAGGTGGGAGGATCACTTGAGTCCAGGAGTTGGAGACCAACCTGGGGA
CCCAGGATAACTCGATGGTAAAGACGTCTGAGGGAAGGGGCCATGCACCACTCTGGCCGTGAATCTAGGCTCTGGGGATTCCCTCAGAGGAACCGGGGTCCTCATTAAAGCAGCTCTGCATTCAGCCCACTGCAGTACCCTCCCCCCAGCACATTCTGGGAACCCGAGTGCCATTCTGGGTTGGCCACATGGCCCTTTCTTATGTGGGAGCATCTAAGTCAGGCTTGTGCTTTCCTGGTCAATTCCCACATTTCAGAGTGACCTCGACATC
TGTGCTTGCGGGGTGCTGAGTTTAAACGGGCTATGCCTCTGTGCTTGCAAGGAACAAGTGTAGAGCAGGTGAACCGTTTTCCTCACACATGGTCAACATGCTTTTCTGTGGAGTGACAATATTTTGTCCCCCCTGCCAGCCCCGTTTTTAATGAAGGAATTATGGGGGCCAGGATCCAGCTGTTAGCTTTTCAAATCTGCACACCTCTCAGAAATGCTCCTCCTGGGGACACAGTCCTTCGATTCCCTCTTGCCTGTTGTC
CCCTGGCTGAGGCGGCCCCAATCAGAGCTCTCTCTCCTCACTCCAGGCCTTACTCATCATAGTAGCTACTGTGTCCCAAATGCCAGCTGTGTTGAGACACTGTTCATATGTCTTGGCTTGTGGAAACCTCATAGCCTCCTACAGGGAAGGCACTATTAATATTGTCCATTTTGCAGATGAACATAGTGAGACATGGTTTAAGGACTCCCCAGAGGCCTCACATCGGTGTGAGGTGGCAGATCCAGGATACAAACCCAGGTTGGTGCAGATCCAAGGCCCTGCTGTTTTTCTGCAAC
TTTTAGACTTACAGAAAAGTTGTAAGAATAGTATAAAGAATTTCCTACATCCTTCACCCAAATTTTCCAAATGTTAACATTTTGGCACATTTGTTTATGTTCTCACTCCACACACACACTTTTTTTTCTTAATTATTTGTAAGTCGTAGACATGCCCCTTTACTGTTATATAACCTTATTCAGATTTCACCAGTTACCCCAATAGTGTCCATAATAGCAAAGAATATTAATAATATGTTTTTGACTGGTGCAATCTGAGGA
AGCTTTTCGGGGAGCAACTTGGCAAGGGGGGGTCCCAGCAGCTGCTCGCGGGCCAGGAACCATGGGGCACAGCCCCGGGCGACCCTCGGGCCGGCGGGGGCCTTCCGCTTCCTGGCGTCTTTCTTCCCCGCCCCGCCGGCTGCTGGGGAAGCGGCGGGCGCCCAGTGCCTGGAGGTCGCTCCCTCGCCTCCTCTGGCTGCGGGAACGGAGAGGCGGCGGCGGCCGGAGCAGGGTGGGCGGCCTGAGCCGAGAGCCCGGCCGGCCCCCGCGAGGAATATGGCGACCTGCGGCGACCGGAGCAGCAGCGGCGTCAGTTGCT
ATGATGCAGGGATGCTTCATCAACGGGGCTGTTAACCCTGTCCACAAACAAATACGTACCCATCAGATTTACCTGTTTAACTTAAACTATAATTACTGGGCAATCAGACGGCTGACAAGTGTAGGTACTAATTATCCAAATGAGACTCCGGCTGCCCAGAGGTACCTAGTTATGTTTAGCTCCTTAACTGTTACTTCGTTTCATATTCACAATCAACGCAAGTAACTTGTGTCCAATGAACTGGTTTATCAAGTGCTTTTCTTACTCTTATTGTA
ATTTTTCTGACTTTTCTTCTCAGGACTGTGAAAAACCAGGAATTTCTTGCCTAACAGCACACTGTAACTTTAGTGCTCTTGCTAAAGAAGAAAGTCGTACTATAGACATTTACATGCTGCTGAACACAGAAATACTGAAAAAGGTAAGCCCTAATGAACCGCACTTGTGGATGCATTTAGAAGCATTTGAATTGTTGACATCTGATTTTGGGTAAAAAAAAGGAAAAAGGAAAGCATTTGAATTGGTGTC
ATGGGGGCAGGAGTGTGTGTCCCATGACTGAGGCTCTGGAGCTGGAGACAGTGAAGTTGATCCTGGAATAAATCAGAGGCAGGCTACAGTCCCAAACCCTGCTAGGACCTCTAGTCAAGCAGACAAGTTCTTTCCTCACTCCATGCTGCAGGGGCACAGGCCCAGGGTCTGGCAACAAACAGGAGCAGCTGTGGTCACTGGGGCCTGGAGCCTGCTGGACATGACATCATGCGGGCATGCCCCTACTGTGTCCCTCTGTGCTAGTAGACTGTGCA
AGACGGGTCCACACTGTGCCCACCCAGGGCTGCCCGGCACCCCGCGCGCCCACGCAGTCCACTCTTCACAGTAAACGCCGCGGCCCCCGAGGGTTAGCCCTAAGTGGCGCTCTCTTTGGACGTTAGGCTGTCGGGGGCCCCGTCCTTCTTCCCCAGCGGGGACGGTGTCTCCGGAGTCGGGTCCTAAGGAAGAGAGCAGCGCTGGCTCTCGCTCACCGCCAGCCCGCCCGACGGCCA
ACCCAGGTTTGCCTAACTCTAGAGCACACATATGTAAGGTGTTTAATAGAATTTATATTATCTGTATGAATAATGTTATGATAGTGTTGGGAAGAACTTATTCTTACCCAAACATTTTTTTTTGGTTCTGGTTTTGTTTTTTTTTGTTTGTTTGTTTTGTTTTGTCTCAGGTTTAAAAAACAAAATGACATTGCCTTGGTTGAACAAAGTCAGGGTCACCGCACTGCATGAATCCAGGAGCATCCTACTTTATGAGAATGGAACT
AGGCTGTCTCAGAGAAGTGTACTTTTAGATCATTCCGTGGCTTAACTTATCCACATCTCTGTTTGCCACCCCATTTTGGTTATGTTCCCCAAACATTCTATTCCCTTAAGCTCAGTTGTGCTATTCTTTTTCCCCTTATCTCTTTTGTAATAAATCTGGATGAAATTACTTGTATATGGCATCACAAACCGCATCCTTTGGGTCTTATATTTAGACTCTGATTTTAGAGAAGGGCCAAACAGAGGCTTAG
TACAGGCGTGAGCCACCGTGCCCGGCCTGTCCCTAAGAGTTTTACTCTGGTTCAGCAACTGCCTAAGTTGCACTGTTGTTCTGGAAGCAGTCACTTTGAGCAGAGGTGTTGGACACTGGATGATACCTAGAGGAAGCTGGGAAAATGAGTTGCACAGACAGTAATTGTTGTAGGAATTCAGAGGGGAAATACATTTATCCAGATCAGGAAAGTCAAAGAAGGCTATTCTCGAGGAAGGTGGTGATGACTGTGCCCCTCTTCTATCGACCTTGTGTGTTTGATCCTTATGCCTATTCCTAGATG
TCTTTTCCTGAATGCCAAAGCCACTACCTAGTCACCCCTCAGCTGTGCCCACAGGTTCCTATAGAGAGTCTGAGCCCCAGCCATTCCTGACCCCCAACCTCCTGGGTGATTCTACATTTTCAAATAGAAATTTCAGTGTTTCCCTTAGAATTCGGAATCTTTCCAATTTATCTTTCTAAGCTATAGTTTGCCCCCTAAGATATATATATTTAAATTTTTTAAAGAAAATTTGGTCATC
TAGGGGTTTGTAGAGTCTAGGGGTCTGAGGGTCTGGAGGGTAGGAGGGATAAACGGTTTGGGGTCCAAGGACTAGGGTTTGGGAAGCTGGAGGTGTTGGGGCCTGGGGGATCTGGTTCTGAGAGTTTTGGAGGCTTGGAGGTTATGGAGTCTGGGGCTTTCTGGAATTCAGTCTTAAGGGTCTGGGACTCTGGGATGGTTTGAGGACTTAGAAATCTAGCATATGGAAAGTCACAGGGTGTGGGGGTGCAGAATTGGGAGATGAGGAGTCTAGGA
GGATCTTAAGCGGCATCTCTGGTCTCACCAACTAGAGGCCAGGAGCAGCCCCTCACCCAGCTGTGACCATCAAAAATGCCTCCAGACACTGCCAAAGGTCCACCGGTTCGGGGAAGAACCACCTCTGATTGAGACCCCTTCCACCATCCCGCTCTAAATAATAATGATTTCTCCCATTATGCAGAGAAATACTAAAGTCATCCACATAGGGAGGTGAGTTTAAAAGCCCATCAGGACATGTGCATTTTACTAA
AGGCCTCTAATCCCAGCACTTCGGGAGGTCGAGGCCGGCGGATTGCTTGACCTCAGGAGTTTGAGACCAGCCTAGGGCAACATGGCGAGACCCCGGTCTCTACAAAAAATGCAAAAAATAGCTGGGCGCAGGGGCGCCCTCCTGTAATCCCACCTACTTAGGAGGCTGAGACGGGAGGATTGCATGAGCCTGGGAGGTGGAGGTTGCAGTGAGCCGAGATCATGCCACTGCACCCCAGCCTGGGCAGCAGAGTGAGACCCCATCTCAAAAAAAGAAAAAAGAAAAAGAAAAGAAAGAAAACCAATAAGATCTCTGTCCTTATA
TCTTTATGACTTTAAGCTTTGGTCACGTCTTTTTGGAGCAAGTCTTAATCTTTTTGGCCTGGCCTCAAATTTCCACTGTAATTGTTGTTATAAAGACTGTATGGTGGTGTTAGTGCAAGAGTTTGTCATCTTGTAAAGCTGGCTCTGGCAGACACCTGGCCCTGTGAGGCTGAGTTGTGTAACAGAGGTGAGGTAATTTCACTCAGCTGCTGTTGGCCAGTCATGTGAGCAGCCGTGGGCAACAGGTGTGTGAGCCA
GGAAAAGAAGGGGAGCTCACCAGCCTAGATAACTCGATTATCCAAGCAACCCTGGTGATCCACAGGATGATGATAATACCCAAGATAGATGTGTCAAGTAAATATCTTTTGAAGAAGGGTACTTTTTTTGAAGAAAGGTCGATAACTTGTTCAAGAACACAGCTAGTAAGGAAACAATATTTAAAAGAGGGAGTTCCTCACATGGGAGGGTGTCCTTTGGATCACAGTACAGTTTCTATTAACAAGC
TGAGCACACAGCCACCTTGTGAAAGATTACATTTCCCAGCCTCCTTTGCAGATAAGTGTAGCTAAGGGACTAGATTCTGATCAATGTGAGTGGAAGTCATATGTGCAGCTTCTGGATTGGGCCCTGAAAAAGAAAAGCATATGCCTCATCTCCTCTTTAACCCTTCCTGTGCACTTGAATTAGAACATGATGTTGAGTCACCTCCAACCTTACAGATGTGACAAACAAGAGGTCAGGATCTTAGTCCTTGACACCACTGAGCC
TCATGAGACCCTGTGTGCACTTGGTTTGTAGTAATCAGGCACATTTTGGGGTCATTTACTGAAACAGGAAACACAGGAGGAAAGGTTGGTTTGTAAAGAAGATGCAAAGCTTAGTTTGGGGGATGCTGAATTTTAGGTGCCTGTAGAACATACAATTGGAAAGAGATGTCTGGAGCTCAGAAAGTAGATCTAGATCCAGTGTCCACAGCATAGATATTCCTCAGAGCCAAGGTGATGGTTGAGATCACTGAGGGAAGGTATATGGAA
ATAAATATTCTATTAAACAGCACTTCATGGGAAACAATTTTTTTACTACAGGGGCCAGTTAGAGTTCTCCCTGACATGAATTTAATCTTCTCCTGCTATTTAGATATGCCTGACAACCTCCTGTTTACTTCCATGTTTTTGGTATCACCACAGTGCTAAAAATAAAATGCTAAATGTGGCCTATGGCTGTGAGACTTCTTTCCTTTCTAAATGCAGGGAGCTCTAGCACACAGGAAGGCTGAGAGCACAAGTGACCCCAGCT
CCTGATCTCCCTCTGGGACGTACCTGTAGCCCGAGAAGGTCGAGGATGCAGTGGGGCGCGCTGCGCGCACGAGCATCTCGGCCGCCTCAGCAGCCACCGGGTTTAGCGGGTTCCCGCATGCTGCGGCCCCAGCGCGCTCCCCTGGCTGTCCCGCGCTGTCCGCATCGCCCCCACGGGGGGCGGCTATCCCAGCCGGAGGCTCTGCAGCAGGGCTCTAACGGGGCGGAGGAGAGAAGGAGAGGCAG
TTTAATTTTGTCACCATAAACATTATACTCTGATTGCTCACTTACAGTATAAAATATTCACCCCGCTAAATAAATAAGACGACATTATTGCAAACGGCACTTAAACCCCCCCTGAGAGATAAGACCTCCCTTAGCTCAGGCAGGGGGTGCTCCTGAGTTTCTGTGTGAGATTCCCCAAGCACAGATATACTCTGGGGGCTGAGATGGACAAAGGCTTGGGAAACCGCACTTTGTGCTTCTGGTCCTGCAGTAGCTCCAAA
AAAAGATTTTGAGCTGAGCTCCTCATAGAGTGGGCCTGCCCCTGCCCCCAAGGTGCCCTCTTAAAATGTCCCACCTCATCCTCCTCACTAATTCACAGCTGCCACCCCTTCCAAAACTCCATATTAGCTGCACAGGACACCAGCATGTTAAAGAGACCAAGTTAGAAGGGTCCTCATGATATCTTCAACTTCAACCTCTTGCTTCATCTCCCATATGTGCTTTGTGCTTGGTTCACAGCTTGGCGCAGAAGAAAGAGCTCTG
ATTATTTCTTCTATGCTCTTCTCAGAAAGATTGAAGACTTAAATACTTTCACTAATTCTGCTACTGCTATCTAGAGGGCGGAGCCAGGTGTACAGAATGGAACATGAAAGTGAAACAGGAGTGTGACCGCTGAAGCACAGCATCACAGAGAGACGGTTAGGCCTCCAGATGGCTGTGGGTGGGCATGACTGACGTCAAGCCTTCCACAAGAGGTGGTGGAGCAGAGTCTTCTCTAA
CGATGTGGCTGTAGCTCACACAGAAGCCCGGGTTCTAGTCCTGAGACCTCCAAGGGAAACTTCTGCCCTTGGAAATTCACCCCTTTTCCAATCATTACGCTAGTATTTCATTGGCAGAAAGGCAGGCTGCACAATCAGCTGTCATGCCCCCAGCCCTGCATGCATCACCTTTCCACATTCCGTGGGTGTAGGACGAGGCTAGGGCGAGGAGTGGGTAGAAGAAATTGTATTTGCCTTTGGTAATTT
CTCTCACCTGCTGCCTCAGCTGAAGGTGGCCTGGCAGGGCCTCCCTGAAGCTCCCTCCAGCCAGGCAAGGGTGGGCCAGGGCCGAGGGCTGAGGGCCGCCTCCAAGCATTGAAGCCCTCCAGGGTGGAAGGGCAGGCAGCAGCATCCAGAGCTGAGGCCTGAGGCTTGGTGTTTGCACTCCAGGCACTGGCCCTGCGGTCCCACCACTTCCAGAAGGTGGGCAAGAAGCCGGAACTCACGCTGGTCTGGGAGCC
CAAACCCCATCTCTACTAAAAATACAAACAATTAGCTGGTGTGGTGGGGTGGCATAGTCCCAGCTGCTCGAGAGGCCGAGGCATGAGAATTGGTTGAACCCGGGAGGCAGAGGTTGCAGTGAGCCGAGATCACGCCACTGCACTCCAGCCTGGGCAACAGACTAAGATTCTGTCTCAATTAAAAACAAAAAACGAAGGTTATCACTGGGAGAGGATTTGGGAGAAATTAGGATTTTATACTAATTCTG
AATCAAAACAGAAATTTTAAAGAAAAGTATGATGTGAAAATAAAGGAAAGTAGAGAAGAAGAAAGGAAAGAGATGTAGCAGATAATTAGACAAAAGTGAAAGGAAGGGCCCTAGTTCTGAAACCACTTCCGCTTAAACCAAAATGGCACCAAAAATTTTAAGCCAGGGTATTTAAACTGCTGGAATATTTCATCCTGAAAAATTATATTTTTCAAGCAAAATAACTACTTTGTGTCCAAATTCTC
GTAGGCTCCAGACATGCGGAGCAGTGGATGAAAACTAGAGTTGACCCAACAGGGAGGGAGAATTGTAAGCCAGTAGGAGCCATGAGAGTGCCGTCGATTTCCTAGAGCTCTGCATGAAGGAGCTGCGCAGAGTATGCCCACTTCTTGCTAGGGTCACCAACTTGCTCAGATAGTCTCACGATGGCTATTTCTCCATCCCCAAGTGCTCCCCTTTCTAGCCCCCGGCCTCATTCCCTTTACCTTGCCTATACATCTTGCAGCCAGTTGGCC
TACATAAGCTCCTTATGGAACTTGTAAGCACACAAACACATATGGAATCACAAACTAAAATAAGGGTTTTGAAGGAGTTTTATTACATAGGTTAATTGCCTCTAAAACTTGGTGTGACAGAGAAAGGGGATTTTCCTGTCTTTGGTTTACATTGAGTTTTGGGCAACCTTCCCACATGGCTGTCCGGCATTAGCTGTTCTGTACAGATGCCCTGAGTCCCTGCTTGCCATGTCACTGT
TAGTTTCTGATGCACGATCTTTTTGTAAAACAACCTTTAAAAGCATTCTTAGTTCATGGGCCATTAAAGGAAAAGAGGTCACAGGCTGGATTTGGTCCAAGAGCCATATTTTGCAAACTGCTTTAGAGGATTCTACATATCACAAGCACAAAAGTAAACAGCAAATGTATTAAAGAAAATAAGAATGCCTCTGTCACTTGGAATCTAGTCCTCAGTGCTGGCAGGGCATGACCCAAATCCCTAAACATCCACTCTCACTACTGATACTGTTCAGGCCCCCAGGAACATTCCTTTCCATAACTGTTGTCCAC
ATGAGAAACTTACTACCAGCATCATTGAAATCCAGTTTCCATGTGAAACTTAGGTTTTTCCCACTCACATACACCTGGGTTATTTGTGTAGTGCCACTTCAAACCTTAGGAGCATATGGGCTCACAGTCACCTTTGGAAGAGACCTGGCCAGTCTGTAAGTAGAGGGATGTCTGTGCCAGCCGTCTCTACTCCTGGCTGTTCAGAGGTAATACAAAGTGAAACCCATAAGAAGCCCCCAGGCTATTTGCTGGAGACAGATTCAACTGCCAGCACCCTCAGAGACAGAGT
TCTTTTGGCAAGACAATCTCACTCTCTTTGCCCAAACTCTGAAGTATTACAGGCACCAGCAATGCGGTCAGTGCAGGTTAAGAAACTGTAATGTGCCATGGTTTACTCCTTAAACTTTCTTATCAACTTTTTTCCCTTCTGTTTCATGGTACTTTCAAATTGCATTTATTATAAAGCAAATAGAAAGTGTTTCACATAACTTCTCCCACAAGCAATTTTAATGAGCTTTGGCTTTAGTAATGGTTTTAATCATGTTAGAC
CAAATTTTAAAAACTATTTGGCTCTACTCTCTATGCTTTTGGTAATTCCAAGCACTTGAAAATATCTATAAAATTCAAAATTCTTAACATTGTCTTTCCATTTTATTTATTTATTTATTTTTTGGTGGAAAGCTTGTTATAATATCTTGAATAAAATGTGGTCCTGGGCCGGGCAAGGTGGCTCACATCTGAAATCTCAGCACTTTGGGAGGCCAAGGCAGGAGAATCACGAGGTCAGGAGTTTGAGACCAGCCTGGC
GATCAATCCAGGGTGCTACTTGGTAGGAGGTCAAGTAAAGGGCTTGATGGGGAATGAAGTGAAAAAATAAGATGTGAGGCTGGGGGATATCACTTTCCTCCATCTCCCCAGGCCCTGTGACCTCGGATAATGCAGAGCTGGCTCCGTGGTTAAGTTCTGTGCCGGCAGCTTTAACCCCTCCTACGGGCCGTCAGAGCGCTGACATCTCCAGGCTCCTGGGCTGCACTGCCGCCTTGTCTGCTTGTAGGGAAATACAGC
CTACATGCACAGCACACCACAACTACAACCTACAGACAACTAGCATTTGAAAAAAACCACTACATTATTGCTATCAATAACCAAGGAATTCTTACAGAGCCTTGGTCCCCTAAAAGCAAATAGAAGCAAAGCCAAAGGACCCTACTCAACATATTCAACAGTCACACCCTCAAGGGGGAAGGAAAAAAATCCTGCAAAAAAGAAAGGAAATTCAAAAATAAGAAGTGACAGCTTCTACAGATGAG
AAGTGTAGGGGACAAATAATAAAATCCTCCCCTGCTGTAAAGGTATCTAGTGGAAGGCAAAACTGAAACCCATGAAGATGCACATGGAGTGTCTGTGCACGGGTTTTCTCCTGCTTGCTGTCTGGGAAGCCCCAGACAGCTGCCACCTCCTTCTATGCCCTGGACTCTGTCCTCCAGAGCCAAAGACTTATCTGAGGCAGAAGGTGTGTCTGCCCAGATCTAACCACTCCAGAGAAGCCCAGAGAGGCGTGAAAGCCCTTTGTCCTTC
GGGAAGGGGTCCATGGGCAAGGCCAGGAGCTAGAATAAGCCGGAAAAGCCACTGCCACCCAGCACCTGCAGGCCCCTGAGGCTGGGGCTTCTAAAAGGAAAGTGAAGGCAGGACCAGGACACTGTCTTGGCCGGCGTCTGACTTGCTGAGTGACAGCCAGCAGGCTGCTGCCCCTCCTGGAGCTGTTTCCCCGCTGGGTTCATGAGAGGCCCGACTGGCCATTCTGAGGGCCTTTCTGCCAGGCTGTCCGTGACGCTCCTCAGAGCCCACCGT
CATAGCTGCCCTGGTCCCAGTGACCATGGACTTCAAATATGACCTAGCATTGCAGTAGCCATGGTGACTGTGGGAATGGCTACTTAATCCATCCCTCAATTTTAGGCAGCACAGCATGCACAGGGATGCTGTGTGTTTAAGGAAAGGAGAAGGAGGTTGAAAGAAAACATAGCCTTGGAGACCAGCATCGGGTCCTTCACAATGAGACAGAGTAGAGTGGAGCTCTGCAGTGCCTCACTCTAGGCTGGTTACTGTGG
CAGACAAATGTAGTATTATTCTCCCTTGAGAATAGCCAGCAATGTTTCTGCCTGGAATGCAGAAATGCTAATAAGCCTGATTCAACAGTTGGTGCCACCTCCTGCCCCCTCTCCACCTCCACCACACTCTCCACCAGACCTGCCATTCTCCATGGGACCCAGTGTGGCATGGAGTCGGAACCTATACAGGTGTCCATTTTCTCCACTGTAAAATGAGGCCGATCTAGGAAACCAGAACTAGGTCCCCAGACCTGTGGTTTTGCGACTATCGGATGCATCTG
GACAGATTAGGAAGCTCCAGCCAATGGCGCATGTCTGTCTGTCACTGAGAAGGAAAATGGAAGTATCTTTTCTTGAGGAGAGAGTTCCCTTCGTCTTTTCTTTTTTTCCTTTATCTCTTTTTTGCTTTGTTCCCTCCCTCCCTCCCTTCTTCCCATCTTTCTTTTTAACTTTCAGCATTTCAAATCTCCAGTGGATACATTTCTGGTGAAAAGTCTAACTAGAAAAAAAATTGGGGTAGTGGTGGTGGTGGTCATGCTGGAATTTTACAACACGGATTATCTCAGGGTACTCAGAAAACTCTAACGGCTACTATTATGAGTGTCTTTTATAAAGAAAAATTGGAAACCTAAGTTGACTGTTTCTTAATAAATTCAG
CCTCAGTGTTTGTTTACCATGCAGCCCTTTCTTCTTCCACTTGAATTAAATCAATCTGAGCAACAATGTGGCTTTATAAAACCCAGGGCTCGGCTGCACACAACAGTTAGACTTTCTCAGGTTCTTCGTAAGCGTGAAACTTGCCAGGTTGACTAAGCAACTTAACAGTTTCTTCCATGTTCATATCTTTAGACTAAACTCAGACAGACTTATTGAATTAAAGTAAATG
TACCCAGAAACTATGCACCGCTGAGTGGTCCCTGAAGACGTTAGTACATGCACGTGATGGAACCAGCTGATGGGAATGTAAAGGGCAGGAGGGCAGTTTGACATGTGAATAGGAAGCCTTACAAATGTGTATAGGCCAGGTGCAGTGTGACTCACGCCTGTAATTCTAGCACTTTGGGAGGCTGAACTGGGCAGATCACTTGAGCTCAGGAGTTCGAGACCAACCTGCGCAATATGGTGAAACACCTTCTTTACAAAAAAAAAAAAAAT
CTGACGAGGCTGACTGTCAGCCTCTGGCCTCTCTCCCAGAGGTGTGCCCTCAGATCAAAGAGGACACCTCCTCCCCTTAAGAGGATTTATTTCCTCGAAGGCACAGCTTCTATGATCTGTGTTTTTCTTTCTTCCTTTCCCATTCACATTTAATTCCTTGTAGCCGCCAAGTTTCTGAGAACAAAGCTGTTTAGAAAGCAATGAAGAACACAACATCACTGATGTAGTATTCCTGGCCAAAATATTGATGTGACTCTCCTCATGAGAACAGACCAA
GGATTCTAGTTTAGCCGCAGGATGACCACAACAGACAAACCTCGCATGCTATTTGCCCATGAGTGGTCGGTCACACCCTGGTGATTTGAGGTGCATCCCGGGCACGGTCTCAGAGGTCAAGGTCTCTGAGCCGTCTTCTTTACTTATTGGCTAAGGGACTGTCTTCCTCCTTTTCATCCCTTGGGGCAGCAACATCCAGTTGCGGTTTGAGAAATCTGAAAGGAGACAGACATAGGCCCAACTACTCTTGGGACAGCTGTTTTTGTTTGTTTGTTTGTTGTTGTTTGTTTGTTTTGGATAGCTGTTTAATGAATCTCAGTGACAAACTTCAACTCTTCGATTTAGTACATATCTTGGCTCTTAGGGAGTAGGGTTCACATTTCAGCTTTGCTGTTTACTAGCTACATGAACTTGGATCCATCTCTTAACTCTCAGGCCTTTGGTGTACTCATTTAAAATGTAATCACAGAGCTGCTGTAAAGGTTAAATTAGAACCATATATGTAAAGCATCAGCACATAAAAAGAGCTCCAATGTGAGTACCCTTTATTCTTTGAATGATTTTCTTAACCAATCAGCCTTC
AGAGGAAGAAAATAATAGGTATCACCATGGAGAAATGACCCACATGAGGGCTGAGACTCTCCAGCAGTTAGAGCAGAGGAAACTCCCTGAAGAAGGGAGGAGCTGAGATCCCAGGCTGGGAGAGCAGGCTTGTGTTAAGCATTACTTAATCTTTAATTGCTCCCTGCCTGAATCTACCAGCCAGCGAATGACAACTGACTGAGTATAAATACTAGGACTACAGAACCGTGATAAAAGGTTTGTCCAAGGAAAAGCCCTTTTACTTTATTTGTT
AAAGCCAGTGTTCAAGGATGTTGAATAAACAACGATTAGTAAAACAACATTGTATTTCAAAATATGAGCAGTCCAATAAAAGCTATCGCAGAGCTAGTTGCCCTACTCAACAGGAAGTAGTATCTCCCATAACTAGCAATTCTCCTCTGAACTAATGAGCTATCACCCAGAAAGTAAACTGCATGTTAGATTAACAAGAAAATGTATAGGATACATTGAGTAGGAAGTGGCTGAGA
ATTTTTCCCATTTTCTTCCTCCCAAACTCCCCAGATATGGCAATCTAAGAAGGATTTGTATGAAGTGCCCTTTAAGAAGAATTAGAAGTTTAAAGAGAAAAAAAAAAAAGCATTAGAAGTTAATGTTTGATTCTCTTAGCTCCAAAAGCAGAGAGCTGCAAAATAACACCTGGCTCTGGGGAGTAACCTCACTGATATTTTAAAATTCAATTTCATCTTTTCCAGGAAGTGAAATTCCTCATTTGTCAACTCTT
GAATATCTCACAATTATAATATTCTTTTAGATATGCTTTTCTGGAATCATTTCCTTTGTATGTTACGGATTAATGTATAATATATGAACATTACAGCAAGGTAATTCAATCTTTGCCTTCCGATCTTTGTGCTGTTGTTATCAATAATTTTATTTCCACATATGTTAGACATGGTTACTATCTTTGCTTTAATCAGTCAAATATATTTTAATAAAAGTTTAAGATGAGAAATAAAAACTAAAATAAAATAGAAGCCAGGGAAAGTCTTGGAATAA
ATTTTCAAAACTTTTCAAAGGCCCTGCCTGGGATGAAGTGAACAAGCATCCCTAGGCCTGCGGCCTGAGCATCAGGACCTTGACAAGATCCCCTGGTGATTCTACCGTGCATTAGGGTTGAAACCAGTGGCCAGGGTAGGACAGGAGTTAATTGCACAGGGCTTCCATGGAGTAAGATGGAGCTGGGAAAGGATGCTGGAACTCTTCAGGCTGCAGGAGAGCTGCATGGAACGGACTGCCGCCCCTCCCCGCATTACCTCTGAAGGGCTCCTTGTTGGAACCTGG
ATCCTTATCTTATGCAATTCAATGTTTTTTTAATAGAGATAAGGTCTCACTATGTTGCGCGGGCTGGTCTTGAACTCCTGAGCTCGAGTGATCCAATTCATTCTTGACAAATATAAGAAAACTTAAATATATCACTTGAAGCAAAAATATTCCAAGAACTATTCTTAAAAACAGATTCACTTTCTAAAGTTTCCTTTTAAATAAGTCTTTTGATATTCTCAGACTTTGATATAACTTGCCATAAAACTGCTGCTTTTCATCCACAGCAATTT
GCTTGAGGCTGACGGCATTTCATTGGCAGCGTCTGTGGGGGGCTTGGGGACTCAGCCGTGGGAAGCCTGTTCTGCACACAGCCATGGCGCAAGAAATGCTTTTTCCTGCGACGGTTCAGTGAGAACCATGATGGCAGTGGTGCAGCATCCTCCCAGCTTGGTTTTTAAACATGGGAAGGGCTTCTAAAAAGTCACACAGCTGGTTAATGTTTGAACCAGGGTGGCACAGGTTTGTGCGAAGCAGTGAGTGGAGCTGTCTGAATGCCAGGAGGAGGGTCACCCTGGAGGCGG
CAGAGCAGTGATTCTCGGATCTGTTTCTTATTTTGTGAAAGGAGAAGCTTTCTTAACATACAAACATTTCTACTAACTCTAATATTATAATTCCTAAATTTAAAGTATTAGCTAGTATTGTATGCCTGATACTGTGTTTCCCATTTCGAAGACACAATTGTGACTTTTTGGGGGGAAAGAAAATACACAAGAAACAATTCACTTATAAACTGAATATAAAAAATGCTAGTTGTTAGCAACAGAAAATAACAAAGTTGCTCATACTGGGAGG
GCGACAGAGCAAGACTTCGTCTCAAAACAAAACAAAACAAAACAAAACAAAACAAAAAAAAAAAGAAGGAAATTTGCCCTTGTGCCCCTTCTTATGAATTCTGATGGATGAGGGAGAACGAAGAGAGGAAAGAGTAAGATAAAAAAAAAAGCCACAAGATGGAGGATAAAAATATTACGGTTATTCTTTTAACTTATCCAGGAACAGAATGAGTAGCATTTTCAGTGTAATGCCCTCACGGTGTATTTCAGAATACTCAGCACCTCCTAACCATTT
AGAGACTGGGCCAGCTGTCTTTTCACTCCACTCAGGTCAGAAGTGCCCCCTCCCCACTCCACTGTGGTCCCCAGAACCATCTCTGGGAACCACCCCATTTGTAAATGAGATAATGCATGTGACGTGCTTAGCAAGGGGCTGGGAGAGTAGGGGACCAGTGACTATGTGGTCAATGAACAGCTATTAGCTCCACTAGGTAGAAGCAATGATCTGTTTGGTCCTGTGCTGGGGGCTCGTTTCCAGGGGGGAGGACAGAGAAGCTCT
GATTTAAAGCCCTAAAGACACAGTCCCCCCGGACATGGGCTCTGGAGGGCTGTGCCTCCTGCGTGCTCCTCCCTGTCCCCTTGTCTTGGTCTTCACTGAATGCCACCGACTGGGCATTTATAAAGGACAGGGGTTTGTTCAGCTCACGCTTCTGGAGGCTGGAGAGTCCAAGCCTGGGCAGCCACCTCGGGGGAGGGCCTCGTGCTGCTCCACAGCATGGCTGGGAATCAAAGGGGCCCCCTGGCGAGAGGCAGCC
ACAATCTTAGCTCACTGCAACCTCCGTCTCCTGGGTTCACGCCATTCTCCTGCCTCAGCCTCCCGAGTAGCTGGGACTACAGGCGGCTGCCACCACGCCCGGCTAATTTTTTATATTTTTAGTAGAGACGGGGTTTCACCGTGTTAGCCAGGATGGTCTCGATCTCCTGACCTCGTGATCCACCCACCTCGGCCTCCCAAAGTGCTGGGATTACAGGCTTGAGCCACCACGCCCGGCCTCATGACTC
TTTACTGGGAATCATATATCAAATAGTTTTAGCTCTTCAGAAGAAAATGAAATTTATAATTAACTGCATTGCCCGGGTGCAGTGGCTCACACCTGTAATCCCAGCACTTTGGGAGGCCGAGGCAGGTGGATCACAAGGTCAGGAGTTCGAGACCACCCTGACCAACATGGTGCAACCCCGTCAAATACAAAAATTAGCTGGGCATGGTGGCACACGCCTGTAATCCCAGCTACTCAGGAGACCGAC
TGTGCTGTTGTTGCCAATCCTGGAATGAAGTGAGACTCCCCTCCTCAGCCTCCTGACAGAGTCATCTCATTTCTTCTTTGAAAAATTAAAGAACGAAGGTAATGTGTTTTATCACAGAATTCGGCTTATACTCCAGTGTGGAAGACAAATTTCTGTTTAAGCTAATACTCTCTGCCCAGATGATTTTTCATGCTGCTGTATAATTGAGCCAGCTGCGTAAGGGAACATGGATCTGGCTTGTAAATAAGG
GTCTTCACATGGGGCCAGTGAGGAAACTGGACATCCTGGGATCAGGGACATAACCACACTTCTCGCCACCAAGAGGCTCCTAATACCAGCAGTTTGGGAGATGTAGCTGCTAGGTTTCAAACGGGAAGTCAGCATCTCCCAGACAGAGGCCTAAGTGTTTCAGATTACAGGAGCCCTGGTCTCAGAGTCAGGAGACCAGAATTTCCACTATACAACTATGAAGGCTTGACCCGGCTCTGTTCCCTTTCTGTCCTCAGTCT
GTTATTGAAACTCGGGTTGACCATAATTTGTCATGCTTAATATTTCCTGCTTTTAAAAAATTGTTAAAAATGTTAATATATGGAGATTTTAAGCACATACAGTTTATAAATCCGTTGGCGCTTCATGCCATTAATTATCTTAAATACCCACCAAAAGCAGAAATTTGGGTGATGGTATGGAGGTGCAAAGGTTAATAAGACACAGACCCCGTCCTTAAAACTTACTCTTTGTTTGGAAGAGAAGATCTATTTGAATGTAATTACAATACATGGCAGTGGTATAACAAAGAGACAGTTTAAATATATATATATATGTTTAAATATATATA
TCCAGAGTCTTTAACTAGGCTGACTGAAGAAAATCCTTCCACTACAAAACCAAACTGCAAAGACTGGGAGAGGTGGCTGATTTTTCAAATGCCAAGATCCCAACAACAAAAAACAAGATATACAAATAAACAAAAATATGGTATATCCAAAGGAACAAGTTAAAACTCCAGAAACCAACCCCAAAGAAATGAAGACATATGAACTGCCCAGTAATTCAAAATAACTGTCATAAGATTGCTCAGTAAATTAAAAGAGAGCAGAGACAGACAACTAAATGAAATTTGGAAT
AATAGCACGTCATGGCATCTTTCTTGCCGGCTAGGAAGGCATGGGTGTATGGGTCTCTGTACACTTACATAAACATGGAGGGGAGCTGCATGTGCTGGTGTGCAGGTGTGTATGTGGGCATACACTTGATACCACTCTCCTTGTTACTGGGGTCTCTCACTGGGTTCTACTGAGACGATGTGATTAATGTGATTTGAAAAATGAAAGCCCTGTGCACACACGAGGACATTGTTATGTAGAATAGCTTGTATAACCATTCGGTTGATCCTTTCACTGATTTGGACATT
GCATTTACAACCACCTGGCTTTTTTGTTAATTGCTTTGTTAATTTGCTGATCGTCTGTGGCCCCAACTAGAACAGGCAGCCTCCACGGGGCGGGGTTTACTCCGTCCAGGCCACAGCTGCATACCCCGTGCCTAGAACAGGGCTCAGCAGACAGCAGTGGCCCAATAAAGGCGCGATTATAGTTTAAAAGCAGTTCTGGGTTCTGGGTAGCTGTTAGTTTTTCAGAAAATACAAATCCAGCTGCTATAAAAAGCA
ATACTGGAGGGAGATCTCCCAAGTCCAGGGTGCAGCAGCTGGGTGGGGTCCCATGGCTGCCTGCTGGGCTGATAACCCCTGGCATCCTTCTTACCCTGAGCGTGCTCTGTGGCACAGGAGAGGCGCCGCCACCCCCCACTGGAGGGTTGTCCCAGTAGCCCGAGAGCAGCCCCTAGACCCCTGCGAAGGTAAGTGTTTACGACTGCCTTGGAGAGCCTGGCTGTGGGCTTGCCCAACCCAGCCCTGCCCAGTTTTGCCCCCTCCAGCCACCTTGGTGGTAGAGTGTGGAGCAGGACCCCTGGGAGCCCCATACCCTGC
TTGAAAGTTAACATTTTATAGCAAGTTTTCGTTAAGACCTCAGATACTGATAATTTTGCAAAAATGTATTATTTTGCCTGAGTTTGGGATGTTTTTTCTTACTGGCTGTTACCAGTAAAGAAAGTTACTTTTTTCTTAAAGATCTTTTGATCATTTAGGTTGAAGTTGTAAGTTCCATATTGCATAGCTGTTGAAATGTACGTTAATAAAGAGTTTAATGACATGAAGAAACGCTTACAATATATTAAGGG
CGGTACGGTAGACCTTAGAGTTTAGAGATAGTCAAACAGTACTGCTGGTGAACCTTCACAGGTCACGGATGTGCCAGACACTGGGCTGGGCTCTACATACGTTTCCACGCTGAATCCACAACAGCCCTATGGGTCGGTGATAGGATCCATGTCCAGATGAAGAAAGGGGTGCCTGGCTCTGAAGCCCATGTGCTTGGATTGTGGCTGAAGCCGTCCTGCTAGGAGAGAGTGATGCAGAACACTCCGGGGCTGGGCCA
CATGACATTGCACTCCAGCCGGGGTGAGACAGCAAGGCCCTGTCTCAGAAAAAGAAAAGACAAGGAAGAAAGAAAGAAAGAGAGAGAGAAAAAGAAAGAAAGAAAAAGAAAGAAGGAAAGAAAGAAAGAGAAAAAAGAAAAAGAAAGAAAAAGAAAGAAAGAAAAGAAAGAAAGAAAAAGAAAGAAAGAAAGAAAGAAAGAAAGAAAGAAAGAAAGAAAGAAAGAAAGAAAGAAAAGAAAAGAAAAGAAAGAAAGAAAAGAAAG
GCTGCAACCACCCTCAGTAATCTGCTCTGTCTTCAAACAGCGCAGGCCTTTCTTGGTGTCTGGCCCGAATCTTCCTCTTGTCCTGACACCAACCATCTTCCAACCTGCCCTCCGAGGAGCCTGCCTTAGCGTCTCTTGCTTGTGACTCTAAAGCCAGGATTTAGAAGGTTCTAGAAAACAGAACAGCCCTGGCTCCTGCCCACCTCATTGTACCCTCTTTTCTCCAGAATAAGGTGGTTTCTCCATACCCTGGACATATTTTGGTCCT
TCGGCCGCAGTTCTGGGGCTTCCTAGTCAGAAGCCCTCTGTAAGGCACTAACTTCCCTCTTCCCTCTGCAGATTTTTTTTTTTTTTGAGACGGAGTCCTACTCCACCCAGGCTGGAGTGCAGTGGCACAATCTTGTCTCACCACAGTCTCTGCCTCCCAGTTCAAGTGATTCTCCTGCCTCAGCCTCCCAAGTAGCTGGGATTACAGGCATGCACCACCAAGCCCAGCTAGTTTTTTTGGATTTTTAGTAAAGACGGGGTGTCACCATATTGAT
AGCCTGGGCAACATAGTGAGACCCCCATTTCTGAATAAAATTTTTTTTAATTAGCCGGGAGTGGTGGCCTGCACCTGTAGTTCCAGCTACTCGGGGAGGCTGAGACGGGAGGATTACTTGAGCTCAGGAGCTGGACGCTGCTGTGAGCTACAATCATGCCACTGCACTCCAGCCTGGGTGACAGAGCAATACCCTGGCTCTTAAAAAATAAATTAGTGATGTGGAAGCAGAGAAGTTATGAGTCCGTAGTTAT
GGGAACGCCAGGGATGGAGCCCTGTGACACTTTGCTAAGCTTCTGAGGTTGATACTGGGATTCTGATTATTACTGTGCCGGTCTCCACGTCTGTTTCCTGTCTCCTCCGGCAGTGATGTGGGCACCAGGAGGGAAGGGGTGTGTCTGCTGATGCATGCTGCCTCCCCAGCACCTAGCACAGTGCTTGGCACTGAGTAGGTGCTCACTAAAAATATGTGGACTGCAGTTGGTTATAGTAGGAGGAACAGAGAGAGAAGCCTGGGCTTGA
CCTAGATACGTGCTAGTCGTCGGCTTGGATGAAGATGAAAGCAGCGACTTGAAGTGGATAGGACAAATTTGGGAAATATTTAAAAGGAAGATTTTGGGAGACCATAATAGTTTTTTGTTGCTTCATTACTTTATGATTTCTGAATAGAGGCAATGAAGGAGAAGTTAATTTTTTTAAGTCGTAAGACTATATCCTGGCTAATTGTTACATAAACAAAACTTTCTTATTAATCTTATCGGCTTAAATTTTCTCA
ACAGATGGGGAAACAGAGGCACGGAGAAAGTCTCAGCTTTCCCACGGCCCACTGGGACCAGAACCCAGGTCGCAGGACGGGGACAGCCACCTCCTTTTTCTCTCCTTGCAACCAGCCTGAGCTCGCTCAGCGGGTGGGGGCTGCCGCTATCCAGAGCACCCTGTTTCTGGATGCAAAATAAAGGCCCAGGCAGTGTTTGGCCCTCCTCTGCCCACAGACTTTGGCTCCAGGGCAGTCTCCGAGAGAGAAGCCTTGGG
TTGGTTTGTTGTCAGGTTAATTTTTCAACATAATTTTAATGTCATATGACGAAAAACTCATTCAGCATCCTCTGACTTAGTTCAAGCGTTATTGGGGCCAGTTGCTGTAAGTGGTTGGAAAATGGTAACCAAATATAAGTGACAGCTTTCACAGGATTCTGGCCATCTAAATTGGCTCCACGGCCTTTGATATTTATTGGGTTGTGTGGGTGTGTGTGGAAGCGTGTGGGTGTGTGAGGGTGTGCATGTAAT
TTGAACAGATCTTTGGACAGAAAATGCCAAATGTGGACGGAGAAGAGAAGCAGATGCTGAGGCTGTAAAGGGAGGAAACTGGGAACACGGCACGGAGTACCTGAACACCAAGTCTGGTTCCCAGCCCCGGACAGTGCCTGGGAAAGGGGACTTCCCCTTAAAGGAGCCCCCCCCCCATGGCCCAAAAGACCCGACAACAACATCAATAACAACAAAATTGTGGGCACAGTGCCAGTGATTGTAGGTGGCTCCTGAAAGGCC
CTCTCCAATTACCATGGAAAAATCCTGCCCTAAGTTGGAGGAGTCAATAACTCCAGCCCCACTGCAGACTCAATTGAGAACTTCTCTCTCATTTCATAGCCTGTCCAGCCTTTCCAGTTTATAACTGTATTCCCTACTCACTCTAAGGTCTGAGTCCAAGTCATGGTGTCTGAGATCTTAAAAATAGAATCATCAGAATGACCCGCCTTGCCAGTTTCAGGGTACAAATATAGCCACCTTTATTTCAATTTTCCACTCATTCAAGTTCTCACATACTTTTTTTAGTGCAAGGTCCCAAGACACCC
CCAAATAGTGGCCATGGCACTAGCTGTGTAGGTGGCAGCTGCAGAGCCAGGGGCAGTGGATGGGCCAGGGGGATACGGCAGGGTGGGTGCTTGTGGGGTCAAGGTAGAAGTGGTGAGTAATGGCCCCCCAAGGTTGAATGTGTTTTGGTGCCTGGGGCTGGCTGGCCTCCAGGAGGCTGGGGCTGGACTGGAGCTGGAGGTGGCAGGCCTCCAAACTGGAAACAGTGGTCAAAGGTGGGGATCTGTGCTGCTGCCCCACAGGGGCCCCAGATATG
CAGTTCCGGCCAGTACCCTCCCTCGACTCCATCAACATCAGTACCTGCCAGATGCCCAGCACCCACCATGTGAGGAGTGAAAATGCCCCAGGACTAAAGGACAAGATGACGTTCCACCCCAGCCATCCCGCCCCTCCTAGAGCTCTAGCTCTGTGCATTTAGTGCTTAGGCTTTTAACCTGGGGTCCGCGAACCCACTTTCCCATGACACTGCGTGCAGAAGTGATGTTACATGCACACATGACTTCATTACAGGACATTGGATATTAATATTCATCCGAT
AGGTGAAAGGGGTTTTTAATTTTCATTGTCACAAGCATCATAAAAGAAGCAGCAACTCCCAGGCTAAAGAAGGGGAGGACTGTTTTGACTTACTGCCCCAGAGAGCATGGGTCTCAGCAGAGCTGCTGTTGCTGAATTGGAGGGGCTTTTTTCTGGCTGTTAATTGCTGCCCCTCGCTGATGATTGCGGAGTAGAATCTGTTAGGACGTGGATCTCCAAGTCTGTGACATGGAAGGAACCTTAGAAATCTGCAAGTCCAGCCCCTTCATTTTTGGAGAAGGAAGCCCAGAAGAGAAGG
GGAAAACAAAATTGTTGGATTCTCAAATTCATTACTGGTTTTCATCAAGCCACAAATGACGGAGTTTGTTTCAAGGCAAACATAAAAATGCTCTTAAAGGAAGTTCAGTGATTGTTTTCTCTCCATTTTGCAATACTCATCCACTCCGGATCCCCAAATTGGAACAAAAATGTACTTAAAGCATGTGAAAGAATTAAAGGAATGTAATGAACACTAAAACCCAAGAACCTGCTGGAAAGTTCCCGT
TGAGATCAGATTCTTCCTGTTGATATGGTCTCATAGTATCATATTTATCATCTATTACACTTCCCACAATTGAAATGAGTCCATTGTTTTGTACTTATTTGCTTAATGTCTATCTCCTTTACTAGGCTGTAAAAGCTGTCGGGGCTGTTGCCATGGAGGGAGGCATGGGTGTTGCTCACTACTGTACCCCATTCTCCTCCCCGCCCCAACACACAGCCCAGGACTGGGCACATAGGAAGCTCTCAATCAATAATCACTCATGGAAAGAATGGATGGAGACAGGATCTAGAACTA
GCTGCACCCAGGAATAGACAGCTAGGGACAATGTTTTCATAGTACAATACTACATTACTAGCAAACTTTTTACATTTTCAAAATGAGGCCTTTTAATGGTATTTCAATGTAGAGTGTGCTCTAAGTTTCCAAAAATCTCAATTTTGTGTTTTACTCTGACCAACCTGTATTTATTACGTTTAGTAATCTATCCCCAAAAAAACTCACCTTTAAGTGATTCTTACTCCAAAACAGGGCT
GGGAGGCCGAGGCAGGAGAATCGCTTCAGCCAAGGAATTTGAAGCCAGCCACTATGAAGGCAACATAGTGAGACTCCCATCTCTACAAAAAATACAAAGCTTAGCCAGTGTGGTGGTGCATGCCCTGTAGTCCCAGCTACTTGGGAGGCTGAGGTGGGAGGATCACTTGAGCCCAGGGTGTAGAGGCCACAGTGCGCCATGATTGTGCCACTGCACTCCAGCCTGGATGACAGAGCAAGAGACCTTGTCTTTCTTAAATAAAA
GGCTGACTTTTTTTTTAAATGGAGTCTTGCTCTGTCGCTTAGGATGGAGAGCAGTGGTGTGCTGTTGGCTCACCACAACCTCTGCTTCCTGAGTTCAAATGATTCTCCTGTCTCAGCCTCCCAAGTAGCTGGGATTAGAGACATGCGCTACCACTCCTGGCTAATTTTGTATTTTTAGTAGAGACAGGGTTTAACCTTGTTAGTCAAGCTGGTCTTGAACTCCTGACCTCAAGTGTCCACCCGCCTTGGCCTCCCAACGTGCTGGGATTACAGGTGTGAACTACCGTGCCTGGCCCAGGCTGACTTTAG
GGGGGAGAGGGCTATGTCCCTCCATGGAATTGACCTGGGGCAGGGTTAGCCACGTGCCTGGAGGGGGCCAGCTTTGCAGCATTTCCCGTTGCTGTACAATTCCTGAGTGTCTGCATGGCCACTGGATTTGTATGTGTGCATTTTCTGATTTTCTAATTCAAGTGATGGTTTAGGGAAGAAAACCATGTCCGTGGTCTGTCCTGTCCAAGTGGTGAAGAGCATTTGAATCCACACAGCCTAAGACTCCACCTTCCTGAGATTCACAGTCTT
CCCACCTGGAACAGCCATGGCTTGAACTAAACATTTAACAATCCCTACACTTGAGCTGGGGTCTTCTGGAACATCCTCCCAAATCCCCACTGCCAGCCTGTACTGTACTTTGCTGGGGACTTGGAGAGTCAAAGGCTGTTGCTACTGAGGGAGGGGGAGGGCGGTTGGGGGAGGAGGGCTTTGGAAACGGGAGGGAAAGTGAGGCAGGAATCCCTTCTTCCTCCTGGCTCCTCCACAAAGGACTAGGGGCAGGGATGTAGAGATGCAAAGGTCAGGGAACC
CCTCCAGCCTACAGTGATGAGCTATTCCTGGTTGGGTAATCTTGACCTCTGACCTATGGATTTGTGCACCTAGGAAAGGATTTACTTTATTTAGTTAAGAGTTTGGAAGAAATGCTTTCTGTGTACTGCATAAGTATCCAATGTCTGTTTCTTATTATGTTTGCTTTACAGTTAACCATGGAAAGAATAAAATCAAATGGAAAAATGTAGCAACACGGCTGTCTACAAAACAGAAAAGAAATCTTAAAGGT
GCAGGCCTGGAATCCACACCCCACCCGACCAGCCCCATTCTCTCCCTCCCTTCTCCCCAGAGCACCCTAGGCAGCCCACCCCCCACATAACCGAGAGGGGCTGTCCTTCCAGGGGAGCAGGGACCAGTGTCAGGCCCGGTCATTCTGACACCCACCCACAGAAAGATCTCCTTCTTCACCCCTCTGGCAGCCCTGCTCCCCTAAATCCTCAACTTCAGAGGCCATGGGCAGTTTTAAAGAAGCATAAGGCTGGAGA
ACACACACACACACACACGTAAATGGTTTATTAGAGAGGTTTTAAAATATCATCTATTTTAATTATATAGTTATATTTTATTATACACTTTATTATATATATTACAAAGGTATCAAATATCATATATTTAAATCAACATATTTTAAGCCATTATAGTAAATAATATTTTTAAAACAAAGATAAAGCATATCTAACATTTTCTGCAGTTTCTTTTCAGATCCTGTTTATGGCCCAGT
GCTGTGATGTGAGTGTAATAAGCAGGAAAAGTCAATGTACTTCAAGACTCCATCTGGTTCCACCCATTGTCTGAGACAATTCAGTTATAGTTATAACATGTGACAGGCATCATGCAGGGCCTTGAATTTGCTTCGTAGCAGAAATCTTTTAAGGCAGGTACTATAATTATTCACGTTACCGAGGAGGAAACTGAGGCTCAGAGAGGCGCTGTTATTCTTGCTGCAAGACTATGACATTCAGCTGGGTGCGATGGCTCACACCTGTAATTCCA
CTGGGTGACAGAGTGAGACTCCGTCTCAAAAATAAAAAATAAATAAAAATAAAAATAAAAACTTTGTCACAAAATGGACAATCTTGGACAAATGATAAACTGGAAAGGACACAGGGAAAAGAGACCTAAAATGGGTCTGTCCCAGACCGTTGGGATGTTTGCTCACCTCTGTCAAGCATGCCATCCAGCTCCAGCGGCTTGTGGGCCTTGGTGGAGTGTGGAAGCTGATTTGGTTAATATCTCAGTCTCCAGT
TTCTTTATATCACCAGTGACATTCTTTGGGCGACAACAGAAAAAATAAGCTAATTTTTTCCCACATGACCACACACAGTTTGCCTCTGGCTCATTTCTTTCCCCTCCCCACACTCTCAGTCTCCTTCCCCACTTCAAGGAACTGTTTTCCCCTATAATAATGCATTTGCTGGAATTATCTGTGGGGAATGTCCAAATCCCAGGATACCACCAAGCCTCAGGGCTCAACGGTGGCTCTACTCCCCTCAGCTGTTGGCTCTCAGCA
AAATGGGGATGATGACCCCCACTTCCTTGTGTTCCCAGAGGTGAAGGTCCCAAGCCCTGTCCACCAGGGCAGGTGCCTGGGGCCACACCTGAGATGACCATGAAGACTGGATTTGGGAGGCTGCCGATGTCTGCATGGAGCTGGCATTTGACTGGCAATTGCCCATCTTGAGCAGGGTTTTCATCGAGGGCTCGGAGCTTTAGAGGTGCAGCGTCACTCAGGTTCAAGGTGCTCAGCAACTCTGTGCCCTTGGGCAGCTACTTAACACTTCTGA
GCCATCAATTGTAAGATGCATCATTATTTTATGGAGCAGTAAGAGGAAATGCAGACAGTTAAACACAGGCATAATGCTTTCTTATCATTTAGCATTTGTATTTTGTTCTTGAAAGATCTCATTTAAGGCCAGGCATGGTGGCTCATGCTTGTAATCCCAACACTTTGGGAGGCCAAGGCGGGCAGATTGCTTAAGCCCAGGAGTTCGAGACCAGCCTGGGCAACATAGGGAGACTCTGTCTCTACAAAAATACAAAACAATCGCC
TGAGAGGTCTGTTGAGGGTCCCTTCTAGCAGGCAGGTGGGCCTCAGAGTGCAGAGGGGCCCTGGGAGAAGGGGACCCAGAGACAGGAGGAATGCATGTGGTGGGTGGGCGGGGGCATCGGGACGGGGTCACTCCACGGTCAGGGGCTGTGTCCCAAACCGTATGGGTAGGAACAGGAGCTTCCTCTGCGGGGGGGTCGAAAGAGTGCACCTGTGAGGACACTGAAAACCAGCAGGAGAATCATGAAGACAGGAAACAGGAGTCTCATTGTGAGATGAGTGGGTCCCA
CTTTCATGGTTTCTTTGGGGCAGCAATTTGGGAAGGGCTCAGTAGGGCCGTTCTGATTTAGGTGTCTCATGTGACTGTGGTCAGTAGCTGGGGCTGGAAGTGACAGACTGAATTAGCTATCTCTCTCTCCAGGTAGCATCCCCGTGTGGTCTCAGTGTGGGCTTCCTTGTGCATGGCAGCCTCAGGGCAGTTGAACTGATTAAGGTGCCTCAGAGCTCCAAGTGGAAGTCATATAGCATCATTTTCTCCAGAATCACAAGCCCACTCCAATGCAGCGAAGGGA
CTGCTCACTCCCCAGATGGAGGTATCAAGCTGGGCAGGGCCAGACCAGCCAAGCCTGCCTATACATACCCCAATGGCAGGCATAAGTGCTAGGTTAAAAGGGAGTCTGGGAGGCAGCTGCCAACTGCCCATAGATGTGCCTGGGCATGGAGTGAAGAAATCTCCACTTCCCCAAGTTCTCTGCCCAGGAAAGGAGGGACAACCTAGACTCTCAATCTAGAAAAGTGGATGCTCCAAATGCCTGGAGATATGTCCAGGGTGAGCCAAATACCTGGAAAT
TGGTCTTGAACTCCTGACCTCAAGTGATCCACCTGCCTTAGCCTCCAAAAGTGCTGGGATTACAGGCGTGAGCCACCGCGCCCAGCGCACCCCGGCCCCCCACCCCCCCAACACTCAATTTTTCTACTTAAAAACTCTTGGAATGTAGCCTTTAAGACATGAATGGTTTTTGTTTGTAATTGCAATGTGGTGTGGGTAGGATGTATAGGGAAATTTGTTGGGAATTTATTTGGACTACTTTCAAAGAATATTTCAG
TTCTGACTGTTCTGGTCCAGGGAAAGCCACCATGGCCTCTGCCTAAATAGCTCACATGTGATGGTGGAATTCTATGCTGAAAAGCCCAGGAGTTTTTCACCCAAGATAATTGTAGTTGTGGATGTTCTCAAGATTTCTCTTTATAATGGCATGTGCTTTCTCTTCTGTTTCTGAAATTTCCAGTTTGCATTGTAATGTTCATATTCACCTTTTCCAGCTCTCGTTACACTTTTCATTTTATCCTTAAAACAGTCCT
GTCTGAGGAGCAGTCCACCTGCCCTCGGGAAAACACCTCCCTTAGGAAAGGCCAGCAAGGCCCCCGTAAAGGAGCCACAGCTGGATCGGGGCATGGGGCTCGGGGCCCAGCGGTGTGGGAGCTCCGGGACCGAGGTGCAGTCAGGAGAGACCCTGGGGGCCAGTGGCAGTCCAAGAGGACTTTTGGAGCCAAGGCCTGACTGGGTCTCAAACAATGGGGCAGGCAGTTTGGGGTTTCAGCAGGTGGCCCAGTGCTGAGACACAAGGGAGTTGTT
AGGCCGAGGCAGGTGGATTGCCTGAGCTCAGGAGTTCAAGACCAGCCTGGGCAACATGATGAAACCGTATCTCTACTAAAATACAAAAAATTAGCCGGGTATGGCGGCGTGCATCTGTAGTCCCAGCTATTTGAAAGGTTGAGGCAGGAGAATTGCTTGAACCTGGGAGGCGGAGGTTGCAGTGAGCCAAGATCGTGCCATTGCACTCCAGCCTGGGCAACAGAGCAAGACTCCATCTCAAAAAAAAAAAAACAACAAA
TCAACTTCCTCATTTGCAAAGGAAATAAAACAAGGTTTAGAATAGGAAAGTGACTTGCTCAAGTCCACAAAGACGTTACAAACTGAGCTTAGAATAGAACTCTGGTTTCCTGATGCCCTGATTAATGTTTCCTGCTGGCTCAGCCCTAATCCAGACGCTGCAACTATGTCTCTATTTTCCCCTCATCACACTCTTTGGACCTAGCGAGTGTGCATGTGTGTGTTTGTATGGAACTAGGAGGGTGGGCATTACAAGTCCTTCCTTGCGGCCAGGCGCTGTGGCCCAAGTCTATAATCCCAGCACT
TGGGACAGGACCAGGGAGTGGGGAGAGCAGAGTCCTGCCCGGCACAGGCCATAGCTCTTCACAGGAGGCTCTGGGCCATGCTGCAGGGTGGGTACCCTGGGGTGCTCGGAAGTGGCCCTTGAAGCCCCTGGGTACACACCGTGCATCTTCCAGAGCATTGATTTTTACTTAACTGTTTGGTGAGAAAGTGATGTGTATGAAAAGAATATAGACACATGTTGACTAGAATGAAAAACTGGATGAATTTTAGAAAGCTCAAAGGGATCC
AATAAACTAGTAATCACAGGGACATATTTATATTCCCTATAACCCATTCTACAAAGGAAACATAGTATAGATATTATTTAAATACAGAAGGAATTAACAAAGGCAATTGCAAAGTATAGGCTTCTCTGGTGATGAGCAGTTTTGAGTCACATACCAACTACCAATTCCCTGAAGAAGAAAAATATTAAATGAAATTTTTTTTGTTTCACTTATAACAAGAATTAATATAATGTCTCTTTTTCTTTAATT
GAGACAAGCTCTACCTCAGCTCTTCCGCAGAGGAGGGTTAGTCCAGGTGTCCCTGTGTGTGGGGAGGATGGCGATGAGGAGTGGAGGGGGCTGTTTGCAAGCTGAAGAGAGGACTGTGGGAATGGGGTCTGGAGACAAGGACATGGGAGGAATGGCCACCTCCCCCAGGGCTGAGAAACGGGGGGTCTAAAGCTCTTTCTTTGGATTTCTACTTCTTCTTCCTTCCTAACTTTCCCTCCACTTCTCCCGACCAC
CAGATCAGTCTTTCACAGAAAATCTTTCTGTGGTATAAAATGCTTCTTTTTTTGTTTTGTTTTTGAGACGGAGTCTCGCTCTTGTCACCCAGGCTGGAGTGCAGTGGCGCAATTTCGGCTCACTGCAACTTCCGCCTCCCAGGTTCAAGCAATTCTCCTGCCTCAGCCTTCTGAGTAACAGGGATTACAGGCGCCCGCCATCACGCCTGGCTAATTTTTGTACTTTTAGTAGAGACGGGGTTTCGCCA
GTGCAGCTCAGGATTGCTATTTGTTTTTGACACACACACACACACACACACACACACACACACACGTATATATATATTTTTGAGACAGAGTCTCCCTCTGACACCCAGGCTAGAGTGCAACGGCGCGATCTCAGCTCACTGCAACCTCTGCTTCCCGGGTTCAGGCGATTCTACTGCCTCAGCCTCCTGAATAGCTGGGATTACAGATGCCCGCCACCATGCCTGGCTAATTTTTGTACTTTTAGT
TTCTAACACACTGGTTGTAGTTTAATAATCCTATATTACCTGAAGTATGGGTTATATAAAAACCTAGAATGTTAATTGTTGACAAACCAATTCTAATATGTAAAGCACTGTAAGTCACCCAGTAAATACACAAGTAAATCAAAAGGGATAGCTCTTTTTGCTCTAACAACGTGTTATTAAAAGCCACAACTTAATCACTTACATAAAAATAATGTTCATGAATTTCGATGTACTAAGAAATCAGGAAA
TAAGGGGCTTAGCCTGGCATGCTATCAGCACACGAGAAATGTTAGCCATTACTAAGAAGAATAGGCAATGAAGATTTGCCTCATTAAAAGACTTCCCAGTTGTGTTCTACTTGAAAATTTCTCCCCAAGAATCTTGTTCAAGTCGAGGAATAAAAAATCTGGTTCCTTTCAGCTCACTTTTCTTTGAAGTTAAGACACGTGGCACGACACCTGTTTCTAAACACAGCTACTTGATGTATTACTTTTGGCAG
TTTCGATCTCTTGACCTCGTGATCCGCCTGCCTTGGCCTGCCGAAGTGCTGGGATTACAGGCGTGAGCCACCGCGTCTGGCCTATTTTTTGTTTCTTGAGATGGGGTCATGTGATGTTGCCCAGATTGGCTTCAAACTCCTGGGCTCAAGCCATTTTCCTGCCACAACCTCCCAAGTGGCTGGGACTACACATACGCACCACCATGCCCAGCTCGAAGTACTACTTTTTGTAAATATAACATTTTGGA
GACTGGGTATAGCAGGAATGATTTGTCTCCACTCTCCAATGTCTGGGGCTCCAGCTAGAAGACTCGAAAGTTGGTGACGACTTGATGGCTGTGGCTGGTGTCATCTGAAGGCTTGTTTACTCACTTGTTTGCAGTTCACACTGCAGTCGGCTGAGTCCTCCGCTGTATCTGTCTCCCAGACACATGTCCATGGCATCTCCATGTAGGCTGGGCTTCCCCGTAACATGGAGGCTGGGTTCCAAGGGCAAGCATTTTGAGAGACCTAGGAAACTGTAATGCCTTTTCCAACAGAGTTTCAGAAGTCATGTCCTGGCTCCGCTCATCAAGACAGT
GGCCTTCCAGAATCACACGCCCCACATCAAATAACAAATCAACCTGCCCTAAGCGGTTATTTCTCTCTATTTGCATTACAGAAAAGCCACCCTCCGTTTATTTGGCTGTGAATGGCCCTGCCTCCAGCCTTCCTGGCAACTTTGCCAAGCTGGGATCAGCCTCGTGCAGGGGGCTGGTGCTTTGCCGTCAAAATTACCCCTTCCCTTTTGCTTCTGTGTTCAGGGCAGGACAGGAGGAAGACGAAGGTCCTCCCAGGCCTTTTTTAGGGACCCGTCCAG
TTTCTCCTCGGAGAACAGAACCTCCTGAATCTTAAGAATATTAATATCTCCAGGGCTGAATGTCCCAGCACTACTGATAAAGAACAGCCTCTTCCAGGAAAAGGAGCAGTTTTTTATCTTTGCTAATAACCAGCCAGTCTCATAAAAACTGGGAGGGAAAAAAAATCCTTAAAAATATTTACTTAAAAAACAATCAATAGACACACTAAAAAGCTCATGCATACTGATTTCTTTGATGTGTTTTTAATTG
GACTGTGGGGACCCAAGGAGGCCACAAACCCATCTGAAGGGGCCAGCAGCTACTCCGTCATTGCCACAGGGGATATAAGCCAAGTGTTGCTGGAACTTCTGATTTTTCTAGATAATGGAAACCCAGAGTTTTTATGTGAAGTGTACCCATGTTTTTTGGTGTGTGTGTGTGTGTGTGTGTGTGTGTGTGTGTGTGTGTGTGTGAGACTGAGTCTTGCTGTCACCCAGGTTGGAGTGCATTGGTGCAATCTCGGCTCACTGCAACCTC
CCTCCAACAACAACGACAGTAACAATGGCTAACACATAGAGCTTACTATGTGCCAGGCATTTTTCTAAGCTCTTTGCATATATTAACTCAATTCATATATCCTCACAACAGAACTCTGAGATAGGTAGTAGTATTATTCCCACTCTAAAACAGAGGCTCATTGTTTTGCCCAAGGAGGTACAGACAGTAAGTGGTGGACCTGGGTTTGCCATAAAGCGGCAGTCCCAGGGCTGACTCTGCCTGTGTGTGTTT
TAAAAATTCTTGAACTACAATAACAAGATTTTGTTTCAACTTTTGCTCTAAGACATTATGGGATTTTAGATAATAATTTAGAATATATACCTTTCTAGGTAGTATATTTTAAGGGGGAGGTTTTTTGTTTTTTGTTTTCTGAGACGGAGTCTCTCTCTGTCACCCAAGCTGAAGTGCAGTGGCACAATCTCGGCTCACTGCAACCTCTACCTCCCAGGTTCGAATGATTCTCCTGCCTCAGCCTCC
CGTGACTGTGTGCATTCATGAAGCTTCGCTGCGTGCGCACCGCTGCGGGCTGGCAATCGGCTCGCCCTCCTTCCAAGACAAGCTGCTGCTCGGCCCCTCTGAGATCCGTGTGCCTTCGGTGGTGCCTGTGCAGACGGTGCGACAGCTAGTCGAGCTCCTGTACAGCGGTTCGCTCGTTGTGGCACAGAGTGAAGCCCCGCAGGTACTCATGGCTGCGTCGGTGCTTCGCATAGACAGTTATCGACGAATGCACGCAGA
GGACTTGTTTTGAAGGGGCTTTAGCCCTTGGAAGCATTTGTCGGGATGTTTTTGTTCTGTTCTGTTTTGTTGAGCCAGGGTGTCACTCTTGTTCAGGCCGGAATGCTATGGCACCATCAGAGATCACTGTAGCCTCAAACTCCTGAGCTCAAGCAATCCTCCTGCTTCAGCCTCCCCAGTAGCTGGGACTACAAGCATGCATCACCACATCCAGCTTTTTTTTTTTTTTTTTTTTTTTTTTTTTGAGACAAAGTCTCACTATGTTGCTCAGGCTGGTCTCAAACTCCTGGGGTCAAGCAATCCTTCCACCTCGGCCTCCCAAGTGCTGGGACTACAGG
GGAAGTCAGGCAGCAAGAGTTCAGAAAACAGAGACCATGCAGGCCCTGTGCTGGACTACCCCTTCATCAGTCCCTCCAGTCAGCTCTCAGGTCATCATGGGCGCACCCTCACTCCTTCCTAACTTTGAACCCAAATGCTCATCCTGAAAAGCAGCAGCCCAGTGTGGGAGCAGGAGCCACAAATGAAGCTTTGATTCCACAATTAACATATGAGAAATTTCTCATCATCCGAGATTTTATTTTGGTCAATCCAGTTGACCCGCTCTGGATGGTGGGCACTGATGGAGATTTTGG
ACAACAACATGCTATACTATATCCATTGTAGGAATATGTCACAATTTATTTAACTGGTACCCTACTCATGGATGTTTAGCTTGTTTCCAATCTTCTGCTATTACCAACAGTACTGCTAGGAATATTTTTATATACATTTCTTTGTGCACATGTATAAATATATCCAAAAGATGAATTCATAAAAGTGAAATTGGTACTCCAAGGGTATGTATATTTTTCTTCTTAATATATATTCTCAAATTATCTCCTAT
GACAAACCACTGCCTATTCCCTGACAGGCAGACTGACTCGGGGACATTTTTTCCCTGCCAAAGTACTGCTTGCTTCCCAAGACTTCTCCAGACTAAACATCCATTGACTGAGATGAAATATTACACTTTTCTTTTCCAAAGGGTCAAAGGGATTTCAGCAAGGTTCAGACTAAGGAAAAGAGGGCTGATTTGTGAATACACTGGGAAGAGCATTTTGGTCTAATGGTCTTATTTCTCATCCAAATTAATAACATGTCACTCTTGAG
ACAGCTCAAACCCTCAGGCCCTCACACGGGTCCTTTCACACCAGCCTGGACCTGGTGGCAGGCCCCTGCTCGTTTCTCTGGGCCTGGCAGGTGAGTCAGGGGTGCTGGAATGCAGTGGGCAGAGGCCCAGCCCATGTGCTGTCAGCATTCAGAGGGTGACAGCTCCCCTCCTGTCCTCTGCCCTCTGCTTCTTAACTATACAGCCCCGCTTTCCTCCCTCGGAAGCTGCAGAGGGCTCCCCGCAGGGCAGCT
AATTGACAGCTAAGCTTAAAGAAATTATGCTTTCAGCTTGTAATATGGAATAGACAGGCACTAACTTATTCTTAAAGACTCTTATTATGACACGGCTGTGTTTGAAGAAATGGTTTTGTTTTGTTTTTTAATGAAACCTGTGTTTTGGTCAAGAGTGTTACCACATTCAGATCACAACTTTTCTAAGGAAATACACTCAAAGACACCTAACATTTGAGTGAGATTAATCATAATGTAAGATTTCTGT
TGCATTAAAGAGAAAAGAGAAACAAGGATGGACATAGAAATTTGAAGATATTTTAAGCAAGATGACAAGGAAAGGCCACACGAGGAGGTGCTGGTTTACCTGCTGCTGCTTGTGCTTTCTAATATTGCTGAATGAAAAGTAATATTTTCATTGTTATTGACATGCCTACCCTCTTATTGGAAGCATGAGAGTAATTTAGCATGTTCCTGGCCTCATACAGCCTGCTTGCCTGGCCCACCACATGAAGTCTCTTGCCATAGCCTTAAGATGTCAGATTCCGTGAATG
TGTACAGAGCACAATCCCTTCTCCAAGAAGGAAACCATGGGGCTTATCAAGAAAGGTCTGTACTTTTACTGTCAGGCATCCTCAGCCCTGCTGAAATATGAAATAAATGAGGTGGAGTTTAATTTTAGGGTCTACAAATCTGTAATGTGTTCATCATTCCTGATGCCATTTTACATGGCAGGCTGGTGTTGTCAGACATGTTTTGTGAGGAGAGCTGCATTTGAGTTCTGGTTTAATGAAGCCTTCGCATACACCCTCCCAGGTCCCTCCTCT
GCTTGAGCCTGGAGAAGTCCAGGCTGCAGTGAGTCATGATCATACCACTGCACTCCAGCCTAGGGAACAGAGTAAGACACTGTCTCTTTAAAAAACAACAACAACAACAACAACAACTCAACGAAATGAAAACATCACATGCAATCAGGAACTTGGCAGGGGTGAAGTGAGTGTAAGTACCCACTAAATACAAGGCACCAAAATCTAATTTTTGAAAATCATTTATTTTTTCTAAGGAAAACCAGAGGTCTG
GAAATCGGGATGTGGGCCGACGCTTAACCTGGACAGTTGTCCCCTTGGCGTAGAAGACACCAGCACACCCCCTCCACTTTGGACAGATGCCGTGACCAGCCCGGAGCCCCAGCAGCTCCATTCACAAGGTGCTTGGGAAAATAAATTTAGGTGTCTCCATTCGTAACTCAGCAATGTGATTGAGCGTCTGTGGGAGAAGCCTTATTCCTGCAACGGCTGTGTGTGTGTGATGGGCCGGAGCCCGGGGGAGTCAGGAGCTCAGACTCAAGTGAAGC
GTGAACCCAGGAGGTGGAGGTTGCAGTGAGCCGAGATCGTACCATAGCACTCCAGCCTGGGCGACAGAGCGAGACTCGTCTCAAAAAACAAACAAACAAACAAACAAACAAACGAAACCCATAAACCAGCCCACAAGTTGGCCGAGATTAGCACTACCCCACCTTCCAACCAGACCTCCACCACACATATTTTCAGTGGGGAAATGCCTCTGGATTTTGAACAATCACTTACAAGTGAATTTCCATT
ACCTTGGATCTGGGGTCTGGGGAAGAGAGCCCCCATGGGAAAGAATCTGTGGCCTCCCTTTCCAGGAAAAGCGCCCAGCCCTTCCCCAGTACTGCAGCTTGGGAGAAGGAGAGCCATCCCACTTAGGACCGTCACTTAGGGCCCCGAGTAGAAAGAGTTAAGGAAGTGCACCTTTTCTCTAGGAGGGTGAGGGAGGAGAGCCCCTTAAGATGGGAGAAAGGGGACACTTCAGAAAGGTGGGTATCCC
CGAGATCATTCGTGTAGGCATATGAGGGTTTTCCTGAACCTTTTGGAAATACTTGTTGACTGTTGAGTGCTGACCACTGATGCACATGCCCAGGGCAGTACACAGAACCCTGGAGTTTGTGCCTGCCCAAGAAGCTAGGGACTCCTAGTAGGAGTGGCAGATTCCTGTCCCAGATACACCGGGTACTGGCCACCATTTTCCCAATGATGCCAGGCCCAGAGCTACCAAATACCTACTAGGAGACACAGGGTGGCAAGAGGAGGACTCCAGG
AGGTTGGCAGTGTCTGCATTTTACAGATGGGGAACTTGAGGCTCAGGGTACACAGACCCAGGTCACAGCCCTGGCAAGCCATGCAGTGGGGATTCTAGCCCGGCCCTGAGGTTTTGGAGCAGGGACGGTGCAGGGGAGTCTCCAGCCCAGGCTCCTCCCCTGCTCTTTCCACATCTGTGACAGGCTCTGGATTTTGTTCCCTGAGTTTTTTTCCTTCTCGAGTTCCTGTCCCCTCTGTCTCTATCTCTGTCCCCTTTGTGGTATGTGGGGCTTCAAGTACTACTGAGTCTC
CATTGTCCAACGGGGAGCAATGAGGCTGAAAATGCAGGGGTGGTGAGAAAGGAGAGACTGTGGGAAGACTGAACCAAAAAAAAAAAAAAATCAGTATAAATTAAAAGTGAAATGAGGTGGCAATGATTTATTTTAGCCTGAAGATGGTTTCTTTCCAGTTCCAGGGTACCAAGGCAGCGGTTTCAGTTAACCACAGAGCCGAGGGGCTTCTGTGTACAGCCTGCAGTCAGTACCTGCAGTCACCATACCTCAG
AAATGTGCCAGAAGAGATGTGGAGAGCATGTAGAATAGGTAATATTTTTAAAAATATTATTTATTGGTGGGTGGCTGCAATGAAACAGAATGGAGAAAAATATCAATAATTTCAAATAAAAATCCTATGCACAATTTAAGGTGAACATGGAAACCAAAACTTCTCATAGAAAATGACACACCTGCTCTCTTTGGACATGTCTTAGGAGCCCCTGGAGTCTGGTGGCCTGGGCCCTAGTTTGTTTATAC
GCCCTAGTTTTCTGAAAGATTTTTCTCTTAAACCTTTACAGTTTTAAATATGCAGAATAAATTTGTCTCGGTTTTTATTATTATTGATGATTCTTTCACAATTGTCAGAACATGTGATCAATAACGATTCCTATATTGAGAAATGTTATATTGGAAAATAAAGTCTCCTTTATGATGGCTCATAGCGTGGGAAGCTAAAAAGATATAAATTCCAGGGCACCCCTATTTGGAAAGTGGTTTTTAAAATATTTCCTTCCAG
GAGACTCCTGTATATAAAACCCCAAATTGTCTACTCTGTTTTTGAATATTCTGCTTCCTGAAAGATCTTTCGATTCCATATATTTGATAATTTAAGAAGAACCATGACCAGGAGCCAGAAGATCTGAGTTCACATGGGCCTACCCTCTCATCTATGAAAGGAGAAGGTTGAGGTAGGACAGGCACAAGGCCCCTTTTTAATCTCTCAAGCTGGGGCGGTAGGGACTGCACCCCATGTTAGAAGCC
AGTGACTTCCTACCAAGCGTCCCTTCTTCTGTTGGCCATGTCTCGTGCATAAACTTGATCTGTCCCTCACTCCCTTGCTTTGCCTCCTGCCCTGCAGCAAGCCGATCGGGATTGGTACATGATGGACGAGGGCTATGACGAGTTCCACAACCCGCTGGCCTACTCCTCCGAGGACTACGTGAGGAGGCGGGAGCAGCACCTGCATAAACAGAAGCAGAAGCGCATTTCAGCTCAGCGGAGACAGATCAATGAGGTGAGGCTGCCTGCAGAAGTTG
GAGTGGGGAAGGGGGGCTTCTGGCAAAAGTACCCCACCTACTCCAAGCAAAGTACAAAACCTTTTATCTGCTGCTGATGCCTGAATTTCCACAGTTAAGACCAACAAGAAGGCTGGTTAATATGTGCGGCTTACAAACTTCTCTCATAGACATTATTCAATTTAAACCCCAAAACAAAGATGACACTGCCTCTTCCGGAGCTGGATCTGTGCTTAACTGAATCAGCATGACATTGACCAGACTCCTCAATCCCTCTG
ATTGCCCGTCCCCTCTATGTCAGCTTCCTGAGGCAGTGACTTTGCTCATCGTTGTCCCTGCGGTATCGCCGGTGCCCAACTCAGTATCTAGCACACGGTAAGTACTCAGGGAAGAGTTGTGGAGGATACATTTTGCGGAAGGGGAAACTGAATCTCAAGGAAGGAAGATGATTTGCTCGAGGCCACATGAAAATTAGAAGGCAGGAGAGGGATTTGAGCAGGGTCTGTGGCTCCGAGACCGAGGCTCC
GTATAAGCGTCCCCTTTTCTCCGTAGCCTGACCAGCATCTGTTGTTTTTTTACCTTTTAATAATAGCCATTCCTCTGATATGATATGGTATCTCACTGAGGTTTTGATTTGCATTTCTCTGATGATAATGATGTTGAGCATTTTTTCATGTTTGTTGCCCACGTGTATATCTTCTTTCAAGAAATGTCTGCTCATGTCCTTTGCCCATTTTTAATGGGGTCGTTCACCCTTCGCTTGTTGATTTGTTTGAGTT
TTTCGTTTTGTTTTGTTTTTTAAACTAAATATTAGCCTAACTAATCTGGCCTATTTTTACACCAGGTCCAGGCTGGCTGTCTCCAATTCTGCATCTCTTTCCACCACTGTGTGCCACTACAACTCTCCCCCTAGGGCCTTTGACCCAAAGCAAGAAGTACCTATTTACTTGACTGGCTGGTATTTCCATTATCCTCATCTGTAAATTAGTAATTGCAATTGCACTTGCCAGCTAAGAGTTTTGTGAGGCTTGTATGTTTCACTGTACATAAAAGGCTTAGAGTAAACACACCATAAACGTTAGCTATTTATTATCATTATGGGGGAAGATAGA
TTTTTTTTTTTTCACCTTTTACTTTTAAATATCTTCTTTGTGTCCACCCAAATGGGCCTTATTTCTGCTATCAACGATCTCTTTCTACCTTTCAAAATTTAGCAAAAAACAAATTAAAGAGGGTAACAAAAATCTGCCTTATTTAAACCATCTCACTCTTTGTGTATGTTGCCTTTCTTCCAATATTTTTGTGAAACTCCTCAGATGTCATTTCCTTGATGCATTGGGT
AGATCATAAGGTCAGGAGATCGAGACCATCCTGGCCAACATGGTGAAACCCCGTATCTACTAAAAATACAAAAAATTAGCTGGGCGTGGTGGCGTGTGCCTGTAATCCCAGCTACTCGGGAGGCTGAGGTGGGAGAATCCCTTGAACCAGGGAGTCAGAGGTTGCAGTGAGCCGAGATCACGCCACTACACTCCAGCCTGGCGACAAAGCAAGACTCTATCTCAAAAAGAAAAAAAAAATCAAACATTTAAAATCCTTAAATC
ACTTCTCTTGATTTTAAAAAATTATCTTCTTCCTCAACATAACCACCACTACCATCATCATCCTAGTCTTTGCCCATCTGTCCATTAGTCTTGTTATCTCTTTGCCCTCTTTTAGGAGTGAAACAATTGCCTTTAAAATCACAATTTATAATGAGAAACGTAATTTTCTAACAATCCAGAGCCTGTGTCTACCCACCAGGATCTCTTTTCTCTTTAGTGCAATTACATGAAGTGCCAACTTTTAAATCACAAG
AGAATCTGGGTTGTTAGAAGGGTGAGGTGCCCTGGAGGAGGTTATTTTGATATTTTATTGAATGAAATAGCCCAAAACAGCATCACTGAATGTCCTTAATGCCTAAAGACGGTCCATGCCCTGACACTTACCCCACCCCATAGAATCAGACCACCATGAATAAGTGTCCTCAGGCCCCCCGGTTCCTGGACTATTTGTACGCAAGATGAGGAGACTCCCCATATGGCCCCTCCCCACCCCCACCCCCAGGTCCAGACCCAGTCCTTGCCCCTGGAACGGGA
TATCCGAACCCCAAAATAAAGGACCTGGGGTGCAAGGGGAAGCAAATAACTGCTCACTCTCTCTCCTCCCGTGTCAGGTATGTGAGGAGAGCTGAGGTTAGAGGATGGAATGATGGTACCGCAATGAAAGTAACTGATAGAGATTCCAGGACTCTCTTTTGCCTGGACAATGAACTAGTTTGGGCAGGAGCTACCTTCCACCCGCAACAGGAACGGCTGCAACTTCTTACTGGCCCCAAGACTTCTAAAGTGCTA
TTTTTAGTAGAGACAGGGTTTCACCATGTTGGCCAGGCTGGTCTTGAACTCCTGGCCTCAAGTGATCCACCTGCCTTGGCCTCCTAAAGTGCTGGGATTATAGGCATGAGCCTCTGTCTACGGAATCTTGTAGCCTACAAAATCTTCTGGCCTCTGTCTGCAGAATCTTGTCTGTACCCCGTGCTAGCCTCTCCTCTGACCCACTGGGAGTGTTAAGTCCATTCTTCTGGACTTTTGCTCCAGCTGTGATGAACACTATGCTTCTACCTCAGTCCTGAGCCTGGACCCAGCTGTGC
AGCCTGGAGTTCCAGACCAGCCTCGGCAACACAGCGAGGCCCCAAACTCTCTCTATATCTATACATAAAATTTAAAAAACAAAGTGTAGGGACAGGGTGGGCACTCGGTAAATGTTGGCAGGGACCCTCCTTGCCCCTCACCCATGGCAGCTCCTTGAAGAGAGGGTCAGCCTCCTCTCACCCCTAGCCTCCTGCTGCAAGGAGGTGGTGGCCTGGGGCGTCATCTGTGCTACTTGCACTTTCTGGGGCT
GGCACAGCTACGGGTACGGGAGGGGTGAGTCTGGAAGGCTTTGTGTAGAGCAGGTACTTAACTGTGCCTTAAGGAGTCTTAGGGTTTGGCAAAGGAGTGAGGGTTTTATACAAAGTGGAAGCATTTGGGGCTCAGACACCGCAGAGAGAAAAGCCACCATAATGACAGGGTCCAGAAAGCAGATGTCACTGGCTGTAGAAGATCGTCTGCAATGGAACTTACGGGAAATGCGATTAGATACTGAGGGCCTTCGATTGATGAATTAGG
AGTTGTCTAAAGTACAGTGCCTGGCACATACTACGTGAAGCAATAAATAAATAGTAGTAATGGGGTGGTGGTTGCTGTTATTAATAAGAATAATGAAAATAATAAGCAGAATTTTCAGTTCATGGAATGTTGCTCTCAGTCATTGATTAGATAAATGTCTCCCTTTTCCTGAGAACATTCAGGGCCATCAGAGTAGTAAAATGAGGATTAAACCACTGGCAGAATTCAATGAGCCCCAGGAA
TAAGTCTGTTAAATGAAGAAATTTACAGCGCATTAGCTTTGATCAAGAAATGCTAGGTGCAAGTCTCTTAAACAAATGAAGGCTACTTGGGAATACAGGTCACTCTTTCTGGGAAGCTGTTTTTGAAGGACTTGATCTTCCTTCTTTCCCATGCCAGAGCCAGGGATAGAAAAGTGGCAGTTTGAGTGGCTGGACCTGGGGGAAGTAGAAAATAGTCTTATTTAGACAGGAGGGGACAGCTGAGTGACTCTACCGGAG
GAAACGCCACCATTTTTTTTTTTTTTAACTGAGCCAGCACTGGGGCAAGGACTTTTCCTACTTGATTTAATCTACTCTTTGACACACCCCTTATAAGTAGGCAACCCTGTCCCTGTTTAAAGACAAAGAGACAGAAGATGACAGAGGTTAATTTAATCAGGGTCACAAAGCTCGAACACAGCAAAAGTGGATTGGAAGCCAGATCTTTATCATGACCCTATACTGTAGTCTTTTTCCTGGGTCAATGGAAGCATATGGTCCTT
ATATATTCTACGGAAGAGACAATCTTTTATTTTTTTTACTAATATATCAAAACATATTTAAGGATGAATTATTATGCAATAATCAACAATGTTATGTAATTATGGATATTTATAAAACTCCTTTATGAGGTCTTAATTTTCTCTACCTTTTATAGGAGCATTTTGGGAAATGGTGTCCTAACATATTTTCTATAGGTTTGCAAGAATTTAAAGAGAAATGTGATGAATAGTTCACTAAATTAAGGAAC
ATGTTATTTATAAGAGCTGGGACTGGTCTTGAATTTCACATGCCTTGGAAGAAATAGGGAGTATAGTGTATCAGAGACGATTCTAGTGCCCTTAGATAATATAGATCCTTAAAGTATATCCCATAACATGAATGTCTACTCTACTATGGCCTCTGTCTATTCTTCAGGTTCCTCTCCTGTCATTCCTACCCATTCAACCCCTGTTAAGTTCCACCCAATGAAGAACACAATGGCTTCTAAGCATACCATGAGATCTCAAGATTCAGACCTTACTTTTCTTTCTTTC
ACTGCTATGGTCATCGGTACAGCTCAGGATTTCGGCCTCCTCTGCTCCGTGTGTTGGCTACAGGCTAGGTTCAAATCCCAATTCTGCTCTTTACTGCTGAAAGGCTTTGGGCATGTTCGTTAATCTCATTTTCTCTTCTGAAAAAGAGACAATCTTGAAAAGATTGACCTTCCGTGAAGATCAAATGAAGTAATGCGTGTAGTGTGTCTGGCACGTCGTAAGCGCATCACACACGTGAGCTGTGGCAATACTAAGGAGCAGTGGCAAGA
GTATATTAAGGAAATTAGCCCTTATGGGAGAAAAACTTGAAAAAATTATATAAATTACATCATTACTTTTTATTTTGAAGAAAGATAACTACTATTTGATCATTTATATTACAGCAGCTAAATACCAGACTGTAGGGTACCCCAGTCCCATCCTCCCCTCCCCTGATTCCACTCCTGGCTTGCTTTCTGTGTCCTGACCAAAAATCACAGAGGGCTTTGACTGCTCTGTGAGACAGCCCAGTGCAGGG
AAATGGTAAGTATAAAGCAGAAAATTCAACTGAGAGAATGGAGTCTTGTGATCTAGGGTCCCTCTCTGCCCTGGAGTTTGTCACACTGAACAAGCATAGGCTTACAGAATACTAATTTTTCAAAATCTCTTTTACTCAAGAAAACAATAGGCAATTTACAGAACAGTAACTTTGGGAACCATGGAGGCGGGGGTGGTATCTTGGTGGCCTTGTGCCCAGATCCTGCAAGAAATAGGAAGGTAACTGTCAAGACGCCT
AGCGCTGCTGGGGTGTGAAGAGTCTCGAGTCCAAGTGAGGGAGTTAAGAACTTGGGAGGGGTTGTTGTTGGGTTGGGGACATGGGGTCAGCCAGGTGGTGACCTGGGATGGGGTGGGGACAGGAAATGAGTTAAGCTCTGCTCTTTATTTTTTTGCAGATGCTTTTCTCAAACTTTCCTGATCCTGCAGGCAAGCTAAACCAGTTCCGGAAGAACCTGCGGTAATCGCAGCAGCTCGGATGGGATGAGAGCTGGGTGCAGACTGTG
ATAGCCAATGTAGTTCACGGCTACCACATTGGACAAGCCAGATACAGAATATTTCCATCATTACCAAAAGTTCTATTAACCTCTGCTCTATATCTATTGTGTTGATGGGGTACATGGCTGTATACATTTGTCAAAACCTATCAAATTGTTTGCTTAGAATGAGAGAATTTTGTATGTAAATTAAACTTCAATAAGAATTTAGCAAAGTGCTATTATTCTTTGATTAAACAGTCTCATCTAGGGTTTT
AGCCACAGAAAGCCCCCACTAGGCAAGAGATTCCTAATACGAGGGATTGAGCCTAGCCAGGACCCAGTATGGTAAATAATACAAGCAAAAAAGATAAAGTTAGCAACAAAGATATACCACTGATAGTCCCCAAGGTCTCAAAGATATACCACCTGATAGCCCCTTAGGTCTCAGGCTAAAAGGTTGGAAAGATAACAAGAGAACTAAACATAAGACAAAGGAACAAATGATAAAATATTGCTGTTCTATTTGGT
TGTCACCCAGGCTAGGGTGCAATGGTGTGATCATGGCTCAATGCAACCTCAACCTCCCGGGCTCAAGGGATCCTCCCACTTCAGCCTCCCAAGTAGCTGGGACTACAGGCGTGTGCCAACATGCTCAGCTAATTGTGTGCTGGGATTACAGGTGTGTACCACCATGTCCGGCCTCTTGAAACGTTTGAGGTTCCTCCATGGCCCGGCCCCTGGAGCACATCTGGTTTTCCAGCCCAGGCTCCAGCAGCGTGGGCTCCTGTGGTGTGAGCAGC
AAATACAGTGGTCCTTTTGTATAGGCAAGGGATTAGTTCTAGGACTTCTGCTTCTACCCAAATCTGTGTATACTCAAGTCTTGAAGTCAGTCCTGTGAAACCTGAGTATAGAAAAAGCCAGCCCTTTGTATCCTTGAGCTTTGCATCATATGAACACTGTATTTTCCATCCCCATTTGGTTGAAAATAATCCACATGTAAGTGGATCTGTGCAGTTCAAACCCAGGTTGTTCAAGGGTCAACTGTA
AAGCCTCCTGGGACTTGGGATGTCTTTGGGGCTGGGAACAAGTGTGGGTGGAGGAAGGGCCGGTCCTGTGGTCACCCAGCCCTGTCTTGTAGGGAAGGAACTGCTGGGGTCCCAGGAGAAGCCAGAGCCAGGCAGTGAGCTCCAGATGGTGGGGGAGTGGCTGCCACCTTGACCATCTTCCCCCGCATGGCTGTTCTCCTCTGTGGACCACCCCATGCCTCTGACCCCCATCCTCCCTACCCCATTCCCTACAGCCAGTCC
GTTGACCAGGACAAAGGTCCCAGCGATCACCCTGCCCTCCCCTGTCTCCTCTCCTGTCCCACAAGGGTTTGAACTTCCCAGTTTCACCATGTTTAACATACCGCCTCATCTTTAAAAAAAATTTATTTTTATTTGTATTTTTTTGAGACAGGGTCTCGCTCTGTCGCCCAGGCTGGAGTGCAGTGGCGAGTCACTACAGCCTCGACCTCTCCGGCTCAAGCCATCCTCCCGTCTCTGTCTCCCAAAGTGCTGGGATTACAGCGGTGAGCCACTGTGCCTGGCTTACT
CCAGGCAAAAAACCAGACAGTTACAGGGCACTGTTGGTAGTGCTCTAGTTAGGGACTGTAGGAGCCCAGAGAGGTACCTCATCCAGCTTGGAATCTCAGGGATTTGAGGAGGAAGGGTCACTTAGCTAAGGAAGACCTGAAGGATGACCAGGAATTGAAGCAGGCAAAGTGGTGCAAAACAATCCAGTGTTAACAGTGGCTGCAATGGCCCCAGGACAGATATCAGCCCTATACCGTCAAAGAAACAGA
TGAGCCACTGGGAGACAATCTGATGCAGGACAAGAGGTGGGGAACCAAAGGTCACATCCGACTATCACAGACTCTACTGAATGCCACATAACTACATGAAGCAGTGCCATGGACCCACGGCAGTTCTCTGGGCAAATCCTACTTCTCTAGTGCTGAGTTTTGTCATATGGACAGTGAGGGAAGAGGTAGGTAGCTGACTTCCAAGGTCGGTTTGTTAGATAACAAATGTTAGACGACCCTAGACAGCCCATGCCTTAGTATCCAAGGGCCAGATGTTAATGGGGAAG
TCGTCTGATTGGTTTGGGTTCCCAAAGATGAGAGAAATAGCCTTGATTTTAGACAGCATGCAGACAGGGATACTGGGAGCATCTTTGGGGATTCCTTCTTCTATAGTCACTGGGGTTATACCCAGTGACTCACCTTGATTTCTCCCAGCCATAAAATCAGACTGGTAATTTCATCTGGTTTGCTCTCTACTTCACAAGAGGTAGTAGAAGACTATATCTAAAGAATAGAGCACTTTAATTCCCCAGAACTCCAACAAGCCCA
AGCTGGGACTACAGGTGGCCGCCACCACGCCTGGCTAATTTTTTTTTTTTTGTATTTTTAGTAGAGACGGGGTTTCACCATGTTAGCCAGGATGAAGTTGATCTCCTGATCTCGTGATCCGCCAGCCTCAGCCGCATTACAGGTGTGAGCCACCGCGCCCGGCCAAGATGAAGTTTTCTAATCCTCATAGTAATTATGACTATTTCATTCCCTCTCGAAAGATAACAACAACAAAAAAGAGAACGGAATGCCTTT
GGTAGTATCTTTATATTTCAAAGAGTACCTATCACCACCACCACCACTGCCGCCGCCACCACCTCCTCTTACCATATTAAGTGCCACTGACAGGTTCAGTGGTCCTGATTCCTGACTCTCTATGTGAACTTGGACAAATTACTTAACTTTCCTAAAGCTATTTCTTCATCTGTGAAATGGGAATAAATATACCTATCTAGTAGTTGTTAAGGTAGGAGGTTAAGGTTAAGATGCGATAATTCTTT
AGAAAAAATGATTTTTAAGTCAATTTACACAGCAGTGGCACGGCCAGGGCGCCCAGCCCCCACATCCTCCTGTTGTGTGCCGCTCTGCCCTCCACACTTGGGGAAGTAATTGTAACTCAGTTATGAGGAGGCTTTATGCAGCAGCACTCTGCACCCTCACCTCTATGACGCTGTCTTTGTAGTTTATTTCTCTTAGAAATAATGTTTGTTCTGTTTTGTTTGGAGACAGAGTCTCGCTGTGTCAC
ATATTATTTTTATATACCAATGAAAAATCTACATTCTTAAGTAAATATTTTCCACATCAGCCATGATTGTTCGATCTCTCTCCTAATGTGTAACAAATAAATTTCTAGGTGCTTAGCCTCTAGCTTCATGCCACACAGAGTATGCAGTGTCAGCTACTTCATAAGCCACCAAGCCGCCTTGACTTGCCTGCATTATCTATATCACTGTTTGGAGGGCTGTTGTATATTGTTTGCAGTTTGTACACTTCACAAAGACTCCAACTGAGGGG
GGCGTGATTGAATGTACAACCCAAGTTAGAAGAGTAGCTTTTCAGAAGAACAGCTATATTAAGAAAATATTCTTTTACAATGAAAGAAATAACAAAAATGTGTTAAGTAAAGATAAGGGGGAACATTTAATTATTTACAAATGTCATTTGCTCCTGGAAGTTGTTCCTGATATGTCTAAATGAGATAAAATCATTCAATTTTTAACTTTCATGACACCATGAACTTTTGCTTGGAATTCACCAAAATTGAA
GCCTGGAACAACATTAGGAGGTCACACTGTGCTGTTTGCATTCGGTTCTTACAACCCAGGGGTGGATGGACTCTATCTAGCACAGACTATCAATGCTGGAAGCACACTGGAGCACCTGGGAAATGTTAACAAAACATGGATATGTGGGCCCCACCCTGAACCAAGTGAATCAGAACTGCTGATCTAGCTCTTAAAGTACCAAAGCATGGCCATCTTGCCTCGGGCTGAAGCCCAAAGTCACAACAGATCTCCA
TCTAGTTTCAATTGTCCCCCACATGCTTCCCTTGCAAGCATACAAAACCTCTTCAGTCTTCCTGATCAGACAATGCCATTCCACATCTGCTCCAGCAGCCGGAAATGCCTTCTTACCTTCTAGTTCCTGAATCACTCCTATTCATTTTTCTGGTCTCAGCTTAGGTGCTCCTCTTCTCAGTTCCTCCTGACACTCTGGCCTGGCTTGAAGTCCCACGTATATGCTTGCATAGTATTTCCTGATTCTCTCTTTCACTGCTCTCC
GTAGGTGCTCATATGGTTCAAGAACAGAGTAAGCCATACCATTCAAGGGTGTTTAGTTGTTTTGTTTTGTTTTGTTATATTTTGGAGAGTGGGAGACATAATGCATATTTGACTTCATAGAAATTTCTCAAATATTTCTTGTTTCTAAGTGACTGCGTAGGCTCAACAGAACCTTCCTGGAAAACATAGATATAAAAAGAAATCACTAAAAGAACACATTGCAGTTTGCAGGTGGCTTG
ACCACGGCAATGCTGACAAGTCCAGGTCCATAGGCTGAAATCTCCCCAGCAGCGCCAGGAAAATCCTTCATAAGACTTTGGTCCATGACACCAATCGGAGCTAGTAAAGAGTGACAATTTTGGATTATTTTAGGACATATGAATCATAAACTTTATGGAAAATTTCCCCCTTACAGGAGATAAACAGGCAGCATATAAATAGTGAACAGGAACAGAGACATTGCTTGAGCTCTGAAAATACCCACCATATA
TTCTGTGATCATAGTTCAACATAACTTTGAACTCCTGGGCTCAAGCGATCCTCTTGCCTCAGCCTCCCAAGTAGCTAGGACTACAGGTATGTGCCACCGCACCTGGCTAATTTTTTTAATGTTTTGTAGAGACAGGGTCTCTCTCTGTCACCCAGTCATAAGCTCATGTTTCTGCAGTGGCCTGTAGGTCCACCAGTTGAACAAGGCCGGGTGGGTTCTGGGCCTGTCCTCTTGCAAGGGTATTTCCTCTCCTACAGAGAGTCCTCACGAAGAGGAAAGGAGCTGAGTTTGAATCCTGCTTCTGCCTTTTATGAGCTGTGTGACATTGGGCAAGTTGCTTAACCTTTCTGAGTCCCAGTTTCCTTATCTATCCCTGCCTCATAGAGTTTTTAGGAATGTAGGAGGCTTTG
AGCCATCATCTATCCATCCTTCCATCCAGCCATCATCTGTCCATCCTTCCATCCGTCCTTCCATCCAGCCGCCATCTGTCCATCCTTTCTTCTGGCCACCCTCCCTTCTATACATCCTTCTGCCCGTCCTTTCTTCCTTCCATCCATCCTTTAGTCCATCCATCCATCTGACAGACACCCTTTATTTACCAGGCACGTGGTTAAGCACTGTGAGGATACAGAAAGATAAACAGGGCAGGGTTTCTACTGTCAGAGGATATACATCGATGGGACAGA
TTATCATCATTATCAATTTCTTACACTCCCACATCTGTTGTGGTGATTATCATCATTATCAGTCTTACACATGAGTGGAAATGAGTGCTTTGGGCAAAAGTATTTGAGGAAGGGGAAAGAGGCCAAGAAGAAAAAGGGGTGTATGGGGAATCGAAAGCACTCCAGCAATAAGGCAAAAGGGGGCCGGCAATGCAGGCCGACACTGAAGCTGAACTTTGAAGACATCACAGTTTTGCTAAGGTTGGAACTATCAC
ATGTAAAAGAAATAAATGTTGCAGTAATTCTAGAATTTTGTATTATTATGACTCTGTAGCATGAAGCTAACTTAATTCGCTTTAAATACCAACCAGGTCTTGAAGTTTTTGTCCTCTATCTTTAAATTTATGAAAATATAGGGAAGCACATTTAGAAACCAATGGAAAATAAGTACAATTATGAGAGTAGGATTCTTTTTAAAAGCCATCATTCTCAACTGAGATAATTCTCTGCTTGATGA
ATTCTTATAGATATGTAGGCTACCCGAGGGCAGAGACTGAGTCTGTCTTGTTCACTGTCTACCTCCAGAACCTCACACAGAATCTGGCACTTAGTAGGTGCACAACAAAATAATCATTGAATTAGTATACTGAGTCTTTAACAGGTGAGTACGCAGTTCCACTTTACATTCACTTTCTAATATTATGCCTTTTTATCCTCTTATTGTATAAATTTCTAACATGTATAAAAATAACACAAAAGTATAATGACCTTTCTTGTATTCCTCATATAGAATCAATAATTAC
TTCCCATTTCAAATAAGGAACTTCTGGATTGAAAAACTATGAGTCTTAATGAGGAAATTTCATGCCCATCACAAGACATGTCTTTTTAAGTAGGGGAAGAGGGTTTCTATAATCTCTTCTTTATCTCTCAAATATATGCAAGTGCTCCTAATGTCGGAGGAGACTGGACTCAGTCAGTTGACGATAGCTTGAAGTTGCCTATTGCAAGCCCCAAATTGAAATTCCTTAGAAGCTGGTTTTTTGTCTTTTTTTAAAGAGCGTTGTAACATTCCTGG
GTTATCTGTTTTAATAGTTAAGGATGGGTTATACCACAAATAGGAAGACTTTTAGGAGCAATAGATGACAATAGAATTAAAAGTAATCTCCAAGGGTTGTGGGTGGTCACATGCCAGCATTACAAGTAGCTACTCTCAAGGCCTATATGGAGGTTGCCTGTGCATAAGAGTGGGATAATATGTAACCTTTCTATCTTTGGTGATTGCCCTTCCTAACTTCTAATTTTAACCCTGGACAGTTGGTCCTGCTCTATTCCCTGC
TGCCTGTAATTAATCCCAGCTACTTGGGAGGCTGAGGCAGGAGAATCACTTGAGGGTGGAGGTTGCAGTGAGCTGAGATCACACCACTGCACTCCAGCCTGGGCAACAGAGTGAGACTCAGTCTAAAAACAAAAACAAAAACAAAAAAATCCACACGAAATCTGACACTATCATCCCCATTTTAATGTTGGGAAACTGAGGCCCAGAGAGGTGAGTTGACTTGCTCAAGTTAAAATAGAAAGTGCAGAGATGGCTTCTCATCTAATCCAAAACTTTTACATATTTTTTAGTGGAACCTTCTTTTCTTTATCAAGAGGTAAACCACATAGGGTGGGAGTGT
CTCTCTGAACTCCCTTGGATGAAGGTGAACTTCCCTACTGTCTAGAACAGGCTTTTCAGATGCAGAGTTCTAGATCCTATTGTTTTCTCCTGAGCAATGTCCAGAAATAGGGGTCCATTGGCATTAATGCCAAGTACTCTTTTTATACCCCCCTCCACAATGCCCGCTGTGGGGCATGGGAGCTGTGTTGGTAAGTGGACTCCCAGGAGCATCCTGTAAGTCCCAAGCAAGGTATGCAAATGACTCCGGGAGTGATCCTGGTCACATCTATGAATGA
AATCAATTTTCTATAATGCTAGAGACTTAGAAAAAAACACGCAGAATAAAATAAAGAAAAATCATACATCATGGTTAGAAATACAGCTTTGTACATTAATGGAATCTCAACATTTTGAAGAAAGAAGATTCCATCTCGTGGTTCTTTTCTTTTATGGTCAAAGACGGACTTGAGAATTTTAGAAAAGCTGTGGACTTTCTTCTCAGAAAAAAAAAAAAATGTGCCACCTGTAATCTCAGCACTTTG
TCTTGATTTACTCAGGTCTGTTCTGGCTGTTATAACAAAATACCATAAACAAGATCACACATAAAAAAACAAATTTATTTCTCACAGTTCTGGAGGCTGGGAAGTCCAAGATTAAGGTGTCAGCAGATTTGGCATCACTGAGGGCTCATTTCCTGATTCATAGATGGCACCTTCTAGCTGTGTCCTCACATGGAAGAAACATTAAGGCAGCTTTCTGGAGTCCCTTTTATATAGAATGGAGCACTAATCC
ATCTTTCTACCCATAGGGTTTAACACACGACTGGGCACCCAACCAGTAAATGTTAATTTATTTAATTAATCCATCACTAGCAACTTCTTTCCCTTCTGCATTCTCCCAAACTGCTTACTTATTTTAGCTTTTTCACTTGTGAACTATCCCACCCCTCAACTTAACCAAGTTAATAATGAAATATTAGCCAATAAACTTAAGGCTCATAGTCATTCCATTTCTTAAAAAAGCCAAGAGAACTAATAGTAAGCATGCTTATAAATAA
CTGCTAGCGTATTACTGTTCTGTGACTTCTGCAGTACTCCTTATCCTGCGTTTGGTCTCCAGGTGTCATCTTTCTGCCGTGTTCCTAACATTTTGATTCCTGTCTTGAAAAAAGCACCTGCTGCACCGTAAGCCCAGGGATGTGGCAGCTGCAGCGGGCTTGGCTTTGTGAAGAACCGAGTGTGTCCACGGATGTGGCAGCTGCAGCGGGCTTGGCTTTGTGAGGAACCGAGTGTGTTCAGGGATGTGGCAGCTGCAGCGGGCTTG
ACATCTTGTTCTGATTGAGTAAACATGAACTTGTTGGATTAGTTTATGTCGGCCTAAAAGGAAGAAGCTGAGGCAAAATTGGTAAAAGTAGAGAAGTAACTGGGTCCAAGCTTGAAGACTGCAACCCAAGAACATAGATTCAAGTTCCCCTGAATGAACACTCTGATTAGCAGCACTTACAAGTGGATTTTTAAAGGTAAAAGGGACAGGGAATGGGCTGATACACAGCTGTCTGCCAGGAATTCTCATTGGTTTACAGAAATGATATT
GCATGGGGGCTTCTTTATGCCAAGCCAGCCCTGGGGGAGGCCTCGGCTGTCCAGGGTGAAACAGGGTCAGGGTGATCAGGCTCGGTTTGTGGGGGCGGCCTGTCCTGCTGGAGGGTCCTCCTCACCCAACCCCAGCCTGCTGCAGGCTGTCTGCAGGGGAGATGGCAAAGACGGTGTTGTCCAGTTTGCTTGGGACATGAATGGTCTGGCAAATACGCAATGACACAGCTCTGGGGTCCAGATCCGGCCCAGGCGGCCGCC
[truncated: 32,935 more chars]
